# Supplementary material for: PAK1 activation drives divergent resistance mechanisms to aromatase inhibition and tamoxifen in a luminal: A breast cancer model
Source: Mol Oncol. 2026 Jun 5:10.1002/1878-0261.70286. Online ahead of print. doi: 10.1002/1878-0261.70286 (PMC13399542; doi:10.1002/1878-0261.70286)
Supplement: Supplementary file 2 — Data S1. Total proteome data of MCF7 parental, long‐term estrogen deprived (LTED) and tamoxifen resistant (TAMR) LTED cells in standard growth condition with complete medium. [file MOL2-9999-0-s018.csv]

	MCF7_parental_r1	MCF7_parental_r2	MCF7_parental_r3	MCF7_LTED_r1	MCF7_LTED_r2	MCF7_LTED_r3	MCF7_TAMR_r1	MCF7_TAMR_r2	MCF7_TAMR_r3
A0A024RBG1_NUDT4B	15.67967882	NA	15.876162	15.82828393	15.67270285	15.84328572	16.49951082	16.73884956	16.60722316
A0A096LP01_SMIM26	15.76831874	15.97710108	15.84127589	16.41463368	16.37486791	16.25323832	16.14758697	16.16298773	16.13915055
A0A0B4J2F0_PIGBOS1	16.98746603	16.98289025	16.90987486	18.47771226	18.48339734	18.54136726	16.93177908	17.04308828	16.9564733
A0A1B0GW15_LOC122394732	20.37320899	21.95666757	21.65750332	20.19106183	22.6487715	22.18498838	NA	22.14866572	22.15502618
A0A6I8PU40_TUG1	15.46703286	15.6707882	NA	15.83020213	15.76258027	15.47982686	15.83853226	15.64832289	15.74754771
A0A8Q3SIG1_LOC400499	15.12642796	15.28683999	15.23259014	NA	NA	NA	15.14122013	15.20196726	15.12353409
A0AV96_RBM47	20.11099585	20.18243848	20.04635406	20.21875182	20.06028544	20.20965363	20.11455053	20.1572663	20.0955349
A0AVF1_TTC26	17.87415658	17.85011233	17.70341751	17.91357198	17.81340858	17.96710713	17.6653248	17.55816871	17.65023311
A0AVI2_FER1L5	17.89011969	17.87858077	NA	NA	17.81701454	NA	18.64615363	18.62639844	18.61203266
A0AVK6_E2F8	15.52781508	15.36098898	15.5926161	15.52354659	15.27285282	15.62622691	15.56333852	15.56025803	15.53478887
A0AVT1_UBA6	20.8775892	20.9027806	21.013962	21.16377216	21.12679457	21.2276142	20.81379623	20.87543237	20.82475911
A0FGR8_ESYT2	20.08015178	20.23407898	20.24085743	19.46271459	19.59014334	19.40718653	20.15140919	20.23317801	20.13995049
A0JLT2_MED19	17.85317024	17.74516252	17.6895718	17.47286047	17.64570647	18.00353691	17.73491597	17.58165137	17.97501198
A0JNW5_BLTP3B	17.65182827	17.74912162	17.817974	17.60140907	17.55219115	17.84539716	18.17680193	18.01258429	18.15848852
A0MZ66_SHTN1	21.08060108	21.09756551	21.27724283	21.35219815	21.41820972	21.41149261	20.4995695	20.6128485	20.57066769
A0PJW6_TMEM223	18.57563564	18.3083996	17.299872	19.08504807	19.16813689	18.88024386	18.39906288	18.37054588	18.32285838
A1A4S6_ARHGAP10	17.19201438	17.34787137	17.612155	18.15256444	18.07383542	18.15187631	17.48751406	17.63653203	17.55029639
A1A5D9_BICDL2	NA	NA	NA	16.22951766	16.00741315	15.6617869	NA	NA	NA
A1L020_MEX3A	17.67875239	17.27785198	16.93146244	NA	NA	NA	16.69526842	16.89623006	NA
A1L0T0_ILVBL	19.29188117	19.28352844	19.51245202	20.00385513	19.58415862	19.69750987	19.15692088	19.17111926	19.14548467
A1L188_NDUFAF8	17.48940799	17.3063876	17.40639831	17.34244133	17.25222719	17.19371405	17.56149429	17.42624041	17.38924067
A1L390_PLEKHG3	21.08098193	21.0211808	21.13327967	21.72565741	21.67012661	21.58496592	20.86978126	20.58696563	20.77905111
A1X283_SH3PXD2B	18.11279083	17.97416733	17.97386576	17.90967617	17.84635753	17.87138083	16.96264433	17.2213216	17.11697083
A2A3N6_PIPSL	15.07858799	15.03586928	15.13029677	NA	NA	NA	NA	15.05866818	NA
A2RRP1_NBAS	19.20725146	19.35859958	19.17343493	18.76772183	18.9672023	18.7789846	18.62528585	18.81235589	18.7434466
A2RTX5_TARS3	17.28457895	17.47152986	17.21345656	17.10737666	17.21370829	17.21506718	17.10389772	17.29998105	17.33605942
A2RU49_HYKK	15.46316993	15.43198268	15.40626326	NA	NA	NA	15.99167805	15.82000924	15.87010096
A2RU67_FAM234B	17.60778471	17.60116834	17.80254528	17.39063383	17.38546715	17.41350327	17.72385842	17.64893911	17.67416393
A2RUC4_TYW5	17.83097229	17.92013503	17.66723431	17.9799712	18.08622668	18.11403657	18.17089618	18.11915057	18.04820017
A3KMH1_VWA8	20.04538949	20.29249973	20.05350835	19.93077161	19.90627723	19.97252939	19.95803387	20.22680062	20.07811586
A3KN83_SBNO1	19.50228104	19.27055292	19.59303502	19.2654035	19.10694987	19.1106698	19.73256238	19.61240535	19.78071494
A4D161_FAM221A	16.13969861	16.39947358	16.67523148	18.20449433	18.11418144	18.28412852	15.99484861	16.04892517	16.29300604
A4D1E9_GTPBP10	19.36258435	19.05179977	19.31025	19.03572069	18.98808539	18.9622699	19.05259186	19.02600204	19.10010169
A4D1P6_WDR91	17.77767083	17.91488276	17.83377092	17.73705251	17.93125429	17.81867699	17.72094249	17.83637917	17.63271314
A4D1S0_KLRG2	16.03164965	16.2007664	16.14947834	15.43502368	NA	15.46975932	15.38956057	15.92845217	15.54848027
A4D1S5_RAB19	16.42204372	16.53006134	16.59598759	16.05593681	16.14785126	16.07688536	15.7719106	15.87989936	15.94280928
A4D1U4_DENND11	16.55269549	16.82805894	16.19717945	16.69793048	16.73547181	16.38778827	17.07086943	16.94541378	17.01865947
A5A3E0_POTEF	23.0881967	24.3872029	23.40789008	24.4859029	24.58203569	24.29581143	23.84940217	22.73931007	24.4492536
A5D8V6_VPS37C	18.26275966	18.38023784	18.78740744	19.37217999	19.32384796	19.28137513	18.67999194	18.76146354	18.5710168
A5PLL7_PEDS1	17.1496437	17.39877838	16.71179717	17.58501998	17.28473565	17.06259066	17.04703305	16.86103526	17.29575777
A5PLN9_TRAPPC13	16.94026923	16.64991192	16.88334018	17.30017398	17.18827929	16.98339382	17.19152005	16.90465297	17.22684996
A5YKK6_CNOT1	20.65708636	20.59532061	20.58992256	20.70467349	20.69942817	20.74333915	20.75460728	20.74240135	20.70625815
A5YM69_ARHGEF35	15.52503362	15.39670725	NA	15.04044073	15.2221051	15.12647724	15.42537328	15.35839552	15.39655089
A6ND36_FAM83G	18.32771595	18.41357624	18.32150925	18.67940894	18.78296475	18.66256962	18.83783563	18.60546291	18.84377796
A6NDB9_PALM3	17.90738146	17.55258156	17.7245581	18.68727806	18.81446946	18.67501408	17.08877642	17.37791979	17.33309724
A6NDG6_PGP	21.6521095	21.58259848	21.65699469	21.93127238	21.95187373	22.01444432	21.32780998	21.19953489	21.35956535
A6NDU8_RIMOC1	19.68568121	19.70780588	19.77324944	20.21087279	20.21068833	20.34692759	20.045494	20.18071644	20.1557268
A6NED2_RCCD1	17.53529753	17.41067653	17.3964192	17.72273944	17.78207692	17.6945079	17.47869097	17.53705545	17.55876899
A6NFI3_ZNF316	17.62426452	17.72424977	17.69545309	17.73535051	18.01216105	17.78589107	17.42742851	17.35281081	17.24263842
A6NGR9_MROH6	16.26328179	16.57321336	16.32604091	NA	NA	NA	NA	NA	NA
A6NHL2_TUBAL3	18.6375438	18.69389098	17.79519288	18.98785335	19.03004526	19.07145777	18.74968095	18.33554959	18.68587369
A6NHR9_SMCHD1	19.60021024	19.56690535	19.69780699	19.36433559	19.45990296	19.40732526	19.76992062	19.72164034	19.74968761
A6NHX0_CASTOR2	16.97233871	16.92962449	16.84703155	17.56496785	17.81493302	17.38552706	16.86313322	16.71560749	16.74393846
A6NIH7_UNC119B	19.4919808	19.45287836	19.40319012	19.93399672	19.86164823	19.98903345	19.20717453	19.32456043	19.33861693
A6NJ78_METTL15	17.86491311	17.68671186	17.54168659	17.48012719	17.61408248	17.33271444	17.76857209	17.7664634	17.81811117
A6NK58_LIPT2	16.84080985	16.91767258	16.87163921	17.08364337	16.82897776	17.05425535	16.97883555	17.24425112	16.91516043
A6NKD9_CCDC85C	17.63663114	17.54572193	17.27991567	17.69158604	17.8632932	17.52511816	17.9012965	17.64445211	17.97709573
A6NKF1_SAC3D1	18.42344445	18.31910813	17.66275856	18.35435358	18.65154992	18.41224371	18.44275319	18.11532809	18.31489606
A6NNL5_C15orf61	16.75851551	16.66891748	16.48788524	16.98949957	17.29101819	16.93642861	17.55963476	17.61391135	17.59678591
A7E2V4_ZSWIM8	18.19326098	18.43631863	18.22559676	17.90941221	18.12575622	18.06802676	18.08634636	18.28417448	18.155662
A7KAX9_ARHGAP32	17.44947155	17.31724546	16.8766207	18.05498655	18.07444546	17.88185986	16.92880113	16.97584424	16.9745026
A8CG34_POM121C	17.67398343	17.75916146	17.9982212	17.18633229	17.54753082	17.12202402	17.36492626	17.30420902	17.35498552
A8MT69_CENPX	18.82795102	18.07235797	19.1114393	18.97018381	18.46409583	18.69893475	18.15589487	18.31667357	18.45833245
A8MTT3_CEBPZOS	16.42934281	16.62906751	16.23919389	16.66290744	17.00649551	16.66044747	16.55830495	16.44751439	16.23707508
A8MW92_PHF20L1	16.75360119	16.6985195	16.86110126	16.56139491	16.92893978	16.53479082	16.94534838	17.05221835	17.22346752
A8MXV4_NUDT19	19.30719303	19.70690378	19.21283949	18.98986729	19.43185064	19.07646604	20.02611066	20.21756582	20.01051106
A8MYZ6_FOXO6	15.21361052	15.21268579	15.18023738	NA	NA	NA	NA	NA	NA
A9QM74_KPNA7	23.01738288	22.85511672	23.40224471	22.15450488	21.39791091	21.93934402	22.69081993	22.41973782	22.52178446
A9UHW6_MIF4GD	18.26783797	18.19419922	17.97580274	18.34980567	18.39610427	18.27046662	18.121808	17.97659656	18.08589045
B0I1T2_MYO1G	21.085579	21.07338011	20.72008918	21.18134152	21.30710123	21.35885427	21.48808036	21.59065194	21.5757556
B0YJ81_HACD1	15.25932975	15.40940297	15.51324128	15.62583349	15.53417952	15.520015	15.19244034	NA	NA
B1AK53_ESPN	18.19935317	18.09236121	18.21917971	15.52485722	NA	15.86216602	17.4205644	17.05564109	17.31878274
B2RTY4_MYO9A	16.17076522	16.28858323	16.50723549	16.41578374	16.58512591	16.48247417	16.16644227	16.14873623	16.14442338
B3KNS4_ERVK3-1	16.73998173	16.74178984	16.46450417	16.62701847	NA	16.82412588	16.46338964	16.30009586	16.51724777
C9J7I0_UMAD1	17.54734452	17.41725753	17.67243328	18.64558709	18.28911734	18.75156224	17.64203247	17.4757759	17.43738941
C9JI98_TMEM238	16.7410323	16.76425462	16.4880428	16.31742065	16.37918643	16.1478465	16.71271585	16.85479525	16.79442439
C9JLW8_MCRIP1	18.95241609	19.08277458	18.63968997	19.62127317	19.80382287	19.65385851	18.88412924	19.03719764	18.96925253
E7ERA6_RNF223	18.15393773	18.23910807	17.95682014	17.0729933	NA	NA	16.73596624	16.64760812	16.60983086
E9PAV3_NACA	24.07218391	23.91159837	23.85204272	23.73934728	23.73947254	23.68612583	23.90534132	23.72434467	23.81590495
E9PRG8_C11orf98	20.47557401	20.3430668	20.79884684	20.48477423	20.31535977	20.31182862	20.87337707	20.70649235	20.77413118
L0R819_ASDURF	18.7011937	18.83253404	18.94112072	17.61795993	17.80014582	17.64362015	17.94387027	17.96309303	18.09565722
O00115_DNASE2	20.07607969	20.04092409	20.06028999	19.61800229	19.31084531	19.61520159	19.62012811	19.60115662	19.64662817
O00124_UBXN8	16.16387639	16.14771176	15.63939538	15.65109836	15.63435723	15.67730503	15.88402016	15.78335425	15.59922241
O00139_KIF2A	20.37014724	20.21910494	20.28139635	19.88755641	19.99610667	19.97528142	20.1702126	20.09948964	20.13654472
O00148_DDX39A	21.90549493	22.15145617	22.34596479	22.43719186	22.41181443	22.47843696	22.19767667	22.36647975	22.18871732
O00151_PDLIM1	20.60955761	20.67137714	20.8658628	20.15951898	20.25782321	20.33521307	19.99202656	19.89509544	19.9329933
O00154_ACOT7	22.99049949	22.87117789	23.12764574	22.87244708	22.73936381	22.89777448	22.48529732	22.41420601	22.52696283
O00159_MYO1C	21.22596497	21.31307081	21.26604469	21.01854128	21.22366668	21.07779802	21.19464617	21.17407355	21.25135293
O00160_MYO1F	17.16948944	16.97320618	17.0146459	16.93322403	15.11678244	NA	NA	NA	17.09497962
O00161_SNAP23	19.60367724	19.58301622	19.81216117	20.08675786	20.06885466	20.19981328	19.46706733	19.75093667	19.68759946
O00165_HAX1	19.26133225	19.42596605	19.30200149	19.08813337	19.25000676	19.16720252	19.76289142	19.65459923	19.80651172
O00170_AIP	21.0741416	20.84958044	21.12546337	21.29491146	21.26036359	21.27183241	21.37529837	21.33919537	21.3542486
O00178_GTPBP1	20.12346925	20.17606931	20.24264617	19.95845913	19.80205597	19.99819188	19.97615138	20.06132187	20.16941963
O00186_STXBP3	20.53863384	20.71437584	20.64924673	20.7572007	20.90871311	20.87090065	20.55725845	20.73630415	20.56900211
O00189_AP4M1	17.8610858	17.91585887	17.97528886	18.25415816	18.39541505	18.35049502	17.4935366	17.5556104	17.68648195
O00192_ARVCF	18.43477389	18.35137011	18.52315914	19.47023227	19.54098714	19.54985406	17.68912108	18.08395325	18.03324035
O00193_SMAP	20.16096606	20.21492392	20.31722772	20.01742016	19.79709209	20.11247971	20.26876672	20.46279266	20.4917042
O00194_RAB27B	18.53769818	19.05544504	18.9160476	19.80847907	19.87318511	19.78938791	20.52374164	20.90226779	20.6369419
O00203_AP3B1	20.93289176	21.41488873	21.44413778	21.39051771	21.38890924	21.46193766	21.14886539	21.21846146	21.22827218
O00204_SULT2B1	21.72623765	21.59232069	21.75626215	20.5304299	20.46316158	20.64461178	21.71280136	21.62213488	21.66140815
O00212_RHOD	20.49377478	20.46021416	20.32112413	18.210237	18.4980353	18.21837229	18.22845458	18.14999548	18.05941845
O00214_LGALS8	18.25495583	18.46229881	18.34054557	18.50169061	18.43666743	18.19956214	18.59661821	19.02162327	18.60195937
O00217_NDUFS8	21.32679425	21.30210268	21.5343133	21.34971586	21.28001036	21.28919905	21.4262989	21.65158104	21.70570323
O00220_TNFRSF10A	17.53533262	17.61487545	17.30913237	17.09832993	16.61291147	17.16953906	17.81494407	17.4596847	17.62451896
O00221_NFKBIE	17.90310321	17.74225641	17.78664649	17.76228238	17.82397443	17.84371224	18.28776069	18.27930842	18.09241457
O00231_PSMD11	22.60799703	22.50770275	22.62705606	22.71104305	22.75028355	22.72654951	22.55014638	22.51507343	22.57369469
O00232_PSMD12	22.12279746	21.94715806	22.14890079	22.16134474	21.95078268	22.11801146	22.10296013	22.00182036	22.08847402
O00233_PSMD9	22.08538415	22.07552878	22.11706021	22.3758838	22.58336115	22.43504082	22.16094345	22.08489442	22.14202227
O00244_ATOX1	20.65769729	20.87548023	21.47022337	21.53896981	21.36590784	21.56368186	21.51659131	21.72190565	21.70303432
O00255_MEN1	18.25809116	18.07775324	17.74262353	18.23831638	18.38502674	18.19819097	18.27421885	18.17792715	18.29373434
O00257_CBX4	18.53708178	18.56090594	18.49583869	18.65025573	18.73750526	18.82374524	18.43778445	18.50852205	18.55291802
O00258_GET1	18.29863911	18.50726038	18.00704462	18.59944903	18.62763719	18.59562344	18.59668155	18.68619423	18.60153116
O00264_PGRMC1	21.69638118	21.64202772	21.70300664	22.13768652	22.2675908	22.19624567	22.55603445	22.6068871	22.61914345
O00267_SUPT5H	20.2890831	20.21465072	20.28521553	20.04164902	20.12759997	19.99082037	20.23313929	20.16635567	20.21602155
O00268_TAF4	17.77555005	17.73866935	17.85106945	17.40844258	17.45932168	17.41220527	17.60157502	17.77900658	17.69137733
O00273_DFFA	20.85952004	20.72199267	20.45603484	20.55752488	20.66202815	20.5036385	20.67604654	20.46737089	20.59692167
O00287_RFXAP	16.83049788	16.90833575	16.78396439	16.84075631	16.90820463	16.92926495	17.22336623	17.4225713	17.26440136
O00291_HIP1	17.94780248	17.70182983	18.00108935	17.52026859	17.57089857	17.44741862	17.10249666	16.77416409	16.96130571
O00299_CLIC1	23.54701106	23.52101185	23.59443087	24.04092994	24.10604208	24.02562676	24.0680184	24.07891996	24.04766002
O00303_EIF3F	22.75121391	22.65810904	22.67574471	22.49429836	22.34930536	22.42280971	22.52868415	22.2943113	22.44753663
O00308_WWP2	17.72236428	17.56923598	17.76126381	17.77614187	17.84986093	17.71847623	18.31690462	18.30858304	18.42405834
O00311_CDC7	16.63600805	16.53134218	16.81727038	16.77346211	16.93932518	16.89319445	16.54155988	16.59891164	16.7540877
O00327_BMAL1	17.07968373	16.80735761	16.80483727	16.55915101	16.74903784	16.52880081	16.83662692	16.91195795	16.74416205
O00330_PDHX	19.4559053	19.45064467	19.55211843	19.29965795	19.39432678	19.3640871	19.55792415	19.66693948	19.6766795
O00391_QSOX1	17.71515636	18.0923905	17.63924787	18.08580675	17.76529147	18.14850929	17.04376183	17.20390115	16.79824207
O00399_DCTN6	17.80646991	17.70200986	17.94442561	17.90386489	17.69841342	17.76739849	17.99343892	17.96146869	17.9392463
O00400_SLC33A1	19.03512262	19.32598949	18.8199113	19.7718256	19.76882158	19.73828178	18.68199477	18.85863003	18.6914401
O00401_WASL	19.65851925	19.73690083	19.4185597	19.46664922	19.58557911	19.63244701	19.69140249	19.75339326	19.78513475
O00410_IPO5	22.11166262	21.90212861	22.00188471	21.80028325	21.44496051	21.7379891	22.30558481	22.09991834	22.20596033
O00411_POLRMT	18.41242983	18.41877414	18.42386768	17.69698366	17.65750836	17.53205075	18.54486678	18.57832169	18.54283242
O00418_EEF2K	18.35345523	18.21765055	18.27757627	18.6043692	18.54375419	18.6943274	17.84955255	17.93977488	17.79815963
O00422_SAP18	22.05194721	22.0226749	21.97538576	22.04259535	22.12301449	21.94058939	22.08207647	22.03952869	22.10621565
O00423_EML1	15.68055287	15.7273424	NA	15.4222786	15.54573972	15.41003957	15.87175435	15.80733147	15.51044905
O00429_DNM1L	21.41546559	21.45100327	21.50521532	20.843481	20.88684611	20.86593022	21.12827162	21.19010219	21.14824977
O00442_RTCA	19.2863694	19.56553726	19.37339625	19.15335781	19.28112423	19.30090446	18.2922362	18.43937274	18.37188314
O00443_PIK3C2A	19.25167739	19.11984673	19.40396894	19.42871638	19.49592194	19.47166965	19.56829157	19.44348153	19.58157863
O00458_IFRD1	17.45048884	17.64461128	17.31853745	16.92806842	17.1088578	16.91682356	18.10577304	17.30898039	17.77631827
O00459_PIK3R2	17.57930792	17.29467867	17.39939487	17.13106476	17.20118555	17.28860926	17.39679154	17.47378603	17.46887618
O00461_GOLIM4	18.17477351	18.0837765	18.14821652	18.00398855	18.05856615	18.0615485	18.06331044	18.1531582	18.16756652
O00462_MANBA	17.33833069	17.19782052	17.09228611	18.02311311	18.19260041	18.05389751	17.61452589	17.92661809	17.51984926
O00463_TRAF5	15.62253355	15.3612392	15.93854468	NA	NA	15.33656564	16.17906282	16.15065561	16.18601543
O00468_AGRN	18.03561237	18.45658974	18.20553003	17.94445735	18.45274428	18.07224546	17.55062228	18.16074581	17.72921813
O00469_PLOD2	20.97126972	21.00895741	20.95679678	18.91458669	18.72135705	18.88643146	18.94763302	18.97129065	18.97190008
O00471_EXOC5	18.28056362	18.4620933	18.51179009	18.97541828	18.88278193	19.04324119	18.5054326	18.53647993	18.50281394
O00479_HMGN4	17.447945	17.88914449	18.13220982	18.48884418	18.8698047	18.60537609	17.92420659	18.49045986	18.47806668
O00483_NDUFA4	22.52868156	22.88726861	22.70738972	22.96241172	23.07825404	22.97788606	22.76496806	23.03689968	22.98353189
O00487_PSMD14	22.89737001	22.77303405	22.81162709	23.14735639	23.09230289	23.11504233	22.89391934	22.87117348	22.87251101
O00488_ZNF593	19.97063607	19.96384053	19.10757192	19.13052472	19.1273004	19.10374951	19.87200981	19.60130172	19.76493849
O00505_KPNA3	21.27467849	21.20290384	21.35606129	20.79168422	20.8117202	20.77203676	20.81482932	20.62285057	20.82947811
O00506_STK25	17.86983448	17.91068311	18.08732357	17.84042956	18.00336784	18.07177403	17.61627958	17.89826819	17.68044302
O00515_LAD1	21.67113403	21.34224589	21.53302448	21.02160727	21.14874893	21.03590549	21.46524749	21.13808664	21.45654944
O00519_FAAH	18.61943805	18.73081779	18.4373278	18.71171699	18.65518437	18.51992982	18.68639004	18.84266856	18.61118695
O00522_KRIT1	16.81391973	16.70750937	16.61660191	16.87075581	17.00545249	16.90573774	16.77776961	16.82087698	16.6599215
O00526_UPK2	NA	NA	NA	16.32166981	15.74382561	16.5766343	NA	15.28147004	16.13713221
O00541_PES1	20.72135509	20.88769748	20.49959544	20.66106832	20.65862006	20.76184696	20.56225041	20.5738151	20.45546471
O00559_EBAG9	17.42322646	17.2678134	17.84545656	18.14176751	17.88711541	18.11328628	17.88645754	18.20199963	17.87758068
O00560_SDCBP	17.50311317	17.28921212	17.38775521	18.42170763	18.28089854	18.46258199	18.18814386	18.1866899	18.28767634
O00566_MPHOSPH10	19.40327823	19.36835413	19.4089059	18.47904086	18.40510849	18.73761962	19.19608834	18.92175176	19.07072745
O00567_NOP56	20.57276449	20.13855037	19.92379723	20.33753978	19.79352451	20.32235974	20.7320224	20.08452475	19.95283769
O00571_DDX3X	23.00510471	22.75143347	23.15687733	22.86562432	22.81387752	22.81076771	22.96016795	22.78511026	22.9379809
O00584_RNASET2	18.8462144	19.14909265	18.98319951	18.79246476	18.86035629	18.61956836	18.60134727	18.75200994	18.55998566
O00592_PODXL	17.99574896	18.47479377	18.45545369	19.38560032	19.61179378	19.55194224	18.19652872	18.25663224	17.9780745
O00625_PIR	20.35275387	20.3565708	20.19923222	20.53407476	20.556534	20.67159987	20.37334805	20.28865325	20.447701
O00628_PEX7	16.17862267	16.07870086	15.88949581	16.78086545	16.8938279	16.78782494	16.24926626	16.30971222	16.2867592
O00629_KPNA4	20.42595518	20.33139607	20.21067857	20.76418497	20.80885848	20.70022984	20.20506642	20.18918411	20.27857957
O00712_NFIB	16.96257439	16.81190481	17.18578173	17.39217948	17.37500584	17.94338309	17.57860352	17.48668298	17.51574976
O00716_E2F3	15.64768053	15.60708545	NA	NA	15.54422466	15.13900394	15.51436917	15.42799714	15.60646147
O00743_PPP6C	21.2736546	21.1365757	21.36771507	21.21952145	21.01820749	21.17121196	21.24476748	21.16775422	21.08437163
O00746_NME4	15.20269533	15.09868251	15.17777535	15.36279755	15.34093342	15.39646442	15.18615046	NA	15.17941399
O00748_CES2	15.32926691	15.33546261	15.39164044	15.56848624	15.69920569	15.68773893	15.46676	15.62071509	15.55333723
O00750_PIK3C2B	17.6061372	17.65072696	17.65450916	17.85330942	17.89592024	17.88695592	17.07934662	17.08905114	17.23143401
O00754_MAN2B1	18.54537043	18.47305425	18.13695954	18.40516717	18.50509587	18.29225227	18.62740344	18.46127387	18.57688133
O00757_FBP2	21.7838509	21.94891132	21.94016181	23.56857376	23.43424305	23.37584344	24.09223306	24.00883931	24.20945957
O00762_UBE2C	21.64957526	21.40943964	21.7974527	21.56422552	21.13593111	21.43426363	21.60254303	21.18149787	21.54548805
O00763_ACACB	17.87403333	16.82155714	NA	18.0449492	19.54804832	16.5993273	NA	17.61462778	17.70631341
O00764_PDXK	21.8491267	21.93173858	21.90703362	21.86483162	21.8398419	21.82455783	21.74741431	21.81150654	21.78528436
O00767_SCD	21.7055337	21.47941148	21.53860555	23.41896619	23.49352519	23.79147961	21.78952817	21.56481097	21.80851972
O14497_ARID1A	19.09343028	18.93878624	19.21609795	19.00548295	19.08800472	19.07677346	18.90209966	18.99838271	18.97345986
O14521_SDHD	19.11135242	19.02702387	18.37173739	18.12051462	17.85967668	18.37870266	18.99102878	19.19125686	18.85709132
O14523_C2CD2L	17.05783909	17.12516079	16.78910443	17.57026869	17.75175029	17.62550086	17.7501831	17.67963984	17.67947327
O14524_NEMP1	17.09126841	17.17706301	17.27729427	17.48586611	17.41848566	17.44681936	16.56658677	16.67745986	16.78141738
O14529_CUX2	17.49825532	17.33981268	17.42462723	16.6089132	NA	NA	17.57609903	17.00183057	17.5688753
O14530_TXNDC9	20.25288737	20.07903723	20.17719383	19.85746627	19.74781199	19.88867937	19.91195108	19.8567717	20.02266387
O14545_TRAFD1	18.03490186	17.97563313	18.47688248	18.27129518	18.15386342	18.39631195	18.18336488	18.21937565	18.30444376
O14548_COX7A2L	20.49944728	20.4850649	20.60329547	18.9993874	18.87427786	18.79594272	20.18336877	20.48793757	20.39058885
O14561_NDUFAB1	20.61884708	20.60023503	20.75663391	20.64151181	20.21489188	20.65119607	20.92024051	20.93707198	21.01533812
O14562_UBFD1	20.48571282	20.53079371	20.32831687	20.73608919	20.50643776	20.86415534	20.57673449	20.74454271	20.71390275
O14569_CYB561D2	16.4991107	16.57263629	16.22885858	16.12870729	16.00607564	NA	16.60940255	16.28851177	16.29127216
O14578_CIT	18.69086259	18.25228831	18.67081925	18.64725009	18.34356746	18.36133558	18.48633394	18.11769408	18.53214732
O14579_COPE	21.66495279	21.71121435	21.65306042	21.65784528	21.60699788	21.72698822	21.75899519	21.84790836	21.75871682
O14593_RFXANK	16.27827734	16.09125241	16.26133877	15.8915243	15.95378591	15.97394859	16.09520783	16.33718201	16.0818112
O14617_AP3D1	20.85518517	21.11053363	21.02541773	21.0701022	21.12101048	21.1610231	20.99732786	21.01637848	21.017129
O14618_CCS	20.1428621	20.11821324	20.22430476	20.65309424	20.73689107	20.63737732	20.06685242	20.24447746	20.13954629
O14628_ZNF195	16.55199879	16.30122357	16.69115087	16.15827114	16.18960151	16.08637044	16.38549212	16.08598303	16.08587
O14639_ABLIM1	17.30687981	17.33506887	17.18892339	16.02336983	16.07192567	16.38663602	16.6824122	16.95191259	16.95020945
O14641_DVL2	18.10319213	18.27647678	18.44501458	17.80025361	17.78605611	17.93474825	17.82834535	17.70613244	17.87539801
O14645_DNALI1	17.34314999	17.40797982	16.95181696	NA	NA	NA	NA	NA	NA
O14646_CHD1	18.19272447	17.96198936	18.30552253	17.46398631	17.46818929	17.34266895	17.85582646	17.63966276	17.83005188
O14647_CHD2	18.01934955	18.44919205	18.24963379	18.31801529	18.50263464	18.43633821	18.07956957	18.33193119	18.23215902
O14653_GOSR2	19.74910302	19.64948047	19.56841543	19.12000777	18.85596984	19.12738373	19.99710023	19.83501938	19.9621677
O14656_TOR1A	19.60208829	19.55629669	19.79148908	20.09275294	19.91261808	20.04796903	19.63132005	19.68489978	19.67791518
O14657_TOR1B	18.06203216	18.0738979	17.99946906	18.49685898	18.2731497	18.2317246	18.45993265	18.34396779	18.39699076
O14662_STX16	19.93947145	20.2509419	20.0483421	20.04470778	20.16926603	20.04354396	20.14047294	20.40006227	20.23081866
O14672_ADAM10	18.96692329	19.06185981	19.1254266	19.6376396	19.69544228	19.59373658	19.65038455	19.732105	19.51382896
O14681_EI24	18.63152404	18.5653562	18.60308989	18.88563814	19.07726439	18.91191197	19.07880597	19.12527218	19.11955001
O14683_TP53I11	17.96399935	18.25580105	17.94174233	18.22385588	18.52765057	18.34365611	18.35226889	18.56380595	18.52944267
O14686_KMT2D	17.7455559	17.79460754	17.7918428	17.8815545	17.8459618	17.74083674	17.8179853	17.91924807	17.84737561
O14713_ITGB1BP1	16.25281616	16.33382502	16.67691857	16.54210635	17.13970313	16.57280593	16.50381287	16.1437658	16.47998331
O14727_APAF1	16.91327594	16.91852735	16.55676618	17.55963185	17.8614924	17.73988542	16.90622637	17.07099551	16.99359111
O14730_RIOK3	17.61479565	17.0207083	17.65263591	17.63980636	17.22103995	17.68885584	17.76004084	17.42963298	17.58186179
O14732_IMPA2	18.53341819	18.58449599	18.459711	18.90877698	18.64992224	18.84634049	18.14365961	17.97886793	18.06670489
O14733_MAP2K7	19.14781532	19.32155091	19.34890745	19.18475212	18.99198707	19.30822067	19.15239946	19.11437148	19.24484326
O14734_ACOT8	18.76213908	19.44286452	19.07198367	19.84799281	20.03369927	19.97107954	19.29392611	19.76310291	19.35919456
O14735_CDIPT	17.609271	18.15156487	17.17130687	18.34273035	18.55280852	18.46587113	18.01813205	18.10182049	17.93748922
O14737_PDCD5	22.01010244	21.96771274	22.06041118	21.79338325	21.83351413	21.68980646	22.00545635	21.89679139	21.99744898
O14744_PRMT5	22.8018781	22.68237632	22.74805239	22.41518928	22.33199945	22.37142412	22.61529474	22.48636694	22.56602262
O14745_SLC9A3R1	24.86910423	24.71348508	24.94921913	23.97771577	23.87261439	23.95089976	23.99211948	24.06453429	24.12845153
O14753_OVOL1	15.22318085	15.271012	15.44755926	NA	NA	15.20065775	15.41738765	15.47378544	15.44542723
O14757_CHEK1	17.93371486	18.03501199	18.25304375	18.42262125	18.09891379	18.46433002	18.29138945	18.11755923	18.20172625
O14763_TNFRSF10B	16.71021582	16.76409599	16.24540326	16.37516291	16.87505821	16.3438207	16.85216309	16.66151216	16.78494302
O14772_FPGT	16.88700482	16.96641077	16.7799108	17.31400551	17.22622352	17.42868386	16.74819748	16.99515463	16.71242094
O14773_TPP1	19.40634762	20.03147303	19.48400196	19.86796116	20.05327813	19.72248105	18.96274382	19.54337451	19.00099744
O14775_GNB5	NA	NA	NA	17.50797434	17.5303721	17.6626625	NA	NA	NA
O14776_TCERG1	21.69549825	21.50137124	21.68473676	21.09672861	21.12447413	21.12999199	21.4831968	21.48995652	21.56032327
O14777_NDC80	18.32041397	17.94175084	18.51031783	18.53359112	18.32967576	18.41105821	17.99115533	17.65099872	18.03628234
O14786_NRP1	16.07690413	16.3739853	16.35078277	16.91898757	17.44940679	17.09358783	17.75625633	17.90552215	17.80837696
O14787_TNPO2	20.40161419	20.38654503	20.1186228	20.49512696	20.35496661	20.44745598	20.48639556	20.35722996	20.33843879
O14795_UNC13B	15.93393356	15.83450903	15.84099465	16.07141318	16.1080883	16.32860406	16.28591339	16.32274344	16.36458309
O14802_POLR3A	19.23029439	19.1946893	19.22447808	18.50987442	18.47139036	18.47706806	19.11286839	19.14028592	19.05294172
O14817_TSPAN4	17.44833987	17.50766198	17.39506483	16.84735705	16.47470799	16.93281698	16.97315914	16.97826628	17.19969247
O14818_PSMA7	23.47359421	23.53468772	23.53172571	23.62762215	23.6139527	23.61309263	23.84609088	23.84093799	23.7847825
O14828_SCAMP3	21.18893296	21.17436253	21.14469735	20.87280322	20.95510325	20.89871056	20.87464135	20.91703841	21.10715964
O14832_PHYH	16.5218941	16.72437038	17.0262452	17.15133556	16.53755749	17.22012222	NA	16.59593856	16.47082148
O14841_OPLAH	17.56106892	18.12751809	17.43861295	18.31341864	18.37332783	18.42131806	19.41022388	19.77365774	19.4271051
O14867_BACH1	15.23989119	15.22907528	NA	NA	15.38114963	15.2963924	15.27722055	15.3402831	15.37078144
O14874_BCKDK	18.68811159	18.30692839	18.81547311	18.88570447	18.76078248	18.61519796	18.59941878	18.40124276	18.60275048
O14880_MGST3	19.1976686	19.08926903	18.91610808	19.0917408	18.86469607	19.13146238	18.93276002	19.0003528	18.73702136
O14893_GEMIN2	17.9781034	18.23462253	18.10377434	18.78669812	18.65552154	18.81435725	18.27902842	18.28813253	18.3057956
O14896_IRF6	17.14635447	17.19990832	17.11761367	17.14400559	17.08590224	17.32239162	16.29007567	16.44197928	16.28022218
O14907_TAX1BP3	21.05392924	21.25083976	21.31221647	20.7624235	20.38373396	20.62923669	21.01776128	21.3818308	21.50391144
O14908_GIPC1	19.98966623	19.93212388	20.01953305	19.76260139	20.01213531	19.76074148	19.69590022	19.53789467	19.6817807
O14910_LIN7A	19.30900645	19.43261271	19.21522671	20.10656384	20.26372884	20.12700782	18.07173015	18.14649224	18.05743439
O14920_IKBKB	17.54282826	17.54814704	17.55408738	17.84839399	17.78193233	17.89054736	17.48214222	17.61067508	17.45674383
O14924_RGS12	16.08283645	15.89743967	15.6820538	16.12868249	15.96545311	16.12477414	NA	NA	NA
O14925_TIMM23	19.86960293	19.68513439	19.80369217	19.93003065	20.75480896	19.79326596	19.78985239	20.0587909	20.16613137
O14929_HAT1	21.74575306	21.48119301	21.47560404	22.06473219	22.00604259	22.07632265	21.94552582	21.8670933	21.94520616
O14933_UBE2L6	17.854126	18.42329877	17.9946978	16.96208856	16.9250033	17.22039286	17.53519137	17.27097215	17.47666644
O14936_CASK	19.4953905	19.52554507	19.45237969	19.54268939	19.54041801	19.55035808	18.85391441	18.92563908	18.78280711
O14939_PLD2	15.67871216	15.82162819	15.89668686	15.80135911	15.9215234	15.79970555	16.04597524	15.96435032	16.06461269
O14949_UQCRQ	21.45087691	21.56576159	21.66275241	20.78239857	20.94245632	20.67215384	21.40390834	21.60116237	21.6198837
O14957_UQCR11	17.16073672	17.02732372	16.35565381	16.68960981	16.25867419	16.48099297	17.10557837	17.05415207	17.05766767
O14964_HGS	20.19521724	20.17404976	20.17221068	20.04106434	20.0513601	20.00926551	20.05276595	20.08244545	20.00127162
O14965_AURKA	19.38097826	19.43743838	19.38119912	18.91199732	18.67408534	18.97113928	19.27981262	19.05506478	19.21426133
O14966_RAB29	17.92321759	18.23078627	17.88147589	17.87749481	17.79066432	17.70419654	17.8199799	17.94023982	17.27280101
O14967_CLGN	19.77495037	19.7540169	19.1597096	19.31049833	18.00347223	17.75726248	19.50432087	NA	19.75252671
O14972_VPS26C	17.32038099	17.67837597	17.12596051	17.27427777	17.36389906	17.46386912	17.5259725	17.56074027	17.52011973
O14974_PPP1R12A	20.4665972	20.43097612	20.57292193	20.87221438	20.99118648	20.89209953	20.44001567	20.53207921	20.57054917
O14975_SLC27A2	18.29171184	18.68607066	18.3733827	21.89406223	21.80851211	21.92903779	18.00849408	18.09973092	17.76790731
O14976_GAK	20.10797774	20.07767972	20.1248702	20.557678	20.46269331	20.59015178	19.890081	19.94566619	19.91983256
O14979_HNRNPDL	23.13481148	22.98531957	23.26874094	23.38229232	23.4458919	23.42248453	23.32333209	23.25047255	23.21575493
O14980_XPO1	22.39700689	22.46692346	22.46307047	22.24755007	22.1875301	22.33006245	22.23745524	22.30738974	22.30107202
O14981_BTAF1	18.90586097	19.00087479	19.05020771	18.68495382	18.76273978	18.78075894	18.8298764	18.79671825	18.7687
O15013_ARHGEF10	17.90719048	17.99733968	17.98972369	17.69053288	17.56095347	17.53417896	17.11882872	17.10410611	17.20328555
O15014_ZNF609	18.45835867	18.35994113	18.3201357	18.26350778	18.39523263	18.23375222	18.4404902	18.56067855	18.54613541
O15020_SPTBN2	20.52621037	20.44130289	20.32638794	19.07188439	19.0392845	18.92512941	19.91949264	19.95615669	19.82630731
O15027_SEC16A	20.6269092	20.80937153	20.91661027	20.60504284	20.55553793	20.79715616	21.00970037	21.02336208	21.11684272
O15031_PLXNB2	18.66009953	18.69595772	18.34706078	18.03587114	18.20928818	18.11047835	18.26641511	18.35351033	18.06666173
O15033_AREL1	15.9138481	15.6827567	15.78172168	16.08766806	16.09394583	15.98421232	15.91931755	15.68949257	15.81500625
O15037_KHNYN	16.37575496	16.51968215	16.17733	16.90647798	17.21460846	17.13481791	16.72227716	17.10914259	16.89121158
O15040_TECPR2	17.81065723	18.06437279	17.59062278	18.59835461	18.59455858	18.56907009	17.94736371	17.83766131	17.59674601
O15042_U2SURP	23.23153523	23.16822515	23.22701707	22.96561352	22.99531183	22.91407041	23.05396938	23.03681554	23.08904993
O15047_SETD1A	17.94872053	17.86068532	18.17391853	17.98873175	18.26790612	17.99518661	17.96283821	18.06838487	17.96348285
O15049_N4BP3	18.99903379	18.79561698	18.73841066	17.79196395	17.90933761	17.77487827	17.68083458	17.53437068	17.59960772
O15056_SYNJ2	15.65681331	15.42314484	15.54258672	16.23100886	16.2314058	16.34310074	16.21874184	16.36427494	16.22103446
O15066_KIF3B	17.99796665	17.80219429	18.00263163	17.7228781	17.81225776	17.75509408	17.95046008	17.89150666	17.86851481
O15067_PFAS	21.59983738	21.44871169	21.50937965	20.4838477	20.36876925	20.39588753	21.59314239	21.44462676	21.51317198
O15075_DCLK1	16.60276496	16.90162461	16.85316717	19.27736947	19.29804023	19.4259416	15.99740784	16.02304222	15.96524199
O15078_CEP290	15.52589221	15.39855505	NA	NA	NA	NA	15.57896226	15.43099171	15.57495698
O15084_ANKRD28	18.60506651	18.58319979	18.71205839	19.11854789	19.11438592	19.15244778	19.14578709	19.16299866	19.04461926
O15085_ARHGEF11	16.75294305	16.95203204	16.71309753	17.20489511	17.35320205	17.38869758	16.8137287	16.85070687	16.8531218
O15091_PRORP	20.12228868	20.2026876	20.42834694	20.73046204	20.60470505	20.52993084	20.24932205	20.12339895	20.34388862
O15111_CHUK	18.22153318	18.19422485	18.14943552	17.95182665	17.94749788	17.90370199	18.24805632	18.11981751	18.18447953
O15116_LSM1	19.94923504	19.87508396	20.08041789	20.43928189	20.61092536	20.45581333	20.38223365	20.13346795	20.38847123
O15118_NPC1	18.54511121	18.8214462	18.82468152	18.87097769	18.81754969	18.72375951	18.03134849	18.29812371	17.98801818
O15119_TBX3	NA	NA	NA	16.88557333	NA	17.05729063	16.7028153	16.60458021	16.33309537
O15120_AGPAT2	17.71766563	17.66333256	17.4122508	18.3220195	17.90700587	18.19278507	18.2150465	18.1176637	18.14859391
O15121_DEGS1	17.45591517	17.24394744	18.07553321	17.91824744	17.19035466	17.80253507	17.48766572	17.48719022	17.52697324
O15126_SCAMP1	20.91789565	20.99285067	21.02085223	20.65294476	20.56384999	20.54769778	20.51457957	20.5196693	20.58522339
O15127_SCAMP2	19.49737774	19.47961185	19.4399505	19.75580748	19.86011463	19.86390197	19.63806396	19.6954866	19.69987919
O15131_KPNA5	16.27490826	16.07593709	16.14881841	16.3069871	16.12868138	16.18688584	16.40956662	16.40151704	16.50222554
O15143_ARPC1B	22.06517731	22.00420664	22.01506347	21.98172124	21.86971161	22.01259084	22.08473623	21.97657653	21.95954681
O15144_ARPC2	22.26066679	22.33294333	22.25491815	22.59006481	22.61258739	22.59523333	22.63877362	22.70476644	22.61663123
O15145_ARPC3	22.38694511	22.36826569	22.42354429	22.60485771	22.5620259	22.63569928	22.74051766	22.78640784	22.75879379
O15151_MDM4	16.24702527	15.85995349	15.94109202	15.7924982	15.82051594	15.6587526	16.2083058	15.88644986	15.91320211
O15155_BET1	16.69209541	16.99853739	16.63741616	17.59130097	18.10970376	17.81636578	17.08456394	17.37045923	16.6835045
O15156_ZBTB7B	16.65893527	16.84548338	16.44073979	16.48440785	16.61377699	16.59529334	16.70799095	16.76697571	16.54397322
O15160_POLR1C	21.00596863	21.11409593	21.1706683	20.83168653	20.67271816	20.78531326	20.98839993	21.01911153	21.02624461
O15162_PLSCR1	18.65060185	19.27451977	19.29194191	18.25578367	18.07989446	18.13726437	17.80390887	17.76022842	17.58580279
O15164_TRIM24	20.02058624	19.96394231	20.02904304	20.35281545	20.43387802	20.4154007	20.22924263	20.31035952	20.20539952
O15169_AXIN1	15.73629289	15.6570726	15.94980339	15.53591977	NA	15.38471491	15.56883986	15.82825519	15.60253394
O15173_PGRMC2	20.66031739	20.69727652	20.55344607	21.22286922	21.29554158	21.24486388	20.9691593	21.2078537	21.11940865
O15182_CETN3	16.48595613	15.97194963	16.68761262	16.64057725	16.26402254	16.69210533	15.88929669	16.07264307	16.23944603
O15194_CTDSPL	15.31728741	15.26049777	15.72313515	15.1156488	NA	15.14115026	NA	NA	NA
O15211_RGL2	18.10346576	18.08505559	18.09179486	18.28841064	18.34760209	18.31597483	18.38498134	18.18724018	18.23650829
O15212_PFDN6	21.90110321	21.85526657	21.81305664	21.83940523	22.02952952	21.87589293	22.20116301	22.13836915	22.22469029
O15213_WDR46	19.0168239	19.12688536	19.05570805	18.26215932	17.94453868	18.39428589	19.03213714	18.79197516	18.65409366
O15226_NKRF	19.85814073	19.93183853	20.07556118	19.8120631	19.94045261	19.91542749	20.2542703	20.27450939	20.34063445
O15228_GNPAT	17.17261735	16.92469059	17.5221114	17.24205689	17.16406795	17.19292098	17.06166101	17.08201057	17.03414229
O15230_LAMA5	17.62016404	17.83834244	17.35368603	17.64194262	17.90978074	17.6236645	17.91061354	18.14209699	17.81042357
O15231_ZNF185	17.74615028	17.46879451	17.51325087	18.99950287	19.30112793	19.18629137	16.62819587	16.78451416	16.83765912
O15234_CASC3	17.91679496	17.6747899	17.81646688	17.57805876	17.80798755	17.58022745	17.64530338	17.49867651	17.68510349
O15235_MRPS12	20.33750019	20.39677313	19.77423915	19.89075488	20.0991828	19.97086157	20.28395246	20.32176724	20.33102677
O15239_NDUFA1	17.46594851	17.49814329	17.83694975	17.40830057	17.2813708	17.4438874	17.30769442	17.69327965	17.67421884
O15240_VGF	16.29923138	16.57100773	NA	17.49373305	17.71399254	17.39799612	17.92036722	16.67021738	17.40656921
O15247_CLIC2	15.19547925	15.11119503	NA	15.78394457	15.08365846	15.69799943	15.25841584	15.73590333	15.46948524
O15254_ACOX3	18.65863878	18.76190122	18.42841966	19.75375687	19.69471131	19.7764361	18.86833436	18.8829639	18.70675093
O15258_RER1	20.08721682	20.11540447	19.36393268	20.58937864	20.76164302	20.56301478	20.15727343	19.96886418	19.91562806
O15260_SURF4	20.21757715	20.59319822	20.29820353	20.53673219	20.41134596	20.56030192	20.89587672	20.91125726	20.93616337
O15264_MAPK13	18.32637469	18.09091059	17.99201617	18.68686028	18.52621696	18.4988939	18.58938583	18.26823586	18.50086594
O15265_ATXN7	16.61877196	16.71785251	16.96727579	16.85604325	17.00068836	16.95242257	16.5835391	16.58393498	16.86145494
O15269_SPTLC1	20.22625572	20.25638726	20.57916447	20.21800492	20.08868637	20.05721412	20.29649824	20.26964481	20.26957752
O15270_SPTLC2	20.95919008	20.63276282	20.86550838	20.81730796	20.70471172	20.66973016	20.64386825	20.50561444	20.64561948
O15287_FANCG	17.1091132	16.70574571	17.18686725	16.9507326	16.86330683	16.67948165	16.98721118	16.72475576	16.78182303
O15294_OGT	20.63765734	20.43186692	20.54192389	20.55661462	20.48457423	20.41270729	20.54574354	20.44713845	20.43314375
O15297_PPM1D	18.36712451	18.35343197	18.27066487	18.08451501	18.05990643	18.12774244	18.57126791	18.50791931	18.56114797
O15304_SIVA1	16.26544545	16.16225906	16.29577415	16.97474121	17.1112177	17.13640696	16.77926021	16.78001902	16.95860897
O15305_PMM2	21.66373142	21.76810271	21.84325915	21.86867675	21.85492688	21.89482301	21.55473377	21.6417547	21.59189465
O15315_RAD51B	15.41029217	15.42956904	15.70817632	15.72704161	15.54143379	15.66621594	15.54970936	15.5097247	15.56301798
O15318_POLR3G	17.62566586	16.80674314	17.35468661	NA	NA	NA	16.52169278	16.52912088	16.54819507
O15321_TM9SF1	20.27089703	20.37661013	19.93907474	20.6254727	20.66379238	20.5812406	20.21816055	20.33589156	20.10927622
O15327_INPP4B	20.18037235	20.29376699	20.2245395	21.58046883	21.55336283	21.59248669	20.165591	20.1905446	20.22133045
O15347_HMGB3	22.67727528	22.54528548	23.07893987	24.82252351	24.6238056	24.77958771	23.77965954	24.00488443	23.90396023
O15355_PPM1G	22.20700938	21.90869066	22.10435962	21.48513317	21.52851288	21.3874769	21.57889956	21.31425389	21.5349271
O15357_INPPL1	20.15072857	20.17821319	20.05562441	20.32563778	20.37984408	20.39836094	20.26838701	20.31217427	20.30303761
O15360_FANCA	18.17904843	18.08257904	18.17099432	18.18852283	17.97658535	18.1407439	18.14678576	17.93734168	18.24996216
O15370_SOX12	15.13549867	15.09178736	15.2126092	14.99776491	15.04673635	15.03196654	15.12558185	15.11640576	NA
O15371_EIF3D	22.22583961	22.19615633	22.14624664	21.91329685	21.69564127	21.82912028	21.9760167	21.78536413	21.85578802
O15372_EIF3H	21.97901392	21.87634577	22.02565591	21.76419194	21.63754817	21.60334157	21.72333566	21.55794314	21.66415289
O15379_HDAC3	18.42203518	18.23966101	18.15119235	18.13898784	18.17862829	18.24764598	18.5377761	18.58616705	18.53843938
O15381_NVL	18.7808516	18.75796726	18.83039786	19.41280755	19.49378815	19.55767393	18.14883364	18.11926895	18.17998659
O15382_BCAT2	19.78206347	19.95290731	19.70353949	19.93371919	19.95761044	19.90402725	20.07287902	20.18057023	19.94368017
O15392_BIRC5	17.44089762	17.18542198	17.46757315	17.16431886	17.06354782	17.01475059	17.44960794	17.01532541	17.25114173
O15394_NCAM2	18.34574699	18.23936776	18.32079287	19.0013231	19.16452809	19.19904501	20.66597858	20.55020003	20.70211462
O15397_IPO8	19.24519951	19.04835282	18.98843914	18.77497857	18.71255894	18.712559	18.62494525	18.40308229	18.53719362
O15400_STX7	20.47387174	20.54991679	20.53379125	20.80094068	20.87585632	20.78024788	20.68907216	20.64911824	20.6654906
O15417_TNRC18	15.28448811	NA	15.41911728	15.39351651	15.49323304	15.41337034	15.34411548	15.2711575	NA
O15427_SLC16A3	16.77865212	16.64918554	16.25850165	16.82444652	16.46075171	16.09186762	NA	15.42658535	NA
O15431_SLC31A1	17.50705087	17.61016817	17.25158125	17.19842776	17.26997623	17.31413106	17.79768002	17.73138286	17.22227851
O15438_ABCC3	16.41672976	16.7038631	15.99822804	16.95367512	16.92374135	16.79002348	15.9399859	16.11872085	16.00894612
O15439_ABCC4	16.62655191	16.54862018	16.53401992	16.65519383	16.60169679	16.62921006	17.67942996	17.70457724	17.69389261
O15440_ABCC5	16.91441062	17.15609222	17.2379541	18.84155156	18.83944013	18.75413166	18.00109693	18.09969561	18.21205588
O15446_POLR1G	20.66742105	20.51605797	20.70531695	19.93189103	20.04171308	19.9231984	20.3921326	20.28292779	20.47142938
O15460_P4HA2	19.63314874	19.6691322	19.72250029	18.35796196	18.08378787	18.16612797	19.00228035	19.03154169	19.11559118
O15484_CAPN5	NA	NA	NA	15.83039805	15.94826079	15.59680713	NA	NA	NA
O15488_GYG2	NA	NA	NA	16.93386085	16.42149293	16.54536239	NA	NA	NA
O15498_YKT6	20.5724302	20.60003334	20.60840065	20.60964147	20.46756609	20.55887857	20.42558267	20.41430319	20.3453962
O15504_NUP42	16.49433985	16.89494969	16.94426151	17.63414127	17.58724233	17.80639963	16.4830028	16.58205001	16.73150792
O15511_ARPC5	21.71464336	21.56769812	21.1100344	22.13899557	22.1628233	22.1291059	21.75906488	21.80022749	21.73814286
O15514_POLR2D	18.22630581	18.1162095	18.47138089	18.01893808	17.80218087	18.09293295	18.16657813	18.11409824	18.21750615
O15516_CLOCK	15.91788122	15.92850039	16.24359641	15.80801469	16.38944268	16.05847596	15.99407083	16.00225812	15.91324208
O15525_MAFG	15.9964303	15.90862569	16.1421621	16.12101759	16.19152802	16.11389007	16.26929889	16.08097264	16.13628449
O15530_PDPK1	17.57226049	17.51168263	17.26335163	17.50024466	17.9036909	17.67854972	17.5676008	17.51030726	17.67233193
O15533_TAPBP	19.57805499	20.08724721	20.0623924	18.40483862	18.30298577	18.58452024	21.04085596	21.05615843	20.89501188
O15534_PER1	15.93466616	NA	16.18611795	NA	NA	NA	16.0315326	17.11996652	16.13331819
O15541_RNF113A	18.85351556	18.9948984	19.07712543	19.58390432	19.5444047	19.76318099	19.28107135	19.49832452	19.49749377
O15550_KDM6A	16.77224771	16.52003589	17.04038941	17.04022922	16.56869767	16.94263785	16.78777384	16.8065384	17.04587322
O15551_CLDN3	17.95910124	18.15934827	18.4489176	17.29298895	17.58811298	17.69950159	17.20265137	17.46188121	17.66092441
O43143_DHX15	22.16582109	22.18954163	22.14973865	22.55791525	22.53724957	22.5136503	22.40645765	22.42123805	22.37836807
O43148_RNMT	19.7770652	19.96523437	19.7160186	20.05705885	20.15536971	20.16209314	19.98727812	20.20625894	19.98815891
O43149_ZZEF1	18.64450566	18.7735258	18.71603144	18.45101893	18.54612878	18.54966384	18.54384367	18.5883307	18.55893937
O43150_ASAP2	17.85580838	17.88624273	17.8738749	17.94509494	18.02814522	18.02055926	17.84773974	17.78150464	17.66797238
O43156_TTI1	18.77221196	18.84965404	18.85965193	18.75475142	18.67521047	18.68851261	18.60168191	18.46986542	18.55746054
O43157_PLXNB1	15.81238562	15.97858774	15.70738902	16.34566645	16.34482714	16.06288032	16.13583815	15.96582478	15.87027357
O43159_RRP8	18.94900149	19.24745914	19.10641369	18.79062665	18.9711321	18.93138152	19.17300743	19.3297642	19.16962621
O43164_PJA2	15.55391903	15.49111278	15.81554324	15.46005661	15.53837449	15.4815532	15.42256177	15.4006352	15.46092062
O43166_SIPA1L1	17.21444037	17.11532285	17.2911573	18.59681455	18.69062453	18.49916552	17.51724093	17.51079756	17.54354312
O43169_CYB5B	21.75199489	21.54243973	21.56177859	21.97383918	21.86077023	21.91788351	22.14615777	22.1506376	22.13858606
O43172_PRPF4	20.92510946	20.86325489	20.92682502	20.95406973	20.91261523	20.925117	21.15469516	21.24018514	21.17271607
O43175_PHGDH	23.76850752	24.31208206	23.90446139	24.69937856	24.69744313	25.0593707	23.78905211	24.34792685	24.09598166
O43181_NDUFS4	20.13073143	20.19975534	19.97242294	19.97645216	20.05233161	19.81615433	20.06888783	20.24769205	20.27318124
O43189_PHF1	16.09150317	16.27821882	16.38084971	16.85398047	16.65483675	16.78703348	16.68697023	16.79636884	16.62321968
O43237_DYNC1LI2	21.34450306	21.51633374	21.52282226	21.53671779	21.65901732	21.57952153	21.73404331	21.83515639	21.72602458
O43242_PSMD3	21.75706126	21.83786975	21.7471172	22.08763994	22.24246547	22.15320523	21.81401354	21.82815732	21.83108531
O43248_HOXC11	NA	NA	NA	16.11245123	NA	NA	16.70518235	16.44853604	16.75680536
O43252_PAPSS1	20.61075731	20.68366529	20.63612105	20.67078923	20.54757645	20.66005774	20.20681751	20.34192152	20.26339286
O43255_SIAH2	16.91304994	17.02500298	17.00318483	16.20449219	16.47242012	16.53256559	15.65062531	15.80568021	15.71380042
O43264_ZW10	19.79864999	19.77849735	20.04961504	20.10822321	20.03229892	20.14832873	19.76172661	19.68730359	19.82638804
O43272_PRODH	NA	15.44262794	NA	15.12260006	NA	NA	15.84347747	15.63984009	15.94183635
O43278_SPINT1	19.83091565	19.94728925	19.95453732	19.94675564	20.09076326	19.94518854	20.20288477	20.44241681	20.21726349
O43290_SART1	20.33738225	20.33489366	20.26075169	20.07221436	20.15490705	20.08605941	20.3341535	20.29586294	20.36121967
O43291_SPINT2	21.06888339	21.11958698	21.17569428	20.94035679	20.9411397	20.96971319	21.00294683	21.18649195	21.04886789
O43292_GPAA1	19.77471416	19.81634637	19.45203036	19.97509098	20.02043065	19.79033411	19.78356256	19.77199278	19.72595056
O43293_DAPK3	15.36689663	15.25282068	NA	15.45391446	15.20158536	15.39512526	15.49975673	15.56193075	NA
O43294_TGFB1I1	NA	NA	NA	16.832745	16.70340884	17.10278131	NA	NA	NA
O43295_SRGAP3	NA	NA	NA	16.8847366	16.82635657	17.15236498	NA	NA	NA
O43299_AP5Z1	18.2356527	18.33941311	18.23730769	18.19340482	18.0967436	18.20956229	17.87199848	17.94637753	17.86558786
O43301_HSPA12A	17.23823055	16.89614354	16.79287973	16.45642015	15.86720964	16.12999449	15.70185233	NA	15.80978111
O43303_CCP110	17.06560809	16.86022275	17.04266879	16.71191574	16.3747934	16.75242681	16.34448752	16.75223369	16.59259498
O43310_CTIF	17.79629603	17.99723424	17.91056341	16.88573514	17.0809126	16.99436254	17.27102925	17.24188117	17.15407435
O43314_PPIP5K2	18.99524703	19.02928411	18.99901168	18.88821817	19.09932447	18.99704824	18.86164994	18.81668233	18.82461944
O43318_MAP3K7	18.35940052	18.35675343	18.46959921	18.48739626	18.57716116	18.55096234	18.24440578	18.4019454	18.33053828
O43324_EEF1E1	22.20845468	22.31642146	22.24771911	21.96303687	22.01841762	21.90697258	22.09361761	22.16322969	22.0695894
O43325_LYRM1	15.63416483	15.6389483	15.50510418	15.64035941	15.51015209	15.62382312	15.30641648	15.48860334	15.36071194
O43353_RIPK2	17.93886908	18.12825268	18.33523089	19.16651813	19.06913238	19.21338608	18.8817161	18.85479285	18.9565637
O43379_WDR62	15.86228419	15.86907933	15.91618636	16.07250936	15.91897816	15.81292107	15.67268428	15.48411971	15.57367003
O43390_HNRNPR	22.80578456	22.94552955	22.89540829	22.75226432	23.00311604	22.85239637	22.85743639	23.03631841	22.93976565
O43395_PRPF3	21.09553433	21.11216016	21.1198625	21.08353255	21.06700872	21.09863921	21.19563403	21.33582162	21.29849913
O43396_TXNL1	23.04994645	23.10485244	23.09274107	22.73892014	22.76618342	22.76931552	23.31997085	23.34136095	23.36276938
O43399_TPD52L2	23.74048723	23.59345535	23.7965559	23.83643459	23.81010872	23.78882577	24.0163089	23.9205317	24.06157952
O43402_EMC8	20.18481196	20.22230454	20.41427124	20.32240987	20.18064788	20.33623533	20.26968726	20.39862173	20.35657215
O43414_ERI3	19.9703502	20.30174905	20.05547966	20.28811807	20.05470245	20.29856128	20.1726122	20.38039807	20.06422018
O43422_THAP12	18.24917654	18.26304567	18.32925026	17.81677258	17.87633992	18.01577037	17.92699848	18.08236586	18.02205046
O43426_SYNJ1	17.11222058	17.26483583	17.43687617	17.14539972	17.07219804	17.00866899	17.07068123	16.92956307	16.79568463
O43427_FIBP	17.76386644	17.75331262	17.49378661	17.73891885	17.80294481	17.84686176	17.44679267	17.31736991	17.39815579
O43432_EIF4G3	18.68009884	18.73482973	18.61592275	18.99836286	19.02437948	19.05954629	18.64833993	18.59102621	18.61979465
O43439_CBFA2T2	17.05212878	16.95867281	17.03239078	16.76870622	NA	16.80693947	17.14991074	17.22220596	17.14777257
O43447_PPIH	21.62299515	21.4957854	21.47707922	21.46685502	21.61104669	21.46237682	21.43533073	21.41708178	21.46891923
O43462_MBTPS2	16.56501803	16.39381353	16.55306663	16.48876663	16.15213895	16.13181532	16.5113871	16.2952895	16.4830284
O43463_SUV39H1	17.37451876	17.40527469	17.70952042	17.11400666	17.42562266	17.12963071	17.39079965	16.98091146	17.33734133
O43464_HTRA2	20.49116896	20.69325638	20.49597801	19.72627153	19.66187889	19.62301638	20.35453846	20.56847331	20.36792118
O43482_OIP5	18.01415585	17.76988774	18.09902289	17.76381945	17.50825986	17.68657548	17.61725136	17.22262607	17.65063587
O43488_AKR7A2	21.13715683	21.28992501	21.25977553	21.31449989	21.20441735	21.31626433	20.81101013	21.06288502	20.80842542
O43491_EPB41L2	18.58159537	18.33592295	18.4525272	21.04952498	20.9848236	20.91830115	17.65968376	17.38373385	17.53113622
O43493_TGOLN2	19.76324208	19.75575149	20.09772965	18.63048129	18.337051	18.17913098	19.37189785	19.63882161	19.50662388
O43502_RAD51C	19.28113354	19.17296554	19.27802156	19.1023556	18.90732781	18.99920939	19.22332431	18.73382908	19.05462086
O43504_LAMTOR5	18.30751938	18.18210016	18.5645994	18.66740243	18.43755773	18.844667	17.97809182	17.99640376	18.33014164
O43505_B4GAT1	19.84643309	19.8489144	20.02836443	19.66713983	19.56070606	19.50161982	19.33814387	19.4347119	19.4463269
O43513_MED7	16.60673621	16.4696079	16.65410692	16.27565592	16.25255446	16.3745968	16.58028113	16.41960898	16.32307406
O43520_ATP8B1	15.84760484	16.01055713	15.85846927	16.04368374	16.85041112	16.60438554	16.63239705	16.55549735	16.59369524
O43521_BCL2L11	17.90607934	18.01120901	17.74324478	17.56651623	17.27593302	17.80975416	17.5348251	17.73973361	17.47348946
O43524_FOXO3	17.07193896	16.8518121	16.80750539	17.40236948	17.52267578	17.84007073	16.84483042	16.93120315	16.7993859
O43542_XRCC3	17.94349974	17.78788484	18.28119768	18.02060632	17.79249195	18.02110589	18.21796662	17.81244511	18.02998392
O43567_RNF13	17.67214573	18.5225236	17.89424929	17.78030487	18.22181437	17.95661571	17.6632412	17.60049895	17.90931719
O43570_CA12	20.44457159	20.49099969	20.23949669	18.78418754	18.84703981	18.58105986	17.99078021	17.62453324	17.74280323
O43572_AKAP10	18.26904438	18.30675722	18.30615618	18.17797119	18.23772024	18.19073618	18.3830264	18.41651362	18.44635867
O43581_SYT7	15.78688548	15.92526516	16.01375688	16.52994437	16.4345779	16.42005241	16.03955705	16.10241949	16.19848574
O43583_DENR	21.92176032	21.91998979	21.79429171	22.24796782	22.49649851	22.39482823	22.33103176	22.41865416	22.34733054
O43592_XPOT	19.96032249	21.09538612	20.95226071	21.23894478	21.26155985	21.58498183	21.1317839	21.21748226	21.13683071
O43598_DNPH1	21.31065115	21.40236147	20.23461841	20.68944231	20.84183504	20.68620726	20.7937181	20.865866	20.6493443
O43615_TIMM44	21.39234795	21.31207914	21.25307368	20.98300755	20.99735223	21.02406362	21.27147034	21.27139707	21.33569997
O43617_TRAPPC3	21.66526968	21.57986208	21.71523106	21.60034153	21.48783148	21.51574089	21.47026215	21.34978937	21.42852371
O43633_CHMP2A	19.75738692	19.91110385	19.73106789	19.87844186	19.77368045	19.88220129	19.17285927	19.50094818	19.26088057
O43639_NCK2	16.25881933	16.16445135	16.14638634	16.48410334	16.82783589	16.42616095	16.47457837	16.42630231	16.41235562
O43657_TSPAN6	18.14175138	17.94331133	18.213426	17.71869929	17.9071106	17.55775825	17.47247662	17.43923054	17.2446793
O43660_PLRG1	20.60222558	20.5795499	20.60384021	20.19968145	20.26117841	20.28702069	20.54999941	20.69500535	20.61965082
O43663_PRC1	19.34679601	19.2100425	19.3959254	19.63235786	19.4533125	19.58147231	19.40510289	19.17235125	19.36740979
O43665_RGS10	19.10743046	18.76166302	19.0659326	18.50971037	18.40958279	18.51520902	18.63188529	18.55689635	18.73925375
O43670_ZNF207	20.96749055	20.98745622	21.06034111	20.93349651	21.02578655	20.95020794	20.9932597	21.05297786	21.02951377
O43674_NDUFB5	20.24228884	20.28293527	20.21039016	20.28524451	20.01947667	20.26718518	20.44385233	20.50476618	20.56319448
O43676_NDUFB3	20.91123188	20.96175508	20.73894671	20.9516932	21.05187109	20.84771251	21.21145355	21.17026858	21.25511162
O43677_NDUFC1	17.24848279	17.33419965	16.99649928	17.47700885	17.25892179	17.32415279	17.20513181	17.35133835	17.30933358
O43678_NDUFA2	20.53936794	20.61728446	20.52534198	20.51000211	20.55487093	20.51002589	20.74893392	20.93096211	20.84717686
O43681_GET3	21.96203689	21.93818542	21.98465638	21.89713444	21.93254169	21.86736623	21.56039416	21.60286577	21.54771949
O43683_BUB1	16.98611324	16.94927707	17.13536447	16.56169641	16.38330593	16.68497722	16.7598568	16.62626312	16.65066259
O43684_BUB3	22.28436026	22.3208294	22.37065819	22.36818183	22.29742946	22.30632801	22.29946252	22.38702206	22.40446105
O43688_PLPP2	NA	NA	NA	15.76833661	16.53136238	16.32866004	16.58392669	16.23472387	16.45071462
O43707_ACTN4	21.81130728	22.69480276	22.02298232	22.27349141	22.21806432	22.34477921	22.68687264	22.80588897	22.64895928
O43708_GSTZ1	20.4629431	20.70323307	20.37278431	20.84801136	20.95468199	21.04887277	20.3974975	20.49766488	20.29669775
O43709_BUD23	19.16399471	19.12334884	18.7458761	18.34450006	18.61082995	18.59856207	19.07342887	18.97505567	19.00116051
O43716_GATC	18.97469501	18.51977576	18.92906506	18.31950518	18.16919513	18.05021728	19.04404976	18.86878181	19.0306666
O43719_HTATSF1	19.6947097	19.63896073	19.83141972	20.51461283	20.40210178	20.39825183	20.19121806	20.31131667	20.24984023
O43731_KDELR3	15.88754652	15.90221655	16.37936823	15.92395432	15.66742155	15.9854514	15.34705165	15.37224466	15.58671449
O43734_TRAF3IP2	15.75184118	16.27337167	16.33300681	16.2956315	15.93957769	15.86408517	15.73961629	15.71230868	16.04494403
O43741_PRKAB2	17.62779945	17.61459796	17.71296118	18.31013424	18.15648073	18.2938749	17.53233534	17.65892766	17.65555531
O43747_AP1G1	22.29284458	22.43881811	22.41252634	22.38284571	22.26834039	22.35138621	22.37227375	22.3640605	22.26262426
O43752_STX6	19.70976914	19.78814912	19.88361181	19.52157272	19.37961317	19.46382175	19.68403618	19.75044413	19.73244173
O43759_SYNGR1	17.7578258	17.67156953	NA	18.33321398	17.43453738	17.9885708	19.04820173	18.95162266	18.7933707
O43760_SYNGR2	20.86579906	20.80251379	19.88866484	20.65495695	21.02787318	20.54624934	21.22516507	20.99502337	20.87480123
O43765_SGTA	21.82297413	21.71586276	21.9336219	21.91374906	21.9078246	21.86381959	21.72809021	21.66216141	21.74957625
O43768_ENSA	22.06066413	22.22787826	22.14020146	22.20553615	22.16597181	22.21296002	22.34334168	22.1959843	22.47535867
O43772_SLC25A20	17.60237588	17.9143306	17.7696773	17.96833554	18.00422958	18.20376836	18.10328978	18.36411974	18.22109815
O43776_NARS1	22.74563567	22.85982006	22.67688656	22.20244169	22.16343875	22.25996153	22.80204907	22.89694268	22.82759531
O43791_SPOP	15.56667322	15.66098111	15.81474277	15.71039998	15.47869304	NA	15.52043241	15.80111379	15.62785649
O43795_MYO1B	18.30300471	19.09735815	18.8226601	21.37608526	21.81361038	21.6042512	20.87920015	21.32083586	21.0912142
O43805_SSNA1	18.91993326	18.5861224	18.84672936	19.31197085	19.33436178	19.23384259	18.71683152	18.49710959	18.77162377
O43808_SLC25A17	17.19690995	17.77440424	16.93849611	17.51230304	17.73457621	17.60290121	17.96495745	17.68792005	17.81757454
O43809_NUDT21	22.90189155	22.76086926	22.74692111	22.74020976	22.86298593	22.74172416	22.86439168	22.82723607	22.9031872
O43813_LANCL1	20.31097918	20.50190989	20.21789116	20.88314813	20.77149815	20.91906108	20.80530783	21.0671285	20.71898434
O43815_STRN	19.18668667	19.09425953	19.00983372	19.01228951	19.0854167	19.06754487	18.54355812	18.56867229	18.45313163
O43818_RRP9	19.43147768	19.51241329	19.46644064	18.94419405	18.89085893	19.08756061	19.37289392	19.02169599	19.10559445
O43819_SCO2	18.00597898	17.95216295	17.86749438	17.97863466	18.08807036	17.93514367	17.90217155	17.95152785	17.9545052
O43823_AKAP8	18.46933469	18.55622208	18.73461306	18.42725386	18.51024012	18.61277573	18.63422174	18.71247279	18.75117703
O43824_GTPBP6	18.07826079	18.92646763	18.73999211	18.45427843	18.53738888	18.62978246	18.53161741	18.77738373	18.7477684
O43826_SLC37A4	17.38282798	17.33595928	16.48430158	17.46612979	17.50443288	17.72157763	17.19692004	17.11832851	17.17298831
O43829_ZBTB14	16.72369093	16.6656087	16.30404812	16.93647911	16.77337859	16.87639229	16.65740333	16.92294968	16.67370592
O43837_IDH3B	20.86708071	20.86343013	20.92623151	20.79460923	20.62549484	20.78974302	21.02701314	21.16885509	21.13720284
O43847_NRDC	21.10982333	20.89311864	21.07827582	21.75549524	21.67206478	21.74155474	21.03397829	20.76072595	20.90738203
O43852_CALU	22.25472116	22.25238657	22.39237524	21.78510133	21.71917004	21.80530139	22.346671	22.37787364	22.40008183
O43861_ATP9B	15.69113677	15.60689211	15.76528424	15.51412526	15.81567191	15.65652647	15.73155816	15.93621264	15.67479682
O43865_AHCYL1	20.94490596	20.87313068	20.88652515	20.29153172	20.04836075	20.26695183	20.41191697	20.36348984	20.37697041
O43895_XPNPEP2	NA	NA	15.54122554	15.44718849	NA	NA	15.4492429	15.58130911	15.46175091
O43896_KIF1C	18.67799548	18.69505261	18.85877806	18.39609747	18.54432271	18.22354176	18.86380743	18.68869783	18.91351257
O43900_PRICKLE3	16.36392933	16.49188349	16.3396134	15.98807361	16.27229738	15.9980289	16.34212481	16.42938751	16.21799845
O43913_ORC5	18.9391347	19.01227664	18.92119815	19.1503674	19.20258571	19.19617527	18.96441879	18.95251073	18.91310376
O43920_NDUFS5	20.85395137	21.021329	20.79991808	20.65296881	20.86992775	20.76535865	20.98037761	21.04049392	20.97969378
O43924_PDE6D	19.1153565	19.00222027	18.46051381	19.41975273	19.33352787	19.55874465	18.41419623	18.69603518	18.75530287
O43929_ORC4	18.43877848	18.47397199	18.3342739	18.67318782	18.76757322	18.76625238	18.49763816	18.48082696	18.38943226
O43933_PEX1	17.36312964	17.43931882	17.61277533	18.80909898	18.74206683	18.70964123	17.83037493	17.57148335	17.65554564
O60216_RAD21	20.12772972	20.05096156	20.11852915	20.55069405	20.56151714	20.60369239	20.35683803	20.51488399	20.41112352
O60220_TIMM8A	18.00058248	17.65099962	17.54645937	17.79702454	17.63879895	17.70758333	18.17007335	17.87510648	17.99844592
O60229_KALRN	15.221603	15.61168205	15.86027534	16.01893512	15.89546841	16.52781147	NA	NA	17.00007885
O60231_DHX16	19.86620147	19.73474442	19.74471281	19.39860896	19.45604127	19.33667599	19.90856125	19.85619066	19.99078052
O60232_ZNRD2	19.66888345	19.48376594	19.33693353	19.28807483	18.86512168	19.31207263	19.82537096	19.61032919	19.77546981
O60237_PPP1R12B	16.17716979	16.24711969	16.12127193	16.38606899	16.3185116	16.09493099	16.3297259	16.18673299	16.42538397
O60238_BNIP3L	15.40862775	15.28265215	15.52181989	15.34973688	15.40001214	15.21068273	15.49311643	15.53679535	15.4878725
O60239_SH3BP5	15.9461018	15.99734574	16.03274842	15.9372457	16.00576329	15.90621659	15.87721555	15.87385537	15.9529548
O60243_HS6ST1	15.86127014	15.74240301	15.98526177	15.59359352	15.73894689	15.58891197	15.56814935	15.59886929	15.61782712
O60244_MED14	19.3955207	19.39333609	19.47502536	19.36780972	19.42077313	19.34657516	19.32768231	19.45049054	19.37438548
O60245_PCDH7	NA	NA	NA	15.99667027	16.14892956	15.96478808	NA	NA	NA
O60256_PRPSAP2	20.2935727	20.0737017	20.09792418	20.15325979	20.09680642	20.15234016	20.47695068	20.54106216	20.51654633
O60264_SMARCA5	21.4465351	21.43671903	21.61943551	21.31743601	21.25713209	21.38852461	21.38414289	21.46325567	21.46464096
O60268_KIAA0513	16.17482312	16.72833082	16.36186063	17.37330178	17.57907244	17.69486213	16.91601815	17.15550187	16.93765027
O60271_SPAG9	19.44718578	19.59397642	19.58357601	19.56250739	19.53157214	19.63007563	19.94342131	20.03264487	19.99835873
O60281_ZNF292	19.5832402	19.16686644	19.3551107	19.31352622	18.86253097	19.38825608	19.25001221	19.33892661	19.37537971
O60282_KIF5C	16.07801513	16.26003125	16.5714894	18.18439665	18.62708197	18.45390955	17.38329936	17.41412603	17.47065158
O60287_URB1	18.31727866	18.68412417	18.65782845	18.11351924	18.00638287	18.02731053	18.80448272	18.73437803	18.66961102
O60291_MGRN1	15.62574141	15.55249823	15.71552472	15.66719708	15.75379809	15.72391731	15.64744772	15.66574091	15.59233787
O60292_SIPA1L3	16.52160296	16.37354229	16.69830727	17.16817966	17.17586668	17.06539229	16.69046191	16.58012382	16.76672645
O60293_ZFC3H1	18.98823486	18.71657747	19.19517457	18.09263427	17.91441804	17.94598499	18.27785019	18.40017237	18.43214813
O60294_LCMT2	17.0024525	16.87842142	16.93276826	17.13912296	16.87359547	16.90472649	17.26935891	17.00829595	17.16307138
O60306_AQR	20.50429151	20.46005202	20.46485555	20.18926511	20.10401879	20.15483575	20.16265459	20.25395448	20.19050755
O60313_OPA1	19.83870825	19.89819688	19.94037192	20.15386221	20.17892694	20.13232397	20.21044757	20.30397598	20.26478185
O60318_MCM3AP	18.56436155	18.78734625	18.7545778	18.67502397	18.86210401	18.81569697	18.4085552	18.53558666	18.3532242
O60331_PIP5K1C	16.00139231	15.970253	15.87462185	16.41693932	16.38017206	16.52599787	16.28644876	16.30474129	16.47983002
O60333_KIF1B	18.11551508	17.80497805	18.05211328	17.89131084	18.06949556	17.97521133	17.78316216	17.50481721	17.62377851
O60341_KDM1A	20.98153831	20.8271264	20.98725464	20.64729016	20.62684737	20.65354591	20.68204812	20.71644073	20.76123817
O60343_TBC1D4	18.56422988	18.44311041	18.56755485	18.19536101	18.22185721	18.20582421	18.75263726	18.71717356	18.8050218
O60353_FZD6	17.33887781	17.50221257	17.47642428	17.60769465	17.52611019	17.68166529	17.28113618	17.45364275	16.89293259
O60427_FADS1	18.24587683	18.2418847	18.42577325	19.16838174	19.10758396	19.45175967	18.18289395	18.3088396	18.45346304
O60437_PPL	19.32270464	19.72904189	19.35225428	19.25794921	19.48181344	19.28576273	19.36855383	19.55970719	19.17620848
O60476_MAN1A2	19.01837279	18.97026132	18.81845757	19.56036987	19.45448892	19.61511933	19.56184036	19.66072089	19.73072381
O60488_ACSL4	NA	NA	NA	18.69801351	18.37742791	18.69450185	17.7524021	17.81755877	18.13318772
O60493_SNX3	21.83308809	21.88933857	22.11003529	21.64403218	21.57913356	21.66253454	21.76555243	21.7216156	21.83285651
O60499_STX10	18.21188641	17.89272227	17.95404229	18.17547969	17.8713263	17.98996273	17.76650955	17.64999803	17.89762654
O60502_OGA	20.88476617	20.82052028	20.96491165	20.56643841	20.42995189	20.70544728	20.29345976	20.52094097	20.3750622
O60503_ADCY9	17.10237928	16.9440077	16.78502704	16.30119461	16.37410482	16.47382304	16.62605663	16.53892344	16.60886847
O60504_SORBS3	16.79930757	16.32169618	NA	18.22511695	17.45325277	18.26560718	15.95169818	16.49155899	16.33704709
O60506_SYNCRIP	24.04570941	23.96301422	24.13357571	23.96703439	23.96817151	23.97952239	23.79308323	23.8029742	23.87338456
O60508_CDC40	19.18331163	19.20561558	19.32244692	19.07505827	18.90299047	19.13147735	19.0855386	19.17352468	19.0932653
O60512_B4GALT3	16.74399347	16.45224996	16.76387293	16.2087106	16.6139018	16.53276448	16.9085921	16.90538571	17.01612025
O60518_RANBP6	18.55038622	18.95645856	18.81839217	19.18486668	19.10776203	19.3398456	19.02606739	19.12360737	18.8744776
O60524_NEMF	19.9107893	19.81853948	19.97086953	19.9948113	20.03684965	20.01091117	19.59583749	19.53677091	19.48135044
O60547_GMDS	20.83436646	20.94240915	20.84781324	20.83927511	20.90421705	20.86550027	20.64158646	20.7313711	20.66521233
O60551_NMT2	17.66228081	17.69617702	17.73360178	17.47879029	17.24475982	17.49345818	17.37088825	17.60360823	17.46838351
O60563_CCNT1	17.97199755	17.97623352	18.19890315	17.57217332	17.51911957	17.66849921	17.67167608	17.89151602	17.90548141
O60566_BUB1B	18.73172797	18.61394827	18.85507309	18.53333131	18.23003122	18.5834155	18.36904427	18.26976686	18.41688853
O60568_PLOD3	20.4442653	20.45642965	20.61816053	21.43286893	21.31469567	21.26339575	21.13732976	21.1031413	21.12568886
O60573_EIF4E2	19.38869662	19.30371208	19.43352595	19.33058743	18.94239132	19.28175734	18.98758491	19.09088726	19.20387295
O60583_CCNT2	16.31519211	16.29807126	16.24959632	16.53549825	16.41678529	16.57280714	16.47329945	16.33759125	16.64391071
O60610_DIAPH1	21.51874503	21.44145828	21.55504234	21.26642336	21.15457701	21.18812867	21.56097392	21.31469955	21.54861186
O60613_SELENOF	18.29145228	18.62088877	18.54769665	18.1311075	17.91008468	17.81047915	18.19753599	17.93906447	18.05155231
O60645_EXOC3	18.94662756	19.12840785	18.79893332	19.41969238	19.57337961	19.50838621	18.9541486	19.03741975	18.93079951
O60658_PDE8A	15.32044534	NA	NA	15.40872187	15.20895533	15.27292189	15.43101012	15.55684071	15.49013032
O60664_PLIN3	21.09569787	21.00644318	21.03072718	21.10223525	21.14405672	21.16900107	20.69825635	20.80893	20.80103295
O60669_SLC16A7	15.54207447	15.45706443	15.86894653	15.18895597	NA	15.47665358	15.13163894	15.32932149	15.4584553
O60671_RAD1	18.59438719	18.38684703	18.10030005	18.51621279	18.49159585	18.43257264	18.60378044	18.51046836	18.55776581
O60673_REV3L	15.18408182	15.12299978	NA	15.11778738	NA	15.1054924	15.27282742	15.21340665	15.22228367
O60675_MAFK	15.85464906	15.5636112	15.65853669	15.93214602	15.92271417	15.63253214	15.8277441	15.66774168	15.5072784
O60678_PRMT3	19.69412441	19.48202238	19.82870714	19.31901923	19.3119522	19.28769988	19.69260284	19.51876657	19.68948242
O60683_PEX10	NA	16.0607701	NA	16.56225903	16.08150068	15.88473114	16.15850462	16.2417725	16.15949803
O60684_KPNA6	21.86920626	21.90892861	22.13270453	22.02755198	21.97525221	22.04630653	22.06631306	22.12796012	22.06980214
O60701_UGDH	21.36811064	21.85757415	21.47062323	23.13365366	23.18218696	23.33333798	22.56848811	23.12058773	22.88743547
O60716_CTNND1	20.73705266	20.83939669	20.64140194	21.43460571	21.62777663	21.40472794	20.79325269	20.95750705	20.85197484
O60725_ICMT	16.78497443	17.39941522	17.15955541	17.84767616	17.60199781	17.8846605	17.3972738	17.55404958	16.92430406
O60739_EIF1B	17.22980514	17.25858733	17.16999058	17.91908593	17.92267571	17.91064149	17.20404628	17.23991033	17.14501902
O60749_SNX2	21.84068032	21.83823044	21.96587353	21.40124511	21.41658714	21.44650118	21.6256732	21.68602327	21.64247773
O60762_DPM1	21.40958313	21.59724206	21.62511554	21.79257889	21.85769635	21.8250302	21.37500905	21.38105609	21.42193678
O60763_USO1	20.90179154	20.98729164	20.74180957	20.82302523	20.89288603	20.8910764	20.75414053	20.85820256	20.76077945
O60765_ZNF354A	NA	15.35817993	15.36662878	15.03149577	NA	NA	15.30558477	15.35769272	15.38476709
O60779_SLC19A2	16.96152725	17.18134318	16.70864669	16.48901401	15.8832073	16.20347119	16.71686896	15.98083365	15.89807358
O60783_MRPS14	19.41752111	19.35291754	19.45379686	18.98849515	19.20674878	18.97911628	19.1598134	19.34431082	19.2577967
O60784_TOM1	18.60919652	19.05980599	18.76929549	18.97081423	18.74304293	19.17444453	18.53389629	18.8074374	18.69396538
O60825_PFKFB2	18.62161145	19.15981801	18.82004392	17.46948474	17.49756076	17.68410496	17.30364223	17.58782778	17.40550901
O60826_CCDC22	20.1192832	20.15901567	20.07277769	20.22292581	20.13887745	20.25951362	20.11257916	20.19985205	20.14342708
O60828_PQBP1	21.88556492	21.76577931	22.05168456	21.71553545	21.56627928	21.74709028	21.85321563	21.79695509	21.88097321
O60830_TIMM17B	19.62021279	19.61704145	19.4162489	19.67018562	19.3193189	19.34238431	19.78183862	19.72950925	19.5644286
O60831_PRAF2	19.90060537	20.29394959	19.83861165	19.92605826	19.83817845	20.01632416	19.45423554	19.6880152	19.39392769
O60832_DKC1	20.62448628	20.6557977	20.33372071	20.68451663	20.81376308	21.03929634	21.2697347	21.25580397	21.07196653
O60841_EIF5B	21.77993708	21.6721798	21.78994179	21.48981665	21.48772457	21.51893617	21.82282002	21.73636066	21.80923382
O60869_EDF1	22.68462699	22.72116843	22.76698612	22.78215077	22.78291504	22.78781618	22.64610216	22.66451275	22.62347718
O60870_KIN	18.97251879	18.88129904	18.82165357	19.20945936	19.09562452	19.15644727	18.64694778	18.6512506	18.59917989
O60879_DIAPH2	17.97037737	18.34755685	18.22211455	18.51579017	18.42250194	18.74033964	18.18502648	18.31912337	18.2891862
O60884_DNAJA2	21.68829616	21.69333418	21.83157276	21.73744955	21.62482896	21.73931763	22.35330383	22.34151388	22.35148382
O60885_BRD4	18.9928298	18.75276195	19.07604658	18.91972863	18.98257319	18.83766892	18.84009524	18.87896579	19.03006313
O60888_CUTA	22.12740291	22.05248445	22.47823128	22.54469391	21.96269443	22.6106071	22.44043272	22.79310734	22.67368952
O60890_OPHN1	NA	NA	NA	15.96052968	16.30684772	16.07656299	16.38384829	16.18877863	15.82466838
O60906_SMPD2	16.80489802	17.16979975	16.69163474	16.76366012	16.99986386	16.87813596	17.32370363	17.28250916	16.99487208
O60907_TBL1X	18.38645288	18.05186293	17.80518959	18.24298626	18.24381162	18.36248866	17.76944525	17.71575877	17.79586714
O60921_HUS1	17.89812268	18.19571523	18.41327065	17.81994434	18.00776192	17.95929397	18.16082476	18.24648567	18.10000351
O60925_PFDN1	21.89100328	21.80074764	22.08388152	22.06145943	21.63270043	22.08291774	22.20418735	22.20914723	22.24262227
O60927_PPP1R11	17.46645164	17.41554467	17.67791938	18.27823891	17.86572365	18.2652168	17.91667815	17.83629658	17.82979421
O60930_RNASEH1	17.51749439	17.51624318	17.96214366	16.62952776	16.5886917	16.7707826	17.06745743	17.12626397	17.23672412
O60934_NBN	20.88793731	20.96382596	20.89157053	20.81443458	20.93111578	20.94625672	20.74090137	20.83760547	20.7907803
O60936_NOL3	20.6297606	20.49032717	20.85400241	21.02524906	20.72309207	21.18167838	21.42512303	21.28603931	21.3912698
O60942_RNGTT	19.43799497	19.48813234	19.53059899	19.45683163	19.30312581	19.47589634	19.30334695	19.31650714	19.32710335
O75027_ABCB7	19.17343979	19.09421729	19.10158923	19.31154223	19.31443104	19.24525198	19.15386302	19.18053636	19.18579577
O75038_PLCH2	19.75647469	19.68387617	19.77212075	19.85675859	19.68602736	19.95623135	19.86006772	19.73236853	19.77905748
O75044_SRGAP2	19.51110584	19.25251861	19.60539738	19.85397148	19.88077853	19.88877413	19.69715191	19.57689315	19.68554747
O75051_PLXNA2	16.21138578	16.08827352	16.24614023	NA	NA	NA	NA	NA	NA
O75052_NOS1AP	17.04738283	17.69603167	17.4119744	16.31520177	15.97005018	16.54711312	15.20065353	15.36393006	15.43709672
O75054_IGSF3	19.04392833	18.69598368	19.32998128	20.46057844	20.65798693	20.49232599	20.43175464	20.51798887	20.56876405
O75061_DNAJC6	17.42953936	17.61613945	17.58540018	17.27822235	17.39329639	17.11990094	17.12360443	17.09910478	17.31592064
O75063_FAM20B	18.9637424	18.73374693	18.89865329	18.76917897	18.82033912	18.72499047	18.79379834	18.85918586	18.92568031
O75064_DENND4B	16.36723152	16.21365736	NA	16.2338337	NA	16.49355144	16.0672165	16.30674809	16.44493352
O75081_CBFA2T3	15.09250859	15.04854526	15.16523148	NA	NA	NA	NA	15.06394978	NA
O75083_WDR1	22.35950695	22.37793805	22.45121183	23.68616481	23.60699587	23.69464809	22.84279689	22.80084467	22.79838069
O75093_SLIT1	17.3920749	17.23778597	17.20731782	17.42332427	17.2232649	17.35525047	16.02352947	16.87709814	16.94283427
O75110_ATP9A	17.93947466	18.10800575	17.89076024	18.43478665	18.55305157	18.50747523	17.55843664	17.81999211	17.71296806
O75113_N4BP1	17.6658737	17.63066068	17.67980675	17.38665929	17.30144434	17.49586253	17.89788892	17.91956199	17.8656493
O75116_ROCK2	19.8812981	19.83676697	19.99970787	19.88243511	20.02909797	19.8882972	19.96401676	19.98265954	19.93444415
O75122_CLASP2	18.63654852	18.54580357	18.60134546	19.03080188	19.14889994	19.10613161	18.41055485	18.33125234	18.41842859
O75127_PTCD1	18.8622317	18.76768849	18.7700019	18.5893533	18.57670408	18.44536319	18.92001927	18.63879522	18.72470108
O75128_COBL	16.80724499	16.74256772	16.91876641	16.18707455	16.00201741	16.16404735	16.54686025	16.8439536	16.69185016
O75131_CPNE3	22.90767329	22.826385	22.9082837	23.27183807	23.26954992	23.21721074	23.67706409	23.6540938	23.57572062
O75140_DEPDC5	15.44601049	15.4092815	15.56976479	15.19918508	NA	NA	NA	NA	15.23711823
O75143_ATG13	18.15346166	18.05344591	18.19732084	18.16777361	18.14015628	18.2682633	18.00158317	17.92517588	18.13583486
O75144_ICOSLG	18.21713108	17.16926945	17.89708246	17.66827148	17.83488043	18.08658062	17.48081193	17.42964062	17.67888888
O75145_PPFIA3	17.31659113	17.34810695	17.53158486	17.37443359	17.56892505	17.60756401	17.5843172	17.62066272	17.60993883
O75146_HIP1R	18.69037969	19.32303964	19.5762262	19.19632993	19.35504415	19.12666639	19.20716712	19.25573498	19.34817858
O75147_OBSL1	17.05156298	17.15931484	17.98058869	18.6763067	18.49809114	18.64986291	17.11874983	17.11638366	17.20514819
O75150_RNF40	19.62194008	19.48652779	19.63897829	19.23884878	19.38184117	19.19597713	19.61617289	19.5856186	19.65533049
O75151_PHF2	18.31531525	18.24464054	18.38554148	18.80756632	19.05628869	18.91249007	19.08164607	19.23602832	19.15505412
O75152_ZC3H11A	20.85640935	20.60572245	20.92947762	20.36390642	20.38692143	20.44198395	20.93204302	20.84577628	21.00930085
O75153_CLUH	21.96861185	21.66983834	21.93665606	20.90698228	20.7608053	20.68040462	21.45582996	21.12706435	21.38638916
O75157_TSC22D2	16.6419378	16.48537204	16.79390153	16.76270115	17.07220922	16.84062803	16.53904387	16.61648326	16.54276484
O75164_KDM4A	19.48989895	19.265547	19.41153856	19.54946516	19.71854009	19.69549272	19.21598729	19.23442387	19.23244823
O75165_DNAJC13	19.64135798	19.70317798	19.7109601	19.73225332	19.73877684	19.77336794	19.18424593	19.27523699	19.24800448
O75167_PHACTR2	20.44427257	20.40297043	20.72814026	20.67085348	20.78508212	20.53871489	20.63506998	20.41129256	20.71964235
O75170_PPP6R2	20.17719738	20.20212874	20.23332915	20.29605262	20.34567345	20.30228114	20.06010804	20.30912953	20.27082547
O75175_CNOT3	20.2777708	20.13155896	20.27134657	20.25811476	20.16974068	20.30887504	20.09193972	20.09342742	20.14196131
O75177_SS18L1	16.47148422	16.63526075	16.62647102	16.26490651	16.37438065	16.1594723	16.70170912	16.63696164	16.59657528
O75179_ANKRD17	18.82618009	18.72812654	18.76788194	18.40836475	18.46179508	18.35228117	18.54734793	18.3732448	18.41745679
O75182_SIN3B	16.5198124	16.74341219	16.66678589	16.70037436	16.8999334	16.85155958	16.59321235	16.75954774	16.63058569
O75185_ATP2C2	16.21975509	16.26135379	16.5236393	16.67792019	16.7832642	16.62261058	16.3139484	16.56092558	16.50856922
O75190_DNAJB6	18.26534348	18.59592099	18.21755035	17.81488132	18.09064944	17.99171695	18.19606372	18.09935559	18.13127169
O75191_XYLB	17.24973965	17.39536891	17.47714753	17.34858629	17.26036658	17.26400563	16.9024061	16.90981408	16.72082644
O75204_TMEM127	15.62459572	15.71112512	15.97564078	NA	NA	15.69961876	15.64031574	15.47457045	NA
O75208_COQ9	18.48333059	18.33296263	17.47169899	18.01850749	18.25336371	18.08868522	18.92029605	18.88975643	18.88682871
O75223_GGCT	22.09448734	22.05658644	22.15759712	23.26213252	23.03310213	23.23338848	22.334026	22.39140201	22.33023743
O75251_NDUFS7	20.11716898	20.13148784	20.16105716	20.16513296	19.95178329	20.14683155	20.27144105	20.47897534	20.42864962
O75306_NDUFS2	20.67335075	20.82325644	20.83191133	20.67719592	20.61324495	20.66035652	20.81930023	21.02179891	20.93042349
O75312_ZPR1	20.46932779	20.39428508	20.45803476	20.24753608	20.26055575	20.22367809	20.21349678	20.03572167	20.18848332
O75317_USP12	16.0896551	16.08076325	16.36641848	16.13507272	NA	15.91806711	16.4084672	16.24650534	15.9802648
O75319_DUSP11	17.60350391	18.02422131	18.10539837	17.04442061	17.5113842	17.24994752	17.61696347	17.63952909	17.61879829
O75323_NIPSNAP2	20.20459854	20.32748831	20.20558158	20.51368774	20.30930348	20.61434281	20.32392078	20.68496883	20.4984053
O75325_LRRN2	16.36414919	17.32222248	15.83815825	17.23668092	17.57753168	17.66796446	18.0288194	17.63416196	17.49438711
O75330_HMMR	19.45195603	19.35202717	19.48897913	18.56578136	18.41981254	18.62663783	19.04716761	19.10781564	19.01303666
O75340_PDCD6	21.74542975	22.01799113	21.83835782	22.0345169	21.92349054	22.11292642	22.4914375	22.62247676	22.55217437
O75347_TBCA	23.6800433	23.56811077	23.78577869	22.96358751	22.91103409	22.90220914	23.21570288	23.07362068	23.1121142
O75348_ATP6V1G1	21.16664319	21.2923832	20.64542059	21.20719875	21.24492814	21.22747115	21.01470093	21.07391976	21.0424888
O75351_VPS4B	20.79488731	20.78600558	20.74531737	20.38636111	20.40018249	20.40032947	20.70536855	20.70044523	20.77228363
O75352_MPDU1	20.99218115	20.96345997	20.95510426	19.53942192	19.57978683	19.48638431	20.55571607	20.53354375	20.49881688
O75356_ENTPD5	15.91997762	16.08164129	16.13867607	17.10677428	17.05123471	16.97588661	16.15229083	16.33253926	16.25285442
O75362_ZNF217	19.9134686	19.75098497	20.08624585	19.50562941	19.73536418	19.64095701	20.25196949	20.21661698	20.35087359
O75363_BCAS1	NA	NA	NA	19.16207611	19.17851581	18.58718331	17.75542251	18.09814872	17.6173393
O75367_MACROH2A1	23.60046269	23.90269156	23.79367307	23.82664125	24.13930329	24.05687119	23.97937927	24.17320937	23.99835758
O75368_SH3BGRL	21.28077781	21.25265359	21.06402708	22.68976496	22.83150275	22.88634609	20.77269292	20.95443983	20.84187155
O75369_FLNB	23.83910163	24.03275876	23.87765177	23.69340514	23.75772821	23.80411115	22.39939705	22.5473739	22.50356633
O75376_NCOR1	18.22775726	18.09145052	18.28735478	17.84069941	17.91383355	17.92663497	17.90889732	18.02436938	18.08582433
O75379_VAMP4	16.97625401	16.83179675	16.93970346	16.54373873	16.39244045	16.48821869	16.96844471	17.31687158	17.0958797
O75380_NDUFS6	20.81471991	20.76387449	20.71307321	20.54550821	20.77260387	20.55747131	21.11215501	21.06526501	21.05242655
O75381_PEX14	18.14616186	18.18661594	18.13811793	18.22575008	18.54115864	18.39440755	18.22147928	18.17636816	18.15304226
O75382_TRIM3	18.1304008	18.18039966	18.13216114	17.73263416	17.90629129	17.72311258	17.22914692	17.56675791	17.41482592
O75385_ULK1	16.06083837	16.08415688	16.01885229	16.06140995	16.22220615	16.10290732	15.87091559	15.9482694	15.96517604
O75390_CS	24.68368041	24.61253202	24.67926683	24.40345991	24.48661716	24.39188867	24.65672919	24.63560826	24.60774942
O75391_SPAG7	19.51894626	19.67619039	19.66071446	19.01295719	19.0373783	19.08972131	19.20799553	19.50000155	19.32922484
O75394_MRPL33	19.22729514	19.14586974	19.28374017	18.79734152	18.77360341	18.68528242	18.83716234	19.05225327	18.91696195
O75396_SEC22B	21.97793682	22.14667077	22.01998815	23.02624022	23.03730799	23.09415305	22.74823389	22.8714529	22.80994307
O75400_PRPF40A	21.57139235	21.45479191	21.54470764	21.32574699	21.33579825	21.3216303	21.51712001	21.51500307	21.51073735
O75410_TACC1	18.58265998	18.69687091	18.91679003	19.64413503	19.67987153	19.56574698	19.78757582	20.03326018	19.93959872
O75414_NME6	16.28341614	16.12365777	16.23176256	16.45365482	16.57573864	16.47288734	16.57207744	16.34755059	16.64168569
O75419_CDC45	16.67163137	17.49100971	17.66600143	17.48609692	17.32571581	17.6315842	17.29647101	17.15123048	17.32350713
O75420_GIGYF1	16.29423411	16.17944315	16.32667207	16.46553184	16.170478	16.5057976	NA	16.10294979	15.98412832
O75427_LRCH4	17.2276044	17.28529014	17.32478583	18.09592454	18.29801994	18.2790236	17.18182186	17.09216127	17.16342171
O75431_MTX2	20.23502868	20.5225181	20.16141126	20.64053379	20.75854973	20.68463464	20.46182305	20.5260934	20.20861967
O75436_VPS26A	20.90603495	21.03282002	20.82657553	20.68730632	20.7501767	20.71307608	21.13092933	21.19573699	21.1329802
O75438_NDUFB1	20.74123547	20.99241188	20.16427702	20.87125703	20.65532705	20.91291765	20.79539252	20.85723031	20.79771994
O75439_PMPCB	22.30663618	22.41003745	22.26057476	21.98113091	21.98640827	21.86778616	21.6206013	22.07649154	21.81384569
O75446_SAP30	18.76560212	18.62455913	18.7591395	18.20871871	18.60352999	18.47448705	18.65967891	18.74193179	18.74503713
O75448_MED24	18.46946333	18.42729501	18.48431791	18.31791157	18.3038117	18.38221463	18.36823175	18.41272378	18.40449037
O75449_KATNA1	17.06910406	16.98492642	16.96216318	17.16831025	17.07160471	17.28401517	17.58860338	17.55950984	17.68868961
O75460_ERN1	15.88464587	16.05907457	15.97355338	15.55379022	15.548882	15.67762355	15.76410675	15.79960446	15.73995804
O75461_E2F6	16.60505261	16.31551218	16.70028392	NA	NA	NA	16.39745035	16.3066086	16.38268793
O75467_ZNF324	15.61736042	NA	15.43910022	15.30624525	NA	NA	15.35841886	15.62493062	15.95742782
O75475_PSIP1	20.4083753	20.34495266	20.43148864	20.65310284	20.60637047	20.61844999	20.27032552	20.38863679	20.42303073
O75477_ERLIN1	18.92289339	19.66915755	19.58188739	18.50601751	18.54923249	18.40387542	19.23479029	19.28632855	19.30102151
O75486_SUPT3H	16.12620053	16.38226467	16.51402835	16.73573041	16.40368245	16.61700179	16.19092499	16.49592793	16.40979433
O75487_GPC4	16.45985756	16.69997341	16.45092418	17.6584666	17.86808086	17.77675741	16.72404732	16.62969694	16.46236108
O75489_NDUFS3	20.72899408	20.80949344	20.65715524	20.59618899	20.59298378	20.52887055	20.86935457	20.96549126	20.93104051
O75494_SRSF10	21.42027061	21.36451811	21.15346733	21.38709524	21.59205141	21.5033174	21.42219581	21.32000909	21.43534861
O75496_GMNN	17.85817149	17.75856509	17.85530396	17.96704609	17.84662575	18.06246525	17.9365384	17.90951687	17.98839864
O75503_CLN5	17.48787071	17.45155155	17.06404135	17.18577226	17.3233376	17.23728504	16.88579662	17.10265978	16.79835512
O75506_HSBP1	18.01892143	18.46038958	18.16387718	17.72499789	17.37261209	17.96071403	17.8275826	17.89186612	18.20346749
O75521_ECI2	20.13966724	20.15524041	20.11138304	18.2570565	18.25705289	18.35163644	18.49419537	18.76041045	18.65053239
O75525_KHDRBS3	17.72182149	17.69498618	17.626618	NA	NA	NA	18.21176942	18.32057012	18.29527434
O75528_TADA3	17.77180624	17.48340735	18.01821233	18.2409405	18.21789044	18.29877115	17.62966867	17.76465253	17.78058682
O75529_TAF5L	17.66407318	17.57063124	17.5730757	17.50188327	17.76240823	17.56911852	17.78547296	17.67897922	17.58993374
O75530_EED	19.27930366	19.16162882	19.22599808	19.08812194	19.12717478	19.07526755	19.30854132	19.14415962	19.15887792
O75531_BANF1	23.84714503	23.97969252	23.93953606	24.29844005	24.50892505	24.49959643	24.11422757	24.23916914	24.25247601
O75533_SF3B1	22.73757235	22.60862221	22.70549336	22.53505269	22.56730344	22.56040121	22.77119821	22.74568224	22.7820137
O75534_CSDE1	23.14957143	22.99724446	23.1774238	23.18681994	23.01531213	22.95735306	23.04855092	22.65801793	22.93278796
O75554_WBP4	17.52220268	17.49226454	17.47311052	17.36270524	17.03651393	17.36813343	16.97054601	17.10632385	17.21220119
O75564_JRK	15.77413574	15.78558491	15.90201567	15.59447737	15.50955946	15.68603827	15.80036298	15.83458489	15.75565859
O75569_PRKRA	20.11491615	20.12675587	20.00010378	20.07940146	19.94804792	20.21501086	19.9975956	20.20493995	20.17005296
O75575_CRCP	17.04470193	16.93002408	16.67835597	16.68932489	16.80814583	16.39291385	16.85006913	16.62814042	16.84386573
O75582_RPS6KA5	18.21411757	18.16353278	18.42629834	19.07440442	18.97344945	19.06320547	18.81444165	19.06470399	18.82415853
O75586_MED6	17.47962164	17.54500009	17.46768044	17.46049192	17.5556081	17.49132574	17.40673993	17.34308425	17.4712304
O75592_MYCBP2	17.73316152	17.64798626	17.88723609	17.49404858	17.40789935	17.61252844	17.35820629	17.55552792	17.5076631
O75600_GCAT	19.05037749	19.20948607	19.20999408	18.95351855	18.83366258	19.001773	20.02346386	20.10994606	20.25112018
O75607_NPM3	22.81931873	22.74636062	22.82307631	20.87705236	20.878699	20.80373135	22.29967414	22.22119655	22.30932539
O75608_LYPLA1	21.6567985	21.77154306	21.79571251	22.15969389	21.70407898	22.20481612	22.10484251	22.18663885	22.16984986
O75616_ERAL1	20.36386234	20.3057736	20.41419909	19.29179504	19.25504478	19.12372876	20.1079919	20.06787611	20.21219026
O75629_CREG1	19.65154441	20.02122729	19.9777513	19.76327253	19.32587133	19.86733842	19.4768692	20.17550018	19.85453629
O75635_SERPINB7	18.80944339	18.9262137	18.77411078	19.04628157	19.06976183	18.97000465	19.01779769	19.02982904	19.0324953
O75643_SNRNP200	21.96113423	22.06456713	21.96154906	21.78162767	21.79198813	21.78229829	21.81616895	21.89599654	21.80043753
O75648_TRMU	17.84837363	18.01592133	18.04836812	17.52283179	17.46633811	17.58888055	17.86924161	18.01553747	18.12443684
O75663_TIPRL	19.92218432	19.9512685	20.06814257	20.02899515	19.86330827	20.0503026	19.85062258	20.03689466	19.97999732
O75665_OFD1	15.80690156	15.6910549	15.87245024	15.64445799	15.57432743	15.65604847	15.75861807	15.7612299	15.69204206
O75674_TOM1L1	19.86094164	20.06808271	19.96730583	20.02171852	19.7921871	20.03263796	20.11519341	20.14064745	20.11919577
O75676_RPS6KA4	17.97079179	17.83657623	18.13175134	18.36305522	18.3053624	18.22623695	17.8919287	17.56113661	17.66209984
O75683_SURF6	19.40284619	18.32299213	18.56551827	17.85846876	17.59721185	17.42101002	19.29271203	18.613788	19.12744484
O75688_PPM1B	19.68986068	19.64231079	19.83096595	19.71861513	19.67285944	19.79227814	19.23408751	19.28800336	19.19175047
O75689_ADAP1	17.11064305	17.49474244	17.1833356	18.19722925	18.22999188	18.20992551	17.19668085	17.35456138	17.29163285
O75691_UTP20	19.57934453	19.63698983	19.59714762	18.3786141	18.11036148	18.29906423	19.12099784	18.91630339	18.87907938
O75694_NUP155	21.65834049	21.49564879	21.63514942	21.39705756	21.3084333	21.32888179	21.57106217	21.42478643	21.43591075
O75695_RP2	18.94590724	18.95748375	19.09405017	19.89130598	19.92151633	19.99611204	18.49795604	18.88860651	18.62008001
O75716_STK16	15.57847285	15.72996704	15.43109301	15.75702629	15.83293846	15.76017268	15.8023288	15.98039098	15.85488276
O75717_WDHD1	20.36957026	19.76134633	20.33040963	20.36137327	20.11337782	20.14013154	20.08302765	19.70067268	19.98076388
O75718_CRTAP	18.1093693	18.46031153	18.44317001	18.69759173	18.62477947	18.57987628	18.16995697	18.19265624	18.0680156
O75746_SLC25A12	20.64184802	20.69214171	20.71958199	21.13739822	21.15621927	21.07975629	20.97315364	21.13891069	21.10615643
O75752_B3GALNT1	17.1707118	17.32163732	17.0842821	17.81823427	17.70781075	17.91206361	16.55214175	17.06988888	17.00952496
O75764_TCEA3	17.00932072	17.09947972	16.934755	NA	NA	NA	16.91142718	17.07535572	16.98099444
O75781_PALM	17.87655552	17.82667284	17.36368956	18.23665828	18.42734278	18.41301633	17.81421338	17.97292037	18.01674472
O75787_ATP6AP2	19.3595614	19.24760287	19.47812051	20.24590371	20.23401708	20.14366961	20.10899714	19.93063244	20.07076868
O75792_RNASEH2A	19.73752699	19.61454679	19.81020062	19.41587834	19.27132753	19.36388306	19.33865503	19.36544342	19.48889793
O75794_CDC123	21.19407333	21.04560928	21.31134637	20.22031815	19.91512195	20.03482279	20.74053819	20.29314779	20.64607502
O75808_CAPN15	17.66095042	17.72748672	17.53730383	17.55930606	17.39334398	17.51494728	17.85870414	17.69496345	17.6629554
O75815_BCAR3	NA	NA	NA	16.02198091	16.26958122	15.89692867	15.99308537	15.95661037	16.18025965
O75817_POP7	18.90845827	19.17394373	19.15260144	19.09112061	18.78012161	19.02089731	18.84776885	18.87795479	18.94925742
O75818_RPP40	19.55801681	19.54934137	19.68999008	19.09614267	19.00176195	19.06945163	19.5511292	19.48627545	19.50664975
O75821_EIF3G	23.0186209	22.96535922	23.11119748	22.8023	22.75834525	22.71110244	22.89966884	22.8031721	22.95795752
O75822_EIF3J	22.14545393	22.15629652	21.84038249	22.03444664	22.05874661	22.05198221	22.07311947	22.05556265	22.13793506
O75828_CBR3	19.54893693	19.55612018	19.49755646	20.15996972	20.12188568	20.20134334	19.36422032	19.27744567	19.26507164
O75832_PSMD10	20.02341269	20.08410257	20.01577688	20.31455504	20.15025055	20.3889665	20.11373061	20.23686716	20.17352937
O75843_AP1G2	17.64269068	17.86270907	18.39384839	19.68761451	19.73998517	19.67439948	17.73599596	17.73944733	17.72912853
O75844_ZMPSTE24	21.50397588	21.49148938	21.53972408	21.64592133	21.44022188	21.58883652	21.7165238	21.62600563	21.69303271
O75864_PPP1R37	18.1758091	18.27077583	18.2191555	18.84934473	18.91774286	18.70981512	18.20434125	18.27326357	18.18524695
O75865_TRAPPC6A	19.13829613	19.03139101	19.2679977	18.71708975	18.5748659	18.57113946	19.03637644	18.81999285	18.99511399
O75874_IDH1	22.28972592	22.40065634	22.33262709	23.25961222	23.03296684	23.47252937	22.65935841	22.90151464	22.80379542
O75879_GATB	17.72691773	17.52865032	17.89044976	17.53106241	17.45145133	17.37790544	17.71408661	17.79293334	17.86234831
O75880_SCO1	20.75700132	20.79434462	20.88699825	20.23264059	20.33689871	20.21436054	20.60804153	20.7898608	20.66093472
O75882_ATRN	16.68456254	16.71220985	16.74160385	16.85403827	17.07077724	16.79728391	16.75234731	16.81896596	16.86539591
O75884_RBBP9	20.26243036	20.35235924	20.16105701	20.88154598	20.65814515	20.90899199	20.43972784	20.61719952	20.45440617
O75886_STAM2	19.51536172	19.63414434	19.50065638	19.87305354	19.9036848	19.95648083	19.51939053	19.62309407	19.59255907
O75896_TUSC2	19.4172365	19.17963202	19.382117	19.11838471	18.90988044	19.01843698	19.00806353	18.83897948	19.10994632
O75907_DGAT1	16.22691313	16.50272632	16.05809358	16.39190954	16.41329888	16.29076625	16.17964744	16.41948893	16.16738596
O75909_CCNK	19.27874702	19.15507276	18.896717	18.97619246	19.13056579	18.97167172	19.16936994	19.10883146	19.21892934
O75915_ARL6IP5	20.4480723	20.61431675	18.93820524	20.38762073	20.37424677	20.41042019	20.17451828	19.95601262	20.18876532
O75925_PIAS1	16.70021504	16.59051442	16.94168347	16.48992355	16.50160262	16.46900003	16.86117977	16.6659292	16.72107368
O75928_PIAS2	16.48380855	16.54957544	16.44758001	15.43790473	15.93489663	15.7096723	16.67013464	16.50304296	16.48205294
O75934_BCAS2	20.65365997	20.61369299	20.61843729	20.57505242	20.50347326	20.66444386	20.59559723	20.5613723	20.561541
O75935_DCTN3	20.5470773	20.47407918	20.43420805	20.862061	20.89946697	20.82264518	20.41105764	20.5190085	20.35069073
O75937_DNAJC8	22.13707915	22.18284636	22.29656535	22.16892435	22.27286134	22.20167475	21.9711005	22.00749684	22.07085437
O75940_SMNDC1	19.89287308	19.87832376	19.94863436	19.80356788	19.83068132	19.70941893	19.68487713	19.69659394	19.70039676
O75943_RAD17	17.07272372	16.70655498	17.0459444	17.17717392	17.31830884	17.16275106	16.08540503	16.71449006	16.66205002
O75947_ATP5PD	22.65232172	22.56246196	22.64993239	22.79681747	22.38992142	22.74132197	22.7854314	22.89784183	22.8266744
O75955_FLOT1	18.92149333	18.51554458	18.45058961	20.63703777	20.07454141	19.86307846	20.25898307	20.32028777	19.95610437
O75956_CDK2AP2	15.3394835	NA	16.58458891	16.12136776	NA	15.49898708	15.69259126	16.10438133	15.59336847
O75962_TRIO	18.07642024	18.10043319	18.05804191	18.09821614	18.174833	18.11132244	18.51165742	18.50308968	18.43857664
O75964_ATP5MG	22.94362372	22.94663337	22.8996408	23.16119104	23.19810677	23.10114159	23.1888696	23.32329732	23.09972911
O75970_MPDZ	17.2746018	16.9152763	16.94508161	17.5951186	17.69903442	17.61173636	16.5655807	16.27642706	16.4808425
O75971_SNAPC5	15.93538987	16.00619783	16.10804927	15.84159736	15.66669677	15.98411272	15.88487997	15.846948	15.93233993
O75976_CPD	18.83741462	18.96549209	18.77586185	18.16773174	18.0935641	17.81511015	19.15031997	19.44445229	19.26845743
O76003_GLRX3	22.9415285	22.72986398	22.96839835	22.69714479	22.69137897	22.68583568	22.96308312	22.77752018	22.92959793
O76021_RSL1D1	21.96961074	22.24213722	22.29414129	21.73702951	21.79859366	21.7651952	21.99620161	22.14473887	22.15182624
O76024_WFS1	18.77906614	18.89633824	18.51821818	19.37549734	19.5169437	19.3731853	18.38537546	18.0888568	18.25170092
O76027_ANXA9	17.8684354	18.01374681	17.6937347	17.44453086	17.46315449	17.40903346	16.87350639	16.96667121	16.70913708
O76031_CLPX	21.33799898	21.14620893	21.33202657	20.77947943	20.87275027	20.73491816	21.18562218	21.00070712	21.25019511
O76041_NEBL	18.3560039	18.53407252	18.55735709	18.89440509	19.09234864	19.06506418	18.70574942	18.76975072	18.78037245
O76054_SEC14L2	17.08704469	17.163625	16.92935695	16.23797885	16.82655489	NA	16.24402802	16.50227667	NA
O76061_STC2	16.46900307	16.47238326	16.2560717	17.84187187	17.39890131	17.46384453	16.97979584	16.85430713	16.68165364
O76062_TM7SF2	18.47094116	18.71900163	17.7267371	19.31705363	19.22093206	19.33799285	18.42508854	18.51133715	18.16404521
O76070_SNCG	15.74753399	NA	NA	20.93215983	20.60534334	20.5773974	21.24478111	21.12567739	21.05825722
O76071_CIAO1	20.91274357	21.0748046	21.23403655	21.08522308	20.84193033	21.01908788	21.05766655	21.01976822	20.90492714
O76075_DFFB	16.58507484	16.60668337	16.44713073	16.31382444	16.35187922	16.24264177	16.67917141	16.62706575	16.61931648
O76080_ZFAND5	17.46683399	17.17651557	17.26615497	16.38515664	16.3790128	16.26924935	17.34371323	16.96890497	17.14675622
O76094_SRP72	21.689386	21.77579286	21.78773006	21.72304365	21.79518251	21.80516716	21.50305476	21.57017109	21.62154879
O76095_JTB	18.21300236	18.30930173	18.4138216	18.76823415	18.88073724	18.68135681	18.77071096	18.83765001	18.52443109
O77932_DXO	16.67745134	16.95659816	16.5739553	16.61283323	16.78500712	16.82608859	17.06779568	16.8930876	16.76113768
O94760_DDAH1	20.57119931	20.87574508	20.75598963	20.27344095	20.34999184	20.38593081	19.56739702	19.99210793	19.8236057
O94761_RECQL4	17.7958498	17.74035866	18.05078354	18.31685365	18.20327747	18.35193932	18.14286884	18.12810602	18.27179247
O94762_RECQL5	18.14369501	17.99477642	18.21404403	18.04313812	17.96129332	18.01348891	18.19172425	18.23818446	18.10239928
O94763_URI1	18.66466664	18.54123381	18.81238321	17.66164248	17.44235717	17.68453013	18.20623074	18.05252875	18.30685563
O94766_B3GAT3	18.99569949	19.05048822	18.42139147	19.3407627	19.42377178	19.35165397	19.08344707	19.03654971	19.12697489
O94768_STK17B	NA	NA	NA	NA	15.00875271	NA	15.21544476	15.15445969	15.22199855
O94776_MTA2	22.17020079	21.92747216	22.20903688	21.35689572	21.40558012	21.31080456	21.8478321	21.78721114	21.88959697
O94782_USP1	16.97571733	16.66446837	17.30867301	17.15788466	17.16239799	17.04822558	16.98109159	16.80432363	16.84109013
O94804_STK10	19.24117955	19.09446085	19.38791671	19.56291802	19.64925321	19.50164364	19.2319573	19.11639877	19.3097345
O94806_PRKD3	15.66959732	15.67089587	15.79012384	NA	NA	NA	NA	15.46516457	15.49727228
O94817_ATG12	17.71055674	17.79954556	17.74021234	18.3354352	18.42607598	18.42574414	18.1524007	18.04218601	18.07851519
O94822_LTN1	18.10587245	18.97191883	18.93554126	18.95133541	18.99329651	19.12535353	18.87117027	18.80945258	18.839381
O94826_TOMM70	21.66737143	21.66978326	21.63643586	21.546538	21.3882018	21.44877974	21.7599584	21.84793849	21.73961081
O94829_IPO13	17.09905649	17.81220141	17.69755033	17.97502468	18.1802139	17.99703322	17.48265548	17.51890579	17.50050562
O94830_DDHD2	16.72376688	16.65917473	16.92226989	17.01334796	16.73491622	16.914626	16.52183851	16.53156416	16.60182763
O94832_MYO1D	19.54373857	20.08882693	19.87996009	19.76493248	19.8870635	19.92717702	19.44457216	19.65214273	19.53060939
O94842_TOX4	19.05848699	18.9882111	19.45038533	18.90833449	18.68820111	18.88323081	18.77959346	18.84755055	18.8674527
O94855_SEC24D	19.62588345	19.63513617	19.43739438	19.62786346	19.65555283	19.78851535	18.47481547	18.7088929	18.44919221
O94864_SUPT7L	17.20213542	17.2109059	16.92060079	17.72627604	17.67010152	17.58455506	17.36877337	17.32297063	17.19301892
O94874_UFL1	19.99273132	20.21566225	20.06153023	20.58563617	20.68535217	20.68356765	20.4299714	20.52475506	20.42596916
O94876_TMCC1	15.76170937	15.5272142	NA	15.51135544	15.6792385	15.47665644	15.5722474	15.54464934	15.51990544
O94880_PHF14	19.57698422	19.54334623	19.61649712	19.91597915	20.05094142	19.94897859	19.46914437	19.53261792	19.32307719
O94886_TMEM63A	17.26654176	17.12893348	16.94681863	17.33779405	17.45189588	17.06321254	17.24487065	17.13997779	17.21214246
O94887_FARP2	18.04140693	17.89670809	18.01413481	17.71767784	17.6965441	17.70265634	17.85781314	17.69548481	17.80284537
O94888_UBXN7	19.48757136	19.4585976	19.48430445	19.37760301	19.36220747	19.38406687	19.87747623	20.03612231	20.06146479
O94901_SUN1	19.30684137	19.53903788	19.18366328	18.7687448	18.8729321	18.73345633	18.9564768	18.80850783	18.84442592
O94903_PLPBP	20.74299531	20.70091309	20.7109963	21.26589412	21.31672632	21.31199094	20.52185195	20.54079453	20.48174222
O94905_ERLIN2	19.87246959	20.63833204	20.47110435	20.7327234	20.86397041	20.80335597	20.40852236	20.66860506	20.40880148
O94906_PRPF6	21.68533258	22.02177609	21.88900121	21.74004065	21.77003392	21.77029551	21.91892195	21.96075111	21.8649706
O94907_DKK1	16.11462917	16.16616767	NA	17.72300258	16.73199553	17.75204092	17.82216098	17.26066315	17.35084784
O94913_PCF11	19.25784639	19.19293139	19.31012225	18.96231393	19.10474964	19.02978011	19.12145739	19.21125502	19.22725756
O94915_FRYL	18.64552301	18.67548357	18.69937969	18.78324677	18.85825727	18.94084687	18.63673578	18.63944173	18.66561077
O94916_NFAT5	16.11118437	16.419138	16.82402877	16.87395487	16.60239201	16.90591046	17.11155917	17.21936752	17.24980834
O94919_ENDOD1	18.70210337	18.79250824	18.54213444	17.84565368	18.01850623	17.93542427	18.05160453	18.11806744	18.12914745
O94923_GLCE	18.22541184	17.98419057	18.10582071	18.58068349	18.32221012	18.61517075	17.66621063	18.01863894	17.81465809
O94925_GLS	20.30537977	20.23929012	20.32511344	19.71610586	19.80382317	19.68458	20.07477833	20.02584954	20.09304066
O94927_HAUS5	17.7282486	17.47919649	17.64282019	17.85123732	17.80425573	17.86628674	17.69376312	17.64652119	17.64943543
O94952_FBXO21	17.61882942	17.67087227	17.65817882	18.10126764	17.89196197	17.99374234	17.8970559	17.98681771	17.94795083
O94953_KDM4B	17.61215174	17.53977707	17.72446716	16.93640792	17.09437403	16.85628458	17.06617605	17.35173707	17.16871209
O94955_RHOBTB3	16.31335806	16.76606431	16.80306389	NA	NA	NA	16.11015769	16.56630355	16.10889103
O94964_SOGA1	23.01170417	22.99344733	22.92752136	22.24512989	22.1745441	22.22912187	22.02381376	21.8761788	21.95441879
O94966_USP19	18.87430734	18.79606905	18.79994947	18.86844184	19.00057357	18.70483994	18.61974272	18.71988767	18.69994081
O94967_WDR47	17.52321234	17.78370076	17.74470052	17.24885745	17.177435	17.32193318	17.6033887	17.59242463	17.46789094
O94972_TRIM37	18.68760793	18.57112102	18.58243297	18.39259614	18.2795319	18.40889137	18.68400468	18.6025417	18.4520388
O94973_AP2A2	19.77854143	19.80923859	19.59477259	20.16597481	20.12583831	20.17178037	19.94301158	19.91541989	19.88132693
O94979_SEC31A	22.06002309	22.19687417	22.07271404	21.89691417	21.97369358	21.99238578	22.17443855	22.32395646	22.2311386
O94992_HEXIM1	19.13089868	18.90557836	18.82694001	19.01737315	19.14304837	18.99198028	19.26057714	19.01231878	19.24204909
O95049_TJP3	19.39920131	19.29154337	18.90686695	18.64583772	18.90172949	18.75857115	18.85026557	18.66953896	18.68369083
O95059_RPP14	19.07660021	18.96164888	19.25067542	18.58940901	18.91380351	18.84610146	19.02477888	19.0089549	19.03847868
O95067_CCNB2	18.67390007	18.49714872	18.79397045	18.27406766	18.21363949	18.24312929	18.23322266	17.91753033	18.02127525
O95070_YIF1A	18.115175	18.1732132	18.23478352	18.12857551	17.78854854	18.4441652	18.08329853	18.25617451	18.33453044
O95071_UBR5	19.3408804	19.19635289	19.27868508	19.22331495	19.18565533	19.18630852	19.43471255	19.4005016	19.41314835
O95081_AGFG2	17.9004938	17.78442392	17.64815197	18.36497661	18.22070257	18.26048853	18.174984	18.18799268	18.3719906
O95104_SCAF4	19.5390272	19.52206702	19.55234224	19.02107503	19.06342006	19.10115391	19.2184621	19.21263892	19.23268021
O95139_NDUFB6	20.27258398	20.03775697	20.29799272	20.24286958	20.27588574	20.12982381	20.31865858	20.34727425	20.32239355
O95140_MFN2	19.16631142	19.15705501	18.97305309	19.12668844	19.0536686	18.89880708	19.41950693	19.29793908	19.23305875
O95147_DUSP14	17.51757681	17.79363765	17.91945726	NA	NA	NA	NA	NA	NA
O95149_SNUPN	16.5311107	16.11722226	16.47564061	16.66531114	16.95043943	16.44368089	16.38290345	16.30070158	16.11454851
O95155_UBE4B	19.24617141	19.05798021	19.16088662	19.67396146	19.6305835	19.76355291	18.97425403	18.84075341	18.9451496
O95159_ZFPL1	20.70910672	20.54803153	20.26068097	21.0424417	20.96123077	21.04217025	20.54618447	20.62178672	20.30333705
O95163_ELP1	19.68792063	19.60161614	19.54686648	19.76140436	19.71093665	19.74719951	19.8754733	19.77518781	19.88495257
O95164_UBL3	21.45568539	21.34918577	21.59797703	20.96739895	21.10941391	20.97980807	20.01222213	19.86836921	19.98167944
O95166_GABARAP	16.48490022	16.64374498	17.61294301	16.99553674	16.91033812	16.87684365	16.73122448	16.98587254	16.73503961
O95167_NDUFA3	19.07757167	19.12244432	19.10978302	19.13372747	18.84250941	19.11499013	19.14368557	19.3200592	19.40364617
O95168_NDUFB4	21.01785689	21.12650078	21.16176966	21.0645256	21.24222455	21.01888508	21.11290219	21.20804075	21.17122099
O95169_NDUFB8	20.4213296	20.46287312	20.36458922	20.39594989	20.22104617	20.38264836	20.5301831	20.66973311	20.66900795
O95178_NDUFB2	17.51029328	17.4958249	17.66261427	17.6431461	17.83106016	17.73332743	17.88232507	18.09623041	18.0803251
O95182_NDUFA7	20.42519616	20.57164707	20.53528045	20.3290802	20.52587944	20.32456284	20.48124374	20.69135336	20.65525313
O95197_RTN3	20.93995467	20.82140439	20.60685395	21.237884	21.33850626	21.15380443	21.02736381	20.93408062	20.89964517
O95202_LETM1	20.94422687	20.97128619	20.98689454	21.12579736	21.05962365	21.20202448	20.75008821	20.84237115	20.86624098
O95208_EPN2	19.15416007	19.01370307	18.92189951	18.46600359	18.79004296	18.63664984	18.41562794	18.46455949	18.50724571
O95210_STBD1	17.28308464	17.37929289	17.36400102	18.88402491	18.53120815	18.73871528	17.71877527	17.47126245	17.56930392
O95218_ZRANB2	20.32403714	20.14825586	20.12237112	20.02339847	20.08951772	20.05347963	20.19468945	20.22021995	20.05954179
O95219_SNX4	19.77404349	19.87157618	19.86940239	19.7099119	19.62449995	19.69488549	19.15202561	19.24176812	19.24553705
O95229_ZWINT	18.67797731	18.40525299	18.77936508	18.51751037	18.15566217	18.36303531	18.44258835	18.14051792	18.33350588
O95232_LUC7L3	21.11041611	20.93933635	20.87015229	20.67618808	20.79654497	20.63700369	20.95339786	20.88688613	20.99233092
O95235_KIF20A	18.89442741	18.6369663	18.97757317	18.37677888	18.24058908	18.21856542	18.80263158	18.54155764	18.65951113
O95238_SPDEF	18.64183324	18.51443398	18.63913739	18.04548214	17.93111148	18.14117537	18.92760029	18.95869781	18.96390304
O95239_KIF4A	20.03299996	19.49520751	20.16305413	20.17019437	19.85870691	19.83266562	19.83335769	19.40489014	19.76772715
O95243_MBD4	17.78145421	18.01908983	18.07369224	17.93897225	17.82540435	17.8446029	17.68562568	17.52621525	17.36560984
O95248_SBF1	17.47434439	17.39786752	17.55339168	17.88305216	18.03075663	18.00143543	17.46272584	17.40476754	17.55016098
O95249_GOSR1	19.17773738	19.23737207	19.26255816	19.39259754	19.32544607	19.34570841	19.05380423	19.37329438	19.21476025
O95251_KAT7	19.37571446	19.26198725	19.4757661	19.27356574	19.24159603	19.25042345	19.46791478	19.46144065	19.54667776
O95260_ATE1	18.99188559	19.07289134	19.18304519	19.5762423	19.72401915	19.62678121	18.87873529	18.96690913	18.98505801
O95273_CCNDBP1	17.51146797	17.56915834	17.51540461	18.56313543	18.29985156	18.36963067	18.14573569	17.88585855	17.92998706
O95274_LYPD3	18.03980884	18.19934412	17.19782995	18.87325198	19.26513689	18.74104674	18.11305717	18.20232416	17.92621773
O95292_VAPB	22.32103971	22.47022073	22.52440441	22.967246	22.98419571	22.98069377	22.876364	22.92776696	22.90024655
O95295_SNAPIN	19.66547531	19.72336768	19.43230708	19.53995161	19.56602829	19.53591278	19.32245498	19.38517974	19.35227764
O95297_MPZL1	18.15540913	18.22591352	18.0108728	17.98353974	17.79410864	18.14526863	18.15376064	18.13246602	18.19527068
O95298_NDUFC2	19.46854995	19.57856193	19.62125117	19.37210732	19.60442631	19.19237734	19.47217953	19.57620657	19.56252915
O95299_NDUFA10	21.12445753	21.17433881	21.31565538	21.00506782	20.97134904	20.96886894	21.10047932	21.14180433	21.14355019
O95302_FKBP9	20.111711	19.96852534	20.1960945	20.00551343	19.96538212	19.90431316	20.08447307	19.95961902	20.09126284
O95319_CELF2	17.62434116	17.59757113	16.99636755	17.18821495	17.05316269	NA	17.34223979	17.38151158	17.30359869
O95336_PGLS	22.07225652	22.20562422	21.79802822	22.34003963	22.40542118	22.40040879	21.92242104	21.96753335	21.93832901
O95340_PAPSS2	18.21915146	18.39227719	17.93456709	17.93972548	17.94729447	17.84805566	18.6582149	18.37948884	18.27878693
O95347_SMC2	20.48638807	20.35699854	20.78752352	20.22013237	20.28172306	20.24265593	20.86096391	20.58425034	20.87395718
O95352_ATG7	20.54275673	20.49678541	20.48842694	21.05185162	20.96531437	21.069852	20.47740905	20.48950465	20.46535826
O95359_TACC2	18.64955314	19.02057574	18.87739534	18.15498122	18.42622525	18.33107578	17.80948567	17.78278424	17.88343328
O95361_TRIM16	19.22253295	19.45291375	19.35552458	19.47786743	19.51289688	19.31302967	20.80698904	20.39456922	20.3906615
O95363_FARS2	17.4313867	17.35387607	16.80242675	17.00771394	17.25139752	17.06441834	16.94856495	16.9199264	17.02795532
O95365_ZBTB7A	18.88947093	18.73911339	18.57560429	18.66509165	18.62054487	18.37356554	18.87096183	18.61721399	18.68611639
O95372_LYPLA2	19.79272214	19.82803705	19.77986263	19.73098199	19.65040131	19.78772448	19.43622973	19.42512339	19.47986908
O95373_IPO7	22.56815115	22.51832332	22.37940451	22.38785037	22.24896084	22.31382051	22.34794801	22.15323007	22.21103223
O95376_ARIH2	18.29956367	18.48758512	18.47340449	18.73771718	18.53468378	18.69504265	18.70407859	18.69742553	18.63775226
O95379_TNFAIP8	15.48727872	15.44715099	15.21898295	NA	NA	NA	NA	NA	NA
O95382_MAP3K6	16.85385958	16.63372851	16.36774441	17.26072446	16.31989526	17.25357247	16.42839667	NA	16.13461672
O95391_SLU7	18.71937526	18.75367221	18.7534904	18.36964822	18.45725015	18.42350108	18.76796955	18.7333327	18.77596143
O95394_PGM3	20.80730709	21.01504452	20.87796796	21.65937084	21.67517091	21.68041783	21.05195963	21.33423729	21.22604522
O95396_MOCS3	19.78679013	19.93863948	19.50440401	19.49261605	19.62900065	19.58604085	20.038334	19.89700723	19.99689255
O95400_CD2BP2	20.90670059	20.87686307	20.89425091	20.98392883	20.98922482	20.81472432	20.53082981	20.52655966	20.64195617
O95405_ZFYVE9	17.75553579	17.41544433	17.64192367	18.16872854	18.38172712	18.10902498	18.42799977	18.15890535	17.89773097
O95425_SVIL	17.19568148	17.16444542	17.23032154	18.020767	18.14905103	18.06789997	18.16240358	18.23656962	18.17767582
O95429_BAG4	17.94148869	17.6642427	17.64308472	17.94347642	17.61930352	17.57147395	17.96634822	18.04144362	17.8260601
O95433_AHSA1	23.69627137	23.86788591	23.95468579	23.81462631	23.83299908	23.78423884	23.90867849	23.80852027	23.96744467
O95453_PARN	20.05507188	20.02823445	20.06037638	19.80567841	19.7922244	19.96029426	19.86214492	19.96922751	19.87916728
O95456_PSMG1	21.87904513	21.77066287	21.66954452	21.59207987	21.42831907	21.56880015	21.47445104	21.3790371	21.3361998
O95461_LARGE1	15.65608202	15.68911172	15.79968222	NA	NA	15.61298156	NA	NA	NA
O95470_SGPL1	20.81714607	20.98025526	20.98611261	20.53989495	20.65168187	20.65199248	21.01218931	21.18282191	21.03516764
O95471_CLDN7	18.61179884	18.55156329	18.45390017	18.03862879	17.34376917	17.94729107	18.56179832	18.63768646	18.29523788
O95478_NSA2	20.38469531	20.58610505	20.45439298	20.15879426	19.85351347	19.86108593	20.48115788	20.13395953	19.94724912
O95479_H6PD	16.98679379	17.28518698	17.04339187	17.52257716	17.57586931	17.68463587	16.63725231	17.2358349	16.91032934
O95486_SEC24A	20.27682588	20.21968093	20.17683288	19.96519808	20.03596302	20.03422601	20.57484178	20.47579966	20.49751919
O95487_SEC24B	19.59516559	19.62375073	19.36859455	19.45242037	19.54528703	19.54856751	19.44642623	19.56246854	19.48942306
O95490_ADGRL2	17.13671934	17.07056053	17.26121617	NA	NA	NA	NA	NA	NA
O95497_VNN1	16.36006208	17.39754498	15.8332518	18.26711273	18.23276424	18.37141279	18.18544994	17.17773041	16.534465
O95502_NPTXR	15.55005521	15.6127949	NA	17.48918425	16.15165537	16.97420274	NA	16.08003649	16.07102641
O95503_CBX6	16.60939787	17.18700641	17.08235913	18.47001365	18.44149362	18.67800633	16.64772589	16.54450966	16.86793353
O95528_SLC2A10	16.0298057	15.83332671	15.74507066	16.2819224	16.38022751	16.1885448	15.9218538	15.92936827	15.87569164
O95544_NADK	16.96935881	16.87678817	17.05030834	16.74078952	16.44946075	NA	16.41878046	16.77200115	16.86733137
O95551_TDP2	17.96136046	17.89185523	17.84282224	17.59240305	17.35293024	17.56980262	17.98906858	17.95844402	17.88517266
O95562_SFT2D2	15.91051878	15.72944732	15.32318357	NA	15.70704856	15.41761174	15.58026973	15.3770784	15.55061685
O95563_MPC2	19.29499965	19.27981508	19.33761485	19.78987927	19.53115003	19.68193127	19.72588374	19.81676009	19.76400981
O95571_ETHE1	19.88418114	20.00508689	19.8159419	19.79006379	20.14668773	20.09317918	18.24694737	18.61749554	18.39237648
O95573_ACSL3	19.65135126	19.51936321	19.57805327	22.16342771	22.0833232	22.33141171	19.59877225	19.52813245	19.52848429
O95602_POLR1A	19.06033756	19.06793067	19.0438806	19.24304119	19.19449116	19.23742627	18.5889717	18.3814461	18.44050163
O95613_PCNT	17.96435983	17.92218929	17.93949021	17.84658388	17.91606581	17.77870235	17.64082646	17.44123729	17.60608185
O95619_YEATS4	18.46588527	18.37411365	18.62164524	18.55724933	18.6713529	18.63264188	18.55095394	18.58501838	18.56144378
O95625_ZBTB11	17.58496838	17.56439052	17.66671179	17.4933518	17.55476787	17.40063168	17.63758038	17.56263303	17.66049362
O95628_CNOT4	17.96863504	18.14724503	18.09478741	17.65249678	17.90554997	17.59029538	17.9169289	17.89466052	17.85366775
O95630_STAMBP	20.27821774	20.33018857	20.24246976	20.25551996	20.37632238	20.2657647	20.17268524	20.16344476	20.17307181
O95633_FSTL3	15.56419909	15.58924111	15.66151974	NA	NA	NA	NA	NA	NA
O95639_CPSF4	19.23098354	19.10347753	19.10631186	19.15060508	18.98158589	19.20837952	19.15787302	19.32013373	19.24351915
O95671_ASMTL	19.47518153	19.60317744	19.53973777	19.89579633	19.71399554	19.78368929	19.82033464	19.9260752	19.82417711
O95674_CDS2	16.9564272	17.01800252	16.60117851	17.42470524	17.51797842	17.23814648	17.21613911	17.15803413	17.2622783
O95684_CEP43	20.19936066	19.74604915	20.23045522	19.61397907	19.73046571	19.6122005	19.55721362	19.26951558	19.60940299
O95685_PPP1R3D	18.4758184	18.31763477	18.66418616	19.78604264	19.72328385	19.74688307	18.94854704	19.00590311	19.02692214
O95696_BRD1	17.919902	18.23903341	18.1177846	18.10969556	18.33760375	18.01910083	17.89092438	18.0329331	17.91228717
O95707_POP4	18.8423921	18.97920675	18.94919969	18.72902598	18.71735911	18.80661143	18.87381591	18.87422085	18.81720255
O95714_HERC2	17.73306289	17.71929331	17.77735475	17.94890301	18.10773785	17.97225426	17.83063072	17.75866543	17.76117622
O95716_RAB3D	20.60539891	20.30950375	20.2771132	20.81830084	20.93641804	20.71431365	20.61969394	20.31039911	20.4144995
O95721_SNAP29	20.61755191	20.54066094	20.74929649	20.72022952	20.66982663	20.71851739	20.4481974	20.45325573	20.58000828
O95747_OXSR1	21.14860528	21.17529759	20.4981807	21.88547767	22.07146665	22.022866	21.39165795	21.27961023	21.38844048
O95749_GGPS1	19.06188669	19.33179634	19.08360132	19.54398582	19.70427104	19.80009186	18.61947706	19.02171502	18.85973735
O95757_HSPA4L	21.62412803	21.58447303	21.77215789	21.22134404	21.13998755	21.18973978	21.3091386	21.33505005	21.42072338
O95758_PTBP3	20.73666254	20.79565653	20.94833271	20.69204526	20.66211948	20.80024939	21.05559238	21.16621286	21.19704712
O95772_STARD3NL	15.20280458	NA	15.30841458	15.20113812	15.14085798	15.08190916	NA	15.21762144	NA
O95777_LSM8	21.1067048	21.04710524	20.52647312	20.96781622	21.13861917	20.99299022	21.31276237	21.22735222	21.28104819
O95782_AP2A1	21.57228301	21.55747523	21.58415398	21.75388796	21.6562492	21.68585192	21.26881433	21.29424925	21.17552865
O95785_WIZ	18.90504423	18.58704629	18.51208002	19.12324961	19.25823568	19.07967971	18.86892963	19.03391583	18.98469778
O95786_RIGI	21.97784546	22.73844661	22.81095457	18.93118607	NA	19.74117253	19.6750162	20.21706273	19.8286395
O95793_STAU1	21.82737061	21.63717538	21.91436046	21.43728702	21.52084974	21.48958292	21.66638622	21.57531595	21.75005819
O95801_TTC4	19.40495544	19.2280421	19.61027315	19.6444566	19.57240529	19.48687193	19.27491721	19.0822072	19.25744867
O95807_TMEM50A	18.13069198	18.08067823	17.91378782	17.93439435	18.00606216	17.98325961	18.24344235	18.0844309	18.00759293
O95816_BAG2	19.0851152	18.87996911	19.19287735	18.75175209	18.75205333	18.82659327	18.97966275	19.00167075	19.07112754
O95817_BAG3	21.94412034	21.98951936	21.96490935	20.95069865	21.13406251	21.08442499	19.84663783	19.77793583	20.12670155
O95819_MAP4K4	16.27921062	16.1919354	16.02628316	15.54624	16.01220119	15.71438553	16.34957616	16.35305699	16.4014679
O95822_MLYCD	19.00510473	19.3223507	19.06940956	18.90296595	19.0305321	18.92925834	18.85650082	19.25604089	19.00030569
O95825_CRYZL1	18.54702971	18.57268845	18.71969457	18.91726	18.94059692	19.00919113	18.2533394	18.27772919	18.23660844
O95831_AIFM1	21.66442589	21.85340175	21.84052115	22.25351303	22.35092331	22.30303161	22.67717164	22.85916582	22.75637066
O95832_CLDN1	15.61817937	15.89843197	NA	NA	NA	NA	17.57770623	17.13107882	17.41416759
O95833_CLIC3	21.67333771	21.25561946	21.70795925	18.34828994	18.82413073	18.19136355	17.38240641	17.6845312	17.64406835
O95834_EML2	17.30970607	17.58362542	17.37797348	19.29268558	19.36376461	19.36975463	17.1053251	17.2442604	16.96341035
O95835_LATS1	18.4307665	18.2276558	18.11249164	17.78495435	18.08258742	17.97414857	18.22533571	17.88248071	18.02464957
O95841_ANGPTL1	17.59738342	17.43004659	17.64638898	17.62601353	17.71418327	17.56421184	17.57639063	17.44588779	17.52806329
O95848_NUDT14	18.07541132	18.4568766	18.28477468	18.92132454	18.79883778	18.95609748	18.35958999	18.60520965	18.41339227
O95857_TSPAN13	19.69884756	19.55955644	19.79400524	20.58101044	20.63858715	20.42520828	19.26874393	18.94490471	18.89537243
O95858_TSPAN15	17.41838418	17.47332812	17.06072588	17.92517108	18.02158949	17.8626316	17.49758562	17.74156816	17.62124432
O95861_BPNT1	20.32416482	20.40841612	20.40106273	20.92587804	20.86492538	20.95780429	20.57070557	20.78152657	20.56770858
O95865_DDAH2	19.53472645	19.38201817	19.5338543	20.40199894	20.6548567	20.44285623	20.4737338	20.59421166	20.46342618
O95870_ABHD16A	19.32975214	19.34285344	19.32080087	19.38508186	19.53948539	19.53490932	19.90802929	19.94948446	19.92204051
O95873_C6orf47	17.68296614	17.48756414	18.31035478	17.75347408	17.34558119	17.99553322	18.36650377	18.08031723	18.19968287
O95881_TXNDC12	21.08576706	20.87808266	21.1607414	21.07055436	20.93583904	21.00197257	21.03190212	21.00274976	21.09217535
O95900_TRUB2	17.80473794	17.87324597	17.96544844	17.36849437	17.29263876	17.29663385	17.955711	17.99259846	18.08193655
O95905_ECD	19.31495494	19.21128862	19.43701317	18.62788117	18.3688611	18.53834684	18.89136077	18.58197078	18.84437204
O95926_SYF2	17.79568846	17.76364761	17.8851702	17.7178121	17.69365748	17.72901731	18.00221991	17.95804704	17.92951904
O95983_MBD3	19.69515712	19.39885408	19.26259794	19.03033297	18.90126364	18.95237115	19.25668376	18.98892341	19.33350652
O95985_TOP3B	17.22569908	17.29993294	17.05819698	17.17913043	17.28075637	17.27906448	16.91641925	17.06474799	17.06664737
O95989_NUDT3	17.66088399	17.63495956	17.61075569	17.49707664	17.97020367	17.67926147	18.21372621	18.00827787	18.0523842
O95994_AGR2	20.31894658	20.60260157	20.31502873	23.71290934	23.52115288	23.91582791	22.39446882	22.70396448	22.57192832
O95999_BCL10	18.72877816	18.61753475	18.84106233	18.84649348	18.83215956	18.90757133	18.69707488	18.80882615	18.74664139
O96000_NDUFB10	21.76754891	21.70758008	21.76632238	21.73762569	21.65423843	21.62488368	21.97016688	21.91726003	22.01236559
O96005_CLPTM1	21.3215273	20.97461124	21.2296909	21.36357678	21.41368265	21.15234625	21.423577	20.99378815	21.34459694
O96007_MOCS2	22.79033806	22.62383827	22.75056266	19.71435713	19.79329626	19.88289663	19.78277144	19.76250001	19.8999955
O96008_TOMM40	23.08824968	23.0038887	22.92157641	22.88061431	22.73713241	22.87811978	22.99367963	22.89267724	22.92071488
O96011_PEX11B	19.3205409	20.22340298	19.72076588	19.75261991	19.83896261	19.83707528	19.96217416	20.38551142	20.05362053
O96013_PAK4	20.92487696	20.5500736	20.78582878	20.62099832	20.76177785	20.58644875	20.41565368	20.20367146	20.43802607
O96017_CHEK2	18.727322	18.60345323	18.76477297	18.36501419	17.75237345	18.31250286	18.61166243	18.49487881	18.65410806
O96019_ACTL6A	21.1844771	21.12851595	21.38966264	20.92524459	20.72976315	20.93959577	21.29253997	21.31622376	21.35723847
O96020_CCNE2	15.99483852	16.07648323	NA	17.02697578	16.30120943	16.98467565	16.17938651	16.17172067	16.21490565
O96028_NSD2	17.74331142	17.48856434	17.94662967	18.44804393	18.58446342	18.43068799	17.71748358	17.66482989	17.72410389
P00167_CYB5A	20.39070232	20.35751557	20.45547671	20.38112523	20.40357238	20.41104959	20.68750035	20.36278089	20.605509
P00338_LDHA	26.75783922	26.62229599	26.78739613	25.99954907	26.11774483	26.05264235	26.79304029	26.69157533	26.73691162
P00367_GLUD1	21.62115116	21.88211884	21.62134899	22.48487866	22.34049926	22.50547774	22.08853975	22.45692695	22.13612694
P00374_DHFR	19.93454939	19.49166825	19.76379645	20.1889625	19.66810741	20.09905972	20.07843977	19.74423839	20.12383142
P00387_CYB5R3	21.22150144	21.1619454	20.94018839	21.64680123	21.82590474	21.65970034	21.69132099	21.60179981	21.71550745
P00390_GSR	21.24628826	21.37130696	21.26595007	21.92380743	21.95036989	21.93313324	22.10820278	22.21047249	22.12252482
P00395_MT-CO1	19.24628922	18.86750959	18.01245223	18.94069285	18.80204101	18.77637747	18.97031745	19.00109778	18.96200143
P00403_MT-CO2	22.80919431	23.04948456	22.34249613	22.2402818	22.6960511	22.34195055	23.04854648	23.14528251	23.15764587
P00414_MT-CO3	16.56293657	16.55572335	15.84069459	16.13946441	16.65032223	16.19121993	16.61596167	16.57836728	16.57450523
P00441_SOD1	21.14279755	20.85208602	20.57446187	21.37131771	21.36235436	21.35503441	21.44214755	21.00718478	21.44225615
P00450_CP	NA	15.2800151	NA	15.62309558	15.61582563	15.70475765	15.81747793	15.38469902	15.17245998
P00491_PNP	23.08179624	23.06838894	22.94379605	22.87579226	22.75340968	22.92745041	22.66216478	22.52117174	22.57981622
P00492_HPRT1	22.46711972	22.46230126	22.31194107	22.86819834	22.8936239	22.85438102	23.31418593	23.14917992	23.2684856
P00505_GOT2	23.17394965	23.3357604	23.17093995	23.18409485	23.18357889	23.17031726	23.94824741	24.12621343	23.98200908
P00519_ABL1	16.77594854	16.69893855	16.85172563	16.80382315	16.88935619	16.8176127	16.99985725	17.0852749	17.08156121
P00558_PGK1	25.32176772	25.2756257	25.37802282	25.34061969	25.46540239	25.39110001	25.34524655	25.39091148	25.30677485
P00568_AK1	21.55251437	21.42108729	21.53230467	22.15158812	22.22337602	22.14865826	22.15734678	22.04522975	22.16329448
P00734_F2	17.29678189	18.8314424	16.64786419	18.28829998	18.2083507	18.43638385	18.74949581	18.56941238	17.8759348
P00742_F10	NA	15.638685	NA	NA	NA	NA	16.22073652	15.88849786	16.1255592
P00747_PLG	17.15954751	18.23899467	17.56336111	19.15129446	18.48923563	19.28214568	18.71517233	18.19288458	17.66100425
P00813_ADA	16.4424804	16.46825879	16.45735596	15.69662802	NA	NA	NA	NA	NA
P00846_MT-ATP6	20.6233933	20.28991339	19.89279395	20.61605514	20.25750573	20.34936257	20.63189906	20.51649432	20.30934944
P00918_CA2	20.84697988	20.86741919	20.98686304	17.3553232	17.57016852	17.66735341	17.56111586	17.82914827	17.88650808
P00966_ASS1	24.96998006	25.11879807	24.77212064	22.90753233	22.78458687	23.33794015	19.88151717	20.6867291	20.33821998
P00973_OAS1	15.83904119	17.01491422	17.1857273	NA	NA	NA	NA	NA	NA
P01008_SERPINC1	17.04427124	18.15575053	17.13719517	19.08672324	18.87877943	19.04039852	18.73254311	18.04462485	17.50953908
P01023_A2M	21.07432465	22.58432763	21.3365529	23.07278161	23.14881117	23.20135288	22.95897981	22.26442269	21.70968846
P01024_C3	18.69201768	20.01576744	18.86446029	20.51969608	20.58030747	20.75962971	20.37317154	19.93381539	19.09611667
P01031_C5	NA	15.32396427	NA	15.55230536	15.50310834	15.63579352	15.68675991	NA	NA
P01033_TIMP1	16.9374509	17.18111197	16.84079221	NA	NA	NA	NA	NA	NA
P01034_CST3	17.09560986	17.28893164	17.09673635	17.44070508	17.69816512	17.59975728	17.50025266	17.48423839	17.67599824
P01040_CSTA	NA	NA	NA	17.3613022	17.51499934	17.43673619	16.24800779	16.11133723	NA
P01106_MYC	16.11435493	16.11988886	16.06310445	15.72750236	15.85123289	15.70065221	16.28246689	16.16794448	16.25786491
P01111_NRAS	20.94285774	21.05627229	21.27339316	22.3668707	22.4399797	22.32019432	21.35268965	21.36599282	21.28048502
P01112_HRAS	19.15267999	18.65824757	19.2889016	19.72289557	19.7503409	19.81163677	18.74412484	19.08571916	18.8374605
P01116_KRAS	18.22052952	17.98985779	18.4840106	18.58338876	18.52745043	18.5759809	17.65347362	17.98466658	18.01067809
P01130_LDLR	19.17361782	19.03617854	19.24356087	19.12515493	19.06666297	19.21619695	19.43767412	19.47436743	19.32109793
P01137_TGFB1	17.16424435	17.25065195	17.32168767	16.03553318	15.92273957	16.09913857	15.87269507	15.70627311	15.96603553
P01344_IGF2	15.7914355	15.77526922	15.41483303	NA	NA	NA	15.87105725	15.41238709	NA
P01893_HLA-H	16.30139662	16.26993575	15.58710676	NA	NA	NA	16.71824548	16.21138314	16.44481909
P02144_MB	16.37047108	16.98704388	16.50711073	16.80339751	16.78803128	17.02869996	17.61079252	18.12824224	17.83061562
P02452_COL1A1	NA	16.65035506	NA	16.95913253	16.45451501	16.61917093	16.82680425	16.57232654	16.17200164
P02461_COL3A1	NA	15.70716147	NA	15.69172387	15.90465076	15.81856923	16.07573875	15.73518298	15.50477353
P02533_KRT14	15.89926669	15.98291096	16.3551866	NA	16.26557834	NA	NA	16.48948884	15.25914657
P02545_LMNA	24.19767373	24.39518975	24.38689147	23.95025962	24.11325748	23.92432307	23.19974032	23.40329006	23.22046354
P02649_APOE	20.40396641	20.90854861	20.23873298	18.78219262	18.85686734	19.24237933	19.15711712	19.02756944	18.89033218
P02656_APOC3	15.30429656	15.81651463	15.50655005	15.21855041	15.3203951	15.52545143	15.64197885	15.73562297	15.69535769
P02686_MBP	16.18030966	15.99735986	16.35889964	16.20093085	16.33679664	16.15036774	16.38516073	16.50125777	16.5565047
P02749_APOH	NA	15.71405906	NA	16.09794026	15.96167793	16.11383212	16.04051175	15.9085884	15.54768694
P02751_FN1	NA	16.29109925	NA	16.59449556	16.39156105	16.59603501	NA	NA	NA
P02753_RBP4	NA	16.7866104	15.96721107	16.01986701	15.93593947	NA	16.97633996	16.52187492	15.8683442
P02760_AMBP	NA	16.03461551	15.41884137	16.4628692	16.35363763	16.6298044	16.31388434	NA	NA
P02765_AHSG	22.20300732	23.93285355	22.22705063	24.58944316	24.77282564	24.7043313	24.41239092	23.58002633	22.70197115
P02768_ALB	25.28212378	26.98173899	25.3934882	27.74473862	27.83581669	27.91320405	27.54123982	26.75302157	25.92640998
P02771_AFP	19.2870737	21.1335681	19.41581126	21.73244838	21.77754363	21.86002927	21.77289704	20.83614687	20.09460433
P02774_GC	18.55300904	20.22418145	18.94290096	20.98355915	20.81795525	21.14179725	20.72540877	20.07943249	19.2090752
P02786_TFRC	23.12503607	23.16778326	23.42600934	22.21341626	22.11756927	22.08076456	23.23911649	23.04556065	23.22097131
P02787_TF	15.21725409	15.36179972	15.27790315	15.47245462	15.47881146	15.30799895	15.26746354	15.39529725	15.30372109
P02788_LTF	22.22423416	23.55810954	22.14016584	24.10708518	24.1232971	24.22253806	23.9746273	23.18416875	22.61530397
P02792_FTL	17.03357625	17.23457578	17.20139356	16.89181122	17.12095571	16.96761883	16.64471667	16.84206837	16.72928663
P02794_FTH1	20.48073599	20.52019401	20.62340991	20.89367843	20.84847136	20.67210901	20.09256425	20.33696987	20.30387228
P03372_ESR1	16.48076431	16.79814513	16.31529255	19.0906637	18.97148385	19.15073148	17.67846357	17.93535725	17.65074975
P03886_MT-ND1	19.0428311	19.103803	18.46761778	18.85165224	18.70812263	18.99347019	19.10401996	19.01938067	19.20903376
P03891_MT-ND2	18.26058131	18.20708196	18.01019511	17.88529989	18.00664459	17.91252127	18.08017881	18.09978517	18.14116806
P03897_MT-ND3	18.57035882	18.46777066	17.38620694	17.67234719	17.75889523	17.74666082	18.05445937	17.87712636	17.92335367
P03905_MT-ND4	19.24929591	19.20409252	18.40520271	18.72234296	18.74028202	18.82379576	18.88142186	18.92357727	18.91616563
P03915_MT-ND5	18.67188291	18.72080423	18.1487948	18.61427451	18.68072146	18.62796526	18.98127434	19.04684291	18.89443656
P03928_MT-ATP8	17.81539592	18.17475507	18.85969052	18.15664525	18.34790268	18.5123089	18.06374534	18.25541704	18.02589928
P04004_VTN	19.23831681	19.84034216	18.86782919	19.85122646	19.63223931	19.63367032	20.14165459	19.54339008	19.50588912
P04035_HMGCR	19.27745928	19.20056581	19.03630655	18.78939434	18.90668231	18.87653995	19.25030108	19.21821198	19.1471598
P04040_CAT	20.89859081	20.90112084	20.85196536	20.47621308	20.6538518	20.578906	20.68753152	20.99599923	20.75401314
P04049_RAF1	18.0779721	18.39442449	18.60406888	18.9474435	18.88383455	18.9815241	18.67093444	18.67130879	18.76864268
P04062_GBA1	20.69253048	21.02242921	20.87579668	20.13561961	20.25995042	20.1798436	20.2920388	20.57042854	20.59529942
P04066_FUCA1	18.45808654	18.59669019	18.57283213	18.69342451	18.72335568	18.68064514	18.82785744	19.0826835	18.78286862
P04075_ALDOA	26.62734216	26.42464029	26.60486989	27.00176215	27.10214569	26.93765344	26.68851144	26.51781365	26.6626381
P04080_CSTB	23.82743444	24.16064944	23.99492317	24.58170234	25.00106406	24.69809004	23.60024412	23.6426172	23.71879919
P04083_ANXA1	16.10144837	15.81188154	15.90355034	NA	15.16636683	15.21988125	15.42198168	15.39550405	15.37413001
P04114_APOB	17.98412173	18.57852631	18.04881058	19.39833712	19.50898429	19.48859079	19.08856921	18.42573532	18.02928383
P04150_NR3C1	18.51132582	18.64398237	18.97589932	19.54971646	19.48272416	19.5086346	18.21661862	18.34553045	18.36725883
P04155_TFF1	17.31606704	17.67202988	17.81101543	15.63578764	15.35898405	15.47144025	NA	NA	NA
P04156_PRNP	16.91475987	17.22931792	16.59650387	16.82393254	NA	16.52275232	16.93953213	17.12090871	16.96087913
P04179_SOD2	20.00700795	19.98013705	19.95977673	19.80569858	19.76625917	19.81168113	20.0449479	20.18821999	20.19244787
P04181_OAT	23.42275264	22.99545311	23.42121679	23.65052729	23.55003357	23.1693119	23.20525094	23.02392767	23.13611153
P04183_TK1	21.9783663	21.86636908	21.89006142	21.88888985	21.76221146	21.90591222	21.87191805	21.63713036	21.566277
P04217_A1BG	17.58336042	18.99958893	NA	NA	19.59082105	NA	19.30909107	18.40067014	17.9369444
P04264_KRT1	18.26521201	21.03639622	19.0696199	17.79525623	18.60351085	18.68250182	20.5782146	18.72900765	18.65017728
P04350_TUBB4A	21.19776445	21.60523956	23.7582791	22.90842612	22.48109998	22.23674182	21.85159238	22.37940752	NA
P04406_GAPDH	28.24752313	28.15560563	28.18072126	27.59112584	27.84261807	27.58250264	29.25353803	29.15701276	29.17673732
P04424_ASL	19.19622998	19.21524592	18.8362282	19.52241304	19.56462514	19.49934969	18.82962208	18.90387908	18.82910481
P04439_HLA-A	18.88772215	18.97390283	17.74199664	17.25266597	17.35782326	17.19972423	17.65736343	17.44171221	17.70146156
P04626_ERBB2	16.8785608	17.24366812	17.35174889	18.25373055	18.23630053	18.30777079	17.74181412	17.92057712	17.66218068
P04632_CAPNS1	21.56877926	21.56446869	21.46952935	22.28829933	22.13239463	22.29005253	21.92727805	22.04705409	21.97175561
P04792_HSPB1	27.04934223	27.37019171	27.36718678	26.98954154	27.1676668	27.19450543	26.92603522	26.8878515	27.00893046
P04798_CYP1A1	NA	15.75026483	NA	19.27063592	18.32405192	17.74545037	NA	NA	NA
P04818_TYMS	19.94521787	19.95789855	19.70625415	19.84393977	19.53365093	19.63825013	18.80830176	18.66518192	18.70242559
P04843_RPN1	23.53135391	23.46082895	23.56614974	23.53469127	23.59482679	23.48455396	23.50142282	23.48765549	23.52855134
P04844_RPN2	22.57618316	22.5363886	22.1875923	22.77429083	22.83054732	22.79786145	22.63416064	22.63896011	22.60487564
P04899_GNAI2	19.64315811	19.48841504	19.61381391	19.99163789	19.89736458	20.07119221	18.87247601	18.86157201	18.8170136
P04920_SLC4A2	20.11272809	20.14163441	20.0016611	19.87567467	19.67255318	19.77808972	19.92962118	19.70407045	19.91959731
P05023_ATP1A1	22.69258514	22.85323521	22.72247025	23.4638816	23.51670501	23.32742275	23.28520585	23.24034329	23.20533868
P05026_ATP1B1	21.54188584	21.82432529	21.62916991	22.18587027	22.07859744	22.09225031	21.52194077	21.48007806	21.32179669
P05067_APP	25.29175938	25.30509135	25.38671244	24.93091731	25.09089952	25.06940646	25.16823469	25.11457369	25.17230619
P05109_S100A8	21.54417312	21.58325859	21.43688333	NA	NA	NA	16.74416953	16.53617072	NA
P05114_HMGN1	22.01846521	21.80084523	22.22203438	22.86619091	23.01921863	23.08412761	21.98225426	22.1894451	22.28373915
P05141_SLC25A5	24.53211515	24.8748547	24.88941909	25.2620829	25.3615435	25.25878562	25.750673	25.69864254	25.78229696
P05155_SERPING1	16.719155	18.05668252	16.02397168	19.06367913	18.94672381	19.33303065	18.60498752	17.87633122	16.38487652
P05161_ISG15	21.80582548	22.83189329	22.78507485	22.27341556	22.22428293	22.1022675	21.9601561	21.93960881	22.09916386
P05165_PCCA	18.71551882	18.88668143	18.78045621	18.73926904	18.92909578	18.84506132	18.93833271	19.36153614	19.08144443
P05166_PCCB	20.70880863	20.84672558	20.80442629	20.49042835	20.63206804	20.64307333	20.96235244	21.29494747	21.11528137
P05198_EIF2S1	23.86568417	23.84344389	23.79804011	23.97902723	23.93877126	23.97903543	23.77524058	23.66878873	23.67734577
P05204_HMGN2	19.5588302	19.35702272	20.39338092	20.230974	20.53904054	20.0115984	19.6764387	20.0354393	19.94565966
P05362_ICAM1	15.62728119	15.86649048	15.82819701	17.17419752	17.46400397	17.20339384	15.71789207	15.78346576	15.44440003
P05386_RPLP1	24.19472459	24.1420595	24.21022612	23.89327627	23.53380507	24.07866233	24.24610691	24.06034835	24.33737589
P05387_RPLP2	25.23207084	25.24003823	25.3409402	24.90153623	25.1170638	25.0359109	25.16841067	25.19631061	25.24255772
P05388_RPLP0	24.56238029	24.43870707	24.28843075	23.76327855	24.08988083	24.03336139	24.23343561	24.09885611	24.39305351
P05413_FABP3	18.29479121	18.81915655	18.52794653	NA	NA	NA	NA	NA	NA
P05423_POLR3D	18.5602416	18.47221242	18.39580202	17.99491792	17.74755243	17.95691052	18.46298677	18.38973687	18.49706846
P05452_CLEC3B	16.35060707	17.02724899	15.88827084	17.88813355	17.7515201	18.20991371	17.55725376	17.08594681	16.22831097
P05455_SSB	22.94570041	23.03153899	23.03622576	22.82431853	22.78576714	22.84389719	23.29421139	23.491007	23.40156091
P05543_SERPINA7	15.8818003	17.09390147	16.20974275	17.94875882	17.5986822	18.08962977	17.70586066	17.0010232	16.45403478
P05546_SERPIND1	16.37479395	17.36397317	16.20526569	17.62346949	17.17626274	17.48963079	17.61056192	16.46580818	16.5440796
P05549_TFAP2A	17.13230386	16.92775737	17.50200702	17.677243	17.96263063	17.54964445	18.43463312	18.34631512	18.44038233
P05556_ITGB1	22.11532243	22.33485447	22.14707745	21.00668864	21.21765176	21.01287894	21.62398441	21.62800283	21.46591249
P05771_PRKCB	16.22077002	15.34409896	15.97586532	NA	NA	NA	NA	NA	NA
P05783_KRT18	25.4448352	27.5535317	27.32553186	26.64440157	27.00589218	26.99701318	26.4575748	26.78604506	26.6974394
P05787_KRT8	27.60040002	29.45416378	29.22854373	28.5997061	29.11463756	28.98016285	28.34810357	28.59447422	28.51011495
P06132_UROD	20.37466594	20.13369561	20.08135482	20.36920957	20.07987015	20.21363984	19.58790592	19.87432773	19.62918991
P06213_INSR	17.2398861	17.02535955	16.82702498	16.71971483	16.70859175	16.85565986	16.44426236	16.67491931	16.39102622
P06280_GLA	18.63840522	18.47036261	18.55871089	18.53419408	18.1317354	18.23199702	18.88740957	18.61253141	18.67301134
P06396_GSN	20.22259798	20.65467	20.01304173	19.56050411	19.60508911	19.69184328	19.05578242	18.72783417	18.57707935
P06400_RB1	20.06786966	19.91436834	20.31953033	19.99928599	19.91629112	19.9035834	19.99945071	19.68774631	19.98017238
P06401_PGR	16.95240981	17.31041628	16.72527612	17.40567995	NA	NA	19.08865423	NA	NA
P06454_PTMA	25.20949506	24.92024768	25.56983944	25.65674687	25.66507646	25.78041228	25.61327138	25.35521372	25.70744643
P06493_CDK1	21.91318737	21.9207439	22.12231789	22.162477	21.92780074	22.06497969	22.2292557	21.93297268	22.23453434
P06576_ATP5F1B	25.02485643	25.05077989	24.89298962	25.04078574	25.16099592	25.02769322	25.15532389	25.24459197	25.1233411
P06702_S100A9	20.57987298	20.7432279	20.68037137	NA	NA	NA	16.20636177	16.14767779	16.22896455
P06703_S100A6	24.21104739	24.44794287	24.10820887	22.57979163	22.75939043	22.72763496	24.11925534	24.12929321	24.11922961
P06730_EIF4E	22.3909033	22.43648271	22.37911084	22.49429071	22.51153549	22.44666497	22.38837926	22.39872421	22.34723655
P06733_ENO1	24.40074466	24.14839469	24.24594764	25.10266657	25.31559829	25.0199688	24.75586128	24.67583205	24.8793303
P06737_PYGL	17.51287631	17.29502115	17.39432527	19.01165731	19.06730405	19.01712226	16.7229385	17.01824609	16.69168947
P06744_GPI	26.03023533	25.93282548	26.05337581	25.6978544	25.74226856	25.6916037	26.00072506	25.98744456	26.05295818
P06746_POLB	17.48550452	17.62713842	17.35763145	17.51362333	17.33749511	17.46618391	17.46533477	17.74145685	17.72075107
P06748_NPM1	25.96872191	26.11646296	26.20374803	25.42008523	25.60505469	25.53980721	26.084348	26.15805135	26.17492666
P06753_TPM3	23.78295499	23.56274393	23.47079012	23.8581845	24.18922781	23.88513429	23.67853908	23.50529672	23.67198147
P06756_ITGAV	19.303529	19.13801494	19.34134175	19.64930473	19.74612261	19.76303418	19.47495762	19.47999575	19.44080365
P06865_HEXA	21.11451629	21.37571245	21.11623145	20.79328653	20.77877956	20.7788852	20.82048253	21.11857122	20.80369097
P07099_EPHX1	20.57792507	20.45259769	20.38950404	20.16580599	20.2245314	20.13872573	19.60615975	19.75721303	19.82642971
P07108_DBI	21.21563097	21.09793937	21.38275732	21.75571991	21.58005792	21.69787578	21.68367976	21.35001465	21.68851553
P07199_CENPB	18.96298935	18.79929603	18.80847772	18.97843168	19.07442347	18.89853319	18.72920121	18.71610554	18.68432493
P07205_PGK2	17.20978982	17.97145454	18.62710209	19.16365021	19.12684698	17.76488072	18.63669322	18.54673584	18.19397906
P07225_PROS1	NA	15.65007851	NA	15.56142604	15.87418624	15.69622576	15.885371	NA	NA
P07237_P4HB	24.99260942	25.12118764	25.17137727	25.5324601	25.58150908	25.50916813	25.0993083	25.12363115	25.16321948
P07305_H1-0	23.05021889	23.25176527	23.32651675	23.59406479	24.18772927	24.03069375	22.47501153	22.77350454	22.6265414
P07311_ACYP1	17.13841321	17.24973985	17.09158485	18.41863544	18.62701681	18.62955284	17.37718645	17.63639396	17.61037355
P07339_CTSD	24.24430972	24.16426572	24.02715543	23.11904787	23.21506247	23.12539451	22.47331407	22.51750169	22.51603796
P07355_ANXA2	24.6203449	24.69370213	23.59186826	25.53531181	25.43948073	25.2821089	24.63413487	24.51757029	24.56883746
P07384_CAPN1	22.14767047	22.28334923	22.19642758	22.96338605	22.83918435	23.03844859	22.5939059	22.72617834	22.72723986
P07437_TUBB	26.54310505	26.35711782	26.40966026	26.80632498	26.85370428	26.79180225	26.78048787	26.49321522	26.76548737
P07602_PSAP	21.9561314	22.43692166	22.28592357	21.47663584	21.55935247	21.52764382	21.83448219	21.99069403	21.90988607
P07686_HEXB	22.15242921	22.45057156	22.16451093	21.04091498	21.0213101	20.99531886	21.81554197	21.9450041	21.82113734
P07711_CTSL	18.02921801	17.76266259	18.15923236	19.10520203	19.137475	18.9619154	19.12577284	19.1556961	19.0353232
P07737_PFN1	26.96819685	26.86674952	27.04135391	26.67806081	26.90984935	26.70676792	27.1895279	26.99473237	27.13000691
P07741_APRT	24.17615406	24.17511511	24.35400192	22.99742913	22.79320164	23.02007134	24.08902499	24.20528744	24.11897745
P07814_EPRS1	22.09090472	22.24668826	22.21921568	22.36469724	22.25868687	22.45728747	22.16876494	22.2539273	22.19681151
P07858_CTSB	21.17752689	21.40450972	20.94187185	20.01045497	20.01869763	19.86900285	20.21204249	20.40011962	20.11202615
P07900_HSP90AA1	26.46099194	26.47444206	26.58839538	26.35609917	26.33745288	26.20207229	26.52325348	26.35727772	26.45412665
P07902_GALT	17.71092069	17.57441011	17.48347039	16.931166	NA	16.93907051	NA	NA	16.95966154
P07910_HNRNPC	25.94851694	25.98995904	26.01204984	25.81657932	25.98116616	25.87230466	25.67995458	25.88657682	25.87763599
P07919_UQCRH	21.14145192	20.96508891	21.08939789	21.35768782	20.77486192	21.41668946	21.6225271	21.57569142	21.49818097
P07942_LAMB1	18.26269267	18.07584062	18.31434737	16.88576242	17.25349658	17.0237566	18.70571738	18.59839391	18.51912806
P07947_YES1	19.41295481	19.30971041	19.3438523	19.44264988	19.25001042	19.33892087	19.44789319	19.58823088	19.39496065
P07951_TPM2	21.07869865	21.86210568	20.21180728	21.6500165	24.12676229	21.30378331	21.5071404	20.98469843	21.41200181
P07954_FH	21.72430264	21.71127488	21.6582182	21.58244447	21.53221077	21.56975441	21.8733468	21.94414815	21.98843866
P07992_ERCC1	17.01906449	17.08041616	16.88199398	16.79628587	17.08496951	16.8253262	16.58681198	16.68554348	16.69930731
P07996_THBS1	17.7046319	18.68233688	18.11342036	20.51419678	20.64184346	20.94638012	18.64258477	18.52954643	17.89804265
P08047_SP1	18.57468654	18.38884838	18.67532524	18.42452308	18.35520271	18.43709062	18.32715432	18.29351785	18.20311869
P08069_IGF1R	18.55747987	18.7835815	18.59583978	17.78629296	17.54640383	17.71711489	NA	NA	NA
P08133_ANXA6	25.07189361	25.22406716	25.25032437	23.55251053	23.65918871	23.54876704	23.11019215	23.28392717	23.2671426
P08134_RHOC	20.74418322	20.9339173	20.72851015	22.04375481	22.20538787	22.01113296	21.18680222	21.22572004	21.34612467
P08174_CD55	18.69268473	18.48402243	18.46711965	19.21002488	19.56201242	19.13308547	19.2819454	19.30132698	19.01018617
P08195_SLC3A2	26.07348965	26.27083647	26.04329312	24.48217073	24.47789536	24.54143009	23.66086552	23.65661445	23.71486387
P08236_GUSB	19.65694172	19.66309618	19.55601014	19.02521367	18.9663863	18.96424817	19.28033614	19.44349508	19.36888711
P08237_PFKM	21.11066581	21.08165703	21.0559451	21.32905715	21.20976183	21.33300384	21.38886489	21.36320175	21.36694356
P08238_HSP90AB1	27.22033256	26.96927527	27.30391289	27.14349401	27.18596637	27.03975513	27.23075891	26.90503663	27.12091448
P08240_SRPRA	19.84662949	19.78076337	19.84866728	19.8917109	19.80207095	20.11275178	19.85177932	19.80196744	19.75310538
P08243_ASNS	22.05881938	22.38781001	22.05437763	23.17974781	23.05275182	23.64596449	21.87255136	22.1001601	22.01408773
P08397_HMBS	19.83694402	19.82381135	19.85098749	20.08247643	20.12830502	20.11164874	19.85185196	19.93949751	19.90509466
P08473_MME	NA	NA	NA	16.94466828	16.29732313	16.59085647	15.32510057	NA	NA
P08493_MGP	17.31464222	17.00836524	17.39703781	NA	NA	NA	15.30591068	NA	NA
P08559_PDHA1	22.09388683	22.15693558	21.84265011	21.64940441	21.77468203	21.72825577	21.69102544	21.74723261	21.646969
P08574_CYC1	23.37913203	23.35696316	23.46620662	23.51255187	23.46436288	23.398694	23.90484621	23.8624023	23.73276462
P08579_SNRPB2	21.61780065	21.46196221	21.70944563	21.33289009	21.38362614	21.41728165	21.53433918	21.56262577	21.56826344
P08581_MET	15.78942806	15.81863837	15.86203844	NA	NA	NA	NA	NA	NA
P08621_SNRNP70	23.14437814	23.09820957	22.63680063	22.92098609	23.36833209	22.94735702	22.94186628	22.8304023	22.82418185
P08651_NFIC	18.19138277	18.11268382	18.22944451	18.10888534	18.15466572	18.02201735	17.93185165	17.93167281	18.0074606
P08697_SERPINF2	18.4905574	19.95126867	18.61409549	20.58761435	20.48697526	20.72857978	20.35789285	19.69696276	18.92782819
P08708_RPS17	23.96629828	23.96240732	23.98406833	23.62423982	23.68437218	23.62365925	23.86486304	23.74007329	23.96480852
P08727_KRT19	26.59981322	28.21128149	28.14929441	27.67107635	28.05558884	28.05354177	26.98200601	27.36521219	27.33031911
P08754_GNAI3	21.55360148	21.3468951	21.34251773	21.66949431	21.52249562	21.60540188	21.14624011	21.13006053	21.01926745
P08758_ANXA5	24.78929262	24.81756012	24.84148192	25.1967887	25.34836038	25.27849062	24.7109138	24.84455303	24.74898005
P08779_KRT16	22.73694629	24.11868593	23.69587985	23.75697434	23.41249384	23.85038994	22.98042115	22.98696513	22.89829785
P08865_RPSA	23.89925946	23.76308678	23.75749093	23.37416246	23.44706596	23.53630952	23.6388096	23.57579584	23.76037657
P08962_CD63	19.33570827	19.24637323	18.62431618	19.96978127	19.93315616	19.91637085	19.7250792	19.50694485	19.59542604
P09001_MRPL3	20.37757589	20.22226698	20.44117539	19.86246005	19.83643678	19.73011341	19.99998296	20.04081559	20.0326448
P09012_SNRPA	22.25593782	22.26531012	22.35322659	22.2598043	22.2751186	22.26815804	22.11157723	22.21932662	22.1986476
P09104_ENO2	17.78997005	17.81823573	17.70905594	19.24972123	19.01573079	19.30302643	19.58506811	19.454176	19.89665536
P09110_ACAA1	20.1049175	20.08981369	20.17621416	20.52561468	20.63920582	20.6356787	20.01225337	20.17868099	20.17822253
P09132_SRP19	19.93476345	19.94263235	20.20428366	20.14962895	20.09457288	20.13228429	19.67365483	19.71247611	19.75389413
P09234_SNRPC	21.86598412	21.89296496	22.11338164	21.89656693	21.74727989	21.86753644	21.9180714	21.97742714	21.90979832
P09327_VIL1	15.75325828	16.36164444	15.65447077	17.29862858	16.63316738	17.11587446	15.86935782	NA	NA
P09382_LGALS1	24.20781104	23.61756476	24.08487641	23.44910097	23.77608868	23.45151445	21.59218037	21.15534131	21.17577012
P09417_QDPR	19.36462499	19.55208906	19.50803141	20.11255116	20.14314195	20.10752891	20.18636146	20.36147893	20.27853992
P09429_HMGB1	26.06637071	26.06913683	26.60405515	26.33023617	26.13904404	26.34054024	26.14493368	26.31354716	26.23663537
P09467_FBP1	22.90321903	23.13885504	23.09884042	24.62309521	24.66565291	24.60145334	25.33041779	25.300367	25.36289352
P09493_TPM1	20.1261832	20.09787297	19.3362675	21.1953656	21.42737139	21.12175755	19.51573156	19.30944733	19.46259064
P09496_CLTA	22.19983676	22.34688978	22.33106795	21.84708501	21.78888502	21.82919546	22.18578943	22.21045518	22.30848233
P09497_CLTB	21.88854833	21.55515131	21.85387957	22.02037322	21.90681265	21.96336048	22.32932843	22.20578357	22.43831037
P09525_ANXA4	22.04797706	22.31020587	22.11259372	21.96852765	22.17603358	22.07697583	22.34929013	22.4941346	22.34043892
P09543_CNP	21.59462792	21.69674892	21.69104494	21.4042353	21.54683941	21.39530485	22.18103097	22.26022005	22.15666605
P09622_DLD	23.0495982	23.10026447	23.16617414	22.61547166	22.74838203	22.66683869	23.06659609	23.2505524	23.14132497
P09651_HNRNPA1	22.82588454	22.53291933	22.92247247	22.76041865	22.94117483	22.54355111	22.95877618	22.9875947	23.10773794
P09661_SNRPA1	22.60476895	22.32757664	22.51539668	22.11251666	22.24884128	22.18876815	22.42233352	22.45151842	22.44253439
P09668_CTSH	18.64139836	18.59798433	18.6643604	17.55359508	17.3979275	17.4761342	19.342477	19.15249971	19.07837679
P09669_COX6C	22.87282561	23.09810315	23.24129356	22.84227669	22.91546608	22.75927344	23.1069575	23.39960917	23.34897751
P09758_TACSTD2	20.61324627	20.56166134	20.3687414	20.34267156	20.6938994	20.3510625	21.66550228	21.99237812	21.66996882
P09874_PARP1	21.10449885	21.67961937	21.70540125	20.88650448	22.01178641	21.6918582	21.26373184	21.8764779	21.8280669
P09884_POLA1	19.86742335	19.77035226	19.99986377	19.10566581	18.95707679	19.07635059	19.96373267	19.71009722	19.94075184
P09914_IFIT1	15.78298757	16.65698815	16.94602869	NA	NA	NA	NA	NA	NA
P09960_LTA4H	23.0213891	23.03153727	22.97271417	22.22104848	22.2541129	22.27898614	22.98321211	23.12896352	23.02220539
P09972_ALDOC	24.37849452	23.67742451	23.86063206	23.43449536	23.32266171	23.66546815	23.98479149	23.72389941	23.7204206
P0C024_NUDT7	15.84554454	15.66788253	15.52765139	16.72533974	16.9393497	16.79790816	16.13497515	16.2409513	16.04071397
P0C0L4_C4A	NA	15.86565674	NA	16.42000689	16.23864994	16.58681494	15.76812731	16.19448472	15.68579345
P0C1Z6_TFPT	16.19539044	16.43516633	16.23178266	16.38783479	16.45094574	16.29336695	16.29760667	16.46647185	16.58354584
P0C2W1_FBXO45	17.60780988	17.96349529	17.31271684	17.47352617	17.8016285	17.53721853	17.53181196	17.67283714	17.77022536
P0C7P0_CISD3	16.71609945	16.4030654	16.39639871	16.12022164	16.49774341	16.29388809	16.67562391	16.62164841	16.61003006
P0C7T5_ATXN1L	17.13757337	17.12507672	17.27200336	17.25646194	17.55240629	17.44605699	17.30090146	17.37319469	17.46562484
P0C841_FAM66E	16.23230746	16.23398122	16.33102389	16.13709426	16.05831334	16.02973882	16.10662758	16.20055071	16.34304045
P0C860_MSL3P1	NA	15.37968921	NA	16.32301193	16.2295813	16.03378481	NA	NA	NA
P0CAP1_MYZAP	17.66726177	17.30459383	17.46466054	17.58263965	17.69882677	17.56244328	17.52512394	17.44912795	17.49216967
P0CAP2_POLR2M	16.71129888	16.73526855	16.83189116	16.76346982	17.11310787	16.99058289	16.70504309	16.72884901	16.73939987
P0CG12_DERPC	18.56719841	18.60346173	18.7537954	19.08268317	19.17889391	19.24787259	18.74775913	18.66886477	19.03878986
P0CG13_CHTF8	18.09774808	17.79658252	18.07127344	18.3676651	18.25208754	18.21479569	17.76824417	17.78094321	17.78574059
P0CG38_POTEI	19.73450247	20.95877211	19.76545053	21.48890233	21.11460822	21.39582251	21.36843171	21.41762311	21.36128286
P0CJ78_ZNF865	15.80864859	15.77286181	16.03380255	16.37584833	16.2230552	16.30022991	15.63833053	15.90029987	16.07991545
P0DJ07_PET100	17.82226055	16.23589832	16.86592273	NA	16.82586005	16.788407	17.42653938	17.69759198	17.7687075
P0DJ93_SMIM13	15.73351451	15.81132768	15.98877583	15.7745527	15.8322655	15.70814319	16.10755355	15.77639187	15.94649334
P0DMW3_SMIM10L1	16.47414653	16.34603187	16.26071545	16.90917437	16.92695727	16.40404672	16.13891404	16.08485881	16.2582611
P0DPB6_POLR1D	20.26988509	20.29064143	20.27769285	19.91964176	19.83384312	19.99625119	20.00817377	20.16640605	20.02360912
P0DPD7_EEF1AKMT4	17.90198785	17.84008415	17.83288462	17.49014753	16.89015932	17.3965616	17.70867555	17.58592341	17.76490094
P0DTL6_ZFTRAF1	18.22762323	18.51560888	18.29883652	18.68750953	18.89294952	18.73626132	18.38615209	18.67466531	18.29434188
P10072_ZNF875	NA	16.14459475	NA	16.37821231	NA	16.31729766	16.19094357	16.21817627	15.89710874
P10109_FDX1	18.50147703	18.10313328	18.43368593	18.11990601	17.96577472	18.09819996	18.34008868	18.09571444	18.15880729
P10114_RAP2A	15.59902634	15.93815099	15.42589865	16.26643858	16.74859076	16.32040069	15.86791968	16.20155374	15.81466458
P10155_RO60	20.93917607	21.17875423	21.0290752	20.97662555	21.09781366	21.07735444	20.80456571	20.98556727	20.80008745
P10176_COX8A	17.6418209	17.66774033	17.72766086	17.03284364	17.04269474	17.22259005	17.33360813	18.21684899	NA
P10253_GAA	20.70448893	21.02298268	20.53134766	20.47383758	20.58592994	20.49220867	20.99607025	21.25518367	21.03509407
P10275_AR	16.14899816	16.26428539	16.40416644	18.26154395	18.24830149	18.29527987	17.20451193	17.48129396	17.31446242
P10276_RARA	16.8112899	16.85922504	17.1123527	16.71805134	16.86183605	16.49055695	16.64019718	16.36540202	16.23898266
P10301_RRAS	17.58826448	17.65710541	17.5720223	17.288688	17.7449589	17.39904806	18.06664015	18.02822859	17.87448505
P10321_HLA-C	18.55736247	18.76523629	19.08291966	17.07493817	16.87547612	16.86052352	17.90387328	18.0757283	18.19078029
P10398_ARAF	18.79498199	19.29791021	19.29565963	19.54810883	19.6563428	19.56552449	19.36101082	19.57479211	19.48445632
P10412_H1-4	22.49008492	22.53392535	22.92720277	23.3875364	24.277632	24.00940255	23.03985064	23.5634136	23.31371243
P10415_BCL2	17.75988971	17.65936571	17.2894248	17.38816538	17.54455347	17.54185259	16.04632975	15.76989848	15.80934583
P10515_DLAT	21.58010865	21.50605055	21.48922634	21.38309128	21.42541985	21.41773319	21.44018937	21.48309854	21.47425536
P10586_PTPRF	20.00774868	20.09970356	20.06316551	19.36096556	19.50363072	19.63918535	19.7793599	20.04622024	19.86067253
P10588_NR2F6	18.04985244	18.15031788	18.21852034	18.28841124	18.15139422	18.08571227	17.77997389	17.79650864	17.6610005
P10599_TXN	25.28373515	25.30690706	25.16112622	25.26257914	25.34665316	25.30811325	25.65621749	25.62731316	25.67034874
P10600_TGFB3	15.30281142	15.23185671	15.41016823	15.08438917	15.08691153	15.08115045	NA	NA	NA
P10606_COX5B	20.12962247	19.87829508	20.22705859	19.45603117	19.34849793	19.47791853	20.17336423	20.1759731	20.38691544
P10619_CTSA	21.28587987	21.26435344	21.09998804	21.40672522	21.46227938	21.19144351	21.62858011	21.36013285	21.40400966
P10620_MGST1	22.01517601	22.35192797	22.24048675	23.35654306	23.25692627	23.47785378	21.51049758	21.66509426	21.21364734
P10636_MAPT	18.7554518	18.74950337	18.95317526	19.05456059	19.26025646	19.14751949	18.55456098	18.77195538	18.6958169
P10644_PRKAR1A	21.93066617	21.63333212	22.05960158	21.69542178	21.51524934	21.55209676	21.7034713	21.54006875	21.6997024
P10646_TFPI	NA	15.63789271	15.60005256	16.8842386	16.29503755	16.60642389	16.40049191	16.07377685	16.02540751
P10746_UROS	17.58434657	17.68879769	17.71752471	18.13579876	18.25462898	18.13132153	17.74374197	18.00286877	17.65126787
P10768_ESD	24.52630399	24.67284893	24.57476094	24.23923551	24.28753379	24.30400624	24.68231579	24.82506714	24.66508536
P10809_HSPD1	26.29576897	26.39168963	26.36555182	26.1248066	26.1890429	26.12464554	26.82636087	26.85648909	26.84413722
P10909_CLU	16.67305732	16.67157567	16.08233852	19.58001139	19.81122725	19.53856658	18.18316464	18.44861566	18.4455229
P11021_HSPA5	23.68051761	23.74139833	23.80160822	23.67513163	23.76623752	23.78616067	23.8463904	23.92819441	23.91553488
P11047_LAMC1	16.47290351	16.63147266	16.4514484	17.34865033	17.63064273	17.36526369	17.15447823	17.4092157	17.04858318
P11117_ACP2	19.84398297	19.97715692	19.56146625	19.78728543	19.77692513	19.68761109	19.77634689	19.8199076	19.66274163
P11137_MAP2	NA	16.42413284	NA	18.2814778	17.14095228	17.41944522	16.38596156	16.23473856	16.17948649
P11142_HSPA8	26.78248652	26.82910049	26.88228306	26.73329542	26.7640803	26.71362592	26.44568244	26.32866799	26.41279294
P11166_SLC2A1	19.80134929	20.00787795	19.85660839	18.54539232	18.46271511	18.36015354	18.1996426	18.22281259	18.49229447
P11171_EPB41	18.69485773	18.53917468	18.8001613	18.49332117	18.44402726	18.49081239	18.55245402	18.64415484	18.5725587
P11172_UMPS	21.48389014	21.36231054	21.52918941	21.26859481	21.21427637	21.20919943	21.12613831	21.0769313	21.11810252
P11177_PDHB	22.21395491	22.32136721	22.19735306	21.81541136	21.87524161	21.93145231	21.78839687	21.93774861	21.87906269
P11182_DBT	18.77601866	18.98377786	18.82077839	18.54668019	18.57287063	18.66426869	18.54168683	18.76985529	18.61318439
P11216_PYGB	20.76981055	20.87605658	20.79291153	21.41867678	21.37589658	21.45061638	21.04887875	21.1144148	21.01914387
P11229_CHRM1	NA	NA	15.25307557	NA	NA	NA	15.19375859	15.35301626	15.28309778
P11233_RALA	20.05884882	20.02022184	20.07024609	19.85186157	20.05803917	19.93742459	20.13346827	20.10804535	20.10587585
P11234_RALB	19.1634631	19.23957649	19.34770854	20.56005328	20.70399879	20.48915797	19.31205182	19.46887829	19.37588257
P11274_BCR	18.43579495	18.43017669	18.38741967	18.49294059	18.74495878	18.58121652	18.26776435	17.93628048	18.17481859
P11279_LAMP1	21.74659633	22.23285356	21.89813466	21.63157957	21.64818459	21.6374461	21.59388192	21.93192508	21.72605118
P11310_ACADM	21.16979544	21.32668478	21.19410128	21.32082449	21.25040668	21.38390904	20.91461088	21.23424423	21.04279632
P11387_TOP1	23.22676076	23.49767992	23.60113555	22.90044148	23.21429938	23.18827162	23.21196274	23.46749589	23.37603513
P11388_TOP2A	21.66258288	21.97315459	22.20302738	21.9633963	21.8254558	22.08758667	22.14226509	22.00259537	22.28345789
P11413_G6PD	24.08047906	24.01570811	23.96585731	25.43448958	25.49456653	25.33579234	23.97527105	23.73837961	23.76490809
P11441_UBL4A	19.94691266	19.58733179	19.84242283	20.44124746	20.47818927	20.41413802	20.58788946	20.43271988	20.57086394
P11473_VDR	15.68804671	16.04494913	15.81161356	16.75615497	15.30473393	16.32216515	15.81763984	16.32857188	NA
P11474_ESRRA	16.23939127	16.40942875	16.53397269	15.90694198	15.51355645	15.80484089	16.38246562	16.27561855	16.25183882
P11498_PC	20.15691446	20.06582449	20.13443396	20.06764239	20.18995337	20.16038819	20.38735498	20.35881662	20.45740654
P11532_DMD	17.36652511	17.49992741	18.05785297	16.91308873	15.39754907	15.99399336	NA	17.00630319	16.6555275
P11586_MTHFD1	24.39471838	24.26291943	24.45032061	24.7298143	24.72945614	24.70736172	24.14053555	24.0542119	24.15678674
P11717_IGF2R	19.46018706	19.77621102	19.47329787	19.75193305	19.75862756	19.77531149	19.33259572	19.55779095	19.17772146
P11766_ADH5	23.16339499	23.27804558	23.24949325	23.3299265	23.30325006	23.3573899	23.0907705	23.33419428	23.16183654
P11802_CDK4	19.87212407	20.09206489	19.85274063	19.68103784	19.71840148	19.7151934	19.78937079	19.62981443	19.70004594
P11908_PRPS2	20.62992449	20.78197122	20.94262477	20.98173993	20.9756224	21.00677754	20.7857622	20.80918856	20.75184704
P11926_ODC1	15.5600099	NA	15.4559121	16.28084291	16.07611464	16.21641595	16.77916288	16.26153496	16.19719383
P11940_PABPC1	23.55944008	23.57164502	23.65427679	23.65706423	23.64429334	23.47858934	23.75097811	23.50866434	23.75724075
P12004_PCNA	23.74548515	23.41408069	23.77380096	24.11845587	23.98159048	24.18008338	23.74685565	23.76002865	23.75320637
P12074_COX6A1	18.79120465	19.52436184	20.30215987	18.84107226	18.82782825	19.24562023	19.26681829	19.89904347	19.8875962
P12081_HARS1	22.71760053	22.7077096	22.77020855	22.26484317	22.30798864	22.29155643	22.66294567	22.67700998	22.71153449
P12109_COL6A1	15.65167731	16.17191998	15.73131935	16.13134737	16.37634534	16.34696306	16.37251993	16.07109996	15.7571696
P12235_SLC25A4	21.4787814	21.94336133	21.6003557	20.21556875	20.47263704	20.1161269	22.31600199	22.565598	22.41148868
P12236_SLC25A6	22.89923651	23.23301459	23.21956097	23.1133011	23.18141718	23.03798721	23.31073245	23.19149658	23.2940122
P12259_F5	17.91366141	19.2670508	18.095736	19.60916009	19.45756939	19.98547353	20.04137991	20.04456386	19.97318587
P12268_IMPDH2	23.64927509	23.33959826	23.48848194	23.13840862	22.93922157	22.97484413	23.52162356	23.32211716	23.44281304
P12270_TPR	21.29418038	21.16276301	21.33654085	21.1792796	21.27269059	21.15842963	20.95116516	21.02268461	21.00166016
P12429_ANXA3	20.52377879	21.00964649	20.73339984	21.96694007	22.13495419	22.00417359	20.98199097	20.96935082	20.90390657
P12532_CKMT1B	23.79379265	23.91734624	24.00326464	23.31220181	23.42057466	23.50592087	23.92410638	24.16689192	24.09121386
P12694_BCKDHA	19.6492465	19.72404254	19.26592237	19.19704943	19.15584808	19.3854053	19.25894743	19.33724441	19.40347521
P12814_ACTN1	21.77199144	22.19327736	21.87889931	22.01857562	21.84340792	22.07843779	21.62063651	21.6597466	21.68730759
P12830_CDH1	21.40559503	21.39619048	21.17493876	21.66796103	21.59484749	21.73806033	21.41756251	21.4378647	21.38009226
P12931_SRC	20.82896335	20.63513286	20.54290017	18.71719118	18.82181796	18.66082875	19.06383404	19.20156357	19.19868713
P12955_PEPD	21.43907334	21.63750664	21.4199976	21.47480165	21.44114167	21.4620792	20.8312138	20.92523492	20.68936762
P12956_XRCC6	23.49198857	23.4849935	23.47765694	23.41491888	23.53854959	23.41125009	23.39212667	23.41794564	23.37611638
P13010_XRCC5	24.20952201	24.20258554	24.1950642	24.14334895	24.17798251	24.1589288	24.14256264	24.18474259	24.1027901
P13051_UNG	19.17311148	18.92327589	19.19143772	19.96870739	19.68088117	19.84743413	19.77918343	19.76838431	19.75369671
P13073_COX4I1	22.97834776	23.02765972	22.85240363	22.86434592	23.00100136	22.85789842	23.2481883	23.371049	23.29553557
P13196_ALAS1	15.85102636	15.83744367	15.85863819	17.11039632	16.20055859	16.41589246	16.25875358	16.212507	16.28902656
P13284_IFI30	20.45355767	20.74741006	19.89113695	19.0561591	19.11555651	19.03823947	19.10579046	19.03801904	19.01436356
P13473_LAMP2	22.96264501	23.23831615	23.222304	22.50458283	22.56311401	22.58117496	22.31372553	22.48018598	22.53338001
P13489_RNH1	22.84532482	22.88172888	22.6108807	22.74002705	22.80731668	22.73600858	22.72246221	22.71656785	22.64247256
P13498_CYBA	18.56470575	18.63605026	18.83878342	NA	NA	NA	17.65644985	17.62740191	17.19003517
P13631_RARG	16.24301388	16.05496468	15.97075039	NA	15.91620223	NA	NA	16.38179805	NA
P13639_EEF2	26.79667084	26.74813224	26.89336494	26.66888688	26.62564044	26.58104594	26.90712216	26.67673681	26.75703223
P13645_KRT10	17.74415167	21.22741652	18.4607734	17.10474349	18.14511498	18.10502952	20.93682032	18.25829385	17.96137457
P13667_PDIA4	23.4773365	23.46429434	23.51083328	22.91432	23.04113599	22.96775287	23.07841584	23.12156846	23.082362
P13674_P4HA1	20.88847667	20.68916325	20.8027732	20.20837112	20.2231947	20.18900313	20.2484476	20.34045657	20.25241162
P13682_ZNF35	NA	NA	16.36952336	15.65065949	NA	15.68323694	15.66635591	15.61171129	15.42441324
P13693_TPT1	24.88721762	24.84247673	24.41517269	23.82198336	23.81608068	23.65682195	24.54211201	23.93041676	24.2117424
P13716_ALAD	19.55297947	19.54025856	19.62533781	20.11110071	20.04864889	20.19432303	20.81548162	20.98610126	20.95290449
P13747_HLA-E	16.15609654	16.57493763	16.14814507	NA	NA	NA	16.675456	16.61078893	16.57620339
P13796_LCP1	15.47944661	15.82850643	15.51487299	15.55952381	15.66028247	15.56730603	16.18735649	16.34701348	15.97173519
P13797_PLS3	21.09450176	21.17941184	21.14655259	20.81258496	20.76478472	20.91490041	20.31027084	20.35333281	20.40418712
P13798_APEH	22.31824472	22.23918964	22.2488281	22.10669118	21.98907216	22.00028277	21.93543802	21.92332248	21.89924023
P13804_ETFA	22.52378559	22.54489774	22.54317969	22.48547923	22.65453035	22.4923219	23.00140061	23.16336195	23.06247359
P13807_GYS1	19.9875019	19.83703617	19.96014935	20.23402298	20.19763435	20.21415525	20.00898133	19.84856862	19.89786413
P13861_PRKAR2A	21.27752719	21.36394205	21.27112814	21.33294403	21.37165892	21.4008896	21.38469283	21.57748631	21.42572332
P13984_GTF2F2	22.91606473	22.88705446	23.02447451	22.43443592	22.37125056	22.4407211	22.47750697	22.47068045	22.6171057
P13987_CD59	19.94028209	20.14479388	19.87921171	19.17905539	19.36580333	18.94050295	19.77753995	20.1092425	19.59492239
P13994_YJU2B	NA	NA	NA	16.23842932	NA	15.48361621	15.767238	15.59359864	16.07924251
P13995_MTHFD2	22.37218356	22.02037977	22.2517174	21.36040287	21.22774671	21.53089445	22.18778746	21.85475722	22.19779751
P14174_MIF	27.52557317	27.54580501	27.61659261	27.93775974	27.60046278	27.99476839	27.45983736	27.50480754	27.5502321
P14209_CD99	17.62677199	17.86072673	17.89566118	18.03756076	17.67905181	18.30887309	16.99905923	16.85265054	17.1492942
P14314_PRKCSH	23.3882744	23.44324712	23.08639077	23.33635945	23.43053393	23.32970347	23.27305445	23.2757824	23.29944462
P14316_IRF2	17.24852379	17.27636508	17.3445879	16.68747991	16.58703813	16.5768533	17.47910676	17.6852056	17.54555254
P14324_FDPS	22.74604525	22.80072977	22.5789086	22.94562224	22.91159121	23.12437272	22.29816721	22.15501396	22.0897658
P14373_TRIM27	17.96883688	18.35035657	17.85907734	17.90671603	18.16937025	17.96656622	18.36101822	18.26788823	18.17053159
P14384_CPM	NA	NA	NA	NA	NA	NA	18.63616552	19.09099251	19.2197481
P14406_COX7A2	22.1963861	22.39888437	22.07328115	22.03910388	22.49390264	22.19593738	22.45086622	22.83521653	22.63801736
P14550_AKR1A1	21.18182254	21.34687017	21.16056366	21.47865776	21.50852933	21.59093739	20.72949195	20.99071629	20.72739396
P14598_NCF1	NA	15.42707173	NA	16.12346876	NA	14.97610257	18.51041943	15.51847274	15.5212473
P14618_PKM	27.01750241	26.90015302	26.87135635	27.24497325	27.38005567	27.24479645	26.67527432	26.49465419	26.58521417
P14621_ACYP2	18.33309584	18.7469663	18.75026677	19.515085	19.87802426	19.78463747	18.63757493	18.9982113	18.87284673
P14625_HSP90B1	25.41748478	25.48217072	25.42067986	25.03205477	25.08359744	25.01740403	25.18626485	25.27603075	25.22735644
P14635_CCNB1	20.23765047	20.07192663	20.13539141	19.22710244	18.96921127	19.21648104	19.45011274	19.11548504	19.32530256
P14649_MYL6B	16.65673521	17.15052105	16.35744935	17.27588604	17.80843131	17.67124228	17.32686013	17.13070484	17.2625046
P14678_SNRPB	18.6521097	18.47908415	18.59695426	16.50407265	17.08031601	17.44079788	18.69648108	19.23684823	19.3370239
P14735_IDE	23.05565193	22.95531996	23.03475055	22.98565884	22.93856202	22.98977452	22.75286644	22.65220993	22.722127
P14778_IL1R1	NA	NA	NA	NA	NA	NA	16.07127843	15.88560389	16.05830349
P14854_COX6B1	19.68523047	19.53245861	19.58415882	19.50465722	19.7449376	19.36653873	20.0792761	19.80669305	19.93825207
P14859_POU2F1	17.93247076	17.41402435	17.65142968	17.51478788	17.64955265	17.56476825	17.48618058	17.44653729	17.79713768
P14866_HNRNPL	23.76881864	23.7535028	23.93062514	23.75228025	23.88021402	23.84354707	23.77104994	23.85126029	23.85481084
P14868_DARS1	22.94389073	22.95262596	22.91121866	22.78018503	22.83373687	22.79966498	22.95200367	23.00668287	22.92098859
P14923_JUP	20.12449945	20.13826463	20.08044635	20.54710549	20.65695031	20.41743154	20.38880776	20.42687916	20.31025534
P14927_UQCRB	22.48763234	22.54940194	22.58846717	21.74721209	21.62210119	21.68081194	22.34662792	22.61740096	22.52670678
P15056_BRAF	17.07012173	17.22355439	17.32666159	17.73634253	17.829396	17.70228015	17.30732802	17.5196287	17.29680244
P15104_GLUL	18.59608272	18.90024147	18.67235923	17.96795306	18.19290981	18.28862565	17.33816238	17.61681934	17.58203197
P15121_AKR1B1	20.08771482	20.31570802	20.38502866	20.46618219	19.95985875	20.68649962	19.6305104	19.92973554	19.70429671
P15151_PVR	19.058218	19.08183869	18.97869758	19.55117898	19.29829936	19.41595101	19.28982474	19.25797769	19.4315597
P15170_GSPT1	22.22270584	22.06402679	22.24611103	22.05770238	21.99319319	22.08222591	22.41067429	22.25581707	22.32758017
P15291_B4GALT1	19.25161295	19.13554461	19.19585994	17.6096816	17.68942778	17.45489904	18.80142057	18.67083327	18.78037861
P15311_EZR	22.17767035	22.27478567	22.25601467	23.01422426	22.97773228	22.92808207	22.66550873	22.65004925	22.64298973
P15313_ATP6V1B1	17.5902466	17.07509505	17.3127664	NA	NA	NA	NA	NA	NA
P15336_ATF2	19.50688151	19.33542606	19.35245826	20.23126621	20.18442212	19.8665523	18.30763322	19.29803004	18.6966684
P15374_UCHL3	20.61594143	20.64093441	20.57189144	20.23298515	20.36095052	20.35776298	20.42456476	20.37656786	20.47821083
P15408_FOSL2	16.27607924	16.42457062	16.3158346	NA	16.20028835	15.76832476	15.65698966	NA	NA
P15428_HPGD	16.92542427	17.65614617	16.90303699	17.94049668	NA	17.78703513	16.9776984	NA	NA
P15514_AREG	17.15590656	16.99789286	17.25265149	NA	NA	NA	NA	NA	NA
P15529_CD46	19.65499216	19.73734434	20.12950867	19.91429088	19.76233463	19.66080644	20.97120494	21.03729404	20.75829061
P15531_NME1	25.72188738	25.68402062	25.72622243	25.14603727	25.36138019	25.09522355	25.84497808	25.78288909	25.83268797
P15559_NQO1	21.42486148	21.56965577	21.42693086	22.09004383	22.09875501	22.15738561	22.66354483	22.79772958	22.62883581
P15586_GNS	19.59346131	19.75506024	19.32823377	20.13250228	20.04459916	20.04163456	19.91418753	20.07247784	20.0134962
P15735_PHKG2	18.16478097	18.07621795	17.90765229	18.31758261	18.25650352	18.29355958	18.18020529	18.20924478	18.13830872
P15822_HIVEP1	15.33693279	15.16214732	15.32652034	NA	NA	NA	NA	15.23359597	NA
P15848_ARSB	16.82829657	16.4154603	16.39599851	NA	15.619378	15.50258559	16.09599519	16.00708603	16.15734967
P15880_RPS2	24.89465781	24.88738371	24.95174607	24.56086129	24.63172399	24.55764679	24.83105155	24.76406872	24.81703647
P15882_CHN1	15.49918855	15.65686513	15.90241921	16.25697005	16.30405438	16.26369764	16.25329459	16.27783356	16.3803571
P15923_TCF3	17.52197255	17.34214362	17.47989684	17.32537009	17.31631597	17.27335811	17.08561657	16.92045527	17.5291524
P15924_DSP	21.40891233	21.59961698	21.49843271	20.96382222	20.83080436	20.96878618	20.9236638	20.74427177	20.90781919
P15927_RPA2	21.10520053	20.94035393	21.08953797	21.79751117	21.68927366	21.74398219	21.02529194	21.00294434	21.07101074
P15941_MUC1	19.23928794	19.2568036	19.14464307	17.50914666	17.16036424	17.37772652	17.29892836	17.55302424	17.29593729
P15954_COX7C	20.89416325	21.0076724	20.95816686	20.48871185	21.03557385	20.6323676	20.8320826	21.32883927	21.1910198
P16070_CD44	17.8209905	18.2454739	17.95491234	19.26441295	19.19279779	18.892935	16.93002482	16.67847368	16.67055528
P16083_NQO2	17.33268029	17.50689392	17.40688133	17.77378302	17.57397334	17.72394116	16.97348573	17.11084924	17.12286994
P16104_H2AX	15.21363956	15.26895797	15.82487777	15.41640708	15.21709004	15.38732351	15.2945384	15.48179831	15.4465876
P16144_ITGB4	17.62213766	17.80206353	17.87111458	18.9882768	19.02833212	18.94237098	18.61320351	18.68300919	18.67402117
P16152_CBR1	22.78275424	22.84834078	22.88505071	23.78789644	23.87293605	23.87768651	23.11354029	23.23504964	23.15690983
P16219_ACADS	17.28227964	17.55785159	17.46276504	18.28333006	18.12751391	18.25593236	17.30962849	17.78683496	17.44334301
P16220_CREB1	18.35379368	18.22984331	18.41268689	18.13727649	18.36534747	18.24771771	18.2912888	18.28343842	18.30731124
P16260_SLC25A16	NA	15.74389865	16.29669293	16.39472898	NA	16.11040032	16.37235134	16.61824881	16.54469677
P16278_GLB1	19.7565137	19.89205015	19.56045158	20.41830954	20.55068038	20.4766115	19.96840359	20.28626592	20.1202688
P16298_PPP3CB	19.01139749	18.89023343	19.03908744	18.04716347	18.04366329	18.09823501	18.67553954	18.47622264	18.65997969
P16333_NCK1	18.82495663	18.89585052	18.88042907	19.27643535	19.24774224	19.32342365	18.79464734	18.86094645	18.86977128
P16383_GCFC2	18.4601185	18.5280633	18.54361447	18.19308359	18.34316097	18.26852396	18.55393658	18.53292731	18.49299423
P16401_H1-5	26.59256655	26.66419037	26.65498272	26.744356	27.46345855	27.23833624	26.96157847	27.19652629	27.20095731
P16402_H1-3	22.13334124	22.06287626	22.36332992	22.41209025	22.95249716	22.74779792	22.52931738	22.44688498	22.44970219
P16403_H1-2	22.61004801	22.43601795	22.9275259	23.79582061	24.41643551	24.18834808	22.70049225	23.26729779	23.36998703
P16422_EPCAM	23.05587673	23.06967962	23.33114559	22.48216638	22.57452751	22.48598359	22.93491684	22.93192112	23.05102222
P16435_POR	21.85910634	21.82373825	21.86533527	21.54853715	21.67048962	21.55641646	21.59338314	21.57606548	21.5627593
P16455_MGMT	20.60593941	20.5862428	20.516681	21.16027737	21.1411284	21.14169583	20.91774468	20.83859073	20.84030905
P16591_FER	15.56976029	15.53014148	15.73188213	15.40961679	NA	15.53908961	15.41431087	15.48440625	15.40604188
P16615_ATP2A2	22.30106817	22.26634333	22.27187728	21.8174919	21.8656496	21.8246586	22.2502818	22.22987997	22.23114746
P16671_CD36	NA	NA	NA	NA	NA	NA	17.06698957	16.62905936	16.56655594
P16870_CPE	15.63447111	15.60315752	NA	15.53676293	15.69647847	15.62405559	15.86248429	16.00412627	15.82016989
P16885_PLCG2	17.43780859	17.64677755	17.43299268	16.94787438	16.56051312	16.39190922	16.29696209	NA	NA
P16930_FAH	20.62100663	20.4335997	20.58856198	20.2514326	20.1058474	20.24391551	20.15444067	20.31527158	20.23722269
P16949_STMN1	23.99888729	23.62114165	24.14897741	24.76237771	24.87697414	24.75338878	23.15195955	23.05643822	23.40609567
P16989_YBX3	21.66383923	21.79104444	21.45406177	20.57399343	20.67943298	20.4714182	21.2747778	21.27748792	21.36016749
P17010_ZFX	15.22216704	15.14613312	15.30757482	15.03934161	15.13112746	15.12472455	15.25848366	15.24907897	15.28667877
P17019_ZNF708	15.33927976	15.34060922	15.51509319	NA	15.0797152	15.06353054	15.38581556	15.24719727	15.35374931
P17026_ZNF22	16.55469788	17.05053991	16.85231619	17.78790454	18.05085868	17.8414275	17.14716145	17.44643181	17.36591991
P17028_ZNF24	17.49112711	17.47562701	17.5116222	17.14145173	17.23368148	17.20714942	17.35384989	17.51600593	17.37393436
P17029_ZKSCAN1	18.14159325	18.12043832	17.88595741	18.70681633	18.88874292	18.71074294	17.98970465	18.03283046	17.95315592
P17050_NAGA	19.64844311	19.54493046	19.41903596	19.57035923	19.43980865	19.41573315	19.8825716	19.81987326	19.61447321
P17096_HMGA1	21.08838587	21.52839406	21.7192183	21.07482055	20.78375304	20.82576329	22.58771208	22.92984595	22.79724265
P17152_TMEM11	18.76125122	18.89075726	18.9445896	18.3967933	18.46824214	18.28423946	19.35142661	19.57281919	19.15482808
P17174_GOT1	22.74171243	22.6684559	22.7389962	22.75671529	22.7218992	22.8087074	22.66085121	22.65134176	22.68930417
P17252_PRKCA	15.84259548	16.06471805	NA	16.53649656	15.63110212	16.33340986	16.63084909	16.8026522	16.87149179
P17301_ITGA2	21.60081505	21.85437989	21.61261685	18.85239824	18.99025475	19.06539169	19.29837355	19.72084061	19.40781393
P17342_NPR3	15.65343611	15.68174739	15.68130295	NA	NA	NA	15.51378661	15.28142557	15.40569732
P17405_SMPD1	15.6981293	15.60341863	NA	16.45338423	16.50388198	16.39951758	16.33373026	16.43406456	16.07589145
P17480_UBTF	20.96343669	20.79123626	21.0185075	21.10982639	20.99688599	21.00663817	20.72586614	20.71373481	20.75040859
P17535_JUND	17.16878119	17.00767508	17.01166546	17.27040171	17.46627573	17.2324065	16.89725855	16.76631338	16.55228933
P17544_ATF7	15.89376716	15.88382623	16.1423013	15.82595762	16.09149199	15.82785563	15.59785118	15.63506746	15.698306
P17568_NDUFB7	19.62188469	19.7919689	19.70463717	19.53573161	19.53736569	19.51111794	19.91547667	19.90178362	19.78067409
P17612_PRKACA	19.99661501	19.7618958	19.96659462	19.91936522	19.82487607	19.92816382	19.51627907	19.43340715	19.64135938
P17643_TYRP1	16.1198529	16.06809427	16.37591025	NA	NA	NA	NA	NA	NA
P17655_CAPN2	18.45061562	19.09426998	18.10866174	17.39968046	17.28601447	17.52070995	16.4618822	16.75154477	16.19917424
P17661_DES	15.93165788	18.97947674	16.68017906	NA	15.78237969	16.08941416	17.98112607	16.20508076	15.85896422
P17676_CEBPB	18.86371043	18.95260386	19.03685132	17.80707891	17.98864093	18.06464851	17.81777387	17.64779683	17.63269842
P17706_PTPN2	18.68982161	18.5209542	18.90790932	18.58565616	18.58248616	18.66806227	18.89366487	18.80387255	18.89058608
P17707_AMD1	17.2449204	17.26388077	17.46430853	16.5809008	NA	16.39585774	17.08980211	16.86667041	17.1541758
P17812_CTPS1	22.36043661	22.30870718	22.10985616	22.26625049	22.1736824	22.18237414	22.21745462	21.98100309	22.09345475
P17844_DDX5	24.36185351	24.31739485	24.43341987	23.88823803	23.80798279	23.85215232	24.40413244	24.26973159	24.39757798
P17858_PFKL	23.06293575	23.19073562	22.97715706	23.64230971	23.60822125	23.69313597	23.0053355	23.07856597	23.00512505
P17900_GM2A	18.98590576	19.14492506	18.49101941	18.62843465	18.70450144	18.34764137	19.21187966	19.11652883	18.84194658
P17931_LGALS3	21.47751089	21.71765242	21.44332274	22.75531614	22.79212176	22.55966751	20.82087237	20.62965638	20.69863621
P17980_PSMC3	22.9229677	22.71802717	22.92481196	23.25566786	23.10052625	23.18017104	22.79067696	22.62031464	22.78884961
P17987_TCP1	24.06839328	23.99967124	23.98231125	24.02621143	24.09536716	23.99848049	24.0793017	23.96292956	24.01205284
P18031_PTPN1	22.00626994	21.9838487	22.13848491	21.92727441	21.8824926	21.98776608	22.20722964	22.20024657	22.1920971
P18065_IGFBP2	16.79077985	17.01325152	16.9771806	18.61034889	18.79183277	18.71881766	17.59614035	17.58691231	17.46080689
P18074_ERCC2	18.71066801	19.09097818	18.84557677	18.68444252	18.7929398	18.70016071	18.71719128	18.84610187	18.6393654
P18075_BMP7	NA	NA	NA	NA	NA	NA	17.65867938	16.54962241	16.36671255
P18077_RPL35A	23.55530147	23.60252811	24.0082119	23.19395736	23.45300248	23.34137574	23.42796235	23.64987878	23.68190819
P18084_ITGB5	17.85513288	17.75197402	18.0958165	18.28629535	18.45482285	18.223329	16.83309276	17.03514577	17.03667192
P18085_ARF4	21.24677559	21.22260116	21.39214064	21.5309176	21.60390717	21.64476711	21.29074655	21.44435573	21.1870898
P18124_RPL7	24.59196205	24.56319295	24.74088624	24.13444094	24.50176948	24.35814838	24.46348498	24.58972395	24.66991633
P18206_VCL	22.31146072	22.61334164	22.3622632	22.34664263	22.28858933	22.24903124	22.70400417	22.72092676	22.6485416
P18433_PTPRA	16.95673655	16.85386345	16.88042366	17.00260711	17.39974288	17.36805547	17.12132168	17.00261184	17.1315847
P18440_NAT1	18.44266649	18.73210365	18.30393016	19.46082837	19.75114499	19.67485304	18.31205843	18.47766657	18.36628203
P18510_IL1RN	15.42032182	15.52129301	15.48840718	NA	NA	NA	NA	NA	NA
P18564_ITGB6	15.81489505	NA	NA	15.88156747	16.05775728	15.46586587	15.67106739	NA	NA
P18583_SON	20.92658042	21.00863404	21.10613079	20.6208342	20.69132643	20.78949268	20.79476475	20.88544621	20.91822138
P18615_NELFE	20.34532226	20.20960429	19.99841659	20.06855108	20.07462325	20.02564547	20.45317489	20.37024366	20.48326549
P18621_RPL17	23.99245438	24.06833765	24.26333726	23.72529816	23.72295429	23.69530445	23.9899442	23.89449335	23.95437724
P18669_PGAM1	23.71493942	23.62097269	23.74517177	24.01721081	24.01895759	24.12147018	23.72663256	23.79868077	23.72141221
P18754_RCC1	22.8562953	22.73528259	22.53140586	22.69742671	22.7328518	22.70316539	22.83291315	22.73971536	22.80679802
P18827_SDC1	16.68376656	16.41240042	16.65287116	16.75804524	17.24744734	16.89108165	17.43946875	16.81738986	17.23604666
P18846_ATF1	15.46945639	16.09653722	16.30019517	15.57380779	15.7068104	16.17971374	16.0619673	15.86573813	15.50677708
P18858_LIG1	21.40352871	21.07561943	21.40108913	21.20396137	20.93119412	21.11478241	20.93703683	20.63985526	20.91897247
P18859_ATP5PF	16.7730163	17.55789055	16.66838791	NA	16.91929424	16.94021617	16.97731792	16.88125001	16.86268363
P18887_XRCC1	20.90379375	20.76937666	20.93541882	20.90840738	20.98977684	20.89020069	20.53843644	20.63001499	20.62844388
P19174_PLCG1	20.29084613	20.11527327	20.27927539	20.29913811	20.27534393	20.24075399	19.74781716	19.61913588	19.68998958
P19256_CD58	18.45819225	18.57465132	18.43348736	18.01670585	18.24731921	17.68106497	18.41674527	18.61649733	18.56825489
P19338_NCL	25.58071721	25.70863659	25.83127661	26.0334763	26.26593422	26.14782688	25.50261516	25.66758848	25.66370491
P19367_HK1	22.92893954	23.09080191	22.60010473	23.31992913	23.16468836	23.21252196	23.33056534	23.3370323	23.10879215
P19387_POLR2C	20.78542111	20.63088139	20.75891792	20.61760695	20.58866091	20.5688458	20.66133909	20.49137226	20.660462
P19388_POLR2E	21.50505416	21.33683353	21.51587991	21.27724778	21.2698328	21.24688496	21.24155126	21.11794617	21.16728291
P19404_NDUFV2	21.45646426	21.50637888	21.34162342	21.30058303	21.31471191	21.25680331	21.52275121	21.62553884	21.65177027
P19447_ERCC3	18.61841512	18.6829794	18.71399431	18.65684346	18.63473654	18.67144708	18.49958412	18.65267788	18.57294704
P19474_TRIM21	16.76264489	17.11840123	17.32020185	16.1736188	16.32223848	16.09899149	16.93813586	17.25183545	17.03470165
P19525_EIF2AK2	21.21525745	21.55719416	21.93146775	19.47333768	19.6378018	19.66008827	20.58604561	20.55276059	20.73647278
P19623_SRM	23.29329111	23.27632564	23.49115159	23.68783806	23.45375258	23.6925172	23.11159831	23.07938731	23.14208752
P19634_SLC9A1	17.11100019	17.30107756	17.38300159	18.63178961	18.60447366	18.71659549	17.6475801	17.70448316	17.87427399
P19784_CSNK2A2	20.51304327	20.44545464	20.23430212	20.49099491	20.57087322	20.50596007	20.82511177	20.7817138	20.83219535
P19793_RXRA	18.8917563	18.78793177	18.98130703	18.75580591	18.70742417	18.66976347	18.10406321	18.1389198	18.17395286
P19823_ITIH2	19.03900719	20.70637932	19.24757898	21.27528476	21.17033506	21.50189487	21.05613782	20.44193964	19.61108556
P19827_ITIH1	NA	17.62010126	NA	18.39496024	17.96418591	18.4733938	18.21007525	17.37560822	16.88925849
P19838_NFKB1	19.48108899	19.41164048	19.37156786	19.66034484	19.77929543	19.68262176	19.39809656	19.48543232	19.4025968
P19971_TYMP	NA	NA	NA	16.2350546	16.77834661	16.61011071	NA	NA	NA
P20020_ATP2B1	18.92275023	18.7407466	18.88228611	20.13454426	20.30976204	20.24399054	20.45939129	20.44009167	20.42786356
P20042_EIF2S2	22.29680239	22.27021646	22.1431389	22.35797479	22.4966661	22.50785153	22.24517824	22.22869434	22.24300512
P20073_ANXA7	22.79426549	22.93128512	22.82365235	23.03378506	23.05807789	23.06175015	22.96164652	22.99719055	22.93426
P20226_TBP	18.51186483	18.32788876	18.22726404	18.53142823	18.36455658	18.48546302	18.39921392	18.36099333	18.39852601
P20248_CCNA2	18.4353202	18.05918248	18.16765429	18.4925028	18.28668837	18.42062985	18.42951403	18.27005702	18.37890667
P20290_BTF3	22.89707888	22.76095792	23.00257406	22.43912956	22.32224629	22.32414995	22.7040826	22.49596733	22.68279803
P20336_RAB3A	20.2834902	19.9599563	19.55945321	19.86694251	19.41436729	19.46153341	20.25861507	19.718831	19.80642351
P20338_RAB4A	18.81414678	18.62781563	18.63516063	19.32033492	19.28704803	19.29592239	18.9340548	18.86680716	18.87423139
P20339_RAB5A	19.97038454	20.00476171	20.09676546	20.83872582	20.68273971	20.77454199	20.11072782	20.20004461	20.37414382
P20340_RAB6A	21.22586006	21.11163529	20.18800066	21.74679912	21.7140314	21.75106059	21.34498797	21.19798804	21.32525542
P20585_MSH3	18.04555976	18.28809744	18.18549313	18.52298729	18.63404785	18.65022719	18.37401598	18.47282752	18.32853361
P20618_PSMB1	23.08585783	23.13240389	23.16147215	23.24430738	23.30679263	23.25505008	23.38323958	23.38578383	23.39404317
P20645_M6PR	21.14987484	21.1529413	20.97632767	20.39612407	20.40688447	20.32318217	20.46647174	20.48533215	20.40389836
P20674_COX5A	22.38755952	22.6476856	22.44904145	22.01748514	21.6981177	22.0664106	22.52499017	22.57180394	22.81809196
P20700_LMNB1	24.08258388	24.00685563	24.21241204	24.09909939	24.27269903	24.14198123	23.96782681	23.98944021	23.9964752
P20742_PZP	18.35496593	19.85091992	18.66661846	20.23032588	20.25281433	20.42957661	20.22461162	19.51577345	18.68457909
P20749_BCL3	17.12921437	17.16032469	16.74533548	16.5219168	17.24671844	16.85136448	18.28204506	18.31219717	18.1751304
P20810_CAST	20.14140778	20.26964753	20.28817624	19.63012392	19.56814895	19.83745747	19.40909015	19.44856077	19.61069751
P20839_IMPDH1	21.40736413	21.17432131	21.41937493	21.27530182	21.15671807	21.23044758	21.22561144	21.03627927	21.2435186
P20936_RASA1	18.81213204	18.82481874	18.47906996	18.92417655	18.99815577	19.08495373	18.52831742	18.65384098	18.61830401
P20962_PTMS	22.29279376	22.52755811	23.02834233	22.64737963	22.46268776	22.8618035	23.83677531	24.10975654	24.02902172
P21127_CDK11B	18.82887204	19.05772246	17.44464534	18.48099281	19.27597503	18.64695771	18.49812577	18.32424427	18.46275284
P21266_GSTM3	25.68118581	25.86589377	25.66530362	25.67242464	25.65875871	25.40457628	25.87177978	25.91806856	25.76440681
P21281_ATP6V1B2	20.61805455	20.78866368	20.77023616	20.51836998	20.5521925	20.52765005	20.5011292	20.63685442	20.51408294
P21283_ATP6V1C1	20.58018631	20.67392992	20.67806127	21.201282	21.1830595	21.16668484	20.74134154	20.74568756	20.71064646
P21291_CSRP1	22.96970542	23.14371356	23.1542633	24.46409946	24.53566703	24.49812045	22.31195278	22.24351175	22.17426675
P21333_FLNA	23.35749613	23.35670837	23.37331225	26.3669992	26.49922868	26.34424683	25.13798711	25.06385608	25.11611793
P21359_NF1	16.62281304	17.41294633	17.45310162	17.46854333	17.69547119	17.64836168	17.64816082	17.60400952	17.72404151
P21397_MAOA	17.49736111	17.74659937	17.84131201	18.35383891	17.92689298	17.54971163	NA	NA	NA
P21399_ACO1	20.8893237	20.90906447	20.75443813	20.01135781	20.00324965	20.05836811	20.67062835	20.9266354	20.85759029
P21579_SYT1	15.96057418	16.14147005	16.12737275	17.01731908	16.98870492	17.14460768	15.88913151	15.87812758	15.76900033
P21583_KITLG	16.74951127	16.5968686	16.64273103	17.81099091	18.27664641	18.06979561	17.02808944	17.20161936	17.09028679
P21675_TAF1	17.53060931	17.0701434	16.74259409	16.79119755	17.09010457	16.77988138	17.28064425	17.09829958	17.32641494
P21709_EPHA1	16.58765914	16.6446122	16.77793882	16.66061469	16.31273995	16.45038456	15.85089597	NA	15.69029777
P21796_VDAC1	24.39333233	24.48832172	24.13949247	24.21296857	24.0421596	24.18953551	24.62980214	24.62765111	24.42747642
P21810_BGN	17.35418746	17.42000151	16.94446018	NA	NA	NA	NA	NA	NA
P21860_ERBB3	16.70815544	16.71128717	16.83013966	17.15260434	17.09539816	17.17158937	17.15010894	17.31891573	17.06030083
P21912_SDHB	21.76497109	21.90236747	21.73589969	20.44758728	20.69932738	20.92665871	21.877385	22.09795733	22.02957586
P21926_CD9	22.10556742	22.09543107	22.39497351	21.56130285	21.7478348	21.57655194	23.77568511	23.80588935	23.87951844
P21953_BCKDHB	19.14243394	19.38198956	19.10635394	19.32366494	19.30892949	19.32199582	18.91894522	19.33375345	19.04751316
P21964_COMT	24.12336559	24.11085836	24.25206537	23.70903691	23.87495915	23.8998563	24.58179299	24.55945341	24.61274604
P21980_TGM2	15.5486667	NA	15.50174452	15.71118189	15.02491418	15.51767158	NA	NA	15.4456866
P22033_MMUT	18.62457947	18.62366402	18.70236001	19.50609719	19.49611416	19.43810616	19.90987818	20.15316026	20.03507299
P22059_OSBP	20.37755913	20.48613054	20.36162327	20.55903839	20.58514618	20.60538387	20.37165066	20.49217677	20.34302146
P22061_PCMT1	22.44134042	22.41870183	22.46778659	22.62543177	22.71893247	22.73548657	22.67500165	22.72613849	22.82055058
P22087_FBL	22.61659428	22.20009344	22.29009061	22.20953987	21.8409269	22.15526878	22.72913156	22.14291927	22.10884289
P22102_GART	22.81256075	22.60391307	22.70840067	22.3551181	22.23672393	22.28715911	22.56426894	22.46505424	22.53144563
P22223_CDH3	NA	16.81765068	NA	16.88451918	16.39998152	16.24574683	17.72712019	17.69179544	18.08393697
P22234_PAICS	24.27853836	24.22423504	24.31271703	24.12586193	23.82374576	24.09367342	24.31132838	24.31911458	24.30160232
P22307_SCP2	21.30443625	21.39817554	21.42405735	21.83393287	21.93454109	21.8179464	21.14216502	21.44972209	21.18863223
P22314_UBA1	23.62030018	23.60677209	23.56410825	23.7702891	23.85891783	23.80987412	23.45329098	23.50420125	23.48763985
P22392_NME2	23.81003302	23.46258766	23.68198532	23.31834432	22.59508528	23.06745023	24.20429102	23.9068936	24.35524897
P22413_ENPP1	16.15569179	16.46502547	16.38720184	17.64779591	17.64771225	17.56635062	16.20044881	16.34227567	16.21061867
P22415_USF1	18.06737403	17.86045008	17.9821083	18.15715495	18.12292624	18.12617427	18.09885398	18.06642096	17.72473879
P22455_FGFR4	17.59121653	17.53718096	17.48915404	NA	NA	NA	17.06374236	16.94018575	17.09950319
P22466_GAL	15.38605686	15.37888969	15.54220967	15.04283017	15.05946006	15.0821046	15.56952983	15.28512872	15.43397231
P22570_FDXR	22.71704122	22.86471033	22.67300277	21.77029012	21.88869358	21.73580812	21.15354066	21.4881548	21.22881365
P22626_HNRNPA2B1	26.13946039	26.24259961	26.23103297	26.30985161	26.67648498	26.41046093	25.72760627	25.86008134	25.85466176
P22670_RFX1	18.14506773	18.16074441	18.29851601	17.99234656	17.86118409	18.04431842	18.0583828	18.08585079	18.23091252
P22676_CALB2	19.77006197	19.13980689	19.68726072	NA	NA	NA	NA	NA	NA
P22681_CBL	19.41601202	19.16941721	19.25188437	18.65896809	18.62917099	18.74124012	18.72508446	18.59792079	18.6743188
P22692_IGFBP4	16.43448671	16.41381491	16.35394243	17.07352422	16.51842754	16.03437641	NA	NA	NA
P22694_PRKACB	17.62464735	17.73034146	17.40051597	18.91400477	18.7147391	18.86789604	17.54831914	17.82070853	17.82922617
P22695_UQCRC2	22.33864758	22.34829228	22.39011457	21.546551	21.60539716	21.56021154	22.19519758	22.30624451	22.26653495
P22830_FECH	20.40189867	20.50900194	20.33347469	19.66465259	19.65446458	19.61191427	20.08904138	20.30271223	20.18224807
P23025_XPA	16.25578141	16.39995175	16.30903124	16.56148575	16.39811385	16.54372177	16.90571273	17.0123684	16.78924121
P23142_FBLN1	16.9428724	18.41670375	17.12466783	18.76346613	18.82092084	18.91000194	18.49741039	18.14927443	17.38998649
P23193_TCEA1	20.54171924	20.69995508	20.48206361	20.98066113	20.93337409	20.91994159	20.81882837	20.92541242	20.91803028
P23229_ITGA6	17.96643526	17.4006854	17.45709052	18.25156621	18.26556079	18.32246566	17.20483609	17.51658523	17.90426433
P23246_SFPQ	24.08516427	24.03615705	24.089445	23.84271117	23.89880197	23.85703753	23.86163763	23.87864376	23.89800634
P23258_TUBG1	18.4071233	18.47170745	18.60196613	18.59665164	18.44897166	18.56606623	18.59281598	18.48654252	18.70609509
P23284_PPIB	24.62754614	24.76444987	24.89858997	24.59969184	24.7602306	24.69253054	24.73598253	24.85003544	24.72658639
P23368_ME2	20.27388565	20.23247964	20.20526681	19.00503659	18.96351803	18.97503103	19.09818325	19.23303072	19.12840933
P23381_WARS1	22.52637685	22.75366545	22.49435245	22.71099675	22.71742188	22.92966976	22.25104805	22.25337191	22.17614423
P23396_RPS3	25.04030377	25.0258237	25.05557099	24.74862585	24.89216294	24.7655962	24.98260429	24.92872561	24.90010148
P23434_GCSH	20.6760839	20.68881567	20.51247263	20.83741354	20.17952864	20.78897376	20.75448134	20.99839671	20.91960854
P23443_RPS6KB1	23.29441908	23.29971891	23.35828223	22.68153279	22.76691816	22.77948126	23.09587964	23.10930456	23.16585139
P23458_JAK1	18.23251105	18.57587827	18.54541669	18.39998332	18.52583693	18.37349899	18.84212613	19.03790856	18.92036248
P23470_PTPRG	16.12272176	16.0566877	16.16517113	16.28828367	16.21334562	16.29163586	NA	NA	NA
P23511_NFYA	18.31349407	17.88151673	17.39093961	18.28746898	17.91847361	18.24156064	18.28752787	18.21520061	18.47529414
P23526_AHCY	25.17496478	25.2530229	25.20344665	24.57911432	24.48434137	24.55520378	25.27389686	25.27323619	25.2317746
P23528_CFL1	26.68659298	26.6539608	27.08134087	27.16900015	27.20775395	27.13977043	27.13673336	27.19157216	27.1540836
P23588_EIF4B	22.99846014	22.86805126	22.87263248	22.92632022	23.03621951	22.88869492	22.82445241	22.55434086	22.83555279
P23610_F8A3	17.72194886	17.56720067	17.53287784	18.18130158	18.42611291	18.28948598	17.89767436	17.74452762	17.72415796
P23634_ATP2B4	18.54121255	18.44765421	18.36660016	17.39185214	17.35754294	17.43801393	18.3949765	18.43160312	18.40385341
P23677_ITPKA	16.52543655	16.05140467	16.2913743	NA	16.04596323	NA	16.31984183	16.19977962	16.24627283
P23771_GATA3	20.89519898	20.95440413	20.87692068	21.17881501	21.11425664	21.2808669	20.48523432	20.6456695	20.57785811
P23786_CPT2	20.11333642	20.15169578	20.03227756	20.22166118	20.34675669	20.28935496	20.15588454	20.34809111	20.26310651
P23919_DTYMK	21.52749926	21.43771805	21.59038554	22.0738942	22.05376307	22.05024609	21.42874705	21.4214831	21.51877219
P23921_RRM1	21.82648622	21.46584947	21.921427	22.26682469	22.0159079	22.14843681	21.89454548	21.67241613	21.99535486
P24311_COX7B	18.29088637	18.37769755	18.51018028	18.35922226	18.60035708	18.33080554	19.16018779	18.6547654	18.96335562
P24385_CCND1	19.38973304	19.60001405	19.37896966	18.91686364	18.8985333	18.95640782	18.14347916	17.89733496	18.00882078
P24386_CHM	19.84791727	20.00167485	19.85777376	20.27883178	20.17955647	20.34867234	19.52298405	19.57544534	19.35498768
P24390_KDELR1	16.76395987	16.706731	NA	16.51688712	16.36332976	16.69021628	17.06020152	16.69396149	16.56384804
P24468_NR2F2	15.52450156	15.64584442	15.74923995	15.88485759	15.94786098	16.0667993	15.96260482	16.11245864	15.85181652
P24534_EEF1B2	25.32440881	25.23716801	25.47000121	24.71907466	24.46523604	24.51912544	25.43132357	25.37350029	25.5619701
P24539_ATP5PB	21.56547067	21.53048671	21.52286884	21.67584787	21.67441726	21.64336044	21.7250788	21.84185541	21.61799097
P24588_AKAP5	NA	15.35218988	NA	15.34714459	15.33344422	15.29118295	15.11133875	NA	15.21045996
P24593_IGFBP5	16.72741262	16.73406044	16.70446436	NA	NA	NA	16.53339341	16.44003248	16.2491982
P24666_ACP1	22.84694336	22.80544267	22.63374122	22.56474798	22.53140761	22.59833195	22.6411688	22.73252567	22.73470018
P24723_PRKCH	NA	NA	NA	15.60403022	15.65587857	15.4822923	NA	15.28173366	15.60771797
P24752_ACAT1	22.14922309	22.28943226	22.15519109	21.59025375	21.74953388	21.77699	22.35446093	22.68733386	22.4923134
P24863_CCNC	17.21849796	17.1719962	16.97980722	17.29485195	17.11124784	17.11635119	17.23194852	17.12632413	17.13706947
P24928_POLR2A	20.76185735	20.58499469	20.74566318	20.33830546	20.33834803	20.31652811	20.48608801	20.41468456	20.4204068
P24941_CDK2	19.58692087	19.59113558	19.77627187	20.54309004	20.41317241	20.48978552	19.81891306	19.63636921	19.87123905
P25054_APC	16.51918418	16.48937543	16.48479164	16.44339503	16.39422056	16.43261893	16.3977347	16.3541503	16.4136515
P25098_GRK2	20.54072653	20.0690795	20.5133754	20.36711271	20.32811008	20.30288195	20.12656808	19.82210395	20.01710344
P25106_ACKR3	NA	NA	NA	16.8605852	16.29583588	16.1285688	NA	NA	NA
P25205_MCM3	23.03567443	22.5313988	22.96913252	23.15132089	23.16017775	23.06407261	23.17368074	22.87525825	23.13777994
P25208_NFYB	19.53615219	19.58770766	19.74912564	19.55023141	19.6923053	19.70567494	19.40269342	19.38529888	19.41206638
P25325_MPST	20.54684016	20.62745514	20.10392464	20.23427607	20.32233934	20.32671121	20.08549617	20.11847136	20.09910341
P25398_RPS12	24.80339831	24.83456423	24.86590693	24.39820255	24.6041935	24.50815269	24.71124312	24.66237705	24.62444275
P25440_BRD2	19.42429254	19.29662544	19.43858115	19.51181505	19.56325245	19.49027389	19.27768518	19.35111327	19.23633382
P25445_FAS	15.46446242	15.64096452	15.48808951	15.10758457	15.07122394	15.55146771	NA	15.47934165	NA
P25490_YY1	18.72534277	18.87986166	19.11063894	18.92358588	18.82680893	18.66918511	18.52893292	19.00242523	18.8065304
P25685_DNAJB1	21.48552595	21.53950457	21.61835775	21.61966135	21.59965534	21.4814044	21.58362601	21.69260461	21.72955389
P25686_DNAJB2	17.54256053	17.62767442	17.48237818	17.92306692	17.96639218	17.92074811	17.73508072	18.01821513	17.97457658
P25705_ATP5F1A	24.99386918	25.02103727	24.95497013	25.05927472	25.22788955	25.04529504	25.13713218	25.28868538	25.13685688
P25786_PSMA1	23.85567068	23.88194676	23.94658732	24.07472288	24.1595583	24.0380358	24.18726837	24.19010924	24.24170879
P25787_PSMA2	22.91330183	22.88392972	22.96881513	22.98832261	23.10709996	23.02371048	23.19783692	23.17356921	23.19961227
P25788_PSMA3	23.59394884	23.6135094	23.74817592	23.83836371	23.86752058	23.8480367	23.89959678	23.93379105	23.97003791
P25789_PSMA4	24.1039112	24.05749327	24.14491004	24.23482716	24.09937123	24.21538017	24.33309187	24.33700556	24.30242321
P25815_S100P	15.36385919	15.44852756	15.27876887	15.31339202	15.44932116	15.67580893	15.43889266	15.60498653	15.4585091
P25929_NPY1R	16.64489775	16.97731281	16.62350912	NA	NA	NA	NA	NA	NA
P25963_NFKBIA	17.7386474	17.63951108	17.85413669	18.41745855	18.3648884	18.38514309	18.2859547	18.23317393	18.23125649
P26006_ITGA3	19.03826426	19.21600947	19.02325409	19.64174181	19.83073144	19.68471274	18.36472098	18.56555088	18.22171301
P26045_PTPN3	15.7826401	15.85529573	16.00583152	15.77431682	15.81675853	15.81277116	16.01088735	16.07732141	16.06583232
P26196_DDX6	22.62069167	22.50550157	22.45993113	22.38500138	22.27528448	22.24847998	22.78192543	22.59702529	22.63425477
P26358_DNMT1	21.3238675	20.93722982	21.24443919	21.11501103	21.0076141	20.94239994	21.31442857	21.02556194	21.24695639
P26368_U2AF2	23.4460166	23.40414283	23.57578852	23.44823476	23.55518979	23.46897794	23.46259155	23.38344703	23.42258953
P26373_RPL13	24.99401608	24.97706542	25.00726335	24.72617153	24.631804	24.60023026	24.88266155	24.84983878	24.86812538
P26374_CHML	16.94470903	17.00459958	17.07888312	17.35452994	17.57786917	17.53741567	17.53897265	17.33872635	17.26228906
P26440_IVD	21.25619086	21.41972846	21.25038408	21.38017604	21.53723255	21.47682575	21.19605673	21.55076591	21.32432582
P26447_S100A4	20.64357281	20.30023404	20.53173955	16.70533017	16.52080306	16.7101394	15.67293309	NA	NA
P26572_MGAT1	19.04129406	18.93499364	18.90860013	18.59660236	18.5664696	18.57755789	19.05856403	18.92989007	19.12827361
P26583_HMGB2	24.14308409	24.03405866	24.55250778	23.77881283	23.77668842	23.76465284	24.13089128	24.34835541	24.25555105
P26599_PTBP1	23.50240063	23.47424443	23.55020359	23.47791619	23.55482348	23.44559516	23.43354035	23.42860811	23.46175501
P26639_TARS1	22.1122538	21.96030586	21.99671595	22.13826594	22.06483054	22.30824633	22.45090758	22.33911318	22.31728031
P26640_VARS1	22.16493581	21.98644841	21.93104094	21.42940509	21.33849538	21.37043074	22.35777868	22.29465595	22.35022919
P26641_EEF1G	25.8036292	25.75689576	25.69212031	25.01049297	24.91587881	24.88613907	25.73680512	25.58137913	25.65603046
P26885_FKBP2	21.12793267	21.32765161	21.13173826	22.06859613	22.16574863	22.08565714	21.52089233	21.69367165	21.60887619
P27105_STOM	20.26218186	21.24146548	20.62469149	18.67029034	18.87684493	18.83119913	19.55964573	20.15294763	19.74639056
P27144_AK4	18.98712208	19.00379843	19.20497703	18.92697069	18.8570671	18.89791947	19.00456528	19.20279033	19.11115483
P27338_MAOB	18.71630481	18.82002083	18.81122749	NA	NA	15.38695268	NA	NA	NA
P27348_YWHAQ	24.96755682	24.90566886	24.91328255	24.66961981	24.89078504	24.63249278	24.69647713	24.55715504	24.50963269
P27361_MAPK3	22.04169238	21.91721088	22.20028083	22.44800667	22.3368725	22.36048801	21.9651752	22.05338539	22.03393787
P27448_MARK3	19.07825181	18.93938031	19.24418336	18.98225773	19.20536167	19.04920536	18.83368415	18.70730777	18.82072967
P27449_ATP6V0C	18.29438575	18.42424466	18.16036242	19.01692675	18.75672461	18.997247	18.85885574	18.21810822	18.55253337
P27540_ARNT	18.95448834	18.74690108	18.96614864	18.38991082	18.43821504	18.23222536	18.48481574	18.57499377	18.58626599
P27635_RPL10	23.71690175	23.72212693	23.71224332	23.34731533	23.44036475	23.39021642	23.76530324	23.54004195	23.66148248
P27694_RPA1	22.19831859	22.03114693	22.25058665	22.19054673	22.18330376	22.15208999	22.08570916	21.9630551	22.05351349
P27695_APEX1	23.33369478	23.36843415	23.3256562	23.57547998	23.55899837	23.61047749	22.92049604	23.05847006	22.9392882
P27701_CD82	16.33189508	15.94661722	15.57077612	NA	NA	NA	NA	NA	15.51969944
P27707_DCK	19.62447975	19.48575875	19.69539482	19.99548785	19.89962414	19.98290071	19.62011317	19.57804118	19.51813089
P27708_CAD	22.74829546	23.20630309	23.09655683	22.79097006	22.84118232	22.85552829	21.92537456	21.91468294	21.90412381
P27797_CALR	24.9285013	24.88447071	24.94672534	24.87173417	24.9311893	24.87428239	24.78438433	24.79776436	24.8657474
P27816_MAP4	21.63791898	21.68762898	21.88248337	21.55314753	21.56558947	21.70608292	21.09463477	21.23041754	21.32474066
P27824_CANX	24.42218161	24.55600062	24.31687372	24.32133673	24.19928863	24.3705759	24.56670142	24.61977244	24.62606325
P27986_PIK3R1	17.88420157	17.9901776	18.04842021	18.23430499	18.18334825	18.20382569	17.77684141	17.97989108	17.8600551
P27987_ITPKB	NA	NA	NA	16.28166004	15.74098262	16.63122614	15.2594826	15.64964386	15.94325342
P28062_PSMB8	16.04692382	16.40235533	16.17651135	NA	NA	NA	16.00449839	16.01656952	NA
P28065_PSMB9	15.76196228	15.81263664	NA	NA	NA	NA	17.04737268	16.09524253	16.51620854
P28066_PSMA5	23.35988515	23.36790583	23.4252252	23.19611194	23.23225807	23.24501299	23.48948027	23.4755927	23.47518141
P28070_PSMB4	22.80151456	22.8665502	22.74676356	22.78077067	22.61481358	22.75882483	23.12123079	23.06976825	23.03108413
P28072_PSMB6	23.61658804	23.48251416	23.50220437	23.63292758	23.53439929	23.55288671	23.82308033	23.82041264	23.8284715
P28074_PSMB5	22.81879155	22.78727101	22.85352083	22.9578729	23.07652697	22.96084426	23.06314783	23.03957097	23.05481546
P28288_ABCD3	19.00979376	20.6238608	20.14266581	20.36425818	20.66001265	20.6665217	19.71997621	20.0955331	19.98440988
P28290_ITPRID2	16.60399151	16.42972338	16.5555456	17.37083603	17.15495867	17.09918276	17.24953036	17.10329544	17.11877349
P28328_PEX2	NA	15.30403686	NA	15.26269426	15.22301758	15.34395554	15.37165344	15.50104421	15.30495806
P28331_NDUFS1	21.58560352	21.64219566	21.5848862	21.38866311	21.42695599	21.3930246	21.5915482	21.74492488	21.72644937
P28340_POLD1	24.76759358	24.29149537	24.5421767	24.40326589	24.25871551	24.26446156	24.19167395	24.08740167	24.20531354
P28347_TEAD1	17.53358191	17.40032245	17.93029852	17.53985749	17.35620829	17.5941143	16.91725089	16.98190946	16.83534163
P28370_SMARCA1	17.64822175	17.4090246	17.7274329	18.90554514	18.68529446	18.85622597	17.71966687	17.78252729	18.03249446
P28482_MAPK1	22.46932912	22.49692405	22.34966167	22.50685109	22.47651606	22.48341009	22.46420723	22.4606429	22.54573729
P28676_GCA	21.30290288	21.41390128	21.29411991	20.66866633	20.42450203	20.72142625	20.57348493	20.79670797	20.66411886
P28702_RXRB	17.48591686	17.28137359	17.29119362	17.54847179	17.81381007	17.72306655	18.10669983	18.3750191	18.11651293
P28715_ERCC5	16.71849436	16.77332009	16.5064449	16.73824593	16.88887045	16.79441359	16.6344128	16.63375053	16.52604166
P28749_RBL1	17.32200901	17.13421043	17.42270932	17.1976072	16.85310728	17.03770126	16.97150376	16.80420103	16.86601691
P28799_GRN	19.16174054	19.49206909	19.38025182	19.83323317	19.95015573	19.89557607	19.70829904	19.87497999	19.6905734
P28838_LAP3	22.43610413	22.61010257	22.64303791	23.20939848	23.20107903	23.18510131	22.33738175	22.35837322	22.38049229
P29083_GTF2E1	19.05339504	18.98084118	19.10983815	18.7378118	18.61669164	18.73925497	18.53336156	18.66620979	18.57595896
P29084_GTF2E2	19.15032933	19.09878506	19.28679434	18.8097777	18.82060068	18.74295425	18.87413918	18.73724182	18.80764152
P29144_TPP2	20.0492423	20.02300701	19.99717864	20.20788259	20.21493463	20.20243269	20.00916336	20.05078563	19.95890098
P29218_IMPA1	20.09613631	20.13782767	20.02654796	20.40591431	20.29212369	20.53720765	19.51851786	19.60428514	19.60726563
P29317_EPHA2	15.33740566	15.45208043	15.46757781	15.29170956	NA	NA	15.4846215	15.34148258	15.38389318
P29323_EPHB2	15.5441411	15.52460633	15.63719937	15.54882758	15.75830241	15.58551794	NA	15.37436044	15.39204561
P29350_PTPN6	18.80064262	19.07872703	18.90005439	19.24254745	19.27675434	19.30345423	19.85312279	20.18620617	19.95125688
P29353_SHC1	19.52700716	19.51562984	19.45126278	19.14181376	18.92860145	19.12804922	19.27625943	19.27112879	19.27572067
P29372_MPG	19.99027477	19.88115395	19.93730937	19.54752316	19.61929939	19.4949154	18.96744304	18.95578381	19.08981769
P29373_CRABP2	23.48082033	22.70653361	22.92442937	24.70929703	24.61402998	24.75188369	22.23052516	21.86527969	21.6343156
P29374_ARID4A	17.40435025	17.34665379	17.61600582	17.59407146	17.87251123	17.59120924	17.37933749	17.35387578	17.2831888
P29375_KDM5A	16.66929784	16.57075697	16.68464799	16.45176246	16.54654561	16.56145598	16.69243287	16.76269899	16.72194731
P29401_TKT	24.98249157	25.08508158	25.09035875	25.56371896	25.54761648	25.51250032	24.75020745	24.81718228	24.75430316
P29558_RBMS1	15.57569133	NA	15.86102768	16.53269334	16.22884015	16.30387425	17.30107328	17.2426603	17.15824488
P29590_PML	18.63002638	18.86444002	18.96562316	18.37867942	18.44982622	18.39591226	18.36899229	18.52974164	18.36936381
P29597_TYK2	19.85274973	20.30507778	19.81142801	20.07670426	20.30115282	20.04353229	19.90454506	19.96123224	19.96024081
P29692_EEF1D	25.45670229	25.44484242	25.18180875	24.83357658	24.92734358	24.75204289	25.38156975	25.19220034	25.32073867
P29728_OAS2	16.92350008	16.79368121	16.25975253	16.71479792	16.9661692	16.69261454	16.41279329	16.41566114	16.35985561
P29966_MARCKS	22.02307498	21.85812315	22.1565077	23.60086347	23.94206805	23.78717629	20.22716666	20.44962632	20.34455832
P29992_GNA11	19.76504373	19.56180788	19.57102407	20.28256026	20.48365347	20.25043653	20.06673315	19.80857904	19.96599932
P30038_ALDH4A1	19.93757318	19.90627739	19.94315363	21.11138058	21.34048993	21.18016794	20.32234491	20.56617946	20.40882749
P30039_PBLD	16.83168209	17.11745558	16.79311524	17.89162765	18.03407719	18.03004509	17.09940864	17.29473765	16.78519385
P30040_ERP29	23.87989467	23.95882877	24.04247044	23.88406134	23.93724588	23.96395609	23.9415673	24.00515819	24.05289438
P30041_PRDX6	26.15011799	26.22923578	25.83282428	25.88005425	25.93799232	25.96178684	26.06154829	26.12390111	26.07014785
P30043_BLVRB	23.22571881	23.45739548	23.38845428	22.76763179	22.82614948	22.87707958	23.79970082	23.88410824	23.79350298
P30044_PRDX5	23.90202182	24.06686918	23.81066881	24.34838178	24.44105968	24.45777556	23.98490925	24.20120579	24.06587781
P30046_DDT	22.93057162	22.81217538	22.9326964	23.78453087	23.31978037	23.71310699	22.71976409	22.90844421	23.07965371
P30047_GCHFR	17.84103251	17.97026092	18.2724726	19.2595735	18.81379896	19.36929647	16.58489441	16.83704237	16.99594583
P30048_PRDX3	24.38349186	24.47621165	24.46629516	23.83657644	23.91851518	23.91354923	23.87363341	24.0635118	23.98671422
P30049_ATP5F1D	21.82149584	21.89227155	21.15015513	21.70496557	22.01326478	21.61047071	22.0355964	21.91903528	21.86002097
P30050_RPL12	25.01805589	25.10478972	25.02152138	24.63230907	24.9238717	24.72265935	24.96912282	24.99735846	24.94766246
P30084_ECHS1	23.24149214	23.23602215	23.24289824	23.1392599	23.21739739	23.13149974	22.9529766	23.06271371	22.98814288
P30085_CMPK1	22.23924736	22.20846379	22.40005636	22.27664704	22.20516437	22.25313683	22.80115817	22.74042195	22.87344975
P30086_PEBP1	24.42028625	24.46698873	24.56107709	24.54603498	24.54032247	24.625579	24.73150449	24.85859533	24.82415592
P30101_PDIA3	24.77565874	24.91038793	24.95774914	24.76036176	24.8690087	24.79497927	24.68055682	24.84428988	24.75904643
P30153_PPP2R1A	23.20197758	23.16110485	23.25867168	23.24991349	23.31308384	23.28154991	23.11598013	23.07771259	23.13896259
P30154_PPP2R1B	19.05087162	18.90751773	19.28288001	18.4566653	18.23875511	18.41478832	18.53159342	18.18232088	18.46604239
P30260_CDC27	20.8691888	20.61365311	20.73064726	20.06481615	19.97567222	19.95643133	20.6495729	20.61501014	20.60511956
P30281_CCND3	18.5513318	18.62421455	18.71277059	18.49557234	18.40011832	18.39310732	19.04669144	19.01726059	18.87459345
P30305_CDC25B	16.95546091	16.60014159	17.11467393	16.54112308	16.2305391	16.43486783	16.3318285	16.36473595	16.26580794
P30307_CDC25C	17.0946686	16.37017513	17.08023955	16.83894825	16.77020277	16.80319706	16.7476437	16.12797666	16.61135806
P30405_PPIF	21.35018893	21.19380922	21.59654718	20.56711373	20.28273559	20.51420366	21.6073282	21.63300999	21.71822078
P30414_NKTR	18.07243418	17.9410537	17.98576452	17.93839171	18.19207852	17.93088342	17.94774117	17.81757475	17.89752109
P30419_NMT1	20.93219693	20.90467939	20.99690613	21.19224699	21.05511799	21.18102422	21.09214145	21.06611647	21.13389743
P30519_HMOX2	20.70318877	20.66724805	20.75889401	20.9386186	20.79782146	20.85397781	20.99052718	20.92099244	21.01539176
P30520_ADSS2	20.37404143	20.04730123	20.42528454	20.78784542	20.62547328	20.6196433	20.64484726	20.36561748	20.61182767
P30533_LRPAP1	19.82342743	19.75308294	19.97151171	20.67319354	20.68961986	20.59603518	20.29154499	20.21794408	20.32233029
P30536_TSPO	18.02038702	18.38314484	18.09276188	20.46260853	20.44231997	20.69133935	20.95700056	20.96916008	20.9599451
P30566_ADSL	20.46236693	20.41687578	20.42876718	20.09697278	19.97442279	20.0625254	20.06862683	20.0659794	20.07981771
P30622_CLIP1	19.17821209	19.10528354	19.18099474	19.22637	19.23071276	19.11234378	19.43712285	19.31170568	19.37874846
P30626_SRI	21.39631762	21.41949238	21.0696116	21.5463084	21.68091612	21.66221382	21.43288635	21.57494526	21.5069343
P30711_GSTT1	18.47892256	18.90130021	18.5900517	19.63131301	19.51372893	19.67902395	18.0633906	18.47281385	18.21953298
P30740_SERPINB1	19.2680772	19.52972125	19.14946747	20.01822687	20.10416798	20.13847341	19.30786692	19.56397583	19.44872663
P30793_GCH1	17.24145001	17.08380648	17.36278086	18.36905272	17.61812019	18.18680255	17.72853554	17.93876198	17.98372756
P30825_SLC7A1	20.29550477	20.39530591	20.06666961	20.0226984	19.81812355	19.96513239	20.03196624	19.96526524	20.08877385
P30837_ALDH1B1	20.83789805	20.74699081	20.76760564	20.14026188	20.09507388	20.14494988	21.03517333	21.11655696	21.17897796
P30874_SSTR2	18.49503971	17.79902069	18.16979218	18.40208909	18.06252689	18.66790808	18.32185099	NA	19.65861946
P30876_POLR2B	19.68964966	19.59427046	19.66696987	19.50146442	19.43449298	19.5013761	19.47036389	19.45758299	19.4785489
P31040_SDHA	22.25275461	22.00672206	21.78609462	21.71139928	21.51558345	21.39975448	22.69302082	22.3297001	22.60833756
P31146_CORO1A	20.89414163	20.30853175	20.63007631	18.98871817	19.01129166	18.91277451	18.22241826	17.95140211	18.0983157
P31150_GDI1	20.22823219	20.38340292	20.25958062	22.39749695	22.3685965	22.40042501	21.40616298	21.37437496	21.294411
P31151_S100A7	19.54878844	18.39411767	18.29920826	NA	NA	NA	NA	NA	NA
P31153_MAT2A	22.56093747	22.6278269	22.72231043	22.09501697	22.00118125	22.11013892	22.50900957	22.41969926	22.51629228
P31276_HOXC13	NA	NA	NA	15.87049291	16.22771359	16.04270751	15.55367023	16.35169434	16.64570979
P31321_PRKAR1B	20.69628561	20.49894287	20.85545948	20.30991948	20.11617727	20.09737379	19.86489852	19.53846964	19.74281039
P31323_PRKAR2B	16.89935846	16.94598194	17.00122264	17.75038255	17.60773829	18.09689336	16.54038641	16.77056975	16.5301918
P31327_CPS1	16.28409935	15.86236219	16.0355047	16.02911765	15.64681406	16.0732862	15.7310517	15.82454957	16.26722647
P31350_RRM2	21.93035037	21.94267747	21.8476352	21.75021424	21.31117992	21.78721179	21.19753233	21.17720672	21.11741286
P31431_SDC4	18.26612951	18.51107346	18.34003326	18.01114432	18.60885918	18.57561925	17.87796709	18.24511504	18.04500725
P31483_TIA1	20.68069014	20.65723228	20.65801857	20.34789004	20.53123075	20.41982527	20.60494477	20.69066042	20.59279085
P31641_SLC6A6	16.21974182	16.12676491	15.59992686	16.45864746	16.83767074	16.57929114	16.81186075	16.51039004	16.74999557
P31689_DNAJA1	22.5363935	22.53810382	22.69829708	21.7294688	21.64945953	21.58272957	22.46452648	22.26903767	22.41883463
P31749_AKT1	19.67325374	20.03654723	19.88414516	21.19394198	21.25831604	21.19576866	20.63849738	20.59792272	20.59198859
P31751_AKT2	19.13675524	19.29693231	19.31220103	19.41771457	19.2584565	19.45802071	18.99893647	19.05812977	19.03448494
P31930_UQCRC1	23.1242289	23.13287868	23.04544593	22.3825301	22.42722403	22.34631704	22.97703549	23.07297196	22.99623678
P31937_HIBADH	18.9283266	18.81572665	18.81424699	20.35545731	20.40119803	20.42908556	18.86624235	18.99173413	18.78544686
P31939_ATIC	23.87400079	23.88679399	23.88237923	24.08746484	24.10112052	24.12369341	23.89163056	23.91483704	23.89725033
P31942_HNRNPH3	22.91029342	22.85656892	22.81592704	22.90263877	23.11376342	22.91150069	22.8522464	22.82876896	22.89471134
P31943_HNRNPH1	23.93421864	23.90679081	24.21088511	24.04761039	24.15068294	24.10339376	23.89442152	23.93911558	23.9392053
P31946_YWHAB	24.34697322	24.25881186	24.22826615	24.6460364	24.77366466	24.72479861	24.48412652	24.42435958	24.4434658
P31947_SFN	22.08376311	22.01782103	22.09364623	22.91084813	22.93182614	22.95949077	22.0872537	22.03181664	22.05045996
P31948_STIP1	24.22886548	24.21553065	24.30390233	24.34273238	24.34760703	24.26427164	24.20803847	24.22524988	24.19830469
P31949_S100A11	25.60711066	25.61999726	25.18235514	25.06433365	25.33952331	25.14627424	25.3765033	25.28666779	25.18740305
P32004_L1CAM	16.4717761	16.53277616	16.44085539	19.1684734	19.96688856	19.07761632	19.65986575	19.56197425	19.53070489
P32019_INPP5B	18.16657884	17.95111923	17.95876892	17.85889951	17.87396549	17.76998955	17.82777574	18.01738719	18.04369987
P32119_PRDX2	24.91941866	24.88455459	24.83231422	25.60455819	25.69687431	25.69317262	25.28285957	25.24562664	25.29866095
P32121_ARRB2	19.02734659	18.82788429	19.03981048	18.04497328	18.05886764	18.11943725	18.32939988	18.3326411	18.36255972
P32189_GK	16.43342794	16.22817867	16.53651076	16.04128503	NA	16.0377404	16.86014519	16.54868524	16.39986106
P32321_DCTD	19.29259671	19.36198641	19.58116486	18.27013875	18.2239765	18.27728544	19.41913719	19.60040657	19.59936075
P32322_PYCR1	22.80260665	22.72793079	22.41521777	23.18399856	23.32573931	23.18737288	23.28742642	23.25637163	23.12343453
P32455_GBP1	NA	NA	NA	NA	NA	NA	15.5712427	15.67538878	15.54406702
P32456_GBP2	17.89311474	18.29088683	17.84008546	19.60176786	19.44977237	19.94734688	17.06857455	17.04733715	16.89964998
P32519_ELF1	18.17645835	18.25391635	18.14021379	17.90129502	17.98763328	18.16738949	17.21022371	17.37297108	17.53971664
P32780_GTF2H1	17.47949871	17.61230014	17.480702	17.38570431	17.49513878	17.47154017	17.54738212	17.51373818	17.52772631
P32929_CTH	17.20943229	16.9643126	16.72974546	NA	NA	16.12931772	15.98822416	16.20776678	NA
P32969_RPL9P9	23.80690276	23.98730959	24.02702731	23.6912188	23.75651807	23.74329054	23.97136737	23.92283851	24.00878433
P33121_ACSL1	19.89478028	19.87392469	19.77716579	17.69635793	17.73059371	17.79402662	20.02861851	20.0448929	19.90791375
P33176_KIF5B	22.03039311	21.96298868	22.03052515	21.99235275	21.94868147	21.94418013	21.84363001	21.78212058	21.86656997
P33240_CSTF2	21.49443592	21.48915616	21.43756234	21.43058136	21.5002836	21.44620083	21.21010821	21.26577197	21.3252932
P33316_DUT	23.46251841	22.81700764	23.08874447	23.58032989	23.67435087	23.65421754	23.12030018	22.62937966	23.12103052
P33527_ABCC1	18.25265119	18.42059281	18.06385604	18.15745718	18.16257795	17.9987419	18.27974903	18.30791474	18.24501489
P33552_CKS2	19.35702043	19.21524496	19.61493628	19.68557778	18.79138115	19.51628048	19.46797808	19.22460295	19.51054009
P33897_ABCD1	17.55117408	17.73299005	17.61592233	17.56501254	17.77393915	17.62890294	17.77285172	18.03816604	17.98901324
P33908_MAN1A1	16.35815389	16.3519861	16.32315558	16.27828371	15.85198301	16.34833614	15.41807842	15.82745379	NA
P33981_TTK	18.24677745	18.12379276	18.59005342	17.99271106	17.89265657	17.95978248	18.4034114	18.09967973	18.37227722
P33991_MCM4	22.40713765	21.92213777	22.5117657	22.33840152	22.15675115	22.24557124	22.45760421	22.12196074	22.39658135
P33992_MCM5	23.589697	23.05592476	23.63323529	23.76925008	23.66746706	23.68784845	23.68807144	23.41101534	23.61559746
P33993_MCM7	22.33386495	21.98950749	22.42078957	22.50177659	22.43445339	22.39594679	22.49543	22.1270243	22.41656838
P34059_GALNS	19.24665878	19.3012765	19.2929456	18.15730136	18.33298367	18.11474954	18.97490818	18.99539966	19.14317407
P34741_SDC2	16.07509787	16.39870936	16.24302608	15.64344881	15.98811623	15.95320307	16.3243708	16.49442285	16.43056599
P34896_SHMT1	21.70176741	21.54061192	21.7204903	21.65471355	21.57603601	21.56460301	21.32178161	21.23955013	21.22225354
P34897_SHMT2	24.0250989	23.96955451	23.91287434	23.87980434	23.8779318	23.93119028	23.96579243	24.09551304	23.98299195
P34931_HSPA1L	24.53958545	24.59150579	24.56766723	24.53628878	24.56295902	24.49818337	24.28181447	24.09911161	24.18658432
P34932_HSPA4	23.34888192	23.38153619	23.33569277	22.64373701	22.66979678	22.64627908	23.35650069	23.36456328	23.35998279
P34949_MPI	19.45769494	19.63774329	19.23200133	20.38752203	20.22880645	20.45190052	19.84012368	20.05264243	19.9063684
P35052_GPC1	16.6905798	16.50106515	16.81225726	17.07358722	17.37199174	17.2130155	15.96548279	16.31926413	15.75235328
P35080_PFN2	22.90471604	23.03792615	23.15876593	23.99001474	23.88727936	23.89916471	23.02230621	23.22518508	23.06012691
P35125_USP6	15.5787943	15.73450003	15.93174696	NA	15.29638067	NA	15.51501909	15.28340579	NA
P35219_CA8	19.22399433	19.43718353	18.96109242	19.27443091	19.31946778	19.16192773	16.76735913	16.37851229	17.03668532
P35221_CTNNA1	22.13728151	22.06966811	22.21098455	22.37045049	22.42075136	22.3691954	22.11678843	22.21021636	22.14472801
P35222_CTNNB1	20.78699663	20.58146152	20.66958226	21.21913993	21.41545145	21.29264133	20.7127698	20.87605642	20.8184308
P35226_BMI1	17.02577135	17.13239627	17.21136179	17.26632193	17.42817431	17.38735092	17.39829527	17.65208399	17.36423887
P35227_PCGF2	16.84994636	16.77238868	17.37713231	17.27874009	17.44951797	17.34784453	16.69709994	16.8458056	16.97082668
P35232_PHB1	24.77095777	24.73926004	24.75371113	23.90768234	23.89794588	23.92579492	25.64077791	25.71428746	25.70440183
P35237_SERPINB6	21.69183767	21.90724516	21.73730809	22.60361343	22.37029601	22.71680967	21.84104064	22.05125136	22.01864302
P35240_NF2	17.92263888	17.87391711	17.82125189	18.23038688	18.11709868	18.18795282	17.97553735	17.94671972	17.91476758
P35241_RDX	20.21478442	20.28117775	20.0268938	19.51625323	19.66752119	19.62909823	19.75473	19.78299522	19.84396244
P35244_RPA3	21.83621106	21.7106135	21.75417416	22.62014559	22.39489424	22.5651831	21.8433331	21.86513326	21.92376708
P35249_RFC4	20.54831664	20.26639517	20.59787126	20.90407466	20.8997477	20.85331254	20.37234581	20.33000648	20.40698702
P35250_RFC2	20.8075829	20.60241091	20.96433972	21.0469792	20.87791333	21.06280972	20.6880781	20.66530569	20.6925499
P35251_RFC1	19.16419931	18.93733033	19.14617513	19.53092018	19.53841753	19.51240868	19.4071379	19.35809966	19.43691802
P35268_RPL22	24.70104618	24.65442702	24.69516272	24.434892	24.45540874	24.38825978	24.68629434	24.67576559	24.66056954
P35269_GTF2F1	20.19212583	20.05385799	20.15724627	19.78641319	19.64747099	19.66364732	19.72202512	19.72422764	19.81836824
P35270_SPR	21.94084162	22.05756518	22.05716358	21.48732745	21.60417315	21.58466046	21.87926409	21.97613747	22.00940292
P35475_IDUA	15.8091169	17.18778525	15.72603352	16.62866185	16.64082456	16.71870378	15.57712574	16.40944144	15.87888283
P35520_CBS	21.7125808	21.82586669	21.7892854	22.43570883	22.37644872	22.54696663	21.58744345	21.67787643	21.5339135
P35527_KRT9	17.7387015	19.45063791	17.99323735	16.96145854	17.60556021	17.6386151	17.36059347	17.83255942	17.69107216
P35548_MSX2	16.90265383	16.67586991	16.77805095	16.74363418	15.94050354	16.8745319	16.40275527	NA	16.81318076
P35568_IRS1	18.74917731	18.36996652	18.53343542	16.92674344	16.86555414	17.15307535	17.5250335	17.2668994	17.45834505
P35573_AGL	20.2606569	20.09988271	20.12249549	19.89293293	19.89238786	19.92697235	19.37042094	19.43563354	19.44997054
P35579_MYH9	22.54089878	22.75189325	22.62398252	23.63957786	23.7750889	23.65910673	22.44849121	22.50285148	22.50058849
P35580_MYH10	21.10459102	21.03719996	21.06295618	20.861192	20.85609156	20.85577038	20.43553838	20.57800771	20.53855614
P35606_COPB2	22.3160113	22.32285791	22.25221152	22.6485186	22.58414612	22.68191748	22.55867279	22.74260258	22.58279439
P35609_ACTN2	20.03909054	20.80927243	19.7047143	20.41074575	20.09051751	20.54136941	20.76274271	20.93452923	20.77882734
P35610_SOAT1	18.43807787	18.42759343	18.59581564	18.34678771	18.24431823	18.38112348	18.73371258	18.83708522	18.7938165
P35611_ADD1	18.21325593	18.08017886	18.22518692	18.67667591	18.65025254	18.74848702	17.75800229	17.83413677	17.76043562
P35613_BSG	23.0071957	22.89609535	22.88667514	21.98563101	22.05304076	21.9542442	22.3492531	22.18513718	22.16463365
P35626_GRK3	15.46070498	15.48872788	15.61772888	15.67972684	15.2560736	15.73537542	NA	15.20328137	15.17289657
P35637_FUS	23.30399858	23.40948047	22.39275261	23.34185745	23.51704256	23.37664747	23.1330985	23.1890168	23.01275841
P35658_NUP214	20.77898121	20.7058542	20.82972959	20.70871744	20.79221603	20.72973969	20.79606479	20.71216225	20.80473434
P35659_DEK	22.52669103	22.5039078	22.50181428	22.64491401	22.79786196	22.66447074	22.76198876	22.77968741	22.78135653
P35670_ATP7B	15.32222505	NA	15.39540955	15.17361975	15.20772798	15.16584037	15.41190159	15.43194517	15.45938037
P35749_MYH11	17.34069571	17.31791637	17.12519617	17.98121159	17.8554001	17.54178882	16.93558503	16.49761994	17.39665585
P35754_GLRX	17.5623496	17.54881383	17.75820107	16.86140981	17.31365928	16.62335008	17.40504148	17.44262221	17.45392837
P35790_CHKA	18.6812902	18.5224626	18.30412694	18.78769916	18.53384605	18.55715176	18.46516248	18.39394282	18.54696103
P35813_PPM1A	19.19518143	19.29198862	19.32078231	19.86155189	19.88119962	19.93303391	19.3524885	19.52217143	19.34342997
P35908_KRT2	16.52892811	19.74602597	17.2078449	16.20488883	16.75836952	16.90540407	19.23123318	17.10977704	16.46314619
P35914_HMGCL	18.74102755	19.1055513	18.87242531	20.09253259	20.15964225	20.18772328	18.55285535	18.94164392	18.59538958
P35998_PSMC2	22.4839992	22.36764865	22.4808155	22.67170264	22.64992697	22.61643528	22.5963283	22.39051711	22.56856724
P36404_ARL2	20.92987602	20.7089778	20.73115547	20.78075797	20.72099094	20.75194115	21.00810969	20.86403672	20.94990709
P36405_ARL3	21.71274864	21.60930252	21.7522822	21.4933842	21.39962444	21.50319041	21.38679617	21.35140979	21.443787
P36406_TRIM23	15.67018694	15.51447617	15.55817875	15.5926309	15.61322467	15.72000338	15.44831524	NA	15.51791713
P36507_MAP2K2	20.36505776	20.46303425	20.40953229	20.69462874	20.712005	20.66758264	20.64826518	20.64532076	20.67265152
P36508_ZNF76	15.20388413	15.10004477	15.28444465	15.07758277	15.1682828	15.10703176	15.25284002	15.25374031	15.32334295
P36542_ATP5F1C	23.29953852	23.42393192	23.41074482	23.56997546	23.58171612	23.49635411	23.52086104	23.74892617	23.56645319
P36543_ATP6V1E1	19.90877003	19.99582689	20.1238683	19.98304356	19.93065693	20.02131765	19.79762779	19.87987953	19.86592314
P36551_CPOX	19.74690142	19.48619672	19.5791759	19.49660639	19.54133114	19.43158035	19.81879952	19.75324564	19.69843212
P36578_RPL4	24.96011862	24.99646904	25.09786125	24.39838699	24.69564457	24.62623341	24.81084621	24.85641315	24.90798501
P36639_NUDT1	20.49611322	19.94182872	19.58062617	20.05708966	20.36597552	19.96516228	19.96590516	19.25823111	19.78524378
P36776_LONP1	21.70513599	22.06700315	21.75301515	22.56282076	22.5177187	22.71567947	21.37359974	21.69998514	21.53971034
P36871_PGM1	19.34671701	19.55783084	19.44222253	20.65497817	20.75705483	20.79431677	19.09313067	19.27753092	19.19620382
P36873_PPP1CC	21.20741156	21.12059074	20.24904897	20.59552861	20.582162	20.46748999	21.21372715	21.14315629	21.05057912
P36897_TGFBR1	15.74820634	15.66888831	15.78492991	15.94923396	16.1644919	15.79845091	15.7558679	15.83594006	15.85351218
P36915_GNL1	22.47711364	22.38534817	22.51596646	21.82975953	21.794456	21.81306935	21.79643529	21.8735418	21.87081491
P36941_LTBR	17.18286893	17.18581794	17.78722001	16.86607961	16.45881716	16.65479978	18.38954251	18.47370497	18.4102455
P36954_POLR2I	19.60826624	19.16436971	19.71998843	19.48791223	19.12328753	19.51611077	19.44805498	19.22895629	19.51784085
P36955_SERPINF1	16.69028871	18.08957978	16.83684766	18.44492929	18.38080275	18.67293538	18.62433744	17.85993358	17.18152091
P36956_SREBF1	17.91722208	17.85699113	18.02572638	18.42050105	18.81443193	18.41720091	17.90444214	17.75315872	17.88931075
P36957_DLST	22.52732911	22.6307216	22.56981129	23.13293399	23.19491819	23.16801175	22.62554746	22.77758646	22.72238404
P36959_GMPR	15.73454877	15.87004203	15.9747148	16.11989615	16.3388649	16.40814212	NA	15.57333843	15.53129753
P36969_GPX4	20.79153333	21.22650703	20.79533077	19.68655537	19.32221076	19.13207724	19.50406077	19.53371688	19.51569177
P37108_SRP14	23.18926649	23.16286253	23.2128432	23.66258231	23.81065766	23.73064434	23.29289262	23.43555422	23.4051967
P37198_NUP62	20.33310834	20.2754668	20.42892106	20.5276724	20.4791741	20.4857052	20.25979021	20.23545619	20.38573418
P37235_HPCAL1	20.09223183	20.00544946	19.8583364	19.42571252	19.40675963	19.28997634	18.97942548	18.84859321	18.97835067
P37268_FDFT1	21.89170691	21.73376556	21.74263911	21.38937495	21.33360101	21.59784616	20.33772658	20.22576705	20.21237984
P37802_TAGLN2	23.57999765	23.25400634	23.65820884	23.50387552	23.237658	23.36739888	23.60765133	23.31195756	23.59809995
P37837_TALDO1	24.19660165	24.15305618	24.19866377	24.98720075	24.89458538	24.83267437	24.53150881	24.49682431	24.46057707
P38117_ETFB	23.3541012	23.32183596	23.29129919	23.33890438	23.43536585	23.31738779	23.7745839	23.9193756	23.7604922
P38159_RBMX	23.08273473	23.11972295	23.4028743	23.23112038	23.57854798	23.42517232	23.09015516	23.2963068	23.36045851
P38398_BRCA1	16.49617847	16.61331582	16.75153206	16.47097911	16.47890184	16.33463221	16.59187997	16.48575555	16.70611547
P38432_COIL	20.59006147	20.59110919	20.54604971	19.99640935	20.16865926	19.99341729	20.6133172	20.66974403	20.51160127
P38435_GGCX	18.87370343	18.69555925	18.93303547	18.95015649	18.79289829	18.86343217	18.65479254	18.6289013	18.65563407
P38570_ITGAE	15.95986984	15.88212529	15.94144962	15.75668711	15.13553494	NA	15.32028314	NA	NA
P38571_LIPA	19.06751065	19.35246712	19.17729663	19.34732521	19.39973337	19.16674484	19.36245736	19.59298547	19.31375874
P38606_ATP6V1A	21.88376462	21.96919481	21.83603878	21.61997856	21.48858032	21.60760861	21.75333073	21.77442489	21.7876146
P38646_HSPA9	24.47213154	24.50212299	24.603922	24.21513382	24.18863136	24.18911427	24.56677475	24.62032872	24.64228696
P38919_EIF4A3	23.84030008	23.85746753	23.70034923	23.60154477	23.80320704	23.52355765	23.94980692	23.89227136	23.77982112
P38935_IGHMBP2	18.23320743	18.71532757	18.84949428	18.5372358	18.54441512	18.50296066	18.84636112	18.77860986	18.8083093
P38936_CDKN1A	16.33939819	16.76783861	15.85608132	16.09134621	16.52920634	16.17147293	15.85114778	15.85366716	15.81898441
P39019_RPS19	25.07357216	25.06028314	25.26469229	24.8094708	24.75954602	24.8572922	24.98068677	25.05424949	25.09931459
P39023_RPL3	24.3088433	24.28187063	24.47061263	23.87425344	24.12305059	24.04887128	24.23057715	24.24157386	24.31392989
P39060_COL18A1	16.50777257	16.96970144	16.02991643	16.3536284	16.70497834	16.36122461	15.56386123	15.83223344	15.77002538
P39210_MPV17	18.15964566	18.68585507	19.24995133	19.48108758	18.99563786	19.44003157	18.26434269	18.82587009	18.59389023
P39656_DDOST	23.50958358	23.55231954	23.41499082	23.69273198	23.8842583	23.74033973	23.53808047	23.59097545	23.54513974
P39687_ANP32A	23.72396869	23.68119318	23.50214809	24.23193026	24.39242978	24.24368665	23.80970256	23.91114035	23.81358302
P39748_FEN1	22.40955149	22.23631069	22.32538741	22.66549601	22.64599342	22.70331411	22.48518693	22.48354447	22.56918467
P39880_CUX1	19.25974829	19.14240346	19.25531424	17.99742836	18.12994991	18.03237354	19.03201527	19.09490906	19.13584531
P40121_CAPG	18.51362705	18.6116639	18.51561816	17.37228141	17.45081442	17.45291782	16.98329991	17.64415536	17.36722337
P40123_CAP2	19.53444019	19.72344362	19.6479757	18.87678994	18.76259878	18.9592805	18.11262027	18.37529294	18.361441
P40222_TXLNA	20.68630232	20.63754069	20.75268865	20.39435726	20.35882346	20.32364022	20.25723645	20.19224511	20.29172188
P40227_CCT6A	23.91245623	23.78293252	24.04588794	23.90974227	23.86947686	23.8636005	23.89679949	23.83689912	23.89703041
P40306_PSMB10	16.3642409	16.57008985	16.27252243	15.682993	15.79550982	15.97991088	16.57446064	16.30325049	16.58253042
P40337_VHL	17.22621319	17.06124828	17.33950908	17.67676369	17.78218262	17.74775393	17.12515857	17.24988444	17.10001707
P40424_PBX1	17.7739408	17.65344251	17.02370841	17.75625445	17.98457868	17.8987746	17.55295013	17.74512887	17.50237008
P40425_PBX2	16.2226566	15.52642438	15.66725107	NA	NA	NA	NA	15.7833054	16.20851912
P40429_RPL13A	24.01068453	24.20191348	24.59200724	24.04627893	24.01817242	24.11603452	24.18102166	24.37090242	24.27877718
P40616_ARL1	22.16769017	22.23070876	22.02990474	22.37268822	22.31086651	22.33736777	22.53005417	22.66568623	22.63590145
P40692_MLH1	19.81410864	19.79572746	19.95163455	20.00134171	19.88072274	19.99192685	19.54536078	19.4159368	19.59110287
P40763_STAT3	19.99842761	20.20111141	20.08844563	19.9962604	19.96780567	19.99022371	20.83492155	20.83362636	20.74976336
P40818_USP8	18.91467075	18.97291693	19.0409387	22.91979329	22.92257742	22.89809681	18.77712937	18.80714946	18.83021528
P40855_PEX19	19.24482881	18.92603829	19.25633837	18.68290844	18.30028542	18.75259125	18.73542278	18.83650433	18.93022058
P40925_MDH1	24.5946806	24.50769897	24.7141937	24.25051456	24.19369858	24.29137831	24.57881602	24.66073053	24.64564031
P40926_MDH2	25.59667572	25.68164488	25.64445646	24.92450617	24.99231604	24.9112364	25.75492448	25.90399775	25.8454967
P40937_RFC5	20.49254814	20.27659378	20.43937333	20.75957171	20.63070555	20.68678402	20.43763369	20.32318287	20.36200561
P40938_RFC3	20.19697216	20.02955139	20.21721974	20.54728335	20.57111348	20.52483926	20.17560062	20.14545562	20.04558831
P40939_HADHA	22.05453251	22.19974806	22.087676	21.46797356	21.51964947	21.49742935	21.43176924	21.61772332	21.52092238
P41002_CCNF	15.73565103	15.45546413	15.83523162	15.73419605	15.67834248	15.59066521	15.7870743	15.64497822	15.60660818
P41091_EIF2S3	22.56149571	22.58184244	22.68853546	22.21195658	22.30662871	22.28921378	22.32525282	22.31534112	22.13052089
P41134_ID1	17.18085422	17.260894	17.26129422	17.01628888	17.08025969	16.50906816	17.00812806	16.65920654	16.94761807
P41162_ETV3	17.01839727	16.67841788	16.69880653	16.98188513	16.86480919	17.13019605	16.98117909	16.79081555	16.94521605
P41208_CETN2	18.60117163	18.46358372	18.54984345	19.94579238	19.75923768	20.02688532	19.40231946	19.24487298	19.3873564
P41212_ETV6	15.60199114	15.58078895	15.70414478	15.46850893	15.46688746	15.42096355	15.37153623	15.48415474	15.38544476
P41214_EIF2D	20.05231418	19.91623642	20.03569842	19.24853507	19.15432258	19.17740428	19.42828948	19.54120017	19.50888358
P41223_BUD31	21.02434512	20.87152457	21.11408836	21.32442281	21.30483331	21.31527914	20.99724776	20.94851326	20.92211639
P41227_NAA10	20.33144476	20.28379562	20.42874201	20.03353367	19.95499231	19.96230937	20.46428171	20.36845552	20.47706402
P41229_KDM5C	17.59081443	17.36078547	17.59353563	17.33341581	17.26871122	17.42911826	17.23459944	17.34523378	17.38769985
P41236_PPP1R2	17.12257949	17.06364862	17.25979748	17.68496051	17.49717113	17.71209018	17.46646332	17.38628062	17.37116937
P41240_CSK	21.5364591	21.50159172	21.68708153	22.02021061	21.8961396	21.91287477	21.15742422	21.19311366	21.1954446
P41247_PNPLA4	16.33459418	16.71828138	16.06437278	16.46311133	16.44835255	16.70189607	16.66623943	16.95716428	16.56719902
P41250_GARS1	21.55935827	21.62284903	21.54520636	22.41168406	22.31698852	22.64320323	21.63783305	21.71222004	21.67456076
P41252_IARS1	22.66954449	22.82402398	22.64408256	22.69993155	22.68800814	22.82838733	23.05120959	23.06194276	23.02414819
P41440_SLC19A1	18.67280858	18.46529072	17.93404047	17.98286699	18.40060668	18.16499886	18.90645465	18.37647792	18.47235582
P41567_EIF1	21.46688945	21.27502632	21.26089405	21.26328848	21.06555516	21.34909893	21.25731133	21.03638893	21.23971571
P41743_PRKCI	20.79560722	20.77567954	20.64871225	20.29842086	20.32728434	20.38124146	20.72587772	20.65684701	20.64570979
P42025_ACTR1B	19.52888795	19.69084935	19.67344419	20.30696771	20.20464734	20.36159052	19.21637382	19.54400565	19.40073022
P42126_ECI1	21.96723687	22.27441359	21.809705	22.04622865	21.90589551	22.05180501	21.58361122	21.93159033	21.73610672
P42166_TMPO	23.60282864	23.45705371	23.67486841	23.86212916	23.93154196	23.95850106	23.52240077	23.56460968	23.67616794
P42224_STAT1	22.12362095	22.85318468	22.82030196	21.52188852	21.36119575	21.58925923	21.46151832	21.64435707	21.59431525
P42226_STAT6	16.63519933	16.75958158	16.43638793	16.73241631	16.75380838	17.03806207	NA	NA	NA
P42285_MTREX	21.62399252	21.52907259	21.58093867	21.03329448	21.02446023	21.08148996	21.3311792	21.26853717	21.2863175
P42330_AKR1C3	NA	NA	17.91793121	NA	NA	NA	17.32382014	18.00701489	17.71013578
P42336_PIK3CA	16.64266046	16.77442089	16.74673499	16.99945773	17.06309766	17.07872552	16.74897461	16.98553953	16.94095712
P42338_PIK3CB	18.0856445	18.14322085	18.04792988	18.17586759	18.31294549	18.18791706	18.20738417	18.24210092	18.27628149
P42345_MTOR	18.92665355	19.21785006	18.86927795	19.24513037	19.25451902	19.30387239	19.27878186	19.30698847	19.2677843
P42356_PI4KA	18.97863799	19.50110463	19.28715233	19.25356574	19.31129397	19.34451573	19.03652078	19.03441916	19.03211368
P42566_EPS15	20.01902861	19.93045442	20.03415218	20.23777879	20.28193473	20.24941759	20.10450596	20.07465881	20.14929522
P42575_CASP2	18.96356397	18.61836963	19.00032809	19.02383748	18.65793158	18.98103292	18.77515451	18.66059419	18.72525845
P42677_RPS27	22.53640589	22.57790655	22.66259684	22.35338267	22.38327696	22.21146793	22.71657627	22.55195575	22.67627067
P42679_MATK	16.37392052	16.237777	16.42262727	15.61963111	15.69910045	15.65651054	16.29809593	16.04199379	16.15920728
P42684_ABL2	17.07301245	17.01449827	17.10271202	16.79191257	16.97780231	16.85711605	16.99722609	17.0210787	17.01112141
P42694_HELZ	19.29505449	19.03918601	19.17809921	18.78133779	18.86878478	18.76996339	19.5788901	19.54936767	19.49546758
P42695_NCAPD3	19.36477619	19.65556492	19.92454816	19.51392759	19.32366628	19.50822196	19.78742273	19.45648645	19.85606654
P42696_RBM34	18.60630255	18.4421408	18.63577884	18.68758845	18.75516067	18.73995976	18.48920438	18.43381681	18.37510588
P42704_LRPPRC	24.19926683	24.18075381	24.16544036	23.70665975	23.74475739	23.62807267	23.74123985	23.78515909	23.7047279
P42765_ACAA2	22.28318723	22.3504554	22.30760737	21.67922063	21.59424698	21.76250895	22.53677024	22.75713232	22.60006013
P42766_RPL35	25.03351559	24.90164471	25.02092332	24.72135902	24.84385158	24.56970903	24.98207553	24.86602217	24.89273342
P42785_PRCP	19.05814007	19.1599398	19.12717759	18.63080992	18.61519463	18.53755812	20.21934869	20.47195074	20.23548727
P42858_HTT	19.23657623	19.34618202	19.39410536	20.08761902	20.13268026	20.18145429	19.48204593	19.45664324	19.43022679
P42892_ECE1	18.47256165	18.46285263	18.41695943	17.57033117	17.56025462	17.60391758	18.44845297	18.59452833	18.63773914
P42898_MTHFR	16.78496312	16.79047846	16.66925942	17.15053113	17.4685224	17.46601424	17.01287838	16.88382143	16.81090434
P43007_SLC1A4	19.30259154	19.48436636	19.41559712	19.20649932	19.29199682	19.46779296	19.93821395	19.78270751	19.91021815
P43034_PAFAH1B1	21.41617282	21.32841492	21.49382876	21.43465733	21.36818636	21.45575331	20.98333219	21.01896382	20.99309991
P43155_CRAT	15.7212381	NA	NA	NA	NA	NA	16.18359229	16.17263961	16.22821381
P43243_MATR3	23.30346409	23.32116622	23.13905311	23.2000487	23.38448233	23.33137671	23.20369071	23.23911473	23.23202283
P43246_MSH2	21.02069964	20.79860262	21.04151381	20.52961979	20.41857631	20.50952008	20.40785661	20.42867921	20.43970556
P43250_GRK6	18.80263366	18.67907919	18.83019539	18.79654778	18.64035789	18.56253635	18.88532055	18.60518902	18.78391043
P43251_BTD	NA	16.30905917	NA	17.17200875	16.98804472	16.59869324	16.80688424	17.14188926	16.64346412
P43304_GPD2	22.22158941	22.14724908	22.3213341	21.66966436	21.55216177	21.62036335	22.07073459	22.12356229	22.21501664
P43307_SSR1	22.01451489	21.99821375	21.61667014	22.00053264	22.2327266	22.0168977	21.73760868	21.54791088	21.79875861
P43378_PTPN9	18.01199115	18.13577307	17.88323963	18.40734099	18.45321553	18.56331	17.82039651	17.96263021	17.75835632
P43405_SYK	15.14206407	15.19359478	NA	15.36420991	15.07159632	15.36726567	15.17681661	15.26337182	15.32798137
P43487_RANBP1	23.61991699	23.47522205	23.49393161	23.50732398	23.28337268	23.44867765	23.51709927	23.39324465	23.52120666
P43490_NAMPT	22.15650475	22.24564531	22.18030483	22.20961568	22.30343384	22.34095791	22.37356192	22.45038406	22.42366851
P43686_PSMC4	21.43099783	21.34779616	21.44497457	21.55758601	21.5986325	21.53897606	21.33989526	21.17244347	21.3941275
P43897_TSFM	22.51136621	22.43712667	22.65451596	22.71683487	22.62371715	22.70933206	22.43649347	22.52858286	22.49024555
P45844_ABCG1	16.70673095	16.88895586	NA	18.3907828	18.54887335	18.21384202	18.29337833	18.52777102	18.47724268
P45877_PPIC	21.04397237	20.98936346	21.20573699	21.02347783	21.02660245	21.00327386	20.96902489	20.87874454	21.03070403
P45880_VDAC2	24.94950814	24.99240369	24.6733381	24.61741478	24.48604942	24.5439459	25.02544385	24.97612617	24.81790153
P45954_ACADSB	19.46903908	19.57237698	19.51441124	19.88405656	19.85133421	19.79384333	19.59304696	19.8125123	19.6816058
P45973_CBX5	21.4711737	21.38882941	21.5664569	22.19117634	22.3113894	22.31244935	21.74228129	21.77432945	21.80734382
P45974_USP5	22.87675112	22.97090017	22.68273397	22.16539758	22.21250236	22.18911354	23.76214195	23.82135173	23.86989054
P45983_MAPK8	18.59090212	18.52577426	18.66083025	17.87873787	17.88269829	17.87036851	18.30893565	18.31797477	18.15894091
P45984_MAPK9	19.60168078	19.52593573	19.62260273	20.1205415	19.68673927	20.06153734	19.56635171	19.72010844	19.50416861
P45985_MAP2K4	18.26423144	18.30738411	18.22267908	17.95141465	17.88984994	18.02568507	18.07429835	18.24193293	18.11130335
P46013_MKI67	21.94883312	21.48869263	22.05754727	21.38033081	21.21604442	21.29329071	21.88723809	21.50364569	21.91448304
P46019_PHKA2	17.47605408	17.43871146	17.4858793	17.66164155	17.49442312	17.57901619	17.70226562	17.74931155	17.72516811
P46020_PHKA1	22.61631041	22.6877507	22.75384215	22.90654622	22.68843388	22.75600809	22.85536062	22.76872453	22.6487453
P46060_RANGAP1	22.15107321	21.92108589	22.31973375	21.88698292	21.81920135	21.719535	21.94992523	21.77069233	21.92660563
P46063_RECQL	20.07069942	20.02909911	20.07828019	19.93425603	19.76611544	19.97354162	19.50344808	19.6735517	19.46590773
P46087_NOP2	21.55527806	21.56129346	21.43478786	20.48116475	20.30448767	20.45036631	22.47161781	22.43642651	22.47388557
P46100_ATRX	18.63046825	18.54314895	18.52706412	18.74688654	18.78880008	18.78488149	18.23524017	18.25393523	18.19646838
P46108_CRK	20.82575894	20.86094341	20.87895366	20.51883238	20.4957056	20.55810768	20.25297627	20.31486485	20.31565599
P46109_CRKL	21.71999449	21.64491774	21.59873914	21.65705444	21.56060647	21.7164022	21.09149356	21.11080812	21.13781098
P46199_MTIF2	20.15929204	20.13734045	20.07178434	19.76193876	19.86702695	19.68959828	19.63832459	19.76938741	19.49901877
P46379_BAG6	22.17270287	22.04770858	21.84251762	22.18333657	22.35657903	22.15628346	22.34299608	22.11566806	22.27334769
P46459_NSF	21.29825561	21.37618403	21.31396108	21.76259217	21.79847784	21.75547238	21.81393744	21.85548382	21.80787239
P46527_CDKN1B	16.88956868	17.32232862	17.12737227	16.84399524	17.15711997	16.97573016	16.9652649	17.13571327	17.17592104
P46531_NOTCH1	15.88633648	15.8426165	16.062133	NA	15.52977235	NA	15.56547996	15.51899229	15.40984436
P46734_MAP2K3	19.18869028	19.10885186	19.3697484	18.9892801	18.71144651	18.95795919	19.36065821	19.53180023	19.4904742
P46736_BRCC3	18.87885353	18.87806679	18.88040803	19.28959132	19.34386573	19.39532457	18.76001117	18.96037892	18.75364545
P46776_RPL27A	25.15255779	25.10400676	25.16530332	24.88003661	24.90677028	24.86340272	25.14405078	25.06658577	25.01047867
P46777_RPL5	24.1238936	24.14526587	24.1573885	23.7262948	23.9718086	23.79174997	24.12626884	24.04686076	24.05630172
P46778_RPL21	23.60742104	23.63015274	23.75268461	23.26774804	23.33617018	23.36322074	23.55785238	23.57953494	23.64961259
P46779_RPL28	24.23017706	24.22664466	24.50079432	23.80747242	24.15340128	24.05477853	24.19636101	24.26369347	24.34637355
P46781_RPS9	24.9524454	25.05666081	25.01930767	24.83272553	24.9556843	24.84683191	25.11348398	25.06020237	25.08894125
P46782_RPS5	25.05501245	25.05527854	25.21068165	24.66104956	24.80247531	24.79915172	25.01604208	24.96253039	24.97762488
P46783_RPS10	25.0109529	24.9576132	24.80436016	24.65540015	24.81849708	24.58606462	24.94848465	24.69571424	24.92865599
P46821_MAP1B	16.71155778	NA	NA	15.97733451	16.20591427	16.71680096	15.83434791	16.63738407	NA
P46926_GNPDA1	21.15594498	21.60949917	21.25994565	21.18901173	21.02864131	21.2678416	20.8628147	21.16235888	20.94514506
P46934_NEDD4	18.43216389	18.42675368	18.33336184	19.89440548	19.93101093	19.91948006	18.08332618	18.06554995	18.23134957
P46937_YAP1	18.74618341	18.77014876	19.0101599	18.47840627	18.36842364	18.5978205	17.56680203	17.91488145	18.00290402
P46939_UTRN	16.91047325	16.62411905	16.85555905	18.25655989	18.18498612	18.25148288	17.44084644	17.83638611	17.55885067
P46940_IQGAP1	22.01000373	22.09249373	21.93146358	22.63614735	22.65471616	22.61174082	22.17002948	22.20693304	22.17440199
P46976_GYG1	22.41590185	22.39556753	22.6111318	22.24998984	22.29781533	22.29114569	22.75552395	22.65234458	22.66701865
P46977_STT3A	21.20468333	21.22185625	20.81542203	21.33471767	21.42729086	21.32417461	21.3899629	21.29638213	21.25483125
P47224_RABIF	21.93431431	22.01029829	22.195043	22.14507884	21.83697261	22.11357891	22.37419885	22.56542135	22.52605645
P47736_RAP1GAP	16.13244412	16.24856838	15.92557835	16.4041824	16.8818295	16.40233859	16.14136134	16.11837486	16.20343759
[truncated: 5,877 more rows]
