# Supplementary material for: PAK1 activation drives divergent resistance mechanisms to aromatase inhibition and tamoxifen in a luminal: A breast cancer model
Source: Mol Oncol. 2026 Jun 5:10.1002/1878-0261.70286. Online ahead of print. doi: 10.1002/1878-0261.70286 (PMC13399542; doi:10.1002/1878-0261.70286)
Supplement: Supplementary file 3 — Data S2. Phosphoproteome data of MCF7 parental, long‐term estrogen deprived (LTED), and tamoxifen resistant (TAMR) cells in standard growth condition with complete medium. [file MOL2-9999-0-s002.csv]

,"NG_MCF7_LTED_r1","NG_MCF7_LTED_r2","NG_MCF7_LTED_r3","NG_MCF7_TAMR_r1","NG_MCF7_TAMR_r2","NG_MCF7_TAMR_r3","NG_MCF7_parental_r1","NG_MCF7_parental_r2","NG_MCF7_parental_r3"
A0A2R8YFR7;ARHGEF5;S1126;SETPGPSSPRQPRKA,NA,18.5692701121488,18.3749101515251,19.3866735283669,18.5794707423568,17.6607191151957,18.574859651944,17.1560106870987,NA
Q12774;ARHGEF5;S1126;SETPGPSSPRQPRKA,NA,18.5692701121488,18.3749101515251,19.3866735283669,18.5794707423568,17.6607191151957,18.574859651944,17.1560106870987,NA
A0A2R8YFR7;ARHGEF5;S1405;TALEFSASPGLRRKL,17.1455691274109,17.388933212553,17.0174442180763,17.7488911729768,17.2719516997675,17.3850667047389,18.0103862062575,16.9872012399368,17.0750436777353
Q12774;ARHGEF5;S1405;TALEFSASPGLRRKL,17.1455691274109,17.388933212553,17.0174442180763,17.7488911729768,17.2719516997675,17.3850667047389,18.0103862062575,16.9872012399368,17.0750436777353
A0A2R8YFR7;ARHGEF5;S983;GASGPGRSPVGQARQ,16.3943118516458,16.9462496994875,16.6206078805625,NA,17.213387182389,NA,17.8677950002869,NA,16.2774318864029
Q12774;ARHGEF5;S983;GASGPGRSPVGQARQ,16.3943118516458,16.9462496994875,16.6206078805625,NA,17.213387182389,NA,17.8677950002869,NA,16.2774318864029
A0A590UK10;ARHGEF18;S1037;SRNRRSLSPILPGRH,19.7813191564599,20.2859651411778,19.6904530840487,20.5259914385204,19.872822355272,19.6494091484535,19.956694067331,20.1083081618263,19.2900895840057
Q6ZSZ5;ARHGEF18;S1291;SRNRRSLSPILPGRH,19.7813191564599,20.2859651411778,19.6904530840487,20.5259914385204,19.872822355272,19.6494091484535,19.956694067331,20.1083081618263,19.2900895840057
A0A590UK10;ARHGEF18;S667;AGYDCTNSPTKNGSF,18.7360916498667,18.0734125808402,18.3164765677389,18.1488611507799,16.6863521748986,NA,17.8360014840124,18.7457737041731,17.1481731346511
Q6ZSZ5;ARHGEF18;S921;AGYDCTNSPTKNGSF,18.7360916498667,18.0734125808402,18.3164765677389,18.1488611507799,16.6863521748986,NA,17.8360014840124,18.7457737041731,17.1481731346511
A0A590UK10;ARHGEF18;S1035;STSRNRRSLSPILPG,NA,16.9527169279739,17.0068181862356,17.5666118089802,16.8916728145273,17.3337744834525,17.3755968388536,17.4427218758502,17.1557858643418
Q6ZSZ5;ARHGEF18;S1289;STSRNRRSLSPILPG,NA,16.9527169279739,17.0068181862356,17.5666118089802,16.8916728145273,17.3337744834525,17.3755968388536,17.4427218758502,17.1557858643418
A0A590UK10;ARHGEF18;S694;DWRGPPNSPDLKLSD,14.1083395481815,NA,NA,13.518008729212,NA,13.8513547063637,14.3502260651292,16.9931437113869,14.5066214600168
Q6ZSZ5;ARHGEF18;S948;DWRGPPNSPDLKLSD,14.1083395481815,NA,NA,13.518008729212,NA,13.8513547063637,14.3502260651292,16.9931437113869,14.5066214600168
A0AVK6;E2F8;S71;KMLISAVSPEIRNRD,18.7864117553826,18.9873183277772,18.8317998116684,17.4705515093293,18.9122536524694,18.4173118102413,18.1952118531711,18.21247393091,18.8521656740337
A0AVK6;E2F8;S358;SPNTSGSSPVIHFTP,NA,15.4607197989726,16.0380514419497,14.5933479989927,NA,16.5864030188119,16.0318365578535,15.7672031723586,15.2271656810227
A0AVK6;E2F8;S417;KINSAPSSPIKTNKA,NA,17.1398043766522,17.0671243132778,17.9226351821791,17.3724374676408,NA,17.8645029978493,16.8166118363388,16.9821417922967
A0AVK6;E2F8;S102;DCIHEHLSGDEFEKS,17.9996465821128,17.0256079346882,17.56423040157,16.466602778248,17.3443229110598,17.2948358342465,17.0733369024445,17.1568968527794,17.1201239543092
A0AVK6;E2F8;S396;PNFTRHPSLIKLVKS,17.2024537043579,16.4463404309017,17.841627618291,NA,16.1612254005414,16.3762508296845,NA,14.9493784405258,15.9904977514571
A0AVK6;E2F8;S664;KENSSALSPNHRIYS,NA,14.990505870913,15.6615087903544,15.683548590615,14.9141438033656,15.0994450565022,14.744934427225,15.4158826948354,15.0822221539956
A0AVT1;UBA6;S951;TKIRNGISFTIWDRW,14.5069610441224,15.6392457760535,15.1662238809798,14.2074261824225,NA,NA,14.2583950790438,14.767952141691,NA
A0AVT1;UBA6;S743;QSPKRPPSPIKFDLN,13.4140978687157,14.3744606118346,NA,14.1447498019538,13.8783186276153,NA,13.8519242016286,13.3276269359275,14.5731593637313
A0FGR8;ESYT2;S761;PSIASDISLPIATQE,21.9458640030194,22.1595372371437,21.6800856287148,22.7149157090303,22.8201359295869,22.5549061559073,22.4768057890797,22.7117792273778,23.2948549792003
A0FGR8;ESYT2;S758;EPTPSIASDISLPIA,21.9458640030194,22.1595372371437,21.6800856287148,22.7149157090303,22.8201359295869,22.5549061559073,22.4768057890797,22.7117792273778,23.2948549792003
A0FGR8;ESYT2;S739;DLGRSSSSLLASPGH,NA,15.7718080230918,NA,14.9805805060609,15.1247814213313,16.4912628218257,NA,14.4746031243726,15.5069795831411
A0FGR8;ESYT2;S743;SSSSLLASPGHISVK,14.5928307722203,14.9100820208088,14.6785923025405,18.3084130410521,17.6928860563415,17.6726307704604,18.2833781464023,17.0966599690929,15.2918480352214
A0FGR9;ESYT3;S697;LTVPGPHSPGPIKSP,NA,15.9756291014723,NA,13.0749436493418,15.2337912805101,16.0697591043831,15.4041948583126,13.9453549284712,NA
A0JLT2;MED19;S226;KKKKNRHSPDHPGMG,22.5195657205098,22.2208272739749,22.2149728634616,22.1830175785133,21.5844767403138,21.621818586084,21.3049467643265,22.457302779091,22.7244231184343
A0JLT2;MED19;S196;PPETPSDSDHKKKKK,NA,17.7018332492829,NA,18.380571303264,18.6113695575477,17.9200648139199,NA,17.6993230571447,17.9882107425528
A0JLT2;MED19;T192;QDPVPPETPSDSDHK,15.3238205571233,14.974770952686,15.6783958585045,NA,16.4920730259138,NA,NA,NA,NA
A0JNW5;BLTP3B;S418;NVGSPPKSPTHASPQ,18.6738185179085,17.0371209948557,17.090602075248,17.9341923416016,17.3199922431367,17.2487973681312,17.0766115222426,18.0573248513782,18.716012077469
A0JNW5;BLTP3B;S414;VKDHNVGSPPKSPTH,17.3251293747823,NA,16.7011291981501,NA,NA,17.1605739255384,17.0713059085799,17.3979770986477,17.637881143549
A0JNW5;BLTP3B;S989;GLVYKSGSGEIGSET,19.56762565563,19.0600818221375,14.8260944766556,18.7548838594772,19.182944891969,19.1677856579039,18.6629972162474,18.8915777515484,19.238065256605
A0JNW5;BLTP3B;S935;MSDNRSMSVDLSHIP,17.6292330727657,17.508897053168,17.1304402157858,14.8952606012737,17.0487220355062,16.2980431844634,16.6885869642603,16.4329495992544,NA
A0MZ66;SHTN1;S506;LATSESKSMPVLGSV,21.7629458395142,21.8322364978334,21.7464661029139,20.2718131868469,20.6207354253912,20.1758548788332,20.4975529421608,20.2789814811678,20.0039007333667
A0MZ66;SHTN1;S249;QNKLKRQSHLLLQSS,21.0586520214704,20.6774503743715,22.1570650351314,19.2267414834606,19.7133903742383,20.1438856084581,20.3601309697776,20.0945705960146,20.1503100977552
A0MZ66;SHTN1;S467;TSSRSLKSLDPENSE,19.238478385159,19.1042315450198,19.1704561991289,18.044709798767,18.4648722394388,18.4289941377171,18.2423173210564,18.0793826644352,17.7793390437743
A0MZ66;SHTN1;T537;FNSPSPPTPEPGEGP,NA,14.1893607403672,14.2243208288696,16.3215414676484,13.2794018957274,14.1279784097748,14.6052903337538,14.3609460903601,NA
A0MZ66;SHTN1;T487;ILRRRKVTAEADSSS,15.7602671551734,15.5268677626979,15.5906566280309,16.161169647095,15.323046902595,15.2146149059805,15.209667405159,16.1324170756929,15.7286290182785
A0MZ66;SHTN1;S619;QPENKEDSIENVRET,14.1042973536897,14.2376882043235,14.0676864499183,14.5216978105857,13.4575493182175,13.5415263145227,13.7302530194033,14.3903752034781,13.2998554309682
A0MZ66;SHTN1;S101;NKTLKRISMLYMAKL,15.9270670334672,14.742293480631,17.2593599421138,14.090152149113,15.4479994810622,16.4989208757734,16.4144849482224,15.5688532200394,14.9015496645704
A1A4S6;ARHGAP10;S591;EPTCLSASPPNAPPR,NA,17.0290157275433,15.9063348919101,17.7762358344074,18.1673988105361,16.3725311469112,18.3858749164725,NA,NA
A1A5D9;BICDL2;S36;FVLERRDSFLGGGPG,17.1366605249758,18.0548804404445,16.7452390535382,NA,NA,NA,14.1032986037968,14.1186179018332,NA
A1IGU5;ARHGEF37;S665;GFLARARSPVLWGWS,15.2214284391819,16.0511828124186,16.1988929823574,13.2134366958519,15.4284607783615,15.7177037945751,15.267863487924,NA,NA
A1L020;MEX3A;S308;ENDFLAGSPDAAIDS,16.8757212032387,NA,NA,17.4677621972866,17.1612917348482,16.6832161459836,17.3342102393275,17.4614906316787,17.541678366559
A1L170;C1orf226;S18;PKLQASRSFPHLSKP,17.1650966331711,17.4203054025211,19.2495000270307,19.7621225474639,16.9914737805061,14.6434988627013,14.1782426112086,20.9477726781591,20.0563696344713
A1L170;C1orf226;S223;TECRRASSPSLIERN,16.2489149035074,16.2543538539345,18.3132726940211,19.1009062174549,NA,NA,NA,20.3407916390051,20.2648336711389
A1L390;PLEKHG3;S741;FSVRRRESLSYIPKG,21.5636185993251,20.9838067906221,20.5670361309256,18.395443202373,19.4775041614879,19.8273254261124,19.9917594662782,20.1883194313119,19.811001641531
A1L390;PLEKHG3;S76;LNVKGPLSPFNSRAA,19.3769147241419,19.3114771536913,18.9175919374789,19.1995979099362,19.0612761370387,19.2182130834447,19.0392240881442,19.0533238154593,19.527000234966
A1L390;PLEKHG3;S643;SRSSSVLSLEGSEKG,16.3618138057164,16.6274578386058,NA,17.0292356070371,16.1345044673349,16.2414427743275,NA,15.9808487639694,NA
A1L390;PLEKHG3;S647;SVLSLEGSEKGLARH,NA,16.3259427418746,15.897676017086,16.006954180084,15.8554733363659,16.0977560378926,NA,15.0956589335186,16.9339280310258
A1L390;PLEKHG3;S423;YPNRYRCSPERLKKA,19.5719750986149,18.4082083263404,18.5357819297139,18.3700950660087,18.149344802022,18.0101631666343,18.1846067327301,18.6835877966932,19.1354512091684
A1L390;PLEKHG3;S827;GMESSGGSPGKGPGQ,15.2692875427473,15.1399334907487,15.1729872707349,12.9092305529913,13.8121461160558,14.4790112718186,14.295584016098,15.4894893778738,14.3898233356053
A2A2Y4;FRMD3;S416;SAPLISSSPVKAARE,15.3336775908157,15.4695479363575,14.8519985590872,NA,NA,NA,16.7772523408674,NA,NA
A2AJT9;BCLAF3;S17;RWKHRSLSPVPRNAE,17.9225553950383,19.3996358694252,19.4947315539929,18.2097112780844,18.4911210344097,18.5476070161931,18.3059402926289,18.4858159406809,18.5292879393453
A2AJT9;BCLAF3;S15;SPRWKHRSLSPVPRN,17.9225553950383,19.3996358694252,19.4947315539929,18.2097112780844,18.4911210344097,18.5476070161931,18.3059402926289,18.4858159406809,18.5292879393453
A2AJT9;BCLAF3;S100;YKPHRGYSPGRGDSN,19.3631328974701,18.8626297594866,18.7237946684618,17.6361000121396,18.5017464917095,18.1052552463897,17.8292977115039,18.0374091042611,17.9945954613637
A2AJT9;BCLAF3;S139;QKVQGGHSPDDHRVR,19.1293146414446,17.9832026842098,18.2368654945388,17.1597789219812,17.9692107531508,17.8309229824088,17.149715201874,17.8383974620242,18.4113004705003
A2AJT9;BCLAF3;S80;SYEHRSPSPNIRNSL,16.0326649706874,18.0237191544539,17.3738943875942,NA,NA,NA,16.8813604557086,17.4085328925965,NA
A2AJT9;BCLAF3;S78;YQSYEHRSPSPNIRN,16.0326649706874,18.0237191544539,17.3738943875942,NA,NA,NA,16.8813604557086,17.4085328925965,NA
A2AJT9;BCLAF3;S402;KLPDVKPSPINLRKK,16.6881423077901,17.1381414336769,16.8652052030202,16.3747808210492,16.8508848550797,16.5964553991668,16.8705182481163,15.9680041436729,16.3157106552882
A2AJT9;BCLAF3;S192;SQSTRRGSEDFETRS,16.7811019606288,16.2468886607437,15.8640681476195,15.6003911114621,15.3786684393021,15.1826390210887,14.6740050701246,15.5759016737769,NA
A2RU67;FAM234B;S33;TQADSDESEDDLVLN,18.9347032077137,20.2656319857067,20.170772043752,19.8748840114759,20.4841424896713,20.5037591490829,20.1154349370624,20.5392914034176,21.162750265187
A2RU67;FAM234B;S30;DPLTQADSDESEDDL,18.9347032077137,20.2656319857067,20.170772043752,19.8748840114759,20.4841424896713,20.5037591490829,20.1154349370624,20.5392914034176,21.162750265187
A2RU67;FAM234B;S62;GEAPEPDSDAEVAEA,NA,15.8961560951448,NA,16.5602791451905,16.2828879874464,16.3391984916008,16.6418857016545,NA,NA
A3KN83;SBNO1;S794;KEKKKKKSIDPDSIQ,15.8568518614637,15.9159750760742,NA,NA,16.2003762906535,16.5637937109943,16.3311925237317,16.2995030713969,17.3224102615882
A4D1S0;KLRG2;S143;AGGSSTPSPRPSTRF,14.7209662392264,14.8750328400162,14.5955502283481,16.9122240389658,15.7942123537016,15.7764828498172,15.0309984347549,17.9593953173866,17.8529497830987
A4D1S0;KLRG2;T141;GAAGGSSTPSPRPST,14.7209662392264,14.8750328400162,14.5955502283481,16.9122240389658,15.7942123537016,15.7764828498172,15.0309984347549,17.9593953173866,17.8529497830987
A4D2B0;MBLAC1;S65;HRESPRGSGGAEAAL,NA,16.8627978726752,NA,15.5849472846384,15.767849830287,15.828204846156,15.6992945893272,NA,NA
A6ND36;FAM83G;S4;____MAFSQVQCLDD,19.57043808266,20.6585573723025,20.2722255371905,19.6095337139,20.7772954729362,20.6984966558858,21.2304538885036,20.3531647946076,19.7534940516388
A6ND36;FAM83G;S760;RLLPDPGSPRLAQNA,20.7596248908201,20.4379061093726,20.6439314520388,19.569151827018,20.5251237896425,20.6473280948952,20.620181222166,19.8948209604419,19.5798249516776
A6ND36;FAM83G;S356;YALVKAKSVDEIAKI,20.4545361740047,19.9661882147586,20.0026691279021,19.5049991215391,19.8674371721335,19.9944831369776,20.1777508316136,19.6126175568772,19.9495770910088
A6ND36;FAM83G;S127;WPQKSDRSIPQLDLG,NA,NA,NA,16.371093931193,17.9639279822564,15.3836039406584,NA,14.0978204884662,NA
A6ND36;FAM83G;S650;PPPRRQLSAPHITRG,18.995287158339,18.875791233657,18.3899483798362,18.2471795207965,18.2067468619637,17.9144349307784,19.0414647615836,18.2826736985685,17.2138616998975
A6ND36;FAM83G;S634;VPLRRRHSEQVANGP,18.7000763387023,18.1853765809321,17.5096740136503,NA,NA,NA,NA,NA,NA
A6NDB9;PALM3;S143;TDLNKRASLPAGLVG,20.1644888342568,20.6480530893047,20.2565288046601,19.1402688977401,18.6416550330021,18.5939262258895,19.0299170215258,18.6043696240879,18.9620178763965
A6NDB9;PALM3;S155;LVGTPPESPSEPRED,20.1967787257518,20.2653353873406,19.8533112528579,NA,18.9042698827147,18.6430721596231,NA,19.4026820012405,20.0848031038307
A6NDB9;PALM3;S436;EKKLELESRGSAEKL,NA,NA,NA,18.8329675646329,18.2891884155494,18.4240724615346,18.0420283033468,19.1369901073748,19.5501868236449
A6NDB9;PALM3;S439;LELESRGSAEKLGTE,17.028643629132,20.4716032738411,16.6473784267508,NA,NA,NA,14.9855713602605,NA,15.8262479343956
A6NDB9;PALM3;S124;RQGHRPLSQSIVEAG,20.4753734441391,20.2792357292601,20.2848142580053,16.7135112838203,NA,NA,NA,NA,NA
A6NDB9;PALM3;S126;GHRPLSQSIVEAGSV,NA,NA,NA,17.9097679077581,17.6102292062523,18.2637373852381,NA,16.7990576105169,16.484579659439
A6NDB9;PALM3;S375;GRERGDESPLGAEGA,19.7325886178032,19.2856406966235,19.2993012183211,18.5687831413769,17.3370667508057,17.6289334291512,17.323356403904,18.1784748025366,18.1230254813809
A6NDB9;PALM3;S260;GDRKGAGSLELPAWV,16.5486338357216,17.3310956924335,17.2339848830883,15.3635553936096,16.003122358072,16.1599399849651,16.0906502004403,16.0233031829304,15.8392396739027
A6NDB9;PALM3;S420;GRDEAEMSPVVERKG,16.2154791569651,16.5349550545939,16.3206975130228,14.8346560898368,13.7407912111208,14.096251246314,12.8450384944647,15.0755452413499,NA
A6NEL2;SOWAHB;S166;KGGGSKGSPGQRPPV,17.7602875263096,17.9375167496919,17.6103488633576,15.8629984298464,17.4360536251565,17.589921952873,17.4639759397026,16.2218978730584,15.6395350642036
A6NEL2;SOWAHB;S454;KEGSPSRSPQGLRNR,15.7359194812104,15.9134320838654,15.944794684465,NA,NA,16.1999685408095,NA,NA,NA
A6NEL2;SOWAHB;S450;SVSRKEGSPSRSPQG,15.7359194812104,15.9134320838654,15.944794684465,NA,NA,16.1999685408095,NA,NA,NA
A6NEL2;SOWAHB;S761;RSVTRKTSFAALLKS,15.3588552765426,15.684151074509,15.0718531663821,13.5638031570925,15.4144926166579,15.2310104838483,15.2912483755299,14.1700340790807,NA
A6NEL2;SOWAHB;S742;YPLVGSSSPTRKAKS,18.7758236679286,19.6295323376686,18.9875774915934,NA,17.7702921339709,17.7899544102747,NA,NA,NA
A6NFI3;ZNF316;S112;SRGGDAKSPVLQEKG,19.9944785476004,19.8967040175396,19.9619225320221,19.8362145792264,19.5228022787006,19.5064071738215,19.5622543092425,19.5438620213041,20.7072761141309
A6NFI3;ZNF316;S10;ALHTTPDSPAAQLER,16.2725340366087,18.0627860454436,16.1808990131572,18.744382552464,18.3427748059503,16.4562323712823,17.8046786891644,17.8007216401036,NA
A6NFI3;ZNF316;S22;LERAEDGSECDPDQE,14.5260652681802,15.1893994766639,14.1145390835505,14.8279533395445,14.9682673797193,15.196308424072,15.0813638196187,15.1044630585297,14.3996379288838
A6NHR9;SMCHD1;S1697;ALLKRKLSEQEELKK,14.0052812063477,13.8537189686367,13.1661928447683,NA,NA,12.876594221487,NA,NA,NA
A6NKD9;CCDC85C;S246;KAGATRRSLDDLSAP,21.6477333794059,20.7896743926626,21.1038169123321,18.2291262688971,18.9245350816349,18.105325756904,18.7481910634208,18.5557863314711,21.0473517681671
A6NKF1;SAC3D1;S402;EGTDRPGSPA_____,18.1477076528546,19.1043834309167,19.2491135535427,19.8141596667102,19.265211133612,19.4119562962667,19.6187495410887,18.9973387071686,18.5868404803303
A7E2V4;ZSWIM8;S1156;PETTSDSSPTLSRRP,18.5370727171886,18.8304317179827,18.6026995323335,18.6736430707703,18.4221928288831,18.1497804552773,18.2184577302973,19.4113221626802,17.7804239629209
A7E2V4;ZSWIM8;S1092;VPESSPHSPCEGLPS,NA,17.4954284825991,17.3651459322712,18.9167586137945,17.8729659924392,17.4207928720951,17.645969562323,17.780835522214,17.528245367421
A7E2V4;ZSWIM8;S1130;YNGRGWGSPGRPKKK,17.4330562443822,17.927240431137,17.9041417897504,18.0208727694296,18.8283781974145,18.6461778680511,18.5688507969774,19.3662402667765,18.1643732653645
A7E2V4;ZSWIM8;S53;KQSAGPNSPTGGGGG,16.0087621327293,15.5276406137822,15.6471014430153,15.8751970667232,14.5990841426256,15.2788780819993,15.0908314779359,15.7988946334216,16.2812115960866
A7E2V4;ZSWIM8;S48;WRGWRKQSAGPNSPT,16.0087621327293,15.5276406137822,15.6471014430153,15.8751970667232,14.5990841426256,15.2788780819993,15.0908314779359,15.7988946334216,16.2812115960866
A7KAX9;ARHGAP32;S706;GTLRSAKSEESLTSL,17.6694779472478,17.8075118863538,17.827995571721,16.7349728804435,NA,16.4207197956088,16.3113548622924,17.2074977861986,16.9916823174502
A7KAX9;ARHGAP32;S709;RSAKSEESLTSLHAV,NA,15.9387958079173,15.790516011527,NA,14.9170233892212,14.5403135356635,14.8433016942838,15.1898504672323,15.4992566130705
A7KAX9;ARHGAP32;S871;PFFTLDLSPTEDKSS,17.6039460589644,18.1719870025986,NA,17.9549234983848,17.495367932178,17.2311727023989,17.7098868026351,17.4814360087681,17.2290101217775
A7KAX9;ARHGAP32;S892;EKVVYAFSPKIGRKL,19.5071479248039,16.1623449780365,19.0370507523548,18.7998472941216,18.430628725174,18.6561760439864,18.3298860810456,18.5224218202932,19.026048791223
A7KAX9;ARHGAP32;S1820;RHAAKAISPEGEDRF,16.366678997315,15.2177063487769,15.4828634638747,14.2830815183332,NA,13.9823099218631,NA,15.0951648219214,15.393144346881
A7KAX9;ARHGAP32;S587;ASLSRPKSLLVSSPS,16.7705316373419,15.9463242062156,16.6702411157719,14.6072267634069,NA,14.5397461912347,15.8407214276556,15.2370590260711,NA
A7MBM2;DISP2;S1252;KTRARQDSQGEEAEP,NA,16.8232013872276,16.3386725037543,16.2403121396287,16.5297912361013,15.9188022105026,15.1926602847037,17.1787225940379,15.8703373005168
A7MCY6;TBKBP1;S504;YGPGRPLSPRRAFEG,NA,NA,NA,16.8756984273644,18.0951265560759,18.4625104396711,17.727445645837,16.3786893554564,NA
A7MCY6;TBKBP1;S335;RSGGQRHSPLSQRHS,15.4475694113787,NA,14.0999257506963,14.3142471132628,NA,15.7174350121754,15.2416811671086,15.2049957851214,15.1619797323954
A8CG34;POM121C;S186;PTPLLRPSGRPSPRD,20.114641281219,NA,18.4964998161405,NA,19.6176608171266,NA,18.0945942529745,18.4369910148562,19.8707797420479
A8CG34;POM121C;S328;DSSGSGHSAFEPLVA,16.7262560308622,16.7257218531621,16.5410466391148,NA,17.6969673222691,17.0138409863856,16.6381054375627,NA,17.7680355978726
A8CG34;POM121C;S325;RRHDSSGSGHSAFEP,16.6640493674166,17.4708970699368,17.4064035623372,NA,NA,NA,17.4077247455065,NA,17.8514339427365
A8MW92;PHF20L1;S584;KSKQHDYSDYEDSSL,18.1284159429991,17.9656716931519,17.8149616704408,16.9790945400991,17.7257243315183,17.8396048041886,17.5375390787087,17.4337610473801,17.1310197348746
B2RTY4;MYO9A;S1364;PSPKISSSPKFDSRD,17.1610160719078,16.5330602565079,17.1973056521986,NA,18.184334943589,NA,17.5188739123696,NA,NA
B2RTY4;MYO9A;S2425;QLKKQQDSLDVVDSS,17.7112047748398,16.8776110100795,17.7396285154911,17.2537643490665,17.185074940427,16.5725392272123,16.3866776894458,17.8917720793157,18.56257122105
B2RTY4;MYO9A;S1358;EGDLQFPSPKISSSP,15.7621328627775,16.5696204987082,16.1964538346826,16.2272098462627,16.614109308311,16.2185261068781,16.4597486772357,16.5407895901169,16.4172041169922
B2RTY4;MYO9A;S1230;SVDCLKESPNKQQER,15.2639499326149,15.2171024566419,15.2327001361336,15.5198842800683,15.5791521066688,15.3355482136352,15.4395387986694,15.3607133132918,16.0571369345677
B2RTY4;MYO9A;S1299;VRSLGGISPSEDRRW,14.1479071757262,NA,13.038997780636,NA,14.389336982867,13.7283371131437,13.2380471386932,14.6019154483444,12.8213453598624
B2RTY4;MYO9A;S1733;AKLHKTMSQGEITKL,NA,16.9037911568602,16.4346433504558,16.532607030162,17.0394931499611,16.4311782746978,16.7999672004488,NA,NA
B2RTY4;MYO9A;S1258;LVRERPRSLEDLHQK,15.9273963286079,14.7960246169827,15.3405010877159,NA,14.7074960847659,14.8749164588553,13.390548949121,15.1413808573891,NA
B2RXF5;ZBTB42;S328;DSTRARLSPDGVAPT,16.9802550468594,17.4799597404133,17.2202228822405,14.4800196103073,17.5614609384649,16.6895068933775,17.6321126027019,15.3452529338202,NA
B4DU55;ZNF879;T367;SRHHRIHTGEKPFHC,NA,NA,12.8609209838036,NA,12.7119608876687,12.7708020070822,12.6517584065318,12.9660294546628,13.1038751339752
B7Z1M9;C2CD4D;S128;AQSRLHVSAPDLRLC,15.0386423190542,14.8579387995425,13.9961240397719,15.1280060560045,14.5715667850999,14.6234540399422,14.5288124260237,15.1832854958802,15.4472480761457
C9JI98;TMEM238;S137;GQRPAPGSRRARRAA,NA,15.1405873513726,15.0231301952477,15.3713164764859,17.0891542238985,16.6163391659808,16.8357285278223,16.0475416344231,NA
C9JLW8;MCRIP1;S21;KRTSSPRSPPSSSEI,24.9458850365119,24.2736914277001,24.5408837747112,23.4902046475735,23.5218185657141,23.7846263652058,23.4685219988786,23.7948400666864,23.9818805848074
E9PAV3;NACA;T2024;QENTQTPTVQEESEE,22.2161516745556,21.9583484121485,21.7589527586625,22.7900256041532,22.2109471757134,22.0016709803385,22.4992672269968,22.0946717432575,21.5848301790808
E9PAV3;NACA;Y1975;VITKPDVYKSPASDT,13.248402527756,15.6501732314079,15.6381050567857,16.7979755176509,14.4460028306128,15.8839159446342,16.3577817642277,14.7361619984486,15.3284907091556
L0R819;ASDURF;T17;DSSVLIPTDNSTPHK,NA,16.3708655956092,16.7970364992183,17.0200244957221,16.7583194754789,NA,17.1422310506996,17.2817763803692,16.4651541689549
O00148;DDX39A;S40;DIKGSYVSIHSSGFR,16.8117822357822,18.3616404393866,18.9546798897249,16.8950037561834,17.678715979616,17.982842688184,17.3873129862877,16.9187526293636,17.7457773462505
O00148;DDX39A;S37;PKKDIKGSYVSIHSS,NA,NA,NA,15.613312512811,15.6482928120823,16.1659175825847,15.908539306236,16.0417191815076,15.5900859159458
O00148;DDX39A;T171;CPHVVVGTPGRILAL,18.2165531311906,18.1496468479508,17.7175750029359,18.5455416528,17.814359405035,18.5205023318866,18.4519902051727,17.9955996387999,19.252993866062
O00151;PDLIM1;S130;SAMPFTASPASSTTA,NA,NA,16.9557475495202,17.6416815573021,17.2350623419674,17.5374603820648,18.0712931531765,NA,NA
O00151;PDLIM1;S90;RSEHKVWSPLVTEEG,17.0578311852706,17.6328574475769,17.6522399668468,18.4394838531216,18.1832750413577,18.4068953194675,18.9613506946514,18.9918150482335,18.636441341045
O00159;MYO1C;S536;ADQRTRKSLGRGEFR,15.8220450592944,NA,16.1316419336105,15.8112988937405,16.48068776664,16.9837113719694,16.420062343231,16.0279799488301,15.7067693887933
O00161;SNAP23;S110;WGDGGENSPCNVVSK,18.561274671583,19.0623541487653,18.9703635863254,19.5288385648982,20.475397057636,20.3542964021977,20.6507508041547,20.0729819002313,19.3349414549661
O00161;SNAP23;S161;ENLTQVGSILGNLKD,16.1494848619862,16.3642997456796,16.4028908424072,13.644695210808,15.7700190935511,15.9733177999631,14.9376690038182,15.7906284318388,NA
O00161;SNAP23;S20;AHQITDESLESTRRI,NA,NA,NA,16.3982003501561,18.7589675311048,18.2314154992409,18.0256031655874,17.2760569604369,NA
O00161;SNAP23;S34;ILGLAIESQDAGIKT,13.2540183520008,13.9625188868074,14.625176746016,13.9294375892937,16.6298657720608,15.9400311135768,15.9718336158839,15.2259616382197,14.9315409168897
O00178;GTPBP1;S47;GGFDSDCSEDGEALN,20.2596248181888,20.801642090635,20.9513014214751,20.4839636576547,20.985570470724,20.5652587720572,20.5107222556639,21.3454407191896,21.5177167615932
O00178;GTPBP1;S44;RLHGGFDSDCSEDGE,20.2596248181888,20.801642090635,20.9513014214751,20.4839636576547,20.985570470724,20.5652587720572,20.5107222556639,21.3454407191896,21.5177167615932
O00178;GTPBP1;S25;MFAPEPSSPGAARAA,NA,17.5306822255583,16.8412161287446,18.4883577128524,18.1389917701434,18.0472956397542,19.1666970265608,18.5524267022034,18.5217051885455
O00178;GTPBP1;S580;LLQTTNNSPMNSKPQ,NA,15.034314483061,14.6260784492464,NA,15.159597622041,15.8664217268311,16.6337734932693,14.7575353922367,15.6409145165881
O00192;ARVCF;T642;EMDRNFDTLDLPKRT,17.7993526484763,18.5345796791059,19.0884106395007,13.7338396120107,16.7614325861278,16.7628585074765,15.1792528822244,17.2977374280656,16.7247299743313
O00192;ARVCF;S343;LDRLVRRSPSVDSAR,16.1833673645404,16.4986066886387,15.0413369784206,15.398919457126,NA,14.40682845168,14.701775573708,15.6944155216054,NA
O00193;SMAP;S17;HGVKRSASPDDDLGS,26.2880813805601,26.4125028740672,26.6983363459172,25.7272954432918,26.8793585745731,27.104842352591,26.682877068672,26.6398993580872,26.5664630011418
O00193;SMAP;S2;______MSAARESHP,NA,NA,14.0628219150499,NA,13.4804839379048,NA,14.034691944457,13.4843284575551,15.6816577905894
O00203;AP3B1;S276;NGKNFYESDDDQKEK,22.8480502075526,22.3454961241685,22.4410600921428,21.3550115930239,22.0749979723812,22.0100874364091,21.7265116605348,22.3481574679857,22.4911029323629
O00203;AP3B1;S609;KPAPLLESPFKDRDH,19.2195513914424,19.5792234365363,19.0251510926502,19.2859752373556,18.6918863331003,18.8894759979593,19.3810360563377,18.6561865973135,19.1922886021469
O00204;SULT2B1;S350;PRPNSSPSPSPGQAS,15.6521379259181,16.6985297820552,15.8578080988484,19.5440958773083,17.7742770152872,17.0219493378709,17.3350760217087,NA,NA
O00204;SULT2B1;T171;GQLKDPGTPDQFLRD,13.1412509192865,12.522230203817,12.6499702283349,13.4255551121046,13.5893019319661,12.9363007333572,13.8014264388374,13.4158197836742,13.7353293259873
O00221;NFKBIE;S183;ASGPSDGSPQPCTHP,17.0422820519553,16.973199556415,17.0582659352965,18.2585435862416,17.5501970485631,17.8574754737795,18.5128969103853,17.251641424373,17.3489975480753
O00231;PSMD11;S14;VEFQRAQSLLSTDRE,16.3605931955598,17.1269218183744,17.2756887737702,17.4797614728551,17.1894559373097,17.0344520530268,16.7283795763832,16.2242447953787,17.5480770252152
O00244;ATOX1;S47;VCIESEHSMDTLLAT,NA,NA,NA,14.7790847908457,15.8422017211971,16.154010675696,16.0220196747567,NA,NA
O00244;ATOX1;T50;ESEHSMDTLLATLKK,14.4534392072072,NA,14.2045204634105,13.6924925651184,14.2397635413768,13.8728070913872,13.9804938543349,NA,NA
O00255;MEN1;T526;PPRKPPGTVAGTARG,NA,17.7812087745089,NA,18.2747817909014,18.2217552262996,18.0736397449754,18.1256609121666,18.2653911844514,NA
O00255;MEN1;S492;RRGPRRESKPEEPPP,17.2845366394409,16.4604439846027,16.5835833612367,16.930238039071,16.745397413754,16.6331809773488,16.4902850615906,16.4644540401126,15.805809709457
O00257;CBX4;S291;VAEGEARSPSHKKRA,21.22794703599,20.9745022142623,21.3132684634807,20.5572272026952,20.9409279454155,21.0737112132544,20.8498619257127,20.6652959693799,21.8352450847967
O00257;CBX4;S415;HVRKRCLSETHGERE,19.3432084623382,18.9904121415351,19.1145112495622,18.6607272300577,19.0543104319415,17.5546716840876,18.445182146976,19.1037340969635,19.3898252183543
O00264;PGRMC1;S57;QPAASGDSDDDEPPP,28.707273343857,28.5143496894973,28.6945508843571,27.2033682121759,28.3266445959431,28.3440785262384,28.1743560652644,27.2330950455874,27.3713256521711
O00264;PGRMC1;S181;GEEPTVYSDEEEPKD,28.0000744252711,27.5812035338919,27.5669805810411,26.5820596715947,27.697876580067,27.5368968099522,27.3095313981469,26.7526051962229,26.625136646229
O00267;SUPT5H;T1034;SEHLEPITPTKNNKV,16.2243508053377,16.9862431867426,16.4267409805168,18.1143323172497,17.2307983123511,16.9123880265855,18.0463077515423,16.5837861206601,17.1573698544936
O00267;SUPT5H;S666;VGGFAPMSPRISSPM,19.8543854274925,19.9029160351545,20.4865475559037,16.0537940388266,19.7694134722161,19.686504917254,19.0615259655685,20.1035967492798,19.0501813749554
O00267;SUPT5H;T806;TPHYGSQTPLHDGSR,NA,13.9659308449767,14.8778202285836,14.107623377769,14.2796042191689,14.4151815590127,13.8469579152727,14.6159118855084,NA
O00273;DFFA;S315;SISASKASPPGDLQN,22.1606774708916,22.1756365679948,21.952834212141,23.0033671329246,21.6681538513181,22.0341542239286,22.1891673457248,21.910611983179,21.8416223544465
O00273;DFFA;S28;CLLRRNYSREQHGVA,15.2435868423137,NA,NA,15.953797779653,16.1778076627472,16.1261063932126,16.2726336447653,15.7150550842765,NA
O00303;EIF3F;S258;LIMKTCFSPNRVIGL,19.9992840743268,20.6826382669633,20.3004131759527,20.3844899418411,20.3421653010112,20.2207552858424,21.0095294315846,19.5498592796095,20.0134240456426
O00308;WWP2;S211;TPATGEQSPGARSRH,19.0778163305178,19.2103953235783,19.1527812868423,19.4406195004486,20.3801469545014,20.174346336372,20.9246720427271,19.0757814542946,19.3608994865291
O00401;WASL;Y256;RETSKVIYDFIEKTG,19.9333364071406,20.4936652997589,19.2160503812048,18.4443541737468,17.4084979375556,16.7281550408784,16.7711095772211,18.4567450675623,18.5010403860641
O00401;WASL;S430;EQNSRPVSCSGRDAL,16.3424916586988,16.4360468096423,15.7836194031992,15.2481636912197,15.6143069936495,NA,15.4645759524648,15.5040397930653,NA
O00409;FOXN3;S391;FRSHESPSDTEEDDR,15.9298563763313,15.3181780778552,15.132902365197,14.3395169788267,13.1365603043993,14.7139570116439,14.2422459587029,14.7602093390202,14.0233923687043
O00410;IPO5;S827;YDEQVEESLQDEDDN,18.0583730531328,17.2023112338763,17.253291473594,17.0221979787894,17.7200608663623,17.5863487852804,17.1892951851116,17.7371892491389,16.9243659494872
O00418;EEF2K;T348;KLLQSAKTILRGTEE,21.4906710404,21.9228243683694,21.715576630132,20.9210745129768,20.7269758453895,20.2932281281806,20.7883194239938,20.4742798593166,21.1989463629623
O00418;EEF2K;S74;ERYSSSGSPANSFHF,NA,17.9679693912091,17.7337665077602,17.7906967216512,17.4529000643104,16.8715062413772,NA,18.0900709284812,NA
O00418;EEF2K;S72;KSERYSSSGSPANSF,NA,17.9679693912091,19.639078104447,17.7906967216512,17.4529000643104,16.8715062413772,NA,18.0900709284812,NA
O00418;EEF2K;S445;SGDSGYPSEKRGELD,20.5403389919603,20.1351154565057,19.7024072823136,20.2319603681892,19.0762153894287,18.7008792094818,18.5385203726007,19.1130945207173,18.0046351583687
O00418;EEF2K;S470;YSNRKYESDEDSLGS,19.5881506733345,19.045884798389,19.2372489431569,18.7111204322807,18.2854807952399,18.0856309047278,16.7844744151316,18.5233952963211,17.2197621392352
O00418;EEF2K;S474;KYESDEDSLGSSGRV,15.611188811346,15.4185430889956,14.996742919484,17.5891937522084,14.0767943157068,14.0811875531143,13.5575507011283,14.5022477402677,14.0376986290159
O00418;EEF2K;S18;EGVDGGQSPRAGHDG,17.7370874585837,19.3704670485947,19.1130493360917,19.8817219310638,18.7582158145306,18.2990838538006,18.4658621525383,18.6028997639335,17.0769696510985
O00418;EEF2K;S31;DGDSDGDSDDEEGYF,16.0923630822601,16.5800845380268,17.7624474683208,16.7080539594495,16.5612542185563,15.9868330817253,16.2594855733508,16.4482024039969,17.1420327563001
O00418;EEF2K;S27;RAGHDGDSDGDSDDE,16.0923630822601,16.5800845380268,17.7624474683208,16.7080539594495,16.5612542185563,15.9868330817253,16.2594855733508,16.4482024039969,17.1420327563001
O00429;DNM1L;S616;PIPIMPASPQKGHAV,21.9141059262452,22.3915413610903,22.1646331613362,23.6855535786169,23.1772910125566,23.1383608782538,23.5872052763432,23.1239150472551,23.1398594322883
O00443;PIK3C2A;S338;ATVTRSQSLNIRTTQ,18.3288770757697,17.7571096435409,17.2872907171997,17.6121299630117,17.8724661412825,17.977083843574,18.2540898996232,17.2722447369835,17.289074756649
O00443;PIK3C2A;S259;KVSNLQVSPKSEDIS,14.6247746026308,14.0377713756493,14.2295235153132,NA,15.2187057346448,14.9991505024934,15.3530817578262,14.9521471019535,NA
O00461;GOLIM4;S364;LEEEHDPSPEEQDRE,19.4381421819739,19.792326825104,19.7668941253185,NA,19.5478153918544,19.8600237166809,19.0900193799593,17.3106508998127,NA
O00505;KPNA3;S60;QEESLEDSDVDADFK,23.1480280228556,22.7862636655399,22.7507027980302,23.184705524385,22.9553350310103,23.0244022742399,22.6935286896398,23.3496048323625,23.3375856658099
O00512;BCL9;S278;PRPLDRESPGVENKL,16.7591734485155,17.1357292033552,17.3322266929788,17.4103646380933,17.5731506416113,17.6145488011653,17.1805273257418,17.4319662741735,17.5103653156104
O00512;BCL9;T315;TPNNRAVTPVSQGSN,13.5765861572129,14.3732670318702,13.987773428171,15.4876905965593,15.4385276887092,14.4237412800528,15.0600750991478,14.133328674851,13.3286003509909
O00515;LAD1;S177;KKGVPEKSPVLEKSS,22.2732813304395,22.2368418178127,22.0997723888169,23.9164070042311,22.9569439586174,23.2029235249127,23.5416162192703,23.0352696522457,23.3060197808757
O00515;LAD1;S394;TTLTRSASMKLPDNT,20.3767132866246,20.6678966351683,20.1910263983744,22.2414143055647,21.8569025241803,21.8166635418071,22.4655605722035,21.3922404522653,20.9396600925888
O00515;LAD1;S356;EEEADMSSPTQRTYS,20.4785344356188,20.7109823739453,20.8281649067535,21.6291161391216,21.011636176097,20.917861507707,21.4289710671158,21.0731748361688,20.5768120018631
O00515;LAD1;S272;KALASEKSPTADAKP,20.5942063351481,20.4802375228212,20.3607825086274,21.8874915239868,20.8090621830175,21.0945262383042,21.6632877149486,20.5579716354824,21.6885776721321
O00515;LAD1;S423;RRSESVKSRGLPCTE,18.0180588429724,17.7094468294433,17.4992163555224,20.2407568571548,19.9793246197095,20.0205674371473,19.8727722708007,19.718187760208,20.0618975975082
O00515;LAD1;S123;EEGRNSLSPVQATQK,17.6255658646903,18.8875992032253,18.5412827446991,20.4030787082217,19.1009516782538,19.1495054469878,19.8272994295521,19.0830892889873,18.5440172927437
O00515;LAD1;S121;EAEEGRNSLSPVQAT,17.4095354005112,17.2535634737138,NA,18.704097817417,18.1406505478862,18.1351471688507,18.2837315126679,18.1865857065469,NA
O00515;LAD1;S38;RRRHRNLSSTTDDEA,19.15901912469,18.4147934021318,17.2684810962131,19.7484237134596,18.8259022236438,18.6562104784416,19.2649602795556,19.5774946393977,17.3070091356705
O00515;LAD1;T19;SSLARQRTLEDEEEQ,19.892342509006,19.0056937773031,19.3579543678659,20.1894662835623,19.4435346567073,18.5161142239465,20.3733175088067,20.2100965876814,19.4862705965593
O00515;LAD1;S468;RKENLRLSGVVTSRL,16.3920878744906,16.0725875694152,15.5183994316808,14.0376408667355,16.5362626011538,16.868415047297,17.1502558808935,16.0793578273586,NA
O00559;EBAG9;S36;SGRGRKLSGDQITLP,24.3694456814453,24.8281696347218,24.4640251818224,23.6620887380877,24.6082060771062,24.245739841048,24.4353826258197,23.5487877952133,24.0262156608471
O00566;MPHOSPH10;S242;DFFEDIDSDEDEGGL,18.4645474858391,19.5651690725335,20.6061433342117,20.7355875200194,20.5448587090417,20.8179423652746,20.075851111795,21.0816606415458,20.0791608630448
O00566;MPHOSPH10;S167;LRKSPVFSDEDSDLD,NA,NA,NA,13.6698766709991,NA,NA,15.4677958298206,13.3169335485817,13.4190592246554
O00566;MPHOSPH10;S163;SKSDLRKSPVFSDED,NA,NA,13.685381350812,14.5397138061787,NA,NA,12.8793840925172,14.281136524264,13.4190592246554
O00567;NOP56;S520;SKEELMSSDLEETAG,23.4685157244453,23.2407785934311,23.7916405605285,24.2030132684751,23.9665661075104,23.5920963544825,24.4617088722888,23.1931504931792,23.2611329362996
O00567;NOP56;S519;FSKEELMSSDLEETA,17.9779877230155,18.5496418491231,19.3756901874502,20.2936959687183,20.3781882078597,20.110738739892,20.6849880701389,19.9105236403282,20.0159161927775
O00567;NOP56;S570;SKEEPVSSGPEEAVG,22.6099421145692,22.2823214123119,22.643506421916,23.1593206109731,22.663152420479,22.4078681922168,23.2867426058494,22.1826417952175,21.5190543247337
O00567;NOP56;S569;FSKEEPVSSGPEEAV,20.8444736876211,21.1252054284336,21.0514791387567,22.8939179636672,22.5349629851828,22.501913573185,23.0950487739939,21.9556958080553,22.1947653649963
O00567;NOP56;S554;PEEAGHRSGSKKKRK,NA,14.1114977776415,14.9559932083916,18.5209876039518,15.2610073568747,18.3269735874152,16.4275784155922,17.9884195645472,18.309914350405
O00571;DDX3X;S594;RSKSSRFSGGFGARD,20.6176487994331,19.5173541448401,20.0856835612114,19.6121903709413,19.938884751426,20.2567520722673,20.3221860951289,19.887136837201,20.3694468101553
O00571;DDX3X;S520;VINFDLPSDIEEYVH,15.5554495721351,16.9341628718706,NA,16.2424495408171,16.9537128370354,16.80791509068,16.710883255799,16.3141189895506,16.6432832283856
O00571;DDX3X;S82;RSDSRGKSSFFSDRG,14.4942891452557,NA,NA,14.9729295725828,14.9548246179048,14.953671016321,14.3528103563657,13.947422653216,NA
O00571;DDX3X;T323;GCHLLVATPGRLVDM,NA,12.8254197380025,NA,14.2433795690092,13.5358118172074,14.4407655146183,14.8009024132498,13.6388804541085,13.2680783630213
O00629;KPNA4;S60;HEDICEDSDIDGDYR,19.6242433023655,22.9427092889369,22.8710109620304,22.0277284059821,23.3861444917489,23.4285983227264,22.5241197422304,23.4997202851636,NA
O00712;NFIB;S328;KPLFSSASPQDSSPR,NA,18.1741411165678,18.2680025390222,18.3561262689512,18.4035806398618,18.5031440338461,18.3579271448193,17.7322325212484,NA
O00743;PPP6C;S197;AFCDLVWSDPEDVDT,13.4004146625913,15.3118510657927,15.9425903757055,15.1803151968473,16.6305505733437,17.1701160308936,17.0173538496015,15.9856856691378,14.9025864529055
O00750;PIK3C2B;S155;EGSCKKLSPPPLPPR,NA,15.4817338373667,15.8905167620166,16.4805548883194,14.6675081598996,15.4250959148419,14.7056303056314,15.5238270265304,14.9859420710906
O00750;PIK3C2B;S1422;KLRLLFPSSHLPSFP,NA,NA,14.2442550912325,NA,NA,13.3732161973793,13.5669444415627,13.3015518334757,12.9757997259576
O00750;PIK3C2B;S13;GNGEHWKSLESVGIS,14.9129416575192,14.4980733402115,14.8464863908575,13.7542485342777,13.8879787319494,13.8890523665558,13.4111644949804,14.6392111318639,14.9995613745994
O00767;SCD;S198;PAVKEKGSTLDLSDL,21.358711475322,21.4309491592508,21.4294700077003,19.281677701473,18.9760844643214,19.1868626149462,19.1204526372896,19.043535296173,19.3167344011623
O00767;SCD;S203;KGSTLDLSDLEAEKL,14.9942500389444,15.8170678671653,15.7657016141089,NA,NA,NA,NA,NA,NA
O14492;SH2B2;S310;GCVDPGDSEEDTELS,15.0536680420007,15.4100565779712,15.7916367725592,15.8208603345517,15.4552207049344,15.3193820878553,15.0866574519576,16.8838300018779,15.9932315335691
O14492;SH2B2;S157;DMWHRRASPEPDAAA,13.8403093879957,14.8366633758374,14.2120995280418,15.8415794078523,14.5314798012954,14.5109671461938,14.5701734859153,15.3430672788729,15.3705785422136
O14497;ARID1A;S363;RSHHAPMSPGSSGGG,22.0351732946243,21.9487512198949,22.0622431157471,21.9871591829321,21.9230503537415,22.1343354698906,21.7997187529244,22.0094899566981,22.1243592231766
O14497;ARID1A;S1751;LLDPGRFSKVSSPAP,18.348018493118,17.7121745154279,17.8970587275376,17.4058876959457,17.5592299101428,17.6153997844331,17.4423595755958,17.4845930397271,17.4860430345213
O14497;ARID1A;S1944;SKFPFGISPAQSHRN,17.1916744581547,17.1936119529621,17.3734110746127,16.0910587088374,15.5218193788734,16.1111080237323,16.7468869811043,16.4954458069772,17.8298705657848
O14497;ARID1A;S772;PQPGSALSPRQPSGG,15.3257959071263,15.6597749906067,15.3298458016924,15.9982450489549,15.2485610270604,15.4437042877718,16.3481728915151,15.6480564338554,NA
O14523;C2CD2L;S662;KEAGLSQSHDDLSNA,22.5540757323797,22.4001565788628,21.6245624377901,17.2931766739385,22.5466654755309,22.3851218000045,22.4117211501868,20.5219018636176,21.1094134205437
O14523;C2CD2L;S468;KLDSPSRSPSKVEVT,18.1616201870257,16.2091829914767,17.6605526999608,16.5641987223015,16.2688486492029,16.5410517174025,16.4536982564282,16.056689253254,15.0522340674618
O14523;C2CD2L;S464;RIDGKLDSPSRSPSK,17.3151191240938,16.8948957567009,17.6446956472935,NA,17.2052385373458,17.28689874782,16.8840413526676,16.575523662999,15.3494840334885
O14523;C2CD2L;S374;QATLPVGSPSRPLSR,NA,NA,16.6545434683263,15.7822238393829,16.7527715090846,16.4515542009944,17.2587767303469,15.5604018358376,NA
O14524;NEMP1;S368;ELREFCNSPDCSAWK,15.1053164106718,14.8319700181477,15.320923973954,14.6590539695575,15.1216538070825,15.0191457579703,15.1922125523643,15.6382602667926,15.7924078384368
O14544;SOCS6;T142;APWPLRPTNSEETCI,NA,15.3189552749206,15.5849910760642,15.7860530011012,15.0666735533296,17.1377704868689,16.9572005629838,NA,15.1297347288812
O14545;TRAFD1;S415;DSQPQETSPELPRRR,20.4479965128339,20.8983240979772,21.3723637300055,21.941845651374,21.5941103584975,21.441684652539,21.4493381467598,21.3961802091498,19.9552941061731
O14545;TRAFD1;S480;RPGCQPSSPCVPKLS,NA,NA,16.5247410534552,NA,16.2939965932766,NA,16.4289003487211,16.5585765549855,16.5067910162217
O14578;CIT;S1971;TELRRDKSPGRPLER,22.0160704492305,21.174943722789,21.2476543927523,21.5358855686661,20.9068340225342,21.1257078873022,20.9491423069125,21.2612427908773,21.0621581569128
O14578;CIT;S1993;LSTRRERSPGRLFED,21.7444560711506,20.8199222609218,21.1525593631926,20.8707687546479,20.6549857870735,21.0215482942245,20.5639056417811,20.9053964540066,21.6672742049647
O14578;CIT;S440;SVVSGLDSPAKTSSM,19.4395139355378,19.194555457026,19.3315010284172,19.6196924801746,19.1808298377905,19.2584388353798,19.7450815117109,18.9751894219058,19.1943205549986
O14578;CIT;S480;TRLHRRVSEVEAVLS,18.7973760198531,18.5125525430702,17.6916906425995,17.656593001465,16.5931472460994,17.2024658684232,16.9602279585065,16.281522411386,17.4667817325037
O14578;CIT;S1582;DAKLLGNSLLKLEGD,15.0488463349538,14.8564646983702,14.3162183160414,14.4884934554284,14.2604743736439,14.3209445480349,14.9622042323438,13.3874894733362,14.5626683179925
O14579;COPE;S13;PGPASGGSGEVDELF,NA,16.0537404130868,NA,16.6313479726017,15.6997050558741,15.5561852642707,18.0530925850017,16.6379175424616,NA
O14579;COPE;S45;AQRVKLSSPERDVER,16.4759691019055,16.2674038991327,16.3559324202691,NA,NA,16.1450437218035,15.7521739330749,15.6030507251678,NA
O14579;COPE;S99;AHESRRDSIVAELDR,16.7915313598373,17.8614733737059,17.1021822852981,16.2682838740348,16.7237571150769,15.9516271530075,15.8276808262411,16.4961208804489,15.0973409396761
O14617;AP3D1;S658;RRPKHRPSEADEEEL,18.8564745353184,18.51960854258,17.9097979865829,17.6250546450877,18.145102632337,18.0367488092635,17.9444496964301,18.1732252677112,17.7370638588268
O14618;CCS;S267;AGKGRKESAQPPAHL,17.265977815676,17.3235653899172,16.3896080197484,15.1619877199753,NA,14.6599588791116,14.328482963751,15.0368253018264,15.9682183170288
O14639;ABLIM1;S431;GESPRTLSPTPSAEG,NA,17.8092833956089,NA,19.7231302473785,19.0664505615916,19.049734531706,18.8195066354513,19.7547200846006,19.2423143296465
O14639;ABLIM1;S706;MRMDRGVSMPNMLEP,NA,15.7814843825672,15.113729327605,16.7522034569315,18.1965255988425,17.8233363848202,17.942187429411,17.6014968382809,17.1683137866626
O14646;CHD1;S1677;ASSSGPRSPLDQRSP,20.6716169102884,20.1783068408155,20.2673645263732,20.9466306478838,20.2481841422052,20.423491996429,20.3991890258828,20.8359069992698,20.983003398671
O14646;CHD1;S1689;RSPYGSRSPFEHSVE,14.9997033264905,NA,NA,14.5532527389438,NA,18.1046260886996,17.7488088523889,18.4797916929709,14.9991620463807
O14646;CHD1;S1687;DQRSPYGSRSPFEHS,NA,NA,17.6549962400094,17.1001233744706,NA,17.6626166542156,17.4048268672424,18.1178065233064,18.0616199509674
O14646;CHD1;S1683;RSPLDQRSPYGSRSP,NA,NA,15.0650263740379,15.9033557231076,15.0956474537293,15.0502818440995,15.1485581794829,15.984224612769,15.3409034326497
O14646;CHD1;S216;KKRQIDSSEEDDDEE,16.8034890658734,18.1431934099746,18.3322754966908,18.6801246584948,18.2050346351133,18.7044381090963,18.3209755894175,18.7399369405428,19.560396618806
O14646;CHD1;S215;QKKRQIDSSEEDDDE,16.8034890658734,18.1431934099746,18.3322754966908,18.6801246584948,18.2050346351133,18.7044381090963,18.3209755894175,18.7399369405428,19.560396618806
O14646;CHD1;S1040;ELEPERNSKNWEEII,NA,NA,NA,15.047550102727,14.2422694818354,15.2947033820484,15.5229324807756,15.9429524853012,15.2189957459352
O14647;CHD2;S208;KRKKQDSSDEDDDDD,12.8954405631993,14.2792648632023,14.4019380728607,13.8897145954686,NA,13.0699794624854,13.6582688970306,15.3136586810389,13.7352469625021
O14647;CHD2;S207;GKRKKQDSSDEDDDD,12.8954405631993,14.2792648632023,14.4019380728607,13.8897145954686,NA,13.0699794624854,13.6582688970306,15.3136586810389,13.7352469625021
O14647;CHD2;S1386;KDDGLEKSPMKKKQK,18.0453411819216,16.9000494836174,17.7523323455356,16.5567515513704,17.16775144371,17.3264564510494,16.9894542860068,17.0512809125604,18.1723453379554
O14662;STX16;S35;VSSHITSSPLHSRSI,17.650901238861,NA,17.9438429877553,19.0844423537045,19.2410703251389,18.9228434878928,19.0090901862405,19.1158915571454,18.6784631541156
O14681;EI24;S330;KFPSPHPSPAKLKAT,20.8703714879764,20.3741905065258,20.5421961059004,19.9723782388132,20.1646684137591,20.3159838238917,20.1977567238515,20.074871750241,20.3559510279815
O14681;EI24;S326;TSAEKFPSPHPSPAK,20.8703714879764,20.3741905065258,20.5421961059004,19.9723782388132,20.1646684137591,20.3159838238917,20.1977567238515,20.074871750241,20.3559510279815
O14683;TP53I11;S14;PPLMKKHSQTDLVSR,23.7462375562082,22.5607692803156,23.4062212127249,22.869514943221,24.0470279888868,23.4917211099602,23.7702723449232,23.36420434992,23.4923927575433
O14686;KMT2D;S4738;EQEDRALSPVIPLIP,20.7442661083951,21.6892226496466,21.0971260276574,21.801733935084,21.5583349213059,21.1954432778433,21.5899241493603,20.9031577912131,20.3574279991477
O14686;KMT2D;S3130;EEGGRHPSPCQFTIA,18.4371260199651,18.902529993739,18.7592519957076,18.7282859266797,18.9216264156637,18.7628688471469,19.0040599429415,18.5250603213528,18.279049981235
O14686;KMT2D;T2240;TPRHQPSTPDPFLKP,16.8683213431903,NA,NA,18.3090427159577,19.4152453144501,19.212847543596,18.7819249462244,17.4443206250154,NA
O14686;KMT2D;S2274;KASEPLLSPPPFGES,18.4104996148741,18.5478411550639,18.3458895672716,18.9775400087051,18.8809664753277,18.4280299828103,19.1192258829083,18.329343711999,18.599368314236
O14686;KMT2D;S1671;IKLEGPVSPDVEPGK,19.6441611438785,19.809935960922,19.5783995354186,19.3472007788782,19.773081468539,19.6471510245747,19.5388960087488,19.6157939902209,19.4895336479634
O14686;KMT2D;S1606;LLRNLTMSPLHKRRQ,17.2438252277821,17.7688028932066,17.8647074521502,18.1277921833081,18.2627349181327,18.3661413447901,18.5483337056656,17.9199225646624,18.2472377140253
O14686;KMT2D;S1151;LASELKGSPVLLDPE,17.0429976346467,17.9619949883623,17.3233775285528,17.9446015942044,17.2452466689318,15.8424004757412,17.8112954799251,17.1759450027342,17.0194353682532
O14686;KMT2D;S4849;EKGLEGKSPDTGPDW,16.2570121144991,17.3812084999696,17.0795125900965,16.5901681633412,17.852535615929,17.9721406673805,17.776899350326,17.5589696962634,17.2187735373129
O14686;KMT2D;S4011;KPLQHFSSPGALGPT,NA,NA,14.4455659339317,NA,NA,NA,15.5759058549607,14.9785922058196,15.0140852194296
O14686;KMT2D;S4359;EPPPGRVSPAAAQLA,13.8992183949863,15.8026495329327,NA,15.8384401715853,NA,NA,16.029993621138,14.2940316607024,14.0217515275018
O14713;ITGB1BP1;S41;SRSSTVASLDTDSTK,16.3948145103394,16.3950237965552,16.2312642710997,16.2741026541229,NA,15.9524292949737,16.3274026682057,15.5160602146391,15.68183788447
O14737;PDCD5;S119;NRRKVMDSDEDDDY_,19.9650508091026,19.6647008086026,19.7046682387275,18.0334954632911,19.9570401030914,19.357251838044,19.6213054858366,19.7703970610165,19.5387739532767
O14745;SLC9A3R1;S290;PALVRSASSDTSEEL,23.7257351655171,24.3953123270459,24.247301695735,25.9476191029421,24.4602836252517,24.1031631952559,24.6778461237857,25.3736550819893,24.4754288377454
O14745;SLC9A3R1;S280;LAEAALESPRPALVR,23.5235224019198,23.6365174999218,23.9498355256495,25.6382221176713,24.6294639560816,24.6600160566745,24.6232967829283,24.9626388050626,25.7266808615976
O14745;SLC9A3R1;S269;GEIQKENSREALAEA,23.3713972200618,24.0803545618054,23.4485812826101,22.9770009030472,23.1330146198986,23.1927514479542,23.2206059796465,22.4924701175063,22.2689037583901
O14745;SLC9A3R1;S2;______MSADAAAGA,16.6891374793311,16.2256008911338,NA,18.2626535845591,16.8979881033303,16.7321314455855,17.6480143491574,17.3443609003849,17.5681863157192
O14745;SLC9A3R1;S46;IRLVEPGSPAEKAGL,16.2866383964858,15.8021743587928,15.2200891376635,18.3803110413476,17.0647043275435,17.369419686305,17.591986954137,17.5026561902544,17.9600356324154
O14757;CHEK1;S280;AKRPRVTSGGVSESP,17.9141975270317,17.5229583435704,17.6629627410801,NA,NA,17.1818272973603,17.115156022094,17.0287680125072,NA
O14757;CHEK1;S333;SLWDTSPSYIDKLVQ,15.7768061447489,16.1756236248278,16.2078251186537,16.1470621969976,16.1276171101364,16.8218721965087,16.7344767067334,16.0551927785531,15.8648346990279
O14757;CHEK1;S296;GFSKHIQSNLDFSPV,19.947584022016,19.9623823466972,20.0826720144347,19.2056756596595,19.8744297379258,19.8775594350231,19.6039073724757,19.5223887456359,19.384286292277
O14777;NDC80;S69;SGHGSRNSQLGIFSS,18.1186109228982,17.4042056922117,17.8456613987226,16.1193507770023,16.850006971893,16.7431831280413,16.0916890377625,16.8277238428853,NA
O14777;NDC80;S55;PTSERKVSLFGKRTS,14.7227846205767,NA,14.2598450021446,NA,NA,NA,13.2500953811823,13.8149129196912,13.9779584337645
O14818;PSMA7;S11;DRAITVFSPDGHLFQ,NA,16.0202502594129,16.7095220417015,17.8581034198762,18.4436147738949,17.6878153088597,18.6843381043696,16.3786069626906,16.7353352954805
O14818;PSMA7;S130;GRRPFGISALIVGFD,NA,14.7422808320897,17.0584783667476,14.1780273395363,14.9591949971655,16.450589557248,13.9871471467937,NA,13.887817268053
O14828;SCAMP3;S76;LQPSRKLSPTEPKNY,22.4587016122505,22.5579185265598,22.2186826515794,22.537283165462,22.8243129335395,22.6998952530995,22.8538198828199,22.3635103312806,22.5187766077206
O14874;BCKDK;S31;ALALRARSTSATDTH,18.1622378228401,16.832076282259,17.7279767630764,17.0808047912952,16.039349334342,16.2698266989446,20.9718617635769,16.6258556895976,20.5515731149425
O14907;TAX1BP3;S61;GIYVTRVSEGGPAEI,NA,NA,15.7032379883583,16.4659320006954,16.3200911043637,16.7050782423003,17.1452702927228,15.9067137678004,NA
O14908;GIPC1;S232;SAGGRPGSGPQLGTG,19.1691544578067,19.0621690625441,19.0990264956809,18.38873018515,18.2642990797405,18.2511353906788,18.1991641154043,18.5141238276124,18.407722733158
O14920;IKBKB;S670;SKVRGPVSGSPDSMN,15.6717698143202,15.8167869181419,16.7084906942519,NA,NA,17.6210417686412,15.8788311314924,NA,NA
O14924;RGS12;S879;GKSKSGRSLNEELGD,18.0493353350331,16.8013685071002,17.5719657573635,NA,NA,NA,NA,16.8356320984572,18.1794225099044
O14924;RGS12;S876;KLSGKSKSGRSLNEE,18.0493353350331,16.8013685071002,17.5719657573635,NA,NA,NA,NA,16.8356320984572,18.1794225099044
O14929;HAT1;S361;DIKRRLISPYKKKQR,19.1323679535745,18.9360234274671,18.7295596669814,19.6318153242251,18.5409156092132,19.4178820142421,19.3764046361166,19.0909347841928,18.7272116085706
O14936;CASK;S582;SSSCERDSPSTSRQS,17.7122033931916,17.1105483018807,17.0963660974773,18.3903604663645,17.9480284239369,17.4815904488052,16.6189344565545,18.7109069481517,18.5062485623833
O14936;CASK;S313;GAVLAAVSSHKFNSF,NA,NA,NA,NA,15.440512835984,NA,15.4088762463922,15.0421398913751,15.0328880070998
O14974;PPP1R12A;S871;ENEQEQQSDTEEGSN,19.4521675745206,19.8407440661911,20.1611942107055,18.6335585866809,19.6691330473615,19.7147206835186,19.4112724780661,20.0010205965528,19.3339864675294
O14974;PPP1R12A;S862;VSFWTQDSDENEQEQ,19.4521675745206,19.8407440661911,20.1611942107055,18.6335585866809,19.6691330473615,19.7147206835186,19.4112724780661,20.0010205965528,19.3339864675294
O14974;PPP1R12A;T696;ARQSRRSTQGVTLTD,18.5519349892183,22.0734399551383,21.5075154903036,21.0941735900293,21.5832112420951,21.2958716030804,21.1087894314146,20.0170016381676,20.2671395766258
O14974;PPP1R12A;S445;LGLRKTGSYGALAEI,19.3861823005456,18.7708479980322,18.860848491402,17.8288926661859,18.3540657970193,18.2789488697679,19.4861300174369,17.6047650217107,17.3453242049429
O14974;PPP1R12A;S422;PTTATKISPKEEERK,17.0255296742199,NA,NA,17.6206641368968,19.7720719656436,18.6736486133685,17.7992497475281,16.9831663300424,17.1778270694547
O14974;PPP1R12A;S910;SLLGRSGSYSYLEER,17.2665125679146,16.4312545966695,16.3097543338516,15.6195517295276,15.9658061656475,15.6231586538949,16.4389563174812,15.490434962307,14.7248316460082
O14974;PPP1R12A;S995;RALERRISEMEEELK,16.5932946486999,16.38106112262,16.7034423710442,16.0515528250663,16.6125583373383,16.8910611438522,16.6991349256411,17.1390104975538,16.503153974791
O14974;PPP1R12A;S299;SEKRDKKSPLIESTA,18.8021980776098,19.2517676638787,19.241910483396,17.9128797527678,19.0792238724623,18.9488448282061,18.6320553800227,18.3762841206239,17.8567353610237
O14975;SLC27A2;T577;TFKHRKMTLVEEGFN,18.728387501691,18.3075017291168,16.9996017005376,NA,NA,NA,NA,13.0154743929812,13.005662944201
O14976;GAK;S829;DRDESEVSDEGGSPI,19.2890482358043,19.9695850703833,19.976862260238,19.0304548635909,19.5137719024374,19.3089800205682,17.3341359966598,19.7796918680631,18.4609803454343
O14976;GAK;S826;LMEDRDESEVSDEGG,19.2890482358043,19.9695850703833,19.976862260238,19.0304548635909,19.5137719024374,19.3089800205682,17.3341359966598,19.7796918680631,18.4609803454343
O14978;ZNF263;S178;LQELLGPSPQRDPQA,NA,14.3594119755529,14.1574087514438,15.2267649970776,14.4996922710612,14.2246768288697,14.9110190270764,14.2726417133924,NA
O14979;HNRNPDL;S241;KVFVGGLSPDTSEEQ,17.869292270381,18.2672933543334,17.8850680330715,17.7556828541201,18.03984208582,17.6477315042096,18.1571539370435,17.5353865974399,17.5991033211812
O14980;XPO1;S1031;EFAGEDTSDLFLEER,14.5885026794893,14.1814725416124,14.5596917409189,14.4713835295951,13.9221881781027,14.7072003652684,14.414890910249,14.2176818290933,14.1807614345229
O14980;XPO1;S1055;EKHKRQMSVPGIFNP,14.0963725982461,16.516668463755,16.0421075235487,16.9281155876743,17.4128993977872,16.8860114267819,17.3683061670211,17.021536074113,16.4207075430736
O14980;XPO1;T673;DSIIQQATKNVDILK,NA,14.0236610784063,13.6521668843721,14.197332526472,14.4660393001292,13.7624676942167,14.5116143710797,14.0178290416945,NA
O14981;BTAF1;S224;KLFAKQRSRDAVETN,14.1182628288202,NA,NA,13.2453045663459,NA,NA,13.011739522318,13.8742334630052,13.8982556307001
O15013;ARHGEF10;S379;RSFIRTKSLIAQDHR,19.8483299566438,19.1314130253251,19.6324508342514,18.9557571531313,18.5192184557251,17.8140204856395,18.2344668645052,19.8024651228757,18.9908296419249
O15013;ARHGEF10;Y1307;RSEDSTIYDLLKDPV,16.3557162625086,15.7006728750367,15.7492479711668,13.971874917841,15.2115965778828,15.0057993912475,15.4008838603072,13.765937261131,17.2026664631628
O15014;ZNF609;S576;VRLVEPHSPSPSSKF,18.4360730435221,20.4863734665707,20.6911573716061,20.6679592478973,19.6830156807491,17.6345990019766,19.6364466789084,19.4309205964036,21.2364689921955
O15014;ZNF609;S578;LVEPHSPSPSSKFST,19.6315792798243,19.7284174296689,20.0108379433745,20.2397576592954,20.3760795976576,20.2260259114644,20.1495444727916,20.1668354153383,20.9395518600495
O15014;ZNF609;S467;SKRVRTNSMGSATGP,18.9813412678421,19.4533926073532,19.23688519405,18.0708396437289,19.6327653794431,19.7126956937254,20.0376815223735,19.222558326974,17.4137491703242
O15014;ZNF609;S433;TSEDVKASPSSANKR,15.2446901076557,15.4958039378623,18.4568903847286,18.9277122280063,19.0392423335996,19.0131476444811,16.2541530297861,16.6483950134611,19.3648717028729
O15014;ZNF609;S491;VLDRNCPSPVLIDCP,18.609345808179,19.9775547225884,20.0528772360136,19.9957013471041,20.5426164611553,19.7675808958659,20.4713878049304,19.9900165310978,19.8047320070438
O15014;ZNF609;S1055;PTLTKAPSLTDLVKS,18.2778226818618,18.2496748568486,17.8940957825607,19.5537234504174,19.5959016914674,18.1277076050484,19.8512617157064,18.6738769057452,19.4392214692368
O15014;ZNF609;S758;CRAEEGKSPFRESSG,17.4092161875962,18.0775514144495,17.8256005430921,18.1342667600119,18.4630554704599,18.3420013050913,18.4023113784438,18.5691321948561,17.1592428615554
O15014;ZNF609;S358;APPRFCDSPTSDLEM,18.4744732139531,18.9216612620586,18.0538496749481,18.7636165911385,19.0511227920798,18.6259381499343,18.7391902319672,18.8331245305095,16.6556893509223
O15014;ZNF609;T746;KELESPLTPGKVCRA,NA,17.2493603253859,16.2285315293643,17.8275422360218,17.4259672399461,16.9871551604837,17.9349707875307,16.6010137784658,16.7823879074865
O15014;ZNF609;S1285;DADKARASPSVTCKS,16.7210705783523,NA,17.1807358757193,16.9036670865846,17.2083176475187,16.6988497584469,16.8016196159391,17.0153590896384,16.9486351403009
O15014;ZNF609;S1313;ASHYKSKSPTISDKT,17.4345046122769,NA,NA,NA,NA,NA,15.9987711793045,16.2022989703858,16.4414295367659
O15014;ZNF609;S842;ASSVKTNSPAYSDIS,14.9992016509009,NA,NA,15.44694810694,15.5492303104165,15.7615839504144,NA,15.3373454380894,NA
O15015;ZNF646;S1442;RPGERSQSPIRAASS,NA,NA,NA,16.9299040450521,NA,NA,17.9825566945405,17.7024341318148,17.6761462471808
O15020;SPTBN2;S2171;PEGPGPGSGDEANGP,18.0164913776263,17.2762319945681,17.2882311715153,18.9740894620427,15.1366374946695,18.2230526700057,18.1745761527878,19.1255953273619,18.5089337752562
O15021;MAST4;S156;LKYKRQLSEDGRQLR,23.5653020673178,22.8460107380406,22.8016991427602,22.2392115955193,22.383303289583,22.503884882791,23.2854556173924,22.659789427444,23.2588308848909
O15021;MAST4;S1523;RKVGRQESVDDLDRD,16.9851611327451,16.2246757561836,16.3142455892495,17.4502321274047,15.4015316605925,15.2034758804195,15.3259617557923,17.5021446942088,17.8564825166231
O15021;MAST4;S137;PMPFRKCSNPDVASG,14.2842139050645,14.9558941641867,14.286976825651,15.6483936232133,12.9499948954907,NA,NA,15.4886187518774,15.2027055533006
O15021;MAST4;S1370;YRSGRRKSAGNIPLS,15.8547838719173,16.8103253222574,15.7748558813382,17.7045062269579,NA,NA,NA,17.2142402617525,17.1350715436918
O15021;MAST4;S1779;PGLVAPESPVRKSPS,NA,12.8670449057871,15.5992536221505,16.963070278221,NA,13.7424216976801,13.9215441662597,16.5662283619989,16.4946947374314
O15027;SEC16A;S1398;EAPLPPGSFHGDFAY,21.167994330287,20.1133044814797,19.8611779211382,20.6446909085099,22.0905307131558,21.2589876044523,20.7436722649987,21.8022029308368,21.1168732564464
O15027;SEC16A;S569;FFKQIDSSPVGGETD,20.2772320712091,20.7829821238442,20.2388105416934,21.4065523307125,20.9136724983148,21.0856288539198,21.6820629583891,20.4712296866172,18.3737774252747
O15027;SEC16A;S1327;YDPRFTGSFDDDPDP,22.5610542996368,21.8713519660967,21.572260460168,20.7923487554811,22.0968844593429,21.606417739714,22.1550606091225,21.3625511305073,21.2548940983066
O15027;SEC16A;S1069;VPPQQQASPPQLPKA,19.8739028003309,20.5873733943418,20.3354977552437,21.437363192864,20.9748038787976,21.2229147702565,21.7366794899694,20.5349095088596,20.8481479040317
O15027;SEC16A;S2022;HLLQEARSPDPGIVP,19.1188368795309,19.2127868568463,19.4498216815631,19.4696801638717,19.9780282019609,20.1518789186978,20.3287849714994,19.5692579765944,19.7446764472323
O15027;SEC16A;S125;RAHASPFSGALTPSA,16.5370885035351,16.6189580329186,16.0305520156341,NA,NA,18.8291740228828,NA,NA,18.5396007626133
O15027;SEC16A;S2083;TQPPLSLSPAPETKR,20.6215133925395,21.4462169211564,21.0307680019154,21.7777223162762,21.8343032368926,21.6040357781393,22.4671766516211,21.0367296244839,20.0642263666457
O15027;SEC16A;T2054;DGKFANLTPSRTVPD,NA,NA,NA,19.3719407696714,19.5241970743515,19.4400449225567,20.0934170282233,19.0365391924331,17.5269850975807
O15027;SEC16A;S314;RIVNHWASPELRQNP,18.1533884501186,18.2464183319856,19.3995828036424,19.3140626161299,19.7140927319108,20.5430477674649,19.9710671849751,20.1989104844204,20.03515373774
O15027;SEC16A;S29;RSVFWASSPYRRRAN,NA,15.0659228577095,16.6916127410735,12.6173994648505,16.0421248292211,17.0784419261723,16.1749443847476,18.0841934613721,16.9236973126506
O15027;SEC16A;S1305;DAYRREHSAFGDRPE,17.548359056719,17.6236632219054,17.5108307530875,18.3270584189755,18.938300611108,18.5772426350352,17.7880298501214,18.3848025402813,16.6285201098493
O15027;SEC16A;S342;NPLARGDSPENRTHH,20.2532299441881,16.2695518979995,19.9683497876156,18.8136410371234,19.4444919829905,20.3932886168306,19.2471586368649,19.3514779511197,20.9560489194925
O15027;SEC16A;S331;KNEHRPASALVNPLA,14.604276223216,NA,15.9995061777645,15.085983778657,15.4981980566136,16.5010766721212,15.9339228989051,16.4620819224972,14.9172146636857
O15033;AREL1;T328;SSQRRPSTAVDEEDE,17.9899091439522,NA,NA,NA,16.0330008785928,17.1637527910246,16.9866833232718,17.1659525141091,15.3168094383289
O15033;AREL1;S327;TSSQRRPSTAVDEED,17.9899091439522,NA,NA,NA,16.0330008785928,17.1637527910246,16.9866833232718,17.1659525141091,15.3168094383289
O15033;AREL1;S337;VDEEDEDSPSECHTP,17.175927986002,16.873040003634,17.0894927764373,16.5191760783641,16.6827140120527,16.395860854864,16.3924443972083,16.9825137301573,17.0195711704255
O15033;AREL1;T343;DSPSECHTPEKVKKP,15.5718602842335,NA,15.6202773572393,15.2741924603393,15.7560378897919,15.2552660248803,15.5089974514694,15.5929047364502,15.9760188325256
O15037;KHNYN;S10;TWGARPASPDRFAVS,18.2414056730536,19.242319356615,19.3363066744682,18.1477440685772,19.5096367850103,19.785382059417,19.3094438193845,18.8481622371173,17.7233347442121
O15040;TECPR2;S449;QRFNAISSEDFDQEL,13.5773255710312,14.8887660965024,14.945685995497,15.1902464790535,14.2500047137048,14.2612672141119,13.9292173116908,14.7066503682753,15.3451540782944
O15040;TECPR2;S448;SQRFNAISSEDFDQE,13.5773255710312,14.8887660965024,14.945685995497,15.1902464790535,14.2500047137048,14.2612672141119,13.9292173116908,14.7066503682753,15.3451540782944
O15042;U2SURP;S485;YSILQGDSPTKWRTE,21.0004883666168,20.6585326859671,20.8333857849081,20.7003131498018,20.7973757424788,21.1317641400234,20.8338287918107,21.0171025964726,21.167574469187
O15042;U2SURP;S479;YYRWKLYSILQGDSP,21.0004883666168,20.6585326859671,20.8333857849081,20.7003131498018,20.7973757424788,21.1317641400234,20.8338287918107,21.0171025964726,21.167574469187
O15042;U2SURP;S67;ARESLCDSPHQNLSR,16.0399870084067,16.2956731491761,17.5089556446144,NA,17.1648998083379,16.8310607381867,16.4715698405343,17.3819172098764,16.267980839415
O15047;SETD1A;T916;EKRPRPSTPAEEDED,20.4739659521668,17.9550434309137,20.8952532941372,NA,NA,20.3195588857165,NA,NA,NA
O15047;SETD1A;S915;EEKRPRPSTPAEEDE,20.61561026233,20.7140299854016,NA,17.9474909847771,17.8264599439209,NA,20.346833165242,20.1357366640303,20.6118264281136
O15049;N4BP3;S211;GPSPFSSSLGHLNHL,16.4104220063974,16.1285794197101,16.6960525044571,17.4729252990442,16.2929985296302,NA,15.716103235517,16.9458338710538,17.2459070003403
O15049;N4BP3;S221;HLNHLGGSLDRASQG,16.3982905252546,15.0503830460683,16.8367311187951,18.1491249251684,17.6956881138095,16.504522345692,16.8611667286429,17.5820253280497,17.7247216800641
O15049;N4BP3;S130;GNGKGFLSMQSLASH,NA,NA,12.863827661817,12.5754065934343,NA,12.6422642355572,12.6611378859785,13.782973378703,14.5885163320733
O15049;N4BP3;S176;AQLLHALSLDEGGPE,16.2957406701845,16.7490981464083,16.8789240694974,19.0767999741926,16.3618967678568,15.9004017977257,16.5228325388834,18.1158273289989,17.9341397072377
O15055;PER2;S766;HYYLQERSKGQPSER,17.0231218170001,16.6457673684939,16.7743138699835,NA,15.8659168609839,16.6975209213627,15.6636829373693,16.3394335815713,17.054474367329
O15055;PER2;S627;DKRKATVSPGPHAGE,15.5621446112635,15.8683486948477,15.5535447470292,17.3825025092107,15.8272152149642,16.1543398445289,16.2650944466422,15.9528021173241,NA
O15056;SYNJ2;S1124;LMVKKSASDASISSG,17.7881471933078,17.6420586450947,17.5936808473707,16.275744987407,18.2347465743249,18.0766201389231,18.0162554446881,16.451350068103,16.352132290777
O15068;MCF2L;S620;ESRQGRGSAGEEEES,16.2352985922535,16.2069043309272,16.0152395105955,NA,15.4778370622759,14.2504710660418,14.3377572053704,NA,NA
O15068;MCF2L;S589;SPGIRRGSENSSSEG,13.9948899902446,16.0570890787486,12.7254045253196,NA,NA,NA,NA,NA,NA
O15075;DCLK1;S352;RSSQHGGSSTSLAST,20.8526116567063,20.8552934003861,21.0948626052293,NA,NA,NA,NA,16.9436199497355,NA
O15075;DCLK1;S355;QHGGSSTSLASTKVC,16.9034208713675,17.2382229439836,17.3985934152305,NA,NA,NA,NA,NA,NA
O15075;DCLK1;S32;SRVNGLPSPTHSAHC,21.6479457161084,22.2378880784809,22.2680142244218,18.9125378914236,17.7941812898492,17.3266862176646,17.0988801216415,19.6090292475738,18.7799962605495
O15075;DCLK1;S2;______MSFGRDMEL,18.5801063276173,18.192222993883,18.4755969744266,NA,NA,NA,NA,15.7387937516512,15.2684063310448
O15075;DCLK1;S307;GPSRRSKSPASTSSV,18.1979245750164,19.0015080437437,18.9336673417322,NA,NA,NA,NA,NA,NA
O15084;ANKRD28;S1011;TNTSKTVSFEALPIM,18.2548977816551,17.6626276452137,NA,17.348649825587,17.3474413391243,16.4980295351919,NA,16.9442737174735,16.9515207906077
O15085;ARHGEF11;S255;GLDSPRTSPVIMARV,16.5787235210343,17.9972262344664,18.4213888577548,17.1366647056222,19.5077826531545,NA,17.5869047082069,NA,NA
O15085;ARHGEF11;T254;PGLDSPRTSPVIMAR,16.5787235210343,19.6349158898219,19.877850379859,17.1366647056222,18.2125834901439,NA,17.5869047082069,NA,NA
O15085;ARHGEF11;S1458;KSLGGESSGGTTPVG,17.7993035882131,17.8449237258878,NA,17.5733365188879,17.7130234864356,17.5093963224622,17.5649764343433,NA,NA
O15085;ARHGEF11;S1295;LPPRTRNSGIWESPE,18.8207132145877,19.2800992137696,19.9026507997255,18.4844954889795,19.0092680868114,19.5722457808696,18.6098686530219,19.1042650050218,18.9365678820109
O15085;ARHGEF11;S556;STFHIPLSPVEVKPG,17.5743348059385,18.4446353240864,18.2382226819875,17.5317990308524,17.4864031620094,17.214145357138,17.5473948406368,16.804844263891,17.1972888239526
O15085;ARHGEF11;S1155;EDPEQEGSAEEEELG,19.1209375247219,19.1205944465428,18.9933449698856,18.4715543134796,18.6659737538257,18.3911768036925,18.3972031996384,18.4744615457249,18.5449671837237
O15085;ARHGEF11;S614;IRLGRSESLKGREEM,19.5709586433374,18.7992863358788,19.0684593095347,18.1619514288114,18.4342318216339,18.3550899277713,18.196921006445,18.397358054519,19.0459363694973
O15085;ARHGEF11;S635;ENVPRSRSDVDMDAA,16.0772255969315,16.4348163663907,15.8637306462413,13.9535988803625,14.237414744457,15.6148404104378,15.0802709865392,16.0563691236942,13.9292956522522
O15091;PRORP;S453;KHMLRRSSQWSRDEM,16.1822603291495,15.7393906739958,14.9503560709075,15.2610289645767,13.7180268114594,NA,13.3188165927209,NA,NA
O15119;TBX3;S375;LCPSEGESDAEAESK,17.1973299710445,17.5643744055171,17.4677713614938,NA,19.6539098940002,19.1850799928372,19.474128892856,15.7588991284371,16.4869880619766
O15119;TBX3;S371;NLKDLCPSEGESDAE,17.1973299710445,17.5643744055171,17.4677713614938,NA,19.6539098940002,19.1850799928372,19.4418840123893,15.7588991284371,16.4869880619766
O15119;TBX3;S409;EPCRDKGSPAVKAHL,16.4036537472485,15.9657262038282,16.2120487007381,NA,18.0489265386322,17.9969730322921,17.9207669181011,15.023663915937,16.1754824651765
O15119;TBX3;S456;LGAEERRSPVREGTA,NA,15.7826133254518,15.2279762840105,14.6735591236992,17.8090048212359,17.3043941903662,17.1212164944962,14.5890627119613,NA
O15126;SCAMP1;S2;______MSDFDSNPF,17.813867023258,17.4763883175272,NA,NA,NA,NA,17.2252768021561,17.6998521567678,18.6271918602068
O15143;ARPC1B;S170;DFKCRIFSAYIKEVE,15.8912917802574,15.2578611708424,15.8198394907541,16.2277451156581,16.6082462863897,15.5437512397037,16.5621289907097,16.4322480717869,16.4067824433796
O15143;ARPC1B;T315;KASSEGGTAAGAGLD,17.185309626781,15.5849911450568,16.3235425628354,15.6887442125902,NA,15.8626683092513,NA,NA,NA
O15151;MDM4;S367;PDCRRTISAPVVRPK,17.7759854175812,17.8642447642447,16.1783643813733,18.9298854576203,19.1272567678239,17.1459169279697,19.1889079156492,17.8419721379658,19.0523841011888
O15155;BET1;S50;VTAIKSLSIEIGHEV,16.3155153398236,16.2116272347622,16.5138231111022,16.2452665838042,16.3147569756225,NA,17.1021064141947,NA,NA
O15156;ZBTB7B;S480;PPSTAAASPAGLDLS,15.5637050602852,14.9238744185123,15.2293627394802,17.1009590565607,17.8834494608651,17.5964920913406,15.3208613047113,16.3860891681174,NA
O15164;TRIM24;S1028;DNKFSDDSDDDFVQP,18.244812340472,19.6437449525827,19.5761369040813,19.1579771168983,19.6708695155295,19.3384909160144,19.1225202104602,19.2303697048719,18.3003948353107
O15164;TRIM24;S1025;ESEDNKFSDDSDDDF,18.244812340472,19.6437449525827,19.5761369040813,19.1579771168983,19.6708695155295,19.3384909160144,19.1225202104602,19.2303697048719,18.3003948353107
O15164;TRIM24;S811;WLDPSQKSPLHVGET,19.9707272694916,20.7363540223546,20.0437467676653,20.157422622055,21.5193571504995,20.5721439430469,20.5541776920428,20.9852771036522,18.6515902862106
O15164;TRIM24;S209;VRQKEEVSPEAVGVT,19.600781907054,19.5122877920113,18.7674035293472,19.4412084294428,19.0452029536769,19.1339111897163,19.5719370919148,19.6651797682627,19.4359869920958
O15164;TRIM24;S748;KQESDEESRPQNANY,13.9051264359902,14.0457036339705,13.969112584931,NA,NA,14.2498492850212,NA,13.8927850123563,NA
O15169;AXIN1;S77;YEPEGSASPTPPYLK,19.1115657029455,NA,NA,19.5925730535557,19.4155142371887,19.2406970432825,19.2365954538179,19.6134803744583,19.8558917001653
O15169;AXIN1;S493;SPGPGHRSPDSGHVA,15.254878037891,14.2832119357395,14.6351115619434,16.1879046010225,14.3424245109639,14.9756905037139,14.4317782962426,15.4749894511446,16.1641883434151
O15169;AXIN1;S486;LRTPGRQSPGPGHRS,15.254878037891,14.2832119357395,14.6351115619434,16.1879046010225,14.3424245109639,14.9756905037139,14.4317782962426,15.4749894511446,16.1641883434151
O15173;PGRMC2;T211;GEEPSEYTDEEDTKD,25.6306768874754,25.7150347278338,25.6701183531917,24.8794162897138,25.6192464274277,25.4383061462874,25.268572059473,25.1499767647096,24.3720425945836
O15173;PGRMC2;S208;LKPGEEPSEYTDEED,20.4980829000668,21.0071647508712,21.340664429984,19.2279852166323,19.5711829793077,19.66690627309,19.3472160399046,19.6916534447317,18.6132886074919
O15173;PGRMC2;S104;RMKKRDFSLEQLRQY,15.4710749319643,15.5249309419118,15.031808590531,NA,16.2424773204736,15.5232654214822,16.0795677127445,14.7932617424508,NA
O15211;RGL2;S13;LRLLLDTSPPGGVVL,17.2265787587517,16.9373405368874,17.4887433620541,17.4894420834398,16.6626708716912,16.6237089315498,17.6417362858494,16.5277874252903,16.9088168922244
O15211;RGL2;S409;VQEVKLQSPLEPHSK,18.188026908467,18.1102295343087,18.4661099677023,18.1712395176722,18.5653173605481,18.6158993849671,18.5060892827014,17.9212060283616,17.4250828137346
O15213;WDR46;S41;VPTTAGASPGPPRNK,18.5431973459306,18.5516357911027,19.4250392794111,19.567025579327,20.123245269362,20.4918940300647,20.4121367749796,20.7435873465897,19.7575696380254
O15231;ZNF185;S64;SGRSRATSFSSAGEV,22.0956491126358,22.2042989158849,21.4768450734964,19.2988973053452,18.9971631630343,18.1923363888575,18.4001921061232,19.8761107295542,18.6705091333229
O15231;ZNF185;S465;EQLVRRESCGSSVLT,21.710552949467,22.3341836114104,21.5884284004647,19.3808359237831,18.3985809018187,18.2665853545042,18.049014072594,19.5422007849852,18.576713447664
O15231;ZNF185;S519;STPEQQNSPSGSEQF,18.0028489759246,16.5916691378513,NA,15.6007374488926,NA,NA,14.6282174844004,15.2367950974192,16.3112788199346
O15231;ZNF185;T513;QQPADPSTPEQQNSP,18.0028489759246,16.5916691378513,NA,15.6007374488926,NA,NA,14.6282174844004,15.2367950974192,16.3112788199346
O15231;ZNF185;S60;IELPSGRSRATSFSS,16.1854593843371,16.4460515748657,14.9172711622249,NA,NA,NA,NA,NA,NA
O15234;CASC3;S148;TVTGERQSGDGQEST,21.9014690306325,22.0497239988702,21.9344759378318,22.2197529658453,21.9742576623323,21.9342208027939,21.8809639280122,21.7936833765754,21.8969108693548
O15234;CASC3;S265;IRKPRYGSPPQRDPN,21.6082695178285,21.2942066356632,21.5041054667518,21.1413228963454,21.2672162145564,21.9788616710527,21.8386770408237,22.4400640365705,21.9809736834614
O15234;CASC3;S363;QTSVRDPSPEADAPV,20.470599287236,20.9637582478289,21.1022471936572,21.0116767367626,20.7618940533952,20.7461096113649,20.4757827383256,21.2187983522045,20.1930870924441
O15234;CASC3;S126;ANDAVNSSTKEEKGE,15.9453706886809,NA,NA,16.1114087792512,15.9602157539773,15.9432003152611,15.7586224582976,NA,NA
O15240;VGF;S420;AGAEDKRSQEETPGH,17.2734822659241,20.1710315573915,19.8785459017626,NA,19.0197071763872,19.8147634833812,19.9786384357025,14.5968284835555,NA
O15240;VGF;S360;EAAEERESAREEEEA,16.6256993713376,16.7278849521263,16.194843133709,NA,15.1340411801064,15.503843618191,16.0439016112243,NA,NA
O15258;RER1;S6;__MSEGDSVGESVHG,16.2211249035291,15.2670281454223,16.6095387627806,17.145305833029,16.1823722757132,16.532386272588,17.3687103896561,16.2829116716123,NA
O15264;MAPK13;S350;YKEIVNFSPIARKDS,14.6103464731575,14.0894608609338,NA,13.337154815438,14.4087760648696,14.8335416362017,14.5775957547564,14.1856023148106,15.4208913672012
O15265;ATXN7;S711;GKKRKNSSPLLVHSS,16.090901288185,15.403151323761,15.4671152086806,14.4199821564584,15.128667155699,15.3333369160486,14.0230876181414,15.0218165826028,16.3691468581882
O15265;ATXN7;S337;KFLNKRLSEREFDPD,14.7916605873255,14.0406789971069,14.1400417990428,NA,13.2401003684254,NA,14.0562362253424,13.4078356619013,13.9199112067415
O15270;SPTLC2;T501;VVVGFPATPIIESRA,13.2893832013222,13.9820952840504,13.2453273574435,13.4326305353416,NA,NA,13.3212225690909,12.3638048931119,12.7487188214586
O15294;OGT;S20;EPTKRMLSFQGLAEL,13.918049872726,14.5042082846609,13.7029676822952,14.8776579480455,13.9822011583816,12.7672075942119,14.2898351905218,13.9917977435918,13.035870134726
O15297;PPM1D;S40;PTAEEKPSPRRSLSQ,20.8264207715842,21.1213353209244,21.2640249246116,21.2532869436086,21.2665827380201,21.3244863939794,21.498654917612,20.3471419805683,20.8261498886203
O15297;PPM1D;S85;PLPDAGASPAPSRCC,19.2502876074207,19.4749364929058,19.2510093966654,19.0483212007907,20.0218546106897,20.1114715548164,20.2604692454006,19.9295764058791,19.369305680745
O15297;PPM1D;T529;KAQEIERTPPTNFKR,NA,NA,16.9295347393596,17.7174604016384,18.118211651951,NA,18.1045897841742,16.8663616122616,17.0832033273828
O15327;INPP4B;S496;KSSTEESSPQDQPPV,17.8364845100007,17.7771142349736,17.220833141506,16.7467770306886,NA,NA,NA,15.844773699609,NA
O15347;HMGB3;S98;NAPKRPPSGFFLFCS,19.0088881072798,19.5072001111998,19.6691348358326,16.2146814237162,18.5601726358543,18.4877991893213,18.1894813724089,15.6951612032527,17.1339073760979
O15355;PPM1G;S527;RKLEEVLSTEGAEEN,16.2929553972101,NA,NA,16.1750035634858,15.461996405206,NA,16.1311814336516,16.4417172090339,16.7209844085815
O15357;INPPL1;S1003;LLPPEPPSPARAPVP,13.1001952705245,15.5506090996516,NA,16.0308252642659,14.144700505546,13.1488988228025,15.2239107348568,15.5072027678725,NA
O15371;EIF3D;S161;SQKPRDSSVEVRSDW,15.1753440581659,15.4264374304164,14.8984585367471,15.1364353799828,15.3607523600142,15.0709079070424,15.0476890394974,15.6045597571165,NA
O15372;EIF3H;S183;VCKEKDFSPEALKKA,19.9724935969315,19.4996265177776,19.450593242883,20.1939088225076,19.745449252729,20.3111122553459,20.2215045148799,19.8964709291107,20.4614896676235
O15381;NVL;T202;SNPKKPITEIQDSKD,NA,16.5237790933018,NA,17.4449992855222,16.9082503362497,16.6028271104188,16.2796131152181,17.6356767416128,18.7134570889785
O15394;NCAM2;S765;AAYLKDGSKEPIVEM,17.7084120715774,18.3030362104611,18.3803883745425,17.1083170901153,19.5805695136152,19.842147886022,19.5537763071995,17.5603818208423,14.7566261868522
O15394;NCAM2;S786;VTNHEDGSPVNEPNE,NA,NA,NA,14.7577863999446,17.1492631587536,17.6788752063021,17.5021368945371,NA,NA
O15400;STX7;S129;VRASSRVSGSFPEDS,17.4356869520853,19.2810781583165,17.4237410171305,16.7816811367136,16.7663285718507,16.7266713761771,17.0182274074844,NA,NA
O15400;STX7;T79;EFGSLPTTPSEQRQR,NA,NA,NA,16.8310079338448,16.8349419479457,16.6899399555203,NA,NA,NA
O15417;TNRC18;S1136;EDKPIRLSPSKITEP,18.0506628235632,14.7074163871609,18.3212001561407,19.1729185233489,18.4399104220925,18.5556545285542,18.8769718835438,18.2658289048495,18.2883314496836
O15417;TNRC18;S1127;GPERLALSPEDKPIR,18.9578775439635,18.3777190775525,18.4610007323457,18.2093486445307,18.2154790362599,18.2405175995096,17.7908592306989,18.2878879658377,18.3309154678459
O15417;TNRC18;S2033;CAKGGPLSPRKDAGR,19.6125762239793,19.4195845130852,19.3877137421585,19.4241446259781,19.0581003783964,18.9485652754483,19.0623819295191,18.9008584833396,19.4992380573041
O15417;TNRC18;S999;PPPSPRASPVAALKA,17.8767943387414,18.762290923685,18.9884333242664,18.8833183711642,19.0332392346974,18.1849166914096,18.5634384353262,18.9485700396897,19.4958829672206
O15417;TNRC18;S995;KAVSPPPSPRASPVA,17.8767943387414,18.762290923685,18.9884333242664,18.8833183711642,19.0332392346974,18.1849166914096,18.5634384353262,18.9485700396897,19.4958829672206
O15417;TNRC18;S991;GTYGKAVSPPPSPRA,17.8767943387414,18.762290923685,18.9884333242664,18.8833183711642,19.0332392346974,18.1849166914096,18.5634384353262,18.9485700396897,19.4958829672206
O15417;TNRC18;S2471;LDHEGVTSPKSKKAK,18.0498367852221,17.5996163798626,17.7125056951457,NA,NA,NA,NA,NA,18.0772818202458
O15417;TNRC18;S263;PRLAERLSPFLAESK,18.780845266885,19.0796609295707,18.8859726122881,18.375664361922,18.5251793321498,18.3785124459063,18.4809298711447,18.0829569409567,18.1786495904826
O15417;TNRC18;S1857;GARERALSPGLEESG,19.1235187913185,19.6591783852772,19.0599881660205,19.3774578691155,18.9675308287942,18.6573310084249,19.2412697777937,18.4979341133061,18.9703988698897
O15417;TNRC18;T2146;GAVERPLTPAPRSCI,18.1455592369013,18.8189198473312,18.1780764079911,18.9054530810955,18.2025121299035,17.9412696303079,18.3702622503218,17.9855914895609,14.4870197499318
O15417;TNRC18;S1989;FEAGPEASDDDLWTR,15.7187687391905,16.5817730067836,17.3965182967614,15.9614818949621,17.2199673748227,16.8387269211754,16.4383299887372,17.427174691748,17.7267201305597
O15417;TNRC18;S611;PGGCGKKSPFGGLGT,17.3307450066304,17.796314125242,17.0624208105331,16.420354954879,17.6909085466123,17.4351386824805,16.6772196526591,16.8420798656437,15.639242771004
O15417;TNRC18;S1540;THAPSALSPPRKRGK,17.6804840641986,17.9543769667711,17.8722502921393,18.3401895260692,17.3771507930728,17.8323349563344,17.9214134546552,16.9303187881957,NA
O15417;TNRC18;S1579;IRKRHKGSEEEHDAL,13.8485503575981,12.7989139706415,13.5370653565058,NA,NA,NA,NA,NA,NA
O15427;SLC16A3;S436;LHKPPADSGVDLREV,17.6600426151318,17.42887522142,17.7379458765295,15.9507113274382,14.1054326417203,13.9011741518018,13.8324872755382,16.6002088488882,17.2737359924652
O15438;ABCC3;S281;AAPGKNASGEDEVLL,17.7071743139523,16.4162950309336,16.0480574484561,15.6332246519259,NA,14.7532481028877,14.7232348853847,16.49175892385,14.8946339708453
O15439;ABCC4;T646;EQPPVPGTPTLRNRT,16.190512166871,18.0293121871064,17.5404246911795,18.0523706475915,19.4677470439404,19.7679960376101,19.8737726041779,16.9517960105458,15.8767083358872
O15440;ABCC5;S509;SHSSIQNSPKLTPKM,19.0798951509197,19.4973547466056,19.5339437202919,17.8010456550306,19.2834131375373,19.9244139631008,19.4292212653549,18.5106461723123,17.4357290880941
O15440;ABCC5;S505;AWDSSHSSIQNSPKL,19.645846263039,19.7188736308009,19.9664369428863,14.2670352948939,19.0335958024537,17.5193063786707,17.0486019326372,16.8546631411968,15.6211850030822
O15440;ABCC5;S14;GKEYIIPSPGYRSVR,17.3840382552863,17.1324069339504,17.3052117574699,NA,17.8330589812643,18.041932657478,17.3023839382963,16.8264249998887,16.6853673817815
O15440;ABCC5;T513;IQNSPKLTPKMKKDK,NA,NA,NA,18.2097636742401,18.5781522894554,17.4811762393694,NA,18.6010746320288,18.9758362097164
O15440;ABCC5;S558;LDSDERPSPEEEEGK,18.9393678050095,20.0287296607917,20.4671723299795,16.4311118801041,18.3562483413317,19.2060551017367,19.0168706715477,16.924277760803,16.7877015939251
O15440;ABCC5;S553;KGHLLLDSDERPSPE,16.6095981711037,16.1013893241401,15.884831116712,14.7220605212543,17.4884550410064,17.2592987167688,16.841016657697,15.106149466806,15.4214235995386
O15446;POLR1G;S136;PLQPIPASPPPQIPP,17.7668459320091,NA,NA,20.2878918568198,19.9616730434626,20.3677630682825,20.3358789409772,20.2148460706472,21.2981448602613
O15446;POLR1G;S285;PLEDTVLSPTKKRKR,18.0865606335365,18.5837541421038,18.3498190128205,20.902621764021,19.8095105509359,19.0355518915237,19.847573647849,19.5944112314878,19.9759056790435
O15446;POLR1G;S172;LAPNLLTSGKKKKEM,NA,NA,NA,19.4600246607959,19.3267142938589,17.8742450962127,19.4836408133941,15.8475017266927,NA
O15446;POLR1G;S488;MPGPPLNSESGEEAP,NA,NA,16.7629379637258,17.2750219380846,NA,17.354474127968,18.033939022503,17.3755978569766,17.3911205670818
O15504;NUP42;S106;ENPFASLSPDEQKDE,17.3536297730696,17.1408539988616,16.3513414831676,14.4425736741026,15.3459820391,15.425419095433,NA,14.9918075523299,15.1287960249466
O15504;NUP42;S347;SSVAGFGSPGSHSHT,14.3797828225343,17.1644214683015,15.3224630294663,16.1201392199534,NA,NA,16.4087625584002,NA,NA
O15511;ARPC5;S77;AVKDRAGSIVLKVLI,15.092206151078,14.6955518210944,14.6052483294494,NA,14.6605969472033,NA,NA,NA,NA
O15516;CLOCK;S427;ALERFDHSPTPSASS,NA,20.4888459111473,19.949807692689,19.6980892547787,20.1161820875811,20.103200177847,20.1961118541823,19.553374139587,18.1989199532325
O15541;RNF113A;S253;DENYEVGSDDEEIPF,22.6025703088341,22.6462708535139,22.7046631063103,21.3997980501531,22.5574436326269,22.4719256935066,21.8428384284282,22.0752595946065,20.88493065645
O15541;RNF113A;S85;AAYGDLSSEEEEENE,19.0692152466828,21.2685655141869,21.4245773071948,19.9282241322513,21.0389931720316,21.0312404774026,20.5608503471008,20.4726310145501,20.6875875416934
O15541;RNF113A;S84;KAAYGDLSSEEEEEN,19.0692152466828,21.2685655141869,21.4245773071948,19.9282241322513,21.0389931720316,21.0312404774026,20.5608503471008,20.4726310145501,20.6875875416934
O15541;RNF113A;S329;ATGEGGASDLPEDPD,19.0941645931003,18.4392484461262,18.7070769289004,16.9100192932169,19.0135725022768,18.7237856696633,18.3234236214833,17.6856506575141,18.0845232220741
O15550;KDM6A;S769;PSHGDSKSPGLLSSD,14.5294919044215,15.8326864155608,NA,15.4647581410014,14.0586445625693,NA,15.336118550413,13.2828282126012,12.8367921135327
O43149;ZZEF1;T238;KESPGDLTRSPEMDK,19.6220322868267,19.0607588583145,NA,20.4357478356624,19.2512344007241,18.9004778440923,NA,17.2232610192113,NA
O43149;ZZEF1;S1537;RGRLRLLSFRSMEEA,15.3534594358324,14.310612257852,14.6390038988982,16.0346092693521,14.7026392354862,15.2414243170888,13.4603765980876,14.1556544181582,15.746855276093
O43150;ASAP2;S701;LHEDLDESDDDMDEK,21.843760576963,21.3441755099854,21.3007614872442,20.6268977429373,20.9527283873294,21.0617653513932,20.7777381917926,21.1297798155882,21.2016166983818
O43151;TET3;S801;TLSGFLESPLKYLDT,15.6187033934719,16.0409314217337,15.8682200995005,14.5591071205878,15.8231124293807,16.1186047603567,16.8695925951521,13.2986669952159,16.4282834617203
O43151;TET3;S1514;RLRGKPWSPCKFGNS,17.1233461505826,17.4935748203447,17.5810404667529,17.6332308014108,17.4044281270734,18.1072245181457,18.0696625925018,17.8715429715877,17.7384654004996
O43159;RRP8;S64;PSLCISDSEEEEEER,18.0487785049035,20.6434839239109,21.26100391657,20.8836539415899,21.7800952688597,21.1334382996372,21.2143556962583,21.5853139857947,21.1069548062222
O43159;RRP8;S62;HPPSLCISDSEEEEE,18.0487785049035,20.6434839239109,21.26100391657,20.8836539415899,21.7800952688597,21.1334382996372,21.2143556962583,21.5853139857947,21.1069548062222
O43159;RRP8;S223;PTEKTEVSPVPRTDS,20.5349774094734,20.0059252655605,20.1364656898668,20.5804886486196,20.3291940759333,20.6882537594546,20.6256654495836,20.2734903120341,21.1152653107604
O43159;RRP8;S106;QGPPCSDSEEEVERK,17.9609025960923,19.2408182883385,19.5322139227822,19.5478471315974,19.7247326580329,19.4266730184106,19.3602871979377,19.8894780247366,20.1821836026527
O43159;RRP8;S104;QKQGPPCSDSEEEVE,17.9609025960923,19.2408182883385,19.5322139227822,19.5478471315974,19.7247326580329,19.4266730184106,19.3602871979377,19.8894780247366,20.1821836026527
O43166;SIPA1L1;S208;SLHREYGSTSSIDKQ,NA,NA,15.4632048559238,NA,NA,NA,16.8574566978394,16.4718301717021,17.5358824862874
O43166;SIPA1L1;S211;REYGSTSSIDKQGTS,15.2332869082985,15.2722919198965,18.6524843972494,NA,14.7935422879447,17.1273775902695,14.3699183632184,14.5304307003802,15.3404241340355
O43166;SIPA1L1;Y206;GPSLHREYGSTSSID,15.2332869082985,15.2722919198965,15.4002885768161,NA,14.7935422879447,NA,14.3699183632184,14.5304307003802,15.3404241340355
O43166;SIPA1L1;S1255;VLPAFRESPSGRLMR,20.9425914478892,19.7174975563544,19.6712491752698,20.3418529388344,18.8417067349527,20.032317840798,18.6788445429026,20.3887707859694,20.5601577955585
O43166;SIPA1L1;S1549;KKLIDLESPTPESQK,20.6090878353177,20.9575132264985,20.8948131749468,19.5220260169055,19.7591073763972,19.8329541787071,19.8834025785316,19.2006018903798,19.3432145624571
O43166;SIPA1L1;S162;MPEAYPSSPRKALRR,17.8402729910211,17.6934193933089,18.9593729052547,16.7964679049184,19.1285036352233,18.3998837356028,17.9789119382883,17.9976764547009,15.9916127447607
O43166;SIPA1L1;S1528;STRDLRASPKPTSKS,21.3294610757093,21.1100449845781,21.1959750681056,19.4773314376446,20.1183831993927,19.9579191475806,19.6322321059403,19.8031483568342,20.2462051081269
O43166;SIPA1L1;S1632;SLPLRRPSYTLGMKS,16.8411881419228,18.686285658958,18.6751198645124,16.9578190274017,NA,18.277704914267,NA,17.3148046832483,17.6326408495318
O43166;SIPA1L1;Y1633;LPLRRPSYTLGMKSL,18.3375818581497,15.5657121013354,15.3133565434484,16.8264855108936,14.1890391843467,NA,14.2768393726806,16.0140822091943,13.8502624409167
O43166;SIPA1L1;S1585;RALHRTLSDESIYNS,21.6942251283831,21.3170883617688,21.6241589734088,19.7868211116408,20.4428631348704,20.7060211967911,20.0809849086605,20.209743583691,21.1110955053846
O43166;SIPA1L1;S255;ITGGGKGSGFSLDVI,17.2987029271437,20.9599902792188,21.5478188050339,18.8800608240155,18.4921216246774,18.9078684540627,18.906304007159,18.1479141197032,NA
O43166;SIPA1L1;S1365;KVAPLWHSSSEVISM,NA,16.2956457121362,16.90179500834,15.25572882697,16.2321351830368,15.2435204133838,NA,NA,NA
O43166;SIPA1L1;S1270;QDPVVHLSPNKQGHS,18.92737885327,19.945968017619,20.6131648867279,18.9742658935124,19.8824909520944,20.4177821754977,19.2822493864122,18.9224236895521,19.4178427183981
O43166;SIPA1L1;S1433;MSSRHSASPVVFTSA,18.1638123050101,18.4667121247184,18.6291864054386,16.893071567278,17.5529926613345,17.9945260264915,17.1749492605733,17.0910434920497,NA
O43166;SIPA1L1;S318;SDLEDNRSEDSVRPW,16.1322012508259,16.301020858227,16.1556928788106,NA,15.7077710142856,15.6386532527224,15.6445810420024,15.6037053839126,15.3868139537032
O43166;SIPA1L1;S1393;RKTESSLSLDIHSKS,14.8865075732692,15.2471233998024,15.0441086467642,14.634676281574,14.3031333119085,NA,13.8961587286833,14.3943973635423,14.9129881924756
O43166;SIPA1L1;S1181;GFGVSRRSPASIDRQ,20.3179309748474,19.3350662419094,19.2834151534116,NA,18.3784622404732,18.9087749461577,NA,19.015403091376,NA
O43166;SIPA1L1;S1508;DTRKRHQSDGNEIAH,17.5209287988344,15.0863519822952,15.1675180388662,NA,13.1473597428313,13.508876536739,13.9423909289781,14.7406825337996,15.0268499167617
O43166;SIPA1L1;S1565;FKFHALSSPQSPFPS,18.9013953555732,19.5684831238541,18.7269357129978,18.009146826874,18.181325615702,17.9819800133914,18.2444118884903,17.5187169108624,17.3334015303703
O43166;SIPA1L1;S1127;RPLERRLSPGSDIYV,NA,18.6662633471934,18.8803308982911,17.992932205613,17.48565699729,18.0806926645312,NA,NA,NA
O43169;CYB5B;S23;KGQEVETSVTYYRLE,NA,NA,NA,16.5661827187243,17.836999785,17.4931690038481,17.5243273122254,NA,16.0256421543091
O43172;PRPF4;S483;IWTHPGWSPLKTLAG,14.4682949229733,14.3718915315674,13.5725055128582,14.7183461732373,13.7800040743178,15.7280848973604,15.4816613262283,15.3122566548445,15.4107398667626
O43175;PHGDH;T78;QVVGRAGTGVDNVDL,15.0879278030616,14.6299610858825,15.3057804138101,13.7290205060848,15.6456034560185,15.1897961487672,15.163834606015,15.3054548919695,13.9090570784056
O43237;DYNC1LI2;S194;PEEGCQGSPQRRGPL,22.9078414376094,22.6672488309824,22.5694069992255,22.5081988451224,22.9859156627423,22.9675820557816,23.0367255167591,22.773348668665,22.4354048757873
O43237;DYNC1LI2;S383;TPTRASESPARGPSG,16.5594004185111,16.5282898499452,16.5094553187654,17.0773186135008,16.6536565794825,16.2637991423429,NA,16.1328294366453,NA
O43237;DYNC1LI2;S391;PARGPSGSPRTQGRG,19.083397595334,16.0475624643608,18.2737939218039,19.1705928335261,19.6609958959373,17.573015977458,19.6153357361617,19.2055897359159,20.8796213935771
O43237;DYNC1LI2;S446;KKTGSPGSPGAGGVQ,14.3396558602934,16.5358643069784,16.5622569954452,18.0532584532374,17.6579136040574,18.3379289475851,18.2301985483345,17.230423149413,16.3904858479876
O43237;DYNC1LI2;S443;LLSKKTGSPGSPGAG,NA,15.4237884350703,15.6556932309638,17.3602666651708,16.4660918254311,17.8333014045591,16.8993258975279,16.3448412663345,18.0978186973545
O43264;ZW10;S3;_____MASFVTEVLA,13.802666185837,13.9648082427371,NA,NA,13.7073308224184,13.7431247754547,13.6934507785768,13.5014222592705,13.9179383392318
O43264;ZW10;S12;VTEVLAHSGRLEKED,NA,13.3777606825467,13.2421784418539,13.477425792233,12.9089316867483,12.9716793926219,13.7025070573761,13.4155080599794,13.7350682581799
O43290;SART1;S448;GRGRRRVSEVEEEKE,20.3076371975523,19.529997377374,19.6313328652407,19.8634243357039,19.9898980280095,19.7352962926101,19.557296680165,19.8709227915051,19.4333264947377
O43291;SPINT2;S119;SAPRRQDSEDHSSDM,19.9665392041992,18.6832480979568,16.8216221493043,18.208033595559,17.3529296789703,16.6452687768103,18.8070165406114,16.6671008143196,19.8996346893449
O43294;TGFB1I1;T33;ERPAEPLTPPPSYGH,17.3897643549684,19.2766730527282,17.823619042074,NA,NA,NA,NA,NA,NA
O43294;TGFB1I1;S141;KRPSLPSSPSPGLPK,20.8208822701009,20.3610777402196,20.6373090079135,NA,NA,NA,NA,16.3450957395427,NA
O43294;TGFB1I1;S137;SEDKKRPSLPSSPSP,20.8208822701009,20.3610777402196,20.6373090079135,NA,NA,NA,NA,16.3450957395427,NA
O43294;TGFB1I1;S143;PSLPSSPSPGLPKAS,17.5017500159281,17.6170911766974,18.0883116329691,13.1152001437108,NA,NA,NA,13.0680195464798,14.2309163600633
O43294;TGFB1I1;S403;HFHARRGSLCATCGL,18.480117873996,18.9757905977327,18.7216168417931,NA,NA,NA,NA,NA,NA
O43294;TGFB1I1;S68;STVCKPRSPKPAAPA,16.8953023956995,19.3609316358669,18.5061806851376,NA,NA,NA,NA,NA,NA
O43295;SRGAP3;S874;RSGGDTHSPPRGLGP,17.7146776007599,19.1028523587015,18.7272796365308,NA,NA,NA,NA,NA,NA
O43295;SRGAP3;S908;LTRGRIESPEKRRMA,18.3349092325401,17.1146301472124,17.3902895407457,NA,NA,NA,NA,NA,NA
O43295;SRGAP3;S858;MGRVRLRSDGAAIPR,17.2929696085879,16.5835716371571,16.5870204774781,NA,NA,NA,NA,14.4847736594317,NA
O43295;SRGAP3;T902;SPHKIPLTRGRIESP,15.992468347846,15.3635163601242,16.0427592925147,NA,NA,NA,NA,NA,NA
O43303;CCP110;S372;PSPEPSMSPKMHRRR,17.4380023399489,NA,NA,NA,NA,15.4310157875169,15.2692286670578,16.8820870635329,17.0452765691646
O43303;CCP110;S366;GSYAKLPSPEPSMSP,17.4380023399489,NA,NA,NA,NA,15.4310157875169,15.2692286670578,16.8820870635329,17.0452765691646
O43303;CCP110;S400;PINACELSPKGKEQA,16.9522258617988,17.5461302048156,17.3790232626684,17.9424019488086,17.5023831987161,17.3387937071015,17.7792869859607,17.377521996538,18.2332306041326
O43303;CCP110;S45;FHGVAILSPLLNIEK,NA,12.1082486751883,NA,12.9278962467802,NA,12.5582541976343,12.7293488369367,12.3883702074841,12.8449033730822
O43314;PPIP5K2;S1171;ISSTALRSSPIMRKK,20.9195763060526,20.5547859311152,20.4402014422008,20.809892735376,20.1051306306782,21.1254375548125,21.0413093624521,20.0336330028792,20.0228006044268
O43314;PPIP5K2;S1172;SSTALRSSPIMRKKV,NA,NA,NA,18.4046371085773,18.8666885420719,19.2418894835073,19.5033041220657,18.8078173637345,19.4364863189077
O43314;PPIP5K2;S38;DDEEEDDSPPERQIV,19.390632868682,19.7018067639396,19.6800650007659,19.1397996513717,19.7441730025639,19.0161001841097,19.0877965278734,20.0233749943664,19.0779091728006
O43314;PPIP5K2;S493;HGCPKTSSEEEDSRR,19.1919853200798,18.8333624832787,18.7775520580579,18.638068525945,18.0821658934713,18.192608907184,18.0271563568337,18.6358233982253,19.309931044949
O43314;PPIP5K2;S1006;TGRRRRRSGEQITSS,17.5656633398155,17.1079266656615,16.9574212801163,15.90499333771,16.9327440334439,16.9428694575068,16.8221761110627,16.1742915602076,16.5613289691356
O43314;PPIP5K2;S1108;GSAVKRFSISFARHP,15.1954721763276,15.0568057503519,14.6410019119058,13.6425536887615,14.2972926254145,13.8286263021247,13.9152950997757,14.0855210673166,14.3420243515085
O43314;PPIP5K2;S50;QIVVGICSMAKKSKS,NA,16.5513457376938,16.1413915057344,16.3117347863823,15.8484922557871,15.2722971871076,14.7798288657342,15.6192857861778,16.052562141644
O43314;PPIP5K2;S962;PIHIHRKSPLPRSRK,NA,13.8332111083667,14.2151344606027,14.4375681766471,14.8313334730852,15.154284261951,15.2142985684215,15.3482680227557,NA
O43318;MAP3K7;S439;NGQPRRRSIQDLTVT,23.1900142908464,22.7014781026826,22.2898763997159,22.3873994730555,21.9539248108399,22.1395810049739,21.7291312397619,22.2601608314522,22.8684829645609
O43318;MAP3K7;S389;TSEGKRMSADMSEIE,16.07355796923,16.3386726094808,17.8493289184806,16.6538108184204,17.1939670190332,18.0882605512112,17.3222931244975,17.6375109602203,17.2781792096993
O43353;RIPK2;S357;QLHENSGSPETSRSL,18.312654976044,18.51790786929,19.0777698130578,16.5233183002769,18.776544277365,18.8186827545277,18.1361905751617,16.9014785884136,17.5675413705489
O43379;WDR62;S33;PARRGQSSPPPAPPI,19.3527615798312,19.3498645022988,19.2649091896918,18.5167582030798,16.734707049421,17.9643030160787,18.2155144916271,18.3311697642709,NA
O43379;WDR62;S1144;RAGTGYASPDRTHVL,17.7000367014287,17.761854308728,17.5695933408053,17.6278432488837,16.1231255195886,16.4479136215521,16.5234911887438,17.4406391232665,17.2081849115022
O43379;WDR62;S1123;ATQCLVKSPEVKLMD,16.1562611936391,16.349573616247,15.7023441359681,16.9682866547081,16.4472430858426,NA,16.1291904046422,15.7070516983713,15.4913240304194
O43395;PRPF3;S619;KGDDDEESDEEAVKK,21.6341645371886,21.5045846385591,21.2543426551232,21.170183227266,21.3616103980216,21.5743682150953,21.1874630286022,21.7870128975672,20.8602336159482
O43396;TXNL1;S113;HLENDPGSNEDTDIP,17.3670890546835,16.583713058876,NA,17.1717188600735,17.5252734035669,18.3733560478716,17.4446409333663,18.1081435705704,17.2719868081205
O43399;TPD52L2;S166;RNSATFKSFEDRVGT,24.8583607618001,24.1108013488611,23.8383103187949,24.4791427723391,25.0590076413426,24.3168383615345,24.8051177349515,24.1958885592354,25.4877290141514
O43399;TPD52L2;S12;GQDINLNSPNKGLLS,20.4051445183123,20.0990444183736,19.9107449150408,21.3093392342071,20.8711006783471,21.0176733698601,21.6412646232502,20.7186355839457,20.5795849204345
O43399;TPD52L2;S21;NKGLLSDSMTDVPVD,NA,NA,NA,20.2972098463168,20.290229872422,19.8444809318582,20.3586291590897,19.8274202745748,19.7947183841063
O43399;TPD52L2;S96;LKQNLSRSWHDVQVS,14.385465256893,NA,NA,15.5823243980716,17.9566355896664,17.9833733326894,17.0168289975186,15.5569582569514,15.7646385199613
O43426;SYNJ1;S1565;TTLASKASPTLDFTE,18.699950118994,18.7269563434163,18.8672100148132,18.5894132925823,18.5288965887196,18.7418632378242,18.2453614468798,18.7235592280122,18.531314964401
O43426;SYNJ1;T1220;RASAGRLTPESQSKT,15.8050224784268,16.5451865958831,16.3092288118244,16.8196640461359,16.1273819102594,16.0740220767278,16.8017772274762,15.727500537255,16.027065125374
O43432;EIF4G3;S232;DPVLKSPSPVLRLVL,21.7432811417073,21.7414393651937,21.9110619978089,21.5384827543754,21.2369931095274,21.0611114669092,21.2322013977673,21.1823086431017,21.311980257418
O43432;EIF4G3;S230;KPDPVLKSPSPVLRL,17.2703222455122,17.623997910511,17.2524459831504,17.5868705070375,16.7184409077966,16.7131338099428,16.9937693400545,17.4580201587411,15.8877872962424
O43432;EIF4G3;S495;QNLNSRRSPVPAQIA,17.3723818420021,17.9935221104153,17.4459764668547,17.749888744975,17.2096602051637,16.9466687838632,17.1123077036392,17.7393938531808,15.3890878332366
O43432;EIF4G3;S1407;QKLDFIESDSPCSSE,17.2833655680558,17.615550247346,17.1318515318543,NA,NA,16.688358949142,NA,NA,NA
O43439;CBFA2T2;S551;GQNLHGQSPHGQGRP,15.7075070267888,15.3918417924975,15.6023021855453,15.7710413282038,15.4955239379256,15.7646933386817,15.8940885104993,16.0816240646191,16.4740288920447
O43439;CBFA2T2;S409;ELVSRQHSPGSADSL,NA,16.2579850956194,15.4101251527156,16.446868502486,15.831629190062,15.6093596392663,15.5449378921157,16.2233104719065,NA
O43439;CBFA2T2;S33;RVPAMPGSPVEVKIQ,NA,NA,15.0969821750438,14.2789754396416,15.2810015016984,15.4979475377088,15.3027686067455,15.680658181621,15.3723235855594
O43463;SUV39H1;S391;GLAGLPGSPKKRVRI,20.1873710650194,21.0803645844332,20.3621822846839,21.2446454029686,20.5643330044693,20.7190824714998,20.8744444997337,20.771979447273,20.0878862115328
O43482;OIP5;T14;RHRSRCATPPRGDFC,20.0232081015551,20.091836858893,20.2411679219862,20.4951544923076,19.6598130421535,19.6604844724789,20.2354632825876,20.0182854732618,20.4484223262644
O43488;AKR7A2;S255;VGRFFGNSWAETYRN,15.9907373135445,16.4950708052676,16.6581439748383,14.8739137725369,16.2966601478332,16.1167549124852,15.9056616514593,16.5366721695339,15.6851191675236
O43491;EPB41L2;S39;ENQQNQSSDPEEEKG,18.7615980600692,19.0322572360168,18.5182902012839,16.4484742916831,15.5104066033157,14.9259353571431,15.74188362169,15.8214608888693,15.6300967702125
O43491;EPB41L2;S718;GKEISPGSGPGEIRK,18.0356849512246,17.65657835124,17.7972506953609,NA,NA,15.2715802686769,NA,NA,NA
O43491;EPB41L2;S715;EMNGKEISPGSGPGE,17.3709873580298,17.2972284394852,16.9659712317737,16.3122188875496,NA,NA,NA,15.2042087970911,NA
O43493;TGOLN2;T296;LSPHAFKTESGEETD,21.9071983449203,NA,21.7274759052289,22.4954250717683,24.121893826901,23.8843679486221,23.5990859875544,23.5448195331809,23.0925447103212
O43493;TGOLN2;S71;KDSPSKSSAEAQTPE,22.0074729563383,22.4292675277081,21.7151371019866,21.0430426880858,23.1083830760564,22.6149444896688,22.8749540371981,20.9808443442906,20.294259848429
O43493;TGOLN2;S351;EKMSGSASSENREGT,NA,18.337527449818,17.8780961441409,16.5037735552074,19.3462548746578,19.0782697058785,19.3063783248173,16.0445050493178,16.0062495968973
O43493;TGOLN2;S224;PKDGSNKSGAEEQGP,19.9610669465754,19.9466471589042,19.3779897313829,NA,18.6770619897122,18.6454634197206,18.3946125297688,NA,NA
O43502;RAD51C;S20;DLVSFPLSPAVRVKL,15.9142441178771,16.2316681012487,16.8772905562664,16.9304802532567,16.1950034416118,16.6980397751328,16.8897362295376,16.6142373780857,17.0973635235262
O43520;ATP8B1;S1207;RGVSTRRSAYAFSHQ,NA,NA,NA,16.5833819894123,16.9130426309791,16.7854101032046,16.931406838589,15.4355536245404,NA
O43521;BCL2L11;S87;FIFMRRSSLLSRSSS,17.8609081443746,17.0312675118174,16.6100793881079,NA,NA,NA,NA,NA,17.3471406868965
O43524;FOXO3;S12;PASPAPLSPLEVELD,21.0363536753173,20.6415784629887,20.2815120804023,19.1825804307077,19.1806706101732,18.432130367909,18.6202973855349,19.5904767910863,20.0144223878406
O43524;FOXO3;S7;_MAEAPASPAPLSPL,21.0363536753173,20.6415784629887,20.2815120804023,19.1825804307077,19.1806706101732,18.432130367909,18.6202973855349,19.5904767910863,20.0144223878406
O43572;AKAP10;S187;SSLAEPVSPSKKHET,NA,18.8779998418984,18.7125745628085,19.2833771641524,18.8720656887617,18.9344380993925,19.4302792625997,18.6334984881119,18.7861085955778
O43572;AKAP10;S52;KASISVHSPQKSTKN,18.5358239090172,18.4420091670512,18.6737755594487,19.0486796522397,18.9318258145648,18.9949264762724,19.0364654163406,18.782960650354,19.1534082401268
O43572;AKAP10;S96;ATLKKQPSHMEAAHF,14.915581519208,13.8804556770716,14.7127542365215,14.5901081171609,14.0167350761527,13.1656004723609,13.8914874861614,15.1132136401614,14.9366468221298
O43581;SYT7;Y49;QRKLGKRYKNSLETV,17.9220214249033,17.3004013134225,16.8247505308157,15.3220153506997,15.9666598704055,15.3499671152519,16.0629637385344,15.350308963986,15.5607304831736
O43583;DENR;S73;AKLTVENSPKQEAGI,22.9981517308764,23.0745815900973,22.6571343530651,23.2709884562891,22.7299666091792,23.0898998391795,23.5897575312585,22.0361962532851,22.3998951122443
O43583;DENR;T69;PNEFAKLTVENSPKQ,18.4580308365309,18.280907491241,18.0193428899945,19.4839016971808,18.4582035447988,18.949019241684,19.4890340890799,18.1223727190132,18.6275798955416
O43583;DENR;S20;CKGDPRNSAKLDADY,19.0065974735884,18.465138738118,18.8827034700512,16.7788249956346,18.2382764077251,18.2513331763498,18.2755588835236,17.5345318516392,NA
O43583;DENR;T86;GISEGQGTAGEEEEK,15.982632191073,15.9006002414903,15.4741583713898,16.0932458668549,16.278377271644,15.8644055104306,16.5972883238821,15.1671929759349,14.9590988897467
O43593;HR;S416;RALKRAGSPEVQGAM,14.553702519526,15.1701189868533,14.150619684614,16.5899177794908,NA,NA,NA,15.8056928669644,15.8507703606384
O43598;DNPH1;S128;PQSGRVLSAMIRGAA,14.6580591563761,16.3033260509548,15.942228099833,14.657005312845,16.4307016924969,15.9333605019745,16.1909027032521,15.0332769570664,14.7157053668767
O43598;DNPH1;S123;LCLFRPQSGRVLSAM,13.9063352998785,13.2927142307138,13.3801407109824,14.1872228697113,13.6168100977525,13.3611831733802,13.3736425520924,14.2961839566874,14.3577379764576
O43598;DNPH1;S28;PALYFCGSIRGGRED,14.609361308044,15.3259693938803,14.3533111772516,15.882639501442,15.9881020227494,15.0860224650213,15.2719363646172,16.0614227242965,13.4583579820869
O43663;PRC1;S513;FGGTVYHSPVSRLPP,16.7816596076562,16.6050626606044,17.1104733720981,16.7933663659623,16.8763069877119,16.7731745462679,17.0036295144562,15.8543722876202,15.5557572647035
O43663;PRC1;Y511;PIFGGTVYHSPVSRL,15.6945715016261,16.287728707628,15.2267295752265,16.3513230951314,16.412954796357,15.0567314498405,16.1169486584367,15.4166476470085,16.6408542759577
O43663;PRC1;T470;LYGSAPRTPSKRRGL,16.5446566197848,17.9476509115329,18.6477866840077,16.8633130671874,16.9174091754023,18.0893200822556,18.4178719674769,17.4401533237997,15.2746200178987
O43663;PRC1;S4;____MRRSEVLAEES,19.0363938248619,19.1581501504159,19.3627283367204,18.9773222571924,19.1917373082642,19.3573986558179,19.2683288547514,19.0268767513073,19.0531662192842
O43663;PRC1;T481;RRGLAPNTPGKARKL,19.214209448939,19.044663729313,19.5275352639033,17.8270336196942,18.6409060169447,18.3438382911285,19.0720872533463,18.5514531698779,18.2781314777619
O43663;PRC1;S329;CAEDYTESLLQLHDA,13.7756545933079,15.0377089840359,14.9811679450948,14.7179350235511,14.734660182882,14.572304093084,15.079668892559,NA,NA
O43663;PRC1;S466;ETEMLYGSAPRTPSK,NA,NA,NA,NA,NA,17.7058208301689,17.2732383126171,17.4118430569852,17.5340783981708
O43683;BUB1;S596;TLAPSPKSPGDFTSA,NA,17.489906791415,17.8076139751013,18.0510859383859,17.6564001348638,17.7868362250981,17.6454421064065,17.8027588854466,18.589964849008
O43683;BUB1;S593;CNKTLAPSPKSPGDF,16.1182144046562,17.489906791415,17.8076139751013,18.0510859383859,17.6564001348638,17.7868362250981,17.6454421064065,17.8027588854466,18.589964849008
O43683;BUB1;S563;RSVSRLPSKPKEEVP,16.1614480057616,17.236286429851,17.229439919964,17.5989773215028,17.3276603893848,17.4776055285759,17.0694082634182,18.0462195240682,16.3375174696716
O43683;BUB1;S655;PSRDGKFSPIQEKSP,13.6251520368301,15.8985816827583,16.0746357104877,16.1650536899787,16.0079437601108,15.8022290163226,16.0788463543789,16.4934041276147,14.216569828989
O43683;BUB1;T306;KLHQVVETSHEDLPA,NA,14.3230346641305,14.655623975583,14.031590487328,13.73294451072,14.3484533383823,NA,13.9155344355269,NA
O43684;BUB3;S211;AVEYLDPSPEVQKKK,NA,NA,NA,15.3258173890056,15.5925356912152,14.9873104938684,15.3652633200755,15.0968787012266,NA
O43688;PLPP2;S266;EELERKPSLSLTLTL,18.0862735170868,19.6010661340536,19.0753551767026,17.4664450909331,19.0617963929418,18.8977273773348,19.079683427412,15.9743841117532,16.5936723481435
O43707;ACTN4;S423;EKFRQKASIHEAWTD,14.6585391098288,14.6976492493445,14.6043116900398,NA,NA,14.5998929845598,14.3408398972436,14.8098145280686,NA
O43709;BUD23;S240;ERFPLRMSRRGMVRK,NA,NA,NA,15.5031337933723,16.2627685387284,16.3489201334896,16.1249366254611,16.8329370582723,16.3204653479746
O43719;HTATSF1;S498;VRGSEEDSPKKESKK,26.5690079836604,26.226882661208,26.1876932575951,25.455198538507,25.9914620928026,25.8617855758791,25.7566705972719,25.1786990856961,25.6649521933841
O43719;HTATSF1;S494;EGNPVRGSEEDSPKK,20.2485627144986,19.550516636654,19.4876668825347,18.8029468337399,19.4316277239541,19.3024341498585,19.2715747664903,18.8943637343374,19.0597772023339
O43719;HTATSF1;S642;EKVFDDESDEKEDEE,25.5547593357743,25.1390792736626,25.1523164784369,24.11321941335,24.9029534776597,24.7709915862731,24.6315692048404,24.2140968455354,24.5217619872117
O43719;HTATSF1;S702;KLFEDDDSNEKLFDE,25.3188669027537,24.8088161571066,24.7560086236863,23.5659641096747,24.3391911430387,24.3980067546125,24.2497220628248,23.9592449976901,23.8211760337579
O43719;HTATSF1;S453;ENNAKESSPEKEAEE,22.9802474134755,23.322283340578,23.1515422664258,22.481994105936,23.2118339728716,22.6460652478716,22.9260148575667,22.0367420833159,22.2151721001224
O43719;HTATSF1;S676;DEKLFEESDDKEDED,24.4111116589228,23.8159556929488,23.7927113579992,22.6446130013632,23.3805021416949,23.3271769513245,23.1751788494798,22.7080939906884,22.9668745322495
O43719;HTATSF1;S624;EREFDEDSDEKEEEE,22.6187661175318,22.6286841927961,22.8834501047023,21.6675749596783,22.8042512556487,22.6852356371291,22.263759641578,22.2007459642974,21.782828197305
O43719;HTATSF1;S616;KVLDEEGSEREFDED,22.6187661175318,22.6286841927961,22.8834501047023,21.6675749596783,22.8042512556487,22.6852356371291,22.263759641578,22.2007459642974,21.782828197305
O43719;HTATSF1;S452;SENNAKESSPEKEAE,18.9990697854169,21.0112580267091,21.236844497231,20.1300107739461,21.7421669436293,21.5561869573926,21.272122838001,19.3474330540057,20.1206378654766
O43719;HTATSF1;S529;EDDLNKESEEEVGPT,17.6432952960377,19.3145352310766,19.0457818713608,17.5581630646823,18.8751650327501,18.8402702126632,18.8059573890221,17.1047328175762,17.7685657307731
O43719;HTATSF1;S387;RGLRRSDSVSASERA,19.6265962613765,17.7085304112044,16.7527055513254,17.9171098875133,18.5068537426819,17.6980399244423,17.8082723016829,17.5020568694872,17.7340865896074
O43719;HTATSF1;S579;KDLDEEGSEKELHEN,21.0078625206714,18.0808725915711,17.8578991867253,17.2695044937184,18.8075829990189,18.3356584958191,19.2236200196691,17.3332036115542,18.795498250598
O43719;HTATSF1;S600;EENDSENSEFEDDGS,17.9461387130849,18.2819037260894,18.486805292706,18.3541434476639,18.1799511695825,18.4224204959913,16.9364984922782,18.3872559364488,17.8567093404965
O43719;HTATSF1;S597;KELEENDSENSEFED,17.9461387130849,18.2819037260894,18.486805292706,18.3541434476639,18.1799511695825,18.4224204959913,16.9364984922782,18.3872559364488,17.8567093404965
O43719;HTATSF1;S481;RGFEGSCSQKESEEG,17.5038551531615,17.0805230756764,16.6064615071316,16.1476336297808,16.0268020189,15.5891463275086,16.2354729338074,17.0192448563415,16.1061782425546
O43719;HTATSF1;S544;KESEEDDSEKESDED,15.6790906718303,14.8310741320971,15.0354247388758,14.7481472999586,14.7270895389952,14.6355566152351,14.8494113021675,14.7773371899779,14.3410693723303
O43719;HTATSF1;S521;ENGLAKESEDDLNKE,16.0634004110422,15.7110813176091,15.6373345731963,14.538607577299,15.1858159707816,15.0586645564165,15.0260353339295,14.9673391769402,14.8066472318728
O43719;HTATSF1;S445;GEFEEGASENNAKES,15.8466449725298,15.925026478776,15.5808514976736,14.8268703397918,15.3977004902745,15.1800120880965,15.3158588670025,14.8425337992468,NA
O43719;HTATSF1;S403;PSRARHFSEHPSTSK,15.8933723312779,15.1539520299365,15.0800449028569,NA,14.6737285469212,13.1012085105561,13.3412302323362,14.1215147594097,NA
O43741;PRKAB2;T40;HKIMVGSTDDPSVFS,NA,NA,NA,18.3278720567517,18.8392576110186,16.2100589667392,18.3614233480957,18.0585958109719,NA
O43741;PRKAB2;S108;TKIPLIKSHNDFVAI,21.1972720772279,20.8344747621383,20.8011394739083,19.4965138539451,19.7048779665649,19.5693301855389,19.691214240506,19.8540640685014,20.4356119371275
O43752;STX6;S2;______MSMEDPFFV,16.9904659992954,16.9416137222497,16.4317647591668,18.535917096039,17.3812900592514,16.7265287388718,18.4052618909404,17.8608724216614,17.9253887561531
O43765;SGTA;S305;QIRSRTPSASNDDQQ,21.5277635499374,20.7411832552301,21.065620595,20.620988332414,19.5271655113527,20.6049176177937,NA,21.0834819976839,21.4395837389577
O43765;SGTA;S301;QLRSQIRSRTPSASN,21.5277635499374,20.7411832552301,21.065620595,20.620988332414,NA,20.6049176177937,NA,21.0834819976839,21.4395837389577
O43765;SGTA;T81;DLRSPARTPPSEEDS,22.0554827543653,22.0863993183287,21.8153029160219,21.5887317772036,21.7627713407441,21.3374695399729,21.5027030494212,22.1039826855174,20.2757855605839
O43765;SGTA;S77;EMPQDLRSPARTPPS,22.0554827543653,22.0863993183287,21.8153029160219,21.5887317772036,21.7627713407441,21.3374695399729,21.5027030494212,22.1039826855174,20.2757855605839
O43768;ENSA;S2;______MSQKQEEEN,20.4310668847372,20.4316645189971,20.4411533165898,20.8966989146777,20.0871733711156,20.0421822499846,20.4719702552935,20.4544022190611,20.1634248613829
O43768;ENSA;S43;KLKAKYPSLGQKPGG,17.8316025603971,17.4238244848792,17.4888069928214,17.4992107960164,18.7692143614981,18.1761220685357,18.9658135129326,17.617701240926,17.3993328786926
O43768;ENSA;S109;DLPQRKSSLVTSKLA,20.6441446881981,18.391886011802,19.5605468646354,NA,NA,NA,NA,NA,22.5709822032285
O43815;STRN;S245;ESAAADFSDEDEDDD,21.1085949413875,20.4953333609803,20.4957744953583,20.3696220938761,20.025091440306,20.0157459580193,19.568855715277,20.8119307977545,20.5613129064167
O43815;STRN;S373;ELPSLQPSVGSPSRP,NA,15.0476441389603,14.6496124430756,16.0246190359149,14.9211038310275,14.9728238637664,NA,NA,14.0678821812588
O43823;AKAP8;S328;VDSEGDFSENDDAAG,16.8328187209652,16.9747115900241,16.6449169071313,16.8203059789191,16.9034438345589,16.7502574292027,16.3555590039066,17.0908971878707,15.7635155319368
O43823;AKAP8;S323;TKLARVDSEGDFSEN,16.8328187209652,16.9747115900241,16.6449169071313,16.8203059789191,16.9034438345589,16.7502574292027,16.3555590039066,17.0908971878707,15.7635155319368
O43823;AKAP8;S339;DAAGDFRSGDEEFKG,17.5286316196145,15.086834935039,14.6954647275616,NA,NA,14.2457229595144,NA,15.863872628568,NA
O43824;GTPBP6;S43;LAAVGRRSPGNLEGP,NA,14.7469461005243,15.0086565329357,14.1053359510989,15.063697239438,15.2866888990239,14.690300053239,14.864202975961,14.4627755410618
O43847;NRDC;S94;EEEGRRGSLSNAGDP,25.9372941719321,25.8463335659469,25.6202316253562,24.6802685651469,24.0866391501732,24.3853962162129,24.1296196939223,24.3663600130312,24.8532494099056
O43847;NRDC;S86;ARLGADESEEEGRRG,NA,NA,19.930024687562,18.9424022703155,19.3734850638455,19.4804949420319,NA,NA,19.4249470991932
O43847;NRDC;S96;EGRRGSLSNAGDPEI,17.3717204114402,16.1995300827256,17.8459966093906,18.7881485195659,18.6850142769273,15.6583290864854,18.598156277278,NA,16.159209097941
O43847;NRDC;Y876;ESMDFLKYVVDKLNF,12.7645673662237,12.860340964486,13.6012309084944,14.0645711092677,14.9182854221609,NA,14.2275769568312,13.3869630889796,NA
O43852;CALU;S44;KVHNDAQSFDYDHDA,18.3423050058869,NA,NA,17.8280943616029,17.0039772796583,17.0745141310955,17.0096118719507,16.583590099024,18.4319171429369
O43852;CALU;Y47;NDAQSFDYDHDAFLG,15.2854321236534,14.9781312732509,14.9303433421665,15.1422926355007,14.5947863003104,14.9969479265347,14.6398443246843,13.8029827708893,15.3107112007495
O43852;CALU;S69;DQLTPEESKERLGKI,19.519253568117,18.7166925412661,20.4869509378667,NA,15.3392320486699,15.439058613949,14.7405778640463,NA,NA
O43852;CALU;S125;LNEDGLVSWEEYKNA,15.9793497765575,16.6197226963193,18.2351020412437,NA,NA,NA,NA,NA,NA
O43865;AHCYL1;S421;LTWERVRSQVDHVIW,14.3196995642102,14.22117115493,14.8874120609399,NA,14.4806845087652,15.0664995648603,14.7092060556058,13.9141469236113,NA
O43896;KIF1C;T1083;PRYPPYTTPPRMRRQ,18.8385470537144,20.0782366941085,NA,21.3018077881855,20.8896644894995,20.5957485008877,NA,20.7399977992723,NA
O43896;KIF1C;S915;MPSARPPSPPLSSWE,14.4754450143967,17.8140914857714,15.986553613721,18.2950779143559,19.2827471004412,19.3429785283394,19.7466383475084,19.8528295279703,NA
O43896;KIF1C;S676;RLYADSDSGDDSDKR,NA,16.9992263979257,17.2257023138769,16.8826956531814,17.7868228489606,17.9302299105547,17.6295315931155,17.9622783256354,17.2749089792178
O43896;KIF1C;S674;QQRLYADSDSGDDSD,NA,16.9992263979257,17.2257023138769,16.8826956531814,17.7868228489606,17.9302299105547,17.6295315931155,17.9622783256354,17.2749089792178
O43896;KIF1C;S1092;PRMRRQRSAPDLKES,18.0504107772566,17.1565926304918,17.3770666547068,17.799592771683,17.6549744271496,18.057580032456,18.0586917544671,17.9048778319741,18.072156590334
O43900;PRICKLE3;S437;RGAPHRHSMPELGLR,18.5538565666219,17.8956833079299,17.7157697923888,19.4975146419688,19.4339287365606,19.3486184879276,19.3395139272549,19.711492705393,20.1048186104574
O43900;PRICKLE3;S11;RGSRRRRSGRAPPEA,NA,NA,NA,17.653417275856,17.3994770251785,16.7288936963615,17.4554057951936,16.801859507559,NA
O43933;PEX1;S1211;KGRYRSQSGEDESMN,17.5136153822487,17.0523336586881,17.3128865458522,16.3075110263736,16.5334057155293,15.0710074133577,15.6974823241197,16.4424217477218,15.8905301403209
O60216;RAD21;S46;SSVESIISPKVKMAL,14.9365492170663,15.7701477512797,15.8397650522788,15.8434691914101,16.0654628536106,16.3716693417969,16.3185407675514,15.229214243786,15.3319430341997
O60216;RAD21;S545;EEEDEDASGGDQDQE,17.1413106752771,17.0642611775722,16.7743983207651,16.2783218510234,16.971339188828,16.5145561436078,16.4227506190657,16.3750689988406,14.6897269957039
O60216;RAD21;T394;KLFTRCLTPLVPEDL,15.3887702369777,15.3325658318551,15.2440731899415,16.0023561579164,13.7785774478838,15.3759266306182,15.977864721163,15.4214806836587,15.8673024774812
O60229;KALRN;S1799;KVRDGRKSFDLGSPK,18.2531642794577,17.9423449185639,18.0034134004336,16.6503554792649,15.5546730340529,15.9557195745707,15.5265830902503,17.0080634362005,17.1524256047506
O60231;DHX16;S106;LLEDSEESSEETVSR,19.6626602823572,20.6168771940704,20.8771321488311,21.1196359121964,21.1300537427614,21.4196189202211,21.0264724591626,21.1537211617706,21.1605113398573
O60231;DHX16;S103;SYRLLEDSEESSEET,19.6626602823572,20.6168771940704,20.8771321488311,21.1196359121964,21.1300537427614,21.4196189202211,21.0264724591626,21.1537211617706,21.1605113398573
O60231;DHX16;S160;QQTEKPESEDEWERT,18.953961800542,19.6932806569215,19.1259420004268,19.8391158629263,20.3401118716269,20.0547832291923,19.9936689609413,20.5307827121634,18.3642481021916
O60237;PPP1R12B;S687;DTEGLEGSPEKHEPS,16.5207741396626,16.7660482072193,18.3315893938649,17.6396005156625,17.0687602804916,19.453057662094,19.1455728103589,17.1602518236782,18.0062669930045
O60237;PPP1R12B;T808;PKERRRGTGINFWTK,13.2192525106827,13.5522237880951,NA,12.8127053883421,13.9056813550199,12.4180965591498,13.6796300915226,13.0069350568691,NA
O60238;BNIP3L;S120;SRDHSSQSEEEVVEG,NA,16.3028543011056,15.5481732945202,15.8398192617167,17.321103201245,16.3285458931886,16.0652698171657,15.676797237034,NA
O60239;SH3BP5;S376;SECSGASSPECEVER,16.6977681823664,16.8838099531328,16.6412111089547,16.4027372274835,16.5695518898096,16.0930741420861,16.2322855650329,16.6776391496811,16.9258606195654
O60239;SH3BP5;S375;RSECSGASSPECEVE,15.4633955244915,16.5263708471724,16.6266040478618,15.9280998731336,16.3740485936002,15.9124231483732,15.5634803744617,16.3398816783653,17.0696708272581
O60239;SH3BP5;S421;SKSQSSTSPEGQALE,NA,15.1657084332858,NA,15.7147133060474,15.2736032366756,15.1645063665511,15.761600376201,NA,NA
O60244;MED14;S617;TNAKRKLSDDPCPVE,20.2063379903356,19.4886929627354,19.4777540613634,19.3284424208114,19.3373614744903,19.2699177825969,19.4071171010644,19.73492824836,19.6743491342233
O60245;PCDH7;S1011;TVQLHPQSPTAGKKH,16.4239279597569,16.8157106657283,16.708496713061,NA,NA,NA,18.1649657573047,NA,NA
O60245;PCDH7;S989;SVNGGPGSPDLARHY,17.2150204853994,17.3204041354219,17.3646876878813,15.5797316919117,14.9024767452336,13.9532939900462,14.4312978267519,14.8339258407404,15.0484085831038
O60256;PRPSAP2;S227;DLVDGRHSPPMVRSV,24.919233020789,25.4520521022249,25.4520671899714,25.3076704870015,25.8388930510743,25.8287973461904,25.3826543126902,24.2830475734785,24.9083621395634
O60256;PRPSAP2;S219;GEAQDAESDLVDGRH,NA,NA,NA,NA,21.5509055069791,NA,20.7268006082232,19.8069161805249,20.6899071655322
O60264;SMARCA5;S116;AAQKTPTSPLKMKPG,23.6392899615669,23.0314378105243,22.921330936444,24.0759962368838,22.9016645980984,23.0923713437033,24.08337061401,23.0200072614936,23.5261241181974
O60264;SMARCA5;S66;EEIFDDASPGKQKEI,21.1111992733854,21.7402895434219,21.5079451947936,22.411832632982,21.8124741357511,21.9091390262,22.3028842710965,21.6072196892738,21.6394189439815
O60264;SMARCA5;T113;IQPAAQKTPTSPLKM,19.4603126106361,19.5477511977311,19.79088604129,19.2305648455448,19.3984219495044,19.438537770653,19.0830584797739,19.4807508097547,20.209963964715
O60271;SPAG9;T217;PAGDGLLTPDAQKGG,21.3309720384871,21.8553683628461,21.2624832983766,21.2009402066657,22.0325843645428,21.6829839212244,22.1506338284726,20.8243396478635,20.6136191586582
O60271;SPAG9;S203;IRKERPISLGIFPLP,18.5762556013834,18.9227931414096,19.1182028763371,17.8488592337958,19.2829941182839,19.1025328192241,19.7393475189021,18.2850348291262,17.442183053116
O60271;SPAG9;S733;QRSASQSSLDKLDQE,19.4303508937327,19.8650391770083,19.5958419559014,19.8263482925055,20.5351462417447,20.1946335103882,20.6200764434778,19.3713518827211,18.8726995378737
O60271;SPAG9;S730;GSKQRSASQSSLDKL,20.0622416592599,20.3853401957485,20.4739944953389,20.4672938676259,20.1997074169594,20.6983946240683,20.4124129993723,20.8497966679822,20.6962860602719
O60271;SPAG9;S183;RTKLHQLSGSDQLES,22.1034405087348,21.1759592008137,21.3952153202561,21.1410365657614,21.4082189531949,21.6860391864121,21.5582209689898,21.3810236600718,21.9029078923033
O60271;SPAG9;S185;KLHQLSGSDQLESTA,18.0133955661021,18.3398539455202,18.5354032847289,18.3102356483574,18.1037796966409,18.7134888018826,18.6482356838138,18.1633717241939,18.5832057492201
O60271;SPAG9;S332;TRNVSTGSAENEEKS,18.8882495006519,18.7278593254437,18.5603860813662,18.6037751353817,18.5718384162512,18.8857070581312,18.666299433598,17.6951225743628,18.1293301809852
O60271;SPAG9;T226;DAQKGGETPGSEQWK,16.9224106322782,17.1664973528665,17.9340563583132,NA,18.4090366234081,18.298376988483,17.188915314996,17.1754915585995,16.8514612353559
O60271;SPAG9;S314;APNKSEISKHIEVQV,NA,NA,NA,16.1000561443675,16.1948772198981,15.7438336657509,16.2665761449894,NA,16.0479021649081
O60271;SPAG9;S311;VTDAPNKSEISKHIE,15.3469753259051,15.1478660797601,15.7935674182803,15.0641136248266,15.1811122776689,15.6043723722598,15.5349688901744,14.9673307423556,15.7454787082534
O60271;SPAG9;S493;KAKDDDDSDIPTAQR,17.9747515383615,NA,17.2524348126275,NA,17.3647888536537,17.4032234646951,17.1999293603397,17.3897811721318,17.6108400924329
O60271;SPAG9;S815;AGEDLSESGQVDKAS,16.5062546186873,16.2923552380092,16.5147183294204,17.0490993198989,17.0398203867082,16.5988187482709,16.5516545176256,17.6847808598562,16.9656729074572
O60271;SPAG9;S109;KFIEFEDSQEQEKKD,17.1776270780416,16.297807038642,16.2632059604752,16.0319033198159,15.8276922860462,16.4999540455448,16.1041117730835,16.3822267409414,16.5104294912843
O60271;SPAG9;T1264;AQEPGSQTPLKSMLV,NA,15.6430879872288,16.2709989867297,16.1885821467185,16.1755001176281,15.8340165376129,16.6954825771025,NA,15.9873064884854
O60271;SPAG9;S1144;GTGKLGFSFVRITAL,NA,NA,NA,14.0914986882311,14.4268865438635,14.6082030550472,14.6663803998927,14.142148929253,14.6765135161953
O60271;SPAG9;T348;VQAIIESTPELDMDK,NA,NA,NA,14.5142436226728,14.6346589850285,14.9679587764746,15.1465874501672,13.4756284264902,NA
O60281;ZNF292;S654;VFNDNDGSDDENDDK,17.4859212716534,16.6012771528114,16.9879434018169,16.8983588262449,16.6867479971871,NA,15.7905979603532,17.0641653672384,NA
O60282;KIF5C;S935;PGHYPASSPTAVHAI,21.8182864636394,21.8065398070653,22.0348290127146,19.624867855358,20.7116656278468,20.9514637175517,20.6739461256783,19.7538267038531,19.1491570413732
O60285;NUAK1;Y624;QNRPRPQYLKRYRNR,12.3414953736896,12.9033348342485,12.61536347583,NA,NA,NA,NA,NA,NA
O60291;MGRN1;S515;QQGTRAASIENVLQD,NA,16.02309117753,15.9949456119848,14.8734744659489,15.4427629116843,15.2737768832905,NA,15.6140246235514,NA
O60291;MGRN1;S337;RKKPGALSPVSFSPV,16.8724149073808,16.499911867048,16.9902962400446,15.5102956144704,15.7241621767073,15.643805334707,15.636566851715,15.8421649152828,16.6527018411854
O60292;SIPA1L3;S401;GLDPAFTSTEDLNCK,18.2772955702342,18.4375324497564,18.2630189387184,17.4640395210428,17.6103707960672,17.1152549614484,NA,NA,NA
O60292;SIPA1L3;T400;GGLDPAFTSTEDLNC,17.1330234232761,17.7327682259052,17.4915628510902,16.9241272898899,17.0276632329166,16.4672396850351,16.6180557603696,NA,17.0705164015431
O60292;SIPA1L3;S100;LREHSNPSPSQDTDG,19.0310049424665,17.2870753781462,18.6037594471297,15.0562489954961,18.7087074557118,18.3290955102406,17.5885109588031,17.1133677067182,14.371196822399
O60292;SIPA1L3;S1544;KGLQRTLSDESLCSG,16.8909399316287,17.4716425075271,17.7493569963249,16.6041671662211,17.17013568887,15.8099820663119,16.8263025391019,17.2181799143021,NA
O60292;SIPA1L3;S158;FQDGWPRSPGRAFLP,17.3947794181538,17.4389328011895,17.4755538635297,16.6807572734481,17.60964258251,17.8653649954316,17.5824231000401,18.1756832226692,17.110890849072
O60292;SIPA1L3;S1364;ADRRREVSPAPAVAG,19.3094172849157,19.1608850077832,19.1625806249605,18.3364278698471,18.0478273116642,18.2901149988389,18.266864740592,17.1823361638509,18.681739023855
O60293;ZFC3H1;S655;SSNSDPPSPPVLNNS,19.5683803884028,19.5571174498708,19.6989153376877,20.6726906270063,20.2304784780862,20.1882707042846,20.0082299201995,20.8492596636981,21.1383308439723
O60293;ZFC3H1;S949;KMMRLDSSPVSSPRK,17.0370380784801,15.7961218311013,16.4378744525577,18.7425308787832,16.7382412360665,17.6517626530609,17.7252313748621,18.1886545748213,17.6050492321436
O60293;ZFC3H1;S352;QNLTRRISTSDILSE,15.714278078206,15.4945737606508,15.2219684916024,16.9023163117742,15.5298589285889,NA,NA,16.2688617906234,16.7451341071643
O60293;ZFC3H1;S1046;SSRERRRSFLESNYF,17.3875698331475,16.8372235903224,16.5975851781392,18.9648637795526,17.0626951500079,17.2554467340523,16.8486989948456,17.8881165632911,17.5250465319513
O60293;ZFC3H1;S1304;ISDNSFSSDEEQSTG,NA,16.383358528747,16.761922394801,17.3301064627577,17.3239422893306,17.3667293348219,17.0010350255352,18.0605453798586,17.648607623565
O60293;ZFC3H1;S1303;PISDNSFSSDEEQST,NA,16.383358528747,16.761922394801,17.3301064627577,17.3239422893306,17.3667293348219,17.0010350255352,18.0605453798586,17.648607623565
O60293;ZFC3H1;T766;KENDPLRTPEALPEE,NA,15.2335492365429,15.2957322575104,17.7343692912846,16.5039166443739,16.2723344159761,16.4585092839157,16.4548364881811,16.9966971619669
O60303;KATNIP;S253;QETEGRSSPGPDTLV,NA,15.8655953517606,NA,18.4275249100116,18.5505715173535,18.1966763927649,15.6559990664201,15.409648071076,NA
O60303;KATNIP;S777;KPKPLWLSPEKPLAW,13.2150039061468,14.7265659119591,15.0651937559029,15.1715116643522,15.3970365402584,15.8815544060106,15.7676454704489,16.1626591396583,15.8056571964049
O60303;KATNIP;S691;STNCRKDSLSQLEEY,15.4856467250453,15.9142109183874,NA,14.4515283601493,13.5022236687498,13.1939908135265,NA,14.955504764221,NA
O60303;KATNIP;T1298;PGLDHVVTIRLDRAE,NA,NA,NA,14.8395265462782,14.7091861826647,14.6111987212837,14.6832491127123,NA,14.7477136048445
O60306;AQR;S39;APHIKKKSPFDIKVI,16.5310660864722,15.9573798968783,16.128435424995,17.1049450478678,16.5375907564392,16.9493331806433,17.0073482525924,16.7072223324027,17.1830078308451
O60307;MAST3;S680;ERYRHLGSEDDETND,16.1267771474046,15.6695980704151,15.5557722072874,NA,16.5455045848939,16.4010065786401,16.7088151234082,16.287455279114,NA
O60307;MAST3;S146;LDEEGGRSPRLRPRS,15.039407916076,14.3600149226648,NA,15.6678162129089,15.853944635209,15.8028343907982,15.0537294024411,15.8340957403629,16.0117598484127
O60318;MCM3AP;S538;EDAPFQHSPLGKAAG,18.5598036888714,17.8813938968335,18.1988772103658,17.6662053975465,17.7406568169353,17.7602493849948,17.8057123960133,18.4118021572611,18.8315094833618
O60318;MCM3AP;S527;KPGDGEVSPSTEDAP,17.7261596672715,18.602442818046,18.0022451720451,17.5610820484854,18.2332749080891,18.08360456469,17.7155703516616,17.9646457964697,NA
O60333;KIF1B;S1487;GWRPRGDSLILEHQW,16.7235438775226,17.9948182779651,17.5584873845051,17.4055463677242,17.7212158929199,17.5844872722284,17.490339138419,17.8545245603028,16.1353745979104
O60333;KIF1B;S1057;AMTRSGLSLEELRIV,16.2978131218629,16.5333339139457,15.5624180954538,16.7767763982856,15.8721101990134,15.1700803822751,15.7286813749996,16.2768372895892,14.4848400314844
O60333;KIF1B;S1454;CKMSDTGSPGMQRRR,NA,16.7696808893227,16.8371107289609,16.956468631924,17.2774774994405,17.8316160613866,17.8867078978586,17.5311368078546,16.8979137629034
O60341;KDM1A;S166;PPEEENESEPEEPSG,20.4068231403274,21.7139645405703,19.4725952159907,21.9380780606739,21.8376231968394,21.2802891268199,22.1715732648254,21.6207972122426,21.4940545615555
O60341;KDM1A;S137;LSEDEYYSEEERNAK,20.8825212372733,20.1578454957418,20.8401958314013,21.0209042383504,21.4717870839757,21.3497248696003,20.1356411842871,21.5052588777337,19.8197724962705
O60341;KDM1A;S131;DESLANLSEDEYYSE,20.8825212372733,20.1578454957418,20.8401958314013,21.0209042383504,21.4717870839757,21.2537503934544,20.1356411842871,21.5052588777337,19.4530593992634
O60343;TBC1D4;S341;QPRRRHASAPSHVQP,20.9686794052816,20.8553154267248,20.7708704704133,21.4803617848291,21.5142397111329,21.1740661045412,21.3119307702945,21.5014708332346,21.3993642481166
O60343;TBC1D4;S570;AKRSLTSSLENIFSR,19.527012524426,NA,19.5056945600253,NA,NA,19.4348502361901,19.3535795924684,19.7874072677644,20.2327941508547
O60343;TBC1D4;S569;KAKRSLTSSLENIFS,NA,16.4268517620168,NA,16.0545987691097,15.94866823715,15.826560829839,NA,NA,NA
O60343;TBC1D4;S666;GRAQGVRSPLLRQSS,18.3642398028277,18.9371085534371,18.8300488924466,19.6372390868253,19.2837875465949,19.2903209068922,19.3744338664759,19.3987756497177,18.9433966959662
O60343;TBC1D4;S588;RMRGRLGSVDSFERS,19.9565608054877,19.8031902215574,19.4982403775619,19.4760707699486,19.473206643981,19.3135594827064,19.4917800991162,19.5904328771293,19.5683940042062
O60343;TBC1D4;S591;GRLGSVDSFERSNSL,NA,14.874066532214,15.09289643575,17.3099093403947,17.2341401552479,16.4909399088442,17.0223914540931,16.6682194672336,16.1309372709768
O60343;TBC1D4;S318;EFRSRCSSVTGVQRR,NA,NA,NA,NA,NA,NA,16.1862265667267,16.7220695711895,14.6656131789347
O60346;PHLPP1;S412;PLPQTASSPQPQQKA,15.8048229148785,NA,NA,17.7831748081878,17.7088903756256,17.8370663304141,NA,17.2008487727125,17.2840247658627
O60347;TBC1D12;S315;ASARARRSGGFADFF,14.0427961940626,12.8302185469306,13.2641499952875,13.7747121234313,13.5749791593641,13.1608403365224,13.4400877906022,14.017170333706,NA
O60353;FZD6;S526;SRRVLQESCEFFLKH,NA,NA,NA,13.5135454632964,12.8001995433501,NA,12.6210140037707,13.7736693773451,14.1697439634859
O60353;FZD6;S620;QDCGEPASPAASISR,NA,16.858472069367,17.0816413872964,17.6372460314383,17.2571658478024,17.3371684990231,17.532421210773,16.7668361681615,17.2630244522004
O60381;HBP1;S430;SGTVSATSPNKCKRP,14.5175821334544,14.20632088273,14.6016123776994,14.3375727131405,13.7912381724572,14.2053221741504,13.7430836562811,13.9390903468669,NA
O60437;PPL;S1657;RENHLRRSIVVIHPD,19.8460771710617,19.7208641978463,19.4026517344102,18.1770478819598,19.3154448050033,18.5410357062855,18.589619154514,19.1497031778863,16.1937372823394
O60437;PPL;S887;LQRNRPDSGVEEAWK,13.4821010140592,13.8244025531405,13.8239985847772,NA,13.9126073737026,13.6446929058208,13.8272011888691,13.6194857492846,NA
O60493;SNX3;S72;STVRRRYSDFEWLRS,20.421328527345,21.101343217338,20.6737152867112,18.8942624255059,20.2628597143864,20.2763957434794,19.9129840077799,20.0788794440652,18.7270494012547
O60500;NPHS1;T459;GQKLRAGTRVRLVCL,NA,12.3184005165343,12.9282570831714,13.3371663797446,12.7146570357921,13.2978125214172,NA,13.341696097062,14.5653474951036
O60502;OGA;S364;IKLENEGSDEDIETD,19.5310070386411,18.7732275495913,18.450463200688,20.1417859964665,19.1273826973056,18.935116663505,18.982105395564,20.0001163583058,18.1895834425512
O60503;ADCY9;S589;SCAEALLSGFEVIDG,NA,NA,NA,14.776134292785,15.2401207023972,14.9235766598642,NA,NA,NA
O60503;ADCY9;S691;KLTNSQTSLCEILQE,14.4663912339679,NA,NA,14.9326527373578,13.9865186441211,NA,14.406208890217,15.7956193714429,15.9563108343572
O60503;ADCY9;T690;EKLTNSQTSLCEILQ,14.4663912339679,NA,NA,14.9326527373578,13.9865186441211,NA,14.406208890217,15.7956193714429,15.9563108343572
O60504;SORBS3;S530;DGPQLPTSPRLTAAA,22.8096448124521,22.8775693714777,22.8925607763885,20.7920249658487,20.0993270098376,20.067180043579,20.2743046705514,20.4478085014061,20.3434007615613
O60504;SORBS3;T529;DDGPQLPTSPRLTAA,NA,NA,NA,16.6613535229122,16.2964145181572,15.9985887298056,NA,16.8207554981692,NA
O60504;SORBS3;S545;RSARHPSSPSALRSP,19.726670561863,14.8964846355041,18.6978499162497,17.9466495071707,16.4351405736019,16.2031019083798,NA,16.4369199328322,NA
O60504;SORBS3;S395;KFDFQAQSPKELTLQ,16.4718636430855,15.9550052346854,16.3476943161229,14.3559110464634,NA,NA,13.9735775475132,13.2416091336357,13.9219187980894
O60504;SORBS3;S373;SASNGGGSPARREEK,15.4516863457404,14.4361554489802,14.3925147934775,13.441545901291,12.5995768819923,13.2306094266016,12.8328916888726,13.3028012614667,NA
O60508;CDC40;S43;SLMHLTKSPSSKPSL,16.4855712257739,20.6859192451755,20.6302920126055,20.658154814335,20.0237877694456,20.0676514361928,21.3690659414224,21.1446536820349,21.9948062533003
O60524;NEMF;S417;LRNPYLLSEEEDDDV,20.3867300030731,20.2402250668108,19.7392033927392,19.990706392587,19.5690700150716,19.8726098414003,20.1068378391483,19.8071026803168,21.1501424458117
O60524;NEMF;S831;MKKKKLPSDSGDLEA,17.600512664179,18.3585473090377,18.252114781883,18.4459233224078,16.9483694848228,16.9912677639527,16.8640315904405,17.5152473041536,18.6976848939258
O60524;NEMF;S936;PRGGQRVSDNIKKET,16.3288887720721,13.9383020331152,14.2598596592355,14.4496360535109,14.2404942844323,14.4269575643561,15.6165161181171,15.9240550658402,16.1586192478742
O60551;NMT2;S38;ETEHAKGSPGGYLGA,19.0824276396836,18.7130956625149,18.720746240828,18.9124184218302,18.7899058308853,18.8193205828477,18.6226606355329,19.1348015325253,18.5479828355667
O60566;BUB1B;S670;TLSIKKLSPIIEDSR,NA,16.8426213376972,16.1941010001542,17.9901318139963,17.1022831297105,16.9695193386698,17.03711273407,17.4125996197265,15.2531076801818
O60566;BUB1B;S543;LSEKKNKSPPADPPR,19.7125129055602,19.409023926899,20.0001240028071,20.104920087534,19.3561598627192,19.7239874226462,19.1998653367809,19.6230901870673,21.0434787689646
O60573;EIF4E2;S13;DALKDDDSGDHDQNE,17.7273258764983,16.6990173182235,16.8614511407569,16.9692116291109,16.2639981360194,16.7335557329013,16.561172623421,16.926816199283,17.3628754967877
O60583;CCNT2;S601;IPPTVLRSPVGLSSD,NA,NA,18.6948315381801,NA,19.9128746541746,19.7398189164182,19.168313978952,19.7988388317161,19.1537537292806
O60610;DIAPH1;S22;RDKKKGRSPDELPSA,18.7449327601883,18.7185656850816,18.4116643664218,18.5379434968196,18.8551199424676,19.4354458914324,19.1442005446235,18.456299038919,17.4756922806671
O60658;PDE8A;S457;SDGLRRLSGNEYVLS,18.5003245677652,17.9549173664784,17.5243444112806,15.6987212178278,17.3081013379073,16.7554259462568,17.3444077751004,16.0776129060989,15.5258741852425
O60669;SLC16A7;S448;ARQKTRESEPLSKSK,17.3103716741878,16.711323828096,16.8290994241945,17.0266808243763,17.1178701826326,NA,16.82004525249,17.4243159759211,17.5939368641682
O60669;SLC16A7;S457;PLSKSKHSEDVNVKV,13.8252909564687,12.6689495785218,12.5854907684217,NA,NA,12.9808217414853,12.5222696701196,13.6454978258771,13.7922863667312
O60673;REV3L;S1967;TQNPRPGSPLRSGQG,15.0470775181944,16.696665241359,15.3391782941044,16.8237350503825,16.662861954668,16.996806763602,17.2161505236634,16.4896487893788,NA
O60673;REV3L;T1041;KYPIYPLTPKKSHRR,15.2713712880306,15.9865341569613,15.194096933022,16.383897647485,17.1699150997216,16.0739431359143,17.4182757065658,15.6197408467588,15.3707300692224
O60675;MAFK;S25;GENAPVLSDDELVSM,18.0967122503394,18.5068348187529,18.3372880167739,18.3199214421902,18.4131242274611,18.222488707746,18.840087598919,17.8352544658453,17.7940001841923
O60678;PRMT3;S27;DLPELSDSGDEAAWE,17.3116582850782,19.099466420012,19.4918979595046,19.3928522423376,19.5806592808144,19.9496034647888,19.6297126779003,19.5578509634265,19.2123845803969
O60678;PRMT3;S25;EEDLPELSDSGDEAA,17.3116582850782,19.099466420012,19.4918979595046,19.3928522423376,19.5806592808144,19.9496034647888,19.6297126779003,19.5578509634265,19.2123845803969
O60701;UGDH;S476;KRIPYAPSGEIPKFS,16.9614122629803,15.0039687704012,15.4175655981189,NA,15.0731831011385,NA,14.1662166050303,13.8419582776693,NA
O60716;CTNND1;S862;NASRSQSSHSYDDST,22.0242104955258,22.0745602340597,21.6322635134343,NA,20.7724908517033,20.6438276844518,20.5406651573292,21.2984724945736,NA
O60716;CTNND1;Y865;RSQSSHSYDDSTLPL,19.1720281679478,18.4335437419852,16.7227451072658,16.2176837821043,NA,18.5485383518475,17.817286787589,NA,20.3634523127735
O60716;CTNND1;S864;SRSQSSHSYDDSTLP,21.0402091506663,19.1088199331828,20.5223175231573,17.6367572312662,17.8582878699602,17.7033124312439,17.5990852123959,18.2105335412024,20.8551349290078
O60716;CTNND1;S288;GLEDDQRSMGYDDLD,22.064398241236,22.1167147650565,21.5814949459714,19.0414852732247,20.3935929210276,20.1624126332358,20.4966798580336,20.979383999453,17.6941607578942
O60716;CTNND1;S230;GGSDNYGSLSRVTRI,21.7056248701586,21.2191653650938,22.3520362395607,16.0960557272234,20.8055269729175,20.7550358629318,19.4429917298894,21.1576494605229,19.4450544110807
O60716;CTNND1;S349;HERGSLASLDSLRKG,22.1378608986537,22.0481883438861,21.3139343218577,21.4995198380471,21.4412424387418,21.1094284741215,21.444179646416,20.8544603096409,20.9249947703071
O60716;CTNND1;S352;GSLASLDSLRKGGPP,19.7784386729946,21.241851732082,21.3968714115345,19.2835284035508,20.6143624813405,20.4411934260948,19.9036540038089,20.6281562892406,20.6709094978672
O60716;CTNND1;S268;PQVRVGGSSVDLHRF,21.5475407069308,21.4914874806758,22.6170192557324,18.3548822579912,20.9318679786664,20.7815733345756,19.7564360290442,21.2674004732203,19.4922475580059
O60716;CTNND1;S269;QVRVGGSSVDLHRFH,NA,16.4051904175445,16.5731274621924,14.984515694752,15.9477294246739,15.9621416070426,14.2623086889004,16.6183071533541,15.5477760456406
O60716;CTNND1;S920;HNRTLDRSGDLGDME,21.1533126557598,21.3244177437442,21.2789752403861,20.4662097985187,20.6683283212036,20.5806653608053,19.3645582053501,21.251372329527,18.7440351088368
O60716;CTNND1;T916;ERGDHNRTLDRSGDL,19.0138788604947,18.6692648857184,19.4675491043368,16.3720173437655,17.9648569945217,18.7364614080314,16.2219665504005,18.8062268939193,14.4884107770469
O60716;CTNND1;S651;VDFPKRTSPARGYEL,17.0628635862288,17.4520626588019,NA,15.149767187312,16.4578492175353,16.4022817773757,NA,NA,NA
O60716;CTNND1;S899;NMGSNTKSLDNNYST,17.7684488821623,16.5069832736135,17.5107854115029,15.6146137008103,16.8042147136242,15.4203102318084,15.2121807733901,16.2507966147312,15.1688948938131
O60716;CTNND1;T906;SLDNNYSTPNERGDH,15.8341418494005,15.5951837131756,14.190760088233,14.8590954182407,15.5716475608154,15.7575371995073,15.1413668245705,13.7173829496366,13.0891465543439
O60716;CTNND1;S847;EKEGWKKSDFQVNLN,16.2310644146709,16.2891234778169,16.6526220120272,NA,16.3630055901212,16.799220961443,16.1498016425325,16.6984097769306,16.4349236815327
O60716;CTNND1;S713;LRQEKALSAIADLLT,13.2214811244211,13.4612798621922,13.5112439506618,12.3776856559522,12.6052187193399,NA,12.5306437622764,12.0769694944368,NA
O60749;SNX2;S119;RIESKSMSAPVIFDR,18.0074827804769,18.4334122664265,18.2702935477928,18.5354873940332,18.5726693407686,18.4124136441258,18.2924132103689,18.9717803869152,18.7116736123079
O60749;SNX2;S185;FSVKRRFSDFLGLHS,20.0889417151007,19.7443113465632,19.2825046915188,18.4238037135747,18.8710480356444,18.6743798652939,18.4735595588702,18.7303172932418,19.3757139639566
O60749;SNX2;S277;AVNTQALSGAGILRM,16.4991696969901,16.7571034909104,16.5983630424712,17.1262929404303,17.0818785154651,16.7235146111089,17.235570063804,16.5611739419522,16.8960148545373
O60762;DPM1;S9;ASLEVSRSPRRSRRE,26.1654576283664,26.2694509956564,26.2199440980182,25.6244286885147,25.7288793938024,25.5725761933074,25.5408008612497,25.6407900641741,25.9843414584932
O60762;DPM1;S21;RRELEVRSPRQNKYS,15.2164873274536,13.7288446670116,14.7137320837208,NA,NA,14.2510284577586,13.6633800727261,NA,15.6861156738925
O60763;USO1;S942;EEEDELESGDQEDED,22.5011420189862,21.9831881972064,22.4123440163323,21.9788398026737,21.8005830756753,21.8172480191444,21.3236002275495,22.482468767514,22.1950966421737
O60765;ZNF354A;T185;QILPREKTPPKCEIQ,NA,18.0172851346798,18.0265151310601,18.6908043399737,18.6206453267189,18.4553177470897,18.457028738793,18.1947692382803,NA
O60784;TOM1;S160;MTDLDMLSPIHTPQR,15.893349726068,16.7456235346179,NA,16.5193978972344,16.47717134767,16.4109136708448,16.7920659280933,14.1449843339471,13.3730424854503
O60825;PFKFB2;S483;IRRPRNYSVGSRPLK,20.4077010216892,20.1366731532164,20.3018217368541,20.8610635076395,20.1352266260315,19.3650400759632,19.2338255600259,22.3297847694007,21.5887479246686
O60825;PFKFB2;S493;SRPLKPLSPLRAQDM,15.8169750636857,16.3931469460794,16.5803559001212,18.5090053851582,16.8332818755017,16.7327465452141,16.1921234505754,18.5382140427932,16.5342583288705
O60825;PFKFB2;S466;PVRMRRNSFTPLSSS,20.9541042434996,20.6571449923222,20.8424858967839,22.1619429326948,20.6674337620726,20.2632040166011,20.1709588454569,22.5967663393204,21.9371586546949
O60828;PQBP1;S247;FQQRPYPSPGAVLRA,NA,17.0701911836421,NA,17.0096695768855,17.3889443516732,17.5141429019199,18.1949992245886,NA,16.5020445554088
O60832;DKC1;S21;KKKKERKSLPEEDVA,22.2501930795656,21.9446678118447,22.2281874465134,22.2524923128782,22.7711752189317,23.1488526798812,22.946226619256,22.270532343795,22.6263794890601
O60832;DKC1;S494;AEPGDGDSDTTKKKK,22.5913041419934,22.9465306538524,22.6414678355556,22.6989151222159,23.188196184523,22.6080853749336,23.3873375776867,22.3303356637187,21.4757257184966
O60832;DKC1;S485;KAKAGLESGAEPGDG,21.5335152934257,21.4630236161482,22.0931104084222,20.8116391233674,22.382336270242,22.5378807386195,21.4707180469059,21.495354625223,21.7525747028718
O60832;DKC1;S513;AKEVELVSE______,20.5635692911547,20.6758650100416,21.30219895667,21.0940571521257,21.7174162042608,21.6326621237917,21.7642425821415,20.8481242656456,20.987747180329
O60832;DKC1;S453;KRKRESESESDETPP,17.9903608048012,19.6417174483108,19.7657380863879,17.7247179855839,20.1949331511628,19.6695743850448,19.620467054827,17.8776445122103,18.2990801511416
O60832;DKC1;S451;TAKRKRESESESDET,17.9903608048012,19.6417174483108,19.7657380863879,17.7247179855839,20.1949331511628,19.6695743850448,19.620467054827,17.8776445122103,18.2990801511416
O60841;EIF5B;S214;KPGPNIESGNEDDDA,25.4468739476964,25.2377849751372,25.2806223551,25.3239018988597,25.5319081803169,25.4492814364984,25.2629515297556,25.4203267694812,25.6340948452795
O60841;EIF5B;S113;QSFDDNDSEELEDKD,23.3938687788877,23.0742041347461,23.0653727878443,23.1346916274958,23.2420766941566,23.3140976981281,23.0603395195055,23.1815468708034,23.4836294005893
O60841;EIF5B;S164;SNKKWDGSEEDEDNS,22.6232108482519,22.6011103622689,22.7392469051795,22.5955068165038,22.9121301120404,23.1338178256505,23.0150698183245,23.1117986225194,23.13936086694
O60841;EIF5B;S137;KVEMYSGSDDDDDFN,18.7962302063621,21.9772414160861,22.2969055588613,21.6638400607537,22.6130783414428,22.8566685322438,22.4866976110161,22.5439314065933,23.4131287082161
O60841;EIF5B;S135;KPKVEMYSGSDDDDD,18.6368058395017,21.8670288600782,22.2596498378012,21.57539850353,22.6130783414428,22.854699067702,22.3665091624589,22.5423884687492,23.4131287082161
O60841;EIF5B;Y134;AKPKVEMYSGSDDDD,16.8720411591631,18.2290552864262,17.0386478738166,17.620932882776,NA,13.7401274950292,18.8531515536623,13.3530063894904,NA
O60841;EIF5B;S107;GQKGKKQSFDDNDSE,19.6763321593477,19.427503759743,19.2385261654875,18.8728141632555,18.4910191746793,18.5230707877902,18.7615722491375,19.1905553924623,19.0565828564479
O60841;EIF5B;S1168;IEPIPGESPKMFGRH,18.9231013801229,18.7398497915046,18.6319699843285,19.9405566258696,19.3473176343773,19.3761352060515,19.7944965191962,18.9606746392512,18.7463727157024
O60841;EIF5B;S66;LKELEELSLEAQGIK,14.9517187795183,15.4766365594853,15.2415066470937,15.5913144024873,15.7175192526703,15.6139629107546,16.1916246941053,14.7222899286035,15.4590333188317
O60869;EDF1;S4;____MAESDWDTVTV,16.3951087200535,16.184558004248,16.0821760151411,16.18527069907,16.8697977358228,16.8893984544959,16.7204000372205,16.7824439337041,NA
O60885;BRD4;S601;KPPPTYESEEEDKCK,21.6283280812087,21.2011791708722,20.7508411632368,21.4773234911619,21.5158247081823,21.4245040977722,21.0579167516125,21.5385937728069,21.6973274469507
O60885;BRD4;S1126;IIRSEPFSPSLRPEP,NA,19.6014134266591,18.8845753235579,19.713868113917,16.9249075207915,NA,19.8474619444258,20.0986436371597,19.4821187311375
O60885;BRD4;S1117;VKEEKIHSPIIRSEP,20.5227200618233,20.2872398186017,20.6110552896303,21.0901235280661,20.6595237907831,20.5447704259762,20.2257473444313,21.1619132073733,20.4836908241957
O60885;BRD4;S1045;QVIQHHHSPRHHKSD,16.341350367475,15.7842253307356,15.8739355721652,16.4065343163974,15.5860185444268,15.9255269259681,15.9102070348636,16.6771654596905,15.8894994205068
O60907;TBL1X;S45;SHFINTSSPRGEAKM,14.1610999665166,15.7057361128234,15.8600096181351,15.2040816052488,15.6852439279116,15.6704607922878,16.0300965178178,16.8601375171171,NA
O60927;PPP1R11;S77;FGESSTESDEEEEEG,17.0967796955229,16.8333669352234,16.897061788193,16.3802334944098,16.9955627366627,16.4455740566575,17.0770148912773,17.1195566910617,16.9612414107111
O60930;RNASEH1;S76;AFVRKSASPEVSEGH,19.6808767586885,19.6021617741872,19.7615237935013,20.1375327141058,19.5751446395725,19.7475788592256,19.296402624859,20.0483298715659,20.6400764784785
O60930;RNASEH1;S74;AWAFVRKSASPEVSE,15.0859460031595,16.0551243099203,15.9198521934752,16.1673062980697,16.1977579479144,15.4682266699114,15.2766075700424,16.1611552578217,16.1043358187676
O60934;NBN;S432;RIPNYQLSPTKLPSI,19.4829806234697,20.3857931569173,20.7804672429913,20.8411527943841,21.0073934912842,21.3299679198416,21.1676316203209,21.0733332028948,19.5249286320796
O60934;NBN;Y429;AKMRIPNYQLSPTKL,NA,15.2277205270634,16.6290133118705,NA,NA,15.7034030731534,14.9485490620718,14.5696766784067,14.7322720333382
O60941;DTNB;T468;HEQASQPTPEKAQQN,15.7166327295481,18.7618775505028,18.812101346025,20.051223420187,19.4253882346831,19.1339139996929,18.9901363015208,19.9565521136444,20.1752640880388
O60941;DTNB;S394;HCARVLDSPSRLDEE,18.4184343723282,NA,17.8848737938779,18.6825844294723,17.514369893554,15.7054010460348,16.9305536116506,19.2536544648259,16.4959856256303
O60941;DTNB;S608;SLVKELHSAEEGAEE,15.9217503835396,16.007842640293,16.6356909810143,16.0902572434162,NA,15.2794848240952,NA,16.9757786662824,16.8862363335905
O75030;MITF;S414;IPSTGLCSPDLVNRI,NA,NA,NA,15.0578913549897,16.0575850806693,15.4682622179926,16.0225723839661,NA,14.8369893963936
O75044;SRGAP2;S206;EDRQTPRSPDSTANV,17.1461138636262,16.6922101669626,17.1495392995267,16.8499157163045,17.0256488069547,17.3297836852889,17.0202538464531,16.8449139953667,16.4828142702983
O75052;NOS1AP;T264;HPQEPMLTASPRMLL,16.1328618601814,16.4905897247192,16.9082142357312,NA,16.6273971924111,NA,NA,NA,NA
O75052;NOS1AP;S266;QEPMLTASPRMLLPS,16.7245431411645,16.507567802269,17.3468945604311,18.4638536105677,NA,NA,14.9044940951939,20.7173648869721,19.7677964057887
O75052;NOS1AP;S374;NAMGSQDSLLEITFR,16.1749520790207,18.1798389773619,18.7519179872027,19.7028507382632,15.5689077233039,15.0076499526616,14.6303010818433,20.8879989118254,20.4844860211733
O75052;NOS1AP;S371;SGQNAMGSQDSLLEI,16.1749520790207,18.1798389773619,18.7519179872027,19.7028507382632,15.5689077233039,15.0076499526616,14.6303010818433,20.8879989118254,20.4844860211733
O75096;LRP4;S1887;ATPERRGSLPDTGWK,15.6219962277759,15.3404265484843,15.4225999157176,NA,NA,NA,NA,NA,NA
O75113;N4BP1;T242;EARNKAGTPVSELTK,17.6772824508612,18.2464853659339,18.2369447002615,18.8993618323875,18.4876858004171,18.68555057394,19.0433729317062,18.3265166530991,18.0129847304814
O75113;N4BP1;S288;ICQKRRFSDSEERHT,17.9613766544777,17.8999885152767,15.0784386013765,18.3481744551994,17.6966806609753,15.3339236325874,17.5931710627732,17.9209002893975,14.4521681143159
O75113;N4BP1;S300;RHTKKQFSLENVQEG,16.5708248625989,16.18136104061,16.5192641531724,15.7696097159142,16.3891764711454,15.5503748305023,16.5941950073331,15.9527388912055,15.915290588822
O75116;ROCK2;S1362;PDPFARSSPRTSMKI,22.6815402975218,21.8392157442866,22.141339042329,22.2146723658445,NA,22.6035133873348,22.5719061886256,22.4782012606011,23.3618013597665
O75116;ROCK2;S1379;NQSIRRPSRQLAPNK,NA,15.423461372699,15.5356943557364,NA,15.8712779094855,15.7835997708287,14.6439767173145,15.0523666467652,15.6253031789421
O75122;CLASP2;S370;GSLQRSRSDIDVNAA,22.9187913540838,22.1535582706573,22.4331697392445,21.0982714360125,19.320536167972,20.9624202876388,20.7088987910742,21.2895281403817,20.0643364996981
O75122;CLASP2;S596;MRVLNTGSDVEEAVA,19.634411887326,19.4667310266779,19.5036340335402,20.1864763836449,18.8546411718852,18.6036453095904,19.3204384798043,18.7946034871231,20.0870689431977
O75122;CLASP2;S327;SDRSSSSSQESLNRP,15.9333166887698,18.2128819383209,16.4166315332212,NA,NA,NA,16.8049650817983,NA,NA
O75122;CLASP2;S1029;YNYSDSISPFNKSAL,18.1132533897447,16.8588403978344,17.2440918710302,16.629877587055,NA,NA,NA,16.740651899511,17.5640600792778
O75122;CLASP2;S1013;HSMPTHSSPRSRDYN,17.9917853235722,17.4049795967393,18.7152630373248,17.6528314971448,15.6956296142879,16.4599630070466,15.9583188641794,17.0236217047667,18.1207716340945
O75122;CLASP2;S507;QGCSREASPSRLSVA,17.6924414366482,17.6338746762846,17.8576883770307,17.5745924279282,18.4840393199938,17.2981963408449,17.7758555862266,17.6466781504665,17.7727472412881
O75122;CLASP2;S503;IPRSQGCSREASPSR,17.6623646581905,16.9956768603578,17.4696635496277,16.0163287211557,NA,16.4019149829391,16.8338735983922,16.9356524301013,17.6870519847839
O75122;CLASP2;S621;YESYGMHSDDDANSD,NA,13.3808302142141,13.6559981982978,NA,13.2255391333406,13.4945854700788,13.3063557850653,13.5008430532929,13.8348227915424
O75131;CPNE3;S240;MTKLKEASRSSPVEF,19.4833507068817,NA,19.4159641677117,NA,19.9349053681868,19.6163976927011,19.5391141227701,18.8881491091931,18.503911191074
O75131;CPNE3;S243;LKEASRSSPVEFECI,16.6830330379077,16.9199910303878,NA,16.2138431582564,17.1407815542638,NA,17.0012444911495,16.3044292079841,16.3134014696527
O75131;CPNE3;S197;VWRPFKISLNSLCYG,13.8874828250051,15.4980782651968,15.4121164470892,12.7631393616542,16.3452745637446,16.6115577265152,16.183167678113,14.6735778124116,NA
O75131;CPNE3;S60;NCLNPQFSKTFIIDY,14.8867782819614,14.6847126848518,14.6387523576646,12.5173091002107,15.395644212155,15.0508619234357,14.930086259921,14.0834350750412,14.2675505422526
O75131;CPNE3;S14;TKVALNVSCANLLDK,15.9212823379512,16.3918032870266,16.0060348981743,16.1327021960978,16.1224726663254,15.6061887663909,16.3648866861139,15.1414229190625,15.471348467072
O75140;DEPDC5;Y836;PLSSSPLYSRGLVSR,16.3904920622947,15.8786750363268,17.4986364969775,NA,17.9635305698853,17.5029385086495,NA,18.0412656697059,17.9110334566876
O75140;DEPDC5;S579;PGRFHVGSAESMLHV,18.0118105296964,18.41014385683,18.2484878081288,17.9018594974162,18.2225383290761,17.9105534168261,17.3526355991945,18.4708315649531,16.5334861464723
O75145;PPFIA3;S683;TPRLAPPSPAREGTD,20.0406637558625,20.1588909227127,NA,21.3397671131034,19.7963632524309,21.1012049867728,21.6243220206177,20.0798085734902,20.0526286590609
O75145;PPFIA3;S1164;AAAGALGSPGLPLRK,18.7948211436997,19.2300239290792,19.3898317285469,19.4946308082382,20.3212957054009,20.2968807869495,20.330767185309,19.7143110928439,19.4145164235754
O75145;PPFIA3;S207;EQLSRRRSGLEEPGK,19.0625366579945,18.3203704990438,18.4991950519913,18.3910880501604,18.2170649932753,17.7544094364673,18.1133874349883,17.8740189117875,18.2900696212417
O75145;PPFIA3;T718;PGDTPPPTPRSARLE,18.4653465436596,17.6869164116955,18.4573837508083,17.0882497301174,18.497838086268,18.6820728052497,18.081447249553,18.3374523571752,18.7641949208102
O75145;PPFIA3;S17;SEDGRRGSALGPDEA,18.8212286715326,19.4410971074909,18.9638110490096,18.4435713847066,18.9126881595143,18.8218253853027,18.6140334375529,18.8766268427944,17.1255050323873
O75151;PHF2;S539;KKSRESASPTIPNLD,23.1760221361139,23.826546928375,23.3592902472488,22.1590075489696,23.8347730608839,23.52488280657,23.3004364657607,22.4949471636779,22.8343945909633
O75151;PHF2;S882;YVYPSLESDEDNPIF,22.1726871478001,22.1541506919226,21.9280078490811,21.0628750087527,22.3802866209039,22.1582736963797,22.0611472413591,21.3690869727083,21.5333567425503
O75151;PHF2;S655;KALRPPTSPGVFGAL,15.8480085359582,21.5432691954471,17.2010114293073,NA,17.1536386096267,21.1663499462818,17.4657071995486,20.035092281774,20.251597699477
O75151;PHF2;S905;GSDDAPYSPTARVGP,19.8585040049316,20.1948782435258,19.9606465793236,NA,20.6221463301958,20.3221973881362,20.6824062819388,19.3024155746141,19.5343656460715
O75151;PHF2;S681;RDEYEYVSDDGELKI,18.4872968512307,18.4040238040439,17.9773987164375,17.1009585543425,18.1093710844199,18.4749835266382,17.9719161028811,17.5193372042345,15.4465613662734
O75151;PHF2;S853;LKRAAKNSVDLDDYE,19.249559861421,18.3568038504628,17.9388263885666,18.1565365208037,18.4690490887353,18.1014972996674,18.139712742631,17.309227403846,18.9177063740466
O75151;PHF2;S1059;QRRPSASSPNNNTAA,15.2211945662209,NA,NA,14.7278718067414,15.9736073567417,15.7475634944946,14.465345751532,15.1189092470998,15.3562245912216
O75151;PHF2;S1056;FLTQRRPSASSPNNN,NA,14.3401897116685,NA,15.0011144940417,14.5020080856475,13.881718830006,NA,NA,NA
O75151;PHF2;S458;PEVNTVASSDEVCDG,15.1510323622527,NA,16.1316833009575,15.1577366022444,16.6084044242442,16.1993913193054,15.8210168025396,15.6709909270241,NA
O75151;PHF2;S705;NAPKRDLSFLLDKKA,18.4474084540247,17.6595280875948,17.1509192965651,17.3337999984699,17.7955736193468,17.6312526726243,17.6238628325147,16.694066116922,17.4508195095246
O75151;PHF2;S640;NKFSFSFSNKKLLGS,13.8469109984725,13.6171050087786,14.2524117698413,12.3633534233513,13.9521251059274,13.3829156017596,13.5344825023775,13.3755159140093,NA
O75151;PHF2;S899;RSKKRKGSDDAPYSP,20.8422959018128,20.2623326750739,19.8702646771392,18.8035629191448,19.5319933626473,19.4840261125661,19.209238040427,18.743662235404,19.2188057604273
O75151;PHF2;Y904;KGSDDAPYSPTARVG,16.8335820009288,16.623275322238,16.4576171893883,15.4458986617307,15.6509366778163,16.251166621124,16.1758486370436,15.7819827060985,NA
O75152;ZC3H11A;S758;SMKTRRLSSASTGKP,22.4846646322407,22.573204508524,21.7583729185619,23.934273776336,22.3766944932021,22.8960316735236,22.6983196860427,22.378912766157,22.2134292172534
O75152;ZC3H11A;S290;RLGKRKFSAGGDSDP,20.1741623888495,19.1513326295431,19.2296665444333,20.7306485607801,19.7958621992004,20.0127754256396,20.1490845980754,19.2871037048469,20.569694274261
O75152;ZC3H11A;S495;SSESSTSSPSQHEAT,14.9645588278275,15.4158205995898,15.1785349408933,16.8647597009209,16.3453539781815,15.9021919311755,16.8681416607407,15.5497031185251,15.1819422840871
O75152;ZC3H11A;T321;PETNIDKTPKKAQVS,19.048545457002,18.9281847407366,19.297554128473,19.3137515066742,19.3400931227296,19.6863644804423,19.6247475964337,19.177388585722,19.7614811201512
O75152;ZC3H11A;S108;VLPTVPESPEEEVKA,19.9094713929448,19.970144735956,19.5053016845079,20.4457770293424,20.6359431689424,20.5428341291043,21.2082027196121,19.6507254275883,19.82092405113
O75164;KDM4A;S616;LVLQECVSDDETSEQ,18.0881529761197,18.4656505803141,18.6876190848102,17.6541871350388,18.4723406553591,18.3873252618588,18.2339280121561,18.7469461638212,18.4863267258758
O75164;KDM4A;S523;SSRDSISSDSETSEP,16.258686718466,18.4865367767998,18.1842948041607,NA,17.9336536279086,17.4599441606985,17.5609937363939,17.6888583507274,NA
O75167;PHACTR2;T25;GPTAGSQTPPFKRKG,16.9070336279375,17.9619130702452,17.8931470013887,17.3917562015313,18.1353275533328,18.0814320091271,18.7617694964279,17.0931414872136,17.7148584095801
O75167;PHACTR2;S237;TGSKASASPSTSSTS,14.9338238107898,14.9718298682665,15.6217622824087,17.3144250001476,17.426777345234,16.308711968565,17.1124007876559,16.6752224250449,16.0546242083615
O75167;PHACTR2;S522;TKLVRRLSQRPTTEE,16.3860495260687,15.7005728458316,15.6639224617289,15.4803459942235,16.5910236996931,16.6825241332161,16.703670550563,16.1196494096427,16.1150259034859
O75167;PHACTR2;S560;RRLSRKLSLRPTVAE,17.0672448851425,17.2530522317917,17.259940182895,16.5363783920971,17.5805744368534,17.4501203959981,17.3750236826485,16.8272122647818,16.738040602905
O75170;PPP6R2;S289;GTEGLVDSFSQGLER,17.3026002440049,17.5449550234264,17.5953085373235,17.2006691822585,17.1821533192195,17.1765472248906,16.9598630989955,17.174747290584,17.998836615739
O75170;PPP6R2;S771;ESGPRCSSPVDTECS,17.5473426763512,15.9522409638713,16.3702530580842,16.2880336374008,15.0609374291213,15.6352821936297,15.6063263076682,16.3889451119711,16.793161152937
O75175;CNOT3;S299;TDSEVSQSPAKNGSK,19.1449545305353,18.9462458322295,18.4358880017305,20.2857125254838,18.7546355448608,NA,19.710040907217,19.0355253729262,19.1489323068755
O75179;ANKRD17;S2067;PLDCGSASPNKVASS,19.425583233397,19.5630836096022,19.4985973703451,21.0062854043424,19.9142679965428,19.881181466267,20.5504494801197,20.2242341300494,20.1492912866382
O75179;ANKRD17;S2401;SSGVRAPSPAPSSVP,NA,17.5066050955574,16.5020004461911,18.652796816688,16.4001565952504,16.9734131664134,17.5599139090942,17.6901463697762,NA
O75179;ANKRD17;S1639;SRKSDNHSPAVVTTT,NA,14.3038333577073,15.0718749087988,15.0628227151781,14.0359330791598,15.8426613142091,14.7190759066197,14.2888702453308,16.1394649841459
O75179;ANKRD17;S1457;AEANKNASILLEELD,14.3190722215163,14.0598446237809,NA,14.4463781968696,13.5340110081767,14.7004920908045,14.4118701085673,14.3007120740463,14.5472354513827
O75182;SIN3B;S740;PAPGPHSSPPEEKGA,19.7836713793381,19.1424864135467,15.9250715897512,NA,NA,NA,NA,NA,NA
O75182;SIN3B;S122;NGKLNIQSPLTSQEN,14.7545411536782,14.6805010021215,14.5466794376906,17.2244736437189,17.2882829356424,17.2558491025925,15.0270106349263,17.0712704332311,NA
O75190;DNAJB6;S277;RHAPHCLSEEEGEQD,21.0819810067998,20.6559555004365,20.6457003275367,21.0973048035769,21.3529955547527,20.6631398331721,20.9348398227271,21.4724801477747,21.1910078421311
O75351;VPS4B;S102;ADEKGNDSDGEGESD,23.3474144624823,22.503846842229,22.5140218345806,22.9559651318904,22.7905729632571,22.797541336252,22.5640980453379,23.1909832950109,23.6878406061439
O75351;VPS4B;S93;PVKEGQPSPADEKGN,15.222831599787,14.8525930428581,14.8470715445557,15.327971868777,15.1024263498899,15.0238215200193,14.8099632404821,15.1724874057945,16.0814111395703
O75362;ZNF217;S662;TTHNLEVSPKEKQTE,19.0107229730529,19.2083078307004,21.7036416290344,21.1707957002126,22.3222107174077,22.1534639983539,21.2949055423428,19.394266342762,20.8777208792223
O75362;ZNF217;T648;CRTKADVTPPPDGST,20.4631863769547,NA,NA,20.0042770712964,20.2524778462334,21.0189736234471,20.0782735999016,19.9931972862674,20.1748186975657
O75362;ZNF217;S570;GAKDVTGSPPAKQLK,20.0045302445291,NA,NA,20.1224757576408,20.2181870653763,19.8535438626824,20.2520227763354,19.029825630907,19.481933780946
O75362;ZNF217;S253;TSSAQTDSPQGGMPS,NA,16.5843481095109,NA,16.6917957897662,17.5042711701944,17.0402358670844,17.8182356957768,15.2593357983928,16.5486508407248
O75362;ZNF217;S593;VLGSAVLSPAHKDTQ,16.1092385604405,17.3082811744742,17.1645561327383,18.4474012017067,18.1222756397364,18.398644303808,18.6571609491769,17.59019464078,17.9367605405752
O75362;ZNF217;S848;MFPKTSVSPAPDKTK,18.1144813563192,17.6660795222889,17.1585799434102,17.71966573261,17.6317508185361,17.2519266514236,18.5068665299163,17.1345017965845,NA
O75362;ZNF217;S106;RVEAEYLSPLDKSQV,15.3894171631542,15.5881916369246,NA,16.1687170811977,14.0213407886731,16.5263056881999,17.026527898644,16.311943965476,14.7218522040385
O75362;ZNF217;S407;DRRAGAESPTMSVDG,18.3819316093387,19.4060189966201,18.2652410077402,19.8389210495505,19.5593701360272,19.100542893536,19.8763224016867,18.9012102583277,16.2593015712742
O75363;BCAS1;S314;EDTGAEKSPTTSADL,16.1176658675243,15.9176432759641,15.7764738578729,NA,NA,NA,NA,NA,NA
O75363;BCAS1;S552;RPEKRQQSLGGFFKG,16.2522571332289,16.3389738853138,16.2486627852709,NA,15.4374254495691,13.8377290517971,14.7436300171681,NA,NA
O75367;MACROH2A1;T129;GKLEAIITPPPAKKA,22.3126964142005,22.9599678232565,22.7732049873119,23.4176556877315,23.3102550550951,23.4929512733724,24.0126074556348,22.4095488200032,22.6389231611086
O75369;FLNB;S2478;VTGQRLVSPGSANET,17.8865949832528,19.1903541243529,18.7281148708585,19.6206368776196,17.1648369144455,17.0599916377287,NA,16.9413641004551,18.2604284191279
O75369;FLNB;S1505;ADEEIPRSPFKVKVL,19.8278194067503,19.5449809310818,19.4508734774842,18.941973517619,18.7068335754785,19.151948323883,18.8844728347359,18.9459116911396,19.4296033706272
O75369;FLNB;S2013;KVYGRGLSEGRTFEM,16.6216397869743,17.2697778324243,17.695548928698,17.2454233187023,17.5195332926783,18.2590216128572,17.731831942125,17.3695796461762,17.2011996810724
O75369;FLNB;S983;KLDVTILSPSRKVVP,17.1372095254217,17.4001503628414,17.2055609008572,18.3450355483331,16.9125135806926,17.1484369595765,17.1441466010093,17.8039309792827,18.4589393815892
O75369;FLNB;S2465;GPNHIVGSPFKAKVT,17.4479796982968,17.2362861300031,17.0671502688382,17.495388638145,16.2929293887353,16.8284071635948,16.5205426901028,17.0501096375764,17.7128877386372
O75369;FLNB;S1316;DDVPIPNSPFKVAVT,15.9955814000228,16.3132658738723,16.7206177755789,17.1376351969583,15.783849801389,16.0193004258769,15.938424128315,16.380267189775,16.6390094969638
O75369;FLNB;T1609;SPYRIRATQTGDASK,NA,NA,NA,13.6966787215243,13.2446469788958,13.2842390540254,13.2909541364177,14.2904767526333,NA
O75369;FLNB;S2107;TRTSRAPSVATVGSI,18.1684605842092,19.0826309677526,17.9775022447505,17.7855848216149,16.1966080182592,NA,16.2199605635166,17.399506298599,17.6821217415163
O75376;NCOR1;S2184;EQRNDARSPGSISYL,21.4162946990835,21.8490864437933,21.4762274550587,21.6887176298451,21.6533852488435,21.4514691053791,21.4001811044662,21.8417803812736,21.3071777360134
O75376;NCOR1;Y2190;RSPGSISYLPSFFTK,16.9019237056616,18.7209665480822,19.0273433122191,18.6515886865409,18.7643154366363,17.959600389374,18.6665326755155,18.219912426184,17.3416974306371
O75376;NCOR1;S2337;SNSRKSKSPIPGQGY,21.8730285879658,20.6868220943449,21.7769659126798,21.6708477707653,21.9654805853637,21.7866988058419,21.332783145228,22.0286419688779,22.1427972973412
O75376;NCOR1;Y2344;SPIPGQGYLGTERPS,15.104000536066,14.8812223973311,15.1064213077483,NA,NA,15.2274832836234,15.1512447097237,NA,15.6251991461806
O75376;NCOR1;S2151;SEPYEPISPPQVPVV,20.2829352015741,21.1822568518713,20.5495794843208,21.2331576040109,21.3019275237502,20.7022444079678,20.7729024374122,20.9939956450769,17.9303048799885
O75376;NCOR1;S1533;RESIPAKSPVPGVDP,20.4559761071888,19.9686652061263,20.4522351951611,20.1658630179515,18.5892567133597,20.7761557726904,19.1495340540856,21.4054589340397,20.8024062034294
O75376;NCOR1;S158;GKHEAPSSPISGQPC,18.0755362396268,18.9201135280595,18.5260667770064,NA,18.9446382995618,17.8657025981744,18.3160329539796,NA,NA
O75376;NCOR1;S2102;TKTSNRYSPESQAQS,19.4055972204917,18.8436518864123,19.0774110646196,18.973159653146,19.2249842781901,18.7426891653525,18.5500890700191,19.4049522516708,19.471538851195
O75376;NCOR1;S1196;RMPIEDSSPEKGREE,18.3565102832256,19.4947069087717,19.4262348791166,20.1496804823844,19.8130161938335,19.776440397829,17.4313689079178,19.4914904188532,17.652628400042
O75376;NCOR1;S1322;PKQIKRESPPIRAFE,20.6279729456647,19.5743160008691,20.7178206364499,19.5817271445919,20.307050591668,20.609466067016,19.6757973871044,20.4050384553003,22.4744360053322
O75376;NCOR1;S1543;PGVDPVVSHSPFDPH,NA,16.3937606662821,NA,16.4279158179395,16.3704511041109,16.6271154041706,15.9355575603557,16.9783924506744,NA
O75376;NCOR1;S1472;EAPKAQLSPGIYDDT,18.1466706376637,18.651970771644,18.8840398751199,19.5152915673359,19.2671833360228,19.1584589029409,19.2720500103559,18.8167415796996,19.0519558234333
O75376;NCOR1;S224;PEPEKPVSPPPVEQK,17.8463802061812,18.7965791502139,18.7327652573232,19.9721336234557,19.3188670333694,18.2387473135179,19.3847198068014,18.4399086063393,17.4095667226595
O75376;NCOR1;Y1737;AAASSDLYLRPGSEQ,16.6704494344464,15.9744368129768,16.5118491037069,15.5912277055715,16.0524210701068,16.0062776299646,15.5697779403629,16.8130876491836,16.2582590475715
O75376;NCOR1;S1636;PDVARGLSPREQPLG,17.1540780670053,16.9854493053614,17.5046727027117,16.4671956121984,NA,17.0457023809252,17.343917017373,16.7176099764036,18.2921253985263
O75376;NCOR1;S999;SPCGTSKSPNREWEV,15.1228181619482,16.609044741122,16.7292478349396,16.687229038114,16.839930569902,17.113169209569,16.8642437664971,17.7961272272293,NA
O75376;NCOR1;S97;EPFHPGPSPVDHDSL,15.7414955061267,15.2227464531593,15.4047702884223,14.8411166445375,15.0660240639929,15.4133411610108,14.9380983403741,15.2155906659573,15.1814572151209
O75376;NCOR1;S1111;YIKQEEFSPRSQNSQ,NA,NA,NA,16.4519117795981,16.5344132121898,16.5292467440919,NA,NA,16.7702065305893
O75379;VAMP4;S30;RNLLEDDSDEEEDFF,20.8868883063215,20.5854904326053,20.5487122363487,20.6329851174653,21.3015594012364,20.9776565032877,20.7536736242755,21.0819639965818,21.3026088231444
O75381;PEX14;S282;SPGKEGHSPEGSTVT,NA,19.3574383306965,19.0537485632456,18.435452418555,19.1921815163826,18.9144521094083,18.7612955338155,17.5852386313798,17.0539639021273
O75381;PEX14;S335;DEEDDDVSHVDEEDC,15.4566336270905,15.2523814195758,15.1699831476375,15.0589085270522,15.1231981464156,14.7546541559258,14.724476363883,15.5072979784595,14.3475079641885
O75382;TRIM3;S7;_MAKREDSPGPEVQP,21.9542410438496,21.6029620217464,21.6065086101552,21.5895831935559,21.1060977678665,20.9054867689158,20.6924265707523,21.9126270720917,21.7645034607853
O75382;TRIM3;S427;RPGDLPPSPDDVKRR,17.6363589369166,19.023933766148,19.8300503677676,19.4970303163423,18.2529224819914,18.5923189789084,18.3916643853246,18.9067194935724,18.3392782371333
O75382;TRIM3;S437;DVKRRVKSPGGPGSH,19.8806532380606,18.9627817748088,18.839078917846,19.4108127211237,18.754076021835,18.6530761215002,18.2282071379558,20.2602790062126,20.3402651752992
O75385;ULK1;S623;PLPPILGSPTKAVPS,NA,19.5754386456685,19.4096415797786,19.640603217628,19.4374873984604,19.1092078488966,19.4257121588156,19.0258597499843,19.2046977013986
O75385;ULK1;S638;FDFPKTPSSQNLLAL,17.2128805950911,18.2673509286051,17.5348798672251,17.8913402250073,17.3126256512655,16.9264823771928,17.4222259321346,16.8970119033599,17.339755671044
O75385;ULK1;S556;GLGCRLHSAPNLSDL,19.4010568745745,18.7124921355888,18.9820535261114,18.9401570189972,18.389460759092,17.9600299757424,18.0374294015002,18.3333094135381,18.973498655064
O75385;ULK1;S694;GPFGRSFSTSRLTDL,15.2649959266218,15.4867721504348,NA,NA,NA,NA,15.3478011018373,14.4062289506245,16.9480515959404
O75385;ULK1;S469;IRRSGSTSPLGFARA,16.5208966625196,17.2276215724743,17.2019709261075,16.973295365199,16.654493945551,16.6428483657662,16.556109964162,16.946936360876,16.8155007122416
O75385;ULK1;T660;MTPPRNRTLPDLSEV,17.949414859375,18.6593175856793,18.5654688168458,16.1888645110815,17.7760533104086,17.625976353225,17.1298682203638,17.670535810976,NA
O75385;ULK1;S605;SCRNLRGSPKLPDFL,15.1796401499546,14.4981657207418,15.0825504063628,14.1372289842067,15.0450135196572,15.0304412557819,14.4377528095581,15.0580283433586,16.4779763992885
O75385;ULK1;S544;GSSAPEHSPRTSGLG,16.9885772400579,16.0763330522825,16.5638067421678,16.1404980995882,16.1717648772612,15.8372362510048,15.2679535090415,16.1840302018204,NA
O75391;SPAG7;S158;QQGPVVVSPASDYKD,17.462055539864,17.5229858303447,17.7213191529216,18.9410797214176,18.3346996590922,18.5376169806461,19.0272600356233,18.4111255054236,18.436298946908
O75391;SPAG7;S114;FKKEFAPSDEELDSY,NA,16.8579313670855,NA,15.8654891710844,17.7221192687558,17.6581881379066,17.4324304485616,17.9581628496582,NA
O75396;SEC22B;S137;RARRNLGSINTELQD,20.6931382664489,21.5446994888447,19.7927368779547,17.7400358457632,18.8548101838471,18.6587969725467,18.4354406478071,18.3356727180624,18.2657878001702
O75400;PRPF40A;S809;HECQHHHSKNKKHSK,12.5165521428161,13.1918700654909,12.9920692440945,12.0160631553568,13.1055843920107,13.3489204861058,13.5042964117931,13.1667764028035,12.9640629962455
O75400;PRPF40A;S888;HKSDSPESDAEREKD,21.8668680730799,21.4871820457391,21.4303728883707,21.848067428889,22.0066436823117,22.0482467779816,21.7844933347213,21.8911909076788,22.281823309557
O75400;PRPF40A;S885;KRRHKSDSPESDAER,19.8268403549569,21.8188805367402,21.9762523090922,22.1275054197074,21.6074553163988,21.8522531766469,21.7252223883105,21.8486135764103,22.3053511253077
O75400;PRPF40A;S34;GDGERRLSGSSLCSG,NA,18.1915214084623,NA,19.4449318503102,18.5199009431213,19.1186458642745,18.9741190504937,19.0592272499312,19.5590964261308
O75400;PRPF40A;T373;QETVADFTPKKEEEE,16.1553627785624,16.615409593684,16.3958077522234,16.9050017841868,16.5134790073069,16.5753237815815,17.0035927360101,16.4757017258831,16.6648337252937
O75400;PRPF40A;S151;SMWTEHKSPDGRTYY,NA,15.0508077197075,14.6447743108871,15.9250380311264,16.9360879480848,16.7578736881311,16.9356340894146,16.0562552827298,NA
O75410;TACC1;S276;EELDENTSPLLGDAR,19.3705297473629,19.3681026905687,19.3061760061948,17.9534767981316,18.8954312808487,18.9336641435653,19.1756073906597,17.9211868198337,18.1366826894801
O75427;LRCH4;S25;ATTSVPGSPGLPGRR,20.215204622482,20.9115558192195,20.6399690601413,20.0989019649779,NA,19.4072591434788,19.916068406607,19.817339097363,19.8459613830722
O75436;VPS26A;S315;NFHQRFESPESQASA,18.4631459365443,18.2746981482898,18.1674631143716,18.4958425520597,18.2229897082017,18.4472123976987,18.5546734380091,18.4091228936246,17.6523314545545
O75446;SAP30;S138;SDDDGGDSPVQDIDT,19.661751337603,20.1934828636393,20.3015357219759,20.421607552949,20.4156315643027,20.3887475717783,20.1030650529233,20.569844830094,20.2982106348084
O75446;SAP30;S131;NRRKRKGSDDDGGDS,19.661751337603,20.1934828636393,20.3015357219759,20.421607552949,20.4156315643027,20.3887475717783,20.1030650529233,20.569844830094,20.2982106348084
O75446;SAP30;Y151;DTPEVDLYQLQVNTL,15.7667789931388,17.7276485700635,16.8594154168807,17.3798016074404,17.1870718150604,16.3102040471834,16.6964590437844,NA,15.3843816851174
O75448;MED24;S873;DDANILSSPTDRSMS,15.3762285762044,15.4637509836671,17.8922910055045,NA,NA,15.6431638473213,NA,NA,NA
O75449;KATNA1;S170;GREEKNKSPAAVTEP,21.0374236971203,22.3188400358343,22.3821111414254,19.9436291582427,20.260203686604,20.2273071812788,20.0279551222001,20.7016413027293,20.2274130866497
O75449;KATNA1;T81;ESFKLDSTPLKAAQH,14.8085989234017,14.9252415221748,14.8466325675595,14.9618253630667,15.1009921671795,15.0597270982685,NA,NA,NA
O75475;PSIP1;S275;GVTSTSDSEEEGDDQ,19.9908410504548,21.0846480052922,21.9847369334479,21.097018791786,20.3546945304667,20.8596728794019,20.4906215361896,21.0970313937253,21.5014118400432
O75475;PSIP1;S273;KTGVTSTSDSEEEGD,19.9908410504548,21.0846480052922,21.9847369334479,21.097018791786,20.3546945304667,20.8596728794019,20.4906215361896,21.0970313937253,21.5014118400432
O75475;PSIP1;T141;TKAVDITTPKAARRG,NA,19.6709647462276,19.6282230642937,20.4786133793523,19.6553139034176,19.7109784966277,20.3770596408891,19.3180158914885,19.6521410148948
O75475;PSIP1;S129;TDHEEKASNEDVTKA,20.0487438636005,19.5805864724547,19.714536042474,19.0242005479542,19.3981733778515,18.9482142402205,18.7362103498416,19.2450395416962,19.7214736018144
O75475;PSIP1;T122;TSVSKEDTDHEEKAS,18.1629317065313,17.8649716092802,17.9369767203945,17.2616782951494,17.7172010382795,17.1948754663172,17.0491096324789,17.5738453214205,17.9715180604508
O75475;PSIP1;S116;EVEEKETSVSKEDTD,14.5638188355931,13.9365890897793,16.8517180132782,14.1533615458555,13.6838736295076,13.944373574147,16.4610361862444,16.8574395058868,18.4152794335548
O75475;PSIP1;S177;ASVNLKVSPKRGRPA,14.4115565981626,15.8936635972875,16.7570562194411,16.897620755365,16.3433839607892,NA,16.2429704579791,NA,14.7833902738978
O75475;PSIP1;S443;ITQVLNKSLAEQRQH,14.7344855513959,14.5542177465004,15.3464305818373,12.6269654893745,13.9909937298554,14.9044285184135,14.5925814613777,12.5320836651094,16.1424030938369
O75475;PSIP1;S106;TKQSNASSDVEVEEK,22.1402298571545,22.043195643307,22.005158502998,21.802497082158,21.6737873564905,21.782588987335,21.6405115993022,21.3765828608396,21.5220237659042
O75494;SRSF10;S133;RRRSRSRSFDYNYRR,NA,14.290261726243,14.1474314451281,15.6375227860358,19.1657846531179,14.353820960853,15.0778869216079,18.6764761406659,NA
O75494;SRSF10;S143;YNYRRSYSPRNSRPT,NA,18.9413245813927,19.3419045669884,19.317056861839,NA,19.1816595554849,19.0981094018279,19.2143864228423,19.4873909976019
O75494;SRSF10;S141;FDYNYRRSYSPRNSR,NA,18.9413245813927,19.3419045669884,19.317056861839,NA,19.1816595554849,19.0981094018279,19.2143864228423,19.4873909976019
O75494;SRSF10;S106;KEGRNVYSSSRYDDY,15.869489531114,16.2809158301358,15.5577955371752,NA,15.4342630100512,15.2949113681981,15.1085330635602,15.7514465408654,NA
O75494;SRSF10;T92;FAQGDRKTPNQMKAK,NA,13.5794569611193,13.1330591730028,14.0784921952546,14.4557765641471,14.2867905250136,14.6050080661092,14.3544273316953,NA
O75496;GMNN;S64;HLTSTTSSPGVIVPE,18.8859370643734,18.2607555732341,17.4883282458645,18.6290336339197,19.0660845152301,17.9157518387039,17.6658609040404,19.0597943079094,18.2574634212179
O75528;TADA3;S298;GADGASTSPRNQNKP,18.2890700026628,17.4297498960385,18.018419523654,18.342960234776,19.3812016896113,19.6390316102838,17.4060118820729,17.1909582073867,20.8248452907724
O75528;TADA3;S338;EDRPAEDSEDEVLAE,16.183516252549,17.4476867628338,17.0173235094085,16.2719496662534,17.1356353672943,16.6916495270742,16.7985407683376,16.1795087707997,NA
O75531;BANF1;S4;____MTTSQKHRDFV,20.5149832731411,22.6762028397715,23.7029965182805,22.7112720861927,23.1155102087409,23.6914119565082,20.644026736878,23.7762970509787,23.8524527801584
O75531;BANF1;T3;_____MTTSQKHRDF,20.5149832731411,22.6762028397715,23.7029965182805,22.7112720861927,23.1155102087409,23.6914119565082,20.644026736878,23.7762970509787,23.8524527801584
O75533;SF3B1;S129;HRRTMIISPERLDPF,23.276592661442,23.7007672432538,23.0477072001355,23.7388165887486,23.3578344384002,23.0570271842009,23.7527691515358,23.0076005096196,23.4582243503851
O75533;SF3B1;T426;AGYVPIRTPARKLTA,22.3148319919853,23.2149178615921,22.7788912473078,23.4524353176404,23.422128716378,23.3176173138556,23.7021710541017,22.9324961714185,22.6484284273503
O75533;SF3B1;T350;ASQMGGSTPVLTPGK,17.8893182377532,19.5637523784722,19.1568104064018,18.6689807112373,20.2158832596186,20.3190151087204,20.3606319944397,19.9800357032946,18.0342517822259
O75533;SF3B1;T354;GGSTPVLTPGKTPIG,NA,17.4502890640345,18.1530931014388,18.5090851505865,17.9687103450026,17.9646858635054,18.1552034351492,18.4499577466144,17.9882711966247
O75533;SF3B1;T211;ADQTPGATPKKLSSW,19.8173164111152,20.3361959406507,20.9264891279901,18.1959436010638,21.0392286084042,21.2540729604644,20.2444146667028,21.11424700985,20.4229158975379
O75533;SF3B1;T434;PARKLTATPTPLGGM,NA,NA,NA,16.8554684573479,17.2342325263189,17.8797497054471,18.573893049487,NA,NA
O75533;SF3B1;T436;RKLTATPTPLGGMTG,17.6847228201722,18.4040880314248,17.9778559680966,17.7214541974462,19.281552674838,NA,17.1303241211384,17.5464339834124,15.1860112207865
O75533;SF3B1;T296;RKNRWDETPKTERDT,NA,18.4497223011489,NA,13.9814734378399,14.914885257814,18.1502918834182,NA,18.6596234518675,NA
O75533;SF3B1;T326;GGDSIGETPTPGASK,14.0094984053986,14.9357432212469,14.3286321490555,15.4227596509586,16.7077494615605,16.3389665660079,17.312176087362,14.9040943297927,13.707260983846
O75533;SF3B1;S194;AAASQPPSKRKRRWD,14.9324899020635,15.5222807482331,15.7401257585793,15.121867292282,15.5627727662893,15.4034271584373,15.0767947245565,15.5335456848717,15.522069513688
O75533;SF3B1;T142;PFADGGKTPDPKMNA,20.3846068708648,20.2828587327911,20.4685998892072,19.729713551213,20.4045409968072,20.3466516626606,20.0858740716427,20.6794528640492,21.0082389700594
O75533;SF3B1;T227;QAETPGHTPSLRWDE,16.2225091731412,17.7996276876362,17.1524765293645,15.0010651133431,18.7324221653903,18.4070296142291,18.4243837074421,18.8738178021645,17.4889905412913
O75533;SF3B1;T223;SSWDQAETPGHTPSL,15.8270818369244,17.7976765132378,17.8979855874997,15.2539216058661,18.4298729979045,18.390583751682,17.4680636686803,18.8904602206499,17.7645057654854
O75533;SF3B1;T303;TPKTERDTPGHGSGW,16.7770997689009,17.7565225852837,16.740119453518,17.5466337614208,18.9264695206714,18.381927293697,19.8282137185231,18.6571214013216,16.3098869546745
O75533;SF3B1;S488;DVDESTLSPEEQKER,16.069542790491,16.6682126384198,16.1913315050689,17.3400334329975,16.9781723792524,16.8163192044298,17.3094222233393,16.2910662098238,NA
O75534;CSDE1;S695;INYEVGDSKKLFFHV,17.9185119557078,18.8476076858578,18.9434906977152,NA,20.0213884056719,19.9574203397272,19.8362624777869,19.7139995467967,20.1651396365441
O75534;CSDE1;S514;VRLLGRNSNSKRLLG,17.8374988680024,16.5137819905204,16.5893640454938,17.6085443335719,15.6308950529503,16.0329115050223,16.0606141218589,17.8180418488793,18.1539102868259
O75554;WBP4;S229;SSDSHSDSDGEQEAE,NA,14.5926137234411,14.7734605436068,15.0589593281846,14.5594334012151,14.6879567788965,14.3693657728091,15.2099422045073,15.1162535354048
O75554;WBP4;S227;SKSSDSHSDSDGEQE,NA,14.5926137234411,14.7734605436068,15.0589593281846,14.5594334012151,14.6879567788965,14.3693657728091,15.2099422045073,15.1162535354048
O75564;JRK;S457;GRPPAATSPAEVVWS,NA,16.2559430931401,NA,NA,NA,16.4365229866512,16.6592619055244,16.2163315185392,16.2904276543367
O75564;JRK;S414;PVKPHNKSFAHILEL,NA,NA,NA,NA,NA,NA,12.8225032020572,12.8686908389859,12.9128366111248
O75569;PRKRA;S18;PPLEREDSGTFSLGK,22.2332033010867,21.2371196355616,21.7938455058353,20.8805497299786,21.7850267606712,21.1412239680349,21.948038010063,21.4803490851447,21.6131436031768
O75592;MYCBP2;S2871;PPRERSKSDSYTLDP,20.9703456630197,20.178012150182,20.4304213342653,20.0696991905787,20.2488475646908,16.8438020868366,19.9464791622678,20.6685779895921,20.9518989366587
O75592;MYCBP2;S3090;TKLKNRHSLEISSAL,16.1096215516584,15.412825848788,16.0266189994835,15.1877235099088,15.9509825327428,15.9902914684505,16.0145885722819,15.189653711573,15.7345579355716
O75592;MYCBP2;S2985;DEQEMRASPKISRKC,13.5810666453377,16.1572742788555,16.8091615298057,16.8710506133424,17.7273208357141,17.7915613011801,17.1684655655071,18.1541352503736,18.1708679376868
O75592;MYCBP2;S3505;IPRRRVNSGDTEVGS,17.8029400816473,13.9999164668705,16.6346339054284,17.9307111553879,17.0688007423199,16.8476747579329,16.8466691062663,17.9724043231194,16.738437603089
O75618;DEDD;S9;AGLKRRASQVWPEEH,14.4221427775347,14.5388584168909,13.766843122058,14.0941598728465,14.807263202816,15.0718337249279,15.3880211126675,14.3920954439097,14.2991185121123
O75643;SNRNP200;S457;LKPKPFGSEEQLLPV,13.8046261374725,14.7265091162161,14.5688139495741,15.155995297996,14.5909011474187,14.4258259041192,14.8441071170493,14.4714390867916,13.5894872302509
O75665;OFD1;S735;GTSSRRLSSTPLPKA,17.8654009524268,18.1147391538627,17.6275571851175,18.6977378918073,NA,17.711614525935,17.6982836872171,17.7706628302505,NA
O75665;OFD1;S669;KSPLAAKSPPSLHLL,16.4335500735108,15.9540206899092,NA,17.2590416825414,16.304189539513,NA,16.3637833508205,16.6027894574391,18.5793638232893
O75665;OFD1;S663;VIKNSAKSPLAAKSP,16.4335500735108,15.9540206899092,NA,17.1675639527918,16.304189539513,NA,16.3637833508205,16.6027894574391,18.5793638232893
O75665;OFD1;S774;PDRMPLPSPTESRHS,16.3914265640895,16.5775860505437,16.3150291273893,17.4848986279352,17.502459432127,17.1374520909945,16.9473022676447,17.2014613445352,15.6972773982145
O75674;TOM1L1;S323;DLLDLSPSPRMPRAT,19.1487252244306,19.5263304373787,19.2103295803892,19.7395914743887,19.899165217075,19.5566924580567,19.9752711755834,19.597436865191,19.0874366074769
O75676;RPS6KA4;S745;ATASRRGSPAPANPG,18.3628055327543,17.7970766122535,18.3469321077512,16.5616040370128,17.6424571550156,17.5514442167579,17.1816938257362,17.6234382821455,18.7229505955425
O75683;SURF6;S138;QGSAKELSPAALEKR,19.7747002171807,19.474777651304,19.1281690440818,22.1839532462402,21.0415349769367,21.478917855111,21.8965826292315,20.3009932493506,20.9033204165119
O75683;SURF6;T229;QRVKGNLTPLTGRNY,NA,NA,NA,18.0397216201895,16.8995011401544,17.9273263434433,NA,16.4793412650268,17.150170396071
O75683;SURF6;S74;AKSLGEKSPAASGAR,15.3641013937135,14.9682998258699,14.5269125531119,17.9580668180235,17.2180290330052,17.8362750167084,16.6879647994057,16.4172090436464,16.4819193661212
O75688;PPM1B;S376;RLNPHRESDGASDEA,14.3141963969987,13.7329234338026,13.5777476364077,13.7753038489193,13.5825582826668,13.5867707724077,13.6862403787136,13.6328819624379,14.2752917105549
O75691;UTP20;T1741;SDNGQPGTPDPADSG,18.2735902018017,18.3728864829216,18.2040642020304,19.9127748601818,18.9127114909294,18.8227221111861,19.5003654624207,19.4704165422593,19.3582762176651
O75691;UTP20;S2601;CADEKAESDGEEKEE,17.8372359834812,17.8546568104802,17.8277979484745,19.1079355706344,18.36942696145,18.2512083169076,18.3951560158592,19.4809487242927,18.6729349096092
O75694;NUP155;S994;KAAPQSPSVPKKPGP,21.5796217494746,21.714529952038,21.5687726105085,22.1042337048721,21.4153060680595,21.5452060751852,22.138883237261,20.9846746840837,NA
O75694;NUP155;S1057;DKLLQVASPFLEPHL,13.6081350331124,13.7641443878858,NA,13.7302028886176,13.2035167699655,13.3325150960836,13.6629571042627,13.2140946437003,13.3982068876673
O75694;NUP155;Y1165;QETLQRQYSHHSSVQ,NA,NA,NA,NA,15.9057665155834,NA,15.761285255261,15.5926088677337,16.3379275416775
O75717;WDHD1;S383;ILEDDENSVDISMLK,22.9155916121342,22.6829557339597,22.3443201655176,21.6728823978539,21.7762605630024,21.859677040528,21.5687703562359,21.6075969435417,22.0705012285635
O75717;WDHD1;S333;LFDGDDMSNAGDFLN,20.2954791758087,21.282293997842,NA,20.2486841441975,20.5860939394686,20.2478469190101,15.6255986892296,20.4287747571255,20.6187981198936
O75717;WDHD1;S868;VEEDAEDSGEADDEE,20.569756306084,19.7752208333432,19.7453675002179,19.8850538973031,19.2990943077557,19.5174409943037,19.4137715976907,19.7266654629176,19.9873331140089
O75717;WDHD1;S407;EEDGQEGSIHNLPLV,19.3549698179283,18.9995272497484,18.7929730228821,18.5990860422962,19.1877860387138,18.5437168106212,18.5992612655623,19.1875845254899,18.5673867119328
O75717;WDHD1;S958;RTTNNEKSPIIKPLI,17.0949144633494,17.8943146302615,17.3306865146533,18.0325172077792,17.3357620980772,17.9369554185536,18.4566097046784,16.8165939833303,17.8099099174045
O75717;WDHD1;S374;SGRPRQRSHILEDDE,NA,NA,15.9263998771434,15.8108207510218,14.3897476477247,NA,15.7774029753976,15.7700940348461,16.2687187259166
O75764;TCEA3;S115;WKPEAGLSPPRKKRE,15.0466019438386,15.7745230779257,15.4547315144016,19.7317380818198,20.6892622416479,20.5808352314666,20.2646934073957,20.8582191701697,20.3155056389521
O75764;TCEA3;S81;NWKRLLDSPGPPKGE,NA,NA,NA,14.9926741316005,14.6739074046538,14.7664755196458,14.592216539112,14.6707029785748,14.2627929165651
O75781;PALM;S124;PVRAPAPSPAKEERK,19.6644287702067,18.5652307795956,19.0714525544922,19.2523608495992,18.5190044853688,18.8250878888568,18.6040224848601,19.2464703426847,19.3416621590468
O75781;PALM;S116;KENAAAPSPVRAPAP,19.6644287702067,18.5652307795956,19.0714525544922,19.2523608495992,18.5190044853688,18.8250878888568,18.6040224848601,19.2464703426847,19.3416621590468
O75781;PALM;T145;SQQTPVGTPKDKRVS,16.5083655943525,15.4892974106912,14.5217720480879,15.1804778716165,15.9506870519482,15.5898016301395,15.6559915536073,15.3576377830991,14.9595163373762
O75781;PALM;T141;VVMNSQQTPVGTPKD,16.5083655943525,15.4892974106912,14.5217720480879,15.1804778716165,15.9506870519482,15.5898016301395,15.6559915536073,15.3576377830991,14.9595163373762
O75792;RNASEH2A;S277;SYFLNEGSQARPRSS,16.3089152883485,16.0338408760298,15.914299733677,15.553045357159,16.1939094903192,16.0269447816911,15.4316386957127,15.9099057732359,16.1643520937282
O75808;CAPN15;S456;APLRRRESMHVEQRR,12.4455720971676,12.014052770794,11.9113414004053,12.1288166803805,NA,NA,NA,12.1072713501164,NA
O75808;CAPN15;S296;LLSGKRLSVLEEEAT,15.4044679055379,16.2007507241768,15.6044279011576,15.8167938980211,15.4136004643835,15.2277513485629,15.9640725189839,15.2214491244745,NA
O75815;BCAR3;S370;SPVFRTGSEPALSPA,15.9592737596052,17.4962561104818,16.9958903320148,17.6868002785538,18.9023948303535,19.1240285812892,19.2215897845594,17.8960149864745,14.573953514789
O75815;BCAR3;S375;TGSEPALSPAVVRRV,NA,15.8887266892084,15.9381027832877,15.9981521554478,16.0030444215221,16.3453343096346,16.3672485777822,15.7124854676599,NA
O75815;BCAR3;S290;PDVAKRLSLTMGGVQ,17.9559997532887,18.1508033746122,18.0383067825016,16.8357034994119,18.7927833768391,18.5439158316636,18.69084736433,17.3023009081017,16.7381565330395
O75821;EIF3G;S42;PLATGDTSPEPELLP,23.3614898051545,24.0220909835434,23.2834843495094,24.508900569543,23.4679835092866,23.3721531437387,24.4761045660842,23.5731250490955,23.7816469132921
O75821;EIF3G;T41;IPLATGDTSPEPELL,20.584470016947,21.4175260934729,NA,21.7881709537946,20.8696513493999,20.9748397100603,21.1082993334826,21.7524053484746,22.4534098795179
O75821;EIF3G;S264;ELFRPFGSISRIYLA,15.0938497094238,14.5833238231642,14.2181232346698,15.0982963593297,14.6946485006377,14.2550259829607,14.7603163876621,14.4263983758096,15.4993428066324
O75822;EIF3J;S11;AAAAAGDSDSWDADA,25.7075425496586,26.4465940310614,26.0513623798714,NA,26.6807016590483,26.7107237123061,27.1517397979965,NA,26.2442127982054
O75822;EIF3J;S13;AAAGDSDSWDADAFS,23.979038150141,24.9549717994673,24.3084691035093,25.1079788449171,25.1118593622344,25.1922161881303,25.5701941465476,25.0384969067511,24.8100802404488
O75822;EIF3J;T109;PEEPKVLTPEEQLAD,18.9514762491149,19.3588259158448,19.1399364471305,19.8508571323432,19.5877087959093,19.4934786818388,19.9223930443897,18.915524866752,19.266848891156
O75822;EIF3J;Y143;FGVNNAVYGIDAMNP,NA,17.4240649966143,NA,18.1455706077216,19.9442887716172,18.6535051647081,18.1843259040291,NA,16.1624624827215
O75822;EIF3J;S127;LKKLQEESDLELAKE,16.9339015042775,16.5659423791433,16.3671222814164,16.1860689144334,16.7413867666224,16.7741934234325,16.6957897161232,16.6113909906498,16.6630579815655
O75844;ZMPSTE24;S310;RNEEEGNSEEIKAKV,16.3814758367324,15.7502161662395,15.7579125147494,NA,14.8015656598676,14.763325954353,14.0412355474082,14.0715432094444,NA
O75844;ZMPSTE24;S298;NKDIQEDSGMEPRNE,NA,14.8543723848566,15.289928476842,NA,NA,NA,14.9560043628106,14.9515348356406,14.9659868074706
O75864;PPP1R37;S561;EQRISVSSPGRGHKV,18.3266311835229,17.3556942248252,18.1296614996868,17.301964572951,17.566156935999,17.6643551960701,18.5142989838211,19.9804319716154,18.857996996898
O75864;PPP1R37;S50;AKRVTFPSDEDIVSG,19.8669743667454,19.5890486437527,19.3403475769673,18.8694951967847,18.7386812626402,18.5733570361344,18.4593543028965,19.4767549088891,19.6698500019242
O75896;TUSC2;S50;FVFTRRGSMFYDEDG,20.3527188579284,19.8079209372275,19.8150807042775,20.52652157573,19.5656941793359,20.3461530537537,19.6819909218426,19.9594043425654,20.4494723973322
O75909;CCNK;S340;VKRAVVVSPKEENKA,23.4741299923993,23.011052641529,23.1909118275271,23.2964496192299,23.25998456973,23.321456940761,23.1498530246607,23.2326949933246,23.715451924668
O75909;CCNK;S9;KENKENSSPSVTSAN,17.6346672009921,18.2447652857686,17.9534466636514,18.402427024898,19.4457058430938,20.1533154794025,20.2554742405737,18.183613567054,NA
O75909;CCNK;S329;KPSPQPSSPRQVKRA,19.3081545599435,NA,17.7284760665451,18.8483452473286,18.5795921794687,17.9648839626961,17.3893632244255,19.3352477071194,21.1603078359961
O75909;CCNK;S324;AQQPKKPSPQPSSPR,19.3081545599435,NA,17.7284760665451,18.8483452473286,18.9880534780344,17.9648839626961,17.3893632244255,19.5490506762,21.1603078359961
O75925;PIAS1;S503;LSLPHQASPVSRTPS,19.9441511007806,20.2071611087662,19.1327379155344,20.4953929309073,19.5962989824398,20.2997509331099,20.4946037583782,20.1324880838276,18.8909836904072
O75925;PIAS1;S488;CPSLSPTSPLNNKGI,NA,16.3902700443515,16.1473992020276,17.3563035822635,18.7431528980105,16.9803337356425,17.3768525360533,16.635111484428,16.8500186078735
O75940;SMNDC1;S201;VKRSIFASPESVTGK,18.0909567408813,17.8380679804485,18.4486168671108,18.5466878609934,18.3098275529115,18.9161806314942,18.6468451963418,18.4498820329887,18.9424135659044
O75962;TRIO;T1824;DSDDSAATPQDETVE,24.0580375352779,23.8564723889082,23.60801920816,23.858299482396,23.4468967096,23.8960234929282,NA,24.1119949834492,NA
O75962;TRIO;S2459;GAASPLNSPLSSAVP,17.5349269722597,19.2883220474334,17.0076359236685,18.4215993951071,19.7758128809862,17.3020065298403,17.3413251432365,16.7965879361308,NA
O75962;TRIO;S2455;KPRAGAASPLNSPLS,17.5349269722597,19.2883220474334,17.0076359236685,18.4215993951071,19.7758128809862,17.3020065298403,17.3413251432365,16.7965879361308,NA
O75962;TRIO;S2429;AANASGSSPDAPAKD,16.6854557397707,NA,16.1236971370698,18.2511613241075,17.4705911869255,17.2807904742829,18.1345093360875,16.8247350153719,NA
O75962;TRIO;S2417;PKMKVLESPRKGAAN,18.4293582258067,17.6446606392735,17.5993455600747,18.2835402917241,18.5830196861788,18.3750286334421,18.2156582813385,18.5575609280058,18.8861652199612
O75962;TRIO;S2440;PAKDARASLGTLPLG,NA,16.8019563115641,17.3106585065231,NA,17.5438020656628,17.7496690890899,17.4164178053009,16.5331380645619,17.5132121391301
O75962;TRIO;S1779;TLRKWLTSPVRRLSS,16.3715761957193,17.4443925129513,16.9230541770339,17.0885897873994,17.4808881887985,17.9726268707783,17.3173010741138,17.5311761646958,16.6646152077335
O75962;TRIO;S2671;EGLSNKVSVKLLNPN,15.2841762738443,13.7034104178181,14.528923781045,NA,15.6462589890593,13.8857079668011,15.5484213423066,NA,NA
O75962;TRIO;S1786;SPVRRLSSGKADGHV,NA,NA,NA,12.9549584202036,13.1837222859302,13.6774745795444,13.3122137829899,12.718610262099,13.828625612253
O75962;TRIO;S1785;TSPVRRLSSGKADGH,NA,NA,NA,12.9549584202036,13.1837222859302,13.6774745795444,13.3122137829899,12.718610262099,13.828625612253
O75970;MPDZ;S230;GSLPQLVSPIVSRSP,NA,17.121920590009,16.8219044089869,17.6664412745575,16.6103441096825,16.0290424022358,16.8349226901313,16.6754639037476,16.2954194270862
O75970;MPDZ;S483;VTKDADLSPVNASII,17.2309442989243,17.3486705889366,NA,NA,NA,16.0020241644427,16.0417864405909,16.6244342649806,16.810468237388
O75970;MPDZ;S1078;RAMLRRHSLIGPDIK,15.5505661282281,15.3214439554367,14.8552332262899,NA,13.4101698114164,NA,NA,14.0809920986067,13.660265059006
O75976;CPD;T1370;EFQDETDTEEETLYS,17.387427529264,18.5855413772879,19.0027779181934,18.8797706250287,20.294430719743,20.0089405722037,19.4413389613273,19.7728624198376,20.2699061024658
O75976;CPD;T1368;SHEFQDETDTEEETL,17.387427529264,18.5855413772879,19.0027779181934,18.8797706250287,20.294430719743,20.0089405722037,19.4413389613273,19.7728624198376,20.2699061024658
O76021;RSL1D1;S361;QVKATNESEDEIPQL,25.3455622781317,25.8120538247212,25.3171917903739,25.8313647517267,25.9205214045626,25.7085709477505,26.2282769908122,25.5164425875296,25.643689885639
O76021;RSL1D1;S427;ESETPGKSPEKKPKI,23.600211173988,23.4000492233058,23.3890846553544,24.3708111984357,23.9336149634605,23.839780967124,23.8841881841839,23.8191780476826,24.1997684953826
O76021;RSL1D1;T423;PKAAESETPGKSPEK,18.3140988634076,17.2074282517004,17.7872299928831,18.1173121317665,18.3419381336182,18.2583924075208,18.5688742398896,18.9207215741011,19.228796437739
O76021;RSL1D1;T465;PEAKFFTTPSKSVRK,19.5343797031238,19.3238185444483,19.7045712036049,20.2846166494404,20.0182128728963,20.5973742491488,20.9019668506018,20.0885911637352,20.143521016057
O76021;RSL1D1;T375;LVPIGKKTPANEKVE,17.4081723797606,16.7375628353982,17.2465211125982,16.3799555804741,17.4933148432357,17.6216307466067,17.2690785318401,17.389483395114,17.8067679425315
O76021;RSL1D1;S396;GKKSPAKSPNPSTPR,17.7279372327784,17.2780982122441,17.1485830765543,18.7948984775915,17.9192108276791,17.941877740673,17.9620704881384,18.1949220760594,17.9038656964798
O76021;RSL1D1;S392;KHATGKKSPAKSPNP,17.7279372327784,17.2780982122441,17.1485830765543,18.7948984775915,17.9192108276791,17.941877740673,17.9620704881384,18.1949220760594,17.9038656964798
O76021;RSL1D1;S443;EEAVKEKSPSLGKKD,16.6835844133956,14.9296101239375,14.4019144274847,15.6198097284587,15.8139008837893,15.7330658409232,15.1128178259329,16.1474371509245,16.4362280487188
O76031;CLPX;S617;SSEEEYDSGVEEEGW,NA,NA,NA,18.2370693305548,17.6659488450577,18.1904427193262,18.2953081330001,NA,NA
O76041;NEBL;S953;SMRSMQHSPNLRTYR,19.0376235040763,18.8362659754069,18.9404111703836,16.9315113968284,18.098720093336,17.9839338695941,18.2412141777657,18.1385772679238,17.2166173033283
O76064;RNF8;S157;LRTKRKFSLDELAGP,17.889682551026,17.1990981158018,16.7157646785569,17.0384158159971,16.743073183846,16.4222830549682,16.9389963679287,16.5601427396033,17.2137171092429
O76070;SNCG;S124;EVAEEAQSGGD____,17.8068137214201,17.8213051419213,17.8739841230607,NA,17.4478259347865,17.2728760736841,17.2701556724239,NA,NA
O76094;SRP72;S625;TVSSPPTSPRPGSAA,25.3915651977653,25.732737953868,25.550072211758,25.3378010413631,NA,25.0833800736627,NA,25.7603732133546,24.2660863169756
O76094;SRP72;S621;DASKTVSSPPTSPRP,25.3915651977653,25.732737953868,25.550072211758,25.2326870908404,NA,25.0833800736627,NA,25.7603732133546,24.2660863169756
O76094;SRP72;T571;KNYDPKVTPDPERWL,18.2906513045169,18.6074908380989,18.3631010754487,18.6760404193234,19.1099030479185,19.0984354585628,19.3736826648418,18.3480668990233,18.0791352910301
O94761;RECQL4;S323;NPRYHGLSPSSQARA,18.6173409564989,18.3514695893348,18.6245521926411,18.2603357105153,18.5186605917501,18.6463614727358,18.51413873686,18.2496013165166,17.9415307103485
O94761;RECQL4;S27;RQRGRRPSQDDVEAA,19.3923235451468,18.4559013313718,18.11617617432,19.2725113769791,17.5430867122347,18.2815899560101,18.2238373480119,17.5994106438185,18.4749458426733
O94761;RECQL4;S251;EVSIRVGSPQPSSSG,17.3684183557077,16.3136221578148,15.927846870114,16.8702700018705,16.32087444198,16.0075443269348,16.7688522387283,16.1871357830378,15.815994665268
O94762;RECQL5;S727;SAHYGGPSPEKKAKS,19.4442229970824,20.5608016451758,19.1222361296105,21.2580339613479,20.4924073370641,20.1384822125571,20.3608780245183,20.2009604254733,20.1751878606298
O94762;RECQL5;Y723;VPGGSAHYGGPSPEK,17.7838590579366,17.0292604071354,17.6249702969519,NA,NA,NA,NA,NA,16.316300010987
O94762;RECQL5;T839;CPPRDQGTPEVQPTP,16.3570346589497,16.5932649896447,16.7035115336905,17.042727450276,17.2551031059558,16.3633787019209,17.113635407779,16.7619503485293,15.7365984798779
O94762;RECQL5;S491;YDEGSGGSGDEGRDE,17.4894881042116,13.6582164409047,12.3411477072358,NA,16.579676845847,12.6795028723215,16.2602742337167,13.6509061090402,NA
O94762;RECQL5;S488;FSRYDEGSGGSGDEG,NA,14.5527896746475,13.9856425092563,16.0530810138409,16.5020148018241,15.2130636613898,14.2531408786033,16.2790782968796,13.4045809172322
O94762;RECQL5;S815;EDGAGGHSPAPPQTE,20.6789828915961,21.1370766481156,21.0098383347293,21.3130991520652,21.7428805946896,21.1919750162362,21.6241004150694,20.9854735987474,20.0202421589848
O94762;RECQL5;S858;WKGKRPRSQQENPES,15.257547120904,14.8672333536389,14.7949972414137,14.1323273547445,NA,13.7798801603017,13.8052013052344,13.7984520515472,NA
O94763;URI1;S372;AKRKRKNSTGSGHSA,19.6999665926473,18.6597821693194,21.1838409983903,19.3429466005679,19.1777296811562,19.0282944932254,19.0303128897018,22.2524404334241,19.6568496497343
O94776;MTA2;S435;RPEAQSLSPYTTSAN,21.2404999762531,20.7698078958492,21.1293390766889,21.7829085905931,21.7752550195729,22.0646561879008,21.7630726385492,21.9874577448022,22.6544761718266
O94776;MTA2;Y437;EAQSLSPYTTSANRA,12.9053172918893,NA,NA,14.7745383555301,14.538424497948,NA,14.6540411962913,14.3790554324372,15.1712258414102
O94776;MTA2;T534;QAPLKPKTPRGTKTP,16.9780462234034,17.6054949929333,17.8556807954592,18.690685544677,18.7990449737491,18.5830171082298,18.6985152319807,18.2152663195294,16.8757243548445
O94782;USP1;S13;PSESNGLSRGSPSKK,19.3379540838727,19.3394597802744,19.405332978154,19.5934271158299,18.8620475908178,19.1749920007485,19.4201321764539,18.4954210858722,18.903133534406
O94782;USP1;S327;KYISENESPRPSQKK,17.6186765292018,15.5652612565338,17.5110613673507,15.5182016150581,15.113354135252,15.398964754594,16.4943071623493,16.7960631534836,17.7990765489912
O94782;USP1;S475;VEESSEISPEPKTEM,17.9488224392669,18.1125071454068,17.854211065369,16.9533097257641,17.5941959928517,17.5095431739413,17.8600238622638,16.9052979633973,NA
O94804;STK10;S454;ASQSRPNSSALETLG,21.324128681883,20.9854891646286,20.8609538836567,18.6293265060962,20.0669752120618,20.2732966918102,19.7203458761692,19.5759678660716,19.6175975476318
O94804;STK10;S450;RSQKASQSRPNSSAL,21.324128681883,20.9854891646286,20.8609538836567,18.6293265060962,20.0669752120618,20.2732966918102,19.7203458761692,19.5759678660716,19.358165106955
O94804;STK10;S438;AEQGGDLSPAANRSQ,20.0496403086858,20.1702583214068,19.9206362180766,21.2901560361186,20.4215135330832,20.3392469908854,20.993986046498,19.9934876185255,20.2740904685333
O94804;STK10;T952;AECPNPSTPSKAAKF,17.1564632630449,17.8160251063333,17.7447176325862,18.4315393888734,17.8681650350401,17.3538388906587,18.3978899406803,17.360645087981,17.5425222518799
O94804;STK10;S417;LRKSRPVSMDARIQV,19.0028816323732,18.7881497891224,17.5203195757072,NA,17.907455851222,18.4447943351046,18.4048693656573,16.2067142554032,16.3947608655213
O94804;STK10;S13;FRRILRLSTFEKRKS,NA,NA,17.4184640806122,17.9614102244685,18.7959803893779,17.0374601990203,18.0034012155211,17.929671257038,17.7172902115638
O94804;STK10;S20;STFEKRKSREYEHVR,18.8592451581466,17.9950234437451,18.3730769135465,16.8351005385656,16.9927130363619,17.0386815140912,16.9524562448443,16.7797568437701,NA
O94804;STK10;S191;KTLQKRDSFIGTPYW,20.848376232849,21.263916408778,21.7623060587355,20.671188062208,20.7545259336646,20.9433950937409,20.7577693952569,21.4053125353205,20.9691410046737
O94804;STK10;T185;VSAKNLKTLQKRDSF,NA,16.217324375604,14.0149422446903,NA,16.2833991626494,16.6353626041308,13.7769635531263,16.0906430160849,16.9375480169826
O94806;PRKD3;S735;GEKSFRRSVVGTPAY,NA,18.8792124035207,NA,18.4274211806416,17.9185598187515,17.9632288251868,17.3784648036874,16.7661043407386,19.0455815488307
O94811;TPPP;S32;DRAAKRLSLESEGAG,NA,NA,16.358196092928,15.5190390115434,NA,NA,15.6895322161894,15.4050148599875,15.4480513145144
O94826;TOMM70;S91;KTPEGRASPAPGSGH,25.6056637502427,25.6133663496898,25.5175624463719,25.3995957014867,25.4867556922269,25.3069728418801,25.6147526435398,25.7795816502426,25.0512658872099
O94826;TOMM70;T85;KRNSERKTPEGRASP,17.265519947582,16.8358027306893,NA,16.8549057160867,17.3013682846821,17.0883350246139,17.1674481929716,17.4234206160336,NA
O94826;TOMM70;S110;GAHLDMNSLDRAQAA,15.9850262133652,15.1571708531454,14.8868555603219,16.0514439409688,16.6711996441858,17.0036748698763,16.0299898770677,15.2521131191431,16.4243315567899
O94827;PLEKHG5;S881;LKSKSEASLLQLLAG,13.2371730983303,NA,14.006722416517,NA,NA,13.2417140528281,13.670071951923,14.1091414695944,13.5006220187343
O94842;TOX4;S182;TTPSPTSSLHEDGVE,NA,NA,NA,20.1238131562369,19.6287021070818,19.6824798107088,19.4114856395269,NA,NA
O94842;TOX4;S178;DRLSTTPSPTSSLHE,NA,NA,NA,20.1238131562369,19.6287021070818,19.6824798107088,19.4114856395269,NA,NA
O94864;SUPT7L;S108;PLPSCPGSPPLPDDL,18.2265177561247,19.0581993655943,18.1266808459539,18.7435870631266,NA,17.7976542666992,18.7799696106381,18.2481899703933,17.6442555440488
O94874;UFL1;S458;KGRKDDDSDDESQSS,14.714986822307,13.9552339694222,13.6149335421905,13.7561874315505,13.2370607794883,13.7048012845114,13.4302126460413,13.5293553572953,13.7949496313814
O94876;TMCC1;S382;LIRNKFGSADNIPNL,21.1869580866623,21.102187949954,20.9848603527714,20.870766545533,20.951233631091,20.7380567181706,20.6392844682087,20.8376756354723,21.0157462379725
O94876;TMCC1;S392;NIPNLKDSLEEGQVD,15.9194407531487,15.4314800667717,14.9460680223737,NA,NA,14.6843432692332,14.3448957907033,15.3093558453561,14.9870819992898
O94880;PHF14;S208;NDMDDYDSEDDNDWR,NA,21.4649391532144,19.9666750770742,18.6073408927607,20.5231819261883,20.7346820816696,20.1484381239778,20.8648195754348,20.5805701665106
O94880;PHF14;S290;DEELTNDSLTLSQSK,19.5210113998409,17.3325515412057,19.1832009042961,18.2495118152385,NA,NA,NA,17.8489837055306,NA
O94880;PHF14;T287;SADDEELTNDSLTLS,17.6931644513054,17.3325515412057,17.4214031509996,NA,NA,NA,NA,17.8489837055306,NA
O94880;PHF14;S835;RTRGRKRSFVPEEEK,21.3478574857179,20.5035329279153,20.5037125015882,20.501149810509,19.8808244723644,19.9629800152155,20.0993387783491,20.2842742688453,19.7454283340966
O94880;PHF14;S530;QEREKQLSPEAQARI,18.202857606331,18.3678090622094,17.9896719817021,18.6096983230461,17.1123958691203,17.4134108405671,17.7726246244519,17.3840919715575,17.7184589117504
O94880;PHF14;S302;QSKSNEDSLILEKSQ,17.5221695093744,17.6263448373723,17.7037433332467,17.5401959017191,17.3101015834116,17.4077400444827,17.7100829525629,16.8056225793684,17.2785219779922
O94880;PHF14;S298;LTLSQSKSNEDSLIL,15.3953917456833,14.5171589704437,14.8194097015301,NA,NA,NA,NA,14.8097681035602,NA
O94880;PHF14;S84;KEEQLKNSAEEEVLS,14.9813755396108,14.7938598063063,14.9234060294957,NA,14.6862224370222,14.6355057079323,14.3404632474112,14.7981714045072,15.5088596174761
O94887;FARP2;S344;RGSSFRYSGRTQKQL,NA,NA,NA,17.1772411793151,16.9573014707415,16.9676990986004,16.8554549144412,16.9615598697198,NA
O94887;FARP2;S340;VFFSRGSSFRYSGRT,NA,NA,NA,17.1772411793151,16.9573014707415,16.9676990986004,16.8554549144412,16.9615598697198,NA
O94888;UBXN7;S288;LIDASEDSQLEAAIR,18.4037805910391,19.4318425274909,18.7561092372676,NA,19.3379715528183,19.0749154453546,17.0223156901759,16.24456308712,NA
O94905;ERLIN2;T228;VAQVAEITYGQKVME,18.1458537712309,18.3739443465001,18.4023979492583,18.7775408946619,18.0871539940772,18.4961530032168,18.9540434057241,17.5742634939822,18.175237334085
O94906;PRPF6;T275;VDPKGYLTDLNSMIP,15.8829562912705,16.0815678608951,16.2806968425918,15.9061319523716,15.9039070037565,17.8762344366061,15.5717695191822,15.746877601309,17.4600216271463
O94906;PRPF6;T266;SDSVSGQTVVDPKGY,NA,16.9170752088726,16.8893180956168,17.0398011908099,17.1150050359229,17.2107656469567,17.1820003851436,16.5815875237102,16.5964557543051
O94913;PCF11;S494;SRSPIIHSPKRRDRR,19.356071413307,20.2879118304185,20.9402991716908,20.5785056643295,20.9537833098664,20.8955395496661,20.3058246528853,21.3532038670287,21.7266218122904
O94913;PCF11;S489;SRSPKSRSPIIHSPK,19.356071413307,20.2879118304185,20.9402991716908,20.5785056643295,20.9537833098664,20.8955395496661,20.3058246528853,20.8415190240011,21.7266218122904
O94913;PCF11;S1493;SSFDCTPSPSKTPVE,17.6743306244165,18.0281332032787,18.0640168397637,18.0938254875006,18.2938361845742,18.0895258388336,18.2377157339316,18.2820800863514,17.111597590397
O94913;PCF11;T1530;VKEERIDTPPACTEE,NA,19.1916211512594,17.4431975850299,19.522962600857,17.6908134151971,17.4600471585295,19.3943789464938,19.3783879082296,16.7420675018561
O94913;PCF11;S777;FEGPNKLSPRIDGPP,17.6881256953956,18.2274617337877,18.090815347618,18.502270485492,18.9256139440384,19.0877677224894,18.9461687076741,18.8131714796728,17.5299468027216
O94913;PCF11;S1520;ELQEPCDSPKVKEER,17.8290907752583,17.7980912158033,18.0787543503146,17.8819502632882,18.1498850063006,17.788100235355,17.7580039746798,18.5544632122072,17.4272902811645
O94913;PCF11;S705;GVREEQRSPFNDRFP,16.6246107907471,16.5126562843931,16.1574904323969,16.8331755637581,17.3593399945031,16.4522511758757,16.4261850654494,16.7558074346012,15.0595576088964
O94913;PCF11;S728;SDKPFVDSPASRFAG,15.0126069466079,14.1777349411594,14.9839409213075,NA,14.9456356593572,15.7941178731398,14.6472784134837,15.9316223819476,NA
O94915;FRYL;S1978;SSLARTRSLSSLREK,20.3589610122266,17.2505634061657,19.8399829675448,16.9414837014444,17.0383963568216,16.9977944917481,19.1855678330584,19.1422868873994,16.9729692895563
O94915;FRYL;S1941;NSNARSNSLRLSLIG,18.6005979441808,18.479143084611,18.8059134481075,17.3180784908813,18.3237476659044,18.4229710546152,18.0169211554412,17.4882305765484,18.4602779229888
O94915;FRYL;S2272;TYGGDTGSPEISFTK,17.1514206534597,17.0388964992954,17.0125118900761,17.7727304629757,17.3814425594955,17.4380171840506,17.6401785929883,17.3261055973604,17.7139039508494
O94915;FRYL;T1959;GDRRRSNTLDIMDGR,17.2625853520389,16.2010108959191,16.7860346784283,16.3899371727832,17.8301945154609,NA,17.5260672399093,17.5529709785219,17.975370588478
O94916;NFAT5;S561;NVKKEISSPARPCSF,NA,NA,NA,15.8364401749418,18.6658455321665,16.7437337854753,NA,NA,NA
O94916;NFAT5;S560;VNVKKEISSPARPCS,NA,NA,NA,14.14284424385,15.9842234060959,15.8107991765112,NA,NA,14.9429536059829
O94923;GLCE;S73;NHVAKQQSEEAFPQE,18.7095500945152,19.0903031415576,18.7564673964028,NA,17.3164208638095,17.5175737031988,17.7614153418634,NA,NA
O94964;SOGA1;S1017;TGIRVYYSPPVARRL,18.7965693241075,20.0394763807687,19.7171881388783,21.0618613960049,20.0947144699852,19.9862265807323,19.9049041215474,20.6901133090383,21.7288508767108
O94964;SOGA1;S1320;TKKPEPLSPASYHQP,17.5488533931869,NA,18.0830336201163,19.0676373411036,NA,NA,17.9262832439116,18.6536042095737,17.4470195590487
O94964;SOGA1;S1303;NVCGRAPSPTSSAGE,17.5690618055613,18.0392634359924,17.7340559367205,19.4470066005111,17.6722102257976,17.6321736374864,18.2310361599512,18.4082117805085,18.360272678458
O94964;SOGA1;S1198;RIERPCCSPKYGSPK,NA,13.1941252512615,13.3112386239539,14.6561504119528,14.0322348380115,12.9289253438872,13.9276536879575,15.3154766797226,14.6282022477335
O94967;WDR47;S312;ADAYMTRSLNPALDG,NA,14.3573322960508,14.759592932536,13.9029235263389,14.8587737193715,14.543422491636,14.3297986440805,15.0093947008697,NA
O94972;TRIM37;S454;TQKSRDLSPPDNHLS,19.6781626162793,19.3173286111456,19.1724295379871,18.4424979723392,19.190157404104,19.1381799706425,19.1283714321694,18.9737252224317,18.2788955967411
O94972;TRIM37;S461;SPPDNHLSPQNDDAL,16.965519603308,16.552551912247,16.8016190961115,17.8604949442485,16.5518279466042,18.0704699675861,17.9130358278481,17.0232604826203,17.5961593436295
O94972;TRIM37;S797;CQTLSEGSPGSSQSG,NA,15.8511071187209,15.3082127138543,17.0248218564857,16.323116317931,15.0669504246856,16.3720569340499,16.0581239242635,15.9750041335929
O94972;TRIM37;S809;QSGSRHSSPRALIHG,14.4611446008377,NA,14.4080053934761,14.865646419389,14.257646489539,14.1550921721113,NA,NA,14.8097951245083
O94972;TRIM37;S808;SQSGSRHSSPRALIH,14.4611446008377,NA,14.4080053934761,14.865646419389,14.257646489539,14.1550921721113,NA,NA,14.8097951245083
O94972;TRIM37;S817;PRALIHGSIGDILPK,15.2353821291682,15.7713766063701,14.7599703804869,14.9617601005705,14.802587390883,14.3983083324439,14.6922516912966,14.7078753161018,15.0067688998278
O94979;SEC31A;S799;EPVAGHESPKIPYEK,24.5607458158288,24.9243224574278,24.9502413680728,24.6694735698088,25.119725043919,24.856687676753,24.9189214738692,24.8037837243732,24.5772940173568
O94979;SEC31A;S1163;KLREQTLSPTITSGL,21.9740648985538,22.5799272899515,22.3610427096053,21.8569787456913,23.0394300967934,22.3874850327176,22.4350780047869,22.1816927636452,21.8332309575985
O94979;SEC31A;S527;DSDQVAQSDGEESPA,20.9160973688722,20.1317201551031,20.398137043174,19.7459727618724,20.9716560478551,19.9770075360207,19.7704036610232,21.2199841458463,20.5698551541722
O94979;SEC31A;S532;AQSDGEESPAAEEQL,19.4031231422021,19.8712997802691,19.6852475836641,NA,NA,20.2411693924888,19.2550126479594,NA,18.8633249190208
O94986;CEP152;S1461;NSLPRNVSPEFVPCE,17.5631729810114,17.8944688667154,17.9802866929683,17.9957520214258,17.830065043054,17.6667539050277,17.9779913264219,17.9904909099762,18.4439418954602
O95049;TJP3;S203;VLVKRRDSEEFGVKL,21.6708668961578,21.0847919914656,20.9222054239271,21.3554284504374,20.8486599755016,20.709267633549,20.7539735952939,21.1127190026745,21.760036525541
O95049;TJP3;S591;AKKTTQRSREDLSAL,NA,NA,19.1132754257789,19.7228326425663,18.0969876666791,18.4453034755859,18.3437299882862,20.061009831765,20.0739473387144
O95049;TJP3;S327;PEASQTDSPVESPRL,17.6876992752078,16.9511532927022,13.8562512983863,17.8824055548348,16.9113711449476,16.8374243838397,17.0668038968595,18.0866691326255,18.0860846951212
O95049;TJP3;S319;PPRHAQRSPEASQTD,17.6876992752078,16.9511532927022,NA,17.8824055548348,16.9113711449476,16.6844844536559,17.0668038968595,17.9568154630304,18.0860846951212
O95049;TJP3;S856;VQADESQSPRDRGRI,20.5802965012585,18.292980927829,20.2605322176276,21.2361109402186,20.887143113635,20.8972695118543,20.6276052758739,21.0385410306372,22.2963937110659
O95049;TJP3;S164;AGSHGRRSPGGGSEA,16.844666615963,18.3535801322379,18.331677358285,18.774318051142,17.8124381658429,16.1672713199472,18.6306319987578,18.995551630608,19.579268158715
O95049;TJP3;S159;GRRGRAGSHGRRSPG,16.844666615963,18.3535801322379,18.331677358285,16.998621540033,16.0736829322291,16.1672713199472,18.6306319987578,18.995551630608,19.579268158715
O95049;TJP3;S654;ETVSRTDSPSKIIKL,16.8147012154395,17.3985996187431,NA,18.069541770381,15.9467896585591,16.7766332239966,17.9443601143676,16.6547700531933,NA
O95049;TJP3;S331;QTDSPVESPRLRRES,NA,NA,14.5064976708692,16.0673267770268,14.7404424044539,14.7887799698265,14.9593059546299,15.5800147812161,14.5468728527189
O95067;CCNB2;S92;KLAPKGPSPTPEDVS,18.6804850282016,19.0415189001299,18.9084925780593,20.4971752906855,17.8652342604147,18.5558972133392,18.7249448408416,19.1968355035386,18.8317191583238
O95069;KCNK2;S348;KETRRRLSVEIYDKF,19.8469346338305,18.7521406471465,19.3358237429395,19.8244167660263,17.0369501569991,17.2833810723143,17.4243137492286,19.9555399265664,20.3017616863349
O95069;KCNK2;S385;TPCRRTLSVNHLTSE,15.7963582688804,16.182991704841,16.8781031374472,17.1485283422526,NA,NA,NA,16.9868300031091,17.9798007232916
O95069;KCNK2;S366;TSIKRKLSAELAGNH,15.2720862584847,15.8404607028009,15.5521209955975,17.2288932583643,NA,NA,NA,17.126250027543,16.7545004800047
O95071;UBR5;S2486;KRHGSSRSVVDMDLD,19.3056663304297,19.1213877866337,17.4760590526655,18.502985870843,17.4460416198654,17.9828907381096,NA,16.0631069216459,NA
O95071;UBR5;S1549;NPQQRRISQSQPVRG,18.6885219448903,18.9715700308951,18.5239797726409,19.4333349102104,18.7434420130534,18.8327985195334,18.9502579019081,19.00982812824,17.8224213547442
O95071;UBR5;S2241;NQQSRDLSLEVDRDR,17.3222105750545,16.9815144128137,16.9730198469533,16.2678427350538,16.5688693428839,16.93787794002,16.4354088364236,16.1704141353327,16.4150238187047
O95104;SCAF4;S656;TSHTEPVSPIPKPLP,19.4198090869727,20.0062810741128,19.452971953962,20.7804934458871,19.9059302537472,19.9943347191349,20.4216901720171,19.9424874563429,19.3735774809652
O95104;SCAF4;S1004;QERFGRRSFGNRVEN,17.8359906288375,17.1283751460921,17.3243596027692,17.9558268110626,17.7604983021375,17.766588482358,17.8674783170982,18.0307659877112,17.3291496656574
O95155;UBE4B;S105;QSLSRSQSMDIDGVS,16.7542057526573,18.9245610593972,19.0450945493912,18.9828011793654,17.9354048526198,16.9935222469313,18.7442468661427,17.7362978038668,16.8293334755679
O95155;UBE4B;S803;NESQWKDSPLATRHR,17.3136450643882,17.3918655950351,17.3649692408918,16.8322430451788,16.4879438015087,17.4115358002171,17.1854960956136,17.2658067700396,17.5202362718587
O95155;UBE4B;S124;MSQVDVDSGIENMEV,16.3155480681169,15.2217776093771,15.0768367257719,14.4894151118829,NA,NA,NA,14.2997590309383,NA
O95163;ELP1;S471;KLGAVGGSGFKVCLR,16.187322587884,15.4417354210745,15.7846423183193,13.6111597194406,NA,12.9269584063652,NA,13.3629321601047,13.6891327640282
O95201;ZNF205;S32;HPHQEMPSKLGEAVP,19.0917998753729,16.9661301649258,19.1654733956465,18.4206033691205,21.0599896591431,22.0029260366277,15.2545925594849,NA,20.0929189462065
O95201;ZNF205;T16;QDTQDKETPPEVPDR,19.2159322837822,16.9661301649258,19.1654733956465,18.4206033691205,21.0599896591431,22.0029260366277,15.2545925594849,NA,20.0929189462065
O95208;EPN2;S173;ITFGRGSSQPNLSTS,20.6620562043733,21.4112701598764,21.2641371801147,21.706564586576,21.0533452504643,20.9472416523381,20.7854222388092,20.8241513593614,19.3097300114734
O95210;STBD1;S211;EMVPRHSSWGDVGVG,15.0321115862536,15.6669282188664,15.2353565929787,NA,NA,NA,NA,13.8167035325889,NA
O95218;ZRANB2;S153;KEVEDKESEGEEEDE,23.6013058610507,23.7310555593003,23.486493989737,23.6425856190987,23.982713300022,23.488095209819,23.4638636578452,23.3951157172409,23.7596202106569
O95218;ZRANB2;S188;SKYNLDASEEEDSNK,22.3477658553723,22.1640927547997,22.0595119078461,21.2370197799853,21.811781307886,21.605912772969,21.3254407845109,21.8648060193796,21.8374838948104
O95218;ZRANB2;S120;EYIEREESDGEYDEF,21.2752787441589,21.3742524234393,20.9317767255859,21.4416751599595,22.5038128738859,21.4964528070306,20.7471111842952,21.715602634235,19.3088250998249
O95218;ZRANB2;S181;DEDDADLSKYNLDAS,18.921635592135,18.0916857727866,18.639542346414,17.2826362516173,18.0524666625016,18.2223658195816,17.65259141194,18.5583798487211,18.2450959666652
O95218;ZRANB2;S193;DASEEEDSNKKKSNR,15.627217591741,15.0425076746139,15.1438749179482,14.8339501174084,14.5126617558263,14.5218005271535,14.4673670126494,15.1380597031103,15.4768163332524
O95218;ZRANB2;S280;SYSSSSSSPERNRKR,NA,NA,NA,14.4829686535499,14.5736256944577,14.5579757733067,14.5162739066452,13.4213543031665,NA
O95218;ZRANB2;S9;STKNFRVSDGDWICP,NA,NA,NA,13.9557140411236,14.8504209037221,14.7769296358931,14.7180923066893,14.4503242258804,NA
O95232;LUC7L3;S431;KSEGDTQSN______,18.2507831592368,16.7492903233815,18.2480115877684,NA,18.1775813512439,18.2127779455289,17.9226354038454,16.4492012866748,18.5814767939841
O95232;LUC7L3;S425;GTSEDIKSEGDTQSN,17.0459629865626,17.1917867173087,17.2886292539772,17.0474814314677,17.0434458672281,17.2594598402966,16.6188628310546,17.2000607208279,16.7982795215855
O95235;KIF20A;S532;KEHSLQVSPSLEKGA,19.3071507107476,19.1159091834287,19.2883458100964,20.2487205241724,19.7459659547799,19.9636546175852,20.1420120481208,19.4758581606471,20.0532034249605
O95235;KIF20A;T857;LRNLLPRTPTCQSST,NA,NA,NA,15.8435671951306,NA,NA,17.4034791366911,16.7283823530523,16.2357840497503
O95235;KIF20A;S825;LKLQGQVSAKKRLGT,16.8881336834076,15.7248781236058,15.2124677534509,15.8419893240118,16.3495871608098,16.3194508188454,15.9404920975546,16.7863383565588,16.3567800789925
O95235;KIF20A;S670;VAHQQSGSELALRRS,NA,14.2840952081561,14.705101755719,14.4476344360443,14.890037300146,14.9035599282623,14.8006175693121,14.8858370435889,14.9776793533687
O95239;KIF4A;S801;KLRRRTFSLTEVRGQ,21.1240038256593,20.809595298627,20.331247029818,20.7622180240034,20.1877471439847,20.2674746097296,20.4292075069566,20.4074254018856,19.7823671562524
O95239;KIF4A;S1225;TSFFSGCSPIEEEAH,19.7932018731782,19.2679108819216,19.498919338924,19.6400692399381,19.6651001475432,19.6574534259717,19.5957403673206,19.7470618673849,20.602870576843
O95239;KIF4A;S1051;LKYCSEHSVNEHEDG,16.5547222548055,16.3923610245609,16.6136378044921,NA,16.1829056367827,16.1334189848874,16.4138314258103,16.5480684136364,16.749581952448
O95239;KIF4A;Y1046;MDIEDLKYCSEHSVN,14.1850690681384,15.0844718516328,14.7771868026849,15.7330335313751,15.3630010739404,15.2854499653676,NA,14.7579636370472,15.7756687127247
O95239;KIF4A;T1181;EQVLSKKTPPAPSPF,16.5528745355409,17.13359085893,16.359559748439,18.5237772294486,17.2239691654865,16.1223779435621,18.387960747238,17.0677916127827,16.7558464762218
O95239;KIF4A;S1186;KKTPPAPSPFDLPEL,13.7706992777479,NA,13.0449690759607,NA,NA,NA,12.6950215533146,12.8207879687369,14.0379208978364
O95239;KIF4A;S394;SLMEKNQSLVEENEK,18.0638491373965,16.9307260661969,16.9641700008595,15.7995796111342,16.1954470772413,16.7387709278458,16.6772782594748,15.468007876828,17.1910857533672
O95239;KIF4A;S1038;KEKFLEQSMDIEDLK,17.2432776231476,16.8330712269735,16.7369324969375,15.5999923655197,16.113178520941,16.040784932449,16.380511074944,15.7209978339727,15.2591210010785
O95243;MBD4;S428;KYNKEALSPPRRKAF,17.4537147639164,18.5631517309804,18.488671597915,19.7043970617556,19.0149988476357,18.4583573888143,18.9216515601924,18.8632695285947,NA
O95243;MBD4;S387;SEMDNNCSPTRKDFT,14.9524229865576,16.650895737992,15.9282262537437,16.2949273840007,16.4492727716509,15.8790153206357,16.5062478457562,17.1041212076115,17.0993872535294
O95248;SBF1;T1138;YQRLGLGTLSSSLSR,17.9879416063981,18.6622502576001,18.247027961501,18.3108244714023,17.1119163140734,16.6158142215289,17.0758554562226,18.163316946798,18.3377088253937
O95248;SBF1;T1034;FTLGSAHTPGRPPRV,NA,NA,13.9726866153581,15.0996598588906,14.3614610571619,14.7483544134924,14.9410075074008,NA,14.6713354972722
O95251;KAT7;S57;SQSSQDSSPVRNLQS,19.8600726458451,20.330892597224,20.4774338275549,20.3138517693402,20.5975887147569,20.9965633955879,20.6976612044022,20.034082111106,20.9237503050128
O95251;KAT7;S64;SPVRNLQSFGTEEPA,16.6980324676299,17.0165894459288,17.1505072255586,NA,NA,17.5138612400336,NA,17.1727292016671,17.5944548493237
O95251;KAT7;S10;RRKRNAGSSSDGTED,20.5524771918162,19.3778752821663,19.6122562087917,19.5430345747779,19.6473863548705,19.7990639314571,19.4498091155029,19.960911172038,19.9867357760616
O95251;KAT7;S18;SSDGTEDSDFSTDLE,16.2943534994524,16.2755548430022,16.7244586299353,16.336155356381,16.7457100078126,16.7279936564029,16.2067705200032,16.304652349754,17.0536558402559
O95251;KAT7;S21;GTEDSDFSTDLEHTD,15.3300229115507,15.4795338627001,15.6300601796928,15.4745350107913,15.8491132309906,15.6677728838564,15.5196066560337,15.5550281951498,16.1468010347832
O95251;KAT7;S111;TEQVVDFSDRETKNT,14.4068937445737,NA,15.7960357159127,14.1735550158863,14.825178109981,16.0387607579947,14.3829578139496,14.2257710065891,14.7337320828743
O95251;KAT7;T88;QQQPTPVTPKKYPLR,19.7707397577477,20.2143186064536,20.2754298362636,21.3638389782759,20.5135993122176,20.7007163883866,21.2630057436909,20.0737902143886,20.2908842487778
O95251;KAT7;S506;KVEEKVGSPERPLSD,NA,15.6052833346761,15.4711737348025,16.5600493667487,16.3132850113343,16.5564957768582,16.513241784208,15.9729789328938,16.3680169880003
O95251;KAT7;S205;GKHERHFSISGCPLY,15.3891337611569,NA,NA,14.4133130836075,15.4166563246054,14.6118352013397,14.7975210058926,15.2094666672721,NA
O95251;KAT7;S164;MSLKDSGSDLSHRPK,14.2482622597148,15.4757722424837,NA,15.7847368910081,15.8690171247664,16.0165088410418,16.7614813616292,14.6801024461805,13.8495499856172
O95292;VAPB;S160;VSKSLSSSLDDTEVK,19.2443154420252,19.1321825820209,19.0156742527255,19.1235719704856,19.6495079712511,19.3775170662359,19.5786866687111,18.6281358061623,18.3044581360113
O95292;VAPB;S158;PIVSKSLSSSLDDTE,18.5134251436639,18.2438589128367,18.6719312508626,18.2872621444416,18.4432806043821,18.4655407861223,18.8201747486721,17.9068118294634,17.8527712625124
O95292;VAPB;S156;ETPIVSKSLSSSLDD,16.7401477136332,16.4290419590651,15.3808259354089,14.76921984081,NA,13.1301268933946,NA,14.6589136040117,NA
O95292;VAPB;T150;TTASKTETPIVSKSL,15.5581535802675,17.8344839414617,18.3727616396279,15.2284167872075,17.5220095913546,17.3153384615532,18.2397711433619,16.6996308406924,NA
O95295;SNAPIN;S133;SGIYPPGSPGK____,19.9487744227923,20.4927237862187,20.594793686298,21.7844418471962,20.6783789675309,20.4907015848693,20.8670908121276,21.1976574840033,21.142353932663
O95297;MPZL1;Y241;SHQGPVIYAQLDHSG,16.8447783737125,16.3526089695089,16.2775228535609,17.0477754790803,16.1961398047092,16.5634028623431,16.188642702964,17.096984830239,17.4068177843847
O95297;MPZL1;S210;CSTSESLSPVKQAPR,15.6123744460614,15.6756244609764,16.1236717362598,17.8966976160495,17.630223827282,17.2372771554825,17.8658745071182,17.5412651255062,15.8962730460563
O95297;MPZL1;Y263;NKSESVVYADIRKN_,16.0601382288755,16.5092431638027,16.740065648634,17.840362162094,16.7165604453364,16.8511536544863,16.7484650642532,17.3202592604598,17.70338101023
O95336;PGLS;S46;ARFALGLSGGSLVSM,14.3558722671378,15.0825095898777,14.2763675106989,14.9926400253871,NA,14.9564628049377,NA,NA,14.9395572749796
O95359;TACC2;S2321;TPASPPRSPAEPNDI,21.9413827900243,21.2567161311107,21.5186641900358,21.3991222275257,20.4296604215443,20.6051466834828,20.1458770790185,22.1267922150629,21.9780390796125
O95359;TACC2;S2317;KLDNTPASPPRSPAE,21.9413827900243,21.2567161311107,21.5186641900358,21.3991222275257,20.4296604215443,20.6051466834828,20.1458770790185,22.1267922150629,21.9780390796125
O95359;TACC2;S2569;SPVRMSESPTPCSGS,16.7175913393125,16.9833391301028,NA,18.7537800171931,16.4334241297567,16.7694300203307,15.9319913026591,18.6976609911609,17.2902206758238
O95359;TACC2;S2359;STSKMQESPKLPQQS,18.7333284838331,18.9371644503074,18.8830582090966,18.8432359425743,18.0798255110817,17.7909807565029,18.1269445454564,19.0417374908801,18.687853923962
O95359;TACC2;S2226;GGGRVQNSPPVGRKT,18.2241728529474,17.9914784354974,18.413639504624,19.4391028716656,17.2489313092538,17.3031662446406,16.8716715143036,20.0193841692192,19.9555429107577
O95359;TACC2;S2072;KVNTRRKSTDSVPIS,17.1351408696926,17.0876018974629,16.5530974290175,20.1222782017436,NA,NA,NA,20.4085758845763,17.1041696999093
O95359;TACC2;S2512;VNETKFSSPTEELDY,16.6900221368026,17.1703141504457,16.8418193552084,17.7740126865864,16.44004766444,16.384062781075,16.5862151743697,17.6601493213191,NA
O95359;TACC2;S2557;MFDTSQESPVKSSPV,15.5885785013869,15.7847908880679,16.3134634874192,18.1083309269069,16.3458876710327,16.2869194209026,16.861656906566,17.3090949172573,16.9101930111307
O95361;TRIM16;S60;RETEEQDSDSAEQGD,23.3823693644599,22.8432584122766,22.8191899075205,22.4738469201647,23.8630364756511,23.884396009303,23.9523929231405,22.7010562346778,22.996075887363
O95365;ZBTB7A;S526;GAPAQPSSPDARRNG,22.6667994722078,22.8578171496317,22.5835057506798,23.3066681087407,23.0296505089457,22.9605967251215,23.2740638992123,22.7569554821262,22.5323214271861
O95365;ZBTB7A;S337;AGAAAGDSDEESRAD,22.1920314735946,21.561271232729,21.4476612544036,22.0294350839523,21.7049955425758,21.7158000602027,21.5107179665245,21.6067662263781,22.1947470048424
O95365;ZBTB7A;S341;AGDSDEESRADDKGV,16.3768088085713,16.5749207175761,16.0819259586045,15.412997212563,15.9083908849786,16.1586376316105,15.4527554418275,16.1247025275235,16.0042433044118
O95365;ZBTB7A;S549;DEDEDVASPDGLGRL,22.2043285871049,22.0149647793495,21.7647844606469,22.4062952073268,22.1811574998378,22.1314494107247,22.0734029448203,22.4697906863508,21.4824763147588
O95391;SLU7;S235;QMEKDHNSEDEDEDK,21.5167474541441,21.0200463878502,21.1171051470085,20.9925825150548,21.4573022796673,21.5625692125555,21.200286894026,21.7260101971203,21.3275027613965
O95391;SLU7;S215;KLVEQANSPKHQWGE,19.698366237051,19.9786147042835,19.2606294753774,20.8383868017553,19.7071140045855,19.946200612976,20.7171379689178,20.093904259967,19.2547079535674
O95394;PGM3;S64;IGVMVTASHNPEEDN,20.5230755138261,21.0979685578574,21.7559254948801,20.8765982980254,21.3529230241956,20.4193986514125,21.1876224178369,20.9854337413673,20.3333053007314
O95400;CD2BP2;S195;KGPGQPSSPQRLDRL,23.9151144692454,24.0689810181714,23.8403572815034,24.0617459069474,23.6248936453496,23.5469135761255,23.8080091976283,23.5802026402453,23.6872865496866
O95400;CD2BP2;S49;KGKHSLDSDEEEDDD,20.6211428048091,20.3930682562936,20.176830357766,20.4935593029644,19.6482686688885,19.8204329836471,19.5318315123526,20.4744377289407,19.6659046952494
O95400;CD2BP2;T7;_MPKRKVTFQGVGDE,NA,15.4679346882474,15.4666968933783,14.274899822052,16.1621767820939,16.6759020447316,16.5740322576561,16.6542816443886,16.2053935424896
O95400;CD2BP2;S118;RDAQIRDSWLDNIDW,NA,13.6886402979153,13.7849930402035,13.0360421389185,12.5461099554815,13.7411456642572,13.716290670373,13.1461728355308,NA
O95402;MED26;S337;ELLPSAESPVCWLEQ,NA,14.5534592553374,NA,15.9828360027548,NA,NA,14.9596331622715,16.0562954540576,15.6124193135346
O95402;MED26;S334;RRLELLPSAESPVCW,15.4021285380991,16.4988077253971,16.36739139981,NA,NA,16.8491745036425,NA,NA,16.9419103631078
O95402;MED26;S535;LHVLVPQSPPTDLPG,16.2897294820136,16.6860250667027,NA,NA,NA,17.3250427512217,17.6181773332138,16.6848047249257,17.0270176602893
O95402;MED26;S361;PGCKAGLSPAEPLLS,15.5906015587864,15.3813566315345,15.0536413280677,16.0616703967056,15.9607799450286,15.6093380137957,16.214648915344,15.4608455481789,15.6438963448755
O95402;MED26;S447;KEPVRADSPVHMEQQ,17.9789341861219,18.4568414839332,18.4728817043526,18.8339701711718,18.8731645724293,18.9864840261779,18.6656198491142,19.0467910473063,18.7242177711695
O95425;SVIL;S245;SFTEVPRSPKHAHSS,21.7418238967062,21.351439802166,21.7301489868232,20.3430972968744,21.7088419208542,21.7223503256868,21.3980265065883,20.5409798268338,20.6273348482987
O95425;SVIL;S221;TRQAHDLSPAAESSS,19.6620405248892,19.6441573775196,19.4749149208069,18.272675738503,19.3285675547091,19.623343898302,18.9563916495403,18.3389429759775,18.2501974570417
O95425;SVIL;S968;SGMEKYGSFEEAEAS,18.4088635367196,18.2867413461142,18.8655466637932,17.8128771433706,18.6046274288383,NA,18.6969836069927,17.5854407982917,17.3447780954497
O95425;SVIL;S707;LFREMEKSFDEQNVP,20.5812833886175,19.853679664224,20.188787781401,18.8285322706201,19.9394730153831,19.7743798593118,19.9347982272483,18.7172537549513,19.0998042379887
O95425;SVIL;S673;KESDRCTSHSETPTV,18.3136597340158,17.8250491309493,17.9440544077686,16.0881472536296,16.4190162486447,16.8609638146606,16.8987761346511,16.2849697171447,16.9901310311259
O95425;SVIL;S920;SSIENSDSPVRSILK,15.4416703154594,15.0980800866739,15.5383496774349,14.7859042858884,16.3285448736007,15.9389478607925,16.3227400912337,14.8185396738215,15.4603473919889
O95425;SVIL;S1322;VDYNMPRSPVEMDED,NA,14.5385269361281,16.0090584956181,16.2142129047319,15.516638683057,16.3962517994489,15.3271926766192,13.3666241136072,NA
O95429;BAG4;S228;PYGDGNRSVPQSGPT,NA,21.5929039081581,22.027860303446,22.9797493109015,22.6580004876765,22.7384027738241,22.9751616292439,22.7079694460464,22.8631394352307
O95453;PARN;S619;KRMKKELSPAGSISK,20.3164496705855,20.3119340503629,20.7360441531072,20.9952702194239,20.8349796960871,20.8478262809616,20.7859241022356,20.7178996887246,20.7469259918314
O95470;SGPL1;Y550;SVFLDSLYSTDTVTQ,16.2877278175561,17.1561901502449,NA,18.3509457227256,17.22267255263,NA,17.1957656063144,16.9357531530379,15.1684311039483
O95486;SEC24A;T225;PPPVRALTPLTSSYR,15.7610304769509,15.996056975455,15.8856314238535,15.9133614218975,15.7177809193178,16.0001235021165,16.5310926781895,15.8261092438946,NA
O95487;SEC24B;S1224;LRDSRPLSPILHIVK,18.9899351872679,19.6373370733801,19.2571303793057,19.900068192869,20.2881538595117,19.9171736425165,20.0309879209418,20.0770179269584,19.7391513670332
O95503;CBX6;S246;PAPLVAPSPGKAEAS,16.2323781856901,17.3562503931407,17.1347442450057,15.1749824189582,NA,NA,NA,NA,NA
O95544;NADK;S64;KEFRRTRSLHGPCPV,NA,17.0221817420477,13.5603925383917,17.5760766882443,14.6463728268271,13.8465047024847,18.1272549451378,18.0143940678047,NA
O95573;ACSL3;S683;IPVKIRLSPEPWTPE,17.2491442049265,18.5169742865032,18.3250384652381,15.4309442264848,15.0905856014094,15.4980238423994,15.760769361874,15.2428980742413,15.4361308583081
O95602;POLR1A;S1429;EEEVDYESEEEEERE,16.4179712981837,16.9885211760118,16.7689940025515,NA,16.3727385897682,16.6380705172811,NA,17.7732670706915,15.0709762165449
O95602;POLR1A;Y1427;KQEEEVDYESEEEEE,15.510194267497,14.4543813396192,14.1909310679627,14.7009454752243,NA,12.8739195598499,12.9836693596304,14.6130010235597,NA
O95613;PCNT;S1653;RALLRRESEVLDLKE,20.5877547682069,20.1061073767259,19.3564048208451,19.2448743034946,16.8486844676883,18.0369413140321,17.3400022749889,18.973754417395,19.3792380518689
O95613;PCNT;S1142;REGANLLSMLKADVN,NA,15.1403022937059,14.3987313567262,13.5576545674874,15.8274016144143,14.9177791562387,14.1691267455475,NA,NA
O95613;PCNT;S44;KTAKRKGSAVDASVQ,19.0167475937511,18.5797353961803,17.6283453854716,17.422166736198,16.3868809513562,16.2447894468125,16.6407651262316,17.4567077746146,17.4895016430828
O95613;PCNT;S2177;IPDEMPDSPIQEKSE,13.930923769928,14.6898111071405,NA,15.5059846596706,NA,15.3622805902733,16.2593930647188,15.6749259263621,14.429935436614
O95628;CNOT4;Y67;YPEDPAVYKPLSQEE,NA,14.6067241422027,NA,14.9615405094859,15.1335206033052,14.9555660901833,14.9071678678631,15.4332334753451,15.7846009984658
O95644;NFATC1;S233;GACTLLGSPRHSPST,14.1512242306511,NA,15.7439994921789,13.9415282865383,NA,NA,14.228678758319,14.0904527590013,15.2219170088373
O95671;ASMTL;S239;ADTFEDLSDVEGGGS,23.3769024536232,23.0235139292729,22.8736613136276,22.2414715997623,23.2862005030413,23.1727189669729,22.9177457092405,22.7722369170461,22.7953333105709
O95671;ASMTL;S228;RRSVKHDSIPAADTF,18.1698121884444,18.0610278013062,17.7362362666,17.0926686468272,18.0141493385877,17.8133426741912,17.9601042297405,17.676943649546,16.3644153965657
O95671;ASMTL;S421;FQDAYYQSPETRLRF,16.0397100788483,15.3037651000306,NA,14.9911554962029,15.5100581044227,15.7241468737389,15.4479623268336,15.4157203661688,NA
O95674;CDS2;S33;KVDGETASDSESRAE,20.1446492009979,20.7041630646874,20.0909550754592,19.8137846629754,20.2396316315002,19.8653177312688,20.2989626132128,19.5779807305536,NA
O95674;CDS2;S21;APPEDKESESEAKVD,19.6322193928936,19.9404088709338,19.9998435911504,17.8315901949352,18.3209615983935,16.199646399146,18.1036127603628,18.1082939985041,NA
O95684;CEP43;S160;DVHSPPKSPEGKTSA,22.3477752039295,21.8736546589909,22.1108093569463,22.1695860781143,21.6583477764174,22.1165536712656,22.0453784042414,22.4321231351402,23.0458523174719
O95684;CEP43;S156;LDLSDVHSPPKSPEG,22.3477752039295,21.8736546589909,22.1108093569463,22.1695860781143,21.6583477764174,22.1165536712656,22.0453784042414,22.4321231351402,23.0458523174719
O95684;CEP43;S254;EDDMEGDSFFDDPIP,NA,14.4836577509513,14.8974365381651,NA,14.6882820794084,15.2145664133418,15.2954887753889,15.2906394149362,14.5660331261457
O95685;PPP1R3D;S46;RACRPPGSPGRAPPP,22.5821468073021,23.0811764564808,22.9563680065484,21.5867647607428,22.1496755236269,21.8463656863794,22.1471008387037,21.2933055923187,21.37671111481
O95685;PPP1R3D;S78;RARSLPSSPERRQKA,21.6665077234606,21.3824547188101,20.381044452813,19.9437907335634,20.0507876976741,20.0326627143568,20.4841094444817,19.1269866920401,19.7196820982424
O95685;PPP1R3D;S74;IILRRARSLPSSPER,20.2650597578919,20.2168341324224,21.2075276780976,18.6022773367357,19.9388841477955,20.2700747622928,19.0364258585693,19.2550098488227,17.4860174226466
O95685;PPP1R3D;S25;KLGPRSLSCLSDLDG,16.7079301794418,16.9755724632756,17.8241817443884,15.5920151159833,16.9269017365716,15.837803741253,16.2145415839342,15.8868341301219,NA
O95696;BRD1;S1055;GEPTSDLSDID____,16.5183291168168,17.1138492125549,15.7350703425699,16.5020199682747,16.8916535904464,16.9393259031302,NA,16.6344285278008,16.3746547094906
O95696;BRD1;S803;QPRKRSRSTCGDSEV,18.681343586338,18.3866658355766,18.2694960443227,NA,NA,17.432884843844,NA,18.1368815326193,18.1382822862917
O95696;BRD1;S128;KVRIVEYSPPSAPRR,14.7080069593101,17.4828892562239,18.4487275105365,18.6174352737685,18.0980554814766,18.5163315322684,17.6745866539411,17.5125213072358,18.2861743460871
O95696;BRD1;S814;DSEVEEESPGKRLDA,14.5499577942903,15.0941184508573,14.7129750832571,16.241292155949,15.2155701210892,15.3056327663561,15.7997784377482,15.0926487925246,15.6263072031687
O95707;POP4;S43;KRSTPRMSPQAREDQ,18.5141998446095,17.4578572747365,17.9404272035627,17.1931416734881,17.3388614653533,17.8430872089308,17.4937914669402,17.5958544615688,18.383986457416
O95714;HERC2;S1577;EKIGNEESDLEEACI,17.847032397932,18.2547664066457,17.9336870860935,17.5946190567408,17.8724076052381,17.5537780131737,18.0234392550925,17.4964160991494,17.4968941488714
O95714;HERC2;S1588;EACILPHSPINVDKR,16.9603424535427,17.1986546243575,16.8830792518308,16.9711030770724,16.5801520802508,16.3024431837982,16.9218579670466,16.4644806258628,16.7985774315695
O95714;HERC2;S2454;RVKRRKQSPVPALPI,17.1621844292701,17.660466452334,16.0450556927063,16.8473613917741,16.6479188945148,15.6297820369394,16.2859098864766,16.6365409742801,14.9136425359542
O95714;HERC2;S1366;KDEDHCSSPGGTPAS,NA,NA,14.2862133418309,14.4439946791875,14.0209558855895,13.9860236763126,13.9213928018994,NA,14.6889511755496
O95714;HERC2;S2928;AAVPFLASDNEEEED,18.699844051184,17.4833353097756,16.8578737275128,16.8240997185131,16.5933814706781,16.9039828957405,16.969493142105,17.1647617364249,17.7553542219911
O95721;SNAP29;S77;SEKVGVASSEELARQ,17.3371865679575,17.0594776992703,NA,17.6663453161615,17.2212110356098,NA,17.3796993372904,17.57061450378,17.6536752585277
O95747;OXSR1;S339;EDGGWEWSDDEFDEE,20.3590055378954,20.2678959752319,20.7905188118116,19.0586394482361,20.2684084560059,20.8707399267246,20.293921722586,20.5903189983419,19.6047250043894
O95758;PTBP3;S56;KRDRPPCSPSRVLHL,NA,18.2226157877923,NA,18.7397314060496,15.6898299639097,NA,15.4972440614059,19.4068945108551,19.5469856193301
O95772;STARD3NL;S39;QLMARIESYEGREKK,15.6604715412607,15.6234614736462,16.0963800835104,15.7696687957458,16.674637080183,15.9587669737165,15.5806020695944,17.4452571096401,16.9054786087928
O95772;STARD3NL;S193;LLIVQDASERAALIP,13.5365273725481,14.7923741045984,13.608605919942,NA,13.9369421962291,13.3057273202522,12.4091180346574,14.621587227479,NA
O95785;WIZ;S1151;PGSPLGHSPTASPPP,18.5345872564223,18.5061837004075,19.8750586253168,20.2284687662346,NA,18.8127360646104,19.3529918277306,NA,19.5288277557885
O95785;WIZ;S1017;SLSPRPASPKAQWPQ,20.7118396263204,21.220587738056,20.9252197220942,20.8799917135101,20.9232422829731,20.698023296543,21.1389296886269,20.0807191785054,20.255430056656
O95785;WIZ;S1012;KSPQLSLSPRPASPK,20.4497063828225,19.7063330692015,19.9907972677502,19.8715113721195,19.9847476767944,20.0025894544476,19.8591041336523,19.8792369510707,20.2977827249838
O95785;WIZ;S996;TPLALAGSPTPKNPE,20.9689075286693,20.7133722212707,20.7001065601088,20.8026059128009,20.6137562781462,20.610033729835,20.6494512624489,20.0724795153217,20.168320008965
O95785;WIZ;S983;GLGHPPSSPLLKKTP,19.8330328626547,20.0109187319913,20.0050471000076,NA,NA,19.8316270993481,20.3130531844175,19.3493315854017,19.0844098957281
O95785;WIZ;S1106;PPNPPGPSPKALAKM,19.3584236251499,19.7441640861578,19.6381527567008,19.8464610030833,19.324141178878,19.578185130669,19.8823303688221,18.6616898061501,18.3626673361027
O95785;WIZ;S1134;SPSDLHISPLAKKLP,18.5042168315114,18.5890414702723,18.5249808980656,18.9038495218609,18.6905303764001,18.7112719828152,18.8129614551412,18.0606819372742,18.373692076054
O95785;WIZ;S1480;RDSDKRPSLGLAPGG,16.4585226282148,17.1076375329371,16.5672354049426,16.8216319595362,17.1828830067543,17.0641434525904,17.4084825891716,16.4132124901505,15.8458231480249
O95785;WIZ;S1263;TEWSVNGSPIDTLRE,12.3301083519007,13.5096931980162,NA,13.793890036012,13.7246155202504,NA,14.8445400810967,14.3315947423125,14.6355931473629
O95793;STAU1;T277;KPIVKPQTSPEYGQG,21.0563735639045,18.3223302897208,20.7679929437674,15.0491360163093,NA,18.9930481865746,18.752679217289,13.7609022028156,NA
O95793;STAU1;S176;LEVNGRESEEENLNK,18.2788411404041,18.4528253656693,18.1969174489145,18.3608245625783,18.3824586737818,18.5152621372008,18.5056748806618,18.2871945673629,18.2176217513477
O95793;STAU1;S208;NFEVARESGPPHMKN,NA,NA,NA,13.3584923316398,14.6446125445048,15.2678913524676,14.9253351999484,14.2035568228972,15.4838303360975
O95793;STAU1;T362;KVPQAQPTKPALKSE,NA,12.7968763568836,NA,13.2619030743768,13.695420750777,14.9234249931877,NA,12.7046221043536,NA
O95801;TTC4;S51;LFMSRAPSEIDPREN,16.1990713064253,16.8016218251166,17.0499016707266,16.8878431638939,16.0676895618318,16.5123530772062,16.2294233420929,16.8067698816763,17.2040535373976
O95817;BAG3;S386;GPSAVPSSPKSVATE,NA,17.5236279388497,19.6397216577232,24.7869923174867,NA,NA,18.6523082705901,20.6118096533496,25.0269603545445
O95817;BAG3;S377;PVPCPPPSPGPSAVP,21.8003473472476,NA,20.0242137676009,24.7869923174867,NA,17.1749980325998,18.6523082705901,20.6544373252176,25.0269603545445
O95817;BAG3;S173;HGPERSQSPAASDCS,21.628587019622,22.2673545168102,20.90789394085,23.7810596067845,20.9589362975292,20.5168630479025,21.0696857335226,22.3880964027894,20.6541266325023
O95817;BAG3;S279;GASSREGSPARSSTP,23.4850409266314,22.1958776716381,23.3085067016452,23.692327698608,20.9821174246711,21.8464371949768,20.5987475530193,23.8791519659983,24.155124956312
O95817;BAG3;S275;SSVQGASSREGSPAR,23.4850409266314,22.1958776716381,23.3085067016452,23.692327698608,21.1112785205144,21.8464371949768,20.7306319209394,23.8791519659983,24.155124956312
O95817;BAG3;S136;AAPQRSQSPLRGMPE,23.0413016527421,22.5876567992357,23.0740323300617,23.1347089214585,21.4493627918084,22.0501473709361,21.9439421252023,22.9049916007045,24.6545822872395
O95817;BAG3;S289;RSSTPLHSPSPIRVH,18.8279486994565,20.3358704743691,19.5995214102077,21.6960507346913,19.1215135714,18.9325386171998,19.6688457431439,20.9409419501182,18.9881164409443
O95817;BAG3;S291;STPLHSPSPIRVHTV,NA,NA,17.1476737451741,19.393743082145,17.6577307609969,16.9328009354043,15.9063768337759,17.4093501497951,NA
O95817;BAG3;T406;STAPAEATPPKPGEA,NA,NA,NA,22.083105683396,NA,NA,15.4968608432431,15.9830897588574,16.8752071836929
O95819;MAP4K4;S715;SSSKSEGSPSQRLEN,NA,14.988118061369,15.0767921101029,15.8489045516295,16.7633840062337,16.863668882529,16.5382708280912,15.708890218259,15.9302155374339
O95819;MAP4K4;S631;PVRTTSRSPVLSRRD,NA,14.6150776325786,15.0908714918385,16.2737850341738,15.5740358466529,15.8796940592564,15.0923415953053,16.036430958799,17.0579753847701
O95819;MAP4K4;S639;PVLSRRDSPLQGSGQ,NA,15.7748196951721,15.6940426085576,16.4953066654513,16.149237828012,16.4069338557615,16.1105249620423,16.2328784301467,12.8850498694009
O95819;MAP4K4;T181;VSAQLDRTVGRRNTF,15.5005949457562,15.9263896256356,16.740606608789,15.2349945745378,17.2676393881005,16.440392125397,16.2508229783736,16.2846172334085,NA
O95831;AIFM1;S268;GGTPRSLSAIDRAGA,18.7865475921427,18.8905106666992,18.6918653327398,17.3224129845869,18.8371620586847,18.9799772477409,18.7807452872769,17.6166024187192,16.3489036565664
O95835;LATS1;S613;EKKQITTSPITVRKN,20.6868558400831,20.2852192984904,20.4806709502811,20.2994469532876,20.3265739001321,20.4511961391563,20.2077380613374,20.2323183232561,20.9399653796875
O95835;LATS1;S464;NIPVRSNSFNNPLGN,18.1497866414733,18.4887481064864,18.3803396307227,19.862365562387,19.2154332474005,19.2101404802673,19.2391141185002,19.3565983498442,18.3323002701066
O95835;LATS1;S278;NSQTKRYSGNMEYVI,19.2807679515264,18.5831946248207,18.9499469000736,18.1219405618273,19.0663270845525,19.3012021563776,18.8824670089353,18.6858379379895,18.8370558370225
O95848;NUDT14;S15;SVGRCAASPYLRPLT,14.4224966268971,14.1734117620101,14.1570314909222,NA,14.429404640474,14.5949687280196,14.3071677855094,15.0451282549891,14.9136660853877
O95857;TSPAN13;S143;PNDTCLASCVKSDHS,15.223972416725,15.9138305380448,15.4923980891881,15.9109119364951,15.2499888558533,14.8684894356971,15.4998042746126,15.3258554813351,15.7375195838793
O95873;C6orf47;S112;RLEAGGASPKLRWDH,17.6481370262671,18.0517935499097,18.0752394374794,17.6282182566766,18.2387024587512,18.9488253411417,18.5676480469992,17.9642391638069,17.7162993788456
O95936;EOMES;S107;PPDGRKGSPCGEEEL,16.9952090554804,17.4499602090452,15.7987980343014,NA,NA,NA,NA,15.9076280983709,14.4906849660393
O95983;MBD3;S85;RQRVRYDSSNQVKGK,19.4227348111297,18.4724056157127,18.6444001933441,18.9077355838152,18.7018169814792,18.7313809395332,18.7856321260978,19.4382787644949,19.5290659255121
O95983;MBD3;S56;LARYLGGSMDLSTFD,17.9731419839913,17.4596063373429,17.296151926205,17.9910187750878,15.1637437610255,16.747836746655,16.1066445558528,17.3296701306171,18.0375506027562
O95983;MBD3;S37;HRDVFYYSPSGKKFR,NA,NA,NA,15.0436979315347,14.5180840556397,14.4527475694834,14.2797642919743,14.803301489784,16.065418879988
O96007;MOCS2;S20;LETKLPLSPPLVEDS,18.051429369406,18.7829984651539,18.6233654894887,22.7646672735991,19.0996023202851,18.9422144406813,19.3284947400971,21.8653606199462,21.1846851117285
O96013;PAK4;S104;SNSLRRDSPPPPARA,25.6443627711976,25.0820490527912,25.3729973183649,25.0568180379975,24.7596140071054,24.9559345041885,24.7590802590124,24.8564975989396,26.1972269724958
O96013;PAK4;S474;KEVPRRKSLVGTPYW,24.2013203499727,24.9068425582572,24.9240880829099,24.5774157029687,24.5896842388984,24.8760044407606,24.8412276535556,25.1391316015471,24.9313746501704
O96013;PAK4;S181;SRDKRPLSGPDVGTP,23.6797350440114,23.7682621751219,23.8356059394466,23.2182136927469,23.3012459879532,23.326500194849,23.8495865023971,22.5997461577095,22.422546587196
O96013;PAK4;T207;AAGRPFNTYPRADTD,21.0152722987003,20.8537259382495,20.9921493176809,19.8536939776102,20.5437769296099,20.6759950078593,20.2439438710644,20.0239963378584,18.8265461597284
O96013;PAK4;S148;HSEAGGGSGDRRRAG,18.3822840841316,17.3168879063391,17.6764421478307,17.2964370223342,17.4745282519451,17.4453875711547,17.2891471956667,17.7758603170509,18.2826714841824
O96019;ACTL6A;S233;KEAVREGSPANWKRK,18.9853561460435,19.347796313642,19.3567093813209,19.5989898288992,20.0737389820865,20.5367637136468,20.4693111239152,20.3165842426491,20.3098092798153
O96020;CCNE2;S21;PQPSQTESPQEAQII,17.6073085522723,18.2372438877594,17.9882063862034,17.1132384878113,17.3239325280365,17.061694861815,17.8147602271159,NA,16.622666625648
O96020;CCNE2;T392;VCNGGIMTPPKSTEK,18.755314728145,17.7702929141363,18.1923939281451,17.3097078257182,16.1316034725868,15.8441276313162,NA,16.5454827850867,17.1245880967519
O96020;CCNE2;S383;FRKGGQLSPVCNGGI,18.755314728145,17.7702929141363,18.1923939281451,17.3097078257182,16.1316034725868,15.8441276313162,NA,16.5454827850867,17.1245880967519
O96028;NSD2;T544;EDAEAEDTPRKRLRT,20.9046263720642,20.8970753321719,21.4467147976039,19.5993507248649,19.8340206825659,20.1164567662106,19.9707178928156,19.9889582913358,20.1642001058101
O96028;NSD2;S437;DPRRGVGSPPGRKKT,20.3433319420041,19.3608515906282,19.4579056572406,19.038748020485,18.4626361490624,18.7337222039459,18.2729290005245,18.700057055083,18.4293490600653
P00491;PNP;S33;QVAIICGSGLGGLTD,NA,16.6195685795338,16.5986962299918,15.6499769089943,16.1597151874751,15.2683323754629,15.4391386663827,16.3555195895564,16.4746067296238
P00505;GOT2;S143;GALRIGASFLQRFFK,NA,NA,NA,14.3949968281335,15.6555387653651,14.9534937428758,15.1571684448157,NA,14.2146684619761
P00519;ABL1;S569;LDHEPAVSPLLPRKE,19.7295072759073,20.1852106890059,19.9089508963007,20.0078132234447,20.8493043434476,20.5018422132925,20.4868538360057,19.7222454830835,20.1806245767079
P00519;ABL1;S683;SGGSGFRSPHLWKKS,16.0274515109698,16.9671333626413,17.3221305600147,16.8267375843593,18.2769247844254,18.4266226292238,18.1484579718302,18.0174885428677,17.0528327559751
P00519;ABL1;S718;KRFLRSCSASCVPHG,15.66509797058,15.7994627731848,15.9783686971071,15.1564411811096,16.710309088706,15.0474574547572,16.8424715966564,16.1666017901345,NA
P00558;PGK1;S203;YFAKALESPERPFLA,22.3267481114694,22.814203940198,22.2645424870341,22.5096802412724,22.6073590687265,22.4860479004672,22.9251916827781,21.47447942014,22.2213316790251
P00568;AK1;S178;RKVNAEGSVDSVFSQ,NA,NA,NA,14.1316389819512,14.5238271846288,15.2519324769552,14.1914626761304,NA,NA
P00966;ASS1;T219;DPAKAPNTPDILEIE,15.0588095222686,15.6276446948044,15.9147399833412,18.3181067175582,13.6615258265253,12.4359910623998,13.5043899449795,17.6243625459583,17.0752040638948
P01106;MYC;S62;LLPTPPLSPSRRSGL,NA,19.6534041670665,NA,20.6568551707683,20.98425695287,21.1767078504384,16.5767820251214,20.7085579427503,21.1343523947122
P01106;MYC;T58;KKFELLPTPPLSPSR,18.6520414266566,17.968282774326,18.2319838313644,18.9997199881881,18.9037066254023,18.7757761661662,19.1878904644677,19.1149288816049,19.7816693471951
P01106;MYC;S293;GHSKPPHSPLVLKRC,19.6795317737212,18.8533608343845,19.2802188734864,20.0586790707304,19.8955570012477,19.5946332074085,20.2003113185372,19.8560102983335,20.6104586242941
P01106;MYC;Y74;SGLCSPSYVAVTPFS,12.4892468554647,NA,NA,14.5205895969296,13.7615001990317,13.2384132935556,14.6244621922009,14.4372134184553,NA
P01111;NRAS;S39;YDPTIEDSYRKQVVI,13.7348032846921,14.4767463972514,15.8746666389647,NA,18.303023737459,17.7801814021815,15.8043717167107,17.588152108512,15.6869857178334
P01111;NRAS;T158;GVEDAFYTLVREIRQ,NA,14.2871694077328,13.6579090690907,13.2912064818621,13.7713621351857,14.0548073876026,13.5131094084563,12.6739524556539,NA
P01213;PDYN;S101;ELAKLSGSFLKELEK,25.7947008322437,25.0418738915884,25.147911987185,24.9793487710857,24.4333890560487,24.4642602578028,24.6632924193913,24.5759976964535,24.8957673343642
P02545;LMNA;S390;EEERLRLSPSPTSQR,25.9515527390358,26.0187899039429,26.0417177326262,26.1457648398353,25.0788490203756,25.1912383945112,25.2002402529998,26.0005188928539,26.4068199229589
P02545;LMNA;S392;ERLRLSPSPTSQRSR,24.7356946966027,24.6970762581723,24.8250665058725,25.5576288785044,23.9277531076127,24.2943468131773,24.0753162012977,25.5653411536875,26.5168577066569
P02545;LMNA;S404;RSRGRASSHSSQTQG,20.5328511574754,19.0802232707996,14.7541428887491,15.4068209006083,18.8229891503243,13.6451825799247,13.6580112757057,20.437727143394,15.3797293890055
P02545;LMNA;S407;GRASSHSSQTQGGGS,20.0045345697901,18.9562286564715,19.1458206950575,18.5188706942421,18.101158288411,17.6722516870358,16.8893545622286,19.8800136804118,19.9462896071445
P02545;LMNA;S414;SQTQGGGSVTKKRKL,14.2256668434606,13.5342661906056,13.5260427073012,13.5850903918888,NA,NA,NA,15.7457750389681,14.3974917751766
P02545;LMNA;S628;TVTRSYRSVGGSGGG,18.4417556945766,18.2052811843054,18.5447207431447,17.0628397141716,NA,NA,NA,NA,NA
P02545;LMNA;S632;SYRSVGGSGGGSFGD,16.3429566401169,16.5070393549689,16.3943539672863,16.7220299151959,17.3569617838878,15.1066501226213,15.6097565301756,16.2959419721045,16.5032418826729
P02545;LMNA;S301;QSRIRIDSLSAQLSQ,17.2571184640625,17.7435746044449,17.6402679683635,18.0876490477663,16.6970903344161,16.8238089188195,17.0977523064723,17.4347203738863,17.7428678703867
P02545;LMNA;S458;FVRLRNKSNEDQSMG,17.8794865364654,18.2825991012079,18.2011542556522,18.2101720661576,18.5636525678169,18.7977486153574,18.6097093040475,19.4374857027882,18.6766367906434
P02545;LMNA;S277;KLDNARQSAERNSNL,16.5486761293169,12.1961859655795,19.0500231955777,12.0785284201503,17.210091792516,NA,17.0693351643021,18.1973521108699,19.1473142001656
P02545;LMNA;S12;SQRRATRSGAQASST,17.8309768732752,17.8225024732792,17.6162415505324,17.4949463094311,17.0940113623663,16.3978310180971,16.6923202830359,18.0493984837106,14.856746798909
P02545;LMNA;S423;TKKRKLESTESRSSF,16.7884331551495,15.8256551588186,16.15245997362,15.7639242104921,15.679077262269,15.7263784822247,15.5490710255502,16.4209264502387,16.8303597297127
P02545;LMNA;S22;QASSTPLSPTRITRL,21.7478627828727,22.1767390728129,21.704582490721,24.5053990744509,21.9920036185183,21.8268746822179,22.5989886110729,22.8916207271836,22.1685396150405
P02686;MBP;S96;PHLIRLFSRDAPGRE,20.0566776401354,19.0809966115131,19.9809014432112,19.4498009008014,20.1250442860708,19.3532254997415,20.3406319586081,19.6355406490752,19.0418642123918
P02765;AHSG;S138;KCDSSPDSAEDVRKV,28.4441968507778,27.9478238463119,28.1861845372376,25.4947375017471,26.7692248420664,25.887789615748,27.3667293982177,27.4331803235869,26.0300151127345
P02786;TFRC;S24;PLSYTRFSLARQVDG,NA,17.8364294455576,18.5946004172462,17.0622639880303,19.1697175827505,18.9007962658016,18.8249307497527,18.3220601959474,17.536944839026
P02786;TFRC;S34;RQVDGDNSHVEMKLA,12.6570898804602,12.1982303138292,12.3132974516891,15.1152585587675,14.8710063198259,15.4221107362965,15.3962242106155,15.974695508178,15.905819723967
P02794;FTH1;S164;RKMGAPESGLAEYLF,NA,NA,NA,NA,15.385917480432,15.5322337129404,16.0738594783581,14.6867756224361,16.0049127664584
P04049;RAF1;S259;SQRQRSTSTPNVHMV,20.5461101257099,22.1452296400008,22.0569484050664,21.9697864564598,19.0368302480579,22.798914838384,22.9884617299083,21.6774097726087,21.8058371542227
P04049;RAF1;S621;PKINRSASEPSLHRA,24.3630015882004,24.1465849813758,24.2793645924134,23.0633853179355,23.8711855264004,23.951635800586,23.6743857524473,23.7671613225448,23.6404134554585
P04049;RAF1;S244;AFTFNTSSPSSEGSL,16.7681314143037,16.9059022009987,NA,16.4405448958519,17.2173515669259,17.3302706934676,17.4451878183226,16.6284550783734,NA
P04049;RAF1;S642;NACTLTTSPRLPVF_,13.4069154308626,16.6324604044451,16.9254106811044,16.0025131700442,16.2001006270508,NA,17.3291116018167,15.7504027145871,NA
P04049;RAF1;S43;FGYQRRASDDGKLTD,19.4803209621121,18.6849712498085,18.5202926699124,NA,17.4267391423626,17.5373404579674,17.0016717067232,16.6454049271863,19.2302649383803
P04049;RAF1;T234;SSQHRYSTPHAFTFN,19.2007262472529,21.0077421236532,21.5522156511253,NA,19.7138809329806,20.1463682382596,16.6425496990007,19.2755026842484,18.8542611103131
P04075;ALDOA;S39;AADESTGSIAKRLQS,20.4329725631256,20.6491819925862,20.592749875352,19.997801445364,20.3992587770129,20.2420900812334,20.5765517957229,19.7727544392889,19.5452795905641
P04075;ALDOA;S36;GILAADESTGSIAKR,NA,19.5131327411282,19.4070798957258,19.0699404521382,19.7067656171103,19.6327821510813,19.7402584355151,NA,NA
P04075;ALDOA;T9;PYQYPALTPEQKKEL,19.2612344794245,21.2793622962852,15.8225461804641,20.6665525314764,21.4930861887039,20.305190076916,21.0599795637105,20.4568770524385,20.719364595559
P04075;ALDOA;S46;SIAKRLQSIGTENTE,18.8254785599435,18.2980823665577,18.3188986602871,17.2349609925339,17.8546521639428,17.6472844008796,17.7153162148733,17.6816361498808,17.6637782057777
P04183;TK1;S13;LPTVLPGSPSKTRGQ,NA,22.5575425126959,21.8877928113344,22.7036421360946,22.2259464434595,21.9535695670216,23.0058728539156,22.3364892026156,22.5776655634026
P04183;TK1;S231;PQQILQCSPAN____,18.3836311128767,18.2212078169326,18.2943735801527,19.02744055932,18.756499316582,18.2687495431907,19.3904413742361,18.4628872537498,18.7292035421851
P04259;KRT6B;S176;TLNNKFASFIDKVRF,16.4671651216182,16.2641946849131,16.3129281372125,15.5331236488207,16.8196005390054,16.2734886284285,16.2887705294197,17.2286471280331,17.2052838089393
P04406;GAPDH;T184;TVHAITATQKTVDGP,20.0007938205601,20.6859227524789,21.1364354188212,21.5069287560288,23.5288030625611,22.3600249260525,22.7601066521554,21.4953443473629,21.6090836066389
P04406;GAPDH;S241;RVPTANVSVVDLTCR,NA,NA,NA,14.0563243648297,14.8216576879254,15.0420150113336,15.2629252319313,NA,12.7740805529465
P04406;GAPDH;S83;IFQERDPSKIKWGDA,21.2325825769672,21.3860913845432,20.8204652493533,21.4662049555359,22.6404818308272,22.8693390258042,22.9203808804502,21.2300788357497,21.8969231803568
P04406;GAPDH;S210;LQNIIPASTGAAKAV,18.6752400978164,18.9823848885379,NA,19.3838285273152,20.3278664939819,19.9007998599821,NA,NA,18.7480305499955
P04626;ERBB2;T1166;AARPAGATLERPKTL,18.9020352834784,19.2907880018723,19.3995923064577,17.4237438271099,19.2987927145292,18.7829519586126,18.7324374847802,17.9400865389759,16.486657105213
P04626;ERBB2;S1107;SLPTHDPSPLQRYSE,NA,NA,NA,14.274877452254,13.8754861330964,14.2584997737241,14.6676402398514,14.0452866021234,NA
P04637;TP53;S315;LPNNTSSSPQPKKKP,NA,16.1997665254846,16.1926459611958,18.9330147709576,18.3672111522726,16.9907527387856,17.3010834110556,17.0782536698474,18.7914844141217
P04792;HSPB1;S82;RALSRQLSSGVSEIR,25.4642265795058,25.2575720672182,25.07414066417,26.5978704174587,26.120248612323,25.9097359808446,26.8677950919891,26.3116560626013,26.2897998732204
P04792;HSPB1;S15;FSLLRGPSWDPFRDW,20.4769930692427,21.7919716078509,21.9303784447178,22.374421779825,23.4288108245359,23.6793098068235,24.1090978631252,24.1438085267744,22.5997950352632
P04792;HSPB1;S176;MPKLATQSNEITIPV,17.6346498922745,18.0723687195315,NA,NA,15.526437561663,17.2778282792972,17.8698631504927,16.8943938972946,17.0017068265658
P04792;HSPB1;S98;TADRWRVSLDVNHFA,18.7976594727521,20.3530827504703,20.7566102560211,17.5799434616735,19.3270615749943,19.7448122203795,19.2158197817966,18.7428922130797,19.3011181419001
P04792;HSPB1;S199;GGPEAAKSDETAAK_,19.60217013337,19.3986093910642,19.6209731657458,19.3744179370412,19.008535344541,19.1989536175056,19.1588989074149,19.6818958045274,19.6177221881409
P04920;SLC4A2;S173;AERTSPSSPAPLPHQ,15.5384188569423,19.1758060288868,NA,18.0294262070566,20.6309099818615,19.9532763674725,NA,19.8858834123771,NA
P04920;SLC4A2;S132;EEDEDEASEAEGARA,19.4506547061737,18.989852471805,19.1484706101259,18.5542942344386,19.0032499033668,19.0643138306662,18.7820428447423,19.2908513431064,19.369507290108
P04920;SLC4A2;S113;PRRRPGASPTGETPT,18.5990157375841,18.5484907439422,18.6156698819197,19.3536093081876,18.8132716932237,18.9826025805513,18.9149752593895,18.8372764037455,19.2616633483282
P05023;ATP1A1;S16;KYEPAAVSEQGDKKG,16.5623901375093,17.158991417407,16.8663243464692,NA,NA,16.882158054786,NA,NA,NA
P05067;APP;S441;HFQEKVESLEQEAAN,15.5162799712246,17.3285051011975,16.4999381808969,NA,16.8291515248901,16.6870104507276,16.3172211795775,NA,NA
P05114;HMGN1;S89;KTEESPASDEAGEKE,19.9916829765362,21.5998163745789,21.54228489906,20.2837208319549,20.979050032116,20.6798571219281,20.3137624122798,20.9583320940505,20.8670582257685
P05114;HMGN1;S86;GETKTEESPASDEAG,19.9916829765362,21.5998163745789,21.54228489906,20.2837208319549,20.979050032116,20.6798571219281,20.3137624122798,20.9583320940505,20.8670582257685
P05114;HMGN1;S8;MPKRKVSSAEGAAKE,17.9671118068363,17.7971392212473,18.0520269705869,16.7474645719524,17.0902428954769,17.4852867869313,17.1379679714224,16.4217154313327,16.6305040766883
P05114;HMGN1;S7;_MPKRKVSSAEGAAK,14.9339463059633,13.3321881623767,13.0798202755621,13.2674440882917,13.3642761391249,13.2785083155562,12.3882420253188,13.4030747723596,13.0809977451585
P05198;EIF2S1;S158;DAFKHAVSDPSILDS,17.9628418431265,18.2307363383997,18.1639326591398,18.24033389225,17.7939003574773,17.8279389150472,17.592323804642,18.574195200566,19.153700971575
P05386;RPLP1;S104;KKEESEESDDDMGFG,24.4006845062254,23.4866586137102,23.5549776145357,24.4627345424632,24.1159408779191,24.8583667054693,24.0895465677388,24.9567998528871,24.538381826455
P05387;RPLP2;S17;AALGGNSSPSAKDIK,19.7910798393536,22.0081564972486,21.4764005978489,21.9404294143814,21.551622853607,21.295438163667,22.1307301805152,21.3354946378165,21.4134181797141
P05387;RPLP2;S79;AVSAAPGSAAPAAGS,16.6074156611138,16.8572822373048,16.5232746169444,NA,NA,NA,NA,16.7548232076218,NA
P05387;RPLP2;S105;KKEESEESDDDMGFG,NA,16.4931638215846,16.4776112058073,16.8069100595775,17.8672540674189,17.3261619681612,16.920628193527,17.8307622166704,17.9589789410047
P05387;RPLP2;S102;KDEKKEESEESDDDM,NA,16.4931638215846,16.4776112058073,16.8069100595775,17.8672540674189,17.3261619681612,16.920628193527,17.8307622166704,17.9589789410047
P05388;RPLP0;S307;AKEESEESDEDMGFG,17.972991254912,20.5912725268242,20.8137544222004,20.8531065831049,20.6596744217794,21.0997090872351,21.0193290810074,19.9668152416883,20.1387174670536
P05388;RPLP0;S304;KVEAKEESEESDEDM,17.972991254912,20.5912725268242,20.8137544222004,20.8531065831049,20.6596744217794,21.0997090872351,21.0193290810074,19.9668152416883,20.1387174670536
P05412;JUN;S63;KNSDLLTSPDVGLLK,NA,16.1125600195098,16.6051917458304,15.8161978172198,16.7004361176,16.436288646403,15.7689910360928,16.2925744244405,16.1175629622381
P05455;SSB;S366;GKKTKFASDDEHDEH,24.9789207165921,24.4388366031409,24.5015481232429,24.5816839273145,25.0387503734978,25.0203282173573,24.7507737282946,24.7420676326641,25.0602928797492
P05455;SSB;S94;TKIRRSPSKPLPEVT,NA,NA,NA,13.8049490493347,15.1157922601839,14.7307924332159,15.5378411878388,NA,NA
P05783;KRT18;S53;ISVSRSTSFRGGMGS,20.5596350828868,25.2178697842698,23.0888117573814,23.3499691694484,NA,24.1660958305619,25.183927626903,24.5680179128194,24.4138118103356
P05783;KRT18;S60;SFRGGMGSGGLATGI,19.4802795260376,19.9301135987088,20.4959264363571,19.3987401936258,17.8072207241281,19.0790926058713,20.0349687632563,21.3593010891676,19.8740920761672
P05783;KRT18;T65;MGSGGLATGIAGGLA,18.1945885779585,18.159225672988,18.1128459822978,18.7488469621469,19.323465182883,18.4832167989552,19.2059361961166,18.6079880333979,19.2461660254065
P05783;KRT18;S42;VYAGAGGSGSRISVS,22.0117572831994,22.5339601644155,23.052000359468,21.6627093670853,23.137864780034,22.9446515192409,22.6131872749118,24.5373121480924,24.597157119112
P05783;KRT18;S30;SYGARPVSSAASVYA,19.9224423950905,20.1323857956469,17.8603911244444,NA,NA,NA,NA,NA,NA
P05783;KRT18;S34;RPVSSAASVYAGAGG,17.1076208152915,16.8116188961577,21.2263109361199,NA,20.7278966599551,15.697375101236,16.1239652563531,21.8043409123648,NA
P05783;KRT18;S18;TNYRSLGSVQAPSYG,21.0197162306439,21.0892676763123,21.234705249335,20.2358021900988,21.8342249790856,21.0335939664722,21.7803881245341,23.1110562861855,21.9244797000445
P05783;KRT18;Y24;GSVQAPSYGARPVSS,18.0567029393944,17.7710343520115,18.0699595016745,NA,17.7624107850746,NA,NA,18.6118955438575,18.0092193504011
P05783;KRT18;S7;_MSFTTRSTFSTNYR,19.340039909825,19.794012023828,20.8511776143902,18.3287296247524,20.5311177308954,17.9037310870103,17.8593358918039,21.1412320093412,20.9088158204284
P05783;KRT18;S305;ELRRTVQSLEIDLDS,16.4377853893929,18.3519613540866,17.7532453113732,NA,17.8044270765984,17.2678662215498,17.4437965106933,15.8972547161224,14.5837830829063
P05783;KRT18;S49;SGSRISVSRSTSFRG,NA,15.6130651560076,16.8490170479569,NA,NA,17.1497560554884,16.5618650442506,16.9918207114665,21.5178190564964
P05783;KRT18;S399;LGDALDSSNSMQTIQ,17.0370365780346,17.6210778451378,NA,15.4263338235472,16.2863109104687,17.5180693195541,17.2657766348201,18.763533726519,17.9853981590258
P05783;KRT18;S100;SYLDRVRSLETENRR,17.4565640301276,17.3849946767883,17.2444269459303,16.2665235454091,16.6539530711118,17.4489200098567,17.1334264095273,18.0751585361258,17.514887861697
P05783;KRT18;S177;TELAMRQSVENDIHG,16.3618286184192,16.5878475725912,17.2139658930535,13.1947066202902,16.1413784135145,16.1738168541111,14.6976439755387,16.759552384849,16.7476411125349
P05783;KRT18;S93;SLNDRLASYLDRVRS,NA,13.4811509892756,13.5449684931629,NA,13.6520583701804,13.1520492951866,13.3940740466766,14.9102746006641,16.0309094490776
P05787;KRT8;S24;PRAFSSRSYTSGPGS,28.4363376422286,26.1359020572536,28.6292362241335,26.1384176941455,27.1041065975705,27.4222363941345,26.8315680510751,28.5861417171899,28.9945060945285
P05787;KRT8;S27;FSSRSYTSGPGSRIS,NA,18.2534070830094,19.2690682227841,NA,NA,17.1456963442703,17.0212888421095,18.4588691965211,18.875717033457
P05787;KRT8;S2;______MSIRVTQKS,25.6352421153255,24.7390181557878,26.0536295338872,24.0027374094345,25.1686342568518,25.1633286783699,25.0291707062288,26.0764317585954,27.2733198380411
P05787;KRT8;S34;SGPGSRISSSSFSRV,19.9777037382415,19.8399253182511,19.9667323102657,17.8796775025315,19.9280116949963,19.6909097563291,19.8102285293352,20.6820335315455,20.2016057197831
P05787;KRT8;S258;SRSLDMDSIIAEVKA,18.4060455743016,19.6982526252941,19.9252162776295,18.6276802871036,19.4932796776337,19.6280000178897,19.7824586595927,19.8483758322774,19.679328764736
P05787;KRT8;S253;LSMDNSRSLDMDSII,NA,14.7339102820253,14.9832631024651,14.4423109876755,15.8099458473513,14.7573301954599,NA,15.0718521149707,13.444747053643
P05787;KRT8;T218;ESRLEGLTDEINFLR,NA,14.9563136836627,18.1853833556453,15.2226638678027,14.7918154703511,16.4657066636285,14.1238825326473,14.5124809300492,15.0539552730254
P05787;KRT8;S37;GSRISSSSFSRVGSS,23.7220907789252,22.9007005556793,22.987745771561,21.800540448113,22.5997691916101,22.5202300453167,22.4707340846195,23.3613828207753,23.123313948506
P05787;KRT8;S475;TRDGKLVSESSDVLP,23.0342476416645,22.5770735210849,22.4074224519196,22.3909810107502,22.5574976009824,22.0352659652287,22.5049848943846,23.4873816870746,22.7588950495519
P05787;KRT8;S457;SSFSRTSSSRAVVVK,22.4450985439775,20.865321462193,21.1157844251749,21.2375261822873,21.2042856339655,21.4608098771852,21.4934024094534,20.8039199586613,22.5108318658971
P05787;KRT8;S330;GLKGQRASLEAAIAD,20.0668660591017,21.2354470573819,20.785885212062,18.5164673546431,20.039165309597,19.9442409335509,20.3177645414852,19.6629098047894,19.8462197382986
P05787;KRT8;S274;YEDIANRSRAEAESM,23.061209468646,23.1903399032252,23.4458892524635,21.0185131925555,22.27734225393,22.4305732435102,22.0128149815182,23.3168268210732,22.8650789372491
P05787;KRT8;S400;KLLEGEESRLESGMQ,16.0776661209864,16.1715339330882,18.4033215723363,NA,14.6964416455936,16.0648890744119,NA,17.2387441599657,15.5842357750732
P05787;KRT8;S410;ESGMQNMSIHTKTTS,NA,14.4233708886809,16.9822302978129,NA,NA,15.4506526527673,14.7994125889934,17.1096871002625,16.9423216607388
P05787;KRT8;S43;SSFSRVGSSNFRGGL,22.0109485247709,21.230177014916,21.5474805176294,20.9996379303999,21.0953636058184,21.0455534895006,21.6544896997269,21.4614194614951,22.0685640635384
P05787;KRT8;S291;IKYEELQSLAGKHGD,16.7682172113252,16.9585703922632,16.7859440831757,15.70488672634,16.7057448559492,16.5616702592225,16.6850151646502,17.5350483765804,16.8177908179228
P05787;KRT8;S13;TQKSYKVSTSGPRAF,19.4804878989543,19.0148391507594,19.5029575600834,NA,19.1140980392011,19.0339176433068,19.0123881996785,20.6653915027277,20.3466083397912
P05787;KRT8;S39;RISSSSFSRVGSSNF,NA,NA,17.9150110787696,NA,NA,16.6891943686399,16.3291556370876,18.0971295472728,18.1380724397139
P05787;KRT8;S315;SEMNRNISRLQAEIE,16.3399435763695,17.5103605772513,17.7489587401476,15.4249211651065,18.3159502687894,18.4919516685677,17.9516640812386,17.7002127831181,18.3150440315075
P05787;KRT8;S142;NMDNMFESYINNLRR,16.7894974003797,16.3832863422749,17.5267997133227,14.9976422836539,17.1823445436276,16.9683461279733,16.5082926145957,17.5770224259853,17.7540460262014
P06400;RB1;S788;PIPHIPRSPYKFPSS,22.7462348505443,20.3446055951777,20.6161048455022,20.4348433191354,21.8436504227761,22.2540513066178,20.3935605969759,22.5057797923742,22.6663577134557
P06400;RB1;S780;STRPPTLSPIPHIPR,22.7462348505443,20.3446055951777,20.6161048455022,20.4348433191354,21.8436504227761,22.2540513066178,20.3935605969759,22.5057797923742,22.6663577134557
P06400;RB1;T356;DSFETQRTPRKSNLD,23.2075258572171,23.2562208612619,23.5297091444977,23.1733422591725,23.0533231231831,23.5759872742478,23.4742032437203,23.035851165104,23.2144752045936
P06400;RB1;T826;LPTPTKMTPRSRILV,22.2536627913965,21.1178139628766,21.3996084383285,21.4906429447132,21.0135465885404,21.9952462561971,21.4264790764245,20.9051522014766,21.4831947402539
P06400;RB1;T821;KISEGLPTPTKMTPR,22.3825952218197,21.1178139628766,21.3996084383285,21.4906429447132,21.0135465885404,21.9952462561971,21.4264790764245,20.9051522014766,21.4831947402539
P06400;RB1;T373;VNVIPPHTPVRTVMN,20.7856842779629,21.9518916650032,21.2118603748218,22.4819773302103,21.1074580803698,21.8060773911195,22.2528983864275,21.4422887489573,19.5207168579688
P06400;RB1;S249;AVIPINGSPRTPRRG,21.7063157468595,21.3369483037361,21.4261010171349,21.8474275548477,21.1606780854754,21.7964145994142,21.9378999395342,21.2451857593911,21.7291733322122
P06400;RB1;Y805;RIPGGNIYISPLKSP,15.8702699509261,14.5277829036099,16.4445865647504,NA,18.7593947478546,17.1161063983116,NA,NA,NA
P06400;RB1;S855;INQMVCNSDRVLKRS,13.0379012208658,12.7220470545042,12.7138146851667,NA,NA,NA,NA,12.6299526966488,12.9918588550628
P06454;PTMA;S2;______MSDAAVDTS,23.1059625251449,22.6667083418798,22.7833791532522,22.6670964287909,22.4447429678834,22.2582796952505,23.1592452985963,21.7007843032789,22.1034404442857
P06454;PTMA;T102;DEDDDVDTKKQKTDE,13.4583349216959,13.1440499420189,13.8197842517778,NA,11.6983998499198,NA,NA,12.7190668867532,NA
P06493;CDK1;T161;GIPIRVYTHEVVTLW,20.5225248133221,22.2106204588267,23.212922403882,22.9454371737589,22.5295249620124,23.082382940877,22.5216413417029,22.6754197693677,21.8296682240591
P06702;S100A9;T113;KPGLGEGTP______,14.2968296907094,NA,NA,19.7310008162408,14.7301455400993,14.7120541694925,NA,20.263129972889,20.1022391433661
P06733;ENO1;S419;RIEEELGSKAKFAGR,16.4625425643549,15.9745855888176,16.409545767151,14.3458322698746,NA,15.7895582566221,15.3024340741879,14.9144187471307,16.3254071224701
P06733;ENO1;S263;KYDLDFKSPDDPSRY,15.6396591133379,15.7881280212918,14.8019894064485,15.4051417163315,15.3281399370488,15.528247061538,15.3000037358451,15.5317695429811,NA
P06744;GPI;S455;ELQAAGKSPEDLERL,17.0211196430326,17.3950006896935,15.6929827175031,18.6565380811395,17.6789495064522,17.8955881587026,18.2616601468594,17.5636310202355,16.0096644358733
P06744;GPI;T109;ALRNRSNTPILVDGK,16.4028132060386,17.1106978911894,16.4690084169884,17.940658672343,16.9558712935343,16.8149355407282,17.6226639354282,16.7687237795355,16.0122823054506
P06748;NPM1;S125;AVEEDAESEDEEEED,27.8015445175748,27.5634371429684,27.8366563178379,27.7782974812687,27.8738399997247,27.9041632150278,27.3776371526679,28.0991327562536,28.1002381663357
P06748;NPM1;S4;____MEDSMDMDMSP,23.0177708798959,24.5756826499155,24.3631749503342,25.7690065813459,25.6743954949814,25.6099612220343,26.4502254966847,25.596557503266,25.6578776792719
P06748;NPM1;S10;DSMDMDMSPLRPQNY,21.7106112795866,23.9634833763928,23.4444840985554,24.2121110579632,24.1165630347729,24.749292981367,24.9719000436819,24.067450568688,23.9537809061843
P06748;NPM1;S70;EAMNYEGSPIKVTLA,25.5824876127937,26.136609078057,26.1326450210152,26.6744694679494,26.4876887471359,26.7050636531632,26.0583724501385,26.5130698296954,25.9602413130678
P06748;NPM1;T237;KQEKTPKTPKGPSSV,23.1124211262783,22.1732623484518,22.7894582937758,23.0244007468839,23.2259777844803,23.6318843165295,23.5423369706876,23.3099216305206,24.0910442851458
P06748;NPM1;T234;SFKKQEKTPKTPKGP,23.1124211262783,22.1732623484518,22.7894582937758,23.0244007468839,23.2259777844803,23.6318843165295,23.5423369706876,23.3099216305206,24.0910442851458
P06748;NPM1;S243;KTPKGPSSVEDIKAK,18.5124157329182,18.2746947962292,18.348629231905,18.6913359625505,18.8054682948878,18.8798710156142,18.7561186626625,18.7753496978884,18.8090288775382
P06748;NPM1;T199;VKKSIRDTPAKNAQK,19.7821217257286,18.1831359182597,NA,20.1487950695145,19.6716293670185,19.2328743801187,19.2956415099558,19.7064547712119,19.5075694089177
P06748;NPM1;T78;PIKVTLATLKMSVQP,NA,18.619503678273,19.3770623644449,19.2983448749633,19.9180972834252,20.3200336734971,19.7862056575662,19.1836080838747,18.668403311884
P06748;NPM1;T75;EGSPIKVTLATLKMS,NA,18.619503678273,19.3770623644449,19.2983448749633,19.9180972834252,20.3200336734971,19.7862056575662,19.1836080838747,18.668403311884
P06748;NPM1;S260;ASIEKGGSLPKVEAK,16.1255014883634,15.5172238343346,16.2317785684653,15.8392612209297,16.9740736932449,17.0416579470035,17.1572028606034,16.0946396671806,17.8207222696965
P06748;NPM1;S254;IKAKMQASIEKGGSL,19.6153892520043,20.6122185518307,21.0360274532524,22.2170921709907,21.9433419255011,22.6676695160429,22.970318640762,22.0822212694177,22.1458896080259
P06748;NPM1;S88;MSVQPTVSLGGFEIT,NA,15.7690020752484,NA,16.8575369519407,16.2359222618146,NA,16.5713670321483,15.7916977007486,16.2263476767515
P06748;NPM1;S137;EEDVKLLSISGKRSA,NA,14.2257424559248,NA,15.0838069336824,14.8872869294856,14.9711761789607,15.0516647833656,14.6549586518196,15.4464021771997
P06753;TPM3;S88;DAEAEVASLNRRIQL,15.1395636438945,15.3903307932867,14.8186298619504,NA,14.9676390747135,15.3703435210249,NA,14.6701486525954,NA
P07199;CENPB;S156;RTPAAPASPAAVPSE,18.4540134093323,19.231755057674,19.2974540156281,18.0782821042619,19.0112897717092,19.2802845837636,19.8258000202518,19.0038554354762,17.9579416899027
P07305;H1-0;T153;AKKKLAATPKKAKKP,18.6751738335727,18.0896761262458,17.5482932750214,16.6720498292779,16.7368485154123,16.3568047522388,16.3250158246078,16.9804071448567,16.9657332261555
P07305;H1-0;S5;___MTENSTSAPAAK,14.3581885021719,14.2862829547694,13.9746067297346,13.069973147599,NA,NA,NA,13.4039704819443,NA
P07355;ANXA2;S127;GLGTDEDSLIEIICS,18.4911839468593,19.2769021339595,18.826454754212,17.6837299946556,17.1837524751939,17.0982560863576,17.4089165784724,16.6003359350862,NA
P07355;ANXA2;T19;SLEGDHSTPPSAYGS,18.348792432855,NA,18.1739866700068,18.3658452670432,17.5406964182279,17.9305377890364,18.8749959371117,17.8225529900153,17.8603555408334
P07355;ANXA2;S12;HEILCKLSLEGDHST,16.7878400190099,17.7726204347672,17.777667002098,17.7657349310869,18.5327628391566,17.8489299495349,18.5467683415205,17.8498517207502,17.5371771381075
P07384;CAPN1;S93;KRPTELLSNPQFIVD,14.6176933263475,15.2146357353876,14.8305814536501,14.0155054863574,14.1554376074918,14.3689460393065,NA,14.1096994441876,NA
P07384;CAPN1;T374;NTTLYEGTWRRGSTA,NA,13.1433810405291,NA,13.1976806160299,NA,13.391571541895,13.0929388710731,12.8084779413147,12.6252851579424
P07737;PFN1;S77;KCSVIRDSLLQDGEF,NA,16.0785420376425,16.0325162070728,15.08450175794,15.3440698667528,15.4279355898277,15.4420507295597,15.1308305651644,15.1561322235504
P07741;APRT;S30;GVVFRDISPVLKDPA,12.683294865712,NA,NA,14.3791842749776,13.5972337467334,13.8922818129042,14.4869153254718,13.5692601548277,16.9035809009666
P07741;APRT;S15;LVEQRIRSFPDFPTP,18.4000145635913,18.7180874979879,18.5162005388424,17.7694017342416,18.6350073491956,18.7166843506644,18.4469914554863,17.7503025727028,17.5887185305912
P07814;EPRS1;S434;NLNNTVLSKRKLTWF,15.5796111991599,16.0275016005569,15.9965164101179,15.7145091539947,16.3025689891265,NA,NA,15.4860178032882,NA
P07900;HSP90AA1;S263;PEIEDVGSDEEEEKK,30.331194063708,29.7123590900555,29.6575955560842,29.6965369200109,29.663886539712,29.6779291266747,29.4503936462029,29.7659759905201,29.8608925056466
P07900;HSP90AA1;S231;KERDKEVSDDEAEEK,28.6121589114274,28.1790626731511,27.8414226123906,28.342380218547,27.937692397088,27.8881887618079,27.740597831912,28.1534563268258,27.8958526392741
P07900;HSP90AA1;S641;LEINPDHSIIETLRQ,16.9143487092492,16.5053490091431,16.5025449218323,16.6252271382787,16.7558495661325,16.8463206850559,16.5905117592253,16.4090232954354,16.9512227696817
P07900;HSP90AA1;S453;KLGIHEDSQNRKKLS,14.8798567127541,14.6041379375382,14.3495184752206,13.2194235891443,15.4513869344519,16.1280905906119,15.2145541743973,14.9979541208363,15.3256141379349
P07900;HSP90AA1;S476;ASGDEMVSLKDYCTR,18.7967942841044,18.1766121782649,17.1174607696396,18.077423735142,18.6261185333232,18.2179547421367,18.6177235802706,18.5586544631093,17.9547556978255
P07900;HSP90AA1;T293;DQEELNKTKPIWTRN,16.2167822608937,15.9135924335404,15.5178082449447,15.4782251153566,15.9371666532659,16.3445526253817,15.9982549556555,NA,NA
P07910;HNRNPC;S299;EGEDDRDSANGEDDS,24.7353399528984,24.567095543767,24.5206642493728,24.6899297015771,24.2228262381344,24.3535957341997,24.0805930070349,24.5163188973714,24.1892987409825
P07910;HNRNPC;S260;SEGGADDSAEEGDLL,21.9908381613257,22.0248811817865,21.8515832053968,21.8763424888461,21.8880889831578,21.8917487973627,21.7501622432863,22.0689907870064,20.5864504503317
P07910;HNRNPC;S233;VEMKNDKSEEEQSSS,23.2219140286273,22.6234365074497,22.5599004374132,22.4180836484558,22.8864162735069,22.5643781495665,21.832838058603,23.090310300153,22.7029210047833
P07910;HNRNPC;S209;QIKQKVDSLLENLEK,NA,14.1115837834366,14.1985383091737,NA,13.5510421474599,13.9912272441316,13.5719425090427,13.3880350393652,13.8239976647126
P07910;HNRNPC;S241;EEEQSSSSVKKDETN,20.8351478839597,21.1661346859132,21.1185390661634,21.2046586111023,20.9779842577178,21.0420455401961,20.7634765425253,20.9367781117828,20.1956111198996
P07947;YES1;S40;GAEPTTVSPCPSSSA,NA,15.5693935289243,16.1436605704215,17.1967200724236,17.6448454202607,17.3596395803412,17.7312776243965,16.6174890129063,16.9033801667935
P08047;SP1;S59;GGQESQPSPLALLAA,17.5764264565213,16.8676250177626,17.020849539082,17.3308450487718,18.0973579959433,16.9694722582452,16.9553483593316,16.9705736567829,16.3919736783151
P08047;SP1;S7;_MSDQDHSMDEMTAV,NA,14.796098034751,14.9490628630508,16.5337841122421,15.5190720073045,16.1125811741686,17.1717825955541,15.8449151233761,14.1114191190902
P08047;SP1;S2;______MSDQDHSMD,16.4474950419963,16.6789674342103,15.9193105122109,16.1001179544444,16.980191960125,17.2225396103638,17.1579152746751,16.6514294526125,16.89464979933
P08047;SP1;T651;RAHLRWHTGERPFMC,NA,NA,15.1769828347546,15.8349654558044,15.23057855106,15.2160299086268,16.0329230633745,15.705942641801,15.7570499655985
P08138;NGFR;S313;GISVDSQSLHDQQPH,NA,NA,NA,16.5540791360178,17.2628814056298,16.3217218583724,16.4533171617536,16.730687569954,NA
P08195;SLC3A2;S165;AAKFTGLSKEELLKV,NA,15.317240133096,14.9688942425727,15.8937842008243,14.7448781892086,14.3680993067328,14.3649619279927,15.3708909694787,17.2715211542631
P08237;PFKM;S377;ALKLRGRSFMNNWEV,NA,NA,NA,NA,14.7685782166793,15.2114305939488,14.9798886359735,14.5402671678401,14.8317248036538
P08238;HSP90AB1;S255;PKIEDVGSDEEDDSG,27.2799515676389,26.9194750186798,26.7785227452593,27.1097693004493,26.8712866499212,26.6768171783615,26.5699477049616,26.7601052616689,26.3462700893335
P08238;HSP90AB1;S261;GSDEEDDSGKDKKKK,15.7507564498644,16.2669119006962,14.9226609055601,15.9325338893431,15.9293250734686,15.0593805007103,15.7268111978098,16.3607640830679,14.3058757575309
P08238;HSP90AB1;S226;KEREKEISDDEAEEE,27.5459880807349,26.7857828850694,26.8630875962463,26.9338896292551,26.5138558461471,26.7615043599257,26.5562074297219,26.692582609454,26.6893481002538
P08238;HSP90AB1;S307;EYGEFYKSLTNDWED,16.9122448105115,16.9594667907578,16.562139704518,16.9996643926356,18.0205054231604,18.0997603189224,18.2507312998686,17.6038406888699,17.6675875483396
P08238;HSP90AB1;T285;DQEELNKTKPIWTRN,NA,14.8998618311485,NA,15.1317835208457,15.2032809419756,16.1039636443635,15.8218858296277,15.4972428224469,16.2942334934867
P08238;HSP90AB1;S482;RMKETQKSIYYITGE,15.6154942925955,15.1606178835928,14.9008501316729,14.9510064608463,NA,14.7113518546069,15.0464840634824,15.2758060609185,14.7059481759726
P08238;HSP90AB1;S532;LKEFDGKSLVSVTKE,18.1594015479902,17.2153939557943,17.2540651553439,NA,16.9784844923233,17.4244143459587,16.932044101752,17.5851327082768,17.9200766083722
P08238;HSP90AB1;S452;STNRRRLSELLRYHT,16.0529856017004,15.5065723172382,14.3608888007669,15.1907076231425,14.0366665847589,14.0065683068435,14.087276661019,15.4459455387978,15.3222529806156
P08238;HSP90AB1;T446;LGIHEDSTNRRRLSE,17.5052849772109,16.4830326632406,16.6878823006652,NA,NA,16.9440371186269,16.5896175413433,16.2874776315937,17.7944429074148
P08240;SRPRA;Y56;HEALTLKYKLDNQFE,NA,12.9402942303005,13.4696870254593,12.9460879100154,13.1004712307618,13.0323251940197,12.6475171911726,13.2138681656396,13.3352816018058
P08559;PDHA1;S293;TYRYHGHSMSDPGVS,26.0389832600056,25.5827107277652,25.4421991269088,25.181650206923,24.9574696355536,24.2578204838596,23.7994478674349,25.6870568796069,25.3720644336549
P08559;PDHA1;S300;SMSDPGVSYRTREEI,17.2254907534232,16.8525315293548,16.3265402715725,NA,18.7914698249264,16.6882901619506,NA,19.7883933503781,16.1872751746667
P08559;PDHA1;S130;FTFTRGLSVREILAE,NA,12.5474849650762,12.4730174424382,12.8727799527438,12.4810808963887,12.3471436494072,12.5453738137352,12.9397401223756,13.5438407331177
P08559;PDHA1;S232;NRYGMGTSVERAAAS,NA,15.8598783643675,NA,18.9087719185576,18.4308041511504,17.6738370995694,16.3791435564729,18.9764715131398,NA
P08559;PDHA1;T286;PILMELQTYRYHGHS,NA,NA,15.8758959609049,NA,14.1598248736093,15.4822473880799,16.3591971683019,13.7513985565822,20.0774781212152
P08621;SNRNP70;S226;YDERPGPSPLPHRDR,21.650213811661,22.0370462474317,21.2355541546952,22.7742774163813,21.7683208108478,21.5418502830181,21.8469212103283,22.8363498799375,19.0848163393365
P08651;NFIC;S333;KKTEMDKSPFNSPSP,20.7755252223036,20.3533058123924,20.3819546129916,20.3014105129344,20.2408240884527,20.3063401302237,20.2269755357925,20.6870502919281,20.857290971172
P08651;NFIC;S339;KSPFNSPSPQDSPRL,19.9874519055136,19.5815618065384,19.7520858134083,19.661982351184,19.210655319252,19.0861981322429,18.8943186441545,20.0054539231791,20.4974263081322
P08651;NFIC;T350;SPRLSSFTQHHRPVI,NA,NA,NA,14.6834138462352,14.2461507045708,15.5060356008522,NA,NA,16.9884120423505
P08651;NFIC;S323;DMEGGISSPVKKTEM,19.8380556205349,20.6481695409318,20.421484232819,20.9447031813202,20.8015645963598,21.0455133076633,21.6002034131704,21.2588744411453,19.4579637973006
P08708;RPS17;S113;LKLLDFGSLSNLQVT,20.7754881012659,20.8599923947115,20.8888120401492,21.737084491541,20.6774420952114,21.0469112464509,21.0910099487797,21.1797094224304,21.5154178099602
P08727;KRT19;S35;GVAFRAPSIHGGSGG,26.9503677478647,26.8225469071843,27.5608864384004,25.1041384219759,26.4511107814268,26.4675581842009,25.8950000218589,27.6569892372387,28.4505277195025
P08727;KRT19;S40;APSIHGGSGGRGVSV,21.0571834935964,19.5548004264084,19.6295567460678,20.2477051671221,20.2020614369516,18.1269917459508,18.0965745271356,20.5205882217989,22.8091935543771
P08727;KRT19;Y61;SSSSSGAYGGGYGGV,22.261663321764,NA,22.186445311739,NA,NA,NA,21.6774934735729,23.4180064742502,23.350847144819
P08727;KRT19;T70;GGYGGVLTASDGLLA,NA,22.5669588132029,NA,21.4235382304546,21.4272583918132,21.1486496863678,NA,NA,NA
P08727;KRT19;S10;SYSYRQSSATSSFGG,19.7486687701202,20.1416448483026,20.2359975843382,19.2716394651682,19.4904638339274,19.390521693559,19.7299355281963,20.522990038685,19.1426201017145
P08727;KRT19;S22;FGGLGGGSVRFGPGV,19.4591514093085,19.1418914194082,19.138881356837,18.8548926419665,19.4981912077485,19.3884210338261,19.4833960675451,19.8609920530073,19.4458048009764
P08727;KRT19;S14;RQSSATSSFGGLGGG,NA,17.3857379280517,16.9411884632711,16.7041397208304,16.8288478522931,NA,17.1344541194464,17.5833289759368,17.1153869393423
P08727;KRT19;T323;MKAALEDTLAETEAR,17.0968594006555,17.5192436738931,17.1408950812786,16.279294368106,17.1626914397834,17.031231559074,17.2429808195143,16.6522054308889,16.6787309587184
P08727;KRT19;S395;EDHYNNLSASKVL__,16.839046387724,16.8682960742589,17.0008423255608,15.9380775551764,16.7643581923073,16.7754805323669,16.7894421202326,17.4823625066337,17.2626923134551
P08727;KRT19;Y380;LEQEIATYRSLLEGQ,13.3947131308946,14.5862116134429,14.6726076746961,13.6829488911046,NA,14.3332043533259,13.8469595600242,14.4670906928773,14.9202556192534
P08758;ANXA5;S277;IRVMVSRSEIDLFNI,18.703827475383,17.8666736027765,17.9090086133187,17.2272103702712,17.6340621659837,17.1721795367356,17.2100884738812,17.4130653827461,17.9571209512831
P08865;RPSA;S43;QYIYKRKSDGIYIIN,20.0685855839619,19.3081165312244,19.0270767538412,17.9173985189518,18.726005323381,18.5780322563794,18.3933797124819,18.2682296444577,18.6504887709496
P09234;SNRPC;S17;DTYLTHDSPSVRKTH,20.4813423690555,19.9490965290628,20.3114226781022,20.7527772507106,21.2266162222669,21.4332018738061,21.3003398011518,20.9789050220505,21.5768322790621
P09429;HMGB1;S100;NAPKRPPSAFFLFCS,19.9429408604711,20.6937290098885,20.8288264901796,19.6224447509113,20.5769117783677,20.1929736248797,20.1229166908292,19.766191627134,20.1682304743397
P09429;HMGB1;S107;SAFFLFCSEYRPKIK,NA,NA,NA,17.3702108699652,17.0683058425312,NA,17.092831384185,16.9251514059566,17.8452134221359
P09429;HMGB1;Y109;FFLFCSEYRPKIKGE,14.7522581076752,14.268205424677,14.8878451629688,15.1369611933176,NA,14.559936175703,NA,14.6153911322644,15.5940512923297
P09429;HMGB1;S35;KKKHPDASVNFSEFS,19.5706245978106,18.8992319965575,19.4667304627779,18.0027234472978,18.5023804088559,18.5135177910596,18.4512619155354,18.3366655831239,18.5338903426399
P09467;FBP1;T28;EGRKARGTGELTQLL,13.7813437685374,14.9922579978398,NA,13.9543835431769,15.6439652208335,15.4276384175793,15.4759407479075,13.344683538943,NA
P09467;FBP1;S321;RAPVILGSPDDVLEF,14.6492090226694,15.2343018787611,NA,14.8338798636154,14.4220132519646,15.8292470349463,15.4316305587044,14.9678841000451,15.3821340025124
P09525;ANXA4;S12;GGTVKAASGFNAMED,NA,14.120483857661,13.9544815878539,14.1449260317154,14.5627546503555,14.5961473960778,14.5785890130081,14.3372527997724,NA
P09543;CNP;S170;EKNQWQLSADDLKKL,16.6120470938016,16.8097656633837,16.9015470542832,16.4382764945556,17.6388455881795,17.8146794850627,17.6666940354121,17.4384069824511,17.037496959911
P09651;HNRNPA1;S6;__MSKSESPKEPEQL,28.3141886774416,27.8094767311388,27.9079270665016,27.6367903190094,28.0185552254018,27.8160348307743,27.6563757642789,27.7890885461865,28.1827743184849
P09651;HNRNPA1;S4;____MSKSESPKEPE,14.8888911052159,15.3497223342672,15.9067466164348,14.7172008351028,15.5625905401185,15.2635798995586,14.8786685906043,14.7494290461485,14.1346388197772
P09651;HNRNPA1;S364;YGGSSSSSSYGSGRR,19.4117549222386,18.6664186662258,NA,19.0298767489836,18.2313464978609,18.719722786728,NA,18.0954142219363,17.6673919004675
P09651;HNRNPA1;S338;GNFGGRSSGPYGGGG,19.4259727108938,NA,15.3543758404195,17.1413838073729,15.2557773596823,NA,19.0777598547232,15.3350355967261,18.701946177029
P09651;HNRNPA1;T169;IVIQKYHTVNGHNCE,NA,NA,16.6914935679198,16.8209476261993,16.4225927398244,16.8355235749741,16.6898069449635,15.7866373105273,16.9531402230638
P09661;SNRPA1;S197;DKKKGGPSPGDVEAI,14.2945175023099,16.5260190915938,16.6012750648007,16.7414452979399,17.3078201643276,17.4115269914608,17.8081675136763,16.5973707861758,14.0719019247228
P09661;SNRPA1;S236;IPGRERRSGPTDDGE,16.8183180408913,15.8009891795601,16.2135460172505,16.9274665047174,15.3942335774219,16.8335568487025,16.697683793319,17.0135841334294,16.7833202062177
P09758;TACSTD2;S322;GELRKEPSL______,23.3191087684561,22.8457836382533,22.9731481092865,23.4423473248505,24.6717440809278,24.93108606882,24.5000432032364,23.7045453049156,24.7063102091139
P09874;PARP1;S75;DVEVDGFSELRWDDQ,NA,NA,14.9162669046672,NA,14.8443971918266,14.6769626727717,14.6443751691819,14.4339533257307,15.3217761905987
P09884;POLA1;S186;MILKKKRSIGASPNP,19.1137493928458,18.3041565285107,18.2497105189523,19.2320563904234,19.4430462205309,19.3230275301645,19.8423175163539,19.4172571569883,20.000425942594
P09884;POLA1;S209;VPSGKIASPVSRKEP,19.7082599621202,19.4244553976005,19.9313028191134,21.2267666604666,20.9078821084384,21.3272760235798,21.3611006289818,20.4491960634286,21.6461229789371
P09884;POLA1;T219;SRKEPPLTPVPLKRA,NA,NA,17.2794988325956,17.7145599479049,17.0594486787507,17.8061258650042,17.7601146718383,NA,19.1986633433867
P09884;POLA1;T1268;LGGPAQLTDEEKYRD,14.1536314413259,NA,NA,NA,14.3696909364783,14.6222681352843,14.460758929558,14.2300666822774,14.6290546559455
P09972;ALDOC;S45;GSMAKRLSQIGVENT,15.3998255782109,14.7187700554673,14.9798224810111,13.4594686569813,14.3886892360705,14.3686429154319,14.4124436268935,13.8479255683765,14.1731793859898
P0C1Z6;TFPT;S180;PAPPEPGSPAPGEGP,22.1186778998641,22.2288970888382,22.0569662022861,22.2047733693863,22.2320221537823,21.9952499683524,22.0551283757705,22.2120691982621,21.0963397222025
P0C1Z6;TFPT;S252;PTLASPASD______,18.7840797686479,18.9454056383487,18.2197184243713,18.2478371709948,18.6000766546534,18.5458728541246,18.9258648728207,18.4538292898327,18.7204632701436
P0C1Z6;TFPT;S249;LPYPTLASPASD___,16.8411156397956,18.6053428585531,NA,18.2752932485297,18.3731170205645,17.6029586547619,17.3278963599945,18.5941104824317,18.9241167388404
P0C1Z6;TFPT;S167;PPEKETLSPPRRTPA,NA,18.9894168355953,18.26742248883,19.9225734801445,19.3345721357311,18.7836319273353,19.20211974063,18.5668136376964,NA
P0C1Z6;TFPT;T207;RRAGNALTPELAPVQ,14.6105006712733,16.0013814043309,15.3186607084706,16.1833248128372,16.2738179911846,16.0460443581398,16.7276124551276,15.0896336612999,14.506249852747
P0C623;OR4Q2;Y61;YLNSSPMYFLLGNLS,NA,NA,14.8649492144166,12.1851294180613,13.0779800824232,15.3490407701807,13.3490316384054,NA,NA
P0C671;BNIP5;S645;EDQPNITSPKVESPD,17.3263338004868,21.0954046465506,21.3537777425371,21.7694952628731,21.1494730768993,21.7020910889826,21.7368186073678,21.6171483253447,21.6613755418569
P0C7T5;ATXN1L;T330;AAPAHRGTPDTDLEV,18.8404711759339,19.2606987732857,19.7873157975898,19.4744721602437,19.5356248945447,19.583406218679,19.0224888176661,19.3338492642376,18.7943880191419
P0C7T5;ATXN1L;S361;AQRKEEPSPLNLSHH,18.0046886030874,18.238044096372,18.1063110640767,17.3292208819674,17.5096993844796,17.1898629323762,17.5375732301563,18.2183363278197,17.1742670887539
P0C7T5;ATXN1L;S284;RNLVRRESEALDSPN,15.8539778371356,14.891687532876,15.280866672734,15.2341524669474,15.3192713737661,14.567411421873,15.0933491578901,16.0557906353465,15.0054001002524
P0C7T5;ATXN1L;T456;TFPDKEPTPPPITSS,18.7377653773944,19.8431322644094,19.4908659180893,19.9016921032863,20.2608842068699,20.1053380735047,20.2209757161759,19.3946778005952,19.2757855798401
P0CAP2;POLR2M;S179;HPRHRVSSQAEDTSS,17.8633805739714,17.0635508581136,17.1851865527115,16.1840254921105,16.6827328374334,16.68712746209,16.3212270580552,NA,16.9107977131046
P0CAP2;POLR2M;S72;CEEVRRKSELFNPVS,16.7783831147772,16.6151774324131,16.0860483149097,15.0095614124237,15.9859683649084,15.9050560768104,15.2080582823899,15.3833185835731,NA
P0DJ93;SMIM13;S60;GDHEPSGSETEEDTS,14.3653326210799,15.2620177290645,NA,15.8678560917859,15.3560404367566,15.1987960089751,15.3999057692913,15.8285139177409,14.0474146220313
P0DJ93;SMIM13;S58;QEGDHEPSGSETEED,14.3653326210799,15.2620177290645,NA,15.8678560917859,15.3560404367566,15.1987960089751,15.3999057692913,15.8285139177409,14.0474146220313
P10071;GLI3;T669;SRSPGRPTQGALGEQ,NA,14.6785360202327,16.8018506487037,15.245084547767,NA,13.2737823962241,14.387810127906,14.3948937639252,15.7803546550556
P10071;GLI3;S865;YLSSRRSSGISPCFS,15.4690117902502,15.8679492638221,15.1439052013785,16.0577112652329,NA,NA,NA,NA,NA
P10074;ZBTB48;S171;QEPRGSHSPQRPQLH,NA,18.0099730098407,18.5345017734419,17.8423968421309,17.6831953861226,17.901339137172,17.6243348809837,14.6486096056601,NA
P10155;RO60;S19;NEKQIANSQDGYVWQ,NA,16.2552899988229,15.8393965962186,16.4072158147356,17.2354697070413,16.2319078963699,17.2114946106054,17.828271181285,13.8108740494509
P10244;MYBL2;T266;TDLDAVRTPEPLEEF,17.0411322457299,17.0215977886061,16.9612440014391,17.2046354381189,16.561354706877,16.7363479984786,17.147320887238,16.7308976536113,16.0684610549616
P10244;MYBL2;S282;KREDQEGSPPETSLP,18.1146370086789,17.515811712609,NA,NA,15.2449969647438,17.2895788127945,17.3875349954018,17.551052185306,17.0633567423038
P10244;MYBL2;S20;LHYQDTDSDVPEQRD,NA,NA,NA,NA,16.3116465792646,NA,15.7846937147273,16.3569994873279,17.2108011688513
P10244;MYBL2;T538;PLKPLPQTPHLEEDL,NA,15.1985205433468,15.5665373846474,NA,15.3441827774542,14.9408848942644,14.7528038355694,14.5710232542784,14.8876019065402
P10275;AR;S310;TEDTAEYSPFKGGYT,15.2892634530628,14.9624237634435,NA,13.9275144026836,15.4180919290826,15.0163784322111,14.8673051003354,14.5585511537344,13.3273246962708
P10275;AR;S96;QQQGEDGSPQAHRRG,17.2536983876718,16.5099688059704,17.0511580661668,14.7606264820714,16.3192676389504,16.2846989433484,15.1434119042616,15.0536753827233,14.5931114120486
P10398;ARAF;S269;SVSSGRKSPHSKSPA,21.7269979273732,21.1759406276058,21.6336050275466,19.6428124419009,21.1172374544456,21.1646207312796,20.873252115257,20.2476505622974,21.3118711660823
P10398;ARAF;S257;SDGTPRGSPSPASVS,NA,20.2442936749417,20.0871239834651,20.4299252371762,20.678469969744,20.4562756621159,20.3072654264658,21.1006623142389,19.7241668436786
P10398;ARAF;S259;GTPRGSPSPASVSSG,NA,NA,15.9543105148532,15.9737086558107,16.3482936582183,15.5713473802092,15.4374828490939,NA,NA
P10398;ARAF;S582;PKIERSASEPSLHRT,NA,NA,19.8734131465619,NA,19.6928186002415,NA,19.7162843264707,17.4204575942931,23.1322070954359
P10398;ARAF;S186;LLTPQGPSPRTQHCD,20.4229451098539,20.1220538662177,20.2124319923832,18.6341610047599,19.2676088923147,19.4474993870181,19.0994170828439,19.3469262193869,18.832401762226
P10398;ARAF;S157;NRQQFYHSVQDLSGG,17.9617150282419,17.6756199821354,18.2788945382831,17.6671111075635,14.7599047750278,18.1727715272784,17.2733583021408,18.1542130925768,17.0749880622907
P10412;H1-4;T18;APAPAEKTPVKKKAR,26.4171252919399,27.2414905866896,26.971121199116,26.5639566930299,26.4576915557585,26.3415710650769,27.0256433682956,25.3061588944306,25.6644752534133
P10412;H1-4;S2;______MSETAPAAP,18.9053584614415,23.0714727643759,22.1866179946434,20.5184259394599,22.2707952823243,22.5582135335457,21.9393850496686,21.2804713912495,22.255981318069
P10412;H1-4;T4;____MSETAPAAPAA,20.3492088295703,21.9034254767294,NA,21.6443495637182,NA,20.9081600646476,22.0163339805379,20.1433200372118,20.7012840161845
P10636;MAPT;S552;VVRTPPKSPSSAKSR,24.3314696109838,23.4996398640328,23.9437963552475,23.7478942898663,23.3457389355934,23.4026239184508,23.2846890073984,23.7332048534977,24.1140016283446
P10636;MAPT;T548;KKVAVVRTPPKSPSS,24.3314696109838,23.4996398640328,23.9437963552475,23.7478942898663,23.3457389355934,23.4026239184508,23.2846890073984,23.7332048534977,24.1140016283446
P10636;MAPT;S519;SGYSSPGSPGTPGSR,21.7405789702444,21.6708933588071,21.8101577376718,21.9912124193237,21.8306397425538,21.6440042854465,21.7957302932861,21.3640309043539,22.3344137278239
P10636;MAPT;S721;PVVSGDTSPRHLSNV,21.9648063687747,22.3866305764502,22.0048483156093,23.0042219641072,22.1337272930622,22.0682027358233,22.284160075202,22.6303938115409,20.6111223302161
P10636;MAPT;T529;TPGSRSRTPSLPTPP,19.9038220343698,20.8157089067611,20.8167405989013,19.8846738321404,19.8876065099523,19.7717525914477,19.8091454133051,20.4331210249975,18.89163196344
P10636;MAPT;S531;GSRSRTPSLPTPPTR,20.4773465953203,21.1363567020885,NA,20.0967724766542,19.4461672010243,19.2475489516746,NA,19.6435130487568,NA
P10636;MAPT;T534;SRTPSLPTPPTREPK,16.7925416090952,15.9979468329974,14.3203182526859,18.8694244409992,NA,17.4453857596914,19.2989877970227,16.7544907797593,NA
P10636;MAPT;T498;KTPPAPKTPPSSGEP,19.4939386788222,19.47765856649,21.7149573525449,20.2373124359813,19.5363797072519,21.2977469158303,21.5185525148681,20.3773687194623,20.3812783234551
P10636;MAPT;S713;GAEIVYKSPVVSGDT,19.6927322669882,18.053806771653,19.3267252992217,NA,16.6743366352103,18.2824215851785,16.1349394398964,NA,NA
P10636;MAPT;S411;LKNRPCLSPKHPTPG,17.8001910660548,18.7010634439841,19.4190783937847,19.8179014499778,19.2333455692785,19.9247279580655,18.4894326464793,18.0725681891304,18.9103599241045
P10636;MAPT;S579;NVKSKIGSTENLKHQ,19.3021937233231,19.3988715287026,19.3083964908544,18.6206446954608,18.0394036711955,18.1040310818784,17.7377392888643,18.4528482451999,17.7150531559628
P10644;PRKAR1A;S83;DSREDEISPPPPNPV,26.6301777145432,26.6793063758675,26.5370473897678,26.8080078575565,26.2053368329072,26.3803279763218,26.4643924114484,25.9086350451096,26.8348310636967
P10644;PRKAR1A;S77;KAGTRTDSREDEISP,16.7160702413777,NA,19.5324464778986,19.5308594543935,18.3853248009228,NA,18.8859215930657,18.9823758776086,20.0804595742004
P10644;PRKAR1A;S101;RRRRGAISAEVYTEE,16.0973458660776,NA,15.0879763933635,15.1285994931613,14.8827755033065,14.5686882731017,15.4156349448601,15.5615677834926,15.2547545547142
P10809;HSPD1;S70;IIEQSWGSPKVTKDG,20.4302095514645,20.8790633883322,21.0434809704451,21.4662659720932,22.5268724532842,22.8868402663839,22.7569639468335,21.7888481725058,21.2894797594331
P10809;HSPD1;S488;KNAGVEGSLIVEKIM,NA,NA,NA,14.0926318413595,14.8411628891962,14.8960388804168,14.2069711551206,NA,NA
P11137;MAP2;T1649;KKVAIIRTPPKSPAT,19.1295610788428,19.9625454003176,19.6192205236989,NA,17.0187324854495,16.8828486952857,16.9682598385976,NA,NA
P11137;MAP2;T1631;RTPHTPGTPKSAILV,18.526897599732,18.4719364650471,18.272293204362,NA,NA,NA,NA,NA,NA
P11137;MAP2;S1782;GAEIITQSPGRSSVA,18.9679904106364,18.5568577137213,18.6058262556556,NA,17.1666194104668,17.018197132653,16.6642319787851,15.7513231197491,NA
P11137;MAP2;S1534;VSDGVTKSPEKRSSL,18.280568164249,18.5036596096968,18.3773170989777,15.0830048653155,17.232890171878,17.1596284079616,16.6298643085055,14.9281815392264,15.3528433317715
P11137;MAP2;S1653;IIRTPPKSPATPKQL,20.2219951609643,19.6211989620321,19.8211893244656,NA,17.5992287548114,17.3204658270849,17.1283905686166,NA,NA
P11137;MAP2;T1605;STAITPGTPPSYSSR,18.0874345513591,18.274956251758,17.9673790733318,NA,15.6321673638611,15.9685238345591,15.7103603113389,NA,NA
P11137;MAP2;S1324;PEVERRPSPHDEEEF,16.5366525475142,16.6311250385302,16.3476418785049,NA,14.165426826254,NA,NA,NA,NA
P11137;MAP2;S833;AEVARRKSVPSETVV,18.6914137051234,19.3670741647162,18.5025205836299,NA,NA,NA,NA,NA,NA
P11137;MAP2;S285;WGLVAPISPGPLTPM,16.9625770918693,17.9275660311461,17.6595378653926,NA,NA,15.2351552842795,NA,NA,NA
P11137;MAP2;S1555;LPPRRGVSGDRDENS,15.5129390424897,15.2192582924534,15.1726776183638,NA,NA,NA,NA,NA,NA
P11137;MAP2;S1640;KSAILVPSEKKVAII,16.9114430205181,16.5081570532112,16.6581741603325,NA,NA,NA,NA,NA,NA
P11142;HSPA8;S329;RDAKLDKSQIHDIVL,15.6268539062653,15.3256704559698,14.8733893711366,15.0886997809895,15.267382974244,15.7358737657755,15.5258002112995,15.6458381629976,15.7787927152358
P11142;HSPA8;S362;NGKELNKSINPDEAV,NA,15.2260831498844,NA,15.6968434464258,14.6720768949374,NA,15.3179895747731,14.9675568870276,14.3373384627555
P11166;SLC2A1;T478;GASQSDKTPEELFHP,NA,14.1383769028184,13.7643093429262,14.9882778278293,14.3808922350818,14.3466348710498,14.3669842566272,14.6334318585701,NA
P11171;EPB41;S188;KIEVKEESPQSKAET,17.0929529899155,17.1120888509175,17.0925675461724,18.884843542728,17.4550874459385,18.0004741200895,18.8956758993462,18.7122166474088,18.0338034694278
P11171;EPB41;S191;VKEESPQSKAETELK,NA,13.3016834604818,NA,17.1028612083954,15.326933296334,15.032092547665,15.4188017971857,16.8123594308571,16.8827586487437
P11171;EPB41;S104;EEGKEVESDKEKGEG,18.0407606392398,17.4769524344215,17.6516666704738,18.9197936528795,18.4144563171473,18.461391871186,18.1441080527083,18.6849942347927,19.3333420452009
P11171;EPB41;S674;MLEDLDKSQEEIKKH,19.1693132836664,18.8924328372518,18.1246005450423,18.7493822959918,19.4841042706404,19.0923855877585,18.4802046449552,19.0616580826198,19.2771354920786
P11171;EPB41;S85;GLSRLFSSFLKRPKS,16.9701693650285,16.3062805163977,16.4556023925207,16.8467996714958,17.3055587800852,16.6551720054659,17.1329593437303,17.3332113194509,17.61957711611
P11171;EPB41;S84;RGLSRLFSSFLKRPK,NA,13.6249973006582,13.8357043855075,14.2616425297573,14.5496069736862,13.7859192653965,14.466220577773,14.4024668550705,14.3337679912253
P11171;EPB41;S92;SFLKRPKSQVSEEEG,17.0899043161934,16.5175276026623,16.8767992380496,16.5094429481214,16.7246149349059,16.7811494943926,16.436481350586,16.5469655560371,17.4243180854467
P11171;EPB41;S95;KRPKSQVSEEEGKEV,NA,NA,NA,13.3890817237525,13.1305362756451,12.8436021064209,13.385235992419,13.2790768406112,13.5507757458278
P11171;EPB41;S664;ENIYIRHSNLMLEDL,15.4773394097626,16.2792075719074,18.1869509462073,15.0470431909018,17.2288196667325,17.1486152641687,16.5758320161635,16.9305039889604,16.4068783452173
P11171;EPB41;S709;SEWDKRLSTHSPFRT,13.8349029173014,14.3608675217323,15.1562810409633,NA,NA,13.7757900306855,NA,14.3116908916046,14.4639794031282
P11172;UMPS;S214;VAANHNGSPLSIKEA,18.8881598146586,18.8844326786147,19.0821658647437,19.830155283755,18.5715411129037,19.4539847577183,18.9726622487772,19.0445227314716,20.1526530233827
P11216;PYGB;S430;VDRLRRMSVIEEGDC,16.2527228702724,14.733854092772,15.1196812362335,14.3146884644446,15.3747446608267,14.9131096830999,15.0689071061879,14.9831740613879,13.6778754826606
P11274;BCR;S122;ARPDGEGSPGKARPG,21.8153063317849,21.8132973325482,21.5866169981758,22.340477924816,21.8111178864081,21.7257194984187,22.1487107483272,21.6640137552216,21.8819481116923
P11274;BCR;S459;GLPYIDDSPSSSPHL,19.5108130260865,19.1284505390916,19.615896984171,18.0731382921377,19.0153383859626,19.1680433687527,18.6582468328474,19.3166409824542,18.3247234543896
P11274;BCR;S1264;APDSKRQSILFSTEV,17.2819697784383,17.4558910417788,17.9788972441043,16.9449376210825,16.875422840128,17.1567176012575,17.4465649363629,17.1789802090747,16.4759531002034
P11274;BCR;S473;LSSKGRGSRDALVSG,16.9946223640518,16.4371787977157,16.4570401744569,16.5524146921292,15.9798874179309,16.4220780320415,15.7758087172084,16.5911974865743,17.1850836929677
P11387;TOP1;S10;GDHLHNDSQIEADFR,19.4745309434604,19.3610450371269,19.2097293691851,18.1585760384453,19.3875127476206,18.8279653073831,18.515964549523,19.462846967294,19.2952809463381
P11387;TOP1;S2;______MSGDHLHND,16.8241241142411,16.7542303991672,16.5803266215253,16.6836850858108,17.3716864882573,16.3771191620696,16.0825917385761,17.3193111198852,NA
P11387;TOP1;S21;ADFRLNDSHKHKDKH,16.2339870032919,15.562143548365,16.039960249481,NA,15.7110789256524,15.9113512538504,NA,15.813222995753,NA
P11387;TOP1;S394;SKDAKVPSPPPGHKW,14.5847747113753,16.7630314417626,15.939970205392,18.4417354906233,17.7748223898886,17.6308508095597,18.027933051538,17.1930810863774,16.408850522592
P11388;TOP2A;S1393;GSVPLSSSPPATHFP,22.4911100445601,23.377011886891,20.4643126872097,23.3911644120626,23.5298046288184,23.3895597819928,24.1679295926693,23.0585851850529,22.0595193831708
P11388;TOP2A;S1106;DEEENEESDNEKETE,24.3072836652317,23.8039014201572,24.0223380930721,23.3832162227676,23.9485069457466,24.0068419282581,23.6166146962318,23.6976131555635,24.554282277939
P11388;TOP2A;S1247;KNENTEGSPQEDGVE,22.5974740612762,22.6959782640468,22.5304564943096,22.4115336091868,22.6844857437936,23.3518799049539,23.1134517641036,22.1383653828445,22.7142510765095
P11388;TOP2A;S1525;PIKYLEESDEDDLF_,22.5729006785755,22.4354121700295,22.5412069551602,21.8653156728705,22.4847348498618,22.6754471663942,22.3500750851395,22.6870693189417,22.9097322595332
P11388;TOP2A;S1377;KPQKSVVSDLEADDV,21.4978866342334,21.7673539283055,21.5425146449024,21.1602751126027,22.022601568615,21.8743016427063,21.7293596001596,20.9696329167694,21.236817850695
P11388;TOP2A;S1374;KELKPQKSVVSDLEA,17.8342139225042,17.7761150370209,17.6386079968004,17.2878257552706,17.3373004592846,17.4097850465311,17.6902150957011,17.3731771390798,17.5990476891993
P11388;TOP2A;S1469;NRRKRKPSTSDDSDS,19.9624442486571,19.5238009097375,19.6905933740341,19.2952128484194,18.8823756442293,18.9360962843676,16.7704048995098,19.4606551087837,20.1644672663392
P11388;TOP2A;S1213;QMAEVLPSPRGQRVI,22.1842385159292,22.506198801016,22.5187865829994,22.753347434505,22.7968578273897,22.8187100126661,23.2147930378816,22.5423887862435,22.4027415568266
P11388;TOP2A;S1495;SKKSKGESDDFHMDF,17.7302962121711,18.278446818521,18.3606139488034,16.2544958955772,18.3309297101484,18.4069781068655,17.7177844933187,16.5437936020476,18.3449124554546
P11388;TOP2A;S1504;DFHMDFDSAVAPRAK,18.5950914361953,17.9311577695428,18.3265865276647,16.4489817025667,18.3749064372944,18.3727815785955,17.5064026511773,17.6486196758614,17.8922150329246
P11388;TOP2A;S4;____MEVSPLQPVNE,15.2525581536052,15.0888889770693,12.9662434623941,15.6115603157725,15.9532359843856,15.7559591347036,16.5446527176434,15.1742403032875,NA
P11441;UBL4A;S90;EAQRLADSPPPQVWQ,16.6467720211222,18.3464755841371,17.7624351901761,17.3826288336467,18.5601785711527,18.4789076594173,19.4382289692463,17.1001526357124,15.8930986362674
P11586;MTHFD1;S490;VNGVRRFSDIQIRRL,16.1574503463524,15.4330195182505,14.8023821327216,14.4670235723619,NA,NA,13.6541682274421,14.706169016272,14.2515802366712
P11717;IGF2R;S2409;LHGDDQDSEDEVLTI,22.4656045030579,22.9647800126121,23.0658513601124,23.0827085232916,22.7582176642087,22.5526328346577,22.4053246012572,23.219826446891,23.2749448608949
P11717;IGF2R;S2484;LVSFHDDSDEDLLHI,23.1994205116013,22.8226825650129,22.6954627505521,22.047779503513,22.2388932782254,22.0872478951276,21.8831428767178,22.5695436467584,22.9185364061952
P11717;IGF2R;S2479;VSSTKLVSFHDDSDE,15.2352256580563,14.4399155396988,15.1946685442027,15.3012364122143,14.3980765919684,NA,14.8298982655004,15.5434871938297,15.574239117427
P11831;SRF;S224;TCLNSPDSPPRSDPT,19.7046766550906,20.1816195627972,19.9645754184456,20.0001173050552,20.358136324306,20.2139325391496,20.6497095666854,19.4599124681942,19.2720837137904
P11940;PABPC1;S315;ERLRKEFSPFGTITS,16.711221194893,16.7415718182043,16.1735891922504,16.8015105492228,16.3381774773543,16.5568692170785,17.0638989820511,16.3035888720197,16.7777900292165
P12004;PCNA;S152;ARICRDLSHIGDAVV,NA,17.8208639211051,20.1346665853441,18.3839248508442,17.6998684160031,18.796700539162,17.263427311903,17.6156838305278,NA
P12004;PCNA;S261;KIEDEEGS_______,17.9811169780861,16.3373162982147,17.0148946060424,NA,NA,15.9156257261287,NA,NA,16.9048958191655
P12081;HARS1;S27;GLKQQKASAELIEEE,16.1334200907724,16.3259449925177,15.153889288187,14.7615897529526,13.6863713411428,NA,14.7916660779492,15.0453264729127,NA
P12268;IMPDH2;S122;ITDPVVLSPKDRVRD,17.5470537925666,17.2514725391051,16.8397966659076,17.9583351746165,17.6329780848675,17.7636099419272,17.8541626282615,17.5022139053269,18.2499997049347
P12268;IMPDH2;S416;KKYRGMGSLDAMDKH,17.751758260214,16.5376184174589,16.1119989096245,17.4274324357417,16.2870785631778,17.0581010172196,16.7776731865218,17.1779091436285,16.2648410906304
P12270;TPR;S2073;QAPRAPQSPRRPPHP,22.5936778216784,23.2852007455788,23.5722886542965,23.1103540551468,22.0518846506585,21.6046434992829,21.6771114635102,23.5477668876231,22.6527913138393
P12270;TPR;T1672;PTANIKPTPVVSTPS,17.5530244817306,17.7279360334392,NA,18.0706769443208,18.1331190371893,18.0237860394934,NA,NA,NA
P12270;TPR;S379;EEELAAMSPTAAAVA,NA,16.37630358091,16.9940269465244,17.7855267022,17.4533398323913,16.9299896124121,17.9590651011937,17.5794641076654,16.9167154772031
P12270;TPR;S1185;VQGPLNVSLSEEGKS,16.3630645075724,16.2360116629537,16.1194743119789,17.0963763279315,16.3784899449645,16.0833851755075,16.8751409864669,15.8887862869412,16.631361304837
P12532;CKMT1B;S318;GYILTCPSNLGTGLR,15.6014102153919,16.2197356469001,16.0728556011679,16.0506283476443,16.4248345157184,15.8556617072087,16.5402832912514,16.101435101745,15.909556822149
P12532;CKMT1B;T410;GQDIRIPTPVIHTKH,15.35524486519,15.7072212894328,15.5940980240098,16.0702803821622,15.7544116962379,15.5658114387028,15.835113887543,14.8160231650097,NA
P12694;BCKDHA;S337;TYRIGHHSTSDDSSA,21.3969738918173,21.2297153091682,20.6109126038382,21.617223691599,21.2749008603361,20.9748408081967,20.9892174975702,20.1831136700258,19.1097742588938
P12814;ACTN1;S91;KMRVHKISNVNKALD,13.9903512837711,13.3116981497785,13.4497742350545,12.9679156638895,14.0175771755755,14.4134126894889,14.2643739910294,13.8194993090797,NA
P12830;CDH1;S793;DVAPTLMSVPRYLPR,NA,17.4966149477041,16.8889456268285,17.7491477209464,17.3853123050201,15.7348043892827,17.9475320736586,16.7303589169717,NA
P12830;CDH1;T790;TRNDVAPTLMSVPRY,16.2430842919658,16.228212592285,15.7989875874832,14.9807161598067,15.5467128549683,15.1567050822845,NA,14.4805278558506,14.2037011703552
P12830;CDH1;Y797;TLMSVPRYLPRPANP,13.9543714024728,14.2678335798776,NA,14.9947099649477,15.7494004931242,15.9334120043458,15.7825768409116,14.4261694383857,15.2813441244075
P12931;SRC;S17;DASQRRRSLEPAENV,23.1398023678653,23.0122884064673,22.7291910646491,24.8334969546541,22.8987701624177,22.9569354466323,22.7210691065703,25.0153859006252,24.2102057521405
P12931;SRC;Y419;RLIEDNEYTARQGAK,NA,NA,NA,19.3477546053903,19.58470349444,20.0395022795995,16.1832734598676,18.7741747803342,18.455938434596
P12931;SRC;S75;NSSDTVTSPQRAGPL,NA,NA,15.4818050556819,18.0530040713775,16.4672055971907,16.455552944093,16.737509719887,17.2508011091016,17.3500224250965
P12956;XRCC6;S520;AMNKRLGSLVDEFKE,15.8126482316475,15.6536916395078,15.5523364233473,15.2547948030304,15.5970242394833,15.4479734533432,15.2462791597648,15.5703111343074,16.0583978243793
P12956;XRCC6;T455;FTEKIMATPEQVGKM,18.4233606318554,18.8746525323507,18.5693266640074,19.6860084537539,18.8268261732199,18.9710836319298,19.457549136141,18.4010021246934,19.0754225212336
P13010;XRCC5;S145;LSSRFSKSQLDIIIH,15.9135281496634,15.9904440352364,15.9216024736034,15.8427571525459,15.6719626459172,15.4423389314189,15.4038716681978,15.7670168781332,15.6493054829072
P13051;UNG;S64;EPGTPPSSPLSAEQL,22.8895879303202,22.2167504174432,22.6362917944342,21.748013657422,22.1835333791841,22.575370126183,22.1329832695866,21.7402760863687,21.7438073597979
P13051;UNG;T60;AGQEEPGTPPSSPLS,22.8895879303202,22.2167504174432,22.6362917944342,21.748013657422,22.1835333791841,22.575370126183,22.1329832695866,21.7402760863687,21.7438073597979
P13051;UNG;S23;ARKRHAPSPEPAVQG,23.370042179781,23.6535177258619,23.6151846397979,23.0916909426084,23.2497278843411,23.623466347591,24.0420512188618,22.069953029132,22.2090672748937
P13051;UNG;S14;LYSFFSPSPARKRHA,18.3387069873987,18.0365243537975,18.3040390456275,16.8392080600985,17.815729216361,17.9417856094856,17.7963258851186,17.2732763437658,17.4554261253625
P13489;RNH1;T82;CVLQGLQTPSCKIQK,16.2619348620952,16.6354761581158,16.3489283254952,17.2309144281227,16.5815719896157,16.5896368972935,17.2334246414475,16.3564224462945,16.6665309293178
P13639;EEF2;T57;RAGETRFTDTRKDEQ,27.0219007013222,26.6349278991114,27.1563823834162,26.8056385862054,25.1782564518959,25.8364856396533,24.7794541022618,25.3251872272435,26.4010270946829
P13639;EEF2;T59;GETRFTDTRKDEQER,NA,15.5438745135796,NA,20.8534905834463,14.38956438837,14.5545251580006,14.7994779134299,15.1524534737369,15.2535725446339
P13639;EEF2;T435;RIMGPNYTPGKKEDL,20.7175232094936,20.9957052137258,20.5423787250303,21.7449611395732,20.8198025809361,21.0756474792922,21.7299858808376,20.5258238516445,20.7927403174436
P13639;EEF2;S502;RVMKFSVSPVVRVAV,15.4935236864843,15.5369159768767,15.4879398355309,16.2982350296046,15.6700348996836,15.9215726432295,16.2157416507269,15.8744916424013,NA
P13796;LCP1;S257;ALLREGESLEDLMKL,NA,NA,NA,12.9168803899794,13.806622600975,13.299184420334,13.4464968578343,13.3120644053855,NA
P13798;APEH;S187;KALDVSASDDEIARL,18.9712946090184,18.9977528380771,18.8384428358663,19.5971627200579,18.850690001605,18.987586919106,19.0639982048446,18.982356062248,18.6099283396171
P13804;ETFA;S140;SDIIAIKSPDTFVRT,14.359969917113,14.438271030897,NA,NA,15.0698801251885,NA,15.3370785612144,13.8201023892178,14.3757363259058
P13804;ETFA;S172;VFSVRGTSFDAAATS,17.4179462145543,17.5431628659858,NA,17.2407983215436,16.9327317498551,16.7897907718742,16.981413955343,NA,NA
P13807;GYS1;S710;TSGSKRNSVDTATSS,19.5509277300341,20.0143023528786,19.0098937302722,18.8710427009949,18.4268252428489,18.5065457174555,18.7229590896589,18.8500276850715,18.4498319699838
P13807;GYS1;S727;STPSEPLSPTSSLGE,17.5088296920873,17.6258791850905,17.5858248211666,18.139214658423,17.9532238024277,18.2621688013496,18.7139288627135,17.6413783579887,NA
P13807;GYS1;S412;YESLLVGSLPDMNKM,16.879969243598,17.1957768399092,16.8921528708931,14.4367411230303,14.3769073057241,14.7340878954158,15.0883520803393,NA,NA
P13861;PRKAR2A;S99;SRFNRRVSVCAETYN,24.6875753286903,24.4260957123022,24.7544811479441,24.9547978464664,24.7341625611308,25.0218695098784,24.4904598538489,24.4896026945513,25.9510672694602
P13861;PRKAR2A;S80;DAKGDSESEEDEDLE,22.4950488642136,24.42671381215,23.8522315081528,24.3046327160995,24.2762681030887,23.971774279998,23.7338071503266,24.4279584579568,22.4570353473587
P13861;PRKAR2A;S78;VADAKGDSESEEDED,22.4950488642136,24.42671381215,23.8522315081528,24.3046327160995,24.2762681030887,23.971774279998,23.7338071503266,24.4279584579568,22.4570353473587
P14174;MIF;S75;IGGAQNRSYSKLLCG,14.8222472415407,14.2489934513953,14.1753628653061,NA,NA,NA,NA,NA,14.4536180126243
P14373;TRIM27;S512;HGHSMETSP______,18.146409149157,NA,17.1380507893665,NA,16.1799385147469,16.2218632483227,16.0322960502867,18.0860554771498,17.9345472288272
P14618;PKM;S287;FDEILEASDGIMVAR,17.5336074635203,16.4248589425574,18.4164794649016,16.5271149243609,16.2069478554908,16.7759404947456,15.2838081374868,16.0464417972438,16.3785384204476
P14618;PKM;S37;MCRLDIDSPPITARN,19.3762547224652,19.9843024776771,19.2177254910722,20.366330051447,20.0376236815891,19.3503676282076,19.4857644396449,19.7376694698361,17.7140874405013
P14618;PKM;T513;GDVVIVLTGWRPGSG,15.7018669102386,16.1347274606868,17.8625348334661,16.5055350672097,17.4306686717263,17.2641695605431,16.7985046106655,16.7692353589398,17.0874996592608
P14618;PKM;S100;TATESFASDPILYRP,16.4289633001559,17.0333842494394,16.6820121781068,16.4234853653834,15.7104357510555,15.5710605853348,16.082152767527,16.0992436806975,16.0168121853892
P14618;PKM;S249;ASFIRKASDVHEVRK,16.8798975996381,16.2757318149879,15.2555333876864,14.7065627353232,14.4510801289797,14.8021949412808,13.401242581064,14.8292384896717,15.0642237708127
P14625;HSP90B1;S306;AKEEKEESDDEAAVE,19.6502232711944,19.8391800250954,19.7512546075122,21.2272269805511,20.7128075455505,20.7169678427894,20.6147878423478,20.0978141342234,20.3404752423811
P14859;POU2F1;S448;SSGGTSSSPIKAIFP,NA,NA,NA,19.7643052576024,19.0093230479894,19.0908302807643,21.7054267791768,NA,19.4136023423039
P14859;POU2F1;S335;RFEALNLSFKNMCKL,13.5701641507723,13.8210952242693,12.7763160283801,14.4859445635666,13.8809156065784,14.0216523705253,14.2950762742932,13.758192280329,13.2441169715898
P14866;HNRNPL;S101;DPHKTPASPVVHIRG,17.7324377184838,18.1877308091275,17.7795655346093,18.4514343902303,18.0295268407783,18.1486190996387,18.2783750386101,17.9573258020043,17.6380831536935
P14866;HNRNPL;S52;GRYYGGGSEGGRAPK,17.5673645176214,17.1810200063669,16.7372713847611,17.7864502423683,17.4093167902508,17.06912960147,17.0904866308089,17.5065064431435,17.604964661789
P14866;HNRNPL;S589;FSTAQHAS_______,16.9161405848438,16.6055547789809,16.6360392378717,16.29939687962,16.6608419949038,15.8842628475089,16.3624994379544,15.8700321630409,16.6272887063713
P14868;DARS1;T52;LVRVRDLTIQKADEV,16.8506612313058,16.9938531715168,17.1108509601725,17.2004255649773,17.7870773159064,17.679138367772,17.7639955970184,17.0923208145455,17.1395000529938
P14868;DARS1;S249;NNAYLAQSPQLYKQM,15.9619495617988,15.9193718266978,15.7479472578737,16.2834491989159,15.8690558188665,16.021138938736,16.3330410446051,15.6366165749709,15.8448701220207
P14868;DARS1;S10;SASASRKSQEKPREI,14.655183456777,15.9002873924852,16.140292161484,14.6077321133557,16.1357411792277,16.551946784412,16.0256608381364,14.9381824673894,15.9891426023815
P14923;JUP;S665;PDYRKRVSVELTNSL,22.1793845539596,22.6326188694529,22.4891282595722,20.9943158436966,21.7275370926807,21.6565726046602,21.5024797953248,20.8075485754397,21.2653031618164
P14923;JUP;S182;SRRALMGSPQLVAAV,20.5113478139674,21.1475257563834,20.2234710873309,20.0831601568741,20.3448909975711,19.9218113322111,20.3641664939711,19.6023631991148,19.6112009927555
P15056;BRAF;S446;KTLGRRDSSDDWEIP,22.2922446706662,22.494058614328,22.5703233339648,20.7388467999865,22.0500498882517,22.2276390658507,21.8092341749773,21.9897988790944,21.818513681498
P15056;BRAF;S729;PKIHRSASEPSLNRA,21.4193525202381,21.5461882588873,21.3719685753289,20.5721372256774,20.72581503921,20.7213139805742,20.9568727699988,20.3834511322701,19.9322351204455
P15056;BRAF;S151;VARSNPKSPQKPIVR,21.3270943739875,21.2270707735517,21.3344264923889,20.3506481791005,20.5988942202686,20.8537172097387,20.7956919020709,20.3281997311108,20.8975555174141
P15056;BRAF;S365;GQRDRSSSAPNVHIN,18.8569466184154,19.8683343744573,19.0189849710761,18.9797004230623,NA,18.6028945577914,18.9434481796249,18.969905322684,NA
P15056;BRAF;T373;APNVHINTIEPVNID,NA,NA,NA,17.0800888165565,17.6158863854158,16.7116715099537,NA,NA,17.3915041148345
P15336;ATF2;S112;KKMPLDLSPLATPII,19.4394909204123,19.9090540959209,20.210231204666,19.7279185541795,19.6817235209484,19.4120338116093,19.2502471096767,19.3253129139973,19.6779972450206
P15336;ATF2;S90;GLFNELASPFENEFK,NA,15.2737776671908,14.5913610601183,13.8204778093596,15.357043281205,14.974293677069,13.8688154237519,14.1026668248808,NA
P15374;UCHL3;S130;LEESVSMSPEERARY,15.9911298502974,16.6651791115464,16.1714648746718,16.6609657408826,15.9513521615401,15.8285504740797,16.6558921834675,15.5747909268185,NA
P15408;FOSL2;S200;ISPEERRSPPAPGLQ,19.8845613065088,19.9066180317546,20.2012784235153,20.8658707986482,18.9146315302884,18.6689742704813,15.3467119663525,21.299147842918,21.2426743118354
P15408;FOSL2;S120;RRRDEQLSPEEEEKR,17.4447843925484,16.7987168247939,16.8657871597039,18.1610961580633,16.4660398259798,15.3959507328351,15.1402569897002,17.7927799134856,18.4694404901387
P15531;NME1;S120;GRNIIHGSDSVESAE,16.9361578391842,NA,NA,15.2621879156093,17.0938422583151,17.2751800381651,16.0748929113301,15.8989903439184,16.3945669532766
P15531;NME1;S125;HGSDSVESAEKEIGL,14.9945118061679,14.3400250734165,14.8909239962438,NA,15.3894576078564,NA,NA,14.9711330478597,NA
P15735;PHKG2;S345;RDPYALRSVRHLIDN,18.3381060016258,18.2350326714998,18.3419169800362,17.2697313599589,17.5381879970315,18.0456964548284,17.6910718638924,NA,17.687465242329
P15822;HIVEP1;S479;GLFLSHESPKALSIH,NA,17.3172056533311,16.8201195864136,17.8191378156481,NA,17.1704444228624,17.5893943889387,17.1665318788564,17.4631457544594
P15822;HIVEP1;S65;HLKKIPKSPLRNPLQ,16.6329889715759,16.2986943446325,16.1849188376816,17.591302437765,16.5725063857919,16.6390528745687,16.5268599576695,17.3926228997058,16.983124750073
P15822;HIVEP1;S1884;PSENTHISPLKCTDN,NA,15.3107890275147,15.1761930553678,16.6206290007391,15.5249253628071,15.7282900081931,15.8434935432646,15.71513245043,16.4076512505044
P15880;RPS2;S264;KETVFTKSPYQEFTD,19.7925560720409,19.4495579657401,19.3297880732595,19.2882332378923,19.6435945517077,19.9683333539035,19.7129680064004,19.5088374466455,20.3696079855532
P15880;RPS2;S77;VKDMKIKSLEEIYLF,18.1034096928036,18.4036681033671,18.5265149574685,18.8986603884046,18.5179025610376,18.6750881536997,18.6911107359496,18.3799713200812,18.7069080817434
P15880;RPS2;S281;VKTHTRVSVQRTQAP,17.5370904889334,16.3371296934969,16.8208848741939,NA,16.3135425342188,16.5225223989936,NA,16.0104936106019,19.3870675841432
P15923;TCF3;S379;AGAPGALSPSYDGGL,17.8233760391794,18.4979597750507,18.5295987656195,20.1631846757456,18.6194066592721,19.0619867795266,19.0726779843385,19.2388840811829,19.3965757242069
P15923;TCF3;S514;NTSAADHSEEEKKEL,14.2551377112659,13.733563829766,13.4589892491445,14.6671528105715,13.2738582693659,13.7078198303334,13.5138865427441,14.2360701626848,12.1507504055361
P15924;DSP;S2821;PSPYNMSSAPGSRSG,20.1876006550495,20.1303972948606,19.5542361833141,21.8995451717486,20.6273248358052,20.4976375652035,NA,21.2789452534311,20.279919017505
P15924;DSP;S2825;NMSSAPGSRSGSRSG,18.9466571144915,18.6983320352052,18.0092478706959,19.8112107768964,18.652644723551,17.8491454532782,18.2614516380752,19.3754293398798,17.9777856256834
P15924;DSP;S176;GGGYTCQSGSGWDEF,20.1511516970912,20.6683955201698,16.9903525431556,20.7391864566573,20.5201828211254,20.5514010541796,20.5340740467331,22.0705766527902,21.6152758849511
P15924;DSP;S22;GRMIRAESGPDLRYE,17.0422968672271,17.3093005266661,18.2845415940342,17.0663347774924,15.8720046440856,17.7243849542964,17.3190877050396,18.8072888991262,19.007920704421
P15924;DSP;S2024;SIAGASASPKEKYSL,16.5727698268982,16.4193084506293,15.9705200711304,17.9206333981996,16.4403502142518,16.942058930465,17.5273391113215,NA,17.002297786922
P15924;DSP;S1127;DEKRRRKSVEDRFDQ,18.7023180235325,17.8048965106208,17.2479673437106,17.2484283066502,14.8860416126553,16.0540815653963,16.1114373904752,17.2604770661944,17.2260583596355
P15924;DSP;S166;PRVRRASSKGGGGYT,NA,NA,NA,14.2219610613016,15.6779718000194,NA,15.3392741937643,16.3131083729136,16.5654610020635
P15924;DSP;S165;VPRVRRASSKGGGGY,NA,NA,NA,14.2219610613016,15.6779718000194,NA,15.3392741937643,16.3131083729136,16.5654610020635
P15924;DSP;S2209;SVQKRSMSFQGIRQP,13.6548184222565,14.0029309549355,14.3871084290839,16.4992326905736,16.4535644134147,15.6581690775534,16.813332014488,15.6014203457779,NA
P15927;RPA2;S238;KNQLKHMSVSSIKQA,16.5467723568885,16.8218939229993,17.0764390147588,NA,15.057396662035,15.0332057183758,15.0546561288565,NA,NA
P16070;CD44;S706;LNGEASKSQEMVHLV,17.0664301604654,17.4690095598006,17.2917434858057,15.268242142735,NA,NA,NA,16.6242514880946,15.4364799609033
P16144;ITGB4;S1474;AAYGTHLSPHVPHRV,15.0216420881257,16.6623190212568,17.0925804782981,NA,16.5848958333886,16.9333635442583,15.3219598642373,16.6990204853919,13.8508772248882
P16144;ITGB4;S1069;LELQEVDSLLRGRQV,12.4274157502659,12.9545005841625,13.7393515027879,NA,NA,NA,NA,12.1289237141283,NA
P16333;NCK1;S85;GKVKRKPSVPDSASP,21.4448536503756,22.5572194865719,21.4251539499634,20.7178781214912,20.1573200545345,19.9805439146749,20.2038840871533,20.6909206080998,18.7052720651839
P16333;NCK1;S166;YVTEEGDSPLGDHVG,NA,16.2255266970824,15.7235155746617,15.1554259621833,16.0746045925615,16.0144519725962,16.536482314512,15.7461985225706,NA
P16383;GCFC2;S429;CNHQEGTSSDDELPS,20.8520554984109,22.0736748703742,21.6070320130519,21.9497056457883,NA,NA,22.1116571655473,17.1673682376437,17.588118283406
P16383;GCFC2;T428;NCNHQEGTSSDDELP,20.8520554984109,22.029708881318,21.5314424301893,21.9092920849222,NA,NA,22.1116571655473,NA,NA
P16383;GCFC2;S180;ESEDDPESEPDDHEK,18.2762226253737,19.7803695673807,19.8604177830497,18.1524936411193,18.0495773128515,18.3570899252517,17.9279703974655,18.5155597060429,20.4126385532415
P16383;GCFC2;S174;ISGMKRESEDDPESE,17.5840990089681,17.4333539009894,17.5761554674665,18.1632425239964,18.2337636643954,17.9819203811321,17.5886898853503,18.024425423031,17.5200543676721
P16383;GCFC2;T97;SRTLDVSTDEEDKIH,17.2279420344598,NA,18.2422241561591,16.4279774745474,NA,17.8250979044639,16.4613822897141,16.2673612235235,17.5764854016426
P16383;GCFC2;S96;ESRTLDVSTDEEDKI,17.2279420344598,NA,18.2422241561591,16.4279774745474,NA,17.8250979044639,16.4613822897141,16.2673612235235,17.5764854016426
P16401;H1-5;S18;TPAPVEKSPAKKKAT,27.646140990734,28.2710227327378,28.0596825974384,28.0874544641855,28.0855261321451,28.0022317309094,28.5083800721428,26.9871459351962,27.8522889045924
P16401;H1-5;S2;______MSETAPAET,23.9637573928246,24.3753871611913,24.1906187657198,22.5395408477174,23.6520081487933,23.6798549781283,23.3107673105505,23.2821191755832,24.6388458623464
P16401;H1-5;T11;TAPAETATPAPVEKS,24.1096753085621,23.6870413435566,23.8298186066936,22.4661442453811,23.8575885090991,23.8743692360497,23.9003385031209,23.3833224773565,23.3335213294232
P16401;H1-5;T39;GAAKRKATGPPVSEL,15.9800244548151,15.6112946392501,15.9220542412006,15.0201213986439,16.027599090075,16.1648838435459,15.9090275735541,14.6410878835676,NA
P16402;H1-3;T18;IPAPAEKTPVKKKAK,24.871094437461,25.5490200287468,24.9896134654517,25.3960158650341,24.9042335326386,24.8905148511794,25.5817645823466,23.9511958196649,24.64263926708
P16402;H1-3;T4;____MSETAPLAPTI,NA,NA,NA,19.8012763402477,20.3344018600404,19.4111135551095,19.9029639788787,NA,NA
P16402;H1-3;S37;TAGKRKASGPPVSEL,24.7734606245805,24.3528865839953,23.7873136477944,24.1454711528045,23.3737127684242,23.6277538586973,23.3880597492405,22.8899493959341,24.0414168212634
P16402;H1-3;T147;KKVAGAATPKKSIKK,18.3074120035824,18.02689856829,17.4249241889756,17.425770661229,17.6568234250736,17.1366723414634,17.0951096465795,16.4772251662451,16.4285631078116
P16403;H1-2;T4;____MSETAPAAPAA,NA,22.2309775586399,NA,NA,NA,21.4438103275986,21.7037621183716,20.6321571144519,21.2567615645135
P16455;MGMT;S201;GAGATSGSPPAGRN_,22.2113863104438,21.2668512043979,20.8063020798387,21.6249147346288,20.8453306059271,20.6368771278907,21.4097611052286,20.78913417283,20.8417203647227
P16615;ATP2A2;S663;EFDELNPSAQRDACL,19.5947075243574,19.6497977258955,19.6256163708988,19.201865287236,20.2595664330746,19.8415864021234,19.3901979826001,20.4383296727126,20.0542359550032
P16949;STMN1;S16;KELEKRASGQAFELI,26.607263498923,26.1351193901893,26.4687260930928,24.1869113056791,24.1612520046115,24.3490596235167,23.9574293399326,23.9401000070837,24.6380963214065
P16949;STMN1;S25;QAFELILSPRSKESV,24.5859035022354,23.8529702486512,24.4712161644474,24.2604534269882,22.8639986485719,23.4881965469957,23.3755807565592,23.5421227505938,24.7715480818044
P16949;STMN1;S38;SVPEFPLSPPKKKDL,25.7061686753796,25.848197253031,25.6855574743932,26.2268760252308,24.6762084707301,24.9186425465398,25.2805318122032,24.9133303974833,25.6744013735153
P16949;STMN1;S63;AAEERRKSHEAEVLK,24.5847478807208,23.467327629021,23.6037672220446,22.5655759216723,21.5739355610612,22.0011242262228,21.6803190861963,22.2606603527758,22.5698471091969
P16949;STMN1;S46;PPKKKDLSLEEIQKK,19.6163161843835,19.5794474143597,19.3553819188648,17.2843393396645,17.5609962947473,17.7633222396328,17.4336203140125,17.0471169427427,17.254383814759
P16989;YBX3;S346;PRPPNAPSQDGKEAK,NA,NA,14.606564379782,15.6431365005091,NA,NA,12.8905820233737,15.8823964773662,13.3909209007912
P17028;ZNF24;S274;ILHQRIHSGEKPYGC,15.8569649973908,14.6093050256702,15.5854675905448,15.902067494093,16.4438805836193,15.9464632089006,16.4231830050609,16.3478041809561,17.12248215696
P17028;ZNF24;S39;PDGEEGSSIPWNHLP,16.1712393390523,16.4459607129438,16.1704109243478,NA,16.8689904180368,15.3775860266552,NA,14.8750400137001,NA
P17028;ZNF24;T330;INHQRIHTGEKPYEC,NA,13.9923555890828,14.6321627569321,15.0890044086949,15.4705773416417,13.5563072785423,14.7522326352025,15.2185914846889,15.5932651665775
P17029;ZKSCAN1;S208;PAPPHEGSPRDQAMA,17.7532232807066,17.3572314655323,17.4648776962868,17.1524670007275,17.220212053254,17.5294315773393,17.2814432338461,18.1785619651897,17.2669516019724
P17029;ZKSCAN1;S13;SREATGLSPQAAQEK,18.9347679344676,19.2559339894993,18.7839623352764,18.8783183143261,18.4737102850046,18.0480892749115,18.6472575073287,17.9724117074052,17.1203653278152
P17029;ZKSCAN1;S548;RERASEYSPASLDAF,13.1598812344371,13.9353876385443,14.2494086588698,13.5694796819408,13.5261689675361,13.4669098950435,13.5929119201218,13.3282516454922,13.5241796739126
P17029;ZKSCAN1;T428;VLHQRIHTGEKPHEC,14.1720146203384,13.6949311951937,13.7704326077362,13.2746022579868,13.2165312226706,12.8700229023053,13.2492134530871,13.0606537730072,13.4644656190267
P17096;HMGA1;T53;KEPSEVPTPKRPRGR,17.3803662981694,17.0833199299183,19.6070997048223,19.8054435630769,20.9882034135053,20.6262621124495,21.4750742098072,18.8429515145881,17.4663460953196
P17096;HMGA1;S102;EEGISQESSEEEQ__,18.8448640325011,18.3060851166085,18.4319983082481,19.9128808548112,19.8147088440141,20.8556554706285,18.1041904960732,19.5305540056622,18.364416949242
P17096;HMGA1;S103;EGISQESSEEEQ___,18.3573417407142,19.7056116735972,20.6710322481332,20.0431158379696,20.9200893055304,21.2534581462425,21.3559106456176,20.392733399921,21.6814016921696
P17097;ZNF7;S138;WLDSHLGSPGLKVTG,NA,NA,15.6398092934823,15.635409734155,15.730954936151,16.339516886674,NA,NA,15.2466296872086
P17252;PRKCA;Y504;TFCGTPDYIAPEIIA,18.9988715953919,18.9077832631262,18.84102736246,17.7966387319594,18.9456985518671,17.4901988312922,18.9341014287196,17.5768852091294,17.9326761674873
P17275;JUNB;S259;RDATPPVSPINMEDQ,18.8387461551209,18.3898339045753,18.054956914689,18.0547858773974,17.8213894925086,17.0526506013387,17.6331933273828,18.323284720071,18.3661685603956
P17275;JUNB;T255;EARSRDATPPVSPIN,18.8387461551209,18.3898339045753,18.054956914689,18.0547858773974,17.8213894925086,17.0526506013387,17.6331933273828,18.323284720071,18.3661685603956
P17480;UBTF;S484;ERGKLPESPKRAEEI,23.9010242833352,23.6476292600033,23.4431919059797,23.7180555691923,23.0775731041121,23.2787502316447,23.2254982249636,23.2694891127123,23.2943921501111
P17480;UBTF;S412;EKPKRPVSAMFIFSE,15.6934145114894,16.7806321497571,17.0592706795434,15.9142445401844,16.4988916368799,16.2802201617111,16.3192580752933,14.2238080954847,NA
P17535;JUND;S100;LGLLKLASPELERLI,17.3961110066599,17.6956393820796,18.34030349023,17.6913738084488,18.126389478422,18.1116235313158,17.0233765084416,18.3949171032494,17.6329110775489
P17544;ATF7;T53;IIADQTPTPTRFLKN,16.574307932439,16.3182645265168,15.437456483344,NA,15.2843959371481,14.8022833469639,NA,NA,NA
P17544;ATF7;T51;SVIIADQTPTPTRFL,16.574307932439,16.3182645265168,15.437456483344,NA,15.2843959371481,14.8022833469639,NA,NA,NA
P17568;NDUFB7;S73;LLKCKRDSFPNFLAC,15.022705290093,14.2698485502743,14.0688775028087,NA,13.6634133661107,13.1241941031723,13.3024317001475,13.5940666233651,14.1235531482028
P17612;PRKACA;S339;EEEEIRVSINEKCGK,19.1689180535137,19.6103295024201,20.7862718397437,19.7302647970917,19.8680218230196,20.5552990535884,18.8637703572552,19.4605671859291,20.8631245282119
P17658;KCNA6;Y124;FLEEIRFYQLGDEAL,NA,NA,NA,15.7213346935328,15.3107019932234,NA,15.4488985380084,15.5574875504702,16.2905613732754
P17706;PTPN2;S304;LSPAFDHSPNKIMTE,22.2619765205326,21.8486147681411,22.1671128362588,22.0290629763878,22.0182392646555,22.3024699378704,22.0978306194238,21.9756767195121,22.5668784382071
P17706;PTPN2;S298;ELSKEDLSPAFDHSP,16.8695620925649,17.1188531198254,16.8933336483588,NA,16.450263642808,16.942909394257,16.5195855273668,14.4915058511496,14.7219491083701
P17812;CTPS1;S575;SDRSGSSSPDSEITE,18.1932483684056,20.570638594474,19.3735836247994,19.413704424763,21.2317319454037,20.3309089270113,19.5609114707934,19.4908911566349,19.7612555988493
P17812;CTPS1;S574;YSDRSGSSSPDSEIT,18.1932483684056,20.570638594474,19.3735836247994,19.413704424763,19.1734541738504,20.3309089270113,19.5609114707934,21.4168042180004,19.0394594851534
P17812;CTPS1;S562;LQKGCRLSPRDTYSD,19.005608205824,18.2675801762386,17.8880352821669,18.2317071855832,18.1792691425203,17.2925788046517,17.520655753762,18.5832418737243,16.8369212676059
P17844;DDX5;S6;__MSGYSSDRDRGRD,18.3452338257824,17.6289144159145,17.5841227126876,18.4692862326136,18.2024151216889,18.0793672208872,18.0752863130093,18.2575291341287,17.7138787158118
P17844;DDX5;S480;QLVEDRGSGRSRGRG,14.2952806217183,14.1210630029797,15.2367322949524,15.552642303197,15.5497823433364,16.2762957881158,15.9416854145758,15.720465303865,16.4628776518821
P17861;XBP1;S47;VPAQRGASPEAASGG,NA,15.3357530944819,15.1149856776361,16.5576532414026,14.6537064184137,14.7447918111155,15.7588037845886,15.8522739405012,NA
P17980;PSMC3;S9;NLLPNIESPVTRQEK,18.4226539864997,18.4785766599025,17.2055329708248,19.5958347261205,15.8770556693759,17.9849240604694,19.1069686375965,17.1816553504898,19.2327684314504
P17987;TCP1;S544;SKDDKHGSYEDAVHS,19.1850402577812,18.2738738325246,18.7173806815637,16.7887164085279,17.5761262521677,17.1962799561927,16.9763705989681,16.8659804317616,16.8397016095354
P17987;TCP1;S551;SYEDAVHSGALND__,16.7030094576648,17.1787292573523,NA,16.037786394151,16.6645150374369,16.1607627024388,16.2675608110832,16.65223720605,17.2377587846066
P18031;PTPN1;S295;QDQWKELSHEDLEPP,22.5806492339878,21.8179081601074,22.1025441820214,22.3238933566624,22.1161196034838,22.4150841095942,22.3886766245151,22.5365655290464,22.5321614439646
P18031;PTPN1;S50;RNRYRDVSPFDHSRI,21.5514040838935,21.1824447140713,21.3175561638479,20.2977926166266,20.9255593619906,20.8240680615532,20.3231003247551,20.7823823594528,20.9338487739907
P18031;PTPN1;S352;PIKEEKGSPLNAAPY,19.5326255161297,19.5610109038631,20.120711760893,20.5898036350697,20.7282039992005,20.8974838734059,20.6078857178907,20.404715985179,20.5131271638728
P18031;PTPN1;S386;LRGAQAASPAKGEPS,NA,16.3964891760282,17.1465526094879,17.3385118089611,16.6866421271664,18.2639357614991,18.0196083028719,16.5379489601193,18.6219747268445
P18031;PTPN1;S205;VRESGSLSPEHGPVV,NA,15.7816953701064,15.3872803295409,14.8618599347867,14.5327601840085,15.2909556326953,15.3735669606043,NA,NA
P18124;RPL7;T17;EVPAVPETLKKKRRN,NA,NA,13.3797091049756,13.5523098565713,14.0391777734305,13.9509100837661,14.0527674426408,12.7559034152204,14.0765695475732
P18206;VCL;S290;WLRDPSASPGDAGEQ,20.6191458346396,21.3362142580856,21.1497063573323,19.0064507373158,21.6283723588626,21.9140459104995,21.5743832554643,20.7782879776267,20.2001793368146
P18206;VCL;S721;DEAIDTKSLLDASEE,22.2908095106284,21.8996025167917,21.7968330598477,20.9877678181148,21.7821484733726,21.707445047173,21.5823680139656,21.3664126068533,21.2306634856687
P18206;VCL;Y822;KSFLDSGYRILGAVA,17.2945379709871,17.2519713112824,17.5192686530099,16.8614362162989,17.0583426956092,17.0782894878065,17.0186126182563,16.7355243537291,17.8560196153336
P18206;VCL;S346;RARGQGSSPVAMQKA,NA,18.4698829140497,16.4436152591079,17.3811585319142,17.5276222437257,17.404963798318,18.494475017223,15.3162927884782,NA
P18206;VCL;S809;KAVAGNISDPGLQKS,NA,14.5712283996129,NA,15.4305901949411,16.8354971640026,16.5667846162361,16.844895756725,14.4033502360638,14.1467163522176
P18206;VCL;S434;ERDDILRSLGEISAL,15.0124502952938,14.6168126809913,14.939851943644,14.1980605772404,14.2443189464801,14.6381166396024,14.3583189261064,14.8175370949292,14.8020179691122
P18206;VCL;S566;AARGEGESPQARALA,17.0912072311968,16.7280818912212,16.7517324595628,15.9753396002461,16.2350905575376,17.0194007870077,16.5609780474586,15.6946641885285,17.1474906059259
P18206;VCL;S579;LASQLQDSLKDLKAR,NA,NA,NA,15.2587412425663,15.4185823358968,15.135473928237,15.7534244278656,15.2879903245255,14.6425315957802
P18433;PTPRA;Y798;YIDAFSDYANFK___,15.9767247159517,17.2522218170442,16.4978619015773,16.3083463071965,16.3815950343431,15.4682752557875,15.5684317838506,16.6303460901276,16.7038974747507
P18583;SON;S2129;IVNKPHVSDEEEEEP,24.4273793282472,23.9916303618212,24.1453817494166,23.9223197158022,24.2635053991704,24.3463175380601,24.0666958922384,24.4792506022091,24.8245325832174
P18583;SON;S1697;QTLAALLSPKESSGG,22.5869792190012,23.2839067408303,22.8365690022083,23.783127646859,23.2277928245037,23.0203631119619,23.6463365598492,23.1688129764739,23.2363594220488
P18583;SON;S1556;TVCAAGTSPVGEIGE,21.7423316735842,22.1358405518304,22.2437372354222,22.7534043087292,22.6731641963279,22.414938768369,22.6506317806452,22.5073816626306,22.3837026170825
P18583;SON;S283;LKSVESTSPEPSKIM,NA,19.6537993832504,19.7431416009567,NA,20.0944286829209,19.8137700603117,20.8631645826385,20.0329974181283,20.2481339807063
P18583;SON;S287;ESTSPEPSKIMLVEP,17.2405165748172,17.3017271047497,17.5479527250055,20.6045494682327,NA,18.1395631728074,20.0509888889119,16.7052329839909,16.718199675769
P18583;SON;S94;SRKSRCVSVQTDPTD,19.9212537091214,19.8172473275922,20.1700678998959,18.7343808032095,20.1970427696173,19.9723977490049,20.1403837896236,20.0875588881437,19.2546504883566
P18583;SON;S1782;MPERASESSSEEKDD,15.4832128877249,16.3033766324565,NA,16.3967707980595,15.883551023297,15.862672632843,15.560517087441,16.9159919918398,NA
P18583;SON;S154;NIDLESDSFLKFDSE,18.6995557078805,18.2736544799526,18.3071644938532,18.1623652779228,18.1991054757002,18.3644081225214,18.3081786255328,18.7778865314838,18.7586416075161
P18583;SON;S152;DGNIDLESDSFLKFD,19.2876078269519,17.8882804018953,16.7752070618784,NA,NA,NA,18.1076910845165,18.5639941218851,16.9528151222144
P18583;SON;S1783;PERASESSSEEKDDY,NA,14.8258264703453,NA,15.2067662307197,14.8403744360483,14.2758904149931,14.5783080791487,NA,NA
P18583;SON;S910;SAMLGSKSPDPYRLA,19.4084664649933,17.2361575450653,19.3673137434265,16.9199905902753,NA,19.4391486206931,18.4526838891809,18.7737264343199,19.9199884741331
P18583;SON;S142;ESESKTKSHDDGNID,18.429344506212,17.7178410065068,17.6146172945425,17.2985776711565,17.6100143623818,17.5537500773718,17.2456100656363,17.9151531205545,18.3212892760305
P18583;SON;S2031;LRRRFSRSPIRRKRS,16.7520662569103,17.9440665086139,18.2735972238669,18.1702730687024,NA,18.0870381303894,18.0827052568395,18.1846040564396,18.6978787011188
P18583;SON;S2029;TPLRRRFSRSPIRRK,16.7520662569103,17.9440665086139,18.2735972238669,18.1702730687024,NA,18.0870381303894,18.0827052568395,18.1846040564396,18.6978787011188
P18583;SON;T2022;VRLRRSRTPLRRRFS,16.1781854230668,15.5922324100478,15.1832564242536,15.921669022245,16.0478448386518,15.5087541909808,15.3309267964103,16.4389917978005,16.5391676293586
P18583;SON;S2020;SPVRLRRSRTPLRRR,16.1781854230668,15.5922324100478,15.1832564242536,15.921669022245,16.0478448386518,15.5087541909808,15.3309267964103,16.4389917978005,16.5391676293586
P18583;SON;S2013;RRRSFSISPVRLRRS,15.9288059868725,19.9699311398273,20.3921754107508,20.2363971510004,20.2938457210855,20.0214785872151,19.7170675459663,19.5530400048395,19.9423786299549
P18583;SON;S2011;VVRRRSFSISPVRLR,15.9288059868725,19.9699311398273,20.3921754107508,20.2363971510004,20.2938457210855,20.0214785872151,19.7170675459663,19.5530400048395,19.9423786299549
P18583;SON;S2009;RSVVRRRSFSISPVR,15.9288059868725,19.9699311398273,20.3921754107508,20.2363971510004,20.2938457210855,20.0214785872151,19.7170675459663,19.5530400048395,19.9423786299549
P18583;SON;T2163;NIAAAKPTPPKSQVT,NA,15.8433100518965,NA,16.6524642507262,15.9140102776942,16.2616149100113,16.9412716028239,15.4218700704029,16.0610325896237
P18583;SON;S1769;GRDRSAASPVVSSMP,16.4023167158603,17.7547266396519,17.0883449854809,18.0232061141192,17.5493300582493,17.0925345810581,17.8089732278268,17.8258490532959,15.2631546185352
P18615;NELFE;S115;QPFQRSISADDDLQE,18.6194062969228,18.8770224531235,18.0465000917446,NA,19.8058881304444,19.3455230184639,19.8924761598714,19.7873635095736,17.6891756721296
P18615;NELFE;S181;SGAHSSASPPRSRSR,17.635423894349,16.8178056730552,15.5541813652416,17.4883243347512,18.2266076617593,17.2367939557223,16.2405990171074,18.0976476222845,20.7036396086087
P18615;NELFE;S353;GSLAVQNSPKGCHRD,17.9539216643956,19.0865985238258,19.3417908982724,17.4030334262247,19.2419309863315,19.1831009997383,19.1325721494786,19.4240838002169,18.6642859611564
P18615;NELFE;S131;SRRPQRKSLYESFVS,17.4717054986825,17.050255970376,17.092881588568,14.8210281584815,17.5183881968683,17.4311462166887,16.9612203951183,17.0591182665714,16.0409123285075
P18615;NELFE;S281;TLLRGAFSPFGNIID,12.7860662526301,NA,NA,14.6748278532079,15.222062487642,15.2705757283417,15.0912468629444,NA,15.3807863836574
P18615;NELFE;S51;GGVKRSLSEQPVMDT,NA,16.1189374757268,15.5936395598897,16.8169969988831,17.7562733708572,17.1739743330045,18.4001120251461,17.0676454313686,16.0065914025075
P18621;RPL17;S142;RINPYMSSPCHIEMI,16.7381381305263,16.1313243291459,17.7241920879154,19.528359695164,20.0383115721237,19.1312224860814,19.4805022660824,19.9603094212448,20.2387670442032
P18621;RPL17;S111;LKGLDVDSLVIEHIQ,12.7162095811991,NA,NA,13.7543944513753,13.0477087315913,13.0783868986701,13.4097590189515,NA,NA
P18669;PGAM1;S118;QVKIWRRSYDVPPPP,24.482277482976,23.9588684258761,24.0187300404908,22.5380506786868,23.348842769705,24.0875655045957,23.8211632824332,23.2934227327379,23.4917167891512
P18669;PGAM1;Y119;VKIWRRSYDVPPPPM,19.9983703494778,20.5659875787084,20.623147817917,20.4549614290803,18.4322432596611,17.712830187741,19.4014460117233,19.1911657349003,20.0978655619128
P18669;PGAM1;S14;VLIRHGESAWNLENR,20.5488469978985,20.5709953063831,20.6653840292006,19.9040660468788,20.091237262511,20.3959410696218,20.304370256395,20.7732243335654,21.1818599151915
P18669;PGAM1;S31;GWYDADLSPAGHEEA,16.0467312489531,16.6773346747039,16.4692806397307,16.7536754408339,16.5272439462376,17.0764776843243,17.031981637724,16.6834395644904,16.7071109584476
P18669;PGAM1;S23;WNLENRFSGWYDADL,21.3134406675677,22.4889665564738,22.465458694009,NA,21.2638223059882,21.715226238654,21.3919515351471,15.2390291154903,NA
P18754;RCC1;S11;KRIAKRRSPPADAIP,27.3743948155058,26.8316030815452,26.954700302599,26.6688016698874,26.8903375845238,26.7964668004617,26.6893750158577,26.8827280125089,27.3099612392027
P18825;ADRA2C;S358;RSVEFFLSRRRRARS,14.3890847640131,14.627015331294,14.5984161731848,NA,13.558811048527,13.675078426068,13.1334143298177,13.5191720936902,NA
P18827;SDC1;S287;KKDEGSYSLEEPKQA,14.4851573452636,14.1414020574667,14.3310903766194,13.6015164404415,14.8586700986237,NA,15.0089858254121,16.0892929293384,14.9479771014168
P18858;LIG1;S141;QEVLEEQSEDEDREA,24.3735168781853,23.1925146404278,23.6869630461612,23.6559582583549,23.2129547413478,23.5776409063802,23.2313108224681,23.4140797986551,24.1473930729998
P18858;LIG1;T183;EDGDQPTTPPKPLKT,21.9432345968981,22.4125264179335,22.1461605749922,23.5413686288887,21.919336014222,22.236772406385,22.9433950146119,21.9296776691977,22.2058839221345
P18858;LIG1;S51;GVVSESDSPVKRPGR,22.2836400430181,22.5056987871783,22.8363087163101,22.7871673786371,22.4761488887767,23.0937896374654,23.1862954801701,22.9510306791184,22.6471320428335
P18858;LIG1;S76;EEEDEALSPAKGQKP,22.3811726452238,21.4436746726907,21.945038771925,22.2363472533626,21.6621611567916,22.1567888266545,21.7914861467064,21.9364345687291,22.5546745370722
P18858;LIG1;S66;KAARVLGSEGEEEDE,22.3811726452238,21.4436746726907,21.945038771925,22.2363472533626,21.6621611567916,22.1567888266545,21.7914861467064,21.9364345687291,22.5546745370722
P18858;LIG1;T195;LKTSKAETPTESVSE,19.3309561400729,19.5192529404725,19.0615384537071,20.6763182846429,19.105397621778,19.6046209068707,20.2310871869146,19.2094512115252,18.5771650949908
P18858;LIG1;S201;ETPTESVSEPEVATK,17.8877810919317,NA,17.3063848501602,17.5207377972922,16.7550520006844,NA,17.154768447564,17.1919544628596,16.8714731951119
P18858;LIG1;T197;TSKAETPTESVSEPE,NA,NA,NA,17.6572568341004,16.7287611940787,NA,17.5589102843024,16.075773448581,17.1781892731975
P18858;LIG1;S819;LKALVLPSPRPYVRI,15.0935128836379,15.7055203134089,15.1661300397628,16.4728002413502,14.7128782230371,15.8907192220108,16.0452512091459,13.8190573383403,15.0025641022405
P18887;XRCC1;T453;SSPQKPPTPEETKAA,23.8828940231376,23.1930346770813,23.3458241851102,23.0976221263758,23.1295193360541,22.8904733641071,22.6264811112224,25.8522924915472,23.6920969959972
P18887;XRCC1;S447;TQAAGPSSPQKPPTP,23.8828940231376,23.1930346770813,23.3458241851102,23.0976221263758,23.1295193360541,22.8904733641071,22.6264811112224,23.2239683966159,23.6920969959972
P18887;XRCC1;S241;STSKPQESPKGKRKL,22.3443922431456,22.3715206159687,22.5938345935467,22.7771799682593,22.2699661904972,22.2936534854613,22.3361344709749,22.3737971083422,22.7105987980618
P18887;XRCC1;S266;SKPPAQLSPSVPKRP,21.162986056106,21.5024372986441,21.4366118782218,21.5371372815309,21.711922302476,21.476477385137,21.4799383007441,21.2401157800314,21.780617913717
P18887;XRCC1;T257;LNQEEKKTPSKPPAQ,NA,18.4306254795368,NA,17.9613160352677,18.1776596049899,18.0740826715344,18.1116935466958,18.6022786475086,14.815035001983
P18887;XRCC1;S259;QEEKKTPSKPPAQLS,20.8441730901094,21.0255592451371,20.9835020288654,NA,NA,21.0309458136582,20.9172006561945,20.7300562463749,21.208409240567
P18887;XRCC1;S421;EASHSGGSGDEAPKL,16.1640606688821,NA,16.0697576015183,NA,15.8209409397236,NA,13.5190869727263,16.6552067208749,17.4015729985938
P18887;XRCC1;S418;EEDEASHSGGSGDEA,16.1640606688821,NA,16.0697576015183,NA,15.8209409397236,NA,13.5190869727263,16.6552067208749,17.4015729985938
P18887;XRCC1;S226;SSAASSASPVSRAIG,17.0709689560224,17.0041766059171,16.7982370519497,17.7228294616026,NA,16.6517700845961,17.1506319583486,17.105375402979,NA
P19174;PLCG1;S1263;PFEDFRISQEHLADH,21.5861550186232,21.3825113924764,21.3618732456664,20.630368513593,20.349608859385,20.4229032286613,19.8889887787285,20.8351192822713,22.184956861601
P19174;PLCG1;S1221;AKENGDLSPFSGTSL,17.8273617080208,16.7038507323133,NA,17.418334445124,15.9162653074235,15.5491890065865,17.3125770817106,17.3125525042224,18.2046439270393
P19174;PLCG1;S1248;HGRAREGSFESRYQQ,17.3766069222192,16.7139263968213,NA,15.9254742551979,15.1388932590447,14.9106300246445,NA,16.2704668616901,18.304677777966
P19174;PLCG1;S1233;TSLRERGSDASGQLF,17.1034411271444,16.8202155356154,15.8523751200527,15.5792053446541,14.9920832505481,14.9783166533665,14.9618253151958,15.9052000895106,15.0697530811591
P19338;NCL;S67;SAKKVVVSPTKKVAV,28.2194063914356,27.7955546414513,28.1393938452078,28.0431667630745,27.5763093403865,27.7370936146187,27.6055719861201,27.2816103245773,28.0316547031515
P19338;NCL;S563;ELQGPRGSPNARSQP,28.59942438623,28.2593171991055,28.4839837174153,27.8144117057837,27.6974336007407,28.0230252851775,27.6331787172065,27.4127601821882,28.5098048112911
P19338;NCL;T121;PGKALVATPGKKGAA,23.6235467860012,23.7802977107189,24.54575934561,24.427267501799,23.5994722477603,23.9792692764674,24.7015309154821,23.480512852274,23.7518011806834
P19338;NCL;S619;FGFVDFNSEEDAKAA,18.6287333000135,18.4473670160256,18.2759800379695,17.2987255741057,17.7917019617962,17.600487192228,17.4188880189449,17.9195790716937,17.9944038038521
P19338;NCL;T76;TKKVAVATPAKKAAV,21.5300308839916,21.461068002843,22.2298416243499,21.6507114832052,21.4790777300754,21.8448731431138,22.3936610990495,21.5232034592973,21.1582896668642
P19338;NCL;S42;EDEEDDSSGEEVVIP,NA,18.6424676375908,19.4735545740253,19.6122145079522,18.7996210057404,18.6691404543595,NA,NA,NA
P19338;NCL;S41;SEDEEDDSSGEEVVI,NA,18.6424676375908,19.4735545740253,19.6122145079522,18.7996210057404,18.6691404543595,NA,NA,NA
P19338;NCL;S34;DSEDEEMSEDEEDDS,NA,18.6424676375908,19.4735545740253,19.6122145079522,18.7996210057404,18.6691404543595,NA,NA,NA
P19338;NCL;S580;TLFVKGLSEDTTEET,15.4941110040838,14.9376500839918,15.1139967407111,NA,14.780396681714,NA,15.7147503814375,14.5614366255374,NA
P19338;NCL;T367;LEKALELTGLKVFGN,16.5553469061479,16.3384580113423,16.2905067134594,15.9921866513855,15.9471424637327,15.8666183997512,16.0006696923264,15.8854094949694,15.8754330685341
P19338;NCL;S608;VTDRETGSSKGFGFV,14.3103391015313,13.6761562551423,13.5049323076275,13.1685671063639,13.4998002011461,13.2682749910994,13.1548594636168,13.9331965847626,13.7480558463857
P19338;NCL;S153;DEEEDDDSEEDEEDD,23.1044017070795,22.5163977041399,22.3848810138836,21.9000150057224,22.0196261473092,22.6613755020944,18.8276617894715,22.4461759129499,21.7941950137195
P19338;NCL;S145;KNAKKEDSDEEEDDD,23.1044017070795,22.5163977041399,22.3848810138836,21.9000150057224,22.0196261473092,22.6613755020944,18.8276617894715,22.4461759129499,21.7941950137195
P19484;TFEB;S122;PKPPPAASPGVRAGH,16.8412747022906,16.5174805498563,16.516035571575,15.3093390177567,16.4921340743313,16.627811458308,16.3099118049573,15.6134677213871,16.2817560226842
P19484;TFEB;S114;HISPAQGSPKPPPAA,16.8412747022906,16.5174805498563,16.516035571575,15.3093390177567,16.4921340743313,16.627811458308,16.3099118049573,15.6134677213871,16.2817560226842
P19525;EIF2AK2;S542;TLTVWKKSPEKNERH,17.7908527341746,17.7153557883319,18.2808202500675,19.5351484176593,19.3194411816401,20.0787260733652,19.68456010277,20.4013233559884,21.8001454650428
P19525;EIF2AK2;S83;NKEKKAVSPLLLTTT,16.1645566353796,16.5163457696091,15.8915969042794,20.3084570858258,18.0211569380968,18.2006844195464,19.0841482822595,19.5282265341654,20.1321900803427
P19532;TFE3;S560;SSVSPAVSKASSRRS,17.3527606614216,18.4148813550638,17.8816124163459,NA,17.5890340886457,17.9673809333433,17.8987517601909,17.33557661588,NA
P19532;TFE3;S556;DPLLSSVSPAVSKAS,17.3527606614216,18.4148813550638,17.8816124163459,NA,17.5890340886457,17.9673809333433,17.8987517601909,17.33557661588,NA
P19634;SLC9A1;S693;VPAHKLDSPTMSRAR,23.2935507885756,23.5906732760262,23.4111571668507,21.0831479919594,22.2104449183453,22.3812007731093,22.1330642342507,21.3710072962461,21.5102830750971
P19634;SLC9A1;S785;FTPAPSDSPSSQRIQ,20.2048894135055,19.7788203498688,20.0840426710915,NA,18.8825002381372,18.9626304490781,19.1449767310636,NA,NA
P19634;SLC9A1;S703;MSRARIGSDPLAYEP,20.1929206351534,19.9360807783867,19.6623480753826,18.1810685948164,17.8739676077385,18.4583572764316,18.6996560892307,18.4021389607829,17.9751595160059
P19634;SLC9A1;S796;QRIQRCLSDPGPHPE,18.7856734380719,18.6091488255609,18.8713385157264,17.1937382384212,17.5266885079184,18.0803412955718,18.4077540529446,17.969097665493,17.785756696981
P19634;SLC9A1;S599;GGMGKIPSAVSTVSM,19.1077685841693,20.0665192571345,19.5342009003348,17.8988563622349,17.4184489388434,17.7164791092596,18.4118098118957,17.2624910229952,15.9331309977302
P19793;RXRA;S21;QVNSSLTSPTGRGSM,NA,17.3842929212731,NA,17.4864381561915,17.0913443855954,17.2924935908891,16.4855286327975,17.2898518512394,17.0537309961961
P19838;NFKB1;S907;QAHSLPLSPASTRQQ,17.9767007200092,17.2718951426014,18.3401540466039,19.1192557673742,18.003633904331,17.9985524279687,18.3114233538473,17.4838359510753,17.6982228840086
P19838;NFKB1;S903;KTTSQAHSLPLSPAS,16.5612563089138,16.4761764961264,16.1536758710382,NA,14.7254922004184,NA,NA,14.8271972545256,15.9887757806222
P19838;NFKB1;T939;SFRKLSFTESLTSGA,NA,15.7758934174052,NA,16.4890499201602,14.5272204383456,14.9078444159554,14.2229366101586,15.8910906384521,16.2434084357586
P20020;ATP2B1;S1155;PEFRIEDSEPHIPLI,20.7364990898949,20.7208513872897,20.0336497453076,19.2245535795629,22.5460269758747,20.6066050598052,20.2377863949708,19.0357876151954,15.6395505969345
P20020;ATP2B1;T1165;HIPLIDDTDAEDDAP,17.8431346370613,18.0251066674463,17.2576354033278,15.3384422932171,19.7515287313017,18.2922171348007,16.8494038265817,16.3352590754768,NA
P20042;EIF2S2;S2;______MSGDEMIFD,25.7579294412599,25.984735739148,25.7218164216193,26.0939191877548,26.2202879373377,25.7949944828527,26.4424493359997,25.4067285329806,25.5066720668322
P20042;EIF2S2;S105;VKDLKIESDVQEPTE,20.230114633119,20.0761227448263,20.4244137145478,19.1623883145667,19.4838002503542,19.121139669355,19.5196796309296,19.6674676123023,19.5941929086022
P20042;EIF2S2;T111;ESDVQEPTEPEDDLD,16.8123466425471,16.4977379528504,14.7002344941642,NA,NA,NA,NA,15.9503104711559,NA
P20042;EIF2S2;S67;DTRKKDASDDLDDLN,17.0427061990652,16.6405880180688,16.8390389750335,16.8419628621424,16.5547105612308,16.6401086582333,16.1561205860744,16.8450676755922,16.2086532806994
P20290;BTF3;S158;LNQLGADSLTSLRRL,18.8941768000629,19.4842911920316,18.4968372863406,20.2783483150558,19.2995246433841,18.1535016392371,19.6118602570293,19.7644729164459,20.1034346699915
P20290;BTF3;S173;AEALPKQSVDGKAPL,15.6311020244449,15.8885667900587,15.3506335197455,15.8914866200494,15.2075158240733,15.2548443744017,15.4201120663327,15.6569599856789,15.0841534779264
P20290;BTF3;S201;VENFDEASKNEAN__,NA,NA,13.5887166939587,15.4361737411463,14.853142394043,15.007560854849,16.2003254523656,15.4883960692327,14.035857538964
P20618;PSMB1;S68;FSIHTRDSPKCYKLT,18.6137163479834,17.7618029395555,18.0264942088692,17.62956622485,18.0726237039921,18.2199282259357,17.9403608187356,18.0234197335931,18.1699439237476
P20700;LMNB1;S393;ERLKLSPSPSSRVTV,24.9216199833417,24.3568304750967,23.9242901659664,24.8459997451502,22.9322222799009,24.0239468027417,24.5470918461534,23.266282558889,22.5830656580814
P20700;LMNB1;S391;EEERLKLSPSPSSRV,25.3768463313974,25.1425199380797,25.2792415622471,25.0116128312949,24.1937390753907,25.1066751228583,24.9557825412473,24.2454536347198,25.5563386240535
P20700;LMNB1;S23;GGPTTPLSPTRLSRL,21.656218551456,21.7471149949978,21.6594274923098,22.9913539989041,21.6955508145975,21.9302422456303,22.5502166249704,21.5079871302762,22.0328566237185
P20700;LMNB1;T20;SRAGGPTTPLSPTRL,21.795729700224,20.7641614242379,21.5050971019837,21.5184700580181,21.6132630490547,21.5624762033517,21.8493852751371,21.3787417276197,21.7926553419371
P20700;LMNB1;T575;ELFHQQGTPRASNRS,20.0600472768498,21.2788524140995,21.4034688121255,21.6416647844379,21.0759690874419,21.4027395164608,21.3952882463881,20.9050460276111,21.3193582589624
P20700;LMNB1;S405;VTVSRASSSRSVRTT,19.5761035308454,19.4948792116526,19.6417685206584,19.2854657855929,17.7514632374332,18.3836822664647,18.7868413904502,18.0516853248721,19.289765180891
P20700;LMNB1;S404;RVTVSRASSSRSVRT,19.5761035308454,19.4948792116526,19.6417685206584,19.2854657855929,17.7514632374332,18.3836822664647,18.7868413904502,18.0516853248721,19.289765180891
P20700;LMNB1;S375;LALDMEISAYRKLLE,19.9317857550515,19.4799003508088,18.665734256672,19.3856463873438,19.4157897938486,18.522834964015,18.6352693760211,18.2946904696135,19.2831683504776
P20700;LMNB1;S232;TRLVEVDSGRQIEYE,15.3350805102591,14.9077972452201,15.2102858715078,14.6607978172584,14.7880749906334,15.2256776842101,14.1027015809241,14.1502165385621,14.6459915338088
P20700;LMNB1;S200;DLENRCQSLTEDLEF,17.8840000650197,17.1740358616708,17.1837863294178,17.1380679486995,16.9669051890386,17.3059318942545,16.8110972427071,16.2425324005395,18.1158446971624
P20700;LMNB1;S158;TALGDKKSLEGDLED,15.6048067682103,15.8410142896381,15.2578055435424,14.9141767011027,14.9024467993521,15.3993817411725,14.8685639901068,15.44289570899,NA
P20700;LMNB1;S210;EDLEFRKSMYEEEIN,17.8896413042389,16.3083972192689,17.6776994580838,17.3980713210955,17.1600870845353,17.2923607878442,16.1149437974074,17.2357945464495,16.3768359397715
P20742;PZP;S831;LPKCIRVSVQLKASP,15.5841644636963,15.4317119844358,15.2420044220678,15.0753059590742,15.5636930491353,15.4452567737947,15.681945335658,15.0127896355782,15.2409648189718
P20749;BCL3;S374;STSQPDPSPDRSANT,18.6865637183266,NA,18.0747826470647,18.7389494838115,20.1634963621578,19.8367194920527,19.6946003914589,18.8200901304742,NA
P20749;BCL3;S382;PDRSANTSPESSSRL,NA,NA,NA,18.7389494838115,20.1634963621578,19.8367194920527,19.6946003914589,NA,NA
P20749;BCL3;S41;KRPLRAPSPEPAAPR,19.8386625938166,20.0654853909006,19.8823781057969,20.6320407776695,22.1850418285006,22.0046114253476,21.9065702236169,20.4863400043591,20.0983235531136
P20810;CAST;S133;DKKKEKKSLTPAVPV,17.8616114199736,17.6040065862492,17.36344220521,NA,NA,NA,NA,NA,17.7931281708148
P20810;CAST;S373;SELIDELSEDFDRSE,14.1998813931282,13.8484935193156,14.246224835282,14.1132175170713,13.4421666464509,13.2789527993871,13.5866188842842,14.1668620589266,15.0907008855842
P20962;PTMS;S5;___MSEKSVEAAAEL,18.0493351991256,17.649522522896,18.2523869641256,17.3005444899212,19.3014184993445,19.0670454251876,19.1935734502963,17.5976392502969,17.7794399548965
P20962;PTMS;S2;______MSEKSVEAA,16.1665416661834,NA,NA,16.7387287725469,18.4489529214547,17.9542541113735,18.0811541120198,16.71978665614,17.7966287052458
P21127;CDK11B;T595;GSPLKAYTPVVVTLW,21.6304412354383,23.3563342698271,23.4594200769838,23.2150013071083,23.066036176626,23.2501917813253,23.4529794536471,23.1816066682342,22.4654218965052
P21127;CDK11B;S47;DRDSKRDSLEEGELR,17.8650622675005,17.7576484923479,17.6083549434767,17.9957752502853,14.7278339072039,17.1171176802316,18.0894563573802,17.3274496553738,14.4004147876156
P21127;CDK11B;S65;MEITIRNSPYRREDS,17.5771448908017,19.0911143034384,18.5229166151491,19.2260414480549,19.4859969639415,18.5936785155648,18.9643337601919,19.7616330233775,NA
P21266;GSTM3;S2;______MSCESSMVL,15.3115016399932,NA,16.2131506224607,17.7970106237144,16.9850956548844,17.9562121643499,18.0430339176789,18.0720008522695,16.5035214455538
P21266;GSTM3;S122;LIRLCYSSDHEKLKP,15.0650233123051,NA,14.3648294686473,NA,15.0992828283799,14.4134222968565,14.1610352235212,14.8496570106308,14.9300948029008
P21291;CSRP1;S192;GAGALVHSE______,24.0018837026106,23.6507280671867,23.58616968482,21.7054381623242,21.2551439588349,20.9757593418343,21.1452825111036,22.1475531929974,22.4547501515761
P21333;FLNA;S2152;TRRRRAPSVANVGSH,28.1494750744247,28.2293765992168,27.8063562590429,24.763584587033,26.1544514266796,25.965884763584,26.1834072430877,24.7937185076296,24.8524143749186
P21333;FLNA;S2158;PSVANVGSHCDLSLK,18.2622692676187,17.7790335968905,17.7435094688597,15.3575922226649,16.8576007354052,16.5117276918891,16.8028657449165,15.7303272384212,16.034830891898
P21333;FLNA;S1459;KCSGPGLSPGMVRAN,23.3912945608425,23.6653201047716,23.2150566239046,21.6196110532215,22.1579965319866,22.8499344291636,23.4817038933626,20.3657638656601,20.7463591241326
P21333;FLNA;S1084;LQGGSAGSPARFTID,22.0362181218884,22.1728659000888,21.6837733519518,20.1344652469591,21.0682182297711,21.5333586948609,22.1792740639978,18.645890959189,17.2914161559388
P21333;FLNA;S2327;PFVVPVASPSGDARR,21.4764864254766,21.9411415494901,21.2428536536676,18.9605206859895,20.4782419594485,20.8152091551897,21.1587577591071,17.9807717521334,19.0097739041832
P21333;FLNA;S2128;ADQHVPGSPFSVKVT,18.1318066476497,19.7614249772219,19.2449746253881,NA,16.7702399787248,17.3656259674991,18.977606854561,NA,NA
P21333;FLNA;S1630;GGDEIPFSPYRVRAV,19.3411012503475,19.7849352223604,19.3724940327079,15.6693709717543,18.1362677679499,18.9075247975885,18.5375262167012,15.2655750394625,16.4224005582074
P21333;FLNA;S2033;NGQHVASSPIPVVIS,15.9789271790826,18.2218600418294,19.4797533945796,14.7869497134893,17.7163232191047,18.8131674579335,15.7299593786555,14.9251831948004,16.5392229890593
P21333;FLNA;S2032;KNGQHVASSPIPVVI,15.9789271790826,18.2218600418294,19.4797533945796,14.7869497134893,17.7163232191047,18.8131674579335,15.7299593786555,14.9251831948004,16.5392229890593
P21333;FLNA;T2336;SGDARRLTVSSLQES,18.2331544032013,18.7083711915186,17.8348909469224,15.1944309001323,16.1942518631747,16.5930142009941,16.9274969492769,14.4351301423333,14.1665542461113
[truncated: 9,364 more rows]
