# Supplementary material for: PAK1 activation drives divergent resistance mechanisms to aromatase inhibition and tamoxifen in a luminal: A breast cancer model
Source: Mol Oncol. 2026 Jun 5:10.1002/1878-0261.70286. Online ahead of print. doi: 10.1002/1878-0261.70286 (PMC13399542; doi:10.1002/1878-0261.70286)
Supplement: Supplementary file 4 — Data S3. Total proteome statistics of MCF7 long‐term estrogen deprived (LTED) and tamoxifen resistant (TAMR) vs. parental cells, respectively. [file MOL2-9999-0-s013.xlsx]

## Sheet: LTED vs parental
	logFC	AveExpr	t	P.Value	adj.P.Val	B
A0A024RBG1_NUDT4B	-0.000229676	16.0932	-0.00219578	0.998314	0.998446	-7.98887
A0A096LP01_SMIM26	0.485348	16.1199	6.17743	0.00035373	0.00126135	-0.411868
A0A0B4J2F0_PIGBOS1	1.54075	17.4793	21.4559	5.65271e-08	3.49549e-06	9.19858
A0A1B0GW15_LOC122394732	0.345814	21.6645	1.69691	0.146617	0.197062	-6.59218
A0A6I8PU40_TUG1	0.174033	15.6806	1.51474	0.17716	0.231844	-6.85671
A0AV96_RBM47	0.0496342	20.1329	0.762284	0.469313	0.535891	-7.73148
A0AVF1_TTC26	0.0888004	17.7773	1.13367	0.292063	0.357949	-7.3768
A0AVI2_FER1L5	-0.0595122	18.245	-0.508408	0.635314	0.689821	-7.40759
A0AVK6_E2F8	-0.0195979	15.5069	-0.240386	0.816507	0.847136	-8.01583
A0AVT1_UBA6	0.241283	20.9807	4.77608	0.0016985	0.00444249	-2.13765
A0FGR8_ESYT2	-0.698348	19.9489	-11.9542	3.94441e-06	4.92232e-05	4.5726
A0JLT2_MED19	-0.0552669	17.7446	-0.429048	0.680014	0.728682	-7.94543
A0JNW5_BLTP3B	-0.0733088	17.8406	-0.909052	0.391758	0.45877	-7.6045
A0MZ66_SHTN1	0.242164	21.0356	4.42431	0.00262827	0.0064011	-2.61399
A0PJW6_TMEM223	0.983174	18.49	4.36877	0.00377916	0.00867097	-2.89712
A1A4S6_ARHGAP10	0.742078	17.6894	7.48599	0.000100987	0.000489238	0.976338
A1L0T0_ILVBL	0.399221	19.4274	3.81835	0.0058285	0.0124178	-3.47584
A1L188_NDUFAF8	-0.137937	17.3742	-1.93353	0.0918854	0.130901	-6.33227
A1L390_PLEKHG3	0.581769	21.1613	8.71414	3.6113e-05	0.000224225	2.11766
A1X283_SH3PXD2B	-0.14447	17.6655	-1.59925	0.151175	0.2024	-6.80294
A2RRP1_NBAS	-0.408459	18.9371	-7.26092	0.000123717	0.000568919	0.751199
A2RTX5_TARS3	-0.144471	17.2495	-1.65031	0.140237	0.189625	-6.73356
A2RU67_FAM234B	-0.273965	17.5831	-3.63517	0.00748178	0.0153469	-3.74464
A2RUC4_TYW5	0.253964	17.993	3.12371	0.0154579	0.0282559	-4.51645
A3KMH1_VWA8	-0.19394	20.0515	-2.68154	0.0296855	0.0492772	-5.19777
A3KN83_SBNO1	-0.294282	19.4416	-4.17379	0.00362698	0.00835457	-2.96387
A4D161_FAM221A	1.79613	16.906	17.8649	2.16379e-07	7.5772e-06	7.75556
A4D1E9_GTPBP10	-0.246186	19.0988	-3.35522	0.0110821	0.021432	-4.16406
A4D1P6_WDR91	-0.0131136	17.8004	-0.194944	0.850643	0.876218	-8.02697
A4D1S0_KLRG2	-0.579968	15.7691	-5.84503	0.00085094	0.00251876	-1.15409
A4D1S5_RAB19	-0.422473	16.1582	-5.98865	0.000430569	0.00147585	-0.62899
A4D1U4_DENND11	0.0810856	16.7149	0.631254	0.546732	0.608582	-7.82854
A5A3E0_POTEF	0.82682	23.9206	1.50224	0.190744	0.246818	-6.93237
A5D8V6_VPS37C	0.848999	18.8245	6.53616	0.000279959	0.0010615	-0.115283
A5PLL7_PEDS1	0.224042	17.1552	1.1062	0.304963	0.37117	-7.40492
A5PLN9_TRAPPC13	0.332775	17.0298	3.00861	0.0182837	0.0326374	-4.69307
A5YKK6_CNOT1	0.101704	20.6881	2.21936	0.0596302	0.0902043	-5.90683
A5YM69_ARHGEF35	-0.331175	15.3114	-3.97444	0.00631692	0.0132909	-3.38591
A6ND36_FAM83G	0.354047	18.6083	4.16289	0.00367897	0.00846663	-2.9793
A6NDB9_PALM3	0.997413	17.9068	8.28696	5.09074e-05	0.00029267	1.73648
A6NDG6_PGP	0.335296	21.6307	7.21763	0.000128715	0.000587288	0.707287
A6NDU8_RIMOC1	0.533917	20.0352	10.2344	1.18309e-05	0.00010191	3.35611
A6NED2_RCCD1	0.285644	17.5685	3.8063	0.00591675	0.0125461	-3.49257
A6NFI3_ZNF316	0.163145	17.6222	1.87062	0.101004	0.142187	-6.4235
A6NHL2_TUBAL3	0.654243	18.6652	2.85293	0.0263853	0.0445872	-5.00387
A6NHR9_SMCHD1	-0.21112	19.5931	-3.69907	0.00685061	0.0142482	-3.6501
A6NHX0_CASTOR2	0.672144	17.093	6.46616	0.000264011	0.00101213	-0.088406
A6NIH7_UNC119B	0.478876	19.5559	7.54698	9.56607e-05	0.000468811	1.03644
A6NJ78_METTL15	-0.222129	17.6526	-2.32509	0.0508017	0.0786814	-5.74613
A6NK58_LIPT2	0.112252	16.9706	0.956014	0.369027	0.436995	-7.56008
A6NKD9_CCDC85C	0.20591	17.6739	1.55418	0.161478	0.214078	-6.8633
A6NKF1_SAC3D1	0.337612	18.2996	1.8677	0.104346	0.146134	-6.43368
A6NNL5_C15orf61	0.433876	17.1003	4.27023	0.00320053	0.00752316	-2.82816
A7E2V4_ZSWIM8	-0.25066	18.165	-4.06147	0.00420321	0.00946127	-3.12357
A7KAX9_ARHGAP32	0.789318	17.3926	6.7506	0.00019974	0.000823426	0.220387
A8CG34_POM121C	-0.52516	17.479	-4.07811	0.00411194	0.00929708	-3.09981
A8MT69_CENPX	0.0404887	18.564	0.201184	0.846528	0.872806	-8.02528
A8MTT3_CEBPZOS	0.344082	16.5411	3.43159	0.00994516	0.0195198	-4.04883
A8MW92_PHF20L1	-0.0960321	16.8399	-0.774455	0.462508	0.529795	-7.72166
A8MXV4_NUDT19	-0.242917	19.5533	-3.44175	0.00980352	0.0192825	-4.03355
A9QM74_KPNA7	-1.26099	22.4888	-9.04724	4.92004e-05	0.000285881	1.91827
A9UHW6_MIF4GD	0.192846	18.1821	2.38548	0.0463631	0.0726638	-5.6538
B0I1T2_MYO1G	0.32275	21.2645	3.23498	0.0135919	0.025413	-4.36542
B0YJ81_HACD1	0.166018	15.4363	1.65913	0.153074	0.204654	-6.64077
B1AK53_ESPN	-2.54861	17.2116	-21.9035	2.65176e-07	8.39203e-06	7.82295
B2RTY4_MYO9A	0.172267	16.3233	1.85045	0.104108	0.145881	-6.45252
B3KNS4_ERVK3-1	0.0683676	16.5848	0.518713	0.621256	0.676935	-7.83683
C9J7I0_UMAD1	1.01641	17.8754	10.0301	1.36257e-05	0.000112649	3.19945
C9JI98_TMEM238	-0.382959	16.5777	-4.3785	0.00278578	0.00670248	-2.67732
C9JLW8_MCRIP1	0.801358	19.1827	9.25131	2.39139e-05	0.000165958	2.57524
E7ERA6_RNF223	-1.09804	17.3452	-9.95697	0.000105414	0.000506173	1.60673
E9PAV3_NACA	-0.223626	23.8274	-4.10302	0.0039792	0.00904267	-3.06429
E9PRG8_C11orf98	-0.168508	20.5648	-1.69984	0.130964	0.178323	-6.66592
L0R819_ASDURF	-1.13771	18.171	-14.926	7.99843e-07	1.6946e-05	6.33
O00115_DNASE2	-0.544415	19.7321	-7.56258	9.43494e-05	0.000463879	1.05175
O00124_UBXN8	-0.329408	15.7978	-2.90307	0.0213543	0.0371332	-4.85562
O00139_KIF2A	-0.337235	20.1262	-5.62501	0.00063663	0.00201172	-1.0603
O00148_DDX39A	0.308176	22.2759	3.33997	0.011628	0.0223002	-4.20302
O00151_PDLIM1	-0.464747	20.3022	-6.91274	0.000171041	0.000728408	0.392197
O00154_ACOT7	-0.159913	22.7695	-3.49869	0.00904887	0.0180266	-3.94808
O00159_MYO1C	-0.161691	21.1939	-2.88429	0.0219554	0.0380134	-4.8846
O00160_MYO1F	-1.04634	16.7171	-2.17967	0.12848	0.175349	-6.0273
O00161_SNAP23	0.45219	19.8067	6.1352	0.000369494	0.0013011	-0.460044
O00165_HAX1	-0.161319	19.4132	-2.26682	0.055491	0.0847859	-5.83486
O00170_AIP	0.259307	21.2161	4.19768	0.00351588	0.00813562	-2.93014
O00178_GTPBP1	-0.261159	20.0564	-4.34589	0.00290413	0.00693963	-2.72256
O00186_STXBP3	0.211519	20.7002	4.465	0.00249651	0.00612136	-2.55799
O00189_AP4M1	0.415945	17.9431	6.3948	0.000283553	0.00107405	-0.167395
O00192_ARVCF	1.08392	18.6307	11.8312	4.24586e-06	5.10174e-05	4.49116
O00193_SMAP	-0.255375	20.2048	-3.26183	0.0126639	0.0239905	-4.30569
O00194_RAB27B	0.987287	19.7826	10.8653	7.76622e-06	7.6121e-05	3.82272
O00203_AP3B1	0.149815	21.2921	1.52464	0.16952	0.223152	-6.90255
O00204_SULT2B1	-1.14554	21.301	-23.1644	3.21685e-08	2.59587e-06	9.79634
O00212_RHOD	-2.11616	18.96	-27.1734	9.90738e-09	1.32203e-06	11.0248
O00214_LGALS8	0.0267067	18.4907	0.263614	0.799215	0.832354	-8.00926
O00217_NDUFS8	-0.0814283	21.4295	-1.06586	0.319779	0.386561	-7.44948
O00220_TNFRSF10A	-0.526187	17.3599	-3.51628	0.00891249	0.0178016	-3.92768
O00221_NFKBIE	-0.000679016	17.9468	-0.00848118	0.993456	0.994502	-8.0484
O00231_PSMD11	0.148373	22.6188	3.2443	0.0129867	0.024486	-4.33235
O00232_PSMD12	0.00376086	22.0714	0.0844355	0.934933	0.944871	-8.0444
O00233_PSMD9	0.372104	22.2289	6.12294	0.000374217	0.00131287	-0.474076
O00244_ATOX1	0.488386	21.3793	3.25482	0.0147869	0.0272256	-4.4014
O00255_MEN1	0.247689	18.1829	2.1602	0.0652236	0.0974639	-5.99609
O00257_CBX4	0.205893	18.5894	3.29523	0.0120722	0.0230475	-4.25495
O00258_GET1	0.336589	18.5022	3.56043	0.0083002	0.0167235	-3.85579
O00264_PGRMC1	0.520036	22.1583	10.7345	8.45888e-06	8.09178e-05	3.72805
O00267_SUPT5H	-0.209627	20.1738	-3.68896	0.00694659	0.0144242	-3.66503
O00268_TAF4	-0.361773	17.6352	-4.90619	0.00145184	0.00389237	-1.96595
O00273_DFFA	-0.104785	20.6112	-1.16111	0.281415	0.346967	-7.34648
O00287_RFXAP	0.0518093	17.0124	0.666808	0.524986	0.58851	-7.80379
O00291_HIP1	-0.370712	17.4475	-3.6934	0.00690424	0.014348	-3.65847
O00299_CLIC1	0.503382	23.8922	11.0639	6.8334e-06	6.94851e-05	3.96447
O00303_EIF3F	-0.272885	22.5136	-5.98449	0.000432463	0.00147919	-0.633835
O00308_WWP2	0.097205	17.9385	1.21746	0.26055	0.324451	-7.28268
O00311_CDC7	0.20712	16.7206	2.32888	0.0505109	0.0782978	-5.74034
O00327_BMAL1	-0.284963	16.7802	-2.81788	0.0242254	0.0413971	-4.98712
O00330_PDHX	-0.133532	19.4909	-2.53943	0.0367467	0.0593031	-5.41715
O00391_QSOX1	0.184271	17.6103	1.12732	0.29563	0.361621	-7.38283
O00399_DCTN6	-0.0277429	17.8574	-0.349266	0.736546	0.778945	-7.9799
O00400_SLC33A1	0.699302	19.188	7.77691	7.82285e-05	0.000406981	1.25964
O00401_WASL	-0.0431015	19.6365	-0.49625	0.634012	0.688861	-7.91119
O00410_IPO5	-0.344148	21.9567	-6.60435	0.000230291	0.000916585	0.06281
O00411_POLRMT	-0.78951	18.2008	-12.3969	3.04286e-06	4.17879e-05	4.85935
O00418_EEF2K	0.331256	18.2532	4.39754	0.00271907	0.0065801	-2.65095
O00422_SAP18	0.0187305	22.0427	0.342951	0.741102	0.782892	-7.98233
O00423_EML1	-0.177418	15.6219	-1.99125	0.0901783	0.128976	-6.20641
O00429_DNM1L	-0.591809	21.1594	-13.596	1.56903e-06	2.69392e-05	5.58974
O00442_RTCA	-0.163305	19.0071	-2.71703	0.0281516	0.0471113	-5.14294
O00443_PIK3C2A	0.206938	19.4184	3.00328	0.0184272	0.0328391	-4.70128
O00458_IFRD1	-0.486629	17.3954	-2.51522	0.0398694	0.0635603	-5.47431
O00459_PIK3R2	-0.217507	17.3593	-2.29162	0.0534439	0.0821034	-5.79714
O00461_GOLIM4	-0.0942211	18.1017	-1.46644	0.18339	0.238929	-6.97822
O00462_MANBA	0.880391	17.6621	8.86116	3.21929e-05	0.000206632	2.24523
O00463_TRAF5	-0.460145	15.8249	-2.40321	0.0571825	0.0870731	-5.24702
O00468_AGRN	-0.076095	18.0675	-1.14802	0.286453	0.352276	-7.361
O00469_PLOD2	-2.13822	19.5945	-33.8892	1.93165e-09	5.99453e-07	12.6707
O00471_EXOC5	0.548998	18.6334	7.57676	9.31747e-05	0.000460785	1.06565
O00479_HMGN4	0.831575	18.2585	7.3764	0.000111411	0.000526329	0.867383
O00483_NDUFA4	0.298404	22.8808	5.17939	0.00105249	0.0029726	-1.61323
O00487_PSMD14	0.29089	22.9416	6.98635	0.000159556	0.000689929	0.46921
O00488_ZNF593	-0.560158	19.5158	-2.8859	0.0250455	0.042588	-4.95218
O00505_KPNA3	-0.486067	20.9418	-8.19291	5.50132e-05	0.000309261	1.65038
O00506_STK25	0.0159101	17.8865	0.184831	0.858289	0.882182	-8.02913
O00515_LAD1	-0.446714	21.3125	-4.66547	0.00205277	0.00519408	-2.32504
O00519_FAAH	0.0330825	18.6461	0.518483	0.61915	0.675065	-7.89884
O00522_KRIT1	0.214638	16.7976	2.59509	0.0337952	0.0551719	-5.3313
O00541_PES1	-0.00903756	20.6424	-0.104395	0.919609	0.932855	-8.04227
O00559_EBAG9	0.535224	17.8494	3.31815	0.0123472	0.0235135	-4.25328
O00560_SDCBP	0.995036	18.0009	14.1386	1.18343e-06	2.22802e-05	5.89998
O00566_MPHOSPH10	-0.852923	18.999	-10.1903	1.21945e-05	0.000104215	3.32254
O00567_NOP56	-0.0605627	20.2064	-0.389378	0.708888	0.753782	-7.96254
O00571_DDX3X	-0.141049	22.8985	-1.9249	0.0930872	0.13234	-6.34484
O00584_RNASET2	-0.235372	18.796	-3.34448	0.0112529	0.0217011	-4.18031
O00592_PODXL	1.20778	18.6563	10.4224	1.07955e-05	9.62609e-05	3.46612
O00625_PIR	0.284551	20.4201	3.95195	0.00486188	0.0106477	-3.28091
O00628_PEX7	0.7719	16.3839	8.8522	3.24176e-05	0.000207549	2.2375
O00629_KPNA4	0.435081	20.4349	6.71339	0.00020706	0.000846265	0.18053
O00712_NFIB	0.583436	17.3613	4.80317	0.00164357	0.0043271	-2.1017
O00716_E2F3	-0.242163	15.4981	-1.38732	0.221012	0.28031	-6.73272
O00743_PPP6C	-0.123001	21.1871	-1.84783	0.104517	0.146321	-6.45628
O00746_NME4	0.207014	15.2431	3.43651	0.0123511	0.023515	-4.154
O00748_CES2	0.299687	15.517	4.81942	0.00161156	0.00425312	-2.08019
O00750_PIK3C2B	0.241604	17.5497	3.49208	0.00913322	0.0181566	-3.95799
O00754_MAN2B1	0.0157104	18.4471	0.162175	0.875476	0.896697	-8.03357
O00757_FBP2	1.56858	23.1513	19.7429	1.04119e-07	5.01223e-06	8.54503
O00762_UBE2C	-0.240682	21.48	-3.99804	0.00457201	0.0101236	-3.21451
O00763_ACACB	1.1285	17.7441	1.21271	0.306249	0.372335	-7.11759
O00764_PDXK	-0.0528892	21.8401	-1.21486	0.261486	0.325403	-7.28567
O00767_SCD	1.99347	22.2878	21.219	8.01975e-08	4.42549e-06	8.86409
O14497_ARID1A	-0.0260178	19.0325	-0.353714	0.733345	0.775775	-7.97816
O14521_SDHD	-0.717073	18.6565	-3.2804	0.014676	0.0270346	-4.38016
O14523_C2CD2L	0.658472	17.4477	7.13279	0.00013918	0.000623075	0.620634
O14524_NEMP1	0.268515	17.1025	3.30182	0.0119591	0.0228602	-4.24495
O14529_CUX2	-0.947579	17.2883	-6.37436	0.0010122	0.00288669	-0.987326
O14530_TXNDC9	-0.338387	19.9772	-6.38577	0.00028614	0.0010817	-0.177441
O14545_TRAFD1	0.111351	18.224	1.23587	0.254023	0.317101	-7.2614
O14548_COX7A2L	-1.6394	19.9244	-17.7156	2.3005e-07	7.82502e-06	7.68914
O14561_NDUFAB1	-0.156039	20.7062	-1.77401	0.116719	0.161235	-6.56142
O14562_UBFD1	0.253953	20.6096	2.42171	0.0446509	0.0702554	-5.60539
O14569_CYB561D2	-0.443594	16.3281	-4.20162	0.00482241	0.0105765	-3.08823
O14578_CIT	-0.0872723	18.4558	-0.967828	0.363468	0.431689	-7.54862
O14579_COPE	-0.0124654	21.7096	-0.238589	0.817849	0.848413	-8.01632
O14593_RFXANK	-0.270537	16.1071	-2.73226	0.0275188	0.0461743	-5.11941
O14617_AP3D1	0.120333	21.0416	2.11863	0.0694639	0.102971	-6.05849
O14618_CCS	0.513994	20.3293	8.66512	3.75372e-05	0.000231932	2.07472
O14628_ZNF195	-0.370043	16.2818	-3.22654	0.0133227	0.0249956	-4.3594
O14639_ABLIM1	-1.11631	16.7664	-9.68656	1.73787e-05	0.000134331	2.92953
O14641_DVL2	-0.434542	17.9728	-5.54773	0.000693317	0.0021438	-1.15425
O14646_CHD1	-0.728464	17.7845	-7.68778	8.45252e-05	0.000430513	1.17374
O14647_CHD2	0.179604	18.291	2.68614	0.0294819	0.0490074	-5.19066
O14653_GOSR2	-0.621213	19.5405	-8.7341	3.55506e-05	0.000221425	2.13508
O14656_TOR1A	0.367822	19.7775	5.40841	0.000810156	0.00241933	-1.32565
O14657_TOR1B	0.288778	18.2598	4.09629	0.0040146	0.0091095	-3.07388
O14662_STX16	0.00625411	20.1408	0.118355	0.908912	0.924099	-8.04051
O14672_ADAM10	0.59087	19.4419	8.51695	4.22397e-05	0.000254174	1.94368
O14681_EI24	0.358281	18.8887	5.47998	0.000747625	0.00226719	-1.23727
O14683_TP53I11	0.311207	18.3002	4.41529	0.0026585	0.006452	-2.62644
O14686_KMT2D	0.0454489	17.8206	0.660254	0.528954	0.591999	-7.80845
O14713_ITGB1BP1	0.330352	16.5162	1.6526	0.142101	0.191805	-6.73213
O14727_APAF1	0.924147	17.1689	8.32503	4.93441e-05	0.00028606	1.7711
O14730_RIOK3	0.0871874	17.5122	0.882785	0.404913	0.472212	-7.62857
O14732_IMPA2	0.275805	18.4635	3.57411	0.00814346	0.0164688	-3.83539
O14733_MAP2K7	-0.111105	19.2016	-1.45483	0.186484	0.242295	-6.99316
O14734_ACOT8	0.858595	19.5051	9.06313	2.75634e-05	0.000184224	2.41758
O14735_CDIPT	0.809756	18.039	4.92769	0.00162196	0.00427614	-2.03945
O14737_PDCD5	-0.240508	21.9172	-4.14369	0.00377249	0.00865867	-3.00651
O14744_PRMT5	-0.371231	22.5576	-9.4107	2.12443e-05	0.000155408	2.70663
O14745_SLC9A3R1	-0.910193	24.2798	-15.7929	5.31137e-07	1.32889e-05	6.7781
O14753_OVOL1	-0.180027	15.3541	-1.47216	0.196181	0.252993	-6.49236
O14757_CHEK1	0.254698	18.202	2.58861	0.0341259	0.0556164	-5.3413
O14763_TNFRSF10B	-0.0418911	16.6236	-0.27014	0.794383	0.828476	-8.0073
O14772_FPGT	0.445196	17.0064	4.19365	0.00353435	0.00816272	-2.93582
O14773_TPP1	0.240633	19.5636	2.7904	0.0252354	0.0428821	-5.02957
O14776_TCERG1	-0.510137	21.4185	-9.18748	2.50871e-05	0.00017144	2.52208
O14777_NDC80	0.167281	18.1917	1.79199	0.113629	0.157453	-6.53598
O14786_NRP1	0.88677	17.0815	9.05913	2.76474e-05	0.000184623	2.41421
O14787_TNPO2	0.130256	20.3763	1.84143	0.105525	0.147513	-6.46546
O14795_UNC13B	0.299556	16.1212	3.56157	0.00828705	0.0167103	-3.85409
O14802_POLR3A	-0.730376	18.9349	-13.6953	1.48898e-06	2.61551e-05	5.64738
O14817_TSPAN4	-0.698728	17.0841	-5.8654	0.000490685	0.00163047	-0.77323
O14818_PSMA7	0.104887	23.6518	2.43491	0.0430241	0.0680193	-5.57799
O14828_SCAMP3	-0.260459	21.0148	-4.04984	0.00426832	0.00956817	-3.1402
O14832_PHYH	0.212169	16.781	0.99881	0.355791	0.423641	-7.42041
O14841_OPLAH	0.660288	18.5385	5.26288	0.00101313	0.00288718	-1.5519
O14867_BACH1	0.0890297	15.305	0.918725	0.397034	0.464591	-7.24302
O14874_BCKDK	0.150391	18.6306	1.33986	0.219683	0.278857	-7.13732
O14880_MGST3	-0.0383822	18.9957	-0.379866	0.714635	0.758938	-7.96748
O14893_GEMIN2	0.646692	18.3829	7.91608	6.94211e-05	0.000372368	1.39219
O14896_IRF6	0.0294743	16.8921	0.309266	0.765583	0.803509	-7.9946
O14907_TAX1BP3	-0.613864	21.0329	-4.56568	0.00263739	0.00641545	-2.55107
O14908_GIPC1	-0.135282	19.8214	-1.5606	0.159972	0.212459	-6.85476
O14910_LIN7A	0.846818	19.1922	15.6912	5.56646e-07	1.36576e-05	6.72683
O14920_IKBKB	0.291937	17.6351	3.88603	0.00531173	0.0114613	-3.37638
O14924_RGS12	0.185527	15.9802	1.58761	0.168358	0.222006	-6.73323
O14925_TIMM23	0.373225	19.9835	1.62961	0.152191	0.203617	-6.76629
O14929_HAT1	0.481516	21.8453	7.66661	8.61023e-05	0.000435146	1.15323
O14933_UBE2L6	-1.05488	17.518	-6.48732	0.000286444	0.00108231	-0.148075
O14936_CASK	0.0533834	19.2966	1.00328	0.347168	0.415593	-7.51361
O14939_PLD2	0.0418536	15.8883	0.522526	0.616467	0.672815	-7.89654
O14949_UQCRQ	-0.760794	21.3002	-9.79638	1.60654e-05	0.000127152	3.01672
O14957_UQCR11	-0.371479	16.7989	-2.13425	0.0687058	0.102126	-6.03918
O14964_HGS	-0.146596	20.0866	-3.1925	0.0139926	0.0260215	-4.4113
O14965_AURKA	-0.547465	19.1451	-6.98234	0.00016016	0.000691752	0.465026
O14966_RAB29	-0.221041	17.8268	-1.79837	0.11255	0.156214	-6.52691
O14967_CLGN	-1.20581	19.1271	-3.01733	0.0329304	0.0539221	-4.97507
O14972_VPS26C	-0.00755718	17.426	-0.0610735	0.952906	0.960355	-8.04633
O14974_PPP1R12A	0.428335	20.641	7.5133	9.8562e-05	0.000479937	1.0033
O14975_SLC27A2	3.42682	19.4288	31.9499	3.26741e-09	7.0875e-07	12.1556
O14976_GAK	0.433332	20.1863	8.46655	4.39876e-05	0.000260975	1.89867
O14979_HNRNPDL	0.287266	23.2699	4.06449	0.00418649	0.009432	-3.11926
O14980_XPO1	-0.187286	22.3265	-3.92304	0.00505386	0.0110048	-3.32271
O14981_BTAF1	-0.24283	18.8423	-4.03977	0.0043256	0.00966241	-3.15462
O15013_ARHGEF10	-0.36953	17.5673	-4.69188	0.00188249	0.00482581	-2.25006
O15014_ZNF609	-0.081981	18.3976	-1.13916	0.289906	0.355591	-7.37077
O15020_SPTBN2	-1.4192	19.7814	-28.4637	7.03085e-09	1.18837e-06	11.3764
O15027_SEC16A	-0.131718	20.8289	-2.23575	0.0581667	0.0883594	-5.882
O15031_PLXNB2	-0.44916	18.305	-5.49398	0.000736027	0.00224288	-1.22006
O15033_AREL1	0.2625	15.8853	3.42898	0.00998192	0.0195727	-4.05277
O15037_KHNYN	0.727712	16.7835	7.21533	0.000128987	0.000588175	0.704949
O15040_TECPR2	0.765443	18.0677	7.6799	8.51084e-05	0.000431556	1.16611
O15042_U2SURP	-0.250594	23.0757	-5.47967	0.00074788	0.00226719	-1.23764
O15047_SETD1A	0.0895	18.0255	0.824914	0.435013	0.503456	-7.67956
O15049_N4BP3	-1.01896	18.0916	-12.5733	2.7503e-06	3.88965e-05	4.97097
O15056_SYNJ2	0.727657	16.0258	8.02276	6.34193e-05	0.000345783	1.49255
O15066_KIF3B	-0.170854	17.8671	-2.17448	0.0638275	0.0957538	-5.97459
O15067_PFAS	-1.10314	21.1508	-26.7964	1.09848e-08	1.3925e-06	10.9184
O15075_DCLK1	2.54793	17.3716	28.885	6.30683e-09	1.09022e-06	11.4872
O15084_ANKRD28	0.495019	18.9599	7.7361	8.10441e-05	0.000418196	1.2204
O15085_ARHGEF11	0.509574	16.9869	5.90946	0.000468186	0.00157567	-0.72144
O15091_PRORP	0.370592	20.3706	4.06156	0.00420273	0.00946127	-3.12345
O15111_CHUK	-0.254056	18.1023	-4.14446	0.00376869	0.00865741	-3.00542
O15116_LSM1	0.533761	20.2572	6.03188	0.000411462	0.00142124	-0.578872
O15118_NPC1	0.0736827	18.5468	0.761461	0.469776	0.536101	-7.73214
O15120_AGPAT2	0.542854	17.9663	5.18442	0.00104638	0.00296086	-1.60684
O15121_DEGS1	0.0452471	17.5765	0.251621	0.80843	0.839901	-8.01254
O15126_SCAMP1	-0.389035	20.7017	-7.09794	0.000143751	0.000637783	0.584815
O15127_SCAMP2	0.354295	19.6589	6.6442	0.00022148	0.00088896	0.105992
O15131_KPNA5	0.0409635	16.2706	0.5316	0.610468	0.667609	-7.89131
O15143_ARPC1B	-0.0734746	21.9966	-1.50979	0.172249	0.226235	-6.92188
O15144_ARPC2	0.316452	22.5118	7.8163	7.56152e-05	0.000396846	1.29734
O15145_ARPC3	0.207943	22.5852	4.90384	0.00145593	0.00389924	-1.96904
O15151_MDM4	-0.258768	15.9253	-2.84146	0.0233924	0.0401451	-4.9507
O15155_BET1	1.06311	17.2204	8.94319	3.02148e-05	0.000197268	2.31563
O15156_ZBTB7B	-0.0838934	16.6286	-0.871879	0.410468	0.477958	-7.6384
O15160_POLR1C	-0.333672	20.9571	-5.52388	0.000711917	0.00218077	-1.1834
O15162_PLSCR1	-0.914707	18.3155	-5.33989	0.00105884	0.00298612	-1.55643
O15164_TRIM24	0.396174	20.2179	7.44079	0.000105148	0.000505535	0.931548
O15169_AXIN1	-0.311307	15.6579	-2.50592	0.043408	0.0685551	-5.46015
O15173_PGRMC2	0.617412	20.9967	10.4641	1.01234e-05	9.23242e-05	3.52894
O15182_CETN3	0.150396	16.3271	1.10942	0.301745	0.3678	-7.40316
O15194_CTDSPL	-0.391812	15.3115	-3.30239	0.0266076	0.0448632	-4.55625
O15211_RGL2	0.22389	18.2268	3.2501	0.0128789	0.0243189	-4.32352
O15212_PFDN6	0.0584671	21.9865	0.941878	0.375763	0.442823	-7.57364
O15213_WDR46	-0.866144	18.6976	-6.72801	0.000227303	0.000908019	0.108623
O15226_NKRF	-0.0658658	20.0448	-1.227	0.25715	0.320583	-7.27168
O15228_GNPAT	-0.00679117	17.1551	-0.0533125	0.958883	0.965612	-8.04683
O15230_LAMA5	0.121065	17.7612	1.64989	0.140322	0.189707	-6.73413
O15231_ZNF185	1.58624	17.8295	13.7647	1.43576e-06	2.55149e-05	5.68744
O15234_CASC3	-0.147259	17.6893	-1.4061	0.199972	0.257315	-7.05511
O15235_MRPS12	-0.182571	20.1562	-1.3766	0.210774	0.269075	-7.09128
O15239_NDUFA1	-0.222494	17.5122	-2	0.0831195	0.120191	-6.2348
O15240_VGF	1.11589	17.1841	3.30772	0.0190454	0.0337509	-4.45456
O15247_CLIC2	0.32911	15.417	1.41798	0.209416	0.26761	-6.97781
O15254_ACOX3	1.12531	19.0591	14.0075	1.26568e-06	2.33491e-05	5.82612
O15258_RER1	0.782494	20.1692	5.44039	0.000986997	0.00282518	-1.46563
O15260_SURF4	0.133134	20.5956	1.40549	0.200376	0.257683	-7.05582
O15264_MAPK13	0.434223	18.3866	5.58721	0.000663686	0.00207055	-1.10615
O15265_ATXN7	0.168418	16.7936	1.8467	0.104694	0.146541	-6.4579
O15269_SPTLC1	-0.232634	20.2513	-2.47781	0.0403248	0.0642056	-5.51205
O15270_SPTLC2	-0.0885705	20.716	-1.39987	0.201757	0.259216	-7.06294
O15287_FANCG	-0.169402	16.8877	-1.36974	0.210591	0.268932	-7.10053
O15294_OGT	-0.0525173	20.499	-1.01741	0.340829	0.408823	-7.49938
O15297_PPM1D	-0.239686	18.3226	-3.91624	0.00510019	0.0110835	-3.33255
O15304_SIVA1	0.832962	16.7182	10.2305	1.18629e-05	0.000102069	3.35312
O15305_PMM2	0.114444	21.7424	2.30152	0.0526485	0.0810945	-5.78207
O15315_RAD51B	0.128885	15.5672	1.55445	0.161417	0.214077	-6.86295
O15321_TM9SF1	0.427975	20.3467	5.91624	0.000464828	0.00156576	-0.713496
O15327_INPP4B	1.34255	20.6669	27.9299	8.08739e-09	1.24592e-06	11.2333
O15347_HMGB3	1.97481	23.8018	16.5192	6.92373e-07	1.52202e-05	6.59674
O15355_PPM1G	-0.606312	21.6721	-7.72284	8.1983e-05	0.000421042	1.20762
O15357_INPPL1	0.239759	20.2636	4.6124	0.00207638	0.00524683	-2.3571
O15360_FANCA	-0.0422566	18.1192	-0.620828	0.55321	0.614265	-7.83556
O15370_SOX12	-0.121142	15.0948	-1.98912	0.0904523	0.129295	-6.24445
O15371_EIF3D	-0.376728	21.9582	-7.26629	0.000123112	0.000567754	0.756634
O15372_EIF3H	-0.291978	21.7591	-5.52314	0.000712506	0.00218169	-1.18431
O15379_HDAC3	-0.0825421	18.3378	-1.01006	0.344115	0.412374	-7.5068
O15381_NVL	0.698351	18.8091	12.7039	2.5542e-06	3.68535e-05	5.05263
O15382_BCAT2	0.118949	19.9368	2.09919	0.0715394	0.105738	-6.08756
O15392_BIRC5	-0.283758	17.2281	-2.98475	0.0189348	0.0335706	-4.72978
O15394_NCAM2	0.819663	19.3543	11.8656	4.15917e-06	5.06154e-05	4.51398
O15397_IPO8	-0.360632	18.783	-5.51266	0.000720861	0.00220461	-1.19714
O15400_STX7	0.299822	20.6687	6.17366	0.000355106	0.00126543	-0.416158
O15417_TNRC18	0.0784898	15.3741	0.936055	0.388797	0.455794	-7.47559
O15427_SLC16A3	-0.103091	16.3557	-1.04209	0.341322	0.409349	-7.37221
O15431_SLC31A1	-0.195422	17.4336	-1.50851	0.17257	0.226617	-6.92356
O15438_ABCC3	0.516206	16.4282	4.02253	0.00442562	0.00985978	-3.17934
O15439_ABCC4	0.0589696	16.9637	0.808196	0.443995	0.511128	-7.69376
O15440_ABCC5	1.70889	18.0063	19.5508	1.11855e-07	5.1876e-06	8.468
O15446_POLR1G	-0.663998	20.3258	-9.35385	2.2156e-05	0.000159317	2.65999
O15460_P4HA2	-1.4723	18.9758	-18.8968	1.4351e-07	5.89539e-06	8.19957
O15498_YKT6	-0.0482594	20.5114	-0.898937	0.396786	0.464372	-7.61384
O15504_NUP42	0.898077	17.0175	9.13874	2.60266e-05	0.000176591	2.48127
O15511_ARPC5	0.679516	21.7912	5.9688	0.000545191	0.00177404	-0.82218
O15514_POLR2D	-0.299948	18.1362	-4.11371	0.00392372	0.0089326	-3.04909
O15516_CLOCK	0.0553184	16.0284	0.394638	0.704211	0.749857	-7.96108
O15525_MAFG	0.126406	16.1067	1.44041	0.190387	0.246524	-7.01161
O15530_PDPK1	0.245064	17.5756	1.96343	0.0878364	0.126196	-6.28855
O15533_TAPBP	-1.47845	19.7791	-10.9929	1.08706e-05	9.67036e-05	3.54623
O15541_RNF113A	0.655317	19.3438	10.2502	1.17036e-05	0.000101272	3.3681
O15550_KDM6A	0.0729639	16.836	0.655727	0.531705	0.594291	-7.81164
O15551_CLDN3	-0.662255	17.7193	-9.84004	1.55746e-05	0.000124042	3.05114
O43143_DHX15	0.367905	22.3689	9.3338	2.2488e-05	0.000159668	2.64348
O43148_RNMT	0.305401	20.0016	4.94574	0.00138488	0.00374321	-1.91424
O43149_ZZEF1	-0.19575	18.5969	-3.57022	0.00818777	0.016554	-3.8412
O43150_ASAP2	0.125958	17.8785	1.74847	0.121247	0.166824	-6.5974
O43156_TTI1	-0.121014	18.6921	-1.94052	0.0909237	0.129778	-6.32207
O43157_PLXNB1	0.418337	16.0249	5.05156	0.00122184	0.00336509	-1.77695
O43159_RRP8	-0.203245	19.0743	-3.4491	0.0097024	0.0191381	-4.02249
O43164_PJA2	-0.126864	15.5139	-1.53083	0.167066	0.22057	-6.89423
O43166_SIPA1L1	1.38856	17.7755	16.8363	3.33484e-07	9.7557e-06	7.28573
O43169_CYB5B	0.29876	21.8938	5.62513	0.000636548	0.00201172	-1.06016
O43172_PRPF4	0.0255375	21.0083	0.527279	0.613321	0.670055	-7.89381
O43175_PHGDH	0.823714	24.2971	5.86326	0.00069277	0.0021437	-1.04488
O43181_NDUFS4	-0.152657	20.082	-1.94935	0.0897207	0.128441	-6.30916
O43189_PHF1	0.515093	16.5726	4.80034	0.00164921	0.00434045	-2.10545
O43237_DYNC1LI2	0.130533	21.606	2.65912	0.0306991	0.0506832	-5.23241
O43242_PSMD3	0.380421	21.9221	8.33631	4.88914e-05	0.000285135	1.78134
O43252_PAPSS1	-0.0173734	20.5135	-0.29005	0.779679	0.815266	-8.00105
O43255_SIAH2	-0.577253	16.369	-7.16442	0.000135171	0.000607989	0.653035
O43264_ZW10	0.220696	19.9101	3.8392	0.00565853	0.0121066	-3.44453
O43272_PRODH	-0.523665	15.5981	-3.12056	0.0433095	0.0684421	-4.40628
O43278_SPINT1	0.0833217	20.0642	1.44416	0.189365	0.245326	-7.00682
O43290_SART1	-0.206616	20.2486	-3.98029	0.00468134	0.0103135	-3.24004
O43291_SPINT2	-0.170985	21.0504	-3.14908	0.0148995	0.0273997	-4.47763
O43292_GPAA1	0.247588	19.7901	3.60524	0.00779858	0.0158975	-3.78907
O43293_DAPK3	0.0178913	15.3903	0.19271	0.854156	0.879112	-7.93551
O43299_AP5Z1	-0.104221	18.1107	-1.50658	0.173055	0.227175	-6.9261
O43301_HSPA12A	-0.824543	16.3616	-6.14125	0.000645635	0.00203257	-0.877514
O43303_CCP110	-0.376455	16.7219	-2.65993	0.0306621	0.050655	-5.23117
O43310_CTIF	-0.914361	17.3702	-11.374	5.61826e-06	6.18043e-05	4.18128
O43314_PPIP5K2	-0.012984	18.9457	-0.204469	0.843457	0.86989	-8.02482
O43318_MAP3K7	0.143256	18.4198	2.30433	0.0524245	0.0808148	-5.77778
O43324_EEF1E1	-0.294723	22.1097	-7.09277	0.000144444	0.00063949	0.579483
O43325_LYRM1	-0.00129423	15.5231	-0.0161985	0.987501	0.989452	-8.04829
O43353_RIPK2	1.01556	18.7272	12.719	2.53264e-06	3.68323e-05	5.06198
O43379_WDR62	0.0522862	15.798	0.655754	0.531689	0.594291	-7.81162
O43390_HNRNPR	-0.0129819	22.8987	-0.303632	0.769706	0.807279	-7.99654
O43395_PRPF3	-0.0261255	21.1563	-0.549897	0.598469	0.656469	-7.88053
O43396_TXNL1	-0.324374	23.0607	-8.32702	4.92638e-05	0.000285908	1.77291
O43399_TPD52L2	0.101624	23.8405	1.9551	0.0889468	0.127503	-6.30076
O43402_EMC8	0.00596845	20.2984	0.0872788	0.932748	0.943666	-8.04413
O43414_ERI3	0.104601	20.1762	0.895055	0.399778	0.46737	-7.61625
O43422_THAP12	-0.37753	18.0646	-5.64494	0.000622864	0.00197684	-1.03622
O43426_SYNJ1	-0.195889	17.0929	-1.678	0.134615	0.182803	-6.6955
O43427_FIBP	0.12592	17.618	1.34407	0.218384	0.277439	-7.13218
O43432_EIF4G3	0.350479	18.7747	5.92644	0.000459821	0.00155233	-0.701545
O43439_CBFA2T2	-0.228278	17.0173	-2.64954	0.035511	0.0576021	-5.24996
O43447_PPIH	-0.0185271	21.4953	-0.298951	0.773138	0.810097	-7.99811
O43462_MBTPS2	-0.246392	16.3971	-2.75584	0.0265678	0.0448159	-5.08297
O43463_SUV39H1	-0.273351	17.3186	-1.80884	0.111039	0.154427	-6.51243
O43464_HTRA2	-0.889746	20.2203	-13.8118	1.40079e-06	2.50789e-05	5.71457
O43482_OIP5	-0.308137	17.7036	-4.1143	0.00392066	0.00893224	-3.04824
O43488_AKR7A2	0.0494414	21.1338	0.634956	0.544442	0.606389	-7.82602
O43491_EPB41L2	2.52753	18.9886	39.795	5.86517e-10	3.33863e-07	13.8129
O43493_TGOLN2	-1.49002	19.2534	-9.89603	2.21821e-05	0.000159317	2.75381
O43502_RAD51C	-0.241076	19.0836	-3.06447	0.01685	0.0303555	-4.60727
O43504_LAMTOR5	0.298469	18.3676	4.49212	0.0024127	0.00593883	-2.52079
O43505_B4GAT1	-0.331415	19.6303	-4.40344	0.00269878	0.00653835	-2.6428
O43513_MED7	-0.275881	16.4396	-3.00239	0.0184513	0.0328667	-4.70265
O43520_ATP8B1	0.59395	16.333	3.75629	0.00654698	0.0137029	-3.58751
O43521_BCL2L11	-0.33611	17.6734	-2.1811	0.064046	0.0960059	-5.96919
O43524_FOXO3	0.677953	17.1191	5.0609	0.00120851	0.00333708	-1.76492
O43542_XRCC3	-0.0594594	17.9897	-0.592497	0.571042	0.630019	-7.85412
O43567_RNF13	-0.0433946	17.9134	-0.247956	0.811238	0.842358	-8.01353
O43570_CA12	-1.65426	18.9717	-17.5776	2.43568e-07	8.01981e-06	7.6272
O43572_AKAP10	-0.0918434	18.3038	-1.63449	0.143545	0.193479	-6.75517
O43581_SYT7	0.552889	16.1612	6.55143	0.000242603	0.000950176	0.00516408
O43583_DENR	0.501084	22.208	8.31095	4.99162e-05	0.000288717	1.75831
O43592_XPOT	0.692506	21.0644	3.0368	0.0220549	0.0381508	-4.77514
O43598_DNPH1	-0.243382	20.8304	-1.10157	0.311502	0.378178	-7.40572
O43615_TIMM44	-0.317692	21.2045	-6.04498	0.000405859	0.00140508	-0.563731
O43617_TRAPPC3	-0.118816	21.5348	-2.62603	0.0322609	0.0529628	-5.28353
O43633_CHMP2A	0.0449216	19.6521	0.527426	0.613224	0.670044	-7.89373
O43639_NCK2	0.389481	16.4023	3.71106	0.00673874	0.0140501	-3.63242
O43657_TSPAN6	-0.37164	17.7376	-3.17531	0.0143444	0.0265588	-4.43754
O43660_PLRG1	-0.345912	20.4887	-6.83673	0.000183878	0.000773549	0.312026
O43663_PRC1	0.238126	19.3961	4.62411	0.00204649	0.00518163	-2.34127
O43665_RGS10	-0.500175	18.6997	-7.12554	0.000140118	0.000625801	0.613188
O43670_ZNF207	-0.0352656	21.0001	-0.754727	0.473572	0.539624	-7.73751
O43674_NDUFB5	-0.0545693	20.3133	-0.714219	0.496836	0.561924	-7.76894
O43676_NDUFB3	0.079781	21.0111	1.1923	0.269701	0.334259	-7.31142
O43677_NDUFC1	0.160301	17.2783	1.49953	0.174829	0.229109	-6.9353
O43678_NDUFA2	-0.0356985	20.6427	-0.73859	0.482752	0.548523	-7.75021
O43681_GET3	-0.0626121	21.8103	-1.44104	0.190216	0.246349	-7.01081
O43683_BUB1	-0.480258	16.7486	-5.47422	0.000752456	0.00227743	-1.24436
O43684_BUB3	-0.00130285	22.3376	-0.0264908	0.979561	0.982791	-8.04804
O43707_ACTN4	0.102414	22.3897	0.586202	0.577481	0.636015	-7.85549
O43708_GSTZ1	0.437535	20.6203	5.33763	0.000877732	0.0025677	-1.41375
O43709_BUD23	-0.493109	18.8485	-4.06531	0.0043665	0.00974804	-3.14764
O43716_GATC	-0.628206	18.6562	-6.37485	0.0002893	0.00108932	-0.189589
O43719_HTATSF1	0.716625	20.1369	10.2612	1.16165e-05	0.000100891	3.3764
O43731_KDELR3	-0.197435	15.7836	-2.08754	0.0728129	0.107328	-6.10496
O43734_TRAF3IP2	-0.0863084	15.9949	-0.454576	0.663084	0.714404	-7.93228
O43741_PRKAB2	0.60171	17.8403	8.17422	5.58726e-05	0.000312531	1.63317
O43747_AP1G1	-0.0472056	22.3495	-0.760902	0.47009	0.536299	-7.73258
O43752_STX6	-0.338841	19.6571	-5.29534	0.00092107	0.00267188	-1.46672
O43759_SYNGR1	0.221051	18.2474	1.17749	0.283988	0.34967	-7.26184
O43760_SYNGR2	0.224034	20.7646	1.24871	0.254274	0.31731	-7.24339
O43765_SGTA	0.0709782	21.8109	1.27482	0.240659	0.301955	-7.21567
O43768_ENSA	0.051908	22.2253	0.71165	0.498336	0.563285	-7.77088
O43772_SLC25A20	0.29665	18.0168	3.49503	0.00909536	0.018105	-3.95355
O43776_NARS1	-0.552167	22.6039	-9.55095	1.91701e-05	0.000144938	2.82066
O43791_SPOP	-0.0582527	15.6476	-0.485972	0.643042	0.696423	-7.85509
O43795_MYO1B	2.85697	20.4787	36.3532	1.14781e-09	4.53122e-07	13.1764
O43805_SSNA1	0.50913	18.9132	5.87567	0.000485336	0.00161977	-0.761137
O43808_SLC25A17	0.313323	17.5811	1.72647	0.127283	0.174027	-6.63048
O43809_NUDT21	-0.0215874	22.8166	-0.35256	0.734175	0.776545	-7.97861
O43813_LANCL1	0.514309	20.6884	5.49107	0.000751237	0.00227464	-1.23695
O43815_STRN	-0.0418429	18.8913	-0.668525	0.523949	0.587781	-7.80257
O43818_RRP9	-0.495906	19.2037	-5.27327	0.000944618	0.00272357	-1.49447
O43819_SCO2	0.0587375	17.9595	0.851355	0.42107	0.488806	-7.65662
O43823_AKAP8	-0.0699667	18.6009	-1.20848	0.263789	0.327946	-7.29299
O43824_GTPBP6	-0.0410903	18.6025	-0.303803	0.769836	0.807303	-7.9963
O43826_SLC37A4	0.49635	17.2648	2.24735	0.0596731	0.0902513	-5.87998
O43829_ZBTB14	0.297634	16.726	2.45359	0.0418268	0.0662415	-5.54929
O43837_IDH3B	-0.148965	20.9111	-2.38264	0.0465629	0.0729168	-5.65815
O43847_NRDC	0.695966	21.2169	13.6004	1.56539e-06	2.69392e-05	5.5923
O43852_CALU	-0.52997	22.1482	-11.6113	4.85205e-06	5.67765e-05	4.34354
O43861_ATP9B	-0.0256632	15.7102	-0.265314	0.797954	0.831506	-8.00875
O43865_AHCYL1	-0.699239	20.496	-12.0915	3.63596e-06	4.67939e-05	4.66261
O43895_XPNPEP2	-0.0815291	15.4961	-0.496696	0.649305	0.702106	-7.21366
O43896_KIF1C	-0.355955	18.6513	-3.32035	0.0116466	0.0223247	-4.21685
O43900_PRICKLE3	-0.312342	16.2715	-4.21653	0.0034308	0.00797513	-2.90357
O43913_ORC5	0.225506	19.028	4.25505	0.00326386	0.00765965	-2.84943
O43920_NDUFS5	-0.128981	20.8849	-2.3841	0.0464602	0.072786	-5.65591
O43924_PDE6D	0.577978	18.9729	3.11425	0.0178695	0.0320185	-4.60505
O43929_ORC4	0.319996	18.5358	5.02463	0.00126123	0.00344946	-1.81174
O43933_PEX1	1.28186	17.9704	13.6576	1.51878e-06	2.64459e-05	5.62557
O60216_RAD21	0.472894	20.3662	8.24789	5.25698e-05	0.000300058	1.70081
O60220_TIMM8A	-0.0182115	17.8206	-0.213768	0.836457	0.86418	-8.02263
O60229_KALRN	0.582885	16.0194	4.48177	0.00527399	0.011396	-2.98868
O60231_DHX16	-0.384777	19.6992	-5.88251	0.00048181	0.00161083	-0.753091
O60232_ZNRD2	-0.341438	19.4629	-3.31761	0.0116923	0.022401	-4.22101
O60237_PPP1R12B	0.0846501	16.2541	0.814554	0.440564	0.508025	-7.68839
O60238_BNIP3L	-0.0842227	15.4101	-0.975714	0.359793	0.42761	-7.54092
O60239_SH3BP5	-0.0423235	15.9477	-0.618268	0.554808	0.61568	-7.83727
O60243_HS6ST1	-0.222494	15.6995	-2.64365	0.0314193	0.051715	-5.25631
O60244_MED14	-0.042908	19.3946	-0.765696	0.467399	0.53411	-7.72874
O60256_PRPSAP2	-0.0209307	20.2669	-0.325068	0.754061	0.794155	-7.989
O60264_SMARCA5	-0.179866	21.4198	-3.52952	0.00866633	0.0173738	-3.90194
O60268_KIAA0513	1.12741	16.9913	10.2532	1.168e-05	0.000101182	3.37035
O60271_SPAG9	0.033139	19.7026	0.602137	0.564938	0.624824	-7.84789
O60281_ZNF292	-0.180301	19.2926	-1.53076	0.168029	0.221653	-6.89452
O60282_KIF5C	2.11862	17.3826	18.6283	1.59355e-07	6.18395e-06	8.08652
O60287_URB1	-0.504006	18.4461	-4.76199	0.00172786	0.00450587	-2.15639
O60291_MGRN1	0.083716	15.6605	1.17359	0.276681	0.342018	-7.33254
O60292_SIPA1L3	0.605329	16.7822	6.18496	0.000350997	0.00125455	-0.403297
O60293_ZFC3H1	-0.982317	18.4404	-9.14444	2.59148e-05	0.000176394	2.48605
O60294_LCMT2	0.0346009	17.0191	0.447477	0.667243	0.717626	-7.93651
O60306_AQR	-0.327026	20.276	-6.31515	0.000307289	0.00113624	-0.256295
O60313_OPA1	0.262612	20.1024	5.35907	0.000856629	0.00253227	-1.38699
O60318_MCM3AP	0.0821798	18.6396	1.26042	0.24553	0.307407	-7.23269
O60331_PIP5K1C	0.492281	16.2489	5.75896	0.000550149	0.00178746	-0.899393
O60333_KIF1B	-0.0121962	17.8689	-0.117896	0.909264	0.924333	-8.04058
O60341_KDM1A	-0.289412	20.7648	-5.55373	0.000688721	0.00213464	-1.14693
O60343_TBC1D4	-0.317284	18.497	-5.35613	0.000859484	0.00253479	-1.39065
O60353_FZD6	0.165985	17.4179	1.21284	0.262212	0.3262	-7.28799
O60427_FADS1	0.938064	18.6207	14.6212	9.28628e-07	1.85872e-05	6.16626
O60437_PPL	-0.126158	19.3927	-1.8388	0.105942	0.148015	-6.46923
O60476_MAN1A2	0.607629	19.3767	7.48072	0.000101462	0.000491229	0.971127
O60493_SNX3	-0.315587	21.782	-5.55324	0.000689094	0.00213478	-1.14752
O60499_STX10	-0.00729409	17.9344	-0.0851573	0.934378	0.944561	-8.04434
O60502_OGA	-0.322787	20.6179	-3.90588	0.00517167	0.0112068	-3.34756
O60503_ADCY9	-0.560764	16.6394	-5.44136	0.000780672	0.00234695	-1.28487
O60504_SORBS3	1.33052	16.9807	4.95364	0.00294065	0.00700926	-2.40812
O60506_SYNCRIP	-0.075857	23.9474	-1.64002	0.14238	0.19208	-6.74763
O60508_CDC40	-0.200616	19.1304	-2.78345	0.0254975	0.0432502	-5.0403
O60512_B4GALT3	-0.20158	16.6828	-1.59113	0.152987	0.204574	-6.81389
O60518_RANBP6	0.435746	18.998	3.87292	0.00546818	0.0117491	-3.403
O60524_NEMF	0.114125	19.8174	1.89935	0.0967362	0.136812	-6.38196
O60547_GMDS	-0.00519881	20.808	-0.122542	0.905708	0.921457	-8.03994
O60551_NMT2	-0.291684	17.528	-2.95955	0.019649	0.0346431	-4.76858
O60563_CCNT1	-0.462447	17.8195	-6.01268	0.00041983	0.0014449	-0.601102
O60566_BUB1B	-0.284657	18.5115	-4.33399	0.00294871	0.00702241	-2.73912
O60568_PLOD3	0.830702	20.9884	12.5307	2.81796e-06	3.96182e-05	4.94414
O60573_EIF4E2	-0.1904	19.2181	-2.12429	0.0688712	0.102351	-6.05001
O60583_CCNT2	0.220744	16.427	2.5381	0.0368204	0.0594094	-5.4192
O60610_DIAPH1	-0.302039	21.3943	-5.63467	0.000629919	0.00199382	-1.04863
O60613_SELENOF	-0.536122	18.1667	-4.28027	0.0031951	0.00751684	-2.822
O60645_EXOC3	0.542496	19.1442	8.02432	6.33359e-05	0.000345576	1.49401
O60658_PDE8A	0.00152364	15.3841	0.0143505	0.98906	0.990751	-7.83916
O60664_PLIN3	0.0941416	20.984	1.78606	0.114639	0.158651	-6.54438
O60669_SLC16A7	-0.325586	15.4316	-3.84157	0.00742428	0.0152413	-3.56342
O60671_RAD1	0.119616	18.466	1.27674	0.240017	0.301248	-7.2134
O60673_REV3L	-0.0529911	15.177	-0.74918	0.484778	0.550331	-7.59415
O60675_MAFK	0.136865	15.7297	1.6071	0.149445	0.200366	-6.79235
O60678_PRMT3	-0.362061	19.536	-4.91405	0.00143825	0.00386277	-1.95566
O60683_PEX10	0.0956524	16.1641	0.395593	0.708032	0.753187	-7.47714
O60684_KPNA6	0.0460904	22.0249	0.711668	0.498326	0.563285	-7.77087
O60701_UGDH	1.65096	22.5469	15.3175	1.00552e-06	1.99165e-05	6.15874
O60716_CTNND1	0.749753	21.032	15.3655	6.48145e-07	1.48872e-05	6.56036
O60725_ICMT	0.663463	17.3949	3.29914	0.0130088	0.0245104	-4.29682
O60739_EIF1B	0.698007	17.4444	10.4421	1.02745e-05	9.33663e-05	3.51252
O60749_SNX2	-0.46015	21.6515	-9.70594	1.71385e-05	0.000133151	2.94497
O60762_DPM1	0.281122	21.5872	5.32566	0.000889765	0.00259492	-1.42872
O60763_USO1	-0.00796836	20.8457	-0.135502	0.895801	0.91321	-8.03805
O60765_ZNF354A	-0.265263	15.3007	-2.26798	0.079096	0.11525	-5.44909
O60779_SLC19A2	-0.758608	16.447	-3.92981	0.00548922	0.0117841	-3.37443
O60783_MRPS14	-0.349958	19.2401	-4.69903	0.00186606	0.00479538	-2.24049
O60784_TOM1	0.150001	18.818	1.09046	0.310771	0.377411	-7.42232
O60825_PFKFB2	-1.31677	17.95	-12.066	3.69116e-06	4.72643e-05	4.64595
O60826_CCDC22	0.0900801	20.1587	1.57401	0.156869	0.20892	-6.83686
O60828_PQBP1	-0.224708	21.807	-4.36371	0.00283881	0.0068092	-2.69782
O60830_TIMM17B	-0.107205	19.5624	-1.45424	0.186642	0.242425	-6.99392
O60831_PRAF2	-0.0842019	19.8167	-0.745279	0.47946	0.545597	-7.74437
O60832_DKC1	0.307857	20.861	2.53698	0.0386174	0.0618264	-5.44144
O60841_EIF5B	-0.248527	21.6786	-5.73345	0.000565563	0.00182739	-0.929859
O60869_EDF1	0.0600335	22.7178	1.41643	0.197041	0.254016	-7.04207
O60870_KIN	0.26202	18.8927	4.61587	0.00206749	0.00522609	-2.35241
O60879_DIAPH2	0.379528	18.3347	3.81511	0.00584634	0.0124488	-3.47969
O60884_DNAJA2	-0.0372023	21.929	-0.750886	0.475747	0.541768	-7.74055
O60885_BRD4	-0.0272225	18.9234	-0.292713	0.777721	0.814001	-8.00018
O60888_CUTA	0.153292	22.4093	0.917443	0.39123	0.458293	-7.59278
O60906_SMPD2	-0.00822419	16.9899	-0.0741207	0.942864	0.951496	-8.04533
O60907_TBL1X	0.201927	18.0415	1.58123	0.155256	0.207184	-6.8272
O60921_HUS1	-0.240036	18.089	-2.27301	0.054973	0.0840959	-5.82546
O60925_PFDN1	0.000481723	22.0232	0.00545526	0.995791	0.996446	-8.04842
O60927_PPP1R11	0.616421	17.8391	6.16099	0.000359777	0.00127633	-0.430598
O60930_RNASEH1	-1.00229	17.1573	-10.9294	7.45019e-06	7.44627e-05	3.86875
O60934_NBN	-0.0171756	20.8672	-0.374502	0.718456	0.762251	-7.96973
O60936_NOL3	0.318643	21.0007	4.39293	0.00273507	0.0066125	-2.65733
O60942_RNGTT	-0.0736242	19.4044	-1.2445	0.251008	0.313699	-7.25135
O75027_ABCB7	0.167326	19.1956	3.13221	0.0152683	0.0279897	-4.50344
O75038_PLCH2	0.0955152	19.787	1.60072	0.15085	0.202036	-6.80097
O75044_SRGAP2	0.418167	19.6613	5.6903	0.000592733	0.00190122	-0.981578
O75052_NOS1AP	-1.10767	16.3322	-6.24438	0.000385599	0.00134659	-0.460018
O75054_IGSF3	1.51367	20.0221	10.9994	1.09784e-05	9.68575e-05	3.53852
O75061_DNAJC6	-0.279886	17.329	-2.67492	0.0299811	0.0497136	-5.208
O75063_FAM20B	-0.093878	18.8321	-1.21867	0.260118	0.324018	-7.28129
O75064_DENND4B	-0.0416957	16.3039	-0.350438	0.739137	0.780925	-7.83803
O75083_WDR1	1.26638	22.9576	27.9965	7.94624e-09	1.24592e-06	11.2513
O75093_SLIT1	0.054887	17.0758	0.243006	0.815009	0.845697	-8.01485
O75110_ATP9A	0.519024	18.0583	7.56985	9.37451e-05	0.000462337	1.05888
O75113_N4BP1	-0.264125	17.6493	-3.61528	0.00769076	0.0157332	-3.77416
O75116_ROCK2	0.0273524	19.9332	0.412786	0.691376	0.738464	-7.953
O75122_CLASP2	0.500712	18.6922	7.98107	6.56927e-05	0.000355882	1.45346
O75127_PTCD1	-0.262834	18.6994	-3.85288	0.0055547	0.0119045	-3.42458
O75128_COBL	-0.705147	16.5449	-6.70145	0.000209471	0.000853826	0.167711
O75131_CPNE3	0.372086	23.2564	7.98463	6.54951e-05	0.000355318	1.4568
O75140_DEPDC5	-0.246825	15.3723	-2.28323	0.0949355	0.134591	-5.71195
O75143_ATG13	0.0573216	18.1159	0.961069	0.366641	0.434846	-7.55519
O75144_ICOSLG	0.102083	17.7181	0.483033	0.644041	0.697306	-7.9172
O75145_PPFIA3	0.118213	17.5069	1.51658	0.170562	0.224407	-6.91299
O75146_HIP1R	0.029465	19.231	0.17427	0.866689	0.889374	-8.0311
O75147_OBSL1	1.21093	17.7173	6.72151	0.000263978	0.00101213	-0.0148117
O75150_RNF40	-0.31026	19.4912	-4.23885	0.00333296	0.00779535	-2.87217
O75151_PHF2	0.610283	18.7994	8.20221	5.45912e-05	0.000307999	1.65893
O75152_ZC3H11A	-0.399599	20.7079	-6.34103	0.000299342	0.00111389	-0.227323
O75153_CLUH	-1.07564	21.3214	-14.9757	7.80816e-07	1.66823e-05	6.35639
O75157_TSC22D2	0.251442	16.6994	2.19247	0.0621112	0.0934741	-5.94747
O75164_KDM4A	0.265504	19.4237	3.46894	0.00943508	0.0186592	-3.99269
O75165_DNAJC13	0.0629673	19.5564	1.29346	0.23448	0.295225	-7.19347
O75167_PHACTR2	0.139756	20.5929	1.23975	0.254067	0.317104	-7.25596
O75170_PPP6R2	0.110451	20.2441	1.84479	0.104995	0.146854	-6.46065
O75175_CNOT3	0.0186847	20.1939	0.375143	0.717999	0.761872	-7.96946
O75177_SS18L1	-0.311486	16.4964	-3.56257	0.00827553	0.0166915	-3.8526
O75179_ANKRD17	-0.366583	18.5425	-5.69577	0.000589207	0.00189333	-0.975003
O75182_SIN3B	0.173952	16.7072	2.36872	0.0475538	0.0742699	-5.67945
O75185_ATP2C2	0.359682	16.4969	3.5489	0.00843482	0.0169588	-3.87299
O75190_DNAJB6	-0.393856	18.1559	-3.91659	0.00509781	0.0110814	-3.33205
O75191_XYLB	-0.0830992	17.1698	-0.856603	0.418341	0.485935	-7.65199
O75204_TMEM127	-0.276022	15.6876	-1.62684	0.171771	0.225763	-6.1534
O75208_COQ9	0.0241881	18.3717	0.117373	0.909995	0.924663	-8.04054
O75223_GGCT	1.07332	22.5437	17.1076	2.96816e-07	8.95865e-06	7.41245
O75251_NDUFS7	-0.0486554	20.2058	-0.629775	0.547648	0.609326	-7.82954
O75306_NDUFS2	-0.125907	20.7834	-2.0666	0.0751571	0.110207	-6.13615
O75312_ZPR1	-0.196626	20.2768	-3.60477	0.00780374	0.0158975	-3.78978
O75317_USP12	-0.168231	16.1532	-1.12798	0.299755	0.365989	-7.31887
O75319_DUSP11	-0.642457	17.6016	-5.59619	0.000657151	0.00205709	-1.09525
O75323_NIPSNAP2	0.233222	20.4091	2.17171	0.0649715	0.0971443	-5.98333
O75325_LRRN2	0.985882	17.2405	3.00885	0.0219801	0.0380475	-4.79316
O75330_HMMR	-0.893577	19.0081	-12.9233	2.2593e-06	3.40281e-05	5.18798
O75340_PDCD6	0.156385	22.1488	2.03376	0.0789856	0.115133	-6.18492
O75347_TBCA	-0.752367	23.2458	-13.3411	1.79788e-06	2.93447e-05	5.4398
O75348_ATP6V1G1	0.191717	21.1017	1.51114	0.174299	0.228516	-6.9204
O75351_VPS4B	-0.379779	20.6324	-8.13774	5.75934e-05	0.000319749	1.5995
O75352_MPDU1	-1.43505	20.3449	-31.5131	3.3103e-09	7.0875e-07	12.1374
O75356_ENTPD5	0.997867	16.4458	11.2307	6.14639e-06	6.55672e-05	4.08181
O75362_ZNF217	-0.289583	19.9391	-3.4021	0.0103686	0.0202371	-4.09325
O75367_MACROH2A1	0.241996	23.9412	4.70443	0.00185374	0.00477143	-2.23325
O75368_SH3BGRL	1.60339	21.6193	20.8797	6.90418e-08	4.07079e-06	8.98523
O75369_FLNB	-0.164756	23.3839	-3.33956	0.0113319	0.021837	-4.18775
O75376_NCOR1	-0.308465	18.0341	-4.28183	0.00315303	0.00743164	-2.81192
O75379_VAMP4	-0.441119	16.8393	-3.93117	0.00499905	0.0109073	-3.31094
O75380_NDUFS6	-0.138695	20.8219	-2.16129	0.0651167	0.0973333	-5.99446
O75381_PEX14	0.23014	18.2426	2.88608	0.0218972	0.0379384	-4.88183
O75382_TRIM3	-0.360308	17.7795	-4.66256	0.0019516	0.00497282	-2.28944
O75385_ULK1	0.0742253	16.0372	1.06979	0.318116	0.384624	-7.44535
O75390_CS	-0.231171	24.5731	-4.7866	0.00167693	0.00439666	-2.12368
O75391_SPAG7	-0.571931	19.337	-8.82579	3.30903e-05	0.000210968	2.2147
O75394_MRPL33	-0.466893	18.9688	-6.09538	0.000385076	0.001346	-0.505676
O75396_SEC22B	1.00437	22.6369	20.4537	8.03247e-08	4.42549e-06	8.82333
O75400_PRPF40A	-0.195905	21.4552	-4.29338	0.00310647	0.00733783	-2.79576
O75410_TACC1	0.897811	19.4274	10.3304	1.10811e-05	9.73853e-05	3.42871
O75414_NME6	0.287815	16.4114	3.00677	0.0183332	0.0327098	-4.69591
O75419_CDC45	0.204918	17.3381	0.999805	0.350547	0.4185	-7.51524
O75420_GIGYF1	0.113819	16.2537	1.00913	0.349226	0.417402	-7.41207
O75427_LRCH4	0.945096	17.5498	12.1025	3.61241e-06	4.67185e-05	4.66979
O75431_MTX2	0.388253	20.4666	5.28419	0.000932881	0.00269791	-1.48073
O75436_VPS26A	-0.204957	20.9306	-4.14365	0.00377266	0.00865867	-3.00656
O75438_NDUFB1	0.180526	20.7542	0.972136	0.365493	0.433823	-7.54021
O75439_PMPCB	-0.380641	22.0359	-4.63056	0.00203022	0.00515071	-2.33256
O75446_SAP30	-0.287522	18.6203	-2.9957	0.018633	0.0331437	-4.71293
O75448_MED24	-0.125713	18.3967	-2.22418	0.0591956	0.089779	-5.89953
O75449_KATNA1	0.169245	17.2641	2.1132	0.070038	0.103801	-6.06662
O75460_ERN1	-0.378993	15.7779	-5.21278	0.00101265	0.00288688	-1.57086
O75467_ZNF324	-0.116798	15.5506	-0.509866	0.639838	0.693842	-7.65805
O75475_PSIP1	0.231036	20.4605	4.17316	0.00362999	0.00835898	-2.96477
O75477_ERLIN1	-0.904938	19.0506	-5.95934	0.000554359	0.00179729	-0.838403
O75486_SUPT3H	0.24464	16.4306	1.85016	0.104154	0.145892	-6.45294
O75487_GPC4	1.23085	16.97	12.5771	2.74442e-06	3.88965e-05	4.97334
O75489_NDUFS3	-0.1592	20.7422	-3.19832	0.0138757	0.0258419	-4.40242
O75494_SRSF10	0.181403	21.3998	2.13935	0.067318	0.100298	-6.02743
O75496_GMNN	0.134699	17.9092	2.09385	0.0721202	0.106493	-6.09554
O75503_CLN5	-0.0856896	17.1707	-0.827964	0.433389	0.501729	-7.67695
O75506_HSBP1	-0.528288	17.9583	-3.23567	0.0139324	0.0259348	-4.37944
O75521_ECI2	-1.84685	19.0197	-26.2543	1.27747e-08	1.51819e-06	10.7623
O75528_TADA3	0.494725	17.9118	4.60576	0.00209356	0.00528323	-2.36609
O75529_TAF5L	0.0085433	17.6328	0.0946015	0.927124	0.939476	-8.04337
O75530_EED	-0.125455	19.1743	-2.10923	0.07046	0.104366	-6.07256
O75531_BANF1	0.513529	24.1866	11.8954	4.08539e-06	5.01185e-05	4.53377
O75533_SF3B1	-0.129644	22.6681	-2.82674	0.0239088	0.0409389	-4.97343
O75534_CSDE1	-0.0549182	23.0137	-0.756746	0.472432	0.538567	-7.7359
O75554_WBP4	-0.240075	17.2827	-2.27753	0.0545976	0.0836225	-5.81858
O75564_JRK	-0.223887	15.738	-3.06857	0.0167494	0.0302101	-4.60097
O75569_PRKRA	0.000228149	20.0952	0.00260565	0.997989	0.998252	-8.04844
O75575_CRCP	-0.254232	16.7628	-2.04839	0.0772574	0.112852	-6.16323
O75582_RPS6KA5	0.769037	18.7354	7.85803	7.29525e-05	0.000386135	1.33713
O75586_MED6	0.0050412	17.469	0.0677755	0.947746	0.956042	-8.04584
O75592_MYCBP2	-0.251303	17.5783	-2.97725	0.0191447	0.0338953	-4.74133
O75600_GCAT	-0.226968	19.4048	-3.39256	0.0105098	0.0204444	-4.10765
O75607_NPM3	-1.94309	21.9754	-40.8265	4.85009e-10	3.28924e-07	13.9895
O75608_LYPLA1	0.281512	21.9727	2.44455	0.044232	0.069755	-5.58098
O75616_ERAL1	-1.13776	19.9047	-16.735	3.48474e-07	1.00019e-05	7.23787
O75629_CREG1	-0.231347	19.7904	-1.16716	0.28361	0.349278	-7.33615
O75635_SERPINB7	0.192093	18.964	3.41609	0.0101655	0.019866	-4.07218
O75643_SNRNP200	-0.210445	21.8729	-4.90914	0.00144672	0.00388277	-1.96209
O75648_TRMU	-0.444871	17.8333	-6.1396	0.000367816	0.00129579	-0.455015
O75663_TIPRL	0.000336874	19.9724	0.00472924	0.996351	0.996744	-8.04843
O75665_OFD1	-0.165191	15.7175	-2.3543	0.0486037	0.0757075	-5.70151
O75674_TOM1L1	-0.0165955	20.0131	-0.198986	0.847592	0.873785	-8.02607
O75676_RPS6KA4	0.318512	17.9943	3.32899	0.011504	0.0220847	-4.20376
O75683_SURF6	-1.13822	18.4669	-6.7911	0.000249727	0.000969096	0.0495956
O75688_PPM1B	0.00687177	19.5623	0.10582	0.918517	0.931871	-8.0421
O75689_ADAP1	0.949475	17.5854	10.9578	7.31477e-06	7.34956e-05	3.88907
O75691_UTP20	-1.34181	18.9464	-16.8866	3.26315e-07	9.58283e-06	7.30938
O75694_NUP155	-0.251589	21.4728	-5.40429	0.00081393	0.00242775	-1.33076
O75695_RP2	0.937164	19.2014	10.5184	9.76206e-06	8.98913e-05	3.56923
O75716_STK16	0.203535	15.7475	2.82518	0.0239642	0.0410153	-4.97584
O75717_WDHD1	0.0511855	20.0934	0.544597	0.601932	0.659696	-7.88369
O75718_CRTAP	0.296466	18.3717	2.96616	0.019459	0.0343606	-4.7584
O75746_SLC25A12	0.439934	20.9606	8.35003	4.83471e-05	0.000282868	1.79377
O75752_B3GALNT1	0.620492	17.294	4.62825	0.00203605	0.00516206	-2.33569
O75781_PALM	0.670033	17.9942	4.85822	0.00161903	0.00427135	-2.06712
O75787_ATP6AP2	0.846102	19.8688	12.1225	3.57017e-06	4.66909e-05	4.68279
O75792_RNASEH2A	-0.370395	19.4896	-6.23872	0.000332163	0.00120135	-0.342346
O75794_CDC123	-1.12692	20.6001	-15.3617	6.49311e-07	1.48872e-05	6.55839
O75808_CAPN15	-0.152715	17.6233	-1.8484	0.104429	0.146224	-6.45547
O75817_POP7	-0.114288	18.978	-1.14274	0.288507	0.354276	-7.36683
O75818_RPP40	-0.543331	19.3899	-9.6704	1.7582e-05	0.000135627	2.91662
O75821_EIF3G	-0.274477	22.892	-5.11841	0.00112981	0.00314775	-1.69105
O75822_EIF3J	0.00101417	22.0615	0.0125172	0.990341	0.991645	-8.04835
O75828_CBR3	0.626862	19.6658	11.6975	4.60342e-06	5.46234e-05	4.40173
O75832_PSMD10	0.243493	20.1668	3.35991	0.0110084	0.0213108	-4.15696
O75843_AP1G2	1.73425	18.4673	11.6139	6.79721e-06	6.93911e-05	4.04592
O75844_ZMPSTE24	0.0465968	21.5829	0.945124	0.374208	0.441373	-7.57054
O75864_PPP1R37	0.603721	18.4228	9.76543	1.64239e-05	0.000128784	2.99223
O75865_TRAPPC6A	-0.524863	18.9058	-7.59411	9.17601e-05	0.000455566	1.08262
O75874_IDH1	0.914033	22.7948	8.65849	4.74126e-05	0.000277828	1.87418
O75879_GATB	-0.261866	17.6529	-2.63031	0.0320544	0.0526465	-5.27692
O75880_SCO1	-0.551481	20.5868	-9.49344	1.99917e-05	0.000149283	2.77408
O75882_ATRN	0.194574	16.8108	2.17467	0.0638094	0.0957456	-5.97431
O75884_RBBP9	0.557612	20.5262	6.08254	0.000390257	0.00135829	-0.520437
O75886_STAM2	0.361019	19.6798	6.635	0.000223481	0.000895101	0.0960373
O75896_TUSC2	-0.310761	19.1092	-5.25659	0.000962852	0.00276984	-1.51547
O75907_DGAT1	0.102747	16.2945	1.19181	0.269884	0.334377	-7.31198
O75909_CCNK	-0.0840356	19.1007	-0.87962	0.406519	0.473953	-7.63143
O75915_ARL6IP5	0.390564	20.1658	0.979847	0.368978	0.436995	-7.52537
O75925_PIAS1	-0.257296	16.6601	-2.53607	0.0369333	0.0595663	-5.42234
O75928_PIAS2	-0.799497	16.2465	-6.5364	0.000246232	0.000958785	-0.0112634
O75934_BCAS2	-0.0476069	20.5941	-0.931138	0.380942	0.447827	-7.58383
O75935_DCTN3	0.37627	20.5911	7.34068	0.000115065	0.000540236	0.831596
O75937_DNAJC8	0.00898986	22.1455	0.184404	0.858612	0.882276	-8.02922
O75940_SMNDC1	-0.125388	19.7939	-2.27646	0.0546865	0.0837417	-5.82021
O75943_RAD17	0.27767	16.8828	1.56687	0.15949	0.211929	-6.84674
O75947_ATP5PD	0.0211149	22.7003	0.228522	0.825506	0.854724	-8.01889
O75955_FLOT1	1.56234	19.6664	13.5175	2.02453e-06	3.14257e-05	5.35268
O75956_CDK2AP2	-0.151859	15.8478	-0.333989	0.756597	0.796385	-7.88755
O75962_TRIO	0.0498254	18.2303	0.863131	0.414963	0.482592	-7.64621
O75964_ATP5MG	0.223514	23.0958	4.68081	0.00190827	0.00488368	-2.26492
O75970_MPDZ	0.59031	17.0404	5.44419	0.000778201	0.00234045	-1.28138
O75971_SNAPC5	-0.185743	15.9118	-2.41042	0.0446466	0.0702554	-5.61557
O75976_CPD	-0.834121	18.7243	-9.20702	2.47213e-05	0.000170317	2.53839
O76003_GLRX3	-0.188477	22.8205	-3.33037	0.0114814	0.0220579	-4.20167
O76021_RSL1D1	-0.40169	22.0111	-6.67877	0.00021414	0.000869129	0.143306
O76024_WFS1	0.690668	18.7984	6.42059	0.000276311	0.00105129	-0.138777
O76027_ANXA9	-0.419733	17.3824	-5.36063	0.00085511	0.00252876	-1.38504
O76031_CLPX	-0.476362	21.0711	-6.15604	0.000361617	0.00128011	-0.436236
O76041_NEBL	0.534795	18.7506	9.41726	2.11418e-05	0.000155067	2.712
O76054_SEC14L2	-0.593068	16.713	-4.41108	0.00565853	0.0121066	-3.06867
O76061_STC2	1.16905	16.9353	11.7553	4.44497e-06	5.30745e-05	4.44048
O76062_TM7SF2	0.986433	18.6548	5.31869	0.00120874	0.00333708	-1.66511
O76070_SNCG	5.12197	20.1845	64.7347	4.3692e-09	8.52106e-07	11.1143
O76071_CIAO1	-0.0917811	21.0167	-0.935018	0.37965	0.446515	-7.57953
O76075_DFFB	-0.243515	16.497	-3.34005	0.011324	0.0218272	-4.187
O76080_ZFAND5	-0.958695	16.9336	-10.3207	1.11545e-05	9.78561e-05	3.42139
O76094_SRP72	0.0234948	21.6968	0.585578	0.575447	0.634142	-7.85853
O76095_JTB	0.464734	18.5999	5.01022	0.00128288	0.00350445	-1.8304
O77932_DXO	0.00530805	16.7949	0.0430619	0.966783	0.972665	-8.04739
O94760_DDAH1	-0.397857	20.2884	-5.77939	0.000538145	0.00175596	-0.875067
O94761_RECQL4	0.428359	18.1113	6.28065	0.00031825	0.00116712	-0.295044
O94762_RECQL5	-0.111532	18.1003	-1.42654	0.194211	0.25092	-7.02926
O94763_URI1	-1.07658	18.1525	-17.9802	2.06439e-07	7.37172e-06	7.80651
O94766_B3GAT3	0.549536	19.0923	3.99036	0.00505093	0.0110015	-3.28605
O94776_MTA2	-0.744476	21.7672	-10.429	1.03654e-05	9.35225e-05	3.50274
O94782_USP1	0.139883	16.9938	0.984349	0.3558	0.423641	-7.53243
O94804_STK10	0.330086	19.3439	3.91912	0.00508054	0.0110534	-3.32838
O94817_ATG12	0.645647	18.079	9.48974	2.0046e-05	0.000149283	2.77107
O94822_LTN1	0.352218	18.8448	1.94314	0.0943314	0.133859	-6.32822
O94826_TOMM70	-0.19669	21.6338	-3.57698	0.00811106	0.016412	-3.83113
O94829_IPO13	0.514488	17.6959	3.80216	0.00595017	0.0125994	-3.49864
O94830_DDHD2	0.119226	16.7359	1.31348	0.227995	0.288205	-7.1694
O94832_MYO1D	0.0222158	19.7466	0.26518	0.798054	0.831506	-8.00879
O94842_TOX4	-0.339106	18.9413	-3.48784	0.00918763	0.0182553	-3.96433
O94855_SEC24D	0.124506	19.267	1.41672	0.196961	0.253955	-7.04171
O94864_SUPT7L	0.549097	17.3555	7.40127	0.000108944	0.00051757	0.892212
O94874_UFL1	0.561544	20.4006	10.8454	7.86761e-06	7.70155e-05	3.80835
O94876_TMCC1	-0.0625144	15.5741	-0.650153	0.538028	0.599948	-7.75272
O94880_PHF14	0.393024	19.6642	5.89577	0.00047505	0.00159389	-0.737501
O94886_TMEM63A	0.170203	17.1991	1.67056	0.136106	0.184597	-6.70576
O94887_FARP2	-0.278457	17.825	-4.27102	0.00319726	0.00751959	-2.82705
O94888_UBXN7	-0.102199	19.6144	-1.73267	0.124131	0.170116	-6.61955
O94901_SUN1	-0.55147	19.0016	-6.5409	0.00024514	0.000956663	-0.00634654
O94903_PLPBP	0.579902	20.8438	12.7773	2.45099e-06	3.61284e-05	5.09814
O94905_ERLIN2	0.472715	20.5409	3.71996	0.00736574	0.0151334	-3.68495
O94906_PRPF6	-0.105247	21.8468	-1.54491	0.163676	0.216584	-6.87561
O94907_DKK1	1.20628	17.1152	4.79678	0.00330028	0.0077308	-2.55456
O94913_PCF11	-0.221352	19.1575	-3.65869	0.00724245	0.0149285	-3.70978
O94915_FRYL	0.187322	18.7272	3.39056	0.0105397	0.0204973	-4.11067
O94916_NFAT5	0.342635	16.813	2.39714	0.0455523	0.07157	-5.63593
O94919_ENDOD1	-0.745721	18.2372	-10.0519	1.34203e-05	0.000111436	3.2163
O94923_GLCE	0.40088	18.1481	3.24241	0.013022	0.0245222	-4.33523
O94925_GLS	-0.555091	20.0298	-9.77323	1.63327e-05	0.000128389	2.99841
O94927_HAUS5	0.223838	17.7069	3.10691	0.0158399	0.0288709	-4.54219
O94952_FBXO21	0.346364	17.863	4.48319	0.00243996	0.00599817	-2.53303
O94953_KDM4B	-0.66311	17.2611	-6.50711	0.000253479	0.000979654	-0.0433619
O94964_SOGA1	-0.761292	22.3818	-16.2776	4.26355e-07	1.10998e-05	7.01803
O94966_USP19	0.0345098	18.7871	0.44888	0.666275	0.716889	-7.93581
O94967_WDR47	-0.434463	17.4959	-4.55625	0.00222653	0.00556341	-2.43326
O94972_TRIM37	-0.253381	18.5179	-3.61206	0.00772512	0.0157822	-3.77893
O94973_AP2A2	0.427014	19.9318	6.99994	0.000157532	0.000684677	0.483362
O94979_SEC31A	-0.155539	22.1025	-3.44074	0.00981756	0.0193002	-4.03507
O94992_HEXIM1	0.0963282	19.059	1.01215	0.34318	0.411383	-7.5047
O95049_TJP3	-0.430491	18.9008	-3.66845	0.00734201	0.0151009	-3.71282
O95059_RPP14	-0.313204	18.9678	-3.38287	0.0106552	0.0207065	-4.12227
O95067_CCNB2	-0.411394	18.3187	-5.00441	0.00129171	0.00352522	-1.83792
O95070_YIF1A	-0.0539608	18.1732	-0.442068	0.670979	0.720829	-7.93916
O95071_UBR5	-0.0735465	19.2955	-1.42028	0.19596	0.252751	-7.0372
O95081_AGFG2	0.504366	18.1016	5.52495	0.000711068	0.00217904	-1.18208
O95104_SCAF4	-0.475929	19.2737	-9.58102	1.87556e-05	0.000142941	2.84491
O95139_NDUFB6	0.0134152	20.2495	0.16999	0.869539	0.891697	-8.0321
O95140_MFN2	-0.0724185	19.1473	-1.36249	0.212765	0.271435	-7.1095
O95149_SNUPN	0.311819	16.4424	2.00633	0.0825959	0.119639	-6.22636
O95155_UBE4B	0.534353	19.2548	9.54198	1.92956e-05	0.000145454	2.81341
O95159_ZFPL1	0.509341	20.6706	5.50188	0.000731345	0.00223219	-1.21224
O95163_ELP1	0.127712	19.7324	2.35263	0.0487263	0.0758829	-5.70406
O95164_UBL3	-0.448742	20.8135	-5.87507	0.000485648	0.0016201	-0.761845
O95166_GABARAP	0.0137101	16.8863	0.0537749	0.95866	0.965515	-8.04679
O95167_NDUFA3	-0.0728573	19.1409	-0.794341	0.451535	0.519101	-7.70534
O95168_NDUFB4	0.00650264	21.1249	0.112162	0.913655	0.927557	-8.04132
O95169_NDUFB8	-0.0830492	20.4575	-1.17124	0.277566	0.343	-7.33517
O95178_NDUFB2	0.1796	17.7706	2.33199	0.0502732	0.0779886	-5.73559
O95182_NDUFA7	-0.117534	20.5044	-2.17892	0.0634	0.0951876	-5.96791
O95197_RTN3	0.453994	20.9955	7.05473	0.000149654	0.000656442	0.540211
O95202_LETM1	0.161679	20.9721	3.27362	0.0124515	0.0236707	-4.28776
O95208_EPN2	-0.399022	18.7078	-4.15751	0.00370494	0.00852382	-2.98693
O95210_STBD1	1.37586	17.8822	14.8167	8.43566e-07	1.74897e-05	6.27164
O95218_ZRANB2	-0.142756	20.1373	-2.22189	0.0594014	0.09	-5.90299
O95219_SNX4	-0.161908	19.576	-2.88319	0.0219909	0.0380575	-4.88629
O95229_ZWINT	-0.275463	18.4239	-4.00469	0.00453174	0.010055	-3.20495
O95232_LUC7L3	-0.270056	20.8736	-3.70153	0.00682752	0.014208	-3.64648
O95235_KIF20A	-0.557678	18.5943	-7.12816	0.000139778	0.000624999	0.615884
O95238_SPDEF	-0.559212	18.5293	-8.8072	3.35734e-05	0.00021369	2.19861
O95239_KIF4A	0.0567684	19.8399	0.486932	0.640706	0.694486	-7.91581
O95243_MBD4	-0.0884189	17.7845	-0.774581	0.462439	0.529795	-7.72156
O95248_SBF1	0.496547	17.6398	6.6732	0.000215305	0.000871997	0.137298
O95249_GOSR1	0.128695	19.2648	1.66867	0.136485	0.185013	-6.70836
O95251_KAT7	-0.115961	19.3728	-2.00194	0.0828765	0.119977	-6.23194
O95260_ATE1	0.55974	19.2228	9.65228	1.78131e-05	0.000136855	2.90213
O95273_CCNDBP1	0.878862	17.9767	10.8398	7.89604e-06	7.70954e-05	3.80435
O95274_LYPD3	1.14748	18.2842	7.64348	0.000107264	0.000512148	0.964045
O95292_VAPB	0.538824	22.7725	10.6662	8.84854e-06	8.33847e-05	3.67814
O95295_SNAPIN	-0.0597525	19.5026	-0.8629	0.415082	0.482592	-7.64641
O95297_MPZL1	-0.156426	18.0885	-1.52626	0.168181	0.22181	-6.90026
O95298_NDUFC2	-0.166484	19.4942	-1.85529	0.103355	0.14503	-6.44557
O95299_NDUFA10	-0.223055	21.1051	-4.09343	0.00402975	0.00913843	-3.07796
O95302_FKBP9	-0.133707	20.0319	-2.12198	0.0691129	0.10261	-6.05348
O95319_CELF2	-0.397549	17.3109	-2.90333	0.0250386	0.0425858	-4.88007
O95336_PGLS	0.356654	22.1167	4.37421	0.00280102	0.00673343	-2.68325
O95340_PAPSS2	-0.270307	18.1775	-2.68944	0.0293367	0.0488046	-5.18556
O95347_SMC2	-0.295466	20.5216	-3.18964	0.0140505	0.0260972	-4.41566
O95352_ATG7	0.519683	20.6719	10.8839	7.67299e-06	7.55969e-05	3.8361
O95359_TACC2	-0.545081	18.3262	-6.55905	0.000240785	0.000945001	0.0134901
O95361_TRIM16	0.0909409	19.7697	0.770386	0.465497	0.532497	-7.72414
O95363_FARS2	-0.0880532	17.0897	-0.583582	0.576722	0.635363	-7.85979
O95365_ZBTB7A	-0.181662	18.6709	-2.51806	0.0379492	0.0609331	-5.45009
O95372_LYPLA2	-0.0771714	19.6568	-1.42211	0.195447	0.252217	-7.03488
O95373_IPO7	-0.171749	22.3476	-3.23659	0.0131313	0.0246793	-4.34408
O95376_ARIH2	0.23563	18.5853	2.84252	0.0233558	0.0401094	-4.94907
O95382_MAP3K6	0.326287	16.6566	1.48732	0.187326	0.243057	-6.92695
O95391_SLU7	-0.325379	18.6394	-5.90019	0.000472823	0.00158847	-0.732317
O95394_PGM3	0.771547	21.2586	13.1438	2.00104e-06	3.13872e-05	5.32182
O95396_MOCS3	-0.174059	19.7633	-1.70118	0.130277	0.177578	-6.66364
O95400_CD2BP2	0.0366878	20.7961	0.564882	0.588739	0.646821	-7.87144
O95405_ZFYVE9	0.615526	17.9952	4.63223	0.00206208	0.00521417	-2.34315
O95425_SVIL	0.882423	17.8228	13.2544	1.8841e-06	3.02331e-05	5.38819
O95429_BAG4	-0.0381874	17.8019	-0.426477	0.681804	0.730498	-7.94665
O95433_AHSA1	-0.0289929	23.8484	-0.429233	0.679884	0.728646	-7.94534
O95453_PARN	-0.195162	19.9347	-3.18567	0.0141313	0.0262153	-4.42173
O95456_PSMG1	-0.243351	21.5665	-4.35626	0.00286591	0.00686771	-2.70816
O95461_LARGE1	-0.186701	15.6895	-1.09148	0.345238	0.413655	-6.70978
O95470_SGPL1	-0.313315	20.873	-6.21526	0.000340238	0.00122473	-0.368893
O95471_CLDN7	-0.762524	18.2713	-4.45786	0.00290823	0.00694504	-2.67041
O95478_NSA2	-0.517267	20.2068	-4.37832	0.00305479	0.00724049	-2.74279
O95479_H6PD	0.489237	17.2091	4.29695	0.00309223	0.00731555	-2.79077
O95486_SEC24A	-0.212651	20.2508	-3.92657	0.00503001	0.0109685	-3.3176
O95487_SEC24B	-0.0137453	19.5147	-0.191253	0.853432	0.878495	-8.02777
O95497_VNN1	1.76014	17.3733	3.92733	0.00840334	0.016909	-3.65675
O95502_NPTXR	1.30319	16.2756	3.75601	0.0176461	0.0316697	-4.07597
O95503_CBX6	1.57025	17.392	12.0231	3.78601e-06	4.81545e-05	4.61791
O95528_SLC2A10	0.414164	16.0206	5.11406	0.00113556	0.00315797	-1.69662
O95544_NADK	-0.303831	16.7681	-2.14649	0.0722487	0.106642	-5.98383
O95551_TDP2	-0.393634	17.7827	-5.01867	0.00127014	0.00347132	-1.81946
O95562_SFT2D2	-0.0086155	15.5745	-0.0509668	0.960905	0.967446	-7.75915
O95563_MPC2	0.36351	19.5802	5.06526	0.00120234	0.00332424	-1.7593
O95571_ETHE1	0.10824	19.4436	1.40085	0.201475	0.258942	-7.06171
O95573_ACSL3	2.6098	20.4425	41.0543	4.65378e-10	3.28924e-07	14.0277
O95602_POLR1A	0.167603	18.9176	2.74235	0.0271074	0.0455947	-5.10381
O95613_PCNT	-0.0948958	17.7839	-1.20601	0.264684	0.328791	-7.29581
O95619_YEATS4	0.1332	18.5578	1.8345	0.106627	0.148917	-6.47539
O95625_ZBTB11	-0.12244	17.5695	-1.5681	0.158231	0.210513	-6.84476
O95628_CNOT4	-0.354108	17.8916	-4.26336	0.003229	0.00758721	-2.83777
O95630_STAMBP	0.015577	20.2509	0.315916	0.760727	0.800305	-7.99228
O95639_CPSF4	-0.0334008	19.167	-0.412325	0.691699	0.738706	-7.95321
O95671_ASMTL	0.258461	19.7314	3.70907	0.00675714	0.0140846	-3.63535
O95674_CDS2	0.535074	17.1548	4.90961	0.00144591	0.00388195	-1.96147
O95684_CEP43	-0.406407	19.7298	-3.51233	0.0092266	0.0183088	-3.95179
O95685_PPP1R3D	1.26619	19.0772	16.3903	4.05488e-07	1.07088e-05	7.07276
O95696_BRD1	0.0632267	18.0644	0.829668	0.432483	0.500839	-7.67548
O95707_POP4	-0.172601	18.8432	-2.81285	0.024407	0.0416606	-4.99488
O95714_HERC2	0.266395	17.8455	3.66442	0.00718537	0.0148349	-3.7013
O95716_RAB3D	0.425672	20.5562	4.86125	0.00153228	0.00406789	-2.02499
O95721_SNAP29	0.0670214	20.6108	1.30958	0.229245	0.289497	-7.17411
O95747_OXSR1	1.05258	21.4291	6.47797	0.000437548	0.00149304	-0.491311
O95749_GGPS1	0.523688	19.2252	6.67968	0.000213951	0.000868827	0.144282
O95757_HSPA4L	-0.476563	21.3996	-9.32666	2.26076e-05	0.000159967	2.6376
O95758_PTBP3	-0.108746	20.8949	-2.20537	0.0609077	0.091881	-5.92798
O95772_STARD3NL	-0.114086	15.1921	-1.21722	0.284021	0.34967	-7.1167
O95777_LSM8	0.139714	21.0668	1.13274	0.294382	0.360442	-7.37615
O95782_AP2A1	0.127359	21.5054	2.58865	0.0341235	0.0556164	-5.34123
O95785_WIZ	0.485665	18.9281	4.59442	0.00212321	0.00535449	-2.38143
O95786_RIGI	-3.03802	20.74	-20.6008	1.0691e-06	2.07968e-05	6.4902
O95793_STAU1	-0.310396	21.6465	-4.79184	0.00166631	0.00437789	-2.11673
O95801_TTC4	0.153488	19.3957	1.73932	0.122909	0.168684	-6.61023
O95807_TMEM50A	-0.0671473	18.0427	-0.87029	0.411281	0.47879	-7.63982
O95816_BAG2	-0.275854	18.949	-4.0728	0.00414082	0.00934571	-3.10739
O95817_BAG3	-0.909788	20.9799	-11.1958	6.28342e-06	6.63774e-05	4.0574
O95819_MAP4K4	-0.408201	16.0972	-3.45701	0.0095949	0.0189605	-4.01061
O95822_MLYCD	-0.178036	19.0414	-2.72444	0.0278416	0.0466542	-5.13148
O95825_CRYZL1	0.342545	18.6082	5.56012	0.000683862	0.00212218	-1.13913
O95831_AIFM1	0.516373	22.2843	11.42	5.45948e-06	6.10659e-05	4.21301
O95833_CLIC3	-3.09104	19.1902	-15.4585	1.99844e-06	3.13872e-05	5.55181
O95834_EML2	1.9183	17.9567	24.1283	2.38213e-08	2.2043e-06	10.1125
O95835_LATS1	-0.309741	18.0828	-2.48572	0.0398462	0.0635603	-5.49988
O95841_ANGPTL1	0.0768632	17.5698	0.88971	0.401414	0.468994	-7.62228
O95848_NUDT14	0.619732	18.5413	6.30105	0.000311718	0.00115038	-0.272118
O95857_TSPAN13	0.864132	19.7562	8.37635	4.89595e-05	0.000285135	1.78866
O95858_TSPAN15	0.618985	17.6247	6.32685	0.000303668	0.00112559	-0.24319
O95861_BPNT1	0.538321	20.6447	8.09255	5.98084e-05	0.000328925	1.55761
O95865_DDAH2	1.01637	20.1646	12.4162	3.00909e-06	4.15374e-05	4.87168
O95870_ABHD16A	0.155357	19.5814	2.85604	0.0228926	0.0394386	-4.9282
O95873_C6orf47	-0.128766	17.9136	-0.869265	0.412444	0.479744	-7.64003
O95881_TXNDC12	-0.0387417	21.0289	-0.668225	0.52413	0.587897	-7.80278
O95900_TRUB2	-0.561888	17.7368	-7.77871	7.81069e-05	0.000406905	1.26137
O95905_ECD	-0.809389	18.8684	-12.6512	2.63141e-06	3.77632e-05	5.01976
O95926_SYF2	-0.10134	17.8305	-1.53218	0.166739	0.220177	-6.89245
O95983_MBD3	-0.49088	19.2022	-4.81506	0.00162008	0.00427266	-2.08596
O95985_TOP3B	0.0517074	17.1523	0.588676	0.573473	0.632241	-7.85656
O95989_NUDT3	0.0799808	17.8142	0.658955	0.529742	0.592794	-7.80936
O95994_AGR2	3.30444	22.2285	26.6559	2.6513e-08	2.29157e-06	10.0938
O95999_BCL10	0.13295	18.7807	1.9564	0.0887724	0.127301	-6.29885
O96000_NDUFB10	-0.0749012	21.7953	-1.60402	0.150121	0.201191	-6.79651
O96005_CLPTM1	0.134592	21.2464	1.19367	0.270753	0.335246	-7.3087
O96007_MOCS2	-2.92473	20.7778	-50.3116	1.02674e-10	1.11563e-07	15.3666
O96008_TOMM40	-0.172616	22.9241	-3.33134	0.0114654	0.0220329	-4.20019
O96011_PEX11B	0.0546493	19.8994	0.400098	0.700934	0.747204	-7.95816
O96013_PAK4	-0.0971848	20.5875	-0.983592	0.356608	0.424469	-7.5327
O96017_CHEK2	-0.555219	18.4762	-5.29232	0.000924251	0.00267906	-1.47051
O96019_ACTL6A	-0.369351	21.1404	-6.03193	0.000411438	0.00142124	-0.578809
O96020_CCNE2	0.675304	16.3688	3.74012	0.00908744	0.018094	-3.74985
O96028_NSD2	0.761563	17.972	6.85731	0.000180299	0.000760175	0.333799
P00167_CYB5A	-0.00264913	20.4506	-0.0371198	0.971364	0.97637	-8.04766
P00338_LDHA	-0.665865	26.5066	-10.7433	8.41036e-06	8.06151e-05	3.73443
P00367_GLUD1	0.735412	22.1263	7.23988	0.000148396	0.000652212	0.595303
P00374_DHFR	0.255372	19.8992	4.21809	0.00342385	0.00796629	-2.90137
P00387_CYB5R3	0.602924	21.4961	7.42945	0.000106222	0.000508955	0.920276
P00390_GSR	0.641255	21.7925	14.9878	7.76252e-07	1.66785e-05	6.36281
P00395_MT-CO1	0.130953	18.8421	0.582704	0.579583	0.638053	-7.85786
P00403_MT-CO2	-0.307631	22.759	-2.22919	0.0621528	0.0935181	-5.91188
P00414_MT-CO3	0.00721736	16.4121	0.0423366	0.967368	0.973126	-8.04742
P00441_SOD1	0.506454	21.1722	3.61164	0.0088898	0.0177695	-3.86841
P00450_CP	0.315088	15.514	1.32025	0.243446	0.305049	-6.6745
P00491_PNP	-0.17911	22.8238	-2.94988	0.0199306	0.0350907	-4.78347
P00492_HPRT1	0.45828	22.8433	7.71199	8.27603e-05	0.000424461	1.19715
P00505_GOT2	-0.047553	23.475	-0.951597	0.371122	0.438861	-7.56433
P00519_ABL1	0.0613931	16.8893	0.767682	0.466287	0.53316	-7.72714
P00558_PGK1	0.073902	25.3573	1.38095	0.207267	0.265354	-7.08661
P00568_AK1	0.672572	21.9328	12.2772	3.26126e-06	4.3903e-05	4.78279
P00734_F2	0.718982	18.1004	1.548	0.176027	0.23056	-6.87435
P00747_PLG	1.32026	18.2726	3.16475	0.0210435	0.0367103	-4.66187
P00813_ADA	-0.745852	16.2662	-5.75666	0.00698266	0.0144912	-2.53516
P00846_MT-ATP6	0.138941	20.3874	1.35722	0.215057	0.273945	-7.11574
P00918_CA2	-3.36947	18.7301	-51.1667	9.05785e-11	1.11563e-07	15.4721
P00966_ASS1	-1.94361	22.7553	-8.98236	8.97468e-05	0.000447322	1.39553
P01008_SERPINC1	1.55623	18.1811	4.24656	0.00569124	0.0121628	-3.23779
P01023_A2M	1.47591	22.3724	3.28127	0.0204793	0.0358989	-4.57119
P01024_C3	1.42913	19.8706	3.47327	0.0156927	0.02863	-4.29924
P01031_C5	0.179144	15.5404	1.08097	0.349295	0.417402	-6.7207
P01034_CST3	0.419117	17.4312	4.55776	0.00222233	0.00555473	-2.4312
P01106_MYC	-0.33932	16.0317	-4.49729	0.00239709	0.00590616	-2.51372
P01111_NRAS	1.28484	21.5999	15.586	5.8449e-07	1.38111e-05	6.67346
P01112_HRAS	0.728348	19.228	4.4868	0.00291214	0.00695222	-2.65796
P01116_KRAS	0.330807	18.2256	2.76391	0.02625	0.0444079	-5.07049
P01130_LDLR	-0.0151141	19.2327	-0.198403	0.848032	0.874113	-8.0262
P01137_TGFB1	-1.22639	16.371	-15.5441	5.96019e-07	1.39059e-05	6.6521
P02144_MB	0.251834	17.1172	1.77287	0.116917	0.161451	-6.56303
P02452_COL1A1	-0.0599866	16.6078	-0.288939	0.783287	0.8187	-7.51985
P02461_COL3A1	0.129297	15.7768	0.535222	0.614834	0.671226	-7.40269
P02533_KRT14	-0.117987	16.0419	-0.15079	0.890969	0.909426	-7.38887
P02545_LMNA	-0.330638	23.8657	-6.12954	0.000371664	0.00130692	-0.466512
P02649_APOE	-1.5566	19.5009	-7.96922	0.000128096	0.00058622	0.890655
P02656_APOC3	-0.187655	15.5294	-1.74472	0.121926	0.167546	-6.60266
P02686_MBP	0.0505087	16.2964	0.465346	0.654971	0.707126	-7.92752
P02749_APOH	0.333851	15.912	1.63957	0.15755	0.209681	-6.28002
P02751_FN1	0.100462	16.4683	0.505715	0.643574	0.6969	-7.20825
P02753_RBP4	-0.918894	16.2966	-6.41415	0.000981811	0.0028148	-0.830525
P02760_AMBP	0.764993	16.2023	2.19178	0.101171	0.142379	-5.59307
P02765_AHSG	1.90123	23.6804	3.53857	0.0153512	0.0281143	-4.24776
P02768_ALB	1.94547	26.8191	3.6627	0.0134083	0.0251192	-4.09513
P02771_AFP	1.84452	20.8789	3.20519	0.0223457	0.0386276	-4.66857
P02774_GC	1.74107	20.0753	3.29784	0.0200962	0.035325	-4.55007
P02786_TFRC	-1.10236	22.8485	-13.4526	1.69342e-06	2.83081e-05	5.50574
P02787_TF	0.134103	15.3425	2.03201	0.0791948	0.11535	-6.18751
P02788_LTF	1.51014	23.3499	3.36231	0.0186809	0.0332091	-4.46831
P02792_FTL	-0.163053	16.9629	-2.23133	0.0585581	0.0889185	-5.88871
P02794_FTH1	0.263306	20.5302	3.03679	0.0175451	0.0315033	-4.64977
P03372_ESR1	2.53956	17.7857	20.9489	6.73846e-08	4.00412e-06	9.01118
P03886_MT-ND1	-0.0203356	18.9444	-0.117175	0.910075	0.924663	-8.04059
P03891_MT-ND2	-0.224464	18.0671	-2.81658	0.0242721	0.041449	-4.98912
P03897_MT-ND3	-0.415478	17.9397	-1.66743	0.141999	0.191736	-6.71421
P03905_MT-ND4	-0.190723	18.874	-1.00049	0.351732	0.419578	-7.51305
P03915_MT-ND5	0.12716	18.7097	1.15946	0.282046	0.347576	-7.34832
P03928_MT-ATP8	0.0556718	18.2458	0.292139	0.77878	0.814661	-7.99993
P04004_VTN	0.390216	19.5838	1.7032	0.136677	0.185174	-6.66734
P04035_HMGCR	-0.313905	19.0781	-4.47114	0.00247727	0.00608007	-2.54956
P04040_CAT	-0.314235	20.7554	-4.8741	0.00150879	0.00401534	-2.00808
P04049_RAF1	0.578779	18.6667	5.88825	0.000478868	0.00160311	-0.746335
P04062_GBA1	-0.671781	20.5138	-10.703	8.63601e-06	8.21069e-05	3.70508
P04066_FUCA1	0.156605	18.7132	2.1643	0.0648205	0.0969757	-5.98993
P04075_ALDOA	0.46157	26.7297	6.17967	0.000352913	0.00125962	-0.409315
P04080_CSTB	0.76595	24.1362	9.82436	1.57489e-05	0.000125168	3.0388
P04083_ANXA1	-0.69902	15.5493	-7.01855	0.000301165	0.00112001	0.224124
P04114_APOB	1.26148	18.7279	4.92615	0.00228013	0.00567124	-2.29137
P04150_NR3C1	0.803289	18.8446	8.42394	4.55284e-05	0.000268233	1.86045
P04155_TFF1	-2.11097	16.5442	-12.4383	4.09914e-05	0.000248233	2.64854
P04156_PRNP	-0.132787	16.8886	-1.10963	0.30677	0.372909	-7.33893
P04179_SOD2	-0.187761	19.9729	-3.26925	0.0125298	0.0238076	-4.2944
P04181_OAT	0.176817	23.2861	1.3055	0.233968	0.29463	-7.17726
P04183_TK1	-0.0592611	21.8186	-0.924507	0.384166	0.45092	-7.59008
P04217_A1BG	1.17239	18.6367	1.1295	0.365169	0.433507	-6.83308
P04264_KRT1	-1.09665	19.0455	-1.23753	0.268479	0.332961	-7.24937
P04350_TUBB4A	0.354995	22.3023	0.51134	0.634612	0.689354	-7.86744
P04406_GAPDH	-0.522534	28.3542	-6.72748	0.000204254	0.000836165	0.19564
P04424_ASL	0.446228	19.1552	5.43788	0.000783731	0.00235336	-1.28917
P04439_HLA-A	-1.26447	17.8016	-4.59766	0.00301934	0.00717211	-2.63372
P04626_ERBB2	1.10794	17.7329	9.5853	1.86974e-05	0.000142641	2.84836
P04632_CAPNS1	0.702656	21.9177	10.8857	7.66419e-06	7.55969e-05	3.83737
P04792_HSPB1	-0.145002	27.1068	-2.08859	0.0726968	0.10722	-6.10339
P04798_CYP1A1	2.57379	17.7726	14.4915	0.000322942	0.00117978	1.34541
P04818_TYMS	-0.197843	19.4223	-2.50783	0.0385392	0.0617244	-5.46585
P04843_RPN1	0.0185798	23.5211	0.364741	0.725431	0.768579	-7.97374
P04844_RPN2	0.367512	22.6201	4.52212	0.00232357	0.00575611	-2.47977
P04899_GNAI2	0.404936	19.473	6.72442	0.000204859	0.000838171	0.192363
P04920_SLC4A2	-0.309902	19.904	-4.22744	0.0033826	0.00789204	-2.88822
P05023_ATP1A1	0.679906	23.1452	12.6376	2.65172e-06	3.79831e-05	5.01127
P05026_ATP1B1	0.453779	21.7418	5.7905	0.000531735	0.00173802	-0.861853
P05067_APP	-0.297447	25.17	-5.67072	0.000605537	0.00193517	-1.00513
P05114_HMGN1	0.976064	22.3851	11.514	5.15092e-06	5.90148e-05	4.2774
P05141_SLC25A5	0.528674	25.2678	6.38972	0.000285006	0.00107849	-0.173049
P05155_SERPING1	2.18121	17.8899	3.59627	0.0144111	0.0266554	-4.17653
P05161_ISG15	-0.274276	22.2246	-1.15371	0.292346	0.358238	-7.34808
P05165_PCCA	0.0435899	18.9197	0.653234	0.533224	0.595682	-7.81338
P05166_PCCB	-0.19813	20.8331	-3.56054	0.00829896	0.0167235	-3.85563
P05198_EIF2S1	0.129889	23.8362	3.00545	0.0183687	0.0327502	-4.69794
P05204_HMGN2	0.490793	19.972	1.76183	0.128714	0.175636	-6.59106
P05362_ICAM1	1.50654	16.2344	15.076	7.43949e-07	1.60752e-05	6.40939
P05386_RPLP1	-0.347089	24.0774	-4.22512	0.00339277	0.00791091	-2.89147
P05387_RPLP2	-0.252846	25.1639	-4.66208	0.00195276	0.00497411	-2.29009
P05388_RPLP0	-0.467666	24.2113	-3.88716	0.00594017	0.0125887	-3.45024
P05423_POLR3D	-0.576292	18.2753	-7.80136	7.65945e-05	0.000400909	1.28306
P05452_CLEC3B	1.52781	17.1097	4.26204	0.00482154	0.0105765	-3.11697
P05455_SSB	-0.186494	23.0727	-3.54563	0.00847344	0.0170275	-3.87788
P05543_SERPINA7	1.48388	17.1093	3.57495	0.01154	0.0221426	-4.053
P05546_SERPIND1	0.781777	16.9838	1.99289	0.0919309	0.130941	-6.26893
P05549_TFAP2A	0.542483	17.7748	3.31279	0.0124398	0.0236602	-4.26125
P05556_ITGB1	-1.12001	21.6169	-20.0856	9.17721e-08	4.74842e-06	8.68055
P05783_KRT18	0.107803	26.768	0.27138	0.796254	0.830086	-8.00508
P05787_KRT8	0.137133	28.7145	0.415563	0.693	0.739576	-7.94848
P06132_UROD	0.0243344	20.0382	0.221515	0.830775	0.85936	-8.02066
P06213_INSR	-0.269435	16.7652	-2.14844	0.0663973	0.0990997	-6.01378
P06280_GLA	-0.256517	18.5265	-3.87165	0.00541566	0.0116558	-3.39727
P06396_GSN	-0.677624	19.5676	-4.17902	0.00432058	0.00965687	-3.08226
P06400_RB1	-0.160869	19.9765	-1.84578	0.104839	0.146663	-6.45923
P06401_PGR	0.45327	17.4965	3.55532	0.0301531	0.0499552	-4.34172
P06454_PTMA	0.467551	25.4975	4.97501	0.00139923	0.00377662	-1.90987
P06493_CDK1	0.0663361	22.0565	0.946048	0.373766	0.441028	-7.56965
P06576_ATP5F1B	0.0869496	25.0802	1.95464	0.0890085	0.127567	-6.30143
P06703_S100A6	-1.56679	23.6891	-21.5519	5.4702e-08	3.44435e-06	9.23353
P06730_EIF4E	0.0819981	22.4215	2.0858	0.0730048	0.10757	-6.10756
P06733_ENO1	0.881049	24.7271	8.62788	4.64489e-05	0.000272811	1.88548
P06737_PYGL	1.63129	17.7479	15.754	5.40735e-07	1.33968e-05	6.75853
P06744_GPI	-0.294903	25.9099	-5.93693	0.000454737	0.00154132	-0.689274
P06746_POLB	-0.0509907	17.5239	-0.461627	0.657515	0.709069	-7.92942
P06748_NPM1	-0.574662	25.919	-11.3909	5.55946e-06	6.16562e-05	4.19292
P06753_TPM3	0.372019	23.7339	3.26506	0.013637	0.0254848	-4.34721
P06756_ITGAV	0.458525	19.4819	6.78661	0.00019293	0.000802751	0.2588
P06865_HEXA	-0.418503	20.9667	-5.85285	0.000497311	0.00164817	-0.788028
P07099_EPHX1	-0.296988	20.1265	-3.8117	0.00587352	0.0124823	-3.48468
P07108_DBI	0.445775	21.4947	7.12272	0.000140484	0.000626332	0.610297
P07199_CENPB	0.126875	18.8502	1.93362	0.0918738	0.130901	-6.33214
P07205_PGK2	0.74901	18.3601	1.42567	0.209723	0.267913	-7.0272
P07225_PROS1	0.224108	15.7335	1.29835	0.27401	0.338991	-6.48579
P07237_P4HB	0.445988	25.2549	8.65193	3.79311e-05	0.000234175	2.06313
P07305_H1-0	0.727996	23.2573	9.24388	2.40473e-05	0.000166438	2.56907
P07311_ACYP1	1.39849	17.7532	18.0877	1.97643e-07	7.2506e-06	7.85366
P07339_CTSD	-0.992075	23.2669	-16.9495	3.17602e-07	9.47326e-06	7.33883
P07355_ANXA2	1.117	24.7648	5.10695	0.00201812	0.00512344	-2.12997
P07384_CAPN1	0.737857	22.6129	11.3721	5.62493e-06	6.18043e-05	4.17996
P07437_TUBB	0.380649	26.6445	5.13509	0.00110807	0.00309924	-1.66972
P07602_PSAP	-0.705115	21.8864	-9.22608	2.43702e-05	0.000168203	2.55426
P07686_HEXB	-1.23666	21.7119	-19.2107	1.272e-07	5.57053e-06	8.32962
P07711_CTSL	1.08449	18.7192	10.0758	1.31992e-05	0.00010996	3.23472
P07737_PFN1	-0.193874	26.9428	-2.22145	0.0594414	0.0900261	-5.90366
P07741_APRT	-1.29819	23.7699	-17.9918	2.05469e-07	7.37167e-06	7.81161
P07814_EPRS1	0.174621	22.2508	2.78866	0.0253008	0.0429644	-5.03226
P07858_CTSB	-1.20858	20.4607	-18.2343	1.86323e-07	6.91303e-06	7.9175
P07900_HSP90AA1	-0.209402	26.4171	-3.06832	0.0167556	0.0302141	-4.60136
P07902_GALT	-0.662077	17.2664	-5.78273	0.00316522	0.00745346	-2.08629
P07910_HNRNPC	-0.0934919	25.8961	-1.78143	0.115434	0.15956	-6.55093
P07919_UQCRH	0.117767	21.2713	0.940419	0.378165	0.445114	-7.57321
P07942_LAMB1	-1.16329	17.9599	-9.8678	1.52713e-05	0.000122139	3.07296
P07947_YES1	-0.0116454	19.3921	-0.158382	0.878361	0.899053	-8.03426
P07951_TPM2	1.30932	21.5708	1.98348	0.10152	0.142808	-6.30342
P07954_FH	-0.136462	21.7316	-2.74616	0.0269539	0.0453866	-5.09792
P07992_ERCC1	-0.091631	16.8511	-1.01878	0.340221	0.408217	-7.498
P07996_THBS1	2.53401	19.0748	9.09307	8.3591e-05	0.00042728	1.47619
P08047_SP1	-0.140681	18.4088	-1.79079	0.113832	0.157677	-6.53767
P08069_IGF1R	-0.962363	18.1645	-8.15093	0.000295878	0.00110533	0.319415
P08133_ANXA6	-1.59527	23.9964	-32.2335	2.79994e-09	6.86979e-07	12.3042
P08134_RHOC	1.28455	21.3806	18.7511	1.51873e-07	6.06998e-06	8.13845
P08174_CD55	0.753765	19.0158	7.3833	0.00011072	0.000523833	0.874278
P08195_SLC3A2	-1.62871	24.7691	-25.2437	1.70688e-08	1.88152e-06	10.4611
P08236_GUSB	-0.640067	19.325	-10.3353	1.10442e-05	9.72249e-05	3.43241
P08237_PFKM	0.207852	21.2488	4.42038	0.00264138	0.00641864	-2.6194
P08238_HSP90AB1	-0.0414351	27.1244	-0.448906	0.666257	0.716889	-7.9358
P08240_SRPRA	0.110158	19.8544	1.46165	0.184662	0.240339	-6.9844
P08243_ASNS	1.12582	22.4851	7.18341	0.000238562	0.000937825	0.190619
P08397_HMBS	0.270229	19.9478	5.69121	0.000592144	0.00190036	-0.980483
P08559_PDHA1	-0.31371	21.8146	-4.68685	0.00189415	0.00484917	-2.25681
P08574_CYC1	0.057769	23.5642	0.976057	0.359633	0.427535	-7.54058
P08579_SNRPB2	-0.21847	21.5098	-3.72241	0.0066346	0.0138634	-3.6157
P08621_SNRNP70	0.119096	22.9681	0.933725	0.381751	0.44857	-7.57917
P08651_NFIC	-0.0826476	18.0767	-1.16637	0.279411	0.344904	-7.34062
P08697_SERPINF2	1.58242	19.7602	3.32157	0.0195618	0.0345213	-4.51991
P08708_RPS17	-0.326834	23.8239	-5.54721	0.000693711	0.0021438	-1.15488
P08727_KRT19	0.273273	27.602	1.00561	0.353732	0.421706	-7.50356
P08754_GNAI3	0.184793	21.3707	3.34608	0.0112273	0.0216665	-4.17789
P08758_ANXA5	0.458435	24.9529	10.012	1.37987e-05	0.000113708	3.18546
P08779_KRT16	0.156115	23.3819	0.474579	0.653299	0.705722	-7.91818
P08865_RPSA	-0.3541	23.6392	-5.39147	0.000825788	0.0024583	-1.34667
P08962_CD63	0.87097	19.5392	6.15242	0.000454085	0.0015398	-0.618864
P09001_MRPL3	-0.537336	20.0604	-7.68727	8.4563e-05	0.000430513	1.17324
P09012_SNRPA	-0.0237979	22.2452	-0.527042	0.613478	0.670109	-7.89395
P09104_ENO2	1.41707	18.8691	13.6568	1.51944e-06	2.64459e-05	5.62509
P09110_ACAA1	0.476518	20.2823	9.17092	2.5402e-05	0.000173436	2.50823
P09132_SRP19	0.0982689	19.9554	1.48146	0.179459	0.234489	-6.9588
P09234_SNRPC	-0.120316	21.9099	-1.70694	0.128966	0.175949	-6.65542
P09327_VIL1	1.09277	16.3838	3.48653	0.0214174	0.0372174	-4.38376
P09382_LGALS1	-0.411183	22.9456	-2.30771	0.0572739	0.0871773	-5.80799
P09417_QDPR	0.646159	19.9571	12.1145	3.58702e-06	4.66909e-05	4.67759
P09429_HMGB1	0.0234193	26.2494	0.193642	0.851919	0.877413	-8.02711
P09467_FBP1	1.5831	24.3361	26.1118	1.32985e-08	1.55613e-06	10.7206
P09493_TPM1	1.39472	20.177	7.93729	0.000131241	0.000595605	0.863338
P09496_CLTA	-0.470876	22.1164	-8.96137	2.97949e-05	0.000196038	2.33116
P09497_CLTB	0.197656	22.0179	3.18267	0.0141927	0.0263099	-4.42631
P09525_ANXA4	-0.0830799	22.2085	-1.82607	0.107982	0.150616	-6.48745
P09543_CNP	-0.212014	21.7696	-4.5289	0.00230393	0.00572109	-2.47052
P09622_DLD	-0.428448	22.9784	-8.8506	3.24578e-05	0.000207631	2.23613
P09651_HNRNPA1	-0.0120439	22.8423	-0.0897353	0.931058	0.942583	-8.04384
P09661_SNRPA1	-0.299205	22.3683	-3.96589	0.00477218	0.0104845	-3.2608
P09668_CTSH	-1.1587	18.4339	-16.5076	3.84985e-07	1.04578e-05	7.12932
P09669_COX6C	-0.231735	23.065	-2.80214	0.0247985	0.0422449	-5.01143
P09758_TACSTD2	-0.0520052	20.9177	-0.651075	0.534542	0.596935	-7.81489
P09874_PARP1	0.0335432	21.5609	0.329025	0.751464	0.792078	-7.98734
P09884_POLA1	-0.832849	19.599	-14.5103	9.81194e-07	1.9532e-05	6.10582
P09960_LTA4H	-0.757164	22.7682	-15.9322	4.98305e-07	1.26759e-05	6.84782
P09972_ALDOC	-0.497975	23.752	-3.6232	0.00889792	0.0177771	-3.86215
P0C024_NUDT7	1.14051	16.2134	11.9985	3.84182e-06	4.85055e-05	4.60173
P0C0L4_C4A	0.617088	16.1085	2.16683	0.0820974	0.11903	-5.58812
P0C1Z6_TFPT	0.089936	16.3713	0.94879	0.372458	0.439894	-7.56703
P0C2W1_FBXO45	-0.0238829	17.6301	-0.180398	0.861646	0.885013	-8.03005
P0C7P0_CISD3	-0.201237	16.4816	-1.57506	0.156629	0.208674	-6.83546
P0C7T5_ATXN1L	0.240091	17.3255	2.85161	0.0230431	0.0396619	-4.93503
P0C841_FAM66E	-0.190722	16.1859	-2.29736	0.0529811	0.0815078	-5.7884
P0C860_MSL3P1	0.849892	15.9915	4.6803	0.0133529	0.0250399	-2.9804
P0CAP1_MYZAP	0.135798	17.5274	1.3902	0.204557	0.262372	-7.07506
P0CAP2_POLR2M	0.196234	16.8132	2.1381	0.0674449	0.100467	-6.0293
P0CG12_DERPC	0.528331	18.8766	7.69649	8.38857e-05	0.000428211	1.18217
P0CG13_CHTF8	0.289648	18.015	3.45479	0.00962493	0.0190149	-4.01394
P0CG38_POTEI	1.1802	20.9562	3.68416	0.0115136	0.0220975	-3.98893
P0CJ78_ZNF865	0.42794	16.0148	4.04634	0.00428814	0.00960696	-3.14521
P0DJ07_PET100	-0.0067704	17.1789	-0.0142161	0.989188	0.990751	-7.76053
P0DJ93_SMIM13	-0.0728855	15.8532	-0.680693	0.51664	0.580695	-7.7938
P0DMW3_SMIM10L1	0.386428	16.4226	2.87186	0.0223627	0.0386481	-4.90378
P0DPB6_POLR1D	-0.362828	20.0873	-5.50892	0.000723868	0.00221292	-1.20172
P0DPD7_EEF1AKMT4	-0.599363	17.6013	-5.1397	0.00110214	0.00308533	-1.66383
P0DTL6_ZFTRAF1	0.424884	18.5238	6.5578	0.000241082	0.000945677	0.0121282
P10072_ZNF875	0.37731	16.1911	2.11072	0.0953117	0.135023	-5.53846
P10109_FDX1	-0.284805	18.2019	-3.80843	0.00589962	0.0125202	-3.48946
P10114_RAP2A	0.790785	16.0203	10.7852	8.18273e-06	7.88819e-05	3.76483
P10155_RO60	0.00159605	20.9877	0.0317045	0.97554	0.979274	-8.04787
P10176_COX8A	-0.579698	17.4857	-3.13553	0.0199704	0.0351528	-4.62838
P10253_GAA	-0.235614	20.7886	-3.12604	0.0154057	0.0282011	-4.51288
P10275_AR	1.99589	17.2914	22.2975	4.25966e-08	2.95812e-06	9.4993
P10276_RARA	-0.237474	16.6775	-1.61139	0.148506	0.199247	-6.78655
P10301_RRAS	-0.128232	17.691	-1.25973	0.245763	0.307599	-7.2335
P10321_HLA-C	-1.86486	17.9319	-14.4331	1.01977e-06	2.01464e-05	6.06349
P10398_ARAF	0.460475	19.3976	4.92323	0.00142257	0.00382875	-1.94365
P10412_H1-4	1.24112	23.2825	7.84997	0.000140302	0.000626255	0.788158
P10415_BCL2	-0.0780363	16.9788	-0.60379	0.563894	0.623943	-7.84682
P10515_DLAT	-0.11638	21.4666	-2.50007	0.0389927	0.0623589	-5.47779
P10586_PTPRF	-0.555612	19.8179	-7.87268	7.20421e-05	0.000382443	1.35106
P10588_NR2F6	0.035609	18.0202	0.421764	0.685092	0.733091	-7.94886
P10599_TXN	0.0551924	25.4026	1.04142	0.330265	0.397845	-7.47487
P10600_TGFB3	-0.230795	15.1995	-3.03035	0.0260121	0.0440249	-4.77789
P10606_COX5B	-0.650843	19.9171	-9.94115	1.45014e-05	0.00011784	3.13035
P10619_CTSA	0.136742	21.3448	1.961	0.0881587	0.126516	-6.29211
P10620_MGST1	1.16124	22.3431	9.02232	4.39255e-05	0.00026081	2.01039
P10636_MAPT	0.334735	18.8825	4.5496	0.00224508	0.0056024	-2.44231
P10644_PRKAR1A	-0.286944	21.7033	-3.92838	0.00501784	0.0109451	-3.31499
P10646_TFPI	0.845526	16.1904	6.53205	0.000455225	0.00154229	-0.23866
P10746_UROS	0.51036	17.8789	6.11931	0.000375626	0.0013166	-0.478228
P10768_ESD	-0.314379	24.5308	-6.54368	0.000244467	0.000954526	-0.00330466
P10809_HSPD1	-0.204838	26.4465	-4.69507	0.00187514	0.00481325	-2.24579
P10909_CLU	3.16761	18.1593	21.7805	7.38416e-08	4.28732e-06	8.96719
P11021_HSPA5	0.00133522	23.7935	0.0331125	0.974454	0.978571	-8.04782
P11047_LAMC1	0.929577	17.057	12.18	3.45158e-06	4.58163e-05	4.72012
P11117_ACP2	-0.0435948	19.7659	-0.629513	0.547811	0.609337	-7.82972
P11137_MAP2	0.937327	16.8666	2.89365	0.0338777	0.055271	-4.62799
P11142_HSPA8	-0.0942895	26.6547	-1.7688	0.117629	0.162287	-6.56878
P11166_SLC2A1	-1.43252	18.8832	-14.0755	1.22228e-06	2.28982e-05	5.86448
P11171_EPB41	-0.202011	18.5813	-2.71109	0.0284025	0.0474581	-5.15211
P11172_UMPS	-0.227773	21.2654	-4.69896	0.0018662	0.00479538	-2.24057
P11177_PDHB	-0.37019	21.9956	-7.50425	9.93585e-05	0.000483197	0.994367
P11182_DBT	-0.265585	18.6988	-3.86449	0.00546828	0.0117491	-3.40769
P11216_PYGB	0.602137	21.0963	11.7908	4.35067e-06	5.21122e-05	4.46419
P11233_RALA	-0.100664	20.0382	-1.64067	0.142243	0.191929	-6.74674
P11234_RALB	1.33415	19.7401	19.3024	1.22842e-07	5.4996e-06	8.36717
P11274_BCR	0.188575	18.3835	1.78985	0.113992	0.157842	-6.53901
P11279_LAMP1	-0.320125	21.783	-3.84367	0.00562438	0.0120436	-3.43801
P11310_ACADM	0.0881862	21.2042	1.1512	0.285222	0.350979	-7.35749
P11387_TOP1	-0.340855	23.2982	-6.46237	0.000265011	0.00101545	-0.0925878
P11388_TOP2A	0.012558	22.0159	0.132304	0.898322	0.91529	-8.03851
P11413_G6PD	1.40093	24.4228	23.3969	2.98865e-08	2.47083e-06	9.87394
P11441_UBL4A	0.652302	20.2557	8.46834	4.39241e-05	0.00026081	1.90028
P11473_VDR	0.279482	16.0092	0.646552	0.54821	0.609693	-7.78144
P11474_ESRRA	-0.652484	16.1465	-5.57208	0.000674871	0.0020977	-1.12456
P11498_PC	0.0202704	20.2199	0.36291	0.726743	0.769547	-7.97449
P11532_DMD	-1.53989	16.8613	-3.53702	0.0161133	0.0292641	-4.18804
P11586_MTHFD1	0.352891	24.4029	6.99868	0.000157718	0.000685095	0.482052
P11717_IGF2R	0.192059	19.5626	2.30743	0.0521794	0.080486	-5.77306
P11766_ADH5	0.0998775	23.252	1.71248	0.12791	0.174759	-6.64772
P11802_CDK4	-0.234099	19.7834	-3.01611	0.0180841	0.032349	-4.68155
P11908_PRPS2	0.203206	20.8517	2.90326	0.0213484	0.0371315	-4.85533
P11926_ODC1	0.74969	16.1034	6.10963	0.000664628	0.00207264	-0.876557
P11940_PABPC1	-0.001805	23.6202	-0.022556	0.982596	0.985577	-8.04815
P12004_PCNA	0.448921	23.8304	6.15151	0.000363315	0.0012835	-0.44141
P12074_COX6A1	-0.567735	19.3984	-2.60812	0.0374798	0.0603581	-5.36792
P12081_HARS1	-0.44371	22.5679	-10.9444	7.37842e-06	7.39397e-05	3.87947
P12109_COL6A1	0.433246	16.0678	2.51322	0.0394136	0.0629394	-5.47101
P12235_SLC25A4	-1.40606	21.4578	-21.9456	4.78836e-08	3.13968e-06	9.37512
P12236_SLC25A6	-0.00636887	23.1645	-0.070007	0.946062	0.954596	-8.04566
P12259_F5	1.25858	19.3764	3.67472	0.0115007	0.0220847	-3.99353
P12268_IMPDH2	-0.47496	23.3129	-10.4585	1.0162e-05	9.24552e-05	3.52471
P12270_TPR	-0.0610281	21.1533	-0.972994	0.361057	0.42896	-7.54358
P12429_ANXA3	1.27975	21.2476	14.9162	8.03662e-07	1.697e-05	6.32478
P12532_CKMT1B	-0.491902	23.7928	-10.1378	1.26447e-05	0.000106862	3.28233
P12694_BCKDHA	-0.300303	19.3752	-2.32255	0.0523154	0.0806631	-5.75985
P12814_ACTN1	0.0320844	21.8614	0.293276	0.777652	0.814001	-7.99976
P12830_CDH1	0.341382	21.4681	4.78517	0.00167986	0.00440075	-2.12559
P12931_SRC	-1.93572	19.519	-22.788	3.62922e-08	2.73305e-06	9.66892
P12955_PEPD	-0.0395184	21.2578	-0.627746	0.548907	0.610314	-7.83091
P12956_XRCC6	-0.0299735	23.4451	-0.673385	0.521022	0.584929	-7.79908
P13010_XRCC5	-0.0423038	24.1686	-1.02863	0.33586	0.40369	-7.48798
P13051_UNG	0.736399	19.5651	10.355	1.08971e-05	9.67903e-05	3.44728
P13073_COX4I1	-0.0450551	23.0552	-0.953358	0.370286	0.438145	-7.56264
P13196_ALAS1	0.72658	16.226	4.11315	0.00426474	0.00956298	-3.10671
P13284_IFI30	-1.29405	19.4956	-8.41698	6.82708e-05	0.000367697	1.51536
P13473_LAMP2	-0.591464	22.711	-11.1473	6.47955e-06	6.76971e-05	4.02336
P13489_RNH1	-0.018194	22.7448	-0.323127	0.755473	0.795422	-7.9897
P13631_RARG	-0.138762	16.1133	-0.746718	0.502795	0.567481	-7.03482
P13639_EEF2	-0.187532	26.7394	-2.97808	0.0191211	0.0338659	-4.74005
P13645_KRT10	-1.35915	18.6604	-1.13731	0.304748	0.370985	-7.36087
P13667_PDIA4	-0.509752	23.1842	-11.2975	5.8936e-06	6.38898e-05	4.12831
P13674_P4HA1	-0.586615	20.4269	-9.30368	2.29973e-05	0.000161661	2.61863
P13682_ZNF35	-0.754916	15.7343	-4.9631	0.00578574	0.0123474	-2.48256
P13693_TPT1	-0.949994	24.236	-6.94922	0.00024675	0.000959992	0.102203
P13716_ALAD	0.545166	20.203	9.37352	2.18357e-05	0.000158266	2.67616
P13796_LCP1	-0.0119046	15.7907	-0.141775	0.891012	0.909426	-8.03707
P13797_PLS3	-0.309399	20.7756	-6.12788	0.000372303	0.00130736	-0.468413
P13798_APEH	-0.236739	22.0734	-5.60458	0.000651098	0.00204554	-1.08506
P13804_ETFA	0.00682282	22.719	0.14096	0.891635	0.909939	-8.0372
P13807_GYS1	0.287042	20.0207	5.62656	0.000635552	0.00201082	-1.05844
P13861_PRKAR2A	0.0642984	21.3784	1.27062	0.24207	0.303576	-7.22065
P13984_GTF2F2	-0.527062	22.6266	-11.9795	3.88531e-06	4.88457e-05	4.58929
P13987_CD59	-0.826309	19.659	-13.1396	2.00555e-06	3.13872e-05	5.31934
P13995_MTHFD2	-0.841746	21.8893	-13.5351	1.62056e-06	2.75133e-05	5.55417
P14174_MIF	0.281673	27.6373	3.39589	0.0104604	0.020369	-4.10263
P14209_CD99	0.214109	17.6011	1.75027	0.120923	0.166468	-6.59487
P14314_PRKCSH	0.0595615	23.3181	0.78266	0.457959	0.525349	-7.71497
P14316_IRF2	-0.672702	17.159	-7.74911	8.01347e-05	0.00041576	1.23292
P14324_FDPS	0.285301	22.6278	3.25425	0.0129069	0.0243658	-4.32201
P14373_TRIM27	-0.0452061	18.1134	-0.444822	0.669075	0.719291	-7.93782
P14406_COX7A2	0.0201308	22.3691	0.299136	0.773003	0.810067	-7.99805
P14550_AKR1A1	0.296289	21.1906	4.31649	0.00301558	0.00716542	-2.76349
P14598_NCF1	-1.37465	16.0128	-1.47879	0.259075	0.322773	-6.32324
P14618_PKM	0.360271	26.9349	5.3567	0.000858934	0.00253479	-1.38995
P14621_ACYP2	1.11581	19.0574	19.4215	1.17425e-07	5.34812e-06	8.41571
P14625_HSP90B1	-0.39576	25.2381	-9.69164	1.73153e-05	0.000134002	2.93358
P14635_CCNB1	-1.01072	19.5276	-17.3121	2.72183e-07	8.51943e-06	7.5066
P14649_MYL6B	0.863618	17.1823	4.50369	0.00265099	0.00643591	-2.58304
P14678_SNRPB	-1.56765	18.2249	-8.751	5.20862e-05	0.000298769	1.8126
P14735_IDE	-0.043909	22.8985	-1.1078	0.302398	0.368478	-7.4049
P14854_COX6B1	-0.0619048	19.6936	-0.591005	0.572091	0.630878	-7.85496
P14859_POU2F1	-0.0896053	17.6063	-0.648247	0.536271	0.598339	-7.81686
P14866_HNRNPL	0.00769825	23.8229	0.148555	0.885843	0.905114	-8.03596
P14868_DARS1	-0.131383	22.9001	-3.26162	0.0126677	0.0239917	-4.306
P14923_JUP	0.426092	20.3434	8.29319	5.0648e-05	0.000291398	1.74215
P14927_UQCRB	-0.858459	22.2407	-11.9248	4.01426e-06	4.97834e-05	4.55319
P15056_BRAF	0.549227	17.4458	6.25572	0.000326443	0.00118914	-0.323143
P15104_GLUL	-0.573065	18.1284	-7.50517	9.92771e-05	0.00048311	0.995277
P15121_AKR1B1	0.10803	20.1295	0.604512	0.565712	0.625499	-7.84385
P15151_PVR	0.382225	19.2626	4.87314	0.00151052	0.00401856	-2.00934
P15170_GSPT1	-0.133241	22.1844	-2.89538	0.0215982	0.0374803	-4.86748
P15291_B4GALT1	-1.60967	18.51	-20.8082	7.08048e-08	4.14262e-06	8.95828
P15311_EZR	0.737189	22.6208	15.5791	5.86381e-07	1.38111e-05	6.66993
P15336_ATF2	0.695825	19.4199	3.22099	0.0162497	0.0294625	-4.47848
P15374_UCHL3	-0.292356	20.4511	-5.19531	0.00103328	0.00293474	-1.59301
P15408_FOSL2	-0.385896	16.107	-2.22611	0.0830978	0.120183	-5.50278
P15428_HPGD	0.949535	17.365	9.12645	0.000475502	0.00159465	0.163869
P15529_CD46	-0.0614711	20.1807	-0.421173	0.686352	0.734186	-7.94836
P15531_NME1	-0.50983	25.5773	-7.19858	0.000130987	0.000595509	0.687893
P15559_NQO1	0.641579	22.0953	11.832	4.24396e-06	5.10174e-05	4.49166
P15586_GNS	0.513994	19.8773	5.6046	0.00065109	0.00204554	-1.08505
P15735_PHKG2	0.239665	18.1716	3.37965	0.0107041	0.0207904	-4.12714
P15848_ARSB	-0.912879	16.1278	-6.15091	0.000639951	0.0020197	-0.619945
P15880_RPS2	-0.327852	24.7662	-6.8725	0.000177708	0.00075217	0.349833
P15882_CHN1	0.58875	16.0883	6.57098	0.000237971	0.000937359	0.0265032
P15923_TCF3	-0.14299	17.3105	-1.11123	0.301013	0.367261	-7.40121
P15924_DSP	-0.581183	21.094	-7.81386	7.57743e-05	0.000396928	1.29501
P15927_RPA2	0.698558	21.2739	14.8009	8.50096e-07	1.7516e-05	6.26319
P15941_MUC1	-1.8645	17.9818	-16.5447	3.78737e-07	1.0446e-05	7.14715
P15954_COX7C	-0.23445	20.9298	-2.54708	0.0364752	0.0589776	-5.40721
P16070_CD44	1.10959	17.9612	8.61413	3.90857e-05	0.000240134	2.02984
P16083_NQO2	0.275081	17.3917	2.99553	0.0186379	0.0331446	-4.7132
P16104_H2AX	-0.0955516	15.3946	-0.723859	0.491677	0.557166	-7.76109
P16144_ITGB4	1.22122	18.4694	17.5179	2.49689e-07	8.11596e-06	7.60026
P16152_CBR1	1.00746	23.2845	23.8124	2.62511e-08	2.29157e-06	10.0105
P16219_ACADS	0.78796	17.7233	6.64251	0.000221846	0.000889489	0.104166
P16220_CREB1	-0.0819941	18.2921	-1.02262	0.338516	0.406497	-7.4941
P16260_SLC25A16	0.174714	16.2973	0.694513	0.518023	0.581906	-7.43096
P16278_GLB1	0.745529	20.1144	9.98789	1.40337e-05	0.000115146	3.16672
P16298_PPP3CB	-0.917219	18.5491	-15.1016	7.34885e-07	1.59246e-05	6.42282
P16333_NCK1	0.415455	18.9971	7.86847	7.23024e-05	0.000383495	1.34706
P16383_GCFC2	-0.242343	18.4352	-3.91338	0.00511985	0.0111103	-3.3367
P16401_H1-5	0.51147	26.9686	4.54514	0.00248808	0.00610265	-2.51849
P16402_H1-3	0.517613	22.4553	4.0184	0.00514892	0.0111619	-3.28421
P16403_H1-2	1.47567	23.3013	9.22229	5.24658e-05	0.000300058	1.89586
P16422_EPCAM	-0.638008	22.8797	-9.41362	2.11986e-05	0.000155334	2.70902
P16435_POR	-0.257579	21.6729	-5.26199	0.000956911	0.00275483	-1.50867
P16455_MGMT	0.578079	20.861	13.0437	2.1139e-06	3.22211e-05	5.26134
P16591_FER	-0.143983	15.5107	-1.77301	0.123096	0.168849	-6.51199
P16615_ATP2A2	-0.44383	22.1176	-10.7909	8.15207e-06	7.86861e-05	3.76899
P16870_CPE	0.0179014	15.7227	0.22342	0.830111	0.858821	-7.96019
P16885_PLCG2	-0.872427	16.9593	-5.59005	0.00195062	0.00497198	-1.84302
P16930_FAH	-0.347324	20.3279	-4.79189	0.00166621	0.00437789	-2.11667
P16949_STMN1	0.874578	23.9751	7.52723	0.000129682	0.000590283	0.778237
P16989_YBX3	-1.06137	21.1718	-13.7202	1.46961e-06	2.60555e-05	5.6618
P17010_ZFX	-0.126894	15.1961	-2.08418	0.073184	0.107751	-6.10997
P17019_ZNF708	-0.327243	15.2906	-3.35425	0.0137375	0.025616	-4.01077
P17026_ZNF22	1.07421	17.3441	13.217	1.9228e-06	3.05958e-05	5.36579
P17028_ZNF24	-0.298698	17.3672	-4.06113	0.00420512	0.00946275	-3.12406
P17029_ZKSCAN1	0.719438	18.27	9.95247	1.43866e-05	0.000117282	3.13917
P17050_NAGA	-0.0621695	19.595	-1.148	0.286462	0.352276	-7.36103
P17096_HMGA1	-0.550554	21.7039	-3.36616	0.0131034	0.0246448	-4.25778
P17152_TMEM11	-0.482441	18.8694	-5.21385	0.00101139	0.00288545	-1.56949
P17174_GOT1	0.0460525	22.7153	1.13992	0.28961	0.355286	-7.36994
P17252_PRKCA	0.145954	16.3392	0.605666	0.567631	0.62721	-7.78064
P17301_ITGA2	-2.71992	20.0448	-34.1363	1.83039e-09	5.99453e-07	12.7235
P17405_SMPD1	0.866008	16.1878	9.29097	5.69567e-05	0.000317372	1.89158
P17480_UBTF	0.11339	20.8974	1.95969	0.0883332	0.126743	-6.29403
P17535_JUND	0.260321	17.0415	2.64723	0.0312512	0.051483	-5.25079
P17544_ATF7	-0.0581965	15.844	-0.580751	0.578532	0.63708	-7.86158
P17568_NDUFB7	-0.178092	19.7001	-2.9725	0.0192785	0.0341085	-4.74863
P17612_PRKACA	-0.0175668	19.7765	-0.314621	0.761671	0.800729	-7.99274
P17655_CAPN2	-1.14905	17.4747	-5.67094	0.000744768	0.00226046	-1.16636
P17661_DES	-1.25272	16.6885	-0.908388	0.412356	0.479716	-7.29563
P17676_CEBPB	-0.997599	18.2013	-10.7663	8.28447e-06	7.96608e-05	3.75114
P17706_PTPN2	-0.0941602	18.727	-1.26074	0.245417	0.307317	-7.2323
P17707_AMD1	-0.893666	17.0076	-8.06727	0.000132964	0.000601261	0.935902
P17812_CTPS1	-0.052231	22.1881	-0.823728	0.435646	0.504035	-7.68058
P17844_DDX5	-0.521432	24.1925	-11.8425	4.21705e-06	5.09569e-05	4.49869
P17858_PFKL	0.570946	23.2515	9.66028	1.77106e-05	0.000136343	2.90854
P17900_GM2A	-0.313758	18.8303	-3.85631	0.00552905	0.0118629	-3.4196
P17931_LGALS3	1.15621	21.655	14.0076	1.26562e-06	2.33491e-05	5.82617
P17980_PSMC3	0.323519	22.9224	7.44554	0.000104702	0.000504198	0.936268
P17987_TCP1	0.0232278	24.025	0.471775	0.650583	0.703288	-7.9242
P18031_PTPN1	-0.110357	22.0584	-2.31192	0.0518251	0.0799882	-5.76621
P18065_IGFBP2	1.77993	17.7273	22.0541	4.61784e-08	3.08099e-06	9.41363
P18074_ERCC2	-0.15656	18.7808	-2.21228	0.0602732	0.0910503	-5.91753
P18077_RPL35A	-0.392569	23.546	-4.39429	0.00280999	0.00675285	-2.67591
P18084_ITGB5	0.420508	17.7303	3.82382	0.00577771	0.0123338	-3.46698
P18085_ARF4	0.306025	21.3959	3.94423	0.00491236	0.010749	-3.29206
P18124_RPL7	-0.300561	24.5126	-4.01073	0.00449551	0.00998331	-3.19627
P18206_VCL	-0.134267	22.4716	-1.9443	0.0904066	0.129255	-6.31655
P18433_PTPRA	0.359794	17.0797	3.08294	0.0164022	0.0296965	-4.57893
P18440_NAT1	1.13604	18.8357	13.6205	1.54881e-06	2.68342e-05	5.60402
P18564_ITGB6	0.0666724	15.7782	0.564928	0.606741	0.663986	-7.55853
P18583_SON	-0.313231	20.8602	-7.27923	0.000121668	0.000564273	0.769718
P18615_NELFE	-0.128174	20.2254	-1.63232	0.144003	0.194063	-6.75812
P18621_RPL17	-0.393524	23.9229	-5.85682	0.000495206	0.00164262	-0.783349
P18669_PGAM1	0.358852	23.8317	6.76039	0.000197863	0.000818407	0.230842
P18754_RCC1	0.00348672	22.7373	0.0492604	0.962005	0.968371	-8.04707
P18827_SDC1	0.382512	16.9043	1.99615	0.0851072	0.122623	-6.24526
P18846_ATF1	-0.135286	15.8623	-0.534129	0.610775	0.667849	-7.88778
P18858_LIG1	-0.2101	21.0696	-4.53865	0.00227602	0.00566464	-2.45723
P18859_ATP5PF	-0.109138	16.9475	-0.39979	0.703049	0.748934	-7.6689
P18887_XRCC1	0.0599319	20.7993	0.954029	0.369968	0.437836	-7.56199
P19174_PLCG1	0.0432804	20.062	0.794977	0.451186	0.518805	-7.70481
P19256_CD58	-0.50708	18.3348	-4.75639	0.00173968	0.00452996	-2.16385
P19338_NCL	0.442202	25.8224	8.11942	5.84804e-05	0.000322993	1.58254
P19367_HK1	0.359098	23.1215	3.98875	0.00477763	0.0104927	-3.2493
P19387_POLR2C	-0.133369	20.6404	-2.54331	0.0365327	0.0590196	-5.41118
P19388_POLR2E	-0.187934	21.2976	-3.58099	0.00806593	0.0163511	-3.82515
P19404_NDUFV2	-0.144123	21.4418	-2.55199	0.0360582	0.0583902	-5.39779
P19447_ERCC3	-0.0174539	18.6337	-0.294111	0.776693	0.813373	-7.99972
P19474_TRIM21	-0.8688	16.7801	-6.94115	0.000166503	0.000712275	0.421987
P19525_EIF2AK2	-1.97756	20.5945	-18.0827	2.77343e-07	8.61007e-06	7.54339
P19623_SRM	0.25778	23.3587	4.32652	0.00297708	0.00708056	-2.74953
P19634_SLC9A1	1.38593	17.886	19.6828	1.06471e-07	5.06137e-06	8.52103
P19784_CSNK2A2	0.125009	20.5777	1.79384	0.113316	0.157076	-6.53335
P19793_RXRA	-0.176001	18.579	-2.6462	0.0312993	0.0515398	-5.25237
P19823_ITIH2	1.65152	20.45	3.17324	0.0231857	0.0398441	-4.7097
P19827_ITIH1	0.442729	17.8468	0.929732	0.402987	0.470399	-7.08334
P19838_NFKB1	0.285988	19.5192	5.08024	0.00118139	0.00326988	-1.74002
P20020_ATP2B1	1.38084	19.8402	19.3686	1.19795e-07	5.4236e-06	8.3942
P20042_EIF2S2	0.217445	22.3099	3.53762	0.00856873	0.0172099	-3.88983
P20073_ANXA7	0.20147	22.9551	4.55026	0.00224324	0.00559963	-2.44141
P20226_TBP	0.10481	18.4008	1.42268	0.195289	0.252099	-7.03417
P20248_CCNA2	0.179221	18.3267	2.63233	0.031957	0.0525092	-5.27379
P20290_BTF3	-0.525028	22.6254	-9.13901	2.60213e-05	0.000176591	2.4815
P20336_RAB3A	-0.353352	19.8144	-3.74146	0.00646375	0.013566	-3.58767
P20338_RAB4A	0.608727	18.9617	10.6786	8.77597e-06	8.31111e-05	3.68727
P20339_RAB5A	0.741365	20.3392	10.9249	7.47186e-06	7.44836e-05	3.86553
P20340_RAB6A	0.895465	21.2895	3.95359	0.00706732	0.0146309	-3.5296
P20585_MSH3	0.429371	18.3891	6.50361	0.000254361	0.000982563	-0.0472047
P20618_PSMB1	0.142139	23.261	3.42603	0.0100235	0.0196391	-4.0572
P20645_M6PR	-0.717651	20.6401	-15.391	6.40408e-07	1.48192e-05	6.5735
P20674_COX5A	-0.567424	22.3535	-4.86085	0.00179847	0.00465437	-2.14376
P20700_LMNB1	0.0706427	24.0855	1.07401	0.316341	0.383075	-7.44092
P20742_PZP	1.34674	19.5789	2.73809	0.038931	0.0622733	-5.28196
P20749_BCL3	-0.138292	17.3805	-0.907962	0.392498	0.459496	-7.6053
P20810_CAST	-0.5545	19.8004	-9.20072	2.48387e-05	0.000170508	2.53313
P20839_IMPDH1	-0.112864	21.241	-2.3158	0.0515218	0.0795846	-5.7603
P20936_RASA1	0.297088	18.7693	2.97062	0.0193319	0.034195	-4.75153
P20962_PTMS	0.0410589	23.0885	0.307195	0.7678	0.805502	-7.99481
P21127_CDK11B	0.357562	18.5578	0.96784	0.372585	0.439976	-7.53907
P21266_GSTM3	-0.158875	25.7225	-2.73435	0.0274328	0.0460503	-5.11616
P21281_ATP6V1B2	-0.192914	20.603	-3.72433	0.00661719	0.0138308	-3.61287
P21283_ATP6V1C1	0.539616	20.8534	11.2986	5.88949e-06	6.38898e-05	4.12908
P21291_CSRP1	1.41007	23.2773	22.2844	4.27811e-08	2.95812e-06	9.49472
P21333_FLNA	3.04099	24.9573	55.7066	4.8126e-11	7.32092e-08	15.99
P21359_NF1	0.441172	17.4753	2.74738	0.027525	0.0461745	-5.10738
P21397_MAOA	0.24839	17.8193	0.98704	0.372712	0.440057	-7.42015
P21399_ACO1	-0.826617	20.5645	-11.3929	5.55231e-06	6.16562e-05	4.19435
P21579_SYT1	0.973738	16.324	11.0687	6.81225e-06	6.93911e-05	3.9679
P21583_KITLG	1.38944	17.2741	12.0838	3.65251e-06	4.69273e-05	4.65759
P21675_TAF1	-0.227388	17.0789	-1.24642	0.251609	0.314346	-7.24829
P21709_EPHA1	-0.19549	16.3719	-1.77463	0.122813	0.168612	-6.54482
P21796_VDAC1	-0.192161	24.3501	-2.24358	0.0574803	0.0874565	-5.87013
P21860_ERBB3	0.390003	17.0221	4.12957	0.00384292	0.00880133	-3.02655
P21912_SDHB	-1.10989	21.498	-12.1984	3.61576e-06	4.67185e-05	4.68112
P21926_CD9	-0.570094	22.5492	-7.01191	0.000155772	0.00067819	0.495812
P21953_BCKDHB	0.107938	19.2095	1.26368	0.244418	0.306116	-7.22884
P21964_COMT	-0.334146	24.1916	-6.3313	0.000302304	0.00112193	-0.238212
P21980_TGM2	0.0892211	15.4583	0.987898	0.373758	0.441028	-7.35911
P22033_MMUT	0.829905	19.3877	12.1	3.61783e-06	4.67185e-05	4.66813
P22059_OSBP	0.174752	20.4646	3.44099	0.0098141	0.0192984	-4.0347
P22061_PCMT1	0.250674	22.6255	5.58808	0.000663054	0.00206943	-1.1051
P22087_FBL	-0.300348	22.2548	-3.15613	0.0152026	0.0278966	-4.4843
P22102_GART	-0.415291	22.5072	-9.72844	1.68641e-05	0.000131422	2.96288
P22223_CDH3	-0.433863	17.1215	-1.35105	0.234827	0.295565	-6.63789
P22234_PAICS	-0.257403	24.199	-3.86297	0.00547954	0.0117666	-3.40991
P22307_SCP2	0.486584	21.4993	7.73199	8.13337e-05	0.000419122	1.21645
P22314_UBA1	0.215967	23.6306	5.0483	0.00122654	0.00337278	-1.78116
P22392_NME2	-0.657909	23.6002	-7.13321	0.000153536	0.000670441	0.53972
P22413_ENPP1	1.28465	16.7359	14.3265	1.07583e-06	2.08744e-05	6.00472
P22415_USF1	0.165441	18.0229	1.70276	0.129768	0.176948	-6.66123
P22466_GAL	-0.374254	15.3089	-4.74093	0.0017728	0.00459732	-2.18446
P22570_FDXR	-0.953321	21.9467	-18.0762	1.98568e-07	7.2506e-06	7.84861
P22626_HNRNPA2B1	0.261235	26.1614	3.99952	0.004563	0.0101112	-3.21238
P22670_RFX1	-0.235493	18.0975	-3.71826	0.00667251	0.0139273	-3.62182
P22681_CBL	-0.602645	18.8738	-9.34547	2.22941e-05	0.000159643	2.6531
P22692_IGFBP4	0.141361	16.4714	0.674274	0.529853	0.592817	-7.69684
P22694_PRKACB	1.24705	18.05	10.426	1.03864e-05	9.36004e-05	3.50051
P22695_UQCRC2	-0.788298	22.0619	-18.2592	1.84468e-07	6.91303e-06	7.92833
P22830_FECH	-0.771115	20.0833	-13.1262	2.0203e-06	3.14257e-05	5.31127
P23025_XPA	0.179519	16.575	1.88864	0.0983061	0.1388	-6.39747
P23142_FBLN1	1.33671	18.1128	3.41643	0.0153546	0.0281143	-4.32064
P23193_TCEA1	0.37008	20.8022	6.03032	0.000412134	0.00142292	-0.580675
P23229_ITGA6	0.671794	17.8099	3.27974	0.0137176	0.0256078	-4.34096
P23246_SFPQ	-0.204072	23.9386	-4.78751	0.00167509	0.00439487	-2.12248
P23258_TUBG1	0.0436309	18.542	0.650556	0.534859	0.597114	-7.81525
P23284_PPIB	-0.0793777	24.7395	-1.27485	0.240649	0.301955	-7.21564
P23368_ME2	-1.25602	19.4572	-22.1809	4.42708e-08	3.03354e-06	9.45841
P23381_WARS1	0.194565	22.5348	2.26653	0.0556472	0.0849735	-5.83617
P23396_RPS3	-0.238438	24.9266	-4.52203	0.00232384	0.00575611	-2.4799
P23434_GCSH	-0.0238188	20.7062	-0.136359	0.895607	0.913135	-8.03776
P23443_RPS6KB1	-0.574829	23.0613	-14.133	1.1868e-06	2.22884e-05	5.89686
P23458_JAK1	-0.0181623	18.6059	-0.244969	0.813086	0.843817	-8.01458
P23470_PTPRG	0.149562	16.1896	1.79404	0.127864	0.174727	-6.4629
P23511_NFYA	0.287184	18.1124	1.41765	0.200394	0.257683	-7.03976
P23526_AHCY	-0.670925	25.0032	-13.789	1.41759e-06	2.52633e-05	5.70145
P23528_CFL1	0.364877	27.0468	3.6805	0.00722234	0.0148951	-3.69515
P23588_EIF4B	0.0373636	22.8672	0.453462	0.66312	0.714404	-7.93353
P23610_F8A3	0.691624	17.8984	7.45617	0.000103711	0.000500522	0.946817
P23634_ATP2B4	-1.05602	18.0859	-15.2991	6.68827e-07	1.49621e-05	6.52597
P23677_ITPKA	-0.0966825	16.24	-0.607502	0.567917	0.627389	-7.35803
P23771_GATA3	0.282472	20.8899	4.54438	0.00225978	0.00562867	-2.44942
P23786_CPT2	0.186821	20.2136	3.46052	0.00954752	0.0188766	-4.00533
P23919_DTYMK	0.540767	21.6781	11.3871	5.57233e-06	6.16562e-05	4.19036
P23921_RRM1	0.405802	21.9119	6.15339	0.000362608	0.00128279	-0.439258
P24311_COX7B	0.0372069	18.5831	0.260532	0.801773	0.83401	-8.00999
P24385_CCND1	-0.532304	18.7989	-5.92941	0.000458378	0.00154952	-0.698074
P24386_CHM	0.366565	19.8853	4.55972	0.00221691	0.00554481	-2.42854
P24390_KDELR1	-0.201347	16.6699	-1.36729	0.217225	0.276382	-7.04202
P24468_NR2F2	0.326644	15.8607	3.53045	0.00865509	0.017365	-3.90055
P24534_EEF1B2	-0.776047	25.1224	-10.9323	7.4363e-06	7.44218e-05	3.87081
P24539_ATP5PB	0.124933	21.6442	2.33043	0.0503929	0.0781583	-5.73798
P24588_AKAP5	-0.0187457	15.2743	-0.132159	0.900614	0.917134	-7.4089
P24666_ACP1	-0.197213	22.6766	-3.00608	0.0183516	0.0327273	-4.69696
P24752_ACAT1	-0.492356	22.1383	-8.32957	4.91612e-05	0.000285881	1.77523
P24863_CCNC	0.0507165	17.1542	0.648447	0.536149	0.598291	-7.81672
P24928_POLR2A	-0.366445	20.4897	-6.79194	0.000191944	0.000799084	0.264476
P24941_CDK2	0.830573	19.9697	13.4124	1.73031e-06	2.84864e-05	5.482
P25054_APC	-0.0743722	16.4366	-1.08292	0.312615	0.379227	-7.4315
P25098_GRK2	-0.0416922	20.2319	-0.462238	0.657097	0.708818	-7.92911
P25205_MCM3	0.279789	23.0109	2.77829	0.0265822	0.0448302	-5.0654
P25208_NFYB	0.0250754	19.5579	0.416408	0.688838	0.736374	-7.95134
P25325_MPST	-0.131631	20.2738	-1.17876	0.275788	0.341025	-7.32591
P25398_RPS12	-0.331107	24.6681	-5.65601	0.000615356	0.00196079	-1.02286
P25440_BRD2	0.135281	19.3989	2.09694	0.0717835	0.106037	-6.09092
P25445_FAS	-0.287747	15.4004	-1.99103	0.101178	0.142379	-6.20424
P25490_YY1	-0.0987545	18.8304	-0.731772	0.487508	0.553018	-7.75454
P25685_DNAJB1	0.0191109	21.5944	0.302507	0.770531	0.807921	-7.99692
P25686_DNAJB2	0.385865	17.799	4.8335	0.00158438	0.00418866	-2.06158
P25705_ATP5F1A	0.120861	25.0961	2.59175	0.0339649	0.0554015	-5.33645
P25786_PSMA1	0.196037	24.064	3.91357	0.00511849	0.0111103	-3.33641
P25787_PSMA2	0.117695	23.0507	2.41308	0.0444672	0.0700389	-5.61149
P25788_PSMA3	0.199429	23.8126	4.28275	0.00314929	0.00742514	-2.81063
P25789_PSMA4	0.081088	24.2032	1.69924	0.130447	0.177746	-6.66612
P25815_S100P	0.115789	15.448	1.19238	0.269672	0.334259	-7.31133
P25963_NFKBIA	0.645065	18.1278	9.48902	2.00565e-05	0.000149283	2.77049
P26006_ITGA3	0.626553	19.0652	10.4378	1.0304e-05	9.34117e-05	3.50933
P26045_PTPN3	-0.0799736	15.9113	-1.14054	0.289368	0.355188	-7.36926
P26196_DDX6	-0.225786	22.5009	-5.43941	0.00078239	0.00235026	-1.28728
P26358_DNMT1	-0.146837	21.1286	-2.01583	0.0811555	0.117754	-6.21144
P26368_U2AF2	0.0154848	23.463	0.262253	0.800225	0.832856	-8.00966
P26373_RPL13	-0.340046	24.8375	-7.52097	9.78928e-05	0.000477535	1.01085
P26374_CHML	0.480541	17.2931	4.49866	0.00239297	0.00589981	-2.51184
P26440_IVD	0.155977	21.3769	2.81679	0.0242648	0.0414458	-4.98881
P26447_S100A4	-3.84642	18.155	-48.7609	2.04592e-08	2.02094e-06	10.3094
P26572_MGAT1	-0.381419	18.8602	-5.90475	0.000470533	0.00158147	-0.726959
P26583_HMGB2	-0.469832	24.0872	-4.11385	0.00442877	0.0098639	-3.13223
P26599_PTBP1	-0.0161713	23.481	-0.335557	0.74645	0.787363	-7.98513
P26639_TARS1	0.147356	22.1875	2.1992	0.0614809	0.0925987	-5.93731
P26640_VARS1	-0.648031	21.9137	-12.2728	3.26952e-06	4.39364e-05	4.77999
P26641_EEF1G	-0.813378	25.4488	-17.6161	2.3971e-07	7.92853e-06	7.64452
P26885_FKBP2	0.910893	21.6368	19.8489	1.00108e-07	4.89974e-06	8.58723
P27105_STOM	-1.91667	19.774	-14.5408	1.61724e-06	2.75133e-05	5.6586
P27144_AK4	-0.171313	19.0218	-2.25918	0.0561375	0.0856126	-5.84647
P27338_MAOB	-3.42427	17.9336	-19.9454	0.000108223	0.000515108	2.39853
P27348_YWHAQ	-0.19787	24.7492	-2.72552	0.0277968	0.0466099	-5.12981
P27361_MAPK3	0.328728	22.1508	4.70618	0.00184976	0.00476833	-2.2309
P27448_MARK3	-0.00833024	18.9845	-0.0895521	0.931001	0.942583	-8.0439
P27449_ATP6V0C	0.630635	18.5866	4.51446	0.00258267	0.00630012	-2.55935
P27540_ARNT	-0.535729	18.5971	-5.98589	0.000431825	0.00147904	-0.632204
P27635_RPL10	-0.324458	23.5884	-5.19279	0.0010363	0.00294108	-1.59621
P27694_RPA1	0.0152961	22.1231	0.278827	0.787954	0.822899	-8.00463
P27695_APEX1	0.239057	23.299	4.97629	0.00133549	0.00363034	-1.87444
P27707_DCK	0.35746	19.7111	5.80549	0.000523227	0.00171611	-0.844063
P27708_CAD	-0.187825	22.587	-2.1152	0.0700961	0.103867	-6.06485
P27797_CALR	-0.0274972	24.8761	-0.597116	0.568113	0.627514	-7.85115
P27816_MAP4	-0.127737	21.5203	-2.78123	0.0255817	0.0433698	-5.04372
P27824_CANX	-0.134618	24.4443	-1.79944	0.112371	0.155994	-6.5254
P27986_PIK3R1	0.232893	18.0179	3.15741	0.0147207	0.0271103	-4.46489
P28066_PSMA5	-0.159878	23.363	-3.90908	0.00514951	0.0111619	-3.34293
P28070_PSMB4	-0.0868064	22.8657	-1.48079	0.179634	0.234678	-6.95968
P28072_PSMB6	0.0396357	23.6437	0.889494	0.401522	0.469049	-7.62248
P28074_PSMB5	0.178554	22.9569	3.59896	0.00786684	0.0160073	-3.7984
P28288_ABCD3	0.638157	20.1408	2.54797	0.0424813	0.0672031	-5.47411
P28290_ITPRID2	0.678572	16.9651	8.56629	4.06042e-05	0.000246674	1.98752
P28328_PEX2	-4.02344e-06	15.3302	-2.95166e-05	0.999977	0.999977	-7.56874
P28331_NDUFS1	-0.201347	21.5649	-4.32073	0.00299926	0.00712886	-2.7576
P28340_POLD1	-0.224941	24.3347	-2.96125	0.0196002	0.034581	-4.76597
P28347_TEAD1	-0.124674	17.3432	-0.986956	0.354602	0.422611	-7.52985
P28370_SMARCA1	1.2208	18.0852	14.2727	1.10547e-06	2.11794e-05	5.97486
P28482_MAPK1	0.0502875	22.4726	0.9204	0.386172	0.452926	-7.59393
P28676_GCA	-0.73211	20.8733	-7.71632	8.56922e-05	0.000433361	1.169
P28702_RXRB	0.342288	17.7491	3.21763	0.0134946	0.025256	-4.37297
P28715_ERCC5	0.14109	16.6904	1.68951	0.132341	0.180005	-6.6796
P28749_RBL1	-0.263504	17.0677	-3.08476	0.0163588	0.0296391	-4.57613
P28799_GRN	0.548301	19.6652	8.67188	3.73372e-05	0.000231071	2.08065
P28838_LAP3	0.635445	22.7068	11.7137	4.55854e-06	5.42602e-05	4.41257
P29083_GTF2E1	-0.350105	18.7793	-5.13396	0.00110952	0.00310145	-1.67116
P29084_GTF2E2	-0.387525	18.9254	-5.65301	0.000617378	0.00196558	-1.02647
P29144_TPP2	0.185274	20.0793	3.96486	0.00477871	0.0104927	-3.26228
P29218_IMPA1	0.324911	20.0251	4.4699	0.00248114	0.00608761	-2.55126
P29317_EPHA2	-0.127148	15.3941	-1.2686	0.256013	0.319271	-7.00634
P29323_EPHB2	0.0622337	15.5456	0.721783	0.495728	0.56092	-7.66843
P29350_PTPN6	0.347777	19.3992	4.95537	0.00136909	0.00370579	-1.90167
P29353_SHC1	-0.431812	19.2795	-6.53914	0.000245565	0.000956849	-0.00826392
P29372_MPG	-0.382333	19.4982	-5.79005	0.000531991	0.00173811	-0.862382
P29373_CRABP2	1.65448	23.213	11.3413	1.25649e-05	0.000106699	3.46847
P29374_ARID4A	0.230261	17.4935	2.07388	0.0743343	0.109106	-6.12533
P29375_KDM5A	-0.121646	16.6291	-1.55564	0.161135	0.213779	-6.86136
P29401_TKT	0.488635	25.1226	10.2755	1.15035e-05	0.000100231	3.38723
P29558_RBMS1	0.666183	16.5255	5.16918	0.00166205	0.00436969	-1.90396
P29590_PML	-0.411891	18.5503	-5.17695	0.00105547	0.00297904	-1.61634
P29597_TYK2	0.150711	20.0241	1.67154	0.135908	0.184395	-6.70441
P29692_EEF1D	-0.523463	25.1656	-6.67325	0.000215294	0.000871997	0.137356
P29728_OAS2	0.132216	16.6154	0.975679	0.359809	0.42761	-7.54095
P29966_MARCKS	1.76413	22.0432	17.9998	2.65906e-07	8.39203e-06	7.57628
P29992_GNA11	0.706258	19.9729	7.67451	8.55103e-05	0.000433017	1.16088
P30038_ALDH4A1	1.28168	20.524	20.0075	9.4432e-08	4.79086e-06	8.64989
P30039_PBLD	1.07117	17.3197	9.86396	1.53129e-05	0.000122343	3.06994
P30040_ERP29	-0.0319769	23.9629	-0.785097	0.456613	0.524068	-7.71297
P30041_PRDX6	-0.144115	26.0275	-1.68123	0.133974	0.182128	-6.69105
P30043_BLVRB	-0.533569	23.3355	-10.1085	1.29033e-05	0.000108445	3.25987
P30044_PRDX5	0.489219	24.1421	8.20571	5.44331e-05	0.000307752	1.66215
P30046_DDT	0.713992	23.1334	6.31028	0.00038925	0.0013556	-0.447427
P30047_GCHFR	1.11963	17.9938	8.84839	3.25137e-05	0.000207814	2.23422
P30048_PRDX3	-0.552453	24.1021	-12.9038	2.28391e-06	3.42925e-05	5.17603
P30049_ATP5F1D	0.154926	21.7786	1.15048	0.288301	0.35408	-7.35599
P30050_RPL12	-0.288509	24.9264	-5.03232	0.00124984	0.0034257	-1.8018
P30084_ECHS1	-0.0774185	23.1347	-1.78972	0.114014	0.157843	-6.53919
P30085_CMPK1	-0.0376064	22.4442	-0.776874	0.461164	0.528653	-7.71969
P30086_PEBP1	0.0878615	24.6194	1.88354	0.0990631	0.139713	-6.40485
P30101_PDIA3	-0.0731487	24.8169	-1.53706	0.165559	0.218732	-6.88601
P30153_PPP2R1A	0.0742644	23.1999	1.67391	0.135432	0.183781	-6.70114
P30154_PPP2R1B	-0.710354	18.6146	-9.5002	1.98932e-05	0.000148778	2.77956
P30260_CDC27	-0.738856	20.4533	-13.2646	1.87371e-06	3.01937e-05	5.39428
P30281_CCND3	-0.19984	18.6795	-2.63682	0.0317429	0.0521687	-5.26687
P30305_CDC25B	-0.487915	16.5377	-4.08023	0.00410045	0.00928492	-3.09679
P30307_CDC25C	-0.0442451	16.716	-0.314997	0.761397	0.800551	-7.9926
P30405_PPIF	-0.925497	21.1626	-12.0196	3.79394e-06	4.81748e-05	4.61559
P30414_NKTR	0.0207004	17.9693	0.223715	0.828986	0.857859	-8.02018
P30419_NMT1	0.198202	21.0616	4.38509	0.00276248	0.00666606	-2.66818
P30519_HMOX2	0.153696	20.8496	3.25205	0.012843	0.0242648	-4.32056
P30520_ADSS2	0.395445	20.5002	5.46358	0.000761467	0.00230195	-1.25746
P30533_LRPAP1	0.803609	20.2599	12.2615	3.2912e-06	4.40719e-05	4.77269
P30536_TSPO	2.36666	19.8865	23.8231	2.61643e-08	2.29157e-06	10.0139
P30566_ADSL	-0.391363	20.184	-8.16228	5.64294e-05	0.000315126	1.62217
P30622_CLIP1	0.0349787	19.2402	0.59075	0.572153	0.630878	-7.85524
P30626_SRI	0.334672	21.4766	3.91484	0.00510983	0.0110981	-3.33459
P30711_GSTT1	0.951264	18.8389	8.53652	4.17573e-05	0.000251869	1.95752
P30740_SERPINB1	0.771201	19.6143	9.47447	2.02714e-05	0.000150131	2.75866
P30793_GCH1	0.828646	17.7237	5.1945	0.0011398	0.00316746	-1.66783
P30825_SLC7A1	-0.317175	20.0722	-3.36795	0.0108834	0.0211063	-4.14481
P30837_ALDH1B1	-0.657403	20.6737	-12.0706	3.68107e-06	4.72146e-05	4.64898
P30874_SSTR2	0.22289	18.4471	0.700888	0.514325	0.578435	-7.74359
P30876_POLR2B	-0.171185	19.5327	-3.51803	0.00880681	0.0176229	-3.91912
P31040_SDHA	-0.472945	22.0337	-5.16822	0.00112216	0.00313216	-1.66625
P31146_CORO1A	-1.63999	19.2242	-15.5821	5.85546e-07	1.38111e-05	6.67148
P31150_GDI1	2.09843	21.3459	38.2295	7.90104e-10	3.33863e-07	13.5327
P31153_MAT2A	-0.568246	22.3958	-11.4729	5.28357e-06	5.99803e-05	4.24926
P31321_PRKAR1B	-0.509072	20.1911	-6.25317	0.000327292	0.00119052	-0.326014
P31323_PRKAR2B	0.869484	17.127	6.69912	0.000209946	0.000854845	0.165204
P31327_CPS1	-0.144249	15.9727	-1.03105	0.334981	0.402825	-7.48533
P31350_RRM2	-0.290686	21.5624	-2.64385	0.0326174	0.0534442	-5.27386
P31431_SDC4	0.0261288	18.2757	0.268339	0.795711	0.829634	-8.00785
P31483_TIA1	-0.232332	20.5759	-4.38125	0.00277602	0.00669023	-2.6735
P31641_SLC6A6	0.643059	16.4327	3.69241	0.00728665	0.0150074	-3.69392
P31689_DNAJA1	-0.937045	22.2097	-13.8933	1.34267e-06	2.42911e-05	5.76118
P31749_AKT1	1.35136	20.5634	17.6647	2.34936e-07	7.83739e-06	7.66634
P31751_AKT2	0.129434	19.2191	1.80281	0.111805	0.155351	-6.5206
P31930_UQCRC1	-0.715494	22.8339	-17.1273	2.94335e-07	8.95485e-06	7.42157
P31937_HIBADH	1.54248	19.3764	22.4709	4.02363e-08	2.89834e-06	9.55972
P31939_ATIC	0.223035	23.9621	5.68398	0.000596833	0.00190933	-0.989177
P31942_HNRNPH3	0.115038	22.8985	1.79102	0.113793	0.157653	-6.53735
P31943_HNRNPH1	0.0832642	24.014	1.18461	0.272552	0.337352	-7.32012
P31946_YWHAB	0.436816	24.4812	7.95849	6.69623e-05	0.000361987	1.43221
P31947_SFN	0.868978	22.3519	20.4662	7.9964e-08	4.42549e-06	8.82815
P31948_STIP1	0.0687709	24.2594	1.4225	0.195338	0.25212	-7.03439
P31949_S100A11	-0.286444	25.3122	-2.93928	0.020766	0.0363011	-4.81347
P32004_L1CAM	2.92252	18.4901	16.3106	8.7359e-07	1.78137e-05	6.3695
P32019_INPP5B	-0.191204	17.9409	-2.00688	0.0822603	0.119198	-6.22466
P32119_PRDX2	0.786106	25.2731	15.5593	5.91818e-07	1.3871e-05	6.65983
P32121_ARRB2	-0.890588	18.4603	-13.5107	1.64178e-06	2.77497e-05	5.53984
P32189_GK	-0.416211	16.3857	-3.14656	0.0180493	0.0322942	-4.52957
P32321_DCTD	-1.15478	19.0696	-16.0568	4.70883e-07	1.20767e-05	6.90963
P32322_PYCR1	0.583785	23.0345	8.11582	5.86564e-05	0.000323525	1.5792
P32456_GBP2	1.65827	18.2265	10.0024	2.04062e-05	0.000150689	2.84381
P32519_ELF1	-0.171424	17.8611	-1.96141	0.0881048	0.126486	-6.29152
P32780_GTF2H1	-0.0733725	17.5015	-1.01867	0.34027	0.408217	-7.49811
P32929_CTH	-0.600428	16.5381	-2.51713	0.0598118	0.090425	-5.02374
P32969_RPL9P9	-0.210071	23.8795	-3.81419	0.00585365	0.0124521	-3.48103
P33121_ACSL1	-2.1083	19.1943	-33.313	2.19352e-09	6.39005e-07	12.5457
P33176_KIF5B	-0.0462309	21.9335	-1.10572	0.303243	0.36933	-7.40715
P33240_CSTF2	-0.0146962	21.3999	-0.30097	0.771658	0.808991	-7.99744
P33316_DUT	0.513543	23.2387	3.69311	0.00813635	0.0164588	-3.76444
P33527_ABCC1	-0.139441	18.2098	-1.91311	0.0947543	0.134384	-6.36199
P33552_CKS2	-0.0646541	19.376	-0.472169	0.651049	0.703691	-7.92328
P33897_ABCD1	0.0225894	17.7409	0.337099	0.745333	0.786597	-7.98455
P33908_MAN1A1	-0.184898	16.0947	-1.09982	0.312427	0.379138	-7.38305
P33981_TTK	-0.371825	18.1868	-3.90502	0.0051777	0.0112134	-3.34882
P33991_MCM4	-0.0334391	22.2842	-0.389479	0.707818	0.75317	-7.96336
P33992_MCM5	0.281903	23.5687	2.88403	0.0226281	0.0390536	-4.90067
P33993_MCM7	0.196005	22.3462	2.29679	0.0530272	0.0815457	-5.78927
P34059_GALNS	-1.07862	18.8399	-14.3842	1.04506e-06	2.04338e-05	6.03659
P34741_SDC2	-0.377355	16.1723	-5.04206	0.00123558	0.0033915	-1.78921
P34896_SHMT1	-0.055839	21.5046	-1.07168	0.317321	0.384017	-7.44337
P34897_SHMT2	-0.0728671	23.9601	-1.3519	0.215979	0.274934	-7.12255
P34931_HSPA1L	-0.0337758	24.4293	-0.605484	0.562827	0.623124	-7.84571
P34932_HSPA4	-0.702099	23.123	-18.0238	2.02822e-07	7.31119e-06	7.82566
P34949_MPI	0.913596	19.9105	8.2127	6.18003e-05	0.000338655	1.55623
P35052_GPC1	0.551564	16.6333	3.55003	0.00843137	0.0169564	-3.87205
P35080_PFN2	0.891684	23.3539	11.4582	5.33167e-06	6.02929e-05	4.23923
P35125_USP6	-0.34129	15.5566	-1.98522	0.111622	0.155125	-5.84045
P35219_CA8	0.0445187	18.3956	0.234517	0.821453	0.851106	-8.01708
P35221_CTNNA1	0.247488	22.2278	4.67344	0.00192564	0.0049215	-2.27481
P35222_CTNNB1	0.629731	20.9303	7.98517	6.54653e-05	0.000355318	1.45731
P35226_BMI1	0.237439	17.3184	2.71362	0.0282954	0.0473312	-5.14821
P35227_PCGF2	0.358878	17.0655	2.76356	0.026264	0.0444117	-5.07104
P35232_PHB1	-0.844169	24.7839	-19.594	1.10059e-07	5.13562e-06	8.4854
P35237_SERPINB6	0.784776	22.1042	7.768	9.28716e-05	0.000459585	1.11371
P35240_NF2	0.305877	17.9989	4.94654	0.00138356	0.00374097	-1.91319
P35241_RDX	-0.569994	19.8575	-7.67994	8.51054e-05	0.000431556	1.16615
P35244_RPA3	0.759741	22.0571	13.4805	1.66842e-06	2.80752e-05	5.52212
P35249_RFC4	0.414851	20.5755	5.57932	0.000669493	0.0020861	-1.11575
P35250_RFC2	0.204456	20.8231	3.09123	0.0162055	0.0293973	-4.56622
P35251_RFC1	0.444681	19.3368	6.98809	0.000159295	0.000689191	0.471026
P35268_RPL22	-0.257358	24.5946	-6.05969	0.000399668	0.00138617	-0.546756
P35269_GTF2F1	-0.435233	19.8628	-7.56496	9.41513e-05	0.000463505	1.05408
P35270_SPR	-0.459803	21.8441	-11.4888	5.23162e-06	5.9507e-05	4.26019
P35475_IDUA	0.421752	16.2863	1.50422	0.178825	0.233902	-6.92958
P35520_CBS	0.67713	21.9429	10.6751	8.79627e-06	8.31111e-05	3.68471
P35527_KRT9	-0.992314	17.808	-3.43042	0.0125526	0.023839	-4.1916
P35548_MSX2	-0.265968	16.6414	-1.4763	0.188589	0.244488	-6.94097
P35568_IRS1	-1.56907	17.6498	-16.7919	3.39961e-07	9.83172e-06	7.26479
P35573_AGL	-0.256914	19.8279	-4.24252	0.00331717	0.00776558	-2.86702
P35579_MYH9	1.05233	22.9381	22.4647	4.03171e-08	2.89834e-06	9.5576
P35580_MYH10	-0.210564	20.8144	-3.9685	0.00475558	0.010451	-3.25704
P35606_COPB2	0.341167	22.5211	5.63766	0.000627854	0.00198812	-1.04501
P35609_ACTN2	0.163185	20.4524	0.599223	0.571211	0.630022	-7.84493
P35610_SOAT1	-0.163086	18.5331	-2.44424	0.0424216	0.0671226	-5.56366
P35611_ADD1	0.518931	18.2163	7.61546	9.00523e-05	0.000448258	1.10346
P35613_BSG	-0.93235	22.3869	-17.3939	2.6298e-07	8.36916e-06	7.54396
P35626_GRK3	0.0346714	15.4518	0.274896	0.791983	0.826426	-7.91405
P35637_FUS	0.376439	23.1863	1.96171	0.0950336	0.134705	-6.31015
P35658_NUP214	-0.0279639	20.762	-0.521077	0.617427	0.673654	-7.89736
P35659_DEK	0.191611	22.6625	3.92153	0.0050641	0.0110208	-3.32489
P35670_ATP7B	-0.182138	15.321	-2.84825	0.0269936	0.0454233	-4.96006
P35749_MYH11	0.531531	17.3325	2.3843	0.0488575	0.0760561	-5.67602
P35754_GLRX	-0.690315	17.3299	-4.37904	0.00290737	0.00694504	-2.70739
P35790_CHKA	0.123606	18.5325	1.32675	0.223781	0.283491	-7.15332
P35813_PPM1A	0.622611	19.5224	10.1339	1.26781e-05	0.000107025	3.27941
P35908_KRT2	-1.20471	17.3506	-1.14523	0.301733	0.3678	-7.35226
P35914_HMGCL	1.2403	19.2499	15.3182	6.62804e-07	1.4915e-05	6.53588
P35998_PSMC2	0.201867	22.5362	3.85566	0.00553387	0.0118699	-3.42053
P36404_ARL2	-0.0387731	20.8273	-0.750774	0.47581	0.541768	-7.74064
P36405_ARL3	-0.226045	21.5169	-5.43051	0.000790252	0.00237013	-1.29828
P36406_TRIM23	0.0610057	15.5794	0.80025	0.452	0.519479	-7.67188
P36507_MAP2K2	0.278864	20.5865	6.00735	0.000422187	0.00144973	-0.607283
P36508_ZNF76	-0.0784921	15.1968	-1.20049	0.266695	0.330965	-7.30211
P36542_ATP5F1C	0.171277	23.5132	3.0622	0.0169059	0.0304418	-4.61075
P36543_ATP6V1E1	-0.031149	19.9452	-0.546415	0.600742	0.658772	-7.88261
P36551_CPOX	-0.114252	19.6169	-1.72212	0.126092	0.172492	-6.63428
P36578_RPL4	-0.444728	24.8167	-7.42405	0.000106737	0.000510273	0.91491
P36639_NUDT1	0.12322	19.9351	0.514456	0.624724	0.679973	-7.89814
P36776_LONP1	0.757022	21.9927	7.9602	7.56902e-05	0.000396846	1.32943
P36871_PGM1	1.28653	19.7911	24.7837	1.95494e-08	1.98257e-06	10.3195
P36873_PPP1CC	-0.310624	20.8477	-1.80329	0.116946	0.161462	-6.52813
P36897_TGFBR1	0.236717	15.8399	2.38665	0.0462812	0.0726103	-5.65201
P36915_GNL1	-0.647048	22.0396	-13.232	1.90711e-06	3.04099e-05	5.37481
P36941_LTBR	-0.725403	17.4899	-4.50342	0.00252348	0.00617553	-2.54781
P36954_POLR2I	-0.121771	19.4239	-1.87821	0.0998589	0.140705	-6.41254
P36955_SERPINF1	1.29398	17.8646	2.78018	0.0342146	0.0557251	-5.1884
P36956_SREBF1	0.617398	18.111	5.10542	0.00114708	0.0031842	-1.7077
P36957_DLST	0.589334	22.8166	14.3183	1.08033e-06	2.09018e-05	6.00014
P36959_GMPR	0.429199	15.9439	5.44666	0.0012539	0.00343435	-1.55849
P36969_GPX4	-1.55751	19.9453	-10.6109	1.51324e-05	0.000121411	3.20027
P37108_SRP14	0.546304	23.4336	11.0681	6.81503e-06	6.93911e-05	3.96745
P37198_NUP62	0.151685	20.379	2.88173	0.0220384	0.0381311	-4.88854
P37235_HPCAL1	-0.61119	19.4316	-8.99007	2.91456e-05	0.000192599	2.35562
P37268_FDFT1	-0.349096	21.1628	-4.66719	0.0019405	0.00494951	-2.28321
P37802_TAGLN2	-0.12776	23.4577	-2.20613	0.060838	0.091794	-5.92684
P37837_TALDO1	0.722046	24.528	15.5896	5.83508e-07	1.38111e-05	6.6753
P38117_ETFB	0.0414739	23.5015	0.869796	0.411535	0.47898	-7.64026
P38159_RBMX	0.209836	23.2875	2.71013	0.0284434	0.0475056	-5.1536
P38398_BRCA1	-0.192171	16.5477	-1.91524	0.0944519	0.13398	-6.35891
P38432_COIL	-0.522911	20.4089	-9.98095	1.41021e-05	0.000115458	3.16133
P38435_GGCX	0.0347296	18.7831	0.545528	0.601322	0.659313	-7.88313
P38570_ITGAE	-0.474887	15.666	-3.07017	0.0367044	0.0592474	-4.87133
P38571_LIPA	0.10551	19.3089	1.55507	0.161271	0.213921	-6.86213
P38606_ATP6V1A	-0.324277	21.7467	-5.60966	0.00064747	0.00203751	-1.0789
P38646_HSPA9	-0.328432	24.4445	-7.03551	0.000152366	0.000666416	0.520307
P38919_EIF4A3	-0.156602	23.772	-2.8014	0.024826	0.0422809	-5.01258
P38935_IGHMBP2	-0.0711392	18.6462	-0.542652	0.603579	0.661096	-7.88445
P38936_CDKN1A	-0.0570975	16.1421	-0.359532	0.729397	0.772135	-7.97565
P39019_RPS19	-0.32408	24.9955	-6.47006	0.000262988	0.00100923	-0.0841081
P39023_RPL3	-0.338384	24.2104	-5.33525	0.000880107	0.00257366	-1.41672
P39060_COL18A1	-0.0291864	16.2326	-0.186506	0.857122	0.881414	-8.02874
P39210_MPV17	0.607102	18.8551	2.41442	0.050197	0.0778862	-5.6598
P39656_DDOST	0.280145	23.6076	5.72951	0.000567986	0.00183366	-0.934571
P39687_ANP32A	0.653579	23.9233	11.3858	5.5771e-06	6.16562e-05	4.18942
P39748_FEN1	0.347851	22.5027	6.96311	0.000163087	0.000702004	0.444956
P39880_CUX1	-1.1659	18.7867	-17.5027	2.51284e-07	8.13304e-06	7.59335
P40121_CAPG	-1.12163	17.768	-9.52249	1.95718e-05	0.000146953	2.79764
P40123_CAP2	-0.769063	18.9282	-9.50116	1.98792e-05	0.000148778	2.78034
P40222_TXLNA	-0.333237	20.4327	-6.58121	0.000235586	0.000930933	0.0376483
P40227_CCT6A	-0.032819	23.8905	-0.570369	0.585198	0.64349	-7.86806
P40306_PSMB10	-0.582813	16.2362	-4.57679	0.00217026	0.00545424	-2.40534
P40337_VHL	0.526577	17.3676	5.49226	0.000737436	0.0022451	-1.22217
P40424_PBX1	0.396172	17.6546	2.54082	0.037393	0.0602438	-5.42377
P40429_RPL13A	-0.20804	24.2018	-1.96513	0.0891272	0.127713	-6.29045
P40616_ARL1	0.19754	22.3645	3.19426	0.013957	0.0259744	-4.40861
P40692_MLH1	0.104174	19.7764	2.00034	0.0830768	0.120178	-6.2343
P40763_STAT3	-0.111232	20.2956	-1.85468	0.10345	0.14512	-6.44645
P40818_USP8	3.93731	20.2315	80.2381	3.1807e-12	2.41924e-08	17.9093
P40855_PEX19	-0.563807	18.8517	-5.89054	0.000477704	0.00160062	-0.743649
P40925_MDH1	-0.360327	24.493	-6.75934	0.000198063	0.000818407	0.229724
P40926_MDH2	-0.698239	25.4728	-15.9588	4.92296e-07	1.25651e-05	6.86107
P40937_RFC5	0.289515	20.4898	6.06925	0.000395701	0.00137494	-0.535739
P40938_RFC3	0.399831	20.2726	6.15223	0.000363043	0.0012835	-0.440584
P40939_HADHA	-0.618968	21.7108	-13.7151	1.47353e-06	2.60615e-05	5.65886
P41002_CCNF	-0.00771434	15.6742	-0.0790984	0.939036	0.948136	-8.0449
P41091_EIF2S3	-0.341358	22.379	-4.959	0.0013632	0.00369394	-1.89695
P41134_ID1	-0.365809	16.9915	-2.288	0.0539679	0.0828248	-5.80425
P41162_ETV3	0.193756	16.8989	1.9405	0.0909264	0.129778	-6.3221
P41208_CETN2	1.37244	19.2646	24.4552	2.15709e-08	2.10344e-06	10.2165
P41212_ETV6	-0.176855	15.4983	-2.59664	0.0337165	0.055079	-5.32891
P41214_EIF2D	-0.807996	19.5625	-12.8564	2.34493e-06	3.50404e-05	5.14694
P41223_BUD31	0.311526	21.0914	5.17539	0.00105738	0.0029831	-1.61832
P41227_NAA10	-0.364382	20.2561	-7.06352	0.000148433	0.000652212	0.549295
P41229_KDM5C	-0.171297	17.3938	-2.05005	0.0770632	0.11259	-6.16076
P41236_PPP1R2	0.482732	17.396	6.02552	0.000414214	0.00142816	-0.586233
P41240_CSK	0.368031	21.5667	6.16344	0.000358868	0.00127371	-0.427805
P41247_PNPLA4	0.165371	16.5468	1.05747	0.323537	0.390607	-7.45806
P41250_GARS1	0.881487	21.9027	11.3634	5.65554e-06	6.18936e-05	4.17395
P41252_IARS1	0.0262253	22.8324	0.415627	0.689385	0.736752	-7.9517
P41440_SLC19A1	-0.174556	18.3751	-0.888304	0.404707	0.472045	-7.62071
P41567_EIF1	-0.108289	21.246	-1.64117	0.142138	0.191821	-6.74605
P41743_PRKCI	-0.404351	20.5839	-7.07803	0.000146438	0.000646059	0.564291
P42025_ACTR1B	0.660008	19.7697	8.1761	5.57856e-05	0.000312448	1.6349
P42126_ECI1	-0.0158088	21.923	-0.136179	0.895488	0.913135	-8.03788
P42166_TMPO	0.33914	23.6945	6.24284	0.000330765	0.00119914	-0.337681
P42224_STAT1	-1.10825	21.8855	-7.06722	0.000262752	0.00100883	0.0819597
P42226_STAT6	0.231039	16.7259	1.50059	0.188949	0.244871	-6.84367
P42285_MTREX	-0.531586	21.3066	-12.1372	3.53946e-06	4.64959e-05	4.69234
P42336_PIK3CA	0.325822	16.8867	4.30933	0.00304342	0.00722255	-2.77348
P42338_PIK3CB	0.133312	18.1866	2.12917	0.0683637	0.101716	-6.0427
P42345_MTOR	0.263247	19.1857	3.22983	0.0132598	0.0248899	-4.35439
P42356_PI4KA	0.0474935	19.1977	0.478176	0.646228	0.699276	-7.92086
P42566_EPS15	0.261832	20.1201	5.1953	0.00103329	0.00293474	-1.59302
P42575_CASP2	0.0268468	18.8229	0.360201	0.728685	0.771489	-7.97558
P42677_RPS27	-0.276261	22.5189	-3.93531	0.00497139	0.0108645	-3.30495
P42679_MATK	-0.686361	16.0565	-8.0944	5.9716e-05	0.000328892	1.55933
P42684_ABL2	-0.187797	16.9829	-2.32229	0.0510173	0.0789496	-5.75039
P42694_HELZ	-0.364085	19.1729	-4.99902	0.00129999	0.00354526	-1.84492
P42695_NCAPD3	-0.199691	19.599	-1.6192	0.148303	0.19901	-6.77681
P42696_RBM34	0.166162	18.5739	2.321	0.0511178	0.0790827	-5.75238
P42704_LRPPRC	-0.488657	23.8729	-11.659	4.71257e-06	5.57447e-05	4.37581
P42765_ACAA2	-0.635091	22.2079	-9.38834	2.15978e-05	0.000157475	2.68831
P42766_RPL35	-0.273721	24.8702	-3.66383	0.00719124	0.014839	-3.70217
P42785_PRCP	-0.520565	19.3395	-7.79988	7.66924e-05	0.000400909	1.28165
P42858_HTT	0.808297	19.6386	14.2383	1.12491e-06	2.13902e-05	5.95571
P42892_ECE1	-0.872623	18.1964	-12.7323	2.5137e-06	3.66268e-05	5.07026
P42898_MTHFR	0.613456	17.0042	5.41518	0.000804004	0.00240285	-1.31726
P43007_SLC1A4	-0.0787553	19.5333	-0.996501	0.35024	0.418411	-7.52038
P43034_PAFAH1B1	0.00672684	21.2769	0.134418	0.896629	0.913932	-8.03822
P43243_MATR3	0.0507414	23.2616	0.822146	0.436491	0.504399	-7.68193
P43246_MSH2	-0.4677	20.6216	-7.8725	7.20537e-05	0.000382443	1.35088
P43250_GRK6	-0.104155	18.7318	-1.43965	0.190596	0.246753	-7.01259
P43251_BTD	0.783659	16.8086	3.82823	0.0103955	0.0202687	-3.38007
P43304_GPD2	-0.615994	21.9935	-11.6683	4.68621e-06	5.55192e-05	4.38201
P43307_SSR1	0.206919	21.8849	1.68354	0.135936	0.184399	-6.69001
P43378_PTPN9	0.464288	18.1107	5.53645	0.000702042	0.00216271	-1.16802
P43405_SYK	0.0569863	15.2384	0.605869	0.565281	0.625113	-7.78295
P43487_RANBP1	-0.116565	23.4733	-2.46234	0.0412775	0.0655032	-5.53584
P43490_NAMPT	0.0905175	22.2982	2.09977	0.0714766	0.105686	-6.0867
P43686_PSMC4	0.157142	21.425	2.65261	0.0310003	0.0511139	-5.24248
P43897_TSFM	0.148958	22.5676	2.54318	0.03654	0.0590196	-5.41138
P45844_ABCG1	1.61821	18.0059	17.4338	1.1325e-06	2.14807e-05	6.25684
P45877_PPIC	-0.0619062	21.019	-1.09194	0.308881	0.375235	-7.42191
P45880_VDAC2	-0.322613	24.7869	-4.67005	0.00193368	0.00493936	-2.27937
P45954_ACADSB	0.324469	19.6858	5.32862	0.000886776	0.00258819	-1.42502
P45973_CBX5	0.796185	21.8406	15.2519	6.83989e-07	1.51477e-05	6.50143
P45974_USP5	-0.654457	22.9501	-9.41036	2.12496e-05	0.000155408	2.70635
P45983_MAPK8	-0.715234	18.2439	-9.90364	1.48896e-05	0.000119841	3.10105
P45984_MAPK9	0.372866	19.7122	3.28558	0.0126529	0.0239782	-4.28932
P45985_MAP2K4	-0.309115	18.121	-4.19349	0.0035351	0.00816272	-2.93605
P46013_MKI67	-0.535136	21.6322	-6.26495	0.000323384	0.00118026	-0.312735
P46019_PHKA2	0.111479	17.5903	1.56096	0.15989	0.212387	-6.85429
P46020_PHKA1	0.097695	22.7424	1.32135	0.225486	0.285319	-7.15987
P46060_RANGAP1	-0.322058	21.9405	-3.7609	0.00629421	0.0132504	-3.5591
P46063_RECQL	-0.168055	19.8328	-2.08243	0.0733778	0.108015	-6.11258
P46087_NOP2	-1.10511	21.4633	-18.6996	1.54959e-07	6.07534e-06	8.11673
P46100_ATRX	0.206629	18.523	3.52961	0.00866529	0.0173738	-3.90181
P46108_CRK	-0.331003	20.558	-7.44445	0.000104804	0.000504198	0.935186
P46109_CRKL	-0.00986276	21.4709	-0.178973	0.862726	0.885904	-8.03034
P46199_MTIF2	-0.349951	19.8437	-6.22268	0.000337663	0.00121719	-0.360495
P46379_BAG6	0.21109	22.1657	2.30816	0.0526873	0.0811214	-5.77607
P46459_NSF	0.442714	21.6425	11.0492	6.89793e-06	7.00476e-05	3.95406
P46527_CDKN1B	-0.120808	17.0659	-1.43448	0.192014	0.248292	-7.01917
P46531_NOTCH1	-0.36716	15.6879	-2.37262	0.0594986	0.090062	-5.28906
P46734_MAP2K3	-0.336202	19.1899	-3.79738	0.00598891	0.0126708	-3.50562
P46736_BRCC3	0.463818	19.0156	6.95888	0.000163739	0.000704013	0.440536
P46776_RPL27A	-0.257219	25.0326	-5.30553	0.000910419	0.00264602	-1.45394
P46777_RPL5	-0.312232	24.0162	-4.83515	0.00158124	0.00418181	-2.0594
P46778_RPL21	-0.34104	23.5272	-8.2484	5.25479e-05	0.000300058	1.70127
P46779_RPL28	-0.313988	24.1977	-4.10191	0.00398502	0.00905318	-3.06587
P46781_RPS9	-0.131057	24.9918	-2.60236	0.0334277	0.0546541	-5.32007
P46782_RPS5	-0.352765	24.9489	-6.13475	0.000369664	0.0013011	-0.460553
P46783_RPS10	-0.237655	24.8229	-2.58379	0.0347895	0.0565524	-5.35426
P46821_MAP1B	-0.877837	16.3472	-4.87068	0.00736353	0.0151329	-2.92637
P46926_GNPDA1	-0.179965	21.1646	-1.52155	0.171645	0.225637	-6.90681
P46934_NEDD4	1.51754	18.813	22.4525	4.04793e-08	2.89834e-06	9.55335
P46937_YAP1	-0.360614	18.384	-3.99055	0.00461777	0.0102042	-3.22527
P46939_UTRN	1.43429	17.5466	11.397	5.53809e-06	6.16562e-05	4.19718
P46940_IQGAP1	0.622881	22.2764	13.9976	1.27217e-06	2.33723e-05	5.82049
P46976_GYG1	-0.19455	22.4818	-3.10044	0.0159895	0.0290809	-4.55209
P46977_STT3A	0.281407	21.2521	3.45417	0.00963335	0.0190216	-4.01488
P47224_RABIF	-0.0146751	22.189	-0.158664	0.878221	0.899053	-8.03417
P47736_RAP1GAP	0.460587	16.2731	3.8177	0.00582582	0.0124178	-3.47591
P47755_CAPZA2	0.285807	21.5196	6.25071	0.000328114	0.00119237	-0.328789
P47756_CAPZB	0.284927	22.7568	5.48499	0.000743453	0.0022597	-1.23111
P47813_EIF1AX	-0.788288	19.725	-5.05582	0.00152662	0.0040557	-1.94234
P47897_QARS1	0.0624479	21.6223	1.40812	0.199396	0.25666	-7.05256
P47914_RPL29	-0.00358025	23.6565	-0.065696	0.949347	0.957403	-8.046
P47974_ZFP36L2	0.390792	18.8546	2.55355	0.0376912	0.0606343	-5.41639
P47985_UQCRFS1	-0.756594	20.377	-10.9032	7.57745e-06	7.50465e-05	3.84998
P48047_ATP5PO	0.174942	23.2186	3.73897	0.00648583	0.0136049	-3.59133
P48059_LIMS1	0.53336	18.6655	6.18413	0.000351295	0.00125503	-0.404235
P48067_SLC6A9	0.214653	16.1609	1.97895	0.0858029	0.123546	-6.26577
P48147_PREP	-0.0682831	21.3556	-1.45073	0.187586	0.243353	-6.99842
P48163_ME1	0.553595	21.3115	5.85858	0.000528195	0.00172868	-0.833588
P48200_IREB2	-0.637028	18.7276	-6.70004	0.000209759	0.000854539	0.166193
P48382_RFX5	-0.161391	17.4955	-2.08178	0.0734501	0.108079	-6.11355
P48426_PIP4K2A	0.126057	18.8406	1.90514	0.0958979	0.135803	-6.37357
P48444_ARCN1	0.30468	22.7992	5.70122	0.000585721	0.00188531	-0.968464
P48449_LSS	1.68756	21.4053	18.8871	1.52481e-07	6.06998e-06	8.14331
P48506_GCLC	0.256029	20.2835	4.39459	0.00272929	0.00660272	-2.65503
P48507_GCLM	0.139979	19.3966	1.73458	0.12378	0.169665	-6.61688
P48509_CD151	0.306941	19.3019	2.65555	0.0314418	0.0517297	-5.24678
P48552_NRIP1	-0.314124	15.1772	-5.28618	0.00147406	0.00393916	-1.80373
P48553_TRAPPC10	0.335571	18.172	5.27517	0.000942568	0.00271869	-1.49208
P48556_PSMD8	0.293949	22.6672	6.66918	0.000216148	0.000874479	0.132973
P48634_PRRC2A	-0.22552	19.3542	-3.37719	0.0107414	0.0208438	-4.13085
P48637_GSS	0.581203	21.9659	12.1119	3.59258e-06	4.66909e-05	4.67587
P48643_CCT5	-0.343444	24.0458	-5.53343	0.000704403	0.00216698	-1.17172
P48651_PTDSS1	0.416891	19.083	3.01097	0.0191889	0.0339657	-4.71788
P48681_NES	-0.0436725	15.1954	-0.53019	0.62131	0.676935	-7.73192
P48723_HSPA13	-0.0446477	18.2868	-0.602688	0.56459	0.62453	-7.84753
P48729_CSNK1A1	-0.0740425	21.2723	-0.870237	0.411309	0.47879	-7.63987
P48730_CSNK1D	-0.382602	18.5312	-4.01729	0.00445648	0.00991401	-3.18685
P48735_IDH2	0.124517	23.5519	2.22093	0.0594884	0.090062	-5.90445
P48739_PITPNB	0.722915	20.2164	14.4247	1.02406e-06	2.01787e-05	6.05888
P48960_ADGRE5	-0.960436	16.7814	-6.14916	0.000364197	0.00128542	-0.444092
P49005_POLD2	-0.362286	19.7834	-5.21873	0.00100572	0.00287035	-1.56332
P49006_MARCKSL1	0.0518652	21.7576	0.435488	0.676234	0.725449	-7.9417
P49023_PXN	0.198347	19.3088	2.49954	0.0390236	0.062382	-5.4786
P49069_CAMLG	0.136057	17.9627	1.89573	0.0972645	0.137534	-6.38721
P49116_NR2C2	0.495	17.0811	5.62334	0.000637799	0.00201374	-1.06232
P49137_MAPKAPK2	-0.156454	19.1207	-2.60873	0.0331094	0.054192	-5.31024
P49189_ALDH9A1	0.193217	22.1226	3.17327	0.0143869	0.026618	-4.44067
P49207_RPL34	-0.409844	23.8896	-4.87794	0.00150184	0.00400245	-2.00302
P49247_RPIA	-0.796868	19.7333	-15.6384	5.7044e-07	1.38111e-05	6.70007
P49257_LMAN1	-0.88475	21.245	-17.0225	3.07803e-07	9.21713e-06	7.37292
P49281_SLC11A2	0.433232	17.6294	3.67455	0.00708577	0.0146611	-3.68632
P49321_NASP	0.304954	22.7417	6.1902	0.000349109	0.00125074	-0.397339
P49327_FASN	1.60334	25.7577	24.3665	2.21564e-08	2.13318e-06	10.1885
P49336_CDK8	-0.0924	17.313	-1.025	0.337462	0.405423	-7.49168
P49354_FNTA	-0.320973	19.3463	-5.14536	0.00109489	0.00307297	-1.65659
P49356_FNTB	-0.125837	18.1513	-1.7358	0.123556	0.169418	-6.61517
P49366_DHPS	0.174367	18.4917	2.12001	0.0693187	0.102816	-6.05642
P49368_CCT3	-0.136385	24.8636	-2.84227	0.0233644	0.0401151	-4.94945
P49406_MRPL19	-0.536073	21.0815	-10.6682	8.83644e-06	8.33847e-05	3.67966
P49407_ARRB1	0.606492	19.3627	8.79003	3.40264e-05	0.000215491	2.18373
P49411_TUFM	-0.233995	24.0465	-5.78057	0.000537459	0.00175447	-0.87366
P49419_ALDH7A1	0.442671	22.5107	6.27304	0.000320727	0.00117451	-0.303615
P49427_CDC34	0.572733	19.0258	5.81676	0.000516924	0.00169764	-0.830697
P49441_INPP1	0.196004	16.2131	2.42903	0.0434079	0.0685551	-5.58701
P49447_CYB561	-0.19143	18.4642	-0.822573	0.439477	0.507137	-7.67793
P49448_GLUD2	-0.409994	17.1162	-2.40532	0.0457589	0.071865	-5.63034
P49450_CENPA	0.224387	16.529	2.16887	0.0643731	0.0964392	-5.98305
P49454_CENPF	-0.545528	17.2311	-6.37642	0.000288845	0.00108814	-0.187847
P49458_SRP9	0.555141	23.8366	11.5174	5.14032e-06	5.90148e-05	4.27968
P49459_UBE2A	0.391749	20.2173	7.38835	0.000110217	0.000522314	0.879327
P49585_PCYT1A	0.535237	20.7943	10.2485	1.17178e-05	0.000101279	3.36676
P49588_AARS1	0.507186	22.5781	5.53974	0.000744686	0.00226046	-1.21257
P49589_CARS1	0.135567	21.1827	1.79527	0.113073	0.156771	-6.53132
P49590_HARS2	0.119982	20.9672	1.55421	0.161472	0.214078	-6.86326
P49591_SARS1	-0.208338	23.0176	-1.97456	0.0878856	0.126219	-6.27673
P49593_PPM1F	0.0422081	19.1157	0.639427	0.541686	0.603583	-7.82296
P49641_MAN2A2	0.541983	16.8591	6.56073	0.000240387	0.000943924	0.0153231
P49642_PRIM1	-0.34321	19.6832	-4.75704	0.00173831	0.00452952	-2.16299
P49643_PRIM2	-0.514993	19.501	-5.78633	0.000534132	0.00174436	-0.866812
P49662_CASP4	-0.271007	15.3882	-2.49776	0.0767656	0.112241	-5.46399
P49711_CTCF	0.169666	19.2725	2.22026	0.0595486	0.0901167	-5.90546
P49715_CEBPA	-0.627904	15.5825	-3.54333	0.0200038	0.0351946	-3.77762
P49720_PSMB3	0.0739235	22.8609	1.87698	0.100044	0.14094	-6.41432
P49721_PSMB2	0.144387	23.2291	2.88468	0.0219427	0.0380086	-4.884
P49736_MCM2	0.00581828	22.6902	0.0697942	0.946193	0.954602	-8.04568
P49748_ACADVL	-0.295793	21.3124	-6.24067	0.000331501	0.00120013	-0.340138
P49750_YLPM1	0.253507	20.1301	4.04176	0.00431421	0.00964629	-3.15177
P49753_ACOT2	-0.290051	15.3926	-4.9575	0.00136563	0.00369775	-1.8989
P49754_VPS41	0.0322468	18.3713	0.52587	0.614252	0.670783	-7.89462
P49755_TMED10	-0.207227	22.7939	-3.7149	0.00670334	0.013984	-3.62677
[truncated: 5,607 more rows]

## Sheet: TAMR vs parental
	logFC	AveExpr	t	P.Value	adj.P.Val	B
A0A024RBG1_NUDT4B	0.833541	16.0932	7.96894	0.000143003	0.00106142	0.990423
A0A096LP01_SMIM26	0.287677	16.1199	3.6615	0.00721446	0.0210131	-3.55729
A0A0B4J2F0_PIGBOS1	0.0170365	17.4793	0.237244	0.818855	0.872251	-7.86567
A0A1B0GW15_LOC122394732	0.21277	21.6645	0.857356	0.427966	0.536273	-7.20208
A0A6I8PU40_TUG1	0.227964	15.6806	1.98414	0.091098	0.157424	-6.06641
A0A8Q3SIG1_LOC400499	-0.0597122	15.1854	-0.832804	0.439875	0.547466	-7.42079
A0AV96_RBM47	0.00918778	20.1329	0.141106	0.891523	0.925794	-7.88616
A0AVF1_TTC26	-0.184653	17.7773	-2.35738	0.0483776	0.0953214	-5.5469
A0AVI2_FER1L5	0.751926	18.245	9.0089	0.000502516	0.00271309	0.226453
A0AVK6_E2F8	0.0589884	15.5069	0.723544	0.491416	0.597278	-7.61092
A0AVT1_UBA6	-0.093448	20.9807	-1.84976	0.104216	0.174875	-6.30319
A0FGR8_ESYT2	-0.0101835	19.9489	-0.174319	0.866254	0.908438	-7.88025
A0JLT2_MED19	0.00122492	17.7446	0.00950929	0.992662	0.994499	-7.89737
A0JNW5_BLTP3B	0.376317	17.8406	4.66644	0.00194229	0.00760477	-2.13755
A0MZ66_SHTN1	-0.590775	21.0356	-10.7934	8.13891e-06	0.000143814	3.8989
A0PJW6_TMEM223	0.302853	18.49	1.34574	0.222813	0.320287	-6.97743
A1A4S6_ARHGAP10	0.174101	17.6894	1.7563	0.119841	0.195924	-6.43599
A1L020_MEX3A	-0.682553	17.0959	-3.92979	0.0157469	0.0388967	-3.76114
A1L0T0_ILVBL	-0.204779	19.4274	-1.95861	0.0885047	0.153767	-6.14544
A1L188_NDUFAF8	0.0582605	17.3742	0.816666	0.439429	0.547219	-7.53571
A1L390_PLEKHG3	-0.333215	21.1613	-4.99112	0.0013122	0.00564851	-1.70912
A1X283_SH3PXD2B	-0.919962	17.6655	-10.1838	1.22493e-05	0.000193084	3.44816
A2A3N6_PIPSL	0.0227989	15.0759	0.15373	0.88637	0.922448	-7.20105
A2RRP1_NBAS	-0.519399	18.9371	-9.23303	2.42436e-05	0.000305927	2.69423
A2RTX5_TARS3	-0.0765424	17.2495	-0.874351	0.409204	0.517342	-7.48532
A2RU49_HYKK	0.460124	15.6639	5.78004	0.00162615	0.00664809	-1.50035
A2RU67_FAM234B	0.011821	17.5831	0.15685	0.879526	0.917498	-7.88352
A2RUC4_TYW5	0.306635	17.993	3.77155	0.00620337	0.0186272	-3.39529
A3KMH1_VWA8	-0.0428157	20.0515	-0.592	0.571358	0.669944	-7.70349
A3KN83_SBNO1	0.253271	19.4416	3.59214	0.00794178	0.0226602	-3.66011
A4D161_FAM221A	-0.292541	16.906	-2.9097	0.0211464	0.0488117	-4.69608
A4D1E9_GTPBP10	-0.18198	19.0988	-2.48016	0.0401817	0.0819591	-5.35864
A4D1P6_WDR91	-0.112097	17.8004	-1.6664	0.136943	0.218293	-6.56102
A4D1S0_KLRG2	-0.505134	15.7691	-5.27342	0.00149334	0.00625568	-1.67319
A4D1S5_RAB19	-0.651158	16.1582	-9.23031	2.42929e-05	0.000305927	2.69198
A4D1U4_DENND11	0.48567	16.7149	3.78095	0.00612439	0.0184552	-3.38152
A5A3E0_POTEF	0.0515587	23.9206	0.0936767	0.928845	0.952016	-7.89221
A5D8V6_VPS37C	0.194022	18.8245	1.49371	0.177505	0.267606	-6.79238
A5PLL7_PEDS1	-0.0187977	17.1552	-0.0928132	0.928635	0.952016	-7.89252
A5PLN9_TRAPPC13	0.283167	17.0298	2.56011	0.0356203	0.0747303	-5.23556
A5YKK6_CNOT1	0.120312	20.6881	2.62543	0.0322896	0.0689729	-5.13481
A5YM69_ARHGEF35	-0.067409	15.3114	-0.808978	0.447307	0.55451	-7.4785
A6ND36_FAM83G	0.408092	18.6083	4.79834	0.00165321	0.00672278	-1.96168
A6NDB9_PALM3	-0.461576	17.9068	-3.83498	0.00569094	0.0174854	-3.3026
A6NDG6_PGP	-0.334931	21.6307	-7.20977	0.000129647	0.000987202	0.839989
A6NDU8_RIMOC1	0.405067	20.0352	7.76454	7.90702e-05	0.000702081	1.38683
A6NED2_RCCD1	0.0773741	17.5685	1.03104	0.334802	0.442449	-7.33472
A6NFI3_ZNF316	-0.340363	17.6222	-3.9026	0.00519453	0.0162622	-3.20434
A6NHL2_TUBAL3	0.214826	18.6652	0.936782	0.382091	0.490527	-7.42349
A6NHR9_SMCHD1	0.125442	19.5931	2.1979	0.061602	0.1154	-5.78922
A6NHX0_CASTOR2	-0.142105	17.093	-1.36708	0.211387	0.306826	-6.95318
A6NIH7_UNC119B	-0.159232	19.5559	-2.50947	0.038444	0.0792836	-5.31356
A6NJ78_METTL15	0.0866117	17.6526	0.90659	0.392977	0.501541	-7.45593
A6NK58_LIPT2	0.169375	16.9706	1.44252	0.189812	0.282043	-6.85832
A6NKD9_CCDC85C	0.353525	17.6739	2.66837	0.0302767	0.0654041	-5.06853
A6NKF1_SAC3D1	0.155889	18.2996	0.862389	0.417244	0.525334	-7.49389
A6NNL5_C15orf61	0.951671	17.1003	9.36639	2.19512e-05	0.000286573	2.80399
A7E2V4_ZSWIM8	-0.109665	18.165	-1.7769	0.116217	0.191565	-6.40695
A7KAX9_ARHGAP32	-0.25473	17.3926	-2.17856	0.0634338	0.118172	-5.81837
A8CG34_POM121C	-0.469082	17.479	-3.64263	0.0074049	0.021484	-3.5852
A8MT69_CENPX	-0.360282	18.564	-1.79021	0.118469	0.194147	-6.39492
A8MTT3_CEBPZOS	-0.0182366	16.5411	-0.181877	0.860526	0.904291	-7.87873
A8MW92_PHF20L1	0.302604	16.8399	2.44036	0.0426707	0.0860505	-5.41978
A8MXV4_NUDT19	0.67575	19.5533	9.5743	1.88473e-05	0.000256841	2.97243
A9QM74_KPNA7	-0.547467	22.4888	-3.92791	0.00603055	0.0182406	-3.29029
A9UHW6_MIF4GD	-0.084515	18.1821	-1.04544	0.328522	0.435449	-7.31992
B0I1T2_MYO1G	0.591813	21.2645	5.93185	0.00049996	0.00270311	-0.62193
B0YJ81_HACD1	-0.167132	15.4363	-1.48397	0.193146	0.286003	-6.59656
B1AK53_ESPN	-0.905302	17.2116	-8.05946	0.00013373	0.00101025	1.03434
B2RTY4_MYO9A	-0.168994	16.3233	-1.8153	0.109737	0.182378	-6.35247
B3KNS4_ERVK3-1	-0.221847	16.5848	-1.74355	0.128355	0.207238	-6.43708
C9J7I0_UMAD1	-0.0272792	17.8754	-0.269196	0.795077	0.854303	-7.85659
C9JI98_TMEM238	0.122869	16.5777	1.4048	0.200344	0.294827	-6.90612
C9JLW8_MCRIP1	0.0718996	19.1827	0.830048	0.432281	0.540705	-7.52427
E7ERA6_RNF223	-1.45215	17.3452	-14.8212	1.28849e-05	0.000197802	3.99766
E9PAV3_NACA	-0.130078	23.8274	-2.38663	0.0462826	0.0918801	-5.50216
E9PRG8_C11orf98	0.245504	20.5648	2.47654	0.0408859	0.0830647	-5.36936
L0R819_ASDURF	-0.824076	18.171	-10.8113	8.04404e-06	0.000142731	3.91182
O00115_DNASE2	-0.43646	19.7321	-6.06296	0.000398304	0.00229432	-0.399279
O00124_UBXN8	-0.228129	15.7978	-2.0105	0.081811	0.144311	-6.0691
O00139_KIF2A	-0.154801	20.1262	-2.58205	0.0344641	0.0727439	-5.20174
O00148_DDX39A	0.116653	22.2759	1.26427	0.244889	0.345364	-7.07705
O00151_PDLIM1	-0.775561	20.3022	-11.5358	5.08211e-06	0.000106446	4.41721
O00154_ACOT7	-0.520952	22.7695	-11.3978	5.53553e-06	0.000112851	4.32323
O00159_MYO1C	-0.0616693	21.1939	-1.10007	0.305545	0.412046	-7.26244
O00160_MYO1F	0.0803337	16.7171	0.103538	0.924817	0.949661	-7.26164
O00161_SNAP23	-0.0310837	19.8067	-0.421736	0.685112	0.767426	-7.79789
O00165_HAX1	0.411568	19.4132	5.78326	0.000535902	0.00284512	-0.726103
O00170_AIP	0.339852	21.2161	5.50154	0.000729842	0.00358608	-1.06579
O00178_GTPBP1	-0.111764	20.0564	-1.85984	0.102652	0.172782	-6.2887
O00186_STXBP3	-0.0132306	20.7002	-0.279286	0.787614	0.848191	-7.85348
O00189_AP4M1	-0.338868	17.9431	-5.20981	0.00101611	0.00464363	-1.429
O00192_ARVCF	-0.500996	18.6307	-5.46847	0.000757312	0.003695	-1.10638
O00193_SMAP	0.176715	20.2048	2.25713	0.0563121	0.107356	-5.69958
O00194_RAB27B	1.85125	19.7826	20.3735	8.26744e-08	7.10164e-06	8.86549
O00203_AP3B1	-0.0654397	21.2921	-0.665966	0.525955	0.629943	-7.65295
O00204_SULT2B1	-0.0261587	21.301	-0.528965	0.612207	0.706654	-7.74188
O00212_RHOD	-2.27908	18.96	-29.2655	5.72489e-09	1.82361e-06	11.5856
O00214_LGALS8	0.387467	18.4907	3.82457	0.00577177	0.017633	-3.31778
O00217_NDUFS8	0.206791	21.4295	2.7068	0.0285853	0.062385	-5.0092
O00220_TNFRSF10A	0.146602	17.3599	0.979681	0.358129	0.466581	-7.38602
O00221_NFKBIE	0.409159	17.9468	5.11056	0.00114022	0.00506523	-1.5553
O00231_PSMD11	-0.0346138	22.6188	-0.756857	0.472369	0.578643	-7.58491
O00232_PSMD12	-0.00853393	22.0714	-0.191596	0.853172	0.899035	-7.87669
O00233_PSMD9	0.036629	22.2289	0.602726	0.564566	0.664425	-7.69657
O00244_ATOX1	0.646043	21.3793	4.30552	0.00389543	0.0130502	-2.80115
O00255_MEN1	0.222471	18.1829	1.94027	0.0909577	0.157253	-6.17217
O00257_CBX4	-0.031534	18.5894	-0.504687	0.628351	0.719123	-7.7556
O00258_GET1	0.357154	18.5022	3.77798	0.00614928	0.0185011	-3.38588
O00264_PGRMC1	0.91355	22.1583	18.8574	1.45716e-07	1.05095e-05	8.26673
O00267_SUPT5H	-0.0578109	20.1738	-1.01734	0.340859	0.449056	-7.34864
O00268_TAF4	-0.0977766	17.6352	-1.326	0.224017	0.321617	-7.00356
O00273_DFFA	-0.0990695	20.6112	-1.09778	0.306483	0.412762	-7.2649
O00287_RFXAP	0.462514	17.0124	5.95275	0.000447191	0.00248083	-0.52684
O00291_HIP1	-0.937585	17.4475	-9.34115	2.23656e-05	0.000290298	2.78333
O00299_CLIC1	0.510715	23.8922	11.225	6.16846e-06	0.000121228	4.20413
O00303_EIF3F	-0.271512	22.5136	-5.95438	0.000446422	0.0024785	-0.524944
O00308_WWP2	0.665561	17.9385	8.33595	4.89058e-05	0.000491954	1.91827
O00311_CDC7	-0.0300205	16.7206	-0.337553	0.745005	0.815499	-7.83339
O00327_BMAL1	-0.0663772	16.7802	-0.656377	0.53131	0.634111	-7.66025
O00330_PDHX	0.147625	19.4909	2.80744	0.0246042	0.0551531	-4.85381
O00391_QSOX1	-0.800297	17.6103	-4.896	0.00160611	0.00659791	-1.8991
O00399_DCTN6	0.147083	17.8574	1.85169	0.103915	0.174408	-6.30042
O00400_SLC33A1	-0.31632	19.188	-3.51778	0.00880992	0.024581	-3.77096
O00401_WASL	0.13865	19.6365	1.59635	0.151819	0.236917	-6.65635
O00410_IPO5	0.198596	21.9567	3.81115	0.00587793	0.0178836	-3.33738
O00411_POLRMT	0.136983	18.2008	2.15091	0.0661492	0.122093	-5.85998
O00418_EEF2K	-0.420398	18.2532	-5.58094	0.000668301	0.00335467	-0.96897
O00422_SAP18	0.059271	22.0427	1.08524	0.311651	0.418509	-7.27825
O00423_EML1	0.0930746	15.6219	1.04462	0.333723	0.441251	-7.25664
O00429_DNM1L	-0.301687	21.1594	-6.93085	0.000168133	0.00120129	0.552667
O00442_RTCA	-1.0406	19.0071	-17.3133	2.72043e-07	1.61222e-05	7.60089
O00443_PIK3C2A	0.27262	19.4184	3.95651	0.00483237	0.0153803	-3.12644
O00458_IFRD1	0.259145	17.3954	1.33943	0.222011	0.319456	-6.98626
O00459_PIK3R2	0.0220241	17.3593	0.232043	0.822746	0.875298	-7.86704
O00461_GOLIM4	-0.00757712	18.1017	-0.117929	0.909238	0.938496	-7.88956
O00462_MANBA	0.477519	17.6621	4.80624	0.00163748	0.006673	-1.95123
O00463_TRAF5	0.531139	15.8249	4.09446	0.00782469	0.0224044	-3.28926
O00468_AGRN	-0.419049	18.0675	-6.32207	0.000305143	0.00185882	-0.105482
O00469_PLOD2	-2.0154	19.5945	-31.9427	2.99444e-09	1.18524e-06	12.2125
O00471_EXOC5	0.0967598	18.6334	1.33539	0.221074	0.318408	-6.99213
O00479_HMGN4	0.474478	18.2585	4.20881	0.00346538	0.0119015	-2.76697
O00483_NDUFA4	0.220687	22.8808	3.83045	0.00572594	0.0175521	-3.3092
O00487_PSMD14	0.0518576	22.9416	1.24547	0.250671	0.351832	-7.09951
O00488_ZNF593	0.0654005	19.5158	0.33694	0.74663	0.81671	-7.8327
O00505_KPNA3	-0.522162	20.9418	-8.8013	3.37283e-05	0.000380876	2.3292
O00506_STK25	-0.224283	17.8865	-2.60556	0.0332677	0.0707262	-5.16548
O00515_LAD1	-0.162174	21.3125	-1.69374	0.132346	0.212247	-6.52411
O00519_FAAH	0.117554	18.6461	1.84236	0.105379	0.176401	-6.3138
O00522_KRIT1	0.040179	16.7976	0.485785	0.641071	0.730618	-7.76586
O00541_PES1	-0.172373	20.6424	-1.99112	0.0842418	0.147514	-6.09766
O00559_EBAG9	0.476514	17.8494	2.95417	0.0206867	0.0479969	-4.65107
O00560_SDCBP	0.827477	18.0009	11.7577	4.43838e-06	9.63929e-05	4.56605
O00566_MPHOSPH10	-0.330657	18.999	-3.95054	0.00487109	0.0154778	-3.13505
O00567_NOP56	0.0447576	20.2064	0.287762	0.78209	0.843907	-7.85029
O00571_DDX3X	-0.0767188	22.8985	-1.04699	0.327853	0.434994	-7.31832
O00584_RNASET2	-0.355055	18.796	-5.04508	0.0012312	0.00538168	-1.63938
O00592_PODXL	-0.16492	18.6563	-1.42315	0.195353	0.28904	-6.88292
O00625_PIR	0.0670485	20.4201	0.931196	0.380914	0.489344	-7.43293
O00628_PEX7	0.232973	16.3839	2.67175	0.030124	0.0651295	-5.06332
O00629_KPNA4	-0.0983999	20.4349	-1.51833	0.170129	0.258987	-6.76013
O00712_NFIB	0.540258	17.3613	4.44771	0.00255159	0.0093693	-2.43468
O00716_E2F3	-0.0799011	15.4981	-0.561199	0.59763	0.692838	-7.57726
O00743_PPP6C	-0.093684	21.1871	-1.4074	0.199601	0.293847	-6.90285
O00746_NME4	0.0013561	15.2431	0.0217323	0.983318	0.98875	-7.83761
O00748_CES2	0.194814	15.517	3.13291	0.0152529	0.0378845	-4.35332
O00750_PIK3C2B	-0.503847	17.5497	-7.28246	0.00012131	0.000944418	0.91347
O00754_MAN2B1	0.170058	18.4471	1.75547	0.11999	0.196051	-6.43716
O00757_FBP2	2.21254	23.1513	27.848	8.26492e-09	1.93991e-06	11.2237
O00762_UBE2C	-0.175646	21.48	-2.9177	0.0208982	0.0484008	-4.68375
O00763_ACACB	0.954681	17.7441	0.836793	0.459989	0.5661	-7.14188
O00764_PDXK	-0.114565	21.8401	-2.63153	0.0319955	0.0684786	-5.1254
O00767_SCD	0.146436	22.2878	1.5587	0.16132	0.248597	-6.70704
O14497_ARID1A	-0.124791	19.0325	-1.69654	0.130971	0.210351	-6.51943
O14521_SDHD	0.176421	18.6565	0.807075	0.447749	0.554709	-7.54025
O14523_C2CD2L	0.712397	17.4477	7.71693	8.24055e-05	0.000719988	1.34113
O14524_NEMP1	-0.506721	17.1025	-6.23093	0.000334821	0.00200604	-0.207863
O14529_CUX2	-0.0386301	17.2883	-0.292487	0.780713	0.842659	-7.75626
O14530_TXNDC9	-0.239244	19.9772	-4.51482	0.00234493	0.00881799	-2.34279
O14545_TRAFD1	0.0732556	18.224	0.813051	0.441373	0.5485	-7.53877
O14548_COX7A2L	-0.175304	19.9244	-1.89436	0.0974643	0.165927	-6.23889
O14561_NDUFAB1	0.298978	20.7062	3.3991	0.0104128	0.0279516	-3.94907
O14562_UBFD1	0.230119	20.6096	2.19442	0.0627776	0.117172	-5.79916
O14569_CYB561D2	-0.0371397	16.3281	-0.364396	0.727202	0.800037	-7.79728
O14578_CIT	-0.159265	18.4558	-1.76621	0.118085	0.193684	-6.42205
O14579_COPE	0.112131	21.7096	2.1462	0.0666225	0.12271	-5.86705
O14593_RFXANK	-0.0388892	16.1071	-0.392757	0.705487	0.782907	-7.81096
O14617_AP3D1	0.0132329	21.0416	0.232985	0.822041	0.874791	-7.8668
O14618_CCS	-0.0115013	20.3293	-0.193894	0.851436	0.897871	-7.87619
O14628_ZNF195	-0.329009	16.2818	-2.86875	0.0224658	0.051223	-4.75921
O14639_ABLIM1	-0.415446	16.7664	-3.60494	0.00780184	0.0223725	-3.64109
O14641_DVL2	-0.471603	17.9728	-6.02087	0.000416236	0.00236062	-0.447808
O14646_CHD1	-0.378232	17.7845	-3.99163	0.00461113	0.0148521	-3.07588
O14647_CHD2	-0.0248385	18.291	-0.371483	0.72061	0.7945	-7.81999
O14653_GOSR2	0.275763	19.5405	3.87716	0.00537558	0.0166865	-3.24125
O14656_TOR1A	0.0147536	19.7775	0.216936	0.834075	0.884152	-7.87086
O14657_TOR1B	0.355164	18.2598	5.03797	0.00124155	0.0054207	-1.64854
O14662_STX16	0.177533	20.1408	3.3597	0.0110118	0.0292656	-4.00852
O14672_ADAM10	0.580703	19.4419	8.37041	4.75507e-05	0.000479585	1.94935
O14681_EI24	0.507886	18.8887	7.7682	7.88201e-05	0.00070149	1.39033
O14683_TP53I11	0.427992	18.3002	6.07219	0.000394488	0.00227956	-0.388669
O14686_KMT2D	0.0842009	17.8206	1.22322	0.258494	0.36075	-7.12533
O14713_ITGB1BP1	-0.0453326	16.5162	-0.226778	0.827033	0.878809	-7.86821
O14727_APAF1	0.194081	17.1689	1.74835	0.121269	0.197887	-6.44716
O14730_RIOK3	0.161132	17.5122	1.63148	0.144181	0.227694	-6.60878
O14732_IMPA2	-0.462798	18.4635	-5.99732	0.000426659	0.00240546	-0.47506
O14733_MAP2K7	-0.10222	19.2016	-1.33849	0.22011	0.317079	-6.98835
O14734_ACOT8	0.379745	19.5051	4.00851	0.0045088	0.0146058	-3.05165
O14735_CDIPT	0.3751	18.039	2.28263	0.0558339	0.106579	-5.67208
O14737_PDCD5	-0.0461765	21.9172	-0.795573	0.45086	0.5581	-7.55342
O14744_PRMT5	-0.188208	22.5576	-4.77105	0.00170891	0.0068979	-1.99786
O14745_SLC9A3R1	-0.782234	24.2798	-13.5726	1.58857e-06	4.83851e-05	5.6913
O14753_OVOL1	0.131616	15.3541	1.58861	0.168134	0.256578	-6.58159
O14757_CHEK1	0.129635	18.202	1.31753	0.226699	0.324432	-7.01383
O14763_TNFRSF10B	0.192968	16.6236	1.24438	0.251076	0.352133	-7.10076
O14772_FPGT	-0.0591844	17.0064	-0.557506	0.593517	0.689162	-7.72499
O14773_TPP1	-0.471569	19.5636	-5.46836	0.000757406	0.003695	-1.10651
O14776_TCERG1	-0.116043	21.4185	-2.08992	0.0725511	0.131093	-5.95127
O14777_NDC80	-0.364682	18.1917	-3.90664	0.00516644	0.0162007	-3.1985
O14786_NRP1	1.55616	17.0815	15.8975	5.0625e-07	2.37079e-05	6.93291
O14787_TNPO2	0.0917608	20.3763	1.29723	0.233247	0.332247	-7.03828
O14795_UNC13B	0.454601	16.1212	5.40497	0.000813301	0.0038958	-1.18472
O14802_POLR3A	-0.114455	18.9349	-2.14615	0.0666279	0.12271	-5.86713
O14817_TSPAN4	-0.399983	17.0841	-3.35761	0.0110444	0.0293074	-4.01167
O14818_PSMA7	0.310601	23.6518	7.2105	0.00012956	0.000987202	0.840728
O14828_SCAMP3	-0.203051	21.0148	-3.15722	0.0147248	0.0368482	-4.31616
O14832_PHYH	-0.23761	16.781	-0.918546	0.393154	0.501541	-7.1511
O14841_OPLAH	1.82793	18.5385	14.5696	1.1299e-06	3.89103e-05	6.09413
O14867_BACH1	0.0920986	15.305	1.1652	0.292337	0.397247	-7.04295
O14874_BCKDK	-0.0690337	18.6306	-0.615036	0.556829	0.658054	-7.68848
O14880_MGST3	-0.177637	18.9957	-1.75806	0.119528	0.195463	-6.43352
O14893_GEMIN2	0.185485	18.3829	2.2705	0.0551822	0.105572	-5.67928
O14896_IRF6	-0.8172	16.8921	-8.57465	4.03341e-05	0.000423906	2.1314
O14907_TAX1BP3	0.095506	21.0329	0.710336	0.500637	0.60694	-7.61921
O14908_GIPC1	-0.341916	19.8214	-3.94433	0.00491173	0.015581	-3.14401
O14910_LIN7A	-1.22706	19.1922	-22.737	3.68967e-08	4.41009e-06	9.70679
O14920_IKBKB	-0.0318338	17.6351	-0.423746	0.683709	0.766528	-7.79695
O14925_TIMM23	0.218782	19.9835	0.955263	0.374822	0.483468	-7.40422
O14929_HAT1	0.351758	21.8453	5.60064	0.000653934	0.00328903	-0.945077
O14933_UBE2L6	-0.663098	17.518	-4.07793	0.00432741	0.0141592	-2.98722
O14936_CASK	-0.636985	19.2966	-11.9714	3.90425e-06	8.90985e-05	4.70687
O14939_PLD2	0.22597	15.8883	2.82115	0.0241081	0.0543036	-4.83264
O14949_UQCRQ	-0.0181455	21.3002	-0.233651	0.821542	0.874616	-7.86662
O14957_UQCR11	0.224561	16.7989	1.29016	0.236439	0.335855	-7.04625
O14964_HGS	-0.134998	20.0866	-2.93993	0.0202247	0.0471251	-4.64951
O14965_AURKA	-0.216826	19.1451	-2.76538	0.0261926	0.0579858	-4.91873
O14966_RAB29	-0.334153	17.8268	-2.71864	0.0280841	0.0615042	-4.99091
O14967_CLGN	0.0249113	19.1271	0.0601777	0.954547	0.969315	-7.83568
O14972_VPS26C	0.160705	17.426	1.29874	0.232753	0.331729	-7.03646
O14974_PPP1R12A	0.0240496	20.641	0.421847	0.685034	0.767426	-7.79784
O14975_SLC27A2	-0.491678	19.4288	-4.58415	0.00218348	0.00835053	-2.25958
O14976_GAK	-0.184983	20.1863	-3.61424	0.00770186	0.0221356	-3.62729
O14979_HNRNPDL	0.133563	23.2699	1.88976	0.0981412	0.166768	-6.24555
O14980_XPO1	-0.160361	22.3265	-3.35905	0.0110218	0.0292678	-4.0095
O14981_BTAF1	-0.187216	18.8423	-3.11457	0.0156646	0.038756	-4.38138
O15013_ARHGEF10	-0.822678	17.5673	-10.4455	1.02513e-05	0.000168904	3.64456
O15014_ZNF609	0.13629	18.3976	1.89381	0.0975462	0.165978	-6.2397
O15020_SPTBN2	-0.530648	19.7814	-10.6428	8.98654e-06	0.000153353	3.78973
O15027_SEC16A	0.265671	20.8289	4.50945	0.00236078	0.00886018	-2.35013
O15031_PLXNB2	-0.338844	18.305	-4.14462	0.00376788	0.012684	-2.8576
O15033_AREL1	0.0151633	15.8853	0.198075	0.848279	0.895237	-7.87527
O15037_KHNYN	0.549955	16.7835	5.45285	0.000770677	0.00373373	-1.12559
O15040_TECPR2	-0.0279606	18.0677	-0.280536	0.786691	0.847707	-7.85309
O15042_U2SURP	-0.148981	23.0757	-3.25773	0.0127387	0.0327573	-4.16303
O15047_SETD1A	0.00379385	18.0255	0.0349676	0.973023	0.981756	-7.89673
O15049_N4BP3	-1.23942	18.0916	-15.2936	6.70568e-07	2.68552e-05	6.62899
O15056_SYNJ2	0.727169	16.0258	8.01738	6.37077e-05	0.000597601	1.62579
O15066_KIF3B	-0.0307703	17.8671	-0.391618	0.706293	0.783574	-7.81146
O15067_PFAS	-0.00232919	21.1508	-0.0565784	0.956368	0.970587	-7.89561
O15075_DCLK1	-0.790622	17.3716	-8.96301	2.97575e-05	0.000353804	2.46769
O15078_CEP290	0.0427534	15.5019	0.502693	0.639018	0.728713	-7.59742
O15084_ANKRD28	0.48436	18.9599	7.56952	9.37723e-05	0.000794377	1.19821
O15085_ARHGEF11	0.0331616	16.9869	0.38457	0.71129	0.787518	-7.8145
O15091_PRORP	-0.0122379	20.3706	-0.134123	0.896854	0.929688	-7.88725
O15111_CHUK	-0.00428007	18.1023	-0.0698216	0.946172	0.963364	-7.89467
O15116_LSM1	0.333145	20.2572	3.76478	0.006261	0.0187493	-3.40522
O15118_NPC1	-0.624583	18.5468	-6.45465	0.000267061	0.00169434	0.0416181
O15120_AGPAT2	0.562685	17.9663	5.37381	0.00084244	0.00399284	-1.22336
O15121_DEGS1	-0.0911889	17.5765	-0.507106	0.627379	0.718226	-7.7536
O15126_SCAMP1	-0.437375	20.7017	-7.97991	6.57574e-05	0.000610833	1.59076
O15127_SCAMP2	0.205497	19.6589	3.85374	0.00554827	0.0171588	-3.27528
O15131_KPNA5	0.271215	16.2706	3.51967	0.00878662	0.0245249	-3.76813
O15143_ARPC1B	-0.0211959	21.9966	-0.435545	0.675498	0.760109	-7.79135
O15144_ARPC2	0.370548	22.5118	9.15244	2.57587e-05	0.000319107	2.62722
O15145_ARPC3	0.368988	22.5852	8.70171	3.64683e-05	0.000395045	2.24283
O15151_MDM4	-0.013371	15.9253	-0.146823	0.887163	0.92245	-7.88524
O15155_BET1	0.27016	17.2204	2.27267	0.0550016	0.105332	-5.67599
O15156_ZBTB7B	0.0245938	16.6286	0.255596	0.805171	0.861275	-7.86059
O15160_POLR1C	-0.0856589	20.9571	-1.41807	0.196581	0.29052	-6.88939
O15162_PLSCR1	-1.35571	18.3155	-7.91437	9.51086e-05	0.000799017	1.26585
O15164_TRIM24	0.24381	20.2179	4.57914	0.00216392	0.00828598	-2.25532
O15169_AXIN1	-0.114513	15.6579	-0.954856	0.374022	0.482747	-7.38134
O15173_PGRMC2	0.461794	20.9967	7.82667	7.49432e-05	0.000678036	1.44612
O15182_CETN3	-0.314711	16.3271	-2.32151	0.0510776	0.0995128	-5.60164
O15211_RGL2	0.176138	18.2268	2.5569	0.0357926	0.0749888	-5.2405
O15212_PFDN6	0.331599	21.9865	5.3419	0.000873481	0.00411953	-1.26308
O15213_WDR46	-0.240404	18.6976	-1.8674	0.102456	0.172527	-6.27983
O15226_NKRF	0.334625	20.0448	6.23366	0.000333885	0.0020029	-0.204775
O15228_GNPAT	-0.147202	17.1551	-1.15557	0.283538	0.387565	-7.20189
O15230_LAMA5	0.350314	17.7612	4.77413	0.00170254	0.00687943	-1.99378
O15231_ZNF185	-0.825942	17.8295	-7.16713	0.000134834	0.00101557	0.79662
O15234_CASC3	-0.192989	17.6893	-1.84275	0.105317	0.176373	-6.31324
O15235_MRPS12	0.142745	20.1562	1.07631	0.317247	0.424532	-7.28597
O15239_NDUFA1	-0.0419495	17.5122	-0.377084	0.716615	0.791964	-7.81766
O15240_VGF	0.91303	17.1841	2.70641	0.0393053	0.0806318	-5.10257
O15247_CLIC2	0.295177	15.417	1.27178	0.253758	0.355438	-7.00199
O15254_ACOX3	0.20303	19.0591	2.52725	0.0374273	0.0776898	-5.28619
O15258_RER1	0.158404	20.1692	1.10132	0.307406	0.413608	-7.25897
O15260_SURF4	0.544773	20.5956	5.75114	0.000566866	0.00295763	-0.781143
O15264_MAPK13	0.316395	18.3866	4.07111	0.00415008	0.0137229	-2.9621
O15265_ATXN7	-0.0916571	16.7936	-1.00502	0.346382	0.454078	-7.36105
O15269_SPTLC1	-0.0753623	20.2513	-0.802691	0.44698	0.55431	-7.54749
O15270_SPTLC2	-0.220786	20.716	-3.48957	0.00916545	0.0252868	-3.81317
O15287_FANCG	-0.169312	16.8877	-1.36901	0.210808	0.306335	-6.95079
O15294_OGT	-0.0618075	20.499	-1.19739	0.267831	0.370534	-7.15491
O15297_PPM1D	0.216371	18.3226	3.5353	0.00859654	0.0241608	-3.74478
O15304_SIVA1	0.598137	16.7182	7.34634	0.000114477	0.000906915	0.977583
O15305_PMM2	-0.162237	21.7424	-3.26264	0.0126492	0.0325819	-4.15556
O15315_RAD51B	0.0248048	15.5672	0.299165	0.772982	0.837269	-7.84704
O15318_POLR3G	-0.729362	16.8977	-3.89818	0.0106869	0.0285569	-3.59029
O15321_TM9SF1	0.0255821	20.3467	0.353643	0.733396	0.805114	-7.82719
O15327_INPP4B	-0.0404043	20.6669	-0.840557	0.426725	0.535026	-7.51518
O15347_HMGB3	1.129	23.8018	9.44408	3.01929e-05	0.000356141	2.54277
O15355_PPM1G	-0.597326	21.6721	-7.60838	9.06142e-05	0.000780119	1.2361
O15357_INPPL1	0.166344	20.2636	3.20008	0.0138405	0.0350134	-4.25077
O15360_FANCA	-0.0328441	18.1192	-0.482541	0.643267	0.732248	-7.76759
O15370_SOX12	-0.00752426	15.0948	-0.119268	0.908688	0.938273	-7.82969
O15371_EIF3D	-0.317025	21.9582	-6.11473	0.000377414	0.00220422	-0.339897
O15372_EIF3H	-0.311861	21.7591	-5.89926	0.000473293	0.00259007	-0.589324
O15379_HDAC3	0.283165	18.3378	3.46506	0.0094868	0.0259955	-3.84991
O15381_NVL	-0.640376	18.8091	-11.6493	4.74072e-06	0.000100396	4.49364
O15382_BCAT2	0.252873	19.9368	4.46267	0.00250386	0.00923841	-2.41415
O15392_BIRC5	-0.125939	17.2281	-1.32471	0.224424	0.321887	-7.00513
O15394_NCAM2	2.33746	19.3543	33.8374	1.95368e-09	1.12258e-06	12.6164
O15397_IPO8	-0.572257	18.783	-8.74758	3.51763e-05	0.00038863	2.28272
O15400_STX7	0.1487	20.6687	3.0619	0.016913	0.0409542	-4.46206
O15417_TNRC18	-0.0361892	15.3741	-0.412188	0.6959	0.775759	-7.66002
O15427_SLC16A3	-1.17993	16.3557	-8.08071	0.000309212	0.00187762	0.720406
O15431_SLC31A1	0.127514	17.4336	0.984312	0.355818	0.46444	-7.38164
O15438_ABCC3	-0.350389	16.4282	-2.7304	0.0275951	0.0605698	-4.97275
O15439_ABCC4	1.1229	16.9637	15.3897	6.40789e-07	2.63544e-05	6.67817
O15440_ABCC5	1.00146	18.0063	11.4574	5.33441e-06	0.00011022	4.36393
O15446_POLR1G	-0.247435	20.3258	-3.48567	0.0092158	0.0254074	-3.81901
O15460_P4HA2	-0.625123	18.9758	-8.02336	6.33872e-05	0.000595326	1.63137
O15498_YKT6	-0.198527	20.5114	-3.69801	0.00686059	0.0201805	-3.50338
O15504_NUP42	-0.178997	17.0175	-1.82145	0.108731	0.18106	-6.34369
O15511_ARPC5	0.301686	21.7912	2.64998	0.0327395	0.0697585	-5.12095
O15514_POLR2D	-0.105238	18.1362	-1.44331	0.189596	0.281833	-6.85731
O15516_CLOCK	-0.0601357	16.0284	-0.429004	0.680104	0.763382	-7.79442
O15525_MAFG	0.146446	16.1067	1.66877	0.136465	0.217803	-6.55776
O15530_PDPK1	0.134315	17.5756	1.07612	0.315454	0.422443	-7.2879
O15533_TAPBP	1.08811	19.7791	8.09058	8.17358e-05	0.000717137	1.43177
O15534_PER1	0.0220333	16.2811	0.210551	0.84252	0.890388	-7.72065
O15541_RNF113A	0.45045	19.3438	7.04577	0.000150912	0.00111036	0.672095
O15550_KDM6A	0.102504	16.836	0.921205	0.385778	0.493945	-7.44233
O15551_CLDN3	-0.747303	17.7193	-11.1037	6.66169e-06	0.000127004	4.11947
O43143_DHX15	0.233654	22.3689	5.92784	0.00045914	0.00253073	-0.555887
O43148_RNMT	0.241126	20.0016	3.90485	0.00517886	0.0162197	-3.20109
O43149_ZZEF1	-0.14765	18.5969	-2.69293	0.0291843	0.0634366	-5.03062
O43150_ASAP2	-0.106236	17.8785	-1.47471	0.181217	0.271881	-6.81696
O43156_TTI1	-0.28417	18.6921	-4.55678	0.00222506	0.00847843	-2.28567
O43157_PLXNB1	0.157858	16.0249	1.90619	0.0957464	0.163791	-6.22176
O43159_RRP8	0.123175	19.0743	2.0903	0.0725096	0.131067	-5.95071
O43164_PJA2	-0.192152	15.5139	-2.31865	0.0512995	0.0998179	-5.60601
O43166_SIPA1L1	0.316887	17.7755	3.84226	0.00563508	0.0173851	-3.29199
O43169_CYB5B	0.526389	21.8938	9.911	1.48125e-05	0.00021946	3.23846
O43172_PRPF4	0.284136	21.0083	5.86661	0.000490052	0.00266461	-0.627642
O43175_PHGDH	0.0826366	24.2971	0.588214	0.575398	0.673146	-7.70413
O43181_NDUFS4	0.0956171	20.082	1.22098	0.259292	0.361533	-7.12791
O43189_PHF1	0.451996	16.5726	4.21232	0.00344962	0.0118741	-2.76203
O43237_DYNC1LI2	0.303855	21.606	6.18993	0.000349206	0.00207112	-0.254251
O43242_PSMD3	0.043736	21.9221	0.958404	0.367898	0.476385	-7.40694
O43252_PAPSS1	-0.372804	20.5135	-6.22398	0.000337211	0.00201639	-0.215707
O43255_SIAH2	-1.25704	16.369	-15.6015	5.80305e-07	2.55965e-05	6.78542
O43264_ZW10	-0.117115	19.9101	-2.03731	0.0785624	0.139872	-6.02947
O43272_PRODH	0.197212	15.5981	1.1752	0.31447	0.421554	-6.47181
O43278_SPINT1	0.376608	20.0642	6.5275	0.00024841	0.00162095	0.121535
O43290_SART1	0.0194028	20.2486	0.373781	0.71897	0.793264	-7.81904
O43291_SPINT2	-0.0419527	21.0504	-0.772654	0.463511	0.569885	-7.57222
O43292_GPAA1	0.0794717	19.7901	1.15722	0.282905	0.386768	-7.20006
O43293_DAPK3	0.220985	15.3903	2.38027	0.0589101	0.111394	-5.5129
O43299_AP5Z1	-0.376137	18.1107	-5.43728	0.000784263	0.00378516	-1.14479
O43301_HSPA12A	-1.31084	16.3616	-9.42515	5.22129e-05	0.000515055	2.12051
O43303_CCP110	-0.426394	16.7219	-3.01279	0.0181722	0.0433332	-4.53745
O43310_CTIF	-0.679036	17.3702	-8.44671	4.46976e-05	0.000457448	2.01779
O43314_PPIP5K2	-0.17353	18.9457	-2.73272	0.0274998	0.0603778	-4.96917
O43318_MAP3K7	-0.0696212	18.4198	-1.11989	0.297532	0.403518	-7.24106
O43324_EEF1E1	-0.14872	22.1097	-3.57907	0.00808748	0.0229591	-3.67955
O43325_LYRM1	-0.207495	15.5231	-2.59699	0.0336987	0.0714438	-5.1787
O43353_RIPK2	0.763573	18.7272	9.56305	1.9002e-05	0.000258029	2.9634
O43379_WDR62	-0.305692	15.798	-3.83387	0.0056995	0.0174991	-3.30422
O43390_HNRNPR	0.062266	22.8987	1.45633	0.186079	0.277901	-6.84063
O43395_PRPF3	0.167466	21.1563	3.52487	0.00872293	0.0244453	-3.76036
O43396_TXNL1	0.258854	23.0607	6.64506	0.000221295	0.00149057	0.249158
O43399_TPD52L2	0.289307	23.8405	5.56588	0.000679517	0.00338651	-0.987266
O43402_EMC8	0.0678311	20.2984	0.99192	0.352329	0.460515	-7.37411
O43414_ERI3	0.0965505	20.1762	0.826169	0.435308	0.543745	-7.52652
O43422_THAP12	-0.270019	18.0646	-4.03741	0.00433917	0.0141886	-3.01024
O43426_SYNJ1	-0.339335	17.0929	-2.90678	0.0212379	0.0489491	-4.70059
O43427_FIBP	-0.282882	17.618	-3.01948	0.017995	0.0430586	-4.52718
O43432_EIF4G3	-0.0572302	18.7747	-0.967736	0.363511	0.471974	-7.39789
O43439_CBFA2T2	0.158899	17.0173	1.91042	0.10121	0.171032	-6.20557
O43447_PPIH	-0.0915093	21.4953	-1.47659	0.180727	0.271406	-6.81454
O43462_MBTPS2	-0.0740644	16.3971	-0.828392	0.433161	0.541629	-7.5257
O43463_SUV39H1	-0.260087	17.3186	-1.72106	0.126529	0.204809	-6.4856
O43464_HTRA2	-0.129823	20.2203	-2.0153	0.0812206	0.143435	-6.06202
O43482_OIP5	-0.464184	17.7036	-6.19787	0.000346366	0.00205907	-0.245247
O43488_AKR7A2	-0.334846	21.1338	-4.30029	0.003079	0.0108474	-2.63878
O43491_EPB41L2	-0.931831	18.9886	-14.6713	9.05937e-07	3.29804e-05	6.30275
O43493_TGOLN2	-0.36646	19.2534	-2.43386	0.0449974	0.0898186	-5.44787
O43502_RAD51C	-0.240115	19.0836	-3.05226	0.0171529	0.0413803	-4.47686
O43504_LAMTOR5	-0.249861	18.3676	-3.76053	0.00629737	0.0188428	-3.41144
O43505_B4GAT1	-0.50151	19.6303	-6.66345	0.00021736	0.00146924	0.268973
O43513_MED7	-0.135829	16.4396	-1.47821	0.180303	0.271022	-6.81243
O43520_ATP8B1	0.688319	16.333	4.35311	0.00300385	0.0106366	-2.59575
O43521_BCL2L11	-0.304162	17.6734	-1.97378	0.087396	0.152231	-6.12589
O43524_FOXO3	-0.0519457	17.1191	-0.387773	0.709018	0.785571	-7.81312
O43542_XRCC3	0.0159378	17.9897	0.158816	0.87803	0.916638	-7.88317
O43567_RNF13	-0.305287	17.9134	-1.74441	0.124315	0.202039	-6.45558
O43570_CA12	-2.60565	18.9717	-27.6867	8.62746e-09	1.93991e-06	11.1811
O43572_AKAP10	0.121314	18.3038	2.15896	0.0653473	0.120817	-5.84788
O43581_SYT7	0.204852	16.1612	2.42738	0.0435165	0.0874332	-5.43971
O43583_DENR	0.486992	22.208	8.0772	6.05823e-05	0.000575344	1.68143
O43592_XPOT	0.492709	21.0644	2.16065	0.0726689	0.131175	-5.88092
O43598_DNPH1	-0.212901	20.8304	-0.963605	0.37125	0.480076	-7.39581
O43615_TIMM44	-0.0263111	21.2045	-0.500642	0.631062	0.721685	-7.75783
O43617_TRAPPC3	-0.237263	21.5348	-5.24387	0.000977025	0.00450504	-1.38599
O43633_CHMP2A	-0.48829	19.6521	-5.73303	0.000565819	0.00295763	-0.785886
O43639_NCK2	0.24786	16.4023	2.36166	0.0480649	0.0947541	-5.54035
O43657_TSPAN6	-0.714034	17.7376	-6.10074	0.000382936	0.00222627	-0.355909
O43660_PLRG1	0.0263466	20.4887	0.520725	0.617661	0.710613	-7.7466
O43663_PRC1	-0.00263333	19.3961	-0.0511359	0.96056	0.973937	-7.89594
O43665_RGS10	-0.335664	18.6997	-4.7819	0.00168654	0.00683649	-1.98347
O43670_ZNF207	0.0201545	21.0001	0.43133	0.678426	0.762394	-7.79336
O43674_NDUFB5	0.258733	20.3133	3.38637	0.0106024	0.0283807	-3.96826
O43676_NDUFB3	0.341633	21.0111	5.10561	0.00114683	0.00509146	-1.56163
O43677_NDUFC1	0.0955407	17.2783	0.893737	0.399389	0.50838	-7.46775
O43678_NDUFA2	0.281693	20.6427	5.82813	0.000510653	0.00274925	-0.67298
O43681_GET3	-0.3913	21.8103	-9.00589	2.87946e-05	0.000346123	2.50406
O43683_BUB1	-0.344657	16.7486	-3.92857	0.00501652	0.015828	-3.16677
O43684_BUB3	0.0383659	22.3376	0.780092	0.459379	0.565806	-7.56617
O43707_ACTN4	0.537543	22.3897	3.07681	0.0195946	0.0459793	-4.53334
O43708_GSTZ1	-0.1157	20.6203	-1.41146	0.198446	0.292598	-6.89773
O43709_BUD23	0.00547513	18.8485	0.0451383	0.965206	0.977077	-7.89627
O43716_GATC	0.173321	18.6562	1.75881	0.119395	0.195294	-6.43247
O43719_HTATSF1	0.529095	20.1369	7.57596	9.32411e-05	0.000792912	1.20449
O43731_KDELR3	-0.62104	15.7836	-6.56646	0.000239034	0.001574	0.164012
O43734_TRAF3IP2	-0.287117	15.9949	-1.51221	0.173953	0.263663	-6.76843
O43741_PRKAB2	-0.0361801	17.8403	-0.491506	0.637207	0.727191	-7.7628
O43747_AP1G1	-0.0484102	22.3495	-0.780319	0.459254	0.565805	-7.56599
O43752_STX6	-0.071536	19.6571	-1.11795	0.298309	0.404389	-7.24317
O43759_SYNGR1	1.23334	18.2474	6.56977	0.000619549	0.0031578	-0.544885
O43760_SYNGR2	0.512671	20.7646	2.85751	0.026048	0.0577208	-4.84446
O43765_SGTA	-0.110877	21.8109	-1.99143	0.0842019	0.147508	-6.0972
O43768_ENSA	0.195314	22.2253	2.67772	0.029856	0.0646599	-5.0541
O43772_SLC25A20	0.467375	18.0168	5.50646	0.000725855	0.00357319	-1.05977
O43776_NARS1	0.0814149	22.6039	1.40825	0.199358	0.293615	-6.90178
O43791_SPOP	-0.0309981	15.6476	-0.267876	0.797149	0.855969	-7.83192
O43795_MYO1B	2.35608	20.4787	29.9796	4.78948e-09	1.66434e-06	11.7597
O43805_SSNA1	-0.122407	18.9132	-1.41265	0.19811	0.292272	-6.89624
O43808_SLC25A17	0.520214	17.5811	2.86648	0.0237367	0.0535933	-4.78967
O43809_NUDT21	0.061711	22.8166	1.00785	0.345108	0.452935	-7.35821
O43813_LANCL1	0.520213	20.6884	5.55411	0.000700579	0.00347908	-1.01518
O43815_STRN	-0.575139	18.8913	-9.18901	2.50583e-05	0.000313537	2.65769
O43818_RRP9	-0.303382	19.2037	-3.22605	0.0133321	0.0339805	-4.21121
O43819_SCO2	-0.00581057	17.9595	-0.0842198	0.935099	0.956593	-7.89341
O43823_AKAP8	0.112567	18.6009	1.94428	0.0904093	0.156553	-6.16632
O43824_GTPBP6	0.104016	18.6025	0.769051	0.466241	0.572597	-7.57432
O43826_SLC37A4	0.0950493	17.2648	0.43036	0.679955	0.763382	-7.79303
O43829_ZBTB14	0.186904	16.726	1.54077	0.164668	0.252484	-6.73056
O43837_IDH3B	0.225443	20.9111	3.60587	0.00779178	0.0223604	-3.63971
O43847_NRDC	-0.126377	21.2169	-2.46963	0.0408253	0.0829857	-5.37483
O43852_CALU	0.0750478	22.1482	1.64425	0.141495	0.224231	-6.59137
O43861_ATP9B	0.0930848	15.7102	0.962339	0.366043	0.474466	-7.40313
O43865_AHCYL1	-0.517395	20.496	-8.94699	3.01263e-05	0.000355975	2.45407
O43895_XPNPEP2	-0.0794746	15.4961	-0.48418	0.657308	0.743736	-7.07073
O43896_KIF1C	0.0780639	18.6513	0.728181	0.488736	0.594398	-7.60736
O43900_PRICKLE3	-0.0686385	16.2715	-0.9266	0.383146	0.491633	-7.43727
O43913_ORC5	-0.0141921	19.028	-0.267788	0.79612	0.855183	-7.85701
O43920_NDUFS5	0.108456	20.8849	2.0047	0.0825311	0.145347	-6.07765
O43924_PDE6D	-0.237519	18.9729	-1.27979	0.242984	0.343494	-7.0568
O43929_ORC4	0.040291	18.5358	0.632655	0.545865	0.647701	-7.67665
O43933_PEX1	0.21406	17.9704	2.28071	0.0543352	0.104295	-5.66377
O60216_RAD21	0.328542	20.3662	5.73019	0.000567564	0.00295775	-0.789273
O60220_TIMM8A	0.281861	17.8206	3.3085	0.0118454	0.0309706	-4.08598
O60229_KALRN	1.09748	16.0194	5.71702	0.00171371	0.00691154	-1.20835
O60231_DHX16	0.136625	19.6992	2.08873	0.0726822	0.131175	-5.95305
O60232_ZNRD2	0.240529	19.4629	2.33712	0.0498847	0.0977085	-5.57784
O60237_PPP1R12B	0.132094	16.2541	1.27109	0.241913	0.34217	-7.0694
O60238_BNIP3L	0.101561	15.4101	1.17658	0.275554	0.378546	-7.17843
O60239_SH3BP5	-0.0907234	15.9477	-1.3253	0.224236	0.321811	-7.00441
O60243_HS6ST1	-0.26803	15.6995	-3.1847	0.0141512	0.0356476	-4.27422
O60244_MED14	-0.0371079	19.3946	-0.662193	0.527778	0.631039	-7.65615
O60256_PRPSAP2	0.356454	20.2669	5.53596	0.000702425	0.00348252	-1.02371
O60264_SMARCA5	-0.06355	21.4198	-1.24705	0.250123	0.351387	-7.09766
O60268_KIAA0513	0.581385	16.9913	5.28739	0.000929474	0.00433282	-1.33126
O60271_SPAG9	0.449896	19.7026	8.17462	5.5854e-05	0.000541883	1.77132
O60281_ZNF292	-0.0469663	19.2926	-0.398743	0.701514	0.779857	-7.80811
O60282_KIF5C	1.11951	17.3826	9.8435	1.55365e-05	0.000226924	3.18578
O60287_URB1	0.18308	18.4461	1.72979	0.124663	0.202476	-6.47315
O60291_MGRN1	0.00392071	15.6605	0.0549631	0.957612	0.971443	-7.89571
O60292_SIPA1L3	0.147953	16.7822	1.51172	0.17177	0.260966	-6.76881
O60293_ZFC3H1	-0.596605	18.4404	-5.55383	0.000688639	0.00342527	-1.00192
O60294_LCMT2	0.209028	17.0191	2.70326	0.0287369	0.0626498	-5.01466
O60306_AQR	-0.274027	20.276	-5.2917	0.000924909	0.00431945	-1.32586
O60313_OPA1	0.367309	20.1024	7.49561	0.000100125	0.000823959	1.12571
O60318_MCM3AP	-0.26964	18.6396	-4.13554	0.00381294	0.0128132	-2.87046
O60331_PIP5K1C	0.408251	16.2489	4.77594	0.0016988	0.00687159	-1.99138
O60333_KIF1B	-0.353616	17.8689	-3.41826	0.0101343	0.0273287	-3.92023
O60341_KDM1A	-0.212064	20.7648	-4.06944	0.00415919	0.0137411	-2.96447
O60343_TBC1D4	0.233312	18.497	3.93859	0.0049496	0.0156751	-3.15229
O60353_FZD6	-0.229934	17.4179	-1.68011	0.134196	0.214809	-6.54214
O60427_FADS1	0.0105539	18.6207	0.1645	0.873709	0.913249	-7.88213
O60437_PPL	-0.0998438	19.3927	-1.45526	0.186368	0.278224	-6.84202
O60476_MAN1A2	0.715398	19.3767	8.8075	3.35654e-05	0.000380876	2.33455
O60493_SNX3	-0.170812	21.782	-3.00571	0.0183618	0.043693	-4.54834
O60499_STX10	-0.248172	17.9344	-2.89737	0.0215348	0.0495288	-4.71508
O60502_OGA	-0.493578	20.6179	-5.97255	0.00043794	0.00244562	-0.503812
O60503_ADCY9	-0.352522	16.6394	-3.42069	0.0100995	0.0272637	-3.91657
O60504_SORBS3	-0.390707	16.9807	-1.45464	0.198355	0.292576	-6.78219
O60506_SYNCRIP	-0.224286	23.9474	-4.84903	0.00155499	0.00644331	-1.89476
O60508_CDC40	-0.119682	19.1304	-1.66053	0.138137	0.219695	-6.56909
O60512_B4GALT3	0.289994	16.6828	2.289	0.0536565	0.103326	-5.65116
O60518_RANBP6	0.232972	18.998	2.07066	0.0749183	0.13467	-5.98084
O60524_NEMF	-0.36208	19.8174	-6.02602	0.000413996	0.00235655	-0.441863
O60547_GMDS	-0.195473	20.808	-4.60753	0.00208897	0.00804543	-2.21691
O60551_NMT2	-0.216393	17.528	-2.19562	0.0618148	0.115685	-5.79266
O60563_CCNT1	-0.226154	17.8195	-2.94042	0.0202102	0.0471153	-4.64876
O60566_BUB1B	-0.381683	18.5115	-5.81124	0.000519998	0.00277999	-0.692944
O60568_PLOD3	0.615768	20.9884	9.28854	2.32582e-05	0.000297339	2.74009
O60573_EIF4E2	-0.281197	19.2181	-3.13731	0.0151558	0.037729	-4.34658
O60583_CCNT2	0.197314	16.427	2.26871	0.0553327	0.105834	-5.68201
O60610_DIAPH1	-0.0303201	21.3943	-0.565635	0.588252	0.684295	-7.72003
O60613_SELENOF	-0.423962	18.1667	-3.38481	0.0107037	0.0285818	-3.97506
O60645_EXOC3	0.016133	19.1442	0.238631	0.817818	0.871511	-7.8653
O60658_PDE8A	0.197318	15.3841	1.85844	0.117333	0.192783	-6.10942
O60664_PLIN3	-0.274883	20.984	-5.21509	0.00100995	0.00462615	-1.42233
O60669_SLC16A7	-0.316223	15.4316	-3.86492	0.00721508	0.0210131	-3.41876
O60671_RAD1	0.196827	18.466	2.10087	0.0713586	0.129489	-5.93493
O60673_REV3L	0.084421	15.177	1.2497	0.262337	0.364805	-6.99367
O60675_MAFK	-0.0246776	15.7297	-0.289769	0.779886	0.842004	-7.85014
O60678_PRMT3	-0.0346674	19.536	-0.470521	0.651438	0.738798	-7.77388
O60683_PEX10	0.106081	16.1641	0.43872	0.678401	0.762394	-7.30583
O60684_KPNA6	0.117745	22.0249	1.81807	0.109283	0.181819	-6.34852
O60701_UGDH	1.2934	22.5469	12.0001	5.42089e-06	0.000111705	4.41935
O60716_CTNND1	0.128294	21.032	2.62928	0.0321038	0.0686527	-5.12887
O60725_ICMT	0.177227	17.3949	0.881283	0.407213	0.515251	-7.47737
O60739_EIF1B	-0.0231358	17.4444	-0.34611	0.738822	0.810024	-7.83013
O60749_SNX2	-0.230203	21.6515	-4.85567	0.00154259	0.00641453	-1.88602
O60762_DPM1	-0.151313	21.5872	-2.86652	0.0225399	0.0513309	-4.76264
O60763_USO1	-0.0859234	20.8457	-1.46113	0.1848	0.276314	-6.83447
O60765_ZNF354A	0.00882555	15.3007	0.0754579	0.943119	0.961737	-7.37984
O60779_SLC19A2	-0.751914	16.447	-3.89513	0.00574262	0.0175952	-3.27543
O60783_MRPS14	-0.154105	19.2401	-2.06922	0.0748596	0.134628	-5.98209
O60784_TOM1	-0.134333	18.818	-0.976553	0.360558	0.469026	-7.38807
O60825_PFKFB2	-1.43483	17.95	-13.1478	1.99663e-06	5.59131e-05	5.44159
O60826_CCDC22	0.0349272	20.1587	0.6103	0.559798	0.660543	-7.69161
O60828_PQBP1	-0.057295	21.807	-1.11264	0.300444	0.406675	-7.24892
O60830_TIMM17B	0.140758	19.5624	1.90939	0.0952869	0.163243	-6.21712
O60831_PRAF2	-0.498996	19.8167	-4.41666	0.0028101	0.010105	-2.51819
O60832_DKC1	0.661167	20.861	5.44853	0.000935968	0.00435216	-1.27688
O60841_EIF5B	0.0421186	21.6786	0.971664	0.361677	0.470321	-7.39406
O60869_EDF1	-0.0795631	22.7178	-1.87722	0.100009	0.169376	-6.26367
O60870_KIN	-0.259364	18.8927	-4.56909	0.00219119	0.00837164	-2.26896
O60879_DIAPH2	0.0844291	18.3347	0.848704	0.422454	0.530913	-7.50807
O60884_DNAJA2	0.611033	21.929	12.333	3.15728e-06	7.63841e-05	4.93987
O60885_BRD4	-0.0241714	18.9234	-0.259905	0.801969	0.858712	-7.85934
O60888_CUTA	0.41637	22.4093	2.49194	0.0435142	0.0874332	-5.38263
O60906_SMPD2	0.311584	16.9899	2.80816	0.0245777	0.0551502	-4.85269
O60907_TBL1X	-0.320811	18.0415	-2.51218	0.0383136	0.0790573	-5.3097
O60921_HUS1	6.84581e-05	18.089	0.00064826	0.9995	0.9995	-7.89743
O60925_PFDN1	0.293441	22.0232	3.32307	0.0117002	0.0306749	-4.069
O60927_PPP1R11	0.340951	17.8391	3.40773	0.0102864	0.0276706	-3.93608
O60930_RNASEH1	-0.521812	17.1573	-5.69006	0.000592888	0.00306258	-0.837298
O60934_NBN	-0.124682	20.8672	-2.71861	0.0280852	0.0615042	-4.99095
O60936_NOL3	0.709447	21.0007	9.7807	1.62459e-05	0.000235227	3.13647
O60942_RNGTT	-0.169923	19.4044	-2.87227	0.0223489	0.0510175	-4.75377
O75027_ABCB7	0.0503163	19.1956	0.94188	0.375762	0.484272	-7.4228
O75038_PLCH2	0.0530074	19.787	0.88834	0.402104	0.510816	-7.47267
O75044_SRGAP2	0.196857	19.6613	2.67877	0.029809	0.0645763	-5.05248
O75052_NOS1AP	-2.05124	16.3322	-11.5636	6.72742e-06	0.000127653	4.17295
O75054_IGSF3	1.48287	20.0221	10.7756	1.2595e-05	0.000194608	3.51343
O75061_DNAJC6	-0.36415	17.329	-3.48024	0.00928629	0.0255557	-3.82713
O75063_FAM20B	-0.00582604	18.8321	-0.0756302	0.941703	0.961062	-7.89419
O75064_DENND4B	-0.100832	16.3039	-0.887346	0.412292	0.520472	-7.37034
O75081_CBFA2T3	0.0154045	15.0926	0.103428	0.923339	0.948526	-7.20931
O75083_WDR1	0.417788	22.9576	9.23623	2.41854e-05	0.000305927	2.69688
O75093_SLIT1	-0.664572	17.0758	-2.94232	0.0217906	0.0499817	-4.68768
O75110_ATP9A	-0.282281	18.0583	-4.11701	0.00390675	0.0130731	-2.89676
O75113_N4BP1	0.235586	17.6493	3.22465	0.013359	0.0340205	-4.21334
O75116_ROCK2	0.0544492	19.9332	0.821713	0.436723	0.544598	-7.53142
O75122_CLASP2	-0.207821	18.6922	-3.31254	0.0117771	0.0308448	-4.07985
O75127_PTCD1	-0.0388022	18.6994	-0.568801	0.586208	0.682437	-7.71808
O75128_COBL	-0.128638	16.5449	-1.22253	0.258739	0.360948	-7.12612
O75131_CPNE3	0.754846	23.2564	16.1983	4.41773e-07	2.27281e-05	7.07986
O75140_DEPDC5	-0.332647	15.3723	-2.08474	0.116347	0.191697	-5.41668
O75143_ATG13	-0.113878	18.1159	-1.90931	0.0952978	0.163243	-6.21723
O75144_ICOSLG	-0.231381	17.7181	-1.09484	0.310374	0.417014	-7.26561
O75145_PPFIA3	0.206212	17.5069	2.64553	0.031331	0.0673014	-5.1038
O75146_HIP1R	0.0738117	19.231	0.436558	0.675854	0.760286	-7.78987
O75147_OBSL1	-0.250395	17.7173	-1.38987	0.206888	0.302017	-6.9242
O75150_RNF40	0.0365586	19.4912	0.499473	0.631846	0.722474	-7.75847
O75151_PHF2	0.84241	18.7994	11.322	5.80369e-06	0.000117069	4.2712
O75152_ZC3H11A	0.131837	20.7079	2.09205	0.0723172	0.130825	-5.94809
O75153_CLUH	-0.535274	21.3214	-7.45242	0.000104059	0.000846253	1.08309
O75157_TSC22D2	-0.0743065	16.6994	-0.647919	0.536471	0.638796	-7.66616
O75164_KDM4A	-0.161375	19.4237	-2.10844	0.0705446	0.128425	-5.92361
O75165_DNAJC13	-0.449336	19.5564	-9.23014	2.4296e-05	0.000305927	2.69184
O75167_PHACTR2	0.0635405	20.5929	0.563657	0.590156	0.685884	-7.72057
O75170_PPP6R2	0.00913592	20.2441	0.152592	0.882768	0.919575	-7.88426
O75175_CNOT3	-0.117783	20.1939	-2.36478	0.0478383	0.0943803	-5.53558
O75177_SS18L1	0.0673434	16.4964	0.770229	0.464864	0.571364	-7.57419
O75179_ANKRD17	-0.328046	18.5425	-5.09702	0.00115841	0.00512502	-1.57264
O75182_SIN3B	0.0177784	16.7072	0.24209	0.815235	0.869606	-7.86437
O75185_ATP2C2	0.126232	16.4969	1.2455	0.250661	0.351832	-7.09947
O75190_DNAJB6	-0.217375	18.1559	-2.16162	0.0650837	0.120447	-5.84387
O75191_XYLB	-0.529736	17.1698	-5.46063	0.000763989	0.00371782	-1.11602
O75204_TMEM127	-0.110417	15.6876	-1.05185	0.346526	0.454174	-7.14385
O75208_COQ9	0.802963	18.3717	3.8964	0.0064204	0.0191137	-3.34877
O75223_GGCT	0.248998	22.5437	3.96878	0.00475379	0.0151934	-3.10876
O75251_NDUFS7	0.256451	20.2058	3.31939	0.0116625	0.0305972	-4.06948
O75306_NDUFS2	0.147668	20.7834	2.42378	0.0437535	0.0878171	-5.44522
O75312_ZPR1	-0.294649	20.2768	-5.40183	0.000816192	0.00389987	-1.18861
O75317_USP12	0.0328002	16.1532	0.227811	0.826885	0.878809	-7.84323
O75319_DUSP11	-0.285944	17.6016	-2.49075	0.039545	0.0809862	-5.34237
O75323_NIPSNAP2	0.256542	20.4091	2.38887	0.046915	0.0928943	-5.50562
O75325_LRRN2	1.21095	17.2405	3.69573	0.00905974	0.0250948	-3.6833
O75330_HMMR	-0.374981	19.0081	-5.42313	0.000796837	0.00382652	-1.16226
O75340_PDCD6	0.688103	22.1488	8.94865	3.0088e-05	0.000355975	2.45548
O75347_TBCA	-0.544165	23.2458	-9.64921	1.78525e-05	0.00024815	3.03233
O75348_ATP6V1G1	0.0088875	21.1017	0.0700524	0.946102	0.963364	-7.89463
O75351_VPS4B	-0.049371	20.6324	-1.0579	0.323165	0.430193	-7.307
O75352_MPDU1	-0.44089	20.3449	-9.68176	1.74388e-05	0.000245525	3.05822
O75356_ENTPD5	0.19913	16.4458	2.24115	0.0576925	0.10947	-5.72381
O75362_ZNF217	0.356254	19.9391	4.18537	0.00357267	0.0121988	-2.8
O75367_MACROH2A1	0.284706	23.9412	5.53471	0.000703398	0.0034838	-1.02523
O75368_SH3BGRL	-0.342818	21.6193	-4.46427	0.0024988	0.00923313	-2.41195
O75369_FLNB	-1.43306	23.3839	-29.0477	6.05013e-09	1.85013e-06	11.5315
O75376_NCOR1	-0.195824	18.0341	-2.71825	0.0281005	0.0615201	-4.99152
O75379_VAMP4	0.211147	16.8393	1.88171	0.0993361	0.168462	-6.25719
O75380_NDUFS6	0.312726	20.8219	4.87323	0.00151036	0.00631199	-1.86294
O75381_PEX14	0.0266647	18.2426	0.334389	0.747296	0.817205	-7.83458
O75382_TRIM3	-0.744077	17.7795	-9.62873	1.81186e-05	0.000251095	3.01599
O75385_ULK1	-0.126495	16.0372	-1.82315	0.108455	0.180639	-6.34127
O75390_CS	-0.0251308	24.5731	-0.520355	0.617907	0.710692	-7.74681
O75391_SPAG7	-0.272876	19.337	-4.21091	0.00345595	0.0118852	-2.76401
O75394_MRPL33	-0.283509	18.9688	-3.70127	0.00682993	0.0201368	-3.49857
O75396_SEC22B	0.761678	22.6369	15.5113	6.05221e-07	2.58487e-05	6.73995
O75400_PRPF40A	-0.00934382	21.4552	-0.204775	0.843226	0.890888	-7.87375
O75410_TACC1	1.18804	19.4274	13.6698	1.50909e-06	4.68983e-05	5.7473
O75414_NME6	0.307492	16.4114	3.21234	0.0135979	0.0344682	-4.23208
O75419_CDC45	-0.0191446	17.3381	-0.0934076	0.928185	0.951906	-7.89245
O75420_GIGYF1	-0.195149	16.2537	-1.42079	0.201823	0.29649	-6.5983
O75427_LRCH4	-0.133425	17.5498	-1.70859	0.128651	0.207584	-6.5027
O75431_MTX2	0.092526	20.4666	1.25929	0.245912	0.346671	-7.08331
O75436_VPS26A	0.231405	20.9306	4.67836	0.00191402	0.00751549	-2.12155
O75438_NDUFB1	0.184139	20.7542	0.991596	0.356591	0.465132	-7.37022
O75439_PMPCB	-0.48877	22.0359	-5.94597	0.000450408	0.00249297	-0.534736
O75446_SAP30	-0.000884307	18.6203	-0.00921364	0.99289	0.994582	-7.89738
O75448_MED24	-0.0652101	18.3967	-1.15374	0.284246	0.388115	-7.20393
O75449_KATNA1	0.60687	17.2641	7.57738	9.31244e-05	0.000792802	1.20587
O75460_ERN1	-0.204535	15.7779	-2.81323	0.0243932	0.0548167	-4.84486
O75461_E2F6	-0.178034	16.4513	-1.68305	0.14827	0.2329	-6.45926
O75467_ZNF324	0.129693	15.5506	0.613607	0.57616	0.673818	-7.5192
O75475_PSIP1	-0.0342745	20.4605	-0.619095	0.554291	0.655265	-7.68578
O75477_ERLIN1	-0.117266	19.0506	-0.772239	0.465122	0.571589	-7.57099
O75486_SUPT3H	0.0247179	16.4306	0.186936	0.856696	0.901258	-7.87768
O75487_GPC4	0.0684501	16.97	0.699438	0.505507	0.611197	-7.62911
O75489_NDUFS3	0.190081	20.7422	3.81872	0.00581777	0.0177482	-3.32631
O75494_SRSF10	0.0797658	21.3998	0.940707	0.376325	0.484892	-7.42391
O75496_GMNN	0.120804	17.9092	1.87787	0.0999106	0.169248	-6.26273
O75503_CLN5	-0.405551	17.1707	-3.91858	0.00508423	0.0159823	-3.18122
O75506_HSBP1	-0.240091	17.9583	-1.47051	0.184022	0.275475	-6.82233
O75521_ECI2	-1.50038	19.0197	-21.3291	5.9044e-08	5.86223e-06	9.21822
O75525_KHDRBS3	0.594729	17.9785	7.16773	0.000566356	0.00295763	-0.290637
O75528_TADA3	-0.0328393	17.9118	-0.305725	0.768174	0.833834	-7.84483
O75529_TAF5L	0.0822019	17.6328	0.910237	0.391172	0.499834	-7.45255
O75530_EED	-0.0184506	19.1743	-0.310202	0.764899	0.831459	-7.84328
O75531_BANF1	0.279833	24.1866	6.48206	0.000259865	0.00166807	0.0717681
O75533_SF3B1	0.0824021	22.6681	1.79669	0.112833	0.186954	-6.37893
O75534_CSDE1	-0.228294	23.0137	-3.14578	0.0149708	0.0373903	-4.33364
O75554_WBP4	-0.399502	17.2827	-3.78998	0.00604959	0.0182803	-3.36832
O75564_JRK	-0.02371	15.738	-0.324966	0.754136	0.823271	-7.83804
O75569_PRKRA	0.0436042	20.0952	0.497996	0.632839	0.723501	-7.75927
O75575_CRCP	-0.110336	16.7628	-0.888989	0.401777	0.510485	-7.47208
O75582_RPS6KA5	0.633118	18.7354	6.46921	0.000263211	0.00168108	0.0576454
O75586_MED6	-0.0904159	17.469	-1.21558	0.261226	0.363824	-7.13412
O75592_MYCBP2	-0.282329	17.5783	-3.34482	0.0112473	0.0297117	-4.031
O75600_GCAT	0.971557	19.4048	14.5222	9.75397e-07	3.45227e-05	6.22249
O75607_NPM3	-0.51952	21.9754	-10.9157	7.51664e-06	0.000135694	3.98651
O75608_LYPLA1	0.412426	21.9727	3.58137	0.00885813	0.0246884	-3.73577
O75616_ERAL1	-0.231926	19.9047	-3.41135	0.0102338	0.0275427	-3.93062
O75629_CREG1	-0.0478724	19.7904	-0.24152	0.816489	0.870532	-7.86403
O75635_SERPINB7	0.190118	18.964	3.38096	0.0106842	0.0285569	-3.97643
O75643_SNRNP200	-0.158216	21.8729	-3.69076	0.00692938	0.0203359	-3.51408
O75648_TRMU	0.0321843	17.8333	0.44417	0.669526	0.754833	-7.78716
O75663_TIPRL	-0.0246936	19.9724	-0.346664	0.738422	0.809818	-7.82991
O75665_OFD1	-0.0528389	15.7175	-0.753059	0.474516	0.580335	-7.58793
O75674_TOM1L1	0.159569	20.0131	1.91328	0.0947302	0.162635	-6.21146
O75676_RPS6KA4	-0.274651	17.9943	-2.87057	0.0224053	0.0511156	-4.7564
O75683_SURF6	0.247529	18.4669	1.47686	0.183024	0.274249	-6.81416
O75688_PPM1B	-0.483099	19.5623	-7.43932	0.000105286	0.000851703	1.07012
O75689_ADAP1	0.0180513	17.5854	0.208329	0.840549	0.889534	-7.87292
O75691_UTP20	-0.632367	18.9464	-7.9583	6.6973e-05	0.000619926	1.5705
O75694_NUP155	-0.119126	21.4728	-2.55891	0.0356845	0.0748444	-5.23741
O75695_RP2	-0.330266	19.2014	-3.70678	0.00677848	0.0200165	-3.49046
O75716_STK16	0.299357	15.7475	4.15524	0.00371591	0.0125533	-2.84256
O75717_WDHD1	-0.232287	20.0934	-2.47146	0.0407128	0.082779	-5.37202
O75718_CRTAP	-0.194074	18.3717	-1.94173	0.090758	0.157014	-6.17005
O75746_SLC25A12	0.388216	20.9606	7.36842	0.000112216	0.00089271	0.999633
O75752_B3GALNT1	-0.315025	17.294	-2.34977	0.0489381	0.0961778	-5.55852
O75764_TCEA3	-0.0252594	17.0019	-0.269139	0.797707	0.856166	-7.7639
O75781_PALM	0.245654	17.9942	1.78116	0.116214	0.191565	-6.40202
O75787_ATP6AP2	0.675038	19.8688	9.67159	1.75669e-05	0.000245969	3.05014
O75792_RNASEH2A	-0.323093	19.4896	-5.44198	0.000780132	0.003771	-1.13899
O75794_CDC123	-0.623756	20.6001	-8.50277	4.27235e-05	0.00044138	2.06775
O75808_CAPN15	0.0969607	17.6233	1.17357	0.276686	0.379829	-7.18181
O75817_POP7	-0.186674	18.978	-1.86652	0.101629	0.171474	-6.2791
O75818_RPP40	-0.0844313	19.3899	-1.50274	0.17402	0.263703	-6.78055
O75821_EIF3G	-0.144793	22.892	-2.70009	0.0288735	0.0628704	-5.01956
O75822_EIF3J	0.0414947	22.0615	0.512138	0.623373	0.715353	-7.75145
O75828_CBR3	-0.231959	19.6658	-4.32846	0.00296967	0.0105547	-2.59954
O75832_PSMD10	0.133612	20.1668	1.84368	0.105171	0.176236	-6.31191
O75843_AP1G2	-0.231559	18.4673	-1.55069	0.164075	0.251778	-6.71789
O75844_ZMPSTE24	0.166791	21.5829	3.38302	0.0106529	0.028496	-3.97331
O75864_PPP1R37	-0.000962887	18.4228	-0.0155751	0.987982	0.992193	-7.89729
O75865_TRAPPC6A	-0.195401	18.9058	-2.8272	0.0238926	0.0538976	-4.8233
O75874_IDH1	0.44722	22.7948	4.23644	0.0036471	0.0123975	-2.78886
O75879_GATB	0.0744502	17.6529	0.747812	0.477492	0.583228	-7.59207
O75880_SCO1	-0.126502	20.5868	-2.17767	0.0635201	0.11824	-5.81973
O75882_ATRN	0.0994443	16.8108	1.11144	0.300926	0.407182	-7.25021
O75884_RBBP9	0.245162	20.5262	2.67428	0.0300102	0.0649201	-5.05941
O75886_STAM2	0.0282937	19.6798	0.519997	0.618144	0.710847	-7.74702
O75896_TUSC2	-0.340665	19.1092	-5.76243	0.000548088	0.00289174	-0.750851
O75907_DGAT1	-0.00707023	16.2945	-0.0820106	0.936797	0.957461	-7.89362
O75909_CCNK	0.0555313	19.1007	0.581259	0.578207	0.675694	-7.71031
O75915_ARL6IP5	0.106234	20.1658	0.26652	0.799716	0.85772	-7.85567
O75925_PIAS1	0.00525657	16.6601	0.0518121	0.960039	0.973538	-7.89591
O75928_PIAS2	0.0580888	16.2465	0.474914	0.648446	0.736146	-7.7716
O75934_BCAS2	-0.0557599	20.5941	-1.0906	0.309432	0.416114	-7.27255
O75935_DCTN3	-0.0582026	20.5911	-1.13548	0.291351	0.396049	-7.22406
O75937_DNAJC8	-0.189013	22.1455	-3.87711	0.00537591	0.0166865	-3.24131
O75940_SMNDC1	-0.212654	19.7939	-3.86082	0.00549548	0.0170162	-3.26499
O75943_RAD17	-0.454426	16.8828	-2.56429	0.0361098	0.0755085	-5.23818
O75947_ATP5PD	0.215077	22.7003	2.32773	0.0512931	0.0998179	-5.59745
O75955_FLOT1	1.54925	19.6664	13.4042	2.14791e-06	5.81134e-05	5.40335
O75956_CDK2AP2	-0.319056	15.8478	-0.701713	0.524808	0.629197	-7.51291
O75962_TRIO	0.406143	18.2303	7.03565	0.000152346	0.0011156	0.661639
O75964_ATP5MG	0.273999	23.0958	5.73807	0.000562733	0.00295068	-0.779867
O75970_MPDZ	-0.604036	17.0404	-5.57078	0.000675842	0.003377	-0.981304
O75971_SNAPC5	-0.12849	15.9118	-1.66743	0.136736	0.218062	-6.55961
O75976_CPD	0.428154	18.7243	4.72596	0.00180552	0.00718168	-2.05789
O76003_GLRX3	0.0101368	22.8205	0.179116	0.862617	0.906069	-7.8793
O76021_RSL1D1	-0.0710408	22.0111	-1.18117	0.273834	0.376793	-7.17327
O76024_WFS1	-0.48923	18.7984	-4.54798	0.00224962	0.00853518	-2.29762
O76027_ANXA9	-1.00887	17.3824	-12.8848	2.30814e-06	6.12698e-05	5.28302
O76031_CLPX	-0.12657	21.0711	-1.63567	0.143296	0.226436	-6.60308
O76041_NEBL	0.26948	18.7506	4.7453	0.00176337	0.0070544	-2.03211
O76054_SEC14L2	-0.752183	16.713	-5.59454	0.00190001	0.00746815	-1.67854
O76061_STC2	0.439433	16.9353	4.41867	0.00264713	0.00963683	-2.47465
O76062_TM7SF2	0.0612637	18.6548	0.330324	0.751099	0.820659	-7.83543
O76070_SNCG	5.55991	20.1845	70.2696	2.79374e-09	1.18524e-06	10.8986
O76071_CIAO1	-0.0797409	21.0167	-0.812359	0.442251	0.549489	-7.53879
O76075_DFFB	0.0955549	16.497	1.31063	0.228906	0.327142	-7.02216
O76080_ZFAND5	-0.150043	16.9336	-1.61526	0.147662	0.232089	-6.6308
O76094_SRP72	-0.186045	21.6968	-4.63693	0.0020143	0.00782884	-2.17724
O76095_JTB	0.398889	18.5999	4.30035	0.00307875	0.0108474	-2.63869
O77932_DXO	0.171339	16.7949	1.39	0.204615	0.299589	-6.92468
O94760_DDAH1	-0.939941	20.2884	-13.6539	1.5218e-06	4.69118e-05	5.73816
O94761_RECQL4	0.318592	18.1113	4.67123	0.00193089	0.00757397	-2.13113
O94762_RECQL5	0.0599308	18.1003	0.766544	0.466924	0.5729	-7.57716
O94763_URI1	-0.484223	18.1525	-8.08709	6.00825e-05	0.000572018	1.6906
O94766_B3GAT3	0.259797	19.0923	1.88647	0.100395	0.169844	-6.25424
O94776_MTA2	-0.26069	21.7672	-3.65188	0.00731084	0.0212353	-3.57151
O94782_USP1	-0.107451	16.9938	-0.756127	0.472781	0.578862	-7.58549
O94804_STK10	-0.0218222	19.3439	-0.259095	0.80257	0.859214	-7.85958
O94806_PRKD3	-0.249291	15.6186	-1.93799	0.11736	0.192783	-5.7243
O94817_ATG12	0.340929	18.079	5.01099	0.00128172	0.00554855	-1.68339
O94822_LTN1	0.16889	18.8448	0.931746	0.383363	0.491732	-7.4295
O94826_TOMM70	0.124639	21.6338	2.26666	0.0555041	0.106109	-5.68511
O94829_IPO13	-0.0355804	17.6959	-0.262946	0.799711	0.85772	-7.85845
O94830_DDHD2	-0.21666	16.7359	-2.38687	0.0462653	0.0918697	-5.50178
O94832_MYO1D	-0.295067	19.7466	-3.52208	0.00875709	0.024498	-3.76454
O94842_TOX4	-0.334162	18.9413	-3.437	0.00986949	0.0268322	-3.89204
O94855_SEC24D	-1.02184	19.267	-11.6272	4.80505e-06	0.000101477	4.47883
O94864_SUPT7L	0.183707	17.3555	2.47618	0.0404237	0.0823665	-5.36476
O94874_UFL1	0.370257	20.4006	7.15096	0.000136861	0.00102727	0.78012
O94876_TMCC1	-0.0726638	15.5741	-0.755707	0.476483	0.582089	-7.52239
O94880_PHF14	-0.137329	19.6642	-2.06009	0.0759021	0.136054	-5.99568
O94886_TMEM63A	0.084899	17.1991	0.833291	0.430561	0.538907	-7.52148
O94887_FARP2	-0.198702	17.825	-3.04772	0.0172669	0.041603	-4.48381
O94888_UBXN7	0.514863	19.6144	8.72896	3.56946e-05	0.000390174	2.26654
O94901_SUN1	-0.473377	19.0016	-5.61465	0.000643922	0.00324668	-0.928114
O94903_PLPBP	-0.203505	20.8438	-4.48394	0.00243766	0.0090785	-2.385
O94905_ERLIN2	0.168008	20.5409	1.32211	0.227423	0.325347	-7.00726
O94906_PRPF6	0.0495113	21.8468	0.726774	0.489548	0.595291	-7.60844
O94907_DKK1	1.28183	17.1152	5.09718	0.00246197	0.00913042	-2.07773
O94913_PCF11	-0.0669767	19.1575	-1.10705	0.302705	0.40901	-7.25495
O94915_FRYL	-0.0261993	18.7272	-0.474213	0.648922	0.736383	-7.77196
O94916_NFAT5	0.742128	16.813	5.19207	0.00103716	0.00470571	-1.45149
O94919_ENDOD1	-0.579309	18.2372	-7.80877	7.61072e-05	0.000684868	1.42907
O94923_GLCE	-0.271972	18.1481	-2.19977	0.0614273	0.115129	-5.7864
O94925_GLS	-0.225372	20.0298	-3.96801	0.00475867	0.0152027	-3.10986
O94927_HAUS5	0.0464848	17.7069	0.645217	0.538128	0.640209	-7.66803
O94952_FBXO21	0.294648	17.863	3.8138	0.00585678	0.0178359	-3.3335
O94953_KDM4B	-0.429924	17.2611	-4.21885	0.0034205	0.0118004	-2.75284
O94955_RHOBTB3	-0.365711	16.4446	-2.62259	0.0431509	0.0868814	-5.18008
O94964_SOGA1	-1.02609	22.3818	-21.9394	4.79844e-08	5.09501e-06	9.43436
O94966_USP19	-0.143585	18.7871	-1.86765	0.101455	0.171258	-6.27746
O94967_WDR47	-0.129303	17.4959	-1.35601	0.214727	0.310495	-6.96685
O94972_TRIM37	-0.0341922	18.5179	-0.487427	0.639961	0.729462	-7.76499
O94973_AP2A2	0.185735	19.9318	3.04472	0.0173429	0.0417595	-4.48843
O94979_SEC31A	0.133307	22.1025	2.94894	0.0199582	0.0467035	-4.63564
O94992_HEXIM1	0.217176	19.059	2.28193	0.0542351	0.104152	-5.66192
O95049_TJP3	-0.464705	18.9008	-3.96001	0.00496236	0.0156914	-3.14247
O95059_RPP14	-0.0722374	18.9678	-0.780226	0.459305	0.565805	-7.56606
O95067_CCNB2	-0.597664	18.3187	-7.27029	0.000122663	0.000952042	0.901208
O95070_YIF1A	0.0502773	18.1732	0.411891	0.692004	0.77243	-7.80243
O95071_UBR5	0.144148	19.2955	2.78369	0.0254884	0.0567968	-4.89046
O95081_AGFG2	0.467299	18.1016	5.11891	0.00112915	0.00503637	-1.54461
O95104_SCAF4	-0.316552	19.2737	-6.37256	0.000289969	0.00179936	-0.0492016
O95139_NDUFB6	0.126664	20.2495	1.60502	0.1499	0.234833	-6.64465
O95140_MFN2	0.218028	19.1473	4.10203	0.00398443	0.0133017	-2.91806
O95149_SNUPN	-0.108607	16.4424	-0.698804	0.506025	0.611533	-7.62942
O95155_UBE4B	-0.23496	19.2548	-4.1957	0.00352492	0.0120519	-2.78542
O95159_ZFPL1	-0.0155037	20.6706	-0.16747	0.871456	0.911693	-7.88157
O95163_ELP1	0.23307	19.7324	4.29346	0.00310614	0.010928	-2.64831
O95164_UBL3	-1.51353	20.8135	-19.8155	1.01352e-07	8.24296e-06	8.65097
O95166_GABARAP	-0.0964839	16.8863	-0.378437	0.716645	0.791964	-7.81625
O95167_NDUFA3	0.185864	19.1409	2.02642	0.079867	0.141502	-6.04559
O95168_NDUFB4	0.0620122	21.1249	1.06963	0.318183	0.425487	-7.29473
O95169_NDUFB8	0.206711	20.4575	2.91524	0.0209743	0.0485463	-4.68754
O95178_NDUFB2	0.463383	17.7706	6.01672	0.000418052	0.00236566	-0.452605
O95182_NDUFA7	0.0985755	20.5044	1.82746	0.107758	0.179636	-6.33512
O95197_RTN3	0.164292	20.9955	2.55298	0.0360046	0.075357	-5.24655
O95202_LETM1	-0.147902	20.9721	-2.99467	0.0186612	0.0441823	-4.56529
O95208_EPN2	-0.567443	18.7078	-5.91232	0.000466764	0.00256167	-0.574025
O95210_STBD1	0.244321	17.8822	2.6311	0.0320161	0.0684844	-5.12606
O95218_ZRANB2	-0.040071	20.1373	-0.623676	0.551436	0.652691	-7.68272
O95219_SNX4	-0.62523	19.576	-11.1338	6.53526e-06	0.000126486	4.14056
O95229_ZWINT	-0.315328	18.4239	-4.58425	0.00215023	0.00824172	-2.2484
O95232_LUC7L3	-0.0290966	20.8736	-0.398813	0.701207	0.779628	-7.8083
O95235_KIF20A	-0.168422	18.5943	-2.15275	0.0659647	0.121782	-5.85721
O95238_SPDEF	0.351599	18.5293	5.53744	0.000701277	0.00347908	-1.02191
O95239_KIF4A	-0.228429	19.8399	-1.95935	0.0895478	0.155272	-6.14762
O95243_MBD4	-0.432262	17.7845	-3.78676	0.0060761	0.0183314	-3.37302
O95248_SBF1	-0.00264974	17.6398	-0.0356104	0.972528	0.981439	-7.89671
O95249_GOSR1	-0.0119362	19.2648	-0.154767	0.881112	0.9181	-7.88388
O95251_KAT7	0.120855	19.3728	2.08643	0.0729351	0.131569	-5.95647
O95260_ATE1	-0.13904	19.2228	-2.39763	0.0455183	0.0906927	-5.48531
O95273_CCNDBP1	0.455183	17.9767	5.61421	0.00064424	0.00324668	-0.928655
O95274_LYPD3	0.268205	18.2842	1.78654	0.116127	0.191541	-6.39569
O95292_VAPB	0.462904	22.7725	9.16333	2.55478e-05	0.000317583	2.63631
O95295_SNAPIN	-0.253746	19.5026	-3.66441	0.00718555	0.020951	-3.55299
O95297_MPZL1	0.0297673	18.0885	0.290441	0.779392	0.841624	-7.84992
O95298_NDUFC2	-0.0191493	19.4942	-0.213399	0.836734	0.886269	-7.87172
O95299_NDUFA10	-0.076206	21.1051	-1.3985	0.20215	0.296743	-6.91403
O95302_FKBP9	-0.046992	20.0319	-0.745777	0.478649	0.584455	-7.59367
O95319_CELF2	-0.0636433	17.3109	-0.481462	0.646075	0.734132	-7.74175
O95336_PGLS	-0.0825419	22.1167	-1.01234	0.343092	0.451064	-7.35369
O95340_PAPSS2	0.256832	18.1775	2.55537	0.0358751	0.0751412	-5.24286
O95347_SMC2	0.22942	20.5216	2.47666	0.0403947	0.0823293	-5.36403
O95352_ATG7	-0.031899	20.6719	-0.668074	0.524221	0.628654	-7.65196
O95359_TACC2	-1.02394	18.3262	-12.3213	3.17884e-06	7.66632e-05	4.9324
O95361_TRIM16	1.18708	19.7697	10.0561	1.65644e-05	0.000237589	3.16481
O95363_FARS2	-0.230414	17.0897	-1.5271	0.167976	0.256425	-6.74861
O95365_ZBTB7A	-0.00996547	18.6709	-0.138134	0.893792	0.92752	-7.88663
O95372_LYPLA2	-0.353133	19.6568	-6.50753	0.000253372	0.00163877	0.0996994
O95373_IPO7	-0.251223	22.3476	-4.73427	0.00178727	0.00712391	-2.0468
O95376_ARIH2	0.259568	18.5853	3.13129	0.0152888	0.0379613	-4.35579
O95382_MAP3K6	-0.489325	16.6566	-2.15327	0.0746122	0.134214	-5.83745
O95391_SLU7	0.0169086	18.6394	0.306608	0.767528	0.833606	-7.84452
O95394_PGM3	0.303974	21.2586	5.17838	0.00105373	0.00475545	-1.46885
O95396_MOCS3	0.234133	19.7633	2.28832	0.0538845	0.103672	-5.6534
O95400_CD2BP2	-0.326156	20.7961	-5.02183	0.0012654	0.00550144	-1.66937
O95405_ZFYVE9	0.557244	17.9952	4.19362	0.00358759	0.012217	-2.79874
O95425_SVIL	0.9954	17.8228	14.9514	7.90065e-07	3.03334e-05	6.45128
O95429_BAG4	0.195012	17.8019	2.17789	0.0634983	0.11824	-5.81939
O95433_AHSA1	0.0552668	23.8484	0.818211	0.438599	0.546462	-7.5344
O95453_PARN	-0.144381	19.9347	-2.35676	0.0484226	0.0953608	-5.54784
O95456_PSMG1	-0.376522	21.5665	-6.74016	0.000201764	0.00138453	0.351211
O95470_SGPL1	0.148888	20.873	2.95351	0.0198243	0.0464756	-4.6286
O95471_CLDN7	-0.0408465	18.2713	-0.238796	0.818071	0.871659	-7.86504
O95478_NSA2	-0.287609	20.2068	-2.43442	0.0442974	0.0887224	-5.44083
O95479_H6PD	-0.177319	17.2091	-1.55739	0.160726	0.247881	-6.70851
O95486_SEC24A	0.291607	20.2508	5.38448	0.000832335	0.0039523	-1.21011
O95487_SEC24B	-0.029731	19.5147	-0.413678	0.69075	0.771593	-7.80161
O95497_VNN1	0.768929	17.3733	1.71568	0.139143	0.22097	-6.50456
O95502_NPTXR	0.656812	16.2756	1.54406	0.193032	0.285995	-6.39051
O95503_CBX6	-0.272865	17.392	-2.08928	0.0726214	0.131158	-5.95222
O95528_SLC2A10	0.0395702	16.0206	0.48861	0.639161	0.728768	-7.76435
O95544_NADK	-0.279447	16.7681	-2.04504	0.0835089	0.146529	-6.01458
O95551_TDP2	0.0455491	17.7827	0.580732	0.578544	0.675882	-7.71064
O95562_SFT2D2	-0.151728	15.5745	-1.09305	0.313787	0.42086	-7.17424
O95563_MPC2	0.464741	19.5802	6.47584	0.00026148	0.00167421	0.0649317
O95571_ETHE1	-1.4828	19.4436	-19.1904	1.28188e-07	9.51451e-06	8.40264
O95573_ACSL3	-0.0311262	20.4425	-0.489642	0.638465	0.728191	-7.7638
O95602_POLR1A	-0.587076	18.9176	-9.60584	1.84211e-05	0.00025329	2.9977
O95613_PCNT	-0.379298	17.7839	-4.82041	0.00160964	0.00659823	-1.9325
O95619_YEATS4	0.0785906	18.5578	1.08239	0.312835	0.419804	-7.28128
O95625_ZBTB11	0.0148788	17.5695	0.190554	0.85396	0.899494	-7.87691
O95628_CNOT4	-0.181803	17.8916	-2.18886	0.0624516	0.116677	-5.80286
O95630_STAMBP	-0.113891	20.2509	-2.30982	0.0519903	0.100956	-5.61946
O95639_CPSF4	0.0935843	19.167	1.15528	0.283652	0.38761	-7.20222
O95671_ASMTL	0.317497	19.7314	4.55626	0.00222649	0.00847843	-2.28637
O95674_CDS2	0.353614	17.1548	3.24461	0.0129808	0.0332282	-4.18296
O95684_CEP43	-0.579911	19.7298	-5.01183	0.00137528	0.00587373	-1.73592
O95685_PPP1R3D	0.507911	19.0772	6.57469	0.000237102	0.00156398	0.17297
O95696_BRD1	-0.146858	18.0644	-1.92709	0.0927806	0.159663	-6.19138
O95707_POP4	-0.0685197	18.8432	-1.11666	0.298827	0.404916	-7.24457
O95714_HERC2	0.0402538	17.8455	0.553716	0.595981	0.691392	-7.72728
O95716_RAB3D	0.0508589	20.5562	0.580817	0.57849	0.675882	-7.71059
O95721_SNAP29	-0.142016	20.6108	-2.77495	0.0258222	0.0573035	-4.90396
O95747_OXSR1	0.412542	21.4291	2.53895	0.0407062	0.082779	-5.31333
O95749_GGPS1	-0.325452	19.2252	-4.15116	0.00373581	0.0125983	-2.84834
O95757_HSPA4L	-0.305282	21.3996	-5.97458	0.000436999	0.00244215	-0.501443
O95758_PTBP3	0.312734	20.8949	6.34226	0.000298972	0.00182653	-0.0829397
O95772_STARD3NL	-0.0373225	15.1921	-0.246374	0.816331	0.870532	-7.23223
O95777_LSM8	0.380293	21.0668	3.08326	0.0175836	0.0422063	-4.46864
O95782_AP2A1	-0.325107	21.5054	-6.608	0.000229468	0.00152945	0.20911
O95785_WIZ	0.294458	18.9281	2.78559	0.0254164	0.0566993	-4.88753
O95786_RIGI	-2.60218	20.74	-18.2782	2.13679e-06	5.81134e-05	5.79907
O95793_STAU1	-0.129049	21.6465	-1.99223	0.0841001	0.147431	-6.09602
O95801_TTC4	-0.209566	19.3957	-2.3748	0.0471184	0.0932005	-5.52026
O95807_TMEM50A	0.0701027	18.0427	0.908595	0.391984	0.500704	-7.45408
O95816_BAG2	-0.0351669	18.949	-0.519215	0.618664	0.711262	-7.74746
O95817_BAG3	-2.04909	20.9799	-25.216	1.72074e-08	2.74063e-06	10.4881
O95819_MAP4K4	0.202224	16.0972	1.71261	0.127885	0.206611	-6.49711
O95822_MLYCD	-0.0946725	19.0414	-1.44875	0.18812	0.28019	-6.85035
O95825_CRYZL1	-0.357245	18.6082	-5.79873	0.000527044	0.0028098	-0.707759
O95831_AIFM1	0.97812	22.2843	21.632	5.3231e-08	5.50468e-06	9.32634
O95832_CLDN1	1.59609	16.7279	7.9372	0.00131609	0.00565907	-0.744166
O95833_CLIC3	-3.9753	19.1902	-19.8808	3.92355e-07	2.12734e-05	7.41196
O95834_EML2	-0.319436	17.9567	-4.01785	0.00445317	0.014487	-3.03825
O95835_LATS1	-0.212816	18.0828	-1.70788	0.128787	0.207686	-6.50369
O95841_ANGPTL1	-0.0411591	17.5698	-0.476426	0.647417	0.73522	-7.77081
O95848_NUDT14	0.187043	18.5413	1.90174	0.0963898	0.16467	-6.22821
O95857_TSPAN13	-0.647796	19.7562	-6.27933	0.000326484	0.00196533	-0.172797
O95858_TSPAN15	0.302653	17.6247	3.09352	0.0161514	0.039627	-4.4136
O95861_BPNT1	0.262099	20.6447	3.94012	0.00493949	0.0156496	-3.15008
O95865_DDAH2	1.02692	20.1646	12.5452	2.79481e-06	7.1221e-05	5.07353
O95870_ABHD16A	0.595383	19.5814	10.9454	7.37392e-06	0.000134808	4.00763
O95873_C6orf47	0.38854	17.9136	2.62294	0.0330976	0.0703843	-5.1485
O95881_TXNDC12	0.000745373	21.0289	0.0128564	0.99008	0.993198	-7.89733
O95900_TRUB2	0.128938	17.7368	1.785	0.114821	0.189713	-6.3955
O95905_ECD	-0.548518	18.8684	-8.57364	4.03667e-05	0.000423906	2.13051
O95926_SYF2	0.148427	17.8305	2.24409	0.057436	0.109066	-5.71935
O95983_MBD3	-0.259165	19.2022	-2.54216	0.036596	0.0763166	-5.26322
O95985_TOP3B	-0.178671	17.1523	-2.03413	0.0789411	0.140187	-6.03418
O95989_NUDT3	0.45593	17.8142	3.75636	0.00633335	0.0189209	-3.41756
O95994_AGR2	2.14459	22.2285	17.2998	5.25694e-07	2.39222e-05	6.9992
O95999_BCL10	0.0217224	18.7807	0.319653	0.758003	0.82592	-7.83996
O96000_NDUFB10	0.219447	21.7953	4.6995	0.00186498	0.00737598	-2.09324
O96005_CLPTM1	0.0787109	21.2464	0.698072	0.507223	0.612593	-7.62909
O96007_MOCS2	-2.90649	20.7778	-49.9978	1.07564e-10	2.74108e-07	15.1192
O96008_TOMM40	-0.068881	22.9241	-1.32934	0.222964	0.320346	-6.99949
O96011_PEX11B	0.378865	19.8994	2.77374	0.0273578	0.0601008	-4.93394
O96013_PAK4	-0.401143	20.5875	-4.0599	0.00434976	0.0142002	-3.00012
O96017_CHEK2	-0.111633	18.4762	-1.06408	0.320533	0.427732	-7.30055
O96019_ACTL6A	0.0877822	21.1404	1.43359	0.19226	0.285072	-6.86971
O96020_CCNE2	0.0930209	16.3688	0.51519	0.624296	0.715983	-7.68718
O96028_NSD2	-0.0240294	17.972	-0.216367	0.834503	0.884361	-7.871
P00167_CYB5A	0.150699	20.4506	2.1116	0.070208	0.127897	-5.91889
P00338_LDHA	0.0179986	26.5066	0.290396	0.779424	0.841624	-7.84994
P00367_GLUD1	0.518992	22.1263	5.10929	0.00126457	0.00550144	-1.63396
P00374_DHFR	0.252165	19.8992	4.16513	0.00366823	0.0124417	-2.82858
P00387_CYB5R3	0.561664	21.4961	6.92103	0.000169702	0.00120911	0.542401
P00390_GSR	0.852552	21.7925	19.9264	9.72893e-08	7.9976e-06	8.69412
P00395_MT-CO1	0.269055	18.8421	1.19722	0.272736	0.37582	-7.15152
P00403_MT-CO2	0.383433	22.759	2.77848	0.028174	0.0616457	-4.9449
P00414_MT-CO3	0.269827	16.4121	1.58279	0.155845	0.241915	-6.67499
P00441_SOD1	0.440748	21.1722	3.14308	0.0167195	0.0406553	-4.39856
P00450_CP	0.125407	15.514	0.52547	0.621514	0.713542	-7.25755
P00491_PNP	-0.443609	22.8238	-7.30612	0.000118728	0.000929996	0.937262
P00492_HPRT1	0.830163	22.8433	13.9701	1.29036e-06	4.23383e-05	5.918
P00505_GOT2	0.79194	23.475	15.8477	5.17923e-07	2.38525e-05	6.90829
P00519_ABL1	0.280027	16.8893	3.50156	0.00901246	0.0250001	-3.79521
P00558_PGK1	0.0225056	25.3573	0.420543	0.685945	0.768022	-7.79844
P00568_AK1	0.619988	21.9328	11.3173	5.82079e-06	0.000117105	4.26796
P00734_F2	0.806252	18.1004	1.73589	0.136741	0.218062	-6.47898
P00742_F10	0.249813	15.9684	1.38179	0.249602	0.350838	-6.24268
P00747_PLG	0.535719	18.2726	1.28416	0.249126	0.350298	-7.0473
P00846_MT-ATP6	0.217214	20.3874	2.12182	0.0698016	0.127374	-5.90668
P00918_CA2	-3.1415	18.7301	-47.7048	1.52501e-10	2.91467e-07	14.8435
P00966_ASS1	-4.65148	22.7553	-21.4967	4.8005e-07	2.30816e-05	7.29745
P01008_SERPINC1	0.64983	18.1811	1.77323	0.12772	0.206431	-6.42652
P01023_A2M	0.645962	22.3724	1.43611	0.207901	0.30309	-6.86361
P01024_C3	0.610286	19.8706	1.4832	0.193867	0.287009	-6.80564
P01031_C5	0.313599	15.5404	1.89228	0.142541	0.225617	-5.64414
P01034_CST3	0.39307	17.4312	4.27452	0.00318285	0.0111472	-2.67477
P01106_MYC	0.136976	16.0317	1.81545	0.109711	0.182375	-6.35224
P01111_NRAS	0.242215	21.5999	2.93824	0.0202752	0.0472285	-4.65212
P01112_HRAS	-0.144175	19.228	-0.888153	0.404219	0.51265	-7.47062
P01116_KRAS	-0.348527	18.2256	-2.91196	0.0210761	0.0486847	-4.6926
P01130_LDLR	0.259927	19.2327	3.41207	0.0102235	0.0275302	-3.92955
P01137_TGFB1	-1.39719	16.371	-17.709	2.30678e-07	1.45343e-05	7.77738
P01344_IGF2	-0.14163	15.653	-1.05864	0.345821	0.45356	-7.13486
P01893_HLA-H	0.405336	16.2555	2.02452	0.0984113	0.167153	-6.01332
P02144_MB	1.23501	17.1172	8.69426	3.66831e-05	0.000396665	2.23633
P02452_COL1A1	-0.213882	16.6078	-1.03021	0.346394	0.454078	-6.84645
P02461_COL3A1	0.096214	15.7768	0.398276	0.706433	0.783616	-7.32503
P02533_KRT14	-0.294731	16.0419	-0.428954	0.70069	0.779441	-7.26099
P02545_LMNA	-1.05209	23.8657	-19.5041	1.1383e-07	8.9532e-06	8.52835
P02649_APOE	-1.49208	19.5009	-7.63887	0.000165305	0.00118551	0.742788
P02656_APOC3	0.148533	15.5294	1.38098	0.207255	0.302494	-6.93592
P02686_MBP	0.302118	16.2964	2.78347	0.0254967	0.0567968	-4.8908
P02749_APOH	0.108297	15.912	0.531854	0.61593	0.709475	-7.25527
P02753_RBP4	-0.137925	16.2966	-0.962759	0.37637	0.484892	-7.05049
P02760_AMBP	0.616008	16.2023	1.76493	0.160377	0.247393	-5.95709
P02765_AHSG	0.777159	23.6804	1.44645	0.205125	0.300073	-6.85092
P02768_ALB	0.85444	26.8191	1.60864	0.165961	0.254059	-6.64731
P02771_AFP	0.955732	20.8789	1.66075	0.154997	0.240933	-6.58027
P02774_GC	0.764608	20.0753	1.44828	0.204638	0.299589	-6.84868
P02786_TFRC	-0.0710601	22.8485	-0.867179	0.412878	0.521125	-7.49174
P02787_TF	0.0365083	15.3425	0.553197	0.596319	0.691679	-7.72759
P02788_LTF	0.617197	23.3499	1.37419	0.225278	0.322821	-6.93872
P02792_FTL	-0.417825	16.9629	-5.71778	0.000575262	0.00298566	-0.804097
P02794_FTH1	-0.296978	20.5302	-3.42513	0.0100363	0.0271507	-3.90989
P03372_ESR1	1.22346	17.7857	10.0923	1.30486e-05	0.000199513	3.37841
P03886_MT-ND1	0.239394	18.9444	1.3794	0.211011	0.306572	-6.93685
P03891_MT-ND2	-0.0522421	18.0671	-0.655535	0.531822	0.634584	-7.66084
P03897_MT-ND3	-0.189799	17.9397	-0.761715	0.472586	0.578729	-7.57767
P03905_MT-ND4	-0.0458088	18.874	-0.240301	0.817262	0.871162	-7.86444
P03915_MT-ND5	0.460357	18.7097	4.19761	0.0035162	0.0120274	-2.78274
P03928_MT-ATP8	-0.16826	18.2458	-0.882947	0.407011	0.51508	-7.47516
P04004_VTN	0.414815	19.5838	1.81057	0.117452	0.192894	-6.37031
P04035_HMGCR	0.0337804	19.0781	0.481155	0.644207	0.732881	-7.76832
P04040_CAT	-0.0713777	20.7554	-1.10714	0.302667	0.40901	-7.25485
P04049_RAF1	0.344807	18.6667	3.50792	0.00893246	0.0248413	-3.7857
P04062_GBA1	-0.377663	20.5138	-6.01705	0.000417906	0.00236566	-0.452222
P04066_FUCA1	0.355267	18.7132	4.90981	0.00144557	0.00610235	-1.815
P04075_ALDOA	0.0707036	26.7297	0.946607	0.3735	0.482413	-7.41828
P04080_CSTB	-0.340449	24.1362	-4.36673	0.00282789	0.0101308	-2.54642
P04083_ANXA1	-0.541755	15.5493	-6.62408	0.000420246	0.0023728	-0.190969
P04114_APOB	0.31071	18.7279	1.21334	0.268396	0.371117	-7.13217
P04150_NR3C1	-0.4006	18.8446	-4.20101	0.00350067	0.0119904	-2.77794
P04156_PRNP	0.0935794	16.8886	0.810042	0.446738	0.554163	-7.51275
P04179_SOD2	0.159565	19.9729	2.7783	0.0256935	0.0570842	-4.89878
P04181_OAT	-0.158044	23.2861	-1.1669	0.282366	0.38617	-7.18677
P04183_TK1	-0.219824	21.8186	-3.42938	0.00997629	0.0270265	-3.9035
P04217_A1BG	0.563406	18.6367	0.761242	0.51859	0.623146	-7.37556
P04264_KRT1	-0.137943	19.0455	-0.155664	0.882121	0.919026	-7.88305
P04350_TUBB4A	0.244865	22.3023	0.340495	0.7497	0.819365	-7.7673
P04406_GAPDH	1.00115	28.3542	12.8895	2.30215e-06	6.12698e-05	5.28587
P04424_ASL	-0.228366	19.1552	-2.78294	0.0255167	0.056807	-4.89161
P04439_HLA-A	-0.934361	17.8016	-3.39737	0.0128669	0.0330314	-4.07846
P04626_ERBB2	0.616865	17.7329	5.33678	0.000878587	0.00413851	-1.26948
P04632_CAPNS1	0.44777	21.9177	6.93694	0.000167166	0.00119662	0.559041
P04792_HSPB1	-0.321301	27.1068	-4.62798	0.00203672	0.00789991	-2.1893
P04818_TYMS	-1.14449	19.4223	-14.5073	9.82638e-07	3.46188e-05	6.21445
P04843_RPN1	-0.0135676	23.5211	-0.266347	0.797188	0.855969	-7.85744
P04844_RPN2	0.192611	22.6201	2.37002	0.0474608	0.0936839	-5.52758
P04899_GNAI2	-0.731442	19.473	-12.1464	3.52031e-06	8.20512e-05	4.82049
P04920_SLC4A2	-0.234245	19.904	-3.19538	0.0139345	0.0351931	-4.25793
P05023_ATP1A1	0.487532	23.1452	9.06191	2.7589e-05	0.00033479	2.55134
P05026_ATP1B1	-0.223855	21.7418	-2.85653	0.0228759	0.0519413	-4.77805
P05067_APP	-0.17615	25.17	-3.35823	0.0110348	0.0292919	-4.01074
P05109_S100A8	-4.92355	19.5689	-54.9946	1.74776e-07	1.20179e-05	7.84454
P05114_HMGN1	0.138031	22.3851	1.62827	0.144866	0.228633	-6.61316
P05141_SLC25A5	0.978408	25.2678	11.8253	4.26094e-06	9.442e-05	4.61087
P05155_SERPING1	0.688795	17.8899	1.13565	0.305383	0.411973	-7.21192
P05161_ISG15	-0.474622	22.2246	-1.99645	0.0927123	0.159639	-6.11718
P05165_PCCA	0.332886	18.9197	4.9886	0.00131613	0.00565907	-1.71239
P05166_PCCB	0.33754	20.8331	6.06583	0.000397112	0.00228954	-0.395977
P05198_EIF2S1	-0.128598	23.8362	-2.97558	0.0191916	0.04517	-4.59466
P05204_HMGN2	0.116101	19.972	0.416777	0.691383	0.771953	-7.79764
P05362_ICAM1	-0.125404	16.2344	-1.25492	0.247409	0.348332	-7.08845
P05386_RPLP1	0.0322736	24.0774	0.392868	0.705408	0.782907	-7.81091
P05387_RPLP2	-0.0685901	25.1639	-1.26469	0.244075	0.344653	-7.07695
P05388_RPLP0	-0.188058	24.2113	-1.5631	0.161794	0.249227	-6.70167
P05423_POLR3D	-0.0261546	18.2753	-0.35406	0.733096	0.805015	-7.82703
P05452_CLEC3B	0.535128	17.1097	1.49281	0.184076	0.275501	-6.79373
P05455_SSB	0.391105	23.0727	7.43569	0.00010563	0.000852734	1.06652
P05543_SERPINA7	0.658491	17.1093	1.58643	0.163302	0.250944	-6.67329
P05546_SERPIND1	0.225472	16.9838	0.574769	0.58574	0.681995	-7.71074
P05549_TFAP2A	1.21975	17.7748	7.4487	0.000126723	0.000972688	0.918252
P05556_ITGB1	-0.626452	21.6169	-11.2344	6.13208e-06	0.000120824	4.21064
P05783_KRT18	-0.127613	26.768	-0.32125	0.760186	0.827748	-7.83685
P05787_KRT8	-0.276805	28.7145	-0.83882	0.435509	0.543767	-7.50785
P06132_UROD	-0.499431	20.0382	-4.5463	0.00239377	0.00895329	-2.34324
P06213_INSR	-0.527354	16.7652	-4.20505	0.00348234	0.0119491	-2.77226
P06280_GLA	0.168491	18.5265	2.54306	0.0365463	0.0762961	-5.26183
P06396_GSN	-1.50987	19.5676	-9.31162	3.84863e-05	0.000408238	2.3109
P06400_RB1	-0.211466	19.9765	-2.42632	0.043586	0.0875498	-5.44133
P06401_PGR	2.13624	17.4965	16.7561	0.00019664	0.00135678	1.81925
P06454_PTMA	0.32545	25.4975	3.46297	0.00974523	0.0265416	-3.86787
P06493_CDK1	0.146838	22.0565	2.09412	0.0720912	0.130535	-5.945
P06576_ATP5F1B	0.184877	25.0802	4.15606	0.00371194	0.012551	-2.84141
P06702_S100A9	-4.47349	18.4311	-55.0898	1.05246e-08	2.01152e-06	10.5274
P06703_S100A6	-0.13314	23.6891	-1.8314	0.107123	0.178734	-6.32948
P06730_EIF4E	-0.0240523	22.4215	-0.611822	0.558843	0.659887	-7.6906
P06733_ENO1	0.505312	24.7271	4.94839	0.00151091	0.00631199	-1.83203
P06737_PYGL	-0.589783	17.7479	-5.69576	0.000589213	0.00304772	-0.830458
P06744_GPI	0.00823039	25.9099	0.165693	0.872803	0.912427	-7.88191
P06746_POLB	0.152423	17.5239	1.37991	0.207572	0.302784	-6.93726
P06748_NPM1	0.0427977	25.919	0.848329	0.422649	0.530916	-7.5084
P06753_TPM3	0.0131094	23.7339	0.115056	0.91161	0.939665	-7.88988
P06756_ITGAV	0.20429	19.4819	3.02369	0.0178844	0.0428475	-4.5207
P06865_HEXA	-0.287905	20.9667	-4.02641	0.00440287	0.0143539	-3.02598
P07099_EPHX1	-0.743408	20.1265	-9.54129	1.93054e-05	0.000261684	2.9459
P07108_DBI	0.341961	21.4947	5.46394	0.000761155	0.00370865	-1.11194
P07199_CENPB	-0.147044	18.8502	-2.24099	0.0577063	0.10947	-5.72405
P07205_PGK2	0.523021	18.3601	0.995522	0.362444	0.471078	-7.35854
P07225_PROS1	0.548053	15.7335	3.17511	0.0413189	0.0837773	-4.2082
P07237_P4HB	0.0336615	25.2549	0.653016	0.533357	0.636019	-7.6626
P07305_H1-0	-0.584481	23.2573	-7.42157	0.000106975	0.000860865	1.05253
P07311_ACYP1	0.381405	17.7532	4.933	0.00140607	0.00596857	-1.7847
P07339_CTSD	-1.64296	23.2669	-28.0697	7.79424e-09	1.93991e-06	11.2818
P07355_ANXA2	0.271542	24.7648	1.2415	0.259445	0.361681	-7.09927
P07384_CAPN1	0.473292	22.6129	7.29452	0.000119986	0.000936939	0.925605
P07437_TUBB	0.243102	26.6445	3.27953	0.0123466	0.0319295	-4.12991
P07602_PSAP	-0.314638	21.8864	-4.11688	0.00390741	0.0130731	-2.89694
P07686_HEXB	-0.395276	21.7119	-6.14038	0.000367519	0.0021663	-0.31061
P07711_CTSL	1.12189	18.7192	10.4233	1.04057e-05	0.000171079	3.62808
P07737_PFN1	0.145989	26.9428	1.67277	0.13566	0.216609	-6.55225
P07741_APRT	-0.0973271	23.7699	-1.34887	0.216906	0.313231	-6.97563
P07814_EPRS1	0.0208984	22.2508	0.333742	0.747765	0.817367	-7.83482
P07858_CTSB	-0.93324	20.4607	-14.0801	1.2194e-06	4.10675e-05	5.97961
P07900_HSP90AA1	-0.0630572	26.4171	-0.923963	0.384431	0.492786	-7.43975
P07902_GALT	-0.582648	17.2664	-3.62861	0.0184165	0.0437846	-3.68808
P07910_HNRNPC	-0.168786	25.8961	-3.21611	0.0135242	0.0343154	-4.22634
P07919_UQCRH	0.500154	21.2713	3.99394	0.00517779	0.0162197	-3.15307
P07942_LAMB1	0.39012	17.9599	3.30926	0.0118325	0.0309476	-4.08483
P07947_YES1	0.121522	19.3921	1.65274	0.139734	0.22177	-6.57976
P07951_TPM2	0.25041	21.5708	0.379345	0.719328	0.793544	-7.81301
P07954_FH	0.237379	21.7316	4.77702	0.00169656	0.00686982	-1.98994
P07992_ERCC1	-0.336604	16.8511	-3.74245	0.00645499	0.0192092	-3.43799
P07996_THBS1	0.189928	19.0748	0.681541	0.520229	0.624552	-7.63763
P08047_SP1	-0.27169	18.4088	-3.45846	0.00957536	0.0261883	-3.85981
P08133_ANXA6	-1.96167	23.9964	-39.6369	6.0411e-10	6.59774e-07	13.6842
P08134_RHOC	0.450679	21.3806	6.57872	0.000236164	0.00156048	0.177347
P08174_CD55	0.649877	19.0158	6.36569	0.000291983	0.00180599	-0.0568388
P08195_SLC3A2	-2.45176	24.7691	-38.0003	8.26157e-10	6.72969e-07	13.406
P08236_GUSB	-0.26111	19.325	-4.21619	0.00343231	0.0118305	-2.75658
P08237_PFKM	0.290247	21.2488	6.17269	0.000355459	0.00210494	-0.27382
P08238_HSP90AB1	-0.0789369	27.1244	-0.8552	0.419069	0.527111	-7.50236
P08240_SRPRA	-0.0230693	19.8544	-0.306099	0.7679	0.833773	-7.8447
P08243_ASNS	-0.171403	22.4851	-1.09365	0.31244	0.419388	-7.26544
P08397_HMBS	0.0615671	19.9478	1.29664	0.233437	0.332456	-7.03898
P08493_MGP	-2.00873	16.7565	-14.3784	0.000331689	0.00199196	1.24612
P08559_PDHA1	-0.336082	21.8146	-5.02109	0.00126651	0.00550144	-1.67033
P08574_CYC1	0.43257	23.5642	7.30865	0.000118455	0.000929761	0.939809
P08579_SNRPB2	-0.0413267	21.5098	-0.704146	0.502735	0.608615	-7.6256
P08621_SNRNP70	-0.0943126	22.9681	-0.739423	0.483878	0.589333	-7.59682
P08651_NFIC	-0.220842	18.0767	-3.11665	0.0156172	0.0386637	-4.37819
P08697_SERPINF2	0.642254	19.7602	1.34812	0.23299	0.331943	-6.96987
P08708_RPS17	-0.114343	23.8239	-1.94069	0.0908993	0.157223	-6.17155
P08727_KRT19	-0.427617	27.602	-1.57358	0.167062	0.255285	-6.69025
P08754_GNAI3	-0.315815	21.3707	-5.71853	0.000574794	0.00298566	-0.803201
P08758_ANXA5	-0.0479626	24.9529	-1.04748	0.327639	0.434785	-7.31781
P08779_KRT16	-0.561943	23.3819	-1.70827	0.14282	0.225917	-6.51632
P08865_RPSA	-0.148285	23.6392	-2.25777	0.0562577	0.107281	-5.69861
P08962_CD63	0.540351	19.5392	3.81697	0.00648432	0.0192815	-3.39882
P09001_MRPL3	-0.322525	20.0604	-4.61412	0.00207196	0.00798392	-2.208
P09012_SNRPA	-0.114974	22.2452	-2.54629	0.036369	0.076009	-5.25686
P09104_ENO2	1.87288	18.8691	18.0496	2.00715e-07	1.34602e-05	7.92596
P09110_ACAA1	-0.000596148	20.2823	-0.0114733	0.991147	0.993877	-7.89735
P09132_SRP19	-0.313885	19.9554	-4.73201	0.00179222	0.00713992	-2.04982
P09234_SNRPC	-0.0223446	21.9099	-0.317007	0.759931	0.827588	-7.8409
P09327_VIL1	-0.110203	16.3838	-0.312391	0.768928	0.834204	-7.6293
P09382_LGALS1	-2.66232	22.9456	-14.9419	2.89487e-06	7.24596e-05	5.28065
P09417_QDPR	0.800545	19.9571	15.009	7.68352e-07	2.98175e-05	6.4815
P09429_HMGB1	-0.0148155	26.2494	-0.122502	0.905922	0.936041	-7.88888
P09467_FBP1	2.28425	24.3361	37.6769	8.80273e-10	6.72969e-07	13.349
P09493_TPM1	-0.424185	20.177	-2.41401	0.0486221	0.0957045	-5.49745
P09496_CLTA	-0.0576892	22.1164	-1.0979	0.306433	0.412762	-7.26477
P09497_CLTB	0.558614	22.0179	8.99486	2.90388e-05	0.000348512	2.49472
P09525_ANXA4	0.237696	22.2085	5.22448	0.000999075	0.00459286	-1.41046
P09543_CNP	0.538498	21.7696	11.503	5.18592e-06	0.000108028	4.39498
P09622_DLD	0.0474789	22.9784	0.980788	0.357443	0.466004	-7.38511
P09651_HNRNPA1	0.257611	22.8423	1.91938	0.0972206	0.165736	-6.21086
P09661_SNRPA1	-0.0437853	22.3683	-0.580363	0.578781	0.675951	-7.71088
P09668_CTSH	0.556537	18.4339	7.92881	6.86725e-05	0.000632532	1.54278
P09669_COX6C	0.214441	23.065	2.59301	0.0339006	0.0717723	-5.18483
P09758_TACSTD2	1.2614	20.9177	15.792	5.31347e-07	2.40364e-05	6.88066
P09874_PARP1	0.159586	21.5609	1.56537	0.160123	0.247151	-6.69829
P09884_POLA1	-0.00768588	19.599	-0.133907	0.897019	0.929733	-7.88728
P09960_LTA4H	0.0362468	22.7682	0.762703	0.469078	0.575341	-7.58024
P09972_ALDOC	-0.16248	23.752	-1.18218	0.276796	0.379857	-7.16957
P0C024_NUDT7	0.458521	16.2134	4.82378	0.0016031	0.00659261	-1.92805
P0C0L4_C4A	0.0847329	16.1085	0.29753	0.777949	0.840862	-7.3656
P0C1Z6_TFPT	0.161762	16.3713	1.70652	0.129046	0.207959	-6.50557
P0C2W1_FBXO45	0.0302841	17.6301	0.228749	0.825212	0.877556	-7.8679
P0C7P0_CISD3	0.13058	16.4816	1.02203	0.338776	0.447158	-7.34389
P0C7T5_ATXN1L	0.201689	17.3255	2.39551	0.0456648	0.0908897	-5.48856
P0C841_FAM66E	-0.0490313	16.1859	-0.590612	0.572241	0.67067	-7.70438
P0CAP1_MYZAP	0.00996848	17.5274	0.10205	0.921408	0.947052	-7.89153
P0CAP2_POLR2M	-0.0350555	16.8132	-0.381954	0.713149	0.789119	-7.81561
P0CG12_DERPC	0.176986	18.8766	2.57825	0.0346613	0.0730863	-5.20759
P0CG13_CHTF8	-0.210225	18.015	-2.50747	0.0385597	0.0793724	-5.31663
P0CG38_POTEI	1.22954	20.9562	3.83816	0.00968474	0.0264051	-3.64745
P0CJ78_ZNF865	0.00107763	16.0148	0.0101894	0.992137	0.994395	-7.89737
P0DJ07_PET100	0.656252	17.1789	1.67804	0.152077	0.237146	-6.46768
P0DJ93_SMIM13	0.0989402	15.8532	0.924023	0.384402	0.492786	-7.43969
P0DMW3_SMIM10L1	-0.19962	16.4226	-1.48354	0.178922	0.269264	-6.80554
P0DPB6_POLR1D	-0.213343	20.0873	-3.23926	0.0130812	0.0334579	-4.19111
P0DPD7_EEF1AKMT4	-0.171819	17.6013	-1.47339	0.181562	0.272325	-6.81867
P0DTL6_ZFTRAF1	0.104364	18.5238	1.61078	0.148638	0.233253	-6.63687
P10072_ZNF875	0.0735815	16.1911	0.411624	0.699653	0.778581	-7.16765
P10109_FDX1	-0.147895	18.2019	-1.97767	0.0859699	0.150021	-6.11743
P10114_RAP2A	0.307021	16.0203	4.18733	0.00356357	0.0121731	-2.79723
P10155_RO60	-0.185595	20.9877	-3.68671	0.00696805	0.0204174	-3.52004
P10176_COX8A	0.139105	17.4857	0.726352	0.494763	0.600486	-7.54361
P10253_GAA	0.34251	20.7886	4.54429	0.00226003	0.00856192	-2.30265
P10275_AR	1.06094	17.2914	11.8525	4.19196e-06	9.37061e-05	4.6288
P10276_RARA	-0.512762	16.6775	-3.47936	0.00929782	0.0255731	-3.82846
P10301_RRAS	0.383987	17.691	3.77221	0.0061978	0.0186177	-3.39433
P10321_HLA-C	-0.745046	17.9319	-5.76627	0.000545822	0.00288775	-0.746289
P10398_ARAF	0.343902	19.3976	3.67688	0.00706307	0.020649	-3.53456
P10412_H1-4	0.655255	23.2825	4.14443	0.00492597	0.0156132	-3.04192
P10415_BCL2	-1.69437	16.9788	-13.1098	2.03849e-06	5.68769e-05	5.41891
P10515_DLAT	-0.0592808	21.4666	-1.27346	0.241115	0.341356	-7.06659
P10586_PTPRF	-0.161455	19.8179	-2.28772	0.053761	0.103475	-5.65311
P10588_NR2F6	-0.393736	18.0202	-4.66353	0.00194927	0.0076226	-2.14146
P10599_TXN	0.400704	25.4026	7.56086	9.44934e-05	0.000795825	1.18974
P10606_COX5B	0.167092	19.9171	2.55221	0.0360462	0.0754168	-5.24773
P10619_CTSA	0.2475	21.3448	3.54937	0.0084293	0.0237706	-3.72379
P10620_MGST1	-0.739451	22.3431	-5.74519	0.000721002	0.00355388	-0.971248
P10636_MAPT	-0.145266	18.8825	-1.9744	0.0863948	0.150659	-6.12223
P10644_PRKAR1A	-0.226786	21.7033	-3.10479	0.0158889	0.0391335	-4.39635
P10646_TFPI	0.416852	16.1904	3.22036	0.0163693	0.0400201	-4.05284
P10746_UROS	0.135737	17.8789	1.62751	0.145028	0.228795	-6.61419
P10768_ESD	0.132851	24.5308	2.76525	0.0261979	0.0579858	-4.91894
P10809_HSPD1	0.491326	26.4465	11.2616	6.028e-06	0.000119699	4.22948
P10909_CLU	1.88344	18.1593	12.9505	2.90136e-06	7.24596e-05	5.08594
P11021_HSPA5	0.155532	23.7935	3.85707	0.00552338	0.0170887	-3.27045
P11047_LAMC1	0.685484	17.057	8.98174	2.93326e-05	0.000350387	2.48359
P11117_ACP2	-0.0412033	19.7659	-0.594979	0.569467	0.668302	-7.70158
P11137_MAP2	-0.409902	16.8666	-1.26542	0.261268	0.363824	-6.58805
P11142_HSPA8	-0.435576	26.6547	-8.17109	5.60178e-05	0.000542783	1.76808
P11166_SLC2A1	-1.5837	18.8832	-15.5608	5.914e-07	2.56889e-05	6.76494
P11171_EPB41	-0.088342	18.5813	-1.1856	0.272186	0.3752	-7.16828
P11172_UMPS	-0.351406	21.2654	-7.24951	0.000125013	0.00096246	0.880231
P11177_PDHB	-0.375822	21.9956	-7.61842	8.98179e-05	0.000774135	1.24586
P11182_DBT	-0.218616	18.6988	-3.18105	0.0142259	0.0358108	-4.27978
P11216_PYGB	0.247886	21.0963	4.85399	0.00154572	0.00641716	-1.88823
P11229_CHRM1	0.0300222	15.2707	0.192773	0.857921	0.902298	-7.19246
P11233_RALA	0.0660242	20.0382	1.0761	0.315464	0.422443	-7.28793
P11234_RALB	0.135355	19.7401	1.9583	0.0885191	0.153767	-6.14583
P11274_BCR	-0.291509	18.3835	-2.76685	0.0261356	0.0578815	-4.91647
P11279_LAMP1	-0.208575	21.783	-2.50432	0.0387435	0.0796862	-5.32148
P11310_ACADM	-0.16631	21.2042	-2.17105	0.0641604	0.119142	-5.82969
P11387_TOP1	-0.0900275	23.2982	-1.70686	0.128982	0.207915	-6.50511
P11388_TOP2A	0.196518	22.0159	2.07041	0.0755877	0.135585	-5.98376
P11413_G6PD	-0.194495	24.4228	-3.24825	0.0129131	0.0330834	-4.17743
P11441_UBL4A	0.738269	20.2557	9.58437	1.87101e-05	0.000255883	2.9805
P11473_VDR	0.264375	16.0092	0.59043	0.582188	0.679205	-7.63423
P11474_ESRRA	-0.0909566	16.1465	-0.77675	0.461233	0.56754	-7.5689
P11498_PC	0.282135	20.2199	5.0512	0.00122236	0.00534609	-1.63149
P11532_DMD	-0.676361	16.8613	-1.27573	0.257138	0.359198	-6.76733
P11586_MTHFD1	-0.252141	24.4029	-5.00057	0.0012976	0.00560461	-1.69687
P11717_IGF2R	-0.213863	19.5626	-2.56938	0.0351267	0.0739179	-5.22127
P11766_ADH5	-0.0347108	23.252	-0.595146	0.569361	0.668302	-7.70147
P11802_CDK4	-0.232566	19.7834	-2.99636	0.0186152	0.0441331	-4.5627
P11908_PRPS2	-0.00257423	20.8517	-0.0367787	0.971627	0.981092	-7.89666
P11926_ODC1	0.971196	16.1034	7.91481	0.000148899	0.00109666	0.945064
P11940_PABPC1	0.0771738	23.6202	0.964396	0.365076	0.473534	-7.40113
P12004_PCNA	0.108908	23.8304	1.49235	0.176656	0.266694	-6.79409
P12074_COX6A1	0.145244	19.3984	0.667236	0.527645	0.630978	-7.64927
P12081_HARS1	-0.0480095	22.5679	-1.18419	0.27271	0.37582	-7.16987
P12109_COL6A1	0.215291	16.0678	1.24888	0.250911	0.35203	-7.09461
P12235_SLC25A4	0.756863	21.4578	11.8131	4.29248e-06	9.48439e-05	4.60277
P12236_SLC25A6	0.148143	23.1645	1.6284	0.145576	0.22945	-6.61344
P12259_F5	1.59423	19.3764	4.6547	0.0040383	0.0134522	-2.66914
P12268_IMPDH2	-0.0636005	23.3129	-1.40046	0.201587	0.2962	-6.91157
P12270_TPR	-0.272658	21.1533	-4.34709	0.0028997	0.01033	-2.57366
P12429_ANXA3	0.196141	21.2476	2.28613	0.0538903	0.103672	-5.65552
P12532_CKMT1B	0.155936	23.7928	3.21373	0.0135706	0.0344105	-4.22996
P12694_BCKDHA	-0.213181	19.3752	-1.64875	0.14214	0.225074	-6.58636
P12814_ACTN1	-0.292159	21.8614	-2.67056	0.0313944	0.0673998	-5.08412
P12830_CDH1	0.0862651	21.4681	1.20918	0.263533	0.366045	-7.14146
P12931_SRC	-1.5143	19.519	-17.827	2.19761e-07	1.40074e-05	7.82919
P12955_PEPD	-0.683587	21.2578	-10.8587	7.79959e-06	0.000139318	3.94581
P12956_XRCC6	-0.0894834	23.4451	-2.01034	0.0818316	0.144314	-6.06934
P13010_XRCC5	-0.0590255	24.1686	-1.43522	0.19181	0.284514	-6.86762
P13051_UNG	0.671146	19.5651	9.43747	2.08297e-05	0.000275031	2.86194
P13073_COX4I1	0.352121	23.0552	7.4508	0.00010421	0.000846253	1.08149
P13196_ALAS1	0.404393	16.226	2.28926	0.0549749	0.105308	-5.66003
P13284_IFI30	-1.31131	19.4956	-8.52925	6.27134e-05	0.000593371	1.74689
P13473_LAMP2	-0.698658	22.711	-13.1676	1.97518e-06	5.57204e-05	5.4534
P13489_RNH1	-0.0854773	22.7448	-1.51808	0.170191	0.25903	-6.76046
P13498_CYBA	-1.18855	18.0856	-6.77782	0.00103448	0.00469912	-0.8659
P13631_RARG	0.326833	16.1133	1.75878	0.164602	0.252434	-5.80243
P13639_EEF2	-0.0324256	26.7394	-0.514933	0.621511	0.713542	-7.74988
P13645_KRT10	-0.0919509	18.6604	-0.0769427	0.941523	0.961062	-7.89391
P13667_PDIA4	-0.390039	23.1842	-8.64433	3.81601e-05	0.000406882	2.19268
P13674_P4HA1	-0.513032	20.4269	-8.13667	5.76451e-05	0.000554336	1.73641
P13682_ZNF35	-0.87648	15.7343	-5.7623	0.00321046	0.0112073	-1.65947
P13693_TPT1	-0.486865	24.236	-3.56143	0.00957331	0.0261883	-3.7965
P13716_ALAD	1.3453	20.203	23.131	3.25118e-08	4.117e-06	9.8374
P13747_HLA-E	0.327756	16.4569	2.49246	0.050958	0.0993552	-5.35852
P13796_LCP1	0.561093	15.7907	6.68224	0.000213418	0.0014503	0.289184
P13797_PLS3	-0.784225	20.7756	-15.5322	5.99352e-07	2.57418e-05	6.75049
P13798_APEH	-0.349421	22.0734	-8.27223	5.15273e-05	0.000510929	1.86051
P13804_ETFA	0.538458	22.719	11.1246	6.57388e-06	0.000126593	4.13407
P13807_GYS1	-0.00975778	20.0207	-0.191271	0.853418	0.899053	-7.87676
P13861_PRKAR2A	0.158435	21.3784	3.13088	0.0152978	0.0379713	-4.35641
P13984_GTF2F2	-0.420767	22.6266	-9.56357	1.89949e-05	0.000258029	2.96382
P13987_CD59	-0.160861	19.659	-2.55795	0.0357364	0.0749032	-5.23889
P13995_MTHFD2	-0.134646	21.8893	-2.16508	0.0647431	0.119961	-5.83867
P14174_MIF	-0.0576979	27.6373	-0.695613	0.507766	0.613153	-7.63195
P14209_CD99	-0.794052	17.6011	-6.49113	0.000257532	0.00165587	0.0817224
P14314_PRKCSH	-0.0232103	23.3181	-0.304991	0.768711	0.83418	-7.84508
P14316_IRF2	0.280129	17.159	3.22692	0.0133155	0.0339549	-4.20989
P14324_FDPS	-0.527579	22.6278	-6.01776	0.000427251	0.00240547	-0.469566
P14373_TRIM27	0.207056	18.1134	2.0374	0.0785513	0.139872	-6.02933
P14406_COX7A2	0.418516	22.3691	6.21899	0.000338939	0.00201963	-0.221343
P14550_AKR1A1	-0.413885	21.1906	-6.02968	0.000412409	0.00235289	-0.437631
P14598_NCF1	0.091401	16.0128	0.0983254	0.929422	0.952215	-7.26212
P14618_PKM	-0.344623	26.9349	-5.12403	0.00112243	0.00500932	-1.53807
P14621_ACYP2	0.226101	19.0574	3.93548	0.00497025	0.015708	-3.15678
P14625_HSP90B1	-0.210228	25.2381	-5.14821	0.00109128	0.00489315	-1.50723
P14635_CCNB1	-0.851356	19.5276	-14.5823	9.46676e-07	3.3662e-05	6.25497
P14649_MYL6B	0.518455	17.1823	2.70369	0.0299087	0.0647372	-5.03379
P14678_SNRPB	0.514068	18.2249	2.86965	0.0240816	0.0542599	-4.79476
P14735_IDE	-0.306173	22.8985	-7.72459	8.18583e-05	0.000717137	1.3485
P14854_COX6B1	0.340791	19.6936	3.25353	0.0129201	0.0330902	-4.1742
P14859_POU2F1	-0.0893564	17.6063	-0.646446	0.537374	0.639512	-7.66718
P14866_HNRNPL	0.00805817	23.8229	0.1555	0.880554	0.917985	-7.88375
P14868_DARS1	0.0239799	22.9001	0.595309	0.569258	0.668302	-7.70137
P14923_JUP	0.260911	20.3434	5.0782	0.00118422	0.00520608	-1.59677
P14927_UQCRB	-0.0449219	22.2407	-0.624007	0.55123	0.652548	-7.68249
P15056_BRAF	0.167807	17.4458	1.91133	0.0950087	0.162857	-6.2143
P15104_GLUL	-1.21056	18.1284	-15.8541	5.16416e-07	2.38525e-05	6.91144
P15121_AKR1B1	-0.50797	20.1295	-2.84249	0.0265953	0.0587463	-4.86647
P15151_PVR	0.286869	19.2626	3.65741	0.00725525	0.0210979	-3.56333
P15170_GSPT1	0.153743	22.1844	3.3409	0.0113103	0.0298267	-4.03694
P15291_B4GALT1	-0.443462	18.51	-5.73262	0.000566072	0.00295763	-0.786378
P15311_EZR	0.416692	22.6208	8.806	3.36048e-05	0.000380876	2.33326
P15336_ATF2	-0.630811	19.4199	-2.92004	0.0243452	0.0547569	-4.76271
P15374_UCHL3	-0.183141	20.4511	-3.25451	0.0127977	0.0328758	-4.16792
P15408_FOSL2	-0.61909	16.107	-4.45656	0.0087287	0.0244525	-3.00415
P15428_HPGD	0.0195056	17.365	0.17298	0.870244	0.911123	-7.64907
P15529_CD46	1.08165	20.1807	7.41099	0.000153597	0.00112203	0.749676
P15531_NME1	0.109475	25.5773	1.54574	0.163479	0.251165	-6.72398
P15559_NQO1	1.22289	22.0953	22.5524	3.91775e-08	4.55058e-06	9.64474
P15586_GNS	0.441135	19.8773	4.81015	0.00162974	0.00664855	-1.94606
P15735_PHKG2	0.126369	18.1716	1.782	0.115336	0.190482	-6.39974
P15822_HIVEP1	0.0714487	15.2648	0.459434	0.673305	0.757976	-7.0848
P15848_ARSB	-0.459775	16.1278	-3.77256	0.00808255	0.0229536	-3.47818
P15880_RPS2	-0.10721	24.7662	-2.24736	0.0571518	0.108661	-5.71439
P15882_CHN1	0.617671	16.0883	6.89377	0.000174149	0.00123389	0.51382
P15923_TCF3	-0.269596	17.3105	-2.09514	0.0719801	0.1304	-5.94348
P15924_DSP	-0.643736	21.094	-8.65486	3.78431e-05	0.000405197	2.2019
P15927_RPA2	-0.0119485	21.2739	-0.253161	0.806983	0.86273	-7.86129
P15941_MUC1	-1.83095	17.9818	-16.247	4.32235e-07	2.26331e-05	7.10338
P15954_COX7C	0.16398	20.9298	1.78149	0.115627	0.190798	-6.40077
P16070_CD44	-1.24744	17.9612	-9.68432	1.74067e-05	0.000245525	3.06026
P16083_NQO2	-0.346417	17.3917	-3.77235	0.00619663	0.0186177	-3.39412
P16104_H2AX	-0.0281837	15.3946	-0.213508	0.836768	0.886269	-7.87163
P16144_ITGB4	0.891639	18.4694	12.7902	2.43331e-06	6.37077e-05	5.22522
P16152_CBR1	0.329785	23.2845	7.79483	7.70271e-05	0.000690355	1.41578
P16219_ACADS	0.0789701	17.7233	0.665718	0.525644	0.629669	-7.65364
P16220_CREB1	-0.0380951	18.2921	-0.475117	0.648307	0.736122	-7.77149
P16260_SLC25A16	0.479409	16.2973	1.90572	0.114468	0.189274	-5.92233
P16278_GLB1	0.388641	20.1144	5.20665	0.00101984	0.00465471	-1.43301
P16298_PPP3CB	-0.376325	18.5491	-6.19602	0.000347027	0.0020598	-0.247349
P16333_NCK1	-0.0252904	18.9971	-0.478985	0.645679	0.733791	-7.76947
P16383_GCFC2	0.0160206	18.4352	0.258703	0.802862	0.859406	-7.85969
P16401_H1-5	0.482441	26.9686	4.28717	0.00341999	0.0118004	-2.71903
P16402_H1-3	0.288786	22.4553	2.24194	0.0601871	0.113356	-5.73824
P16403_H1-2	0.454728	23.3013	2.84185	0.026619	0.0587816	-4.86741
P16422_EPCAM	-0.179614	22.8797	-2.65015	0.0311146	0.0669682	-5.09666
P16435_POR	-0.271991	21.6729	-5.5564	0.000686682	0.00341776	-0.998796
P16455_MGMT	0.295927	20.861	6.67724	0.000214459	0.00145478	0.28381
P16591_FER	-0.175675	15.5107	-2.24085	0.0631601	0.11777	-5.73219
P16615_ATP2A2	-0.0426599	22.1176	-1.0372	0.332104	0.439567	-7.32841
P16870_CPE	0.294396	15.7227	3.67424	0.00913405	0.0252422	-3.64254
P16885_PLCG2	-1.33209	16.9593	-7.58334	0.000440396	0.00245217	0.112184
P16930_FAH	-0.312078	20.3279	-4.30561	0.00305803	0.0107885	-2.63137
P16949_STMN1	-0.718171	23.9751	-6.18108	0.000441467	0.00245634	-0.444147
P16989_YBX3	-0.332171	21.1718	-4.29394	0.00310423	0.0109263	-2.64764
P17010_ZFX	0.0394555	15.1961	0.648041	0.536397	0.638796	-7.66607
P17019_ZNF708	-0.0694067	15.2906	-0.866346	0.417329	0.525354	-7.3971
P17026_ZNF22	0.500653	17.3441	6.15996	0.000360156	0.00213111	-0.288297
P17028_ZNF24	-0.0781954	17.3672	-1.06315	0.320927	0.428081	-7.30152
P17029_ZKSCAN1	-0.0574327	18.27	-0.794505	0.451445	0.558733	-7.55431
P17050_NAGA	0.234836	19.595	4.33641	0.00293959	0.0104624	-2.58849
P17096_HMGA1	1.32627	21.7039	8.10898	0.000115299	0.000910601	1.14699
P17152_TMEM11	0.494159	18.8694	5.34049	0.000874887	0.00412362	-1.26485
P17174_GOT1	-0.0492225	22.7153	-1.21838	0.26022	0.362563	-7.1309
P17252_PRKCA	0.747282	16.3392	3.101	0.0220028	0.050393	-4.52173
P17301_ITGA2	-2.21359	20.0448	-27.7816	8.41205e-09	1.93991e-06	11.2062
P17342_NPR3	-0.271859	15.5362	-3.07694	0.0245888	0.0551531	-4.56734
P17405_SMPD1	0.694975	16.1878	7.45605	0.000211699	0.00144185	0.549888
P17480_UBTF	-0.19439	20.8974	-3.3596	0.0110133	0.0292656	-4.00868
P17535_JUND	-0.324087	17.0415	-3.29567	0.0120646	0.0313828	-4.10543
P17544_ATF7	-0.329557	15.844	-3.28869	0.0121856	0.0316116	-4.11601
P17568_NDUFB7	0.159815	19.7001	2.66744	0.0303189	0.0654769	-5.06997
P17612_PRKACA	-0.37802	19.7765	-6.77034	0.000195973	0.00135678	0.383376
P17655_CAPN2	-2.08032	17.4747	-10.2671	1.73796e-05	0.000245525	3.15631
P17661_DES	-0.515381	16.6885	-0.455105	0.671383	0.756592	-7.68164
P17676_CEBPB	-1.25163	18.2013	-13.5079	1.6442e-06	4.92937e-05	5.65374
P17706_PTPN2	0.156479	18.727	2.09516	0.0719777	0.1304	-5.94345
P17707_AMD1	-0.287487	17.0076	-2.68827	0.0336509	0.0713624	-5.07875
P17812_CTPS1	-0.162362	22.1881	-2.5606	0.0355941	0.0746957	-5.23481
P17844_DDX5	-0.0137421	24.1925	-0.312104	0.763509	0.830478	-7.84262
P17858_PFKL	-0.0472673	23.2515	-0.799752	0.448579	0.555636	-7.54994
P17900_GM2A	0.182835	18.8303	2.24717	0.0571683	0.108665	-5.71468
P17931_LGALS3	-0.829774	21.655	-10.0528	1.34116e-05	0.00020384	3.34813
P17980_PSMC3	-0.121989	22.9224	-2.80747	0.024603	0.0551531	-4.85376
P17987_TCP1	0.00130277	24.025	0.0264604	0.979584	0.986423	-7.89703
P18031_PTPN1	0.15699	22.0584	3.28887	0.0121826	0.0316116	-4.11575
P18065_IGFBP2	0.620883	17.7273	7.69301	8.41406e-05	0.000730142	1.31808
P18074_ERCC2	-0.148188	18.7808	-2.09398	0.072106	0.130535	-5.94521
P18077_RPL35A	-0.135431	23.546	-1.51597	0.171191	0.260346	-6.7633
P18084_ITGB5	-0.932671	17.7303	-8.48108	4.34753e-05	0.000447334	2.04846
P18085_ARF4	0.0202249	21.3959	0.260671	0.8014	0.858683	-7.85912
P18124_RPL7	-0.0576387	24.5126	-0.769138	0.465473	0.571823	-7.57507
P18206_VCL	0.262136	22.4716	3.79593	0.00600073	0.0181758	-3.3596
P18433_PTPRA	0.188165	17.0797	1.61231	0.148304	0.232905	-6.6348
P18440_NAT1	-0.107564	18.8357	-1.28964	0.235734	0.335229	-7.04735
P18564_ITGB6	-0.143828	15.7782	-1.21868	0.299554	0.405685	-6.80992
P18583_SON	-0.147638	20.8602	-3.43098	0.00995372	0.0269926	-3.90109
P18615_NELFE	0.251114	20.2254	3.19797	0.0138825	0.035085	-4.25398
P18621_RPL17	-0.161771	23.9229	-2.40764	0.0448344	0.0895633	-5.46997
P18669_PGAM1	0.0552139	23.8317	1.04017	0.330809	0.438231	-7.32535
P18754_RCC1	0.0854809	22.7373	1.20768	0.264078	0.366603	-7.14318
P18827_SDC1	0.581289	16.9043	3.03347	0.018461	0.0438168	-4.53117
P18846_ATF1	-0.143902	15.8623	-0.568148	0.588747	0.684766	-7.71621
P18858_LIG1	-0.461458	21.0696	-9.96856	1.4225e-05	0.000213286	3.28313
P18859_ATP5PF	-0.0926811	16.9475	-0.413438	0.693546	0.77367	-7.70835
P18887_XRCC1	-0.270565	20.7993	-4.307	0.00305257	0.0107885	-2.62943
P19174_PLCG1	-0.542817	20.062	-9.9705	1.42057e-05	0.000213286	3.28463
P19256_CD58	0.0450555	18.3348	0.422619	0.684495	0.767072	-7.79748
P19338_NCL	-0.095574	25.8224	-1.75486	0.120099	0.196187	-6.43801
P19367_HK1	0.385515	23.1215	4.28218	0.00326653	0.0113667	-2.68925
P19387_POLR2C	-0.120682	20.6404	-2.30138	0.0526597	0.101997	-5.63232
P19388_POLR2E	-0.276996	21.2976	-5.27801	0.000939503	0.00436361	-1.34303
P19404_NDUFV2	0.165198	21.4418	2.92517	0.0206694	0.0479713	-4.67225
P19447_ERCC3	-0.0967266	18.6337	-1.62991	0.144516	0.228128	-6.61092
P19474_TRIM21	0.00780833	16.7801	0.0623835	0.951897	0.967334	-7.89522
P19525_EIF2AK2	-0.94288	20.5945	-8.62162	4.6674e-05	0.000474499	2.01636
P19623_SRM	-0.242565	23.3587	-4.07115	0.00414981	0.0137229	-2.96203
P19634_SLC9A1	0.477086	17.886	6.77553	0.000194997	0.00135155	0.388891
P19784_CSNK2A2	0.415407	20.5777	5.96092	0.000443344	0.0024632	-0.517324
P19793_RXRA	-0.74802	18.579	-11.2466	6.08508e-06	0.000120208	4.2191
P19823_ITIH2	0.705399	20.45	1.35536	0.230824	0.329472	-6.96125
P19827_ITIH1	-0.343137	17.8468	-0.720589	0.509384	0.614427	-7.1159
P19838_NFKB1	0.00727611	19.5192	0.129252	0.900577	0.932144	-7.88798
P20020_ATP2B1	1.59385	19.8402	22.3566	4.17749e-08	4.6966e-06	9.57824
P20042_EIF2S2	0.00223998	22.3099	0.0364423	0.971886	0.981126	-7.89667
P20073_ANXA7	0.114631	22.9551	2.58898	0.0341066	0.0721086	-5.19105
P20226_TBP	0.0305719	18.4008	0.414978	0.689839	0.77081	-7.80102
P20248_CCNA2	0.138774	18.3267	2.03825	0.0784504	0.13977	-6.02807
P20290_BTF3	-0.259254	22.6254	-4.51276	0.00235098	0.00883642	-2.3456
P20336_RAB3A	-0.00634338	19.8144	-0.0671666	0.948215	0.964875	-7.89487
P20338_RAB4A	0.199323	18.9617	3.49665	0.0090748	0.0251183	-3.80257
P20339_RAB5A	0.204335	20.3392	3.01113	0.0182165	0.0434254	-4.54001
P20340_RAB6A	0.447578	21.2895	1.97612	0.0941203	0.161682	-6.14229
P20585_MSH3	0.218742	18.3891	3.31325	0.0117652	0.0308347	-4.07878
P20618_PSMB1	0.261111	23.261	6.29367	0.000314062	0.00190103	-0.137264
P20645_M6PR	-0.641147	20.6401	-13.7503	1.44662e-06	4.61422e-05	5.79341
P20674_COX5A	0.143533	22.3535	1.22958	0.258317	0.360568	-7.11657
P20700_LMNB1	-0.116036	24.0855	-1.76415	0.118449	0.194147	-6.42495
P20742_PZP	0.517487	19.5789	1.05212	0.338846	0.447174	-7.30034
P20749_BCL3	1.24483	17.3805	8.17303	5.82754e-05	0.00055899	1.73505
P20810_CAST	-0.743628	19.8004	-12.3389	3.14656e-06	7.63666e-05	4.94359
P20839_IMPDH1	-0.165217	21.241	-3.38999	0.0105481	0.028265	-3.9628
P20936_RASA1	-0.105186	18.7693	-1.05177	0.325793	0.433012	-7.31338
P20962_PTMS	1.37562	23.0885	10.2921	2.01584e-05	0.000268955	3.03122
P21127_CDK11B	-0.0153723	18.5578	-0.0416094	0.968237	0.978735	-7.89641
P21266_GSTM3	0.113957	25.7225	1.96129	0.0881197	0.153291	-6.14144
P21281_ATP6V1B2	-0.174963	20.603	-3.37777	0.0107327	0.0286392	-3.98124
P21283_ATP6V1C1	0.0884994	20.8534	1.85302	0.103708	0.174214	-6.29851
P21291_CSRP1	-0.845984	23.2773	-13.3697	1.77038e-06	5.16075e-05	5.573
P21333_FLNA	1.74348	24.9573	31.9381	2.99758e-09	1.18524e-06	12.2115
P21359_NF1	0.495784	17.4753	3.08747	0.0167775	0.0407704	-4.43934
P21399_ACO1	-0.0326574	20.5645	-0.450104	0.665432	0.751326	-7.78423
P21579_SYT1	-0.231053	16.324	-2.62643	0.0322414	0.0688893	-5.13328
P21583_KITLG	0.443628	17.2741	3.85819	0.00551502	0.0170698	-3.26882
P21675_TAF1	0.120671	17.0789	0.661452	0.528902	0.631988	-7.65591
P21709_EPHA1	-0.946298	16.3719	-8.29291	0.000112823	0.000896606	1.25654
P21796_VDAC1	0.221261	24.3501	2.58334	0.034397	0.0726623	-5.19974
P21860_ERBB3	0.426581	17.0221	4.51687	0.0023389	0.00879964	-2.33999
P21912_SDHB	0.20056	21.498	2.20428	0.0612567	0.114838	-5.781
P21926_CD9	1.62171	22.5492	19.9463	9.65795e-08	7.9976e-06	8.70184
P21953_BCKDHB	-0.110189	19.2095	-1.29003	0.235605	0.335107	-7.04688
P21964_COMT	0.422568	24.1916	8.00669	6.42849e-05	0.00060154	1.61581
P21980_TGM2	-0.0194109	15.4583	-0.15325	0.884895	0.921591	-7.39598
P22033_MMUT	1.3825	19.3877	20.1569	8.94196e-08	7.51223e-06	8.78299
P22059_OSBP	-0.00615468	20.4646	-0.12119	0.906742	0.936763	-7.88912
P22061_PCMT1	0.297954	22.6255	6.64205	0.000221946	0.00149364	0.245916
P22087_FBL	-0.0419615	22.2548	-0.440943	0.672046	0.756893	-7.78846
P22102_GART	-0.188035	22.5072	-4.40484	0.00269399	0.00975631	-2.49372
P22223_CDH3	0.890339	17.1215	2.77251	0.0394294	0.0808286	-4.64305
P22234_PAICS	0.0388516	24.199	0.583064	0.577053	0.674552	-7.70917
P22307_SCP2	-0.115383	21.4993	-1.83348	0.10679	0.178255	-6.32651
P22314_UBA1	-0.115349	23.6306	-2.69633	0.029036	0.0631701	-5.02536
P22392_NME2	0.503943	23.6002	5.46387	0.000815922	0.00389987	-1.16563
P22413_ENPP1	-0.0848587	16.7359	-0.946354	0.37362	0.482488	-7.41852
P22415_USF1	-0.00663956	18.0229	-0.0683361	0.947315	0.964215	-7.89478
P22455_FGFR4	-0.504707	17.2868	-5.30096	0.00245027	0.00910661	-1.96942
P22466_GAL	-0.00617512	15.3089	-0.0782244	0.939708	0.959539	-7.89396
P22570_FDXR	-1.46142	21.9467	-27.7103	8.57351e-09	1.93991e-06	11.1873
P22626_HNRNPA2B1	-0.390248	26.1614	-5.97471	0.00043694	0.00244215	-0.501293
P22670_RFX1	-0.076394	18.0975	-1.2062	0.264613	0.367145	-7.14486
P22681_CBL	-0.61333	18.8738	-9.51117	1.97343e-05	0.00026642	2.92163
P22694_PRKACB	0.147583	18.05	1.23388	0.25472	0.356589	-7.11299
P22695_UQCRC2	-0.103026	22.0619	-2.38637	0.0463006	0.0918921	-5.50255
P22830_FECH	-0.223458	20.0833	-3.80379	0.00593696	0.0180111	-3.34812
P23025_XPA	0.580853	16.575	6.11091	0.000378915	0.00220893	-0.344274
P23142_FBLN1	0.517476	18.1128	1.32259	0.236483	0.335855	-7.00224
P23193_TCEA1	0.312844	20.8022	5.09769	0.00115749	0.00512394	-1.57177
P23229_ITGA6	-0.0661752	17.8099	-0.323071	0.756186	0.824685	-7.83822
P23246_SFPQ	-0.190826	23.9386	-4.47676	0.00245977	0.00913042	-2.39482
P23258_TUBG1	0.101552	18.542	1.51419	0.171154	0.260341	-6.76556
P23284_PPIB	0.00733946	24.7395	0.117876	0.909279	0.938496	-7.88956
P23368_ME2	-1.084	19.4572	-19.1432	1.30521e-07	9.59451e-06	8.38353
P23381_WARS1	-0.36461	22.5348	-4.24744	0.00332488	0.0115382	-2.71878
P23396_RPS3	-0.103422	24.9266	-1.96143	0.0881018	0.153291	-6.14124
P23434_GCSH	0.265038	20.7062	1.5173	0.175575	0.265638	-6.76215
P23443_RPS6KB1	-0.193795	23.0613	-4.76474	0.00172209	0.00692915	-2.00625
P23458_JAK1	0.482197	18.6059	6.50379	0.000254316	0.00164349	0.0955932
P23511_NFYA	0.464024	18.1124	2.2906	0.0567878	0.108047	-5.67085
P23526_AHCY	0.0491578	25.0032	1.0103	0.344006	0.451722	-7.35574
P23528_CFL1	0.353498	27.0468	3.56573	0.0084536	0.0238303	-3.71567
P23588_EIF4B	-0.174933	22.8672	-2.12306	0.0689992	0.126288	-5.90174
P23610_F8A3	0.181444	17.8984	1.95609	0.0888141	0.154244	-6.14905
P23634_ATP2B4	-0.041678	18.0859	-0.60381	0.563882	0.663722	-7.69586
P23677_ITPKA	-0.0341071	16.24	-0.316327	0.763501	0.830478	-7.74783
P23771_GATA3	-0.339254	20.8899	-5.45789	0.000766337	0.00372687	-1.11939
P23786_CPT2	0.156591	20.2136	2.90056	0.0214336	0.0493406	-4.71016
P23919_DTYMK	-0.0622002	21.6781	-1.30977	0.229182	0.327434	-7.0232
P23921_RRM1	0.116185	21.9119	1.76177	0.118869	0.194588	-6.4283
P24311_COX7B	0.533182	18.5831	3.73347	0.00700423	0.0205005	-3.49636
P24385_CCND1	-1.43969	18.7989	-16.037	4.75128e-07	2.30816e-05	7.00137
P24386_CHM	-0.417983	19.8853	-5.19932	0.00102851	0.00468032	-1.4423
P24390_KDELR1	0.0478459	16.6699	0.324908	0.755523	0.824529	-7.77751
P24468_NR2F2	0.335765	15.8607	3.62903	0.00754562	0.0217666	-3.60536
P24534_EEF1B2	0.111739	25.1224	1.57408	0.156853	0.243031	-6.68624
P24539_ATP5PB	0.1887	21.6442	3.51989	0.00878396	0.0245249	-3.76781
P24588_AKAP5	-0.17701	15.2743	-1.24794	0.273606	0.376657	-6.45583
P24593_IGFBP5	-0.314438	16.5648	-3.07411	0.0246727	0.0552499	-4.57109
P24666_ACP1	-0.0592442	22.6766	-0.903048	0.394736	0.503044	-7.4592
P24752_ACAT1	0.313421	22.1383	5.30238	0.000913693	0.00427752	-1.31247
P24863_CCNC	0.0416802	17.1542	0.532911	0.609604	0.703991	-7.73959
P24928_POLR2A	-0.257112	20.4897	-4.76549	0.00172051	0.00692644	-2.00525
P24941_CDK2	0.124064	19.9697	2.00343	0.0826899	0.145526	-6.07953
P25054_APC	-0.109272	16.4366	-1.59108	0.152997	0.23822	-6.66344
P25098_GRK2	-0.385802	20.2319	-4.27736	0.00317124	0.0111161	-2.67081
P25205_MCM3	0.216838	23.0109	2.15319	0.0671849	0.123587	-5.86281
P25208_NFYB	-0.224309	19.5579	-3.72493	0.00661172	0.0196145	-3.46374
P25325_MPST	-0.32505	20.2738	-2.91082	0.0218112	0.0500139	-4.71167
P25398_RPS12	-0.168602	24.6681	-2.88008	0.0220923	0.0505523	-4.74173
P25440_BRD2	-0.0981223	19.3989	-1.52096	0.169479	0.258153	-6.75667
P25445_FAS	-0.020626	15.4004	-0.0966919	0.926604	0.950985	-7.41245
P25490_YY1	-0.125985	18.8304	-0.93355	0.38087	0.489344	-7.42953
P25685_DNAJB1	0.120799	21.5944	1.91212	0.0948953	0.162699	-6.21314
P25686_DNAJB2	0.35842	17.799	4.48972	0.00242001	0.0090258	-2.37709
P25705_ATP5F1A	0.197599	25.0961	4.23734	0.00333951	0.0115785	-2.72687
P25786_PSMA1	0.311627	24.064	6.22114	0.000338194	0.00201834	-0.218915
P25787_PSMA2	0.268324	23.0507	5.50138	0.000729976	0.00358608	-1.06599
P25788_PSMA3	0.282597	23.8126	6.06879	0.00039589	0.00228421	-0.392579
P25789_PSMA4	0.222069	24.2032	4.65356	0.00197337	0.00770894	-2.15486
P25815_S100P	0.137078	15.448	1.41161	0.198404	0.292592	-6.89754
P25963_NFKBIA	0.50603	18.1278	7.44379	0.000104866	0.000849257	1.07455
P26006_ITGA3	-0.708514	19.0652	-11.8033	4.31798e-06	9.49024e-05	4.59627
P26045_PTPN3	0.170091	15.9113	2.42574	0.0436242	0.0875806	-5.44222
P26196_DDX6	0.14236	22.5009	3.4296	0.00997317	0.0270265	-3.90317
P26358_DNMT1	0.0271368	21.1286	0.372543	0.719854	0.793781	-7.81955
P26368_U2AF2	-0.0524399	23.463	-0.888127	0.402212	0.510867	-7.47287
P26373_RPL13	-0.125906	24.8375	-2.78473	0.0254489	0.0567552	-4.88885
P26374_CHML	0.370599	17.2931	3.46942	0.00942874	0.0258639	-3.84336
P26440_IVD	0.0482817	21.3769	0.871918	0.410448	0.5184	-7.4875
P26447_S100A4	-4.92473	18.155	-55.4673	1.01403e-08	1.98776e-06	10.2816
P26572_MGAT1	0.07728	18.8602	1.19637	0.268204	0.370982	-7.15607
P26583_HMGB2	0.00171573	24.0872	0.015023	0.98843	0.992309	-7.8973
P26599_PTBP1	-0.0676484	23.481	-1.40372	0.200653	0.295226	-6.90749
P26639_TARS1	0.346008	22.1875	5.16397	0.00107148	0.00482135	-1.48717
P26640_VARS1	0.306746	21.9137	5.80936	0.000521054	0.00278369	-0.695177
P26641_EEF1G	-0.0928102	25.4488	-2.01008	0.0818637	0.144338	-6.06973
P26885_FKBP2	0.412039	21.6368	8.97859	2.94035e-05	0.000350686	2.48093
P27105_STOM	-0.889785	19.774	-6.75035	0.000255943	0.00164843	0.160229
P27144_AK4	0.040871	19.0218	0.538982	0.605612	0.700651	-7.73605
P27348_YWHAQ	-0.341081	24.7492	-4.69815	0.00186806	0.00737804	-2.09504
P27361_MAPK3	-0.0355619	22.1508	-0.509116	0.625389	0.716914	-7.75314
P27448_MARK3	-0.300031	18.9845	-3.22541	0.0133443	0.0339945	-4.21218
P27449_ATP6V0C	0.250168	18.5866	1.79085	0.11538	0.190513	-6.38961
P27540_ARNT	-0.340488	18.5971	-3.80439	0.00593215	0.0180037	-3.34725
P27635_RPL10	-0.0614814	23.5884	-0.983978	0.355971	0.464561	-7.38197
P27694_RPA1	-0.125925	22.1231	-2.29543	0.0531364	0.102686	-5.64138
P27695_APEX1	-0.369844	23.299	-7.69878	8.37178e-05	0.000727298	1.32365
P27701_CD82	-0.0510767	15.8422	-0.289536	0.78869	0.848991	-7.16305
P27707_DCK	-0.0297827	19.7111	-0.483699	0.642483	0.731682	-7.76697
P27708_CAD	-1.10232	22.587	-12.4139	3.20249e-06	7.67492e-05	4.9368
P27797_CALR	-0.103934	24.8761	-2.25698	0.056325	0.107356	-5.69981
P27816_MAP4	-0.519413	21.5203	-11.3092	5.85033e-06	0.00011739	4.26239
P27824_CANX	0.172494	24.4443	2.30572	0.0523145	0.101509	-5.62571
P27986_PIK3R1	-0.102004	18.0179	-1.3829	0.206691	0.301786	-6.93353
P28062_PSMB8	-0.214106	16.1294	-1.73501	0.150375	0.235192	-6.34294
P28065_PSMB9	0.784008	16.2467	2.8845	0.052906	0.102396	-5.02168
P28066_PSMA5	0.0957461	23.363	2.34103	0.0495898	0.0972587	-5.57187
P28070_PSMB4	0.269085	22.8657	4.59019	0.00213442	0.0081998	-2.24036
P28072_PSMB6	0.290219	23.6437	6.51303	0.000251995	0.00163401	0.105717
P28074_PSMB5	0.23265	22.9569	4.68935	0.00188835	0.0074338	-2.10683
P28288_ABCD3	0.00786627	20.1408	0.0314076	0.975934	0.983524	-7.89685
P28290_ITPRID2	0.627446	16.9651	7.92087	6.9138e-05	0.000636053	1.53531
P28328_PEX2	0.115992	15.3302	0.850938	0.430555	0.538907	-7.01726
P28331_NDUFS1	0.0834124	21.5649	1.78995	0.113975	0.18856	-6.38849
P28340_POLD1	-0.372292	24.3347	-4.90106	0.00146078	0.00614959	-1.82645
P28347_TEAD1	-0.7099	17.3432	-5.61977	0.000640312	0.00323328	-0.921931
P28370_SMARCA1	0.250003	18.0852	2.92287	0.0207397	0.0480616	-4.6758
P28482_MAPK1	0.0515575	22.4726	0.943645	0.374916	0.483507	-7.42111
P28676_GCA	-0.658871	20.8733	-6.94439	0.000171749	0.00122142	0.538815
P28702_RXRB	0.846583	17.7491	7.95818	6.69795e-05	0.000619926	1.57039
P28715_ERCC5	-0.0680181	16.6904	-0.814496	0.440595	0.548055	-7.53755
P28749_RBL1	-0.412402	17.0677	-4.82786	0.00159521	0.00656371	-1.92266
P28799_GRN	0.413264	19.6652	6.53614	0.000246296	0.00161247	0.13097
P28838_LAP3	-0.204332	22.7068	-3.76662	0.00624523	0.0187161	-3.40252
P29083_GTF2E1	-0.456181	18.7793	-6.68946	0.000211926	0.00144185	0.296934
P29084_GTF2E2	-0.372295	18.9254	-5.43085	0.000789952	0.00380541	-1.15273
P29144_TPP2	-0.0168593	20.0793	-0.36079	0.728263	0.800974	-7.82435
P29218_IMPA1	-0.510148	20.0251	-7.01825	0.000154849	0.00112637	0.643629
P29317_EPHA2	-0.0156889	15.3941	-0.176184	0.866504	0.908451	-7.78812
P29323_EPHB2	-0.212087	15.5456	-2.0199	0.0865623	0.150882	-5.7895
P29350_PTPN6	1.07039	19.3992	15.2516	6.84071e-07	2.72381e-05	6.6074
P29353_SHC1	-0.223597	19.2795	-3.38604	0.0106074	0.0283842	-3.96876
P29372_MPG	-0.931898	19.4982	-14.1127	1.19923e-06	4.0747e-05	5.99777
P29373_CRABP2	-1.12722	23.213	-7.72703	0.00014024	0.00104599	0.899454
P29374_ARID4A	-0.116869	17.4935	-1.0526	0.325435	0.432687	-7.31251
P29375_KDM5A	0.0841255	16.6291	1.07582	0.315582	0.422526	-7.28822
P29401_TKT	-0.278746	25.1226	-5.86173	0.00049261	0.00267662	-0.633375
P29558_RBMS1	1.54504	16.5255	11.9886	1.19031e-05	0.000188796	3.76953
P29590_PML	-0.397331	18.5503	-4.99395	0.00130781	0.00563409	-1.70545
P29597_TYK2	-0.0477458	20.0241	-0.529548	0.611822	0.70634	-7.74154
P29692_EEF1D	-0.0629482	25.1656	-0.802481	0.447094	0.554336	-7.54767
P29728_OAS2	-0.262875	16.6154	-1.93987	0.0910128	0.157312	-6.17276
P29966_MARCKS	-1.67212	22.0432	-17.0609	3.89567e-07	2.12732e-05	7.25622
P29992_GNA11	0.314479	19.9729	3.41726	0.0101486	0.0273576	-3.92173
P30038_ALDH4A1	0.503449	20.524	7.85906	7.28879e-05	0.000661791	1.47688
P30039_PBLD	0.145696	17.3197	1.34166	0.219128	0.316022	-6.98447
P30040_ERP29	0.0394753	23.9629	0.9692	0.362826	0.471387	-7.39646
P30041_PRDX6	0.0144731	26.0275	0.168841	0.870411	0.911172	-7.88131
P30043_BLVRB	0.468581	23.3355	8.87728	3.17928e-05	0.00037041	2.39454
P30044_PRDX5	0.157478	24.1421	2.64139	0.0315261	0.0676065	-5.11019
P30046_DDT	0.0108062	23.1334	0.0955056	0.926572	0.950985	-7.89223
P30047_GCHFR	-1.22196	17.9938	-9.65707	1.77516e-05	0.000248056	3.03859
P30048_PRDX3	-0.46738	24.1021	-10.9167	7.51176e-06	0.000135694	3.98723
P30049_ATP5F1D	0.31691	21.7786	2.35337	0.0513973	0.0999827	-5.5745
P30050_RPL12	-0.0767411	24.9264	-1.33856	0.220088	0.317079	-6.98826
P30084_ECHS1	-0.23886	23.1347	-5.52184	0.000713536	0.00352161	-1.04096
P30085_CMPK1	0.522421	22.4442	10.7922	8.14537e-06	0.000143814	3.89803
P30086_PEBP1	0.321968	24.6194	6.90222	0.000172757	0.00122744	0.522689
P30101_PDIA3	-0.119968	24.8169	-2.52086	0.0377896	0.0783163	-5.29603
P30153_PPP2R1A	-0.0963663	23.1999	-2.17209	0.0640595	0.11907	-5.82813
P30154_PPP2R1B	-0.687104	18.6146	-9.18926	2.50536e-05	0.000313537	2.6579
P30260_CDC27	-0.114596	20.4533	-2.05732	0.0762202	0.13656	-5.99979
P30281_CCND3	0.350076	18.6795	4.61913	0.00205914	0.00794486	-2.20124
P30305_CDC25B	-0.569301	16.5377	-4.76082	0.00173032	0.00695862	-2.01146
P30307_CDC25C	-0.352702	16.716	-2.51101	0.0383544	0.0791201	-5.31118
P30405_PPIF	0.272671	21.1626	3.54123	0.00852562	0.0239891	-3.73593
P30414_NKTR	-0.112138	17.9693	-1.21191	0.262547	0.36494	-7.13833
P30419_NMT1	0.152791	21.0616	3.3804	0.0106927	0.0285623	-3.97727
P30519_HMOX2	0.26586	20.8496	5.62534	0.000636404	0.00322206	-0.915199
P30520_ADSS2	0.258555	20.5002	3.57227	0.0081644	0.0231431	-3.68967
P30533_LRPAP1	0.427932	20.2599	6.5294	0.000247942	0.0016201	0.123617
P30536_TSPO	2.7966	19.8865	28.151	7.62938e-09	1.93991e-06	11.303
P30566_ADSL	-0.364529	20.184	-7.60262	9.10748e-05	0.000782002	1.23049
P30622_CLIP1	0.221029	19.2402	3.73292	0.00653973	0.0194236	-3.45199
P30626_SRI	0.209781	21.4766	2.45392	0.0418055	0.0845734	-5.39896
P30711_GSTT1	-0.404846	18.8389	-3.63303	0.00751305	0.0216912	-3.6002
P30740_SERPINB1	0.124434	19.6143	1.52872	0.167579	0.255973	-6.74646
P30793_GCH1	0.654329	17.7237	4.10176	0.00425867	0.0139912	-2.96395
P30825_SLC7A1	-0.223825	20.0722	-2.3767	0.0469831	0.0930052	-5.51735
P30837_ALDH1B1	0.326071	20.6737	5.98702	0.00043131	0.00241743	-0.487007
P30874_SSTR2	0.667973	18.4471	2.02774	0.0977959	0.166292	-6.0397
P30876_POLR2B	-0.181465	19.5327	-3.72928	0.00657242	0.0195131	-3.45734
P31040_SDHA	0.528496	22.0337	5.77527	0.000574004	0.00298521	-0.782763
P31146_CORO1A	-2.5202	19.2242	-23.9454	2.51952e-08	3.56699e-06	10.0994
P31150_GDI1	1.06791	21.3459	19.4553	1.15941e-07	8.9532e-06	8.50892
P31153_MAT2A	-0.155358	22.3958	-3.13667	0.01517	0.0377521	-4.34757
P31321_PRKAR1B	-0.96817	20.1911	-11.8925	4.09257e-06	9.20227e-05	4.65515
P31323_PRKAR2B	-0.335138	17.127	-2.58214	0.034459	0.0727439	-5.20159
P31327_CPS1	-0.119713	15.9727	-0.855667	0.418978	0.527084	-7.50178
P31350_RRM2	-0.742837	21.5624	-6.75626	0.000240155	0.00158002	0.213645
P31431_SDC4	-0.316382	18.2757	-3.2492	0.0128956	0.033072	-4.17599
P31483_TIA1	-0.0358483	20.5759	-0.676019	0.51944	0.6239	-7.64626
P31641_SLC6A6	0.708604	16.4327	4.06877	0.00443226	0.0144313	-3.00835
P31689_DNAJA1	-0.206799	22.2097	-3.06614	0.0168088	0.040804	-4.45556
P31749_AKT1	0.744821	20.5634	9.73614	1.67714e-05	0.000238766	3.10132
P31751_AKT2	-0.218112	19.2191	-3.03796	0.0175151	0.0420946	-4.4988
P31930_UQCRC1	-0.0854364	22.8339	-2.04515	0.077636	0.138545	-6.01784
P31937_HIBADH	0.0283744	19.3764	0.413358	0.690975	0.771731	-7.80176
P31939_ATIC	0.0201813	23.9621	0.514314	0.621922	0.713903	-7.75023
P31942_HNRNPH3	-0.00235423	22.8985	-0.0366528	0.971724	0.981092	-7.89666
P31943_HNRNPH1	-0.0930507	24.014	-1.32385	0.224696	0.322168	-7.00618
P31946_YWHAB	0.172634	24.4812	3.14526	0.0149821	0.0374064	-4.33443
P31947_SFN	-0.00856669	22.3519	-0.201763	0.845497	0.892793	-7.87444
P31948_STIP1	-0.0389018	24.2594	-0.804669	0.445905	0.553311	-7.54583
P31949_S100A11	-0.186296	25.3122	-1.91164	0.0958671	0.163924	-6.21605
P32004_L1CAM	3.10238	18.4901	17.3144	5.82575e-07	2.55965e-05	6.90666
P32019_INPP5B	-0.0625347	17.9409	-0.656364	0.531317	0.634111	-7.66026
P32119_PRDX2	0.396953	25.2731	7.85684	7.30265e-05	0.000662263	1.47478
P32121_ARRB2	-0.62348	18.4603	-9.4585	2.05102e-05	0.000271281	2.87902
P32189_GK	0.203525	16.3857	1.59383	0.158588	0.245328	-6.63818
P32321_DCTD	0.127719	19.0696	1.77588	0.116395	0.191734	-6.4084
P32322_PYCR1	0.573826	23.0345	7.97736	6.58993e-05	0.000611408	1.58838
P32456_GBP2	-1.00284	18.2265	-6.04896	0.00050312	0.00271443	-0.589218
P32519_ELF1	-0.815892	17.8611	-9.33534	2.24623e-05	0.000290566	2.77856
P32780_GTF2H1	0.00544858	17.5015	0.0756453	0.941691	0.961062	-7.89419
P32929_CTH	-0.988877	16.5381	-6.70039	0.00180442	0.00718106	-1.26542
P32969_RPL9P9	0.0272502	23.8795	0.494774	0.635005	0.725483	-7.76103
P33121_ACSL1	0.145185	19.1943	2.29405	0.053248	0.102798	-5.64348
P33176_KIF5B	-0.177195	21.9335	-4.23804	0.00333644	0.0115731	-2.72587
P33240_CSTF2	-0.20666	21.3999	-4.23228	0.00336143	0.0116439	-2.73396
P33316_DUT	-0.165853	23.2387	-1.19272	0.272936	0.375964	-7.15767
P33527_ABCC1	0.0318595	18.2098	0.437109	0.674414	0.759001	-7.79059
P33552_CKS2	0.00530648	19.376	0.0387533	0.97016	0.980031	-7.89657
P33897_ABCD1	0.299982	17.7409	4.47659	0.0024603	0.00913042	-2.39506
P33908_MAN1A1	-0.679784	16.0947	-3.90352	0.0075132	0.0216912	-3.39033
P33981_TTK	-0.0284184	18.1868	-0.298459	0.7735	0.837704	-7.84728
P33991_MCM4	0.0450351	22.2842	0.524542	0.615145	0.708908	-7.74441
P33992_MCM5	0.145276	23.5687	1.48626	0.179333	0.269776	-6.80204
P33993_MCM7	0.0982869	22.3462	1.15173	0.28502	0.388849	-7.20616
P34059_GALNS	-0.242466	18.8399	-3.23348	0.0131903	0.0336806	-4.1999
P34741_SDC2	0.177509	16.1723	2.3718	0.047333	0.0935766	-5.52485
P34896_SHMT1	-0.393095	21.5046	-7.54439	9.58808e-05	0.000802857	1.17361
P34897_SHMT2	0.0455899	23.9601	0.845829	0.423957	0.532472	-7.51059
P34931_HSPA1L	-0.377083	24.4293	-6.7598	0.000197975	0.0013608	0.372152
P34932_HSPA4	0.00497863	23.123	0.127808	0.90168	0.932794	-7.88819
P34949_MPI	0.490565	19.9105	4.40989	0.0028339	0.0101414	-2.52739
P35052_GPC1	-0.655601	16.6333	-4.21964	0.00342247	0.0118019	-2.75285
P35080_PFN2	0.0687367	23.3539	0.883273	0.404666	0.513046	-7.47727
P35125_USP6	-0.257435	15.5566	-2.10011	0.0972982	0.165778	-5.87776
P35219_CA8	-2.4799	18.3956	-13.0637	4.37789e-06	9.56256e-05	4.73153
P35221_CTNNA1	0.0179329	22.2278	0.338636	0.744221	0.815008	-7.83298
P35222_CTNNB1	0.123072	20.9303	1.56059	0.159975	0.246973	-6.70425
P35226_BMI1	0.348363	17.3184	3.98133	0.00467487	0.0150039	-3.0907
P35227_PCGF2	-0.161912	17.0655	-1.24681	0.250207	0.35143	-7.09794
P35232_PHB1	0.931846	24.7839	21.6291	5.32827e-08	5.50468e-06	9.32533
P35237_SERPINB6	0.191515	22.1042	1.89568	0.0985086	0.167281	-6.23984
P35240_NF2	0.0730723	17.9989	1.1817	0.273637	0.376657	-7.17267
P35241_RDX	-0.380389	19.8575	-5.12526	0.00112083	0.0050051	-1.53651
P35244_RPA3	0.110412	22.0571	1.95909	0.0884137	0.153689	-6.14467
P35249_RFC4	-0.101081	20.5755	-1.35944	0.213687	0.30946	-6.96262
P35250_RFC2	-0.109467	20.8231	-1.65505	0.139258	0.221106	-6.57659
P35251_RFC1	0.31815	19.3368	4.99969	0.00129896	0.0056073	-1.69802
P35268_RPL22	-0.00933548	24.5946	-0.219811	0.831916	0.88272	-7.87015
P35269_GTF2F1	-0.379536	19.8628	-6.59688	0.000231987	0.00154221	0.197052
P35270_SPR	-0.0635886	21.8441	-1.58885	0.153498	0.238903	-6.66644
P35475_IDUA	-0.285829	16.2863	-1.01944	0.343929	0.451699	-7.34253
P35520_CBS	-0.176166	21.9429	-2.77731	0.0257314	0.0571519	-4.90031
P35527_KRT9	-0.766117	17.808	-2.64846	0.0357419	0.0749032	-5.16332
P35548_MSX2	-0.349734	16.6414	-1.87404	0.108309	0.180437	-6.22492
P35568_IRS1	-1.1341	17.6498	-12.137	3.5399e-06	8.22571e-05	4.8144
P35573_AGL	-0.742337	19.8279	-12.2585	3.29693e-06	7.85202e-05	4.8924
P35579_MYH9	-0.154948	22.9381	-3.30776	0.0118579	0.0309928	-4.08711
P35580_MYH10	-0.550882	20.8144	-10.3824	1.06967e-05	0.000174363	3.59767
P35606_COPB2	0.330996	22.5211	5.46959	0.00075636	0.00369481	-1.105
P35609_ACTN2	0.641007	20.4524	2.35381	0.0572995	0.108888	-5.61605
P35610_SOAT1	0.301042	18.5331	4.51185	0.00235366	0.00883841	-2.34684
P35611_ADD1	-0.388682	18.2163	-5.70402	0.000583939	0.00302537	-0.820568
P35613_BSG	-0.696981	22.3869	-13.0028	2.16201e-06	5.81992e-05	5.35457
P35626_GRK3	-0.319052	15.4518	-2.07727	0.0797512	0.141363	-5.70756
P35637_FUS	0.076214	23.1863	0.397169	0.704312	0.782057	-7.80732
P35658_NUP214	-0.000534543	20.762	-0.00996062	0.992314	0.994395	-7.89737
P35659_DEK	0.26354	22.6625	5.39363	0.000823776	0.00392384	-1.19877
P35670_ATP7B	0.0698747	15.321	1.09269	0.313615	0.420702	-7.20632
P35749_MYH11	-0.317982	17.3325	-1.42638	0.197133	0.291224	-6.87834
P35754_GLRX	-0.189257	17.3299	-1.20056	0.267314	0.370019	-7.15083
P35790_CHKA	-0.0339378	18.5325	-0.364278	0.725763	0.798914	-7.82294
P35813_PPM1A	0.136713	19.5224	2.2252	0.0591044	0.111679	-5.74796
P35908_KRT2	-0.226214	17.3506	-0.215045	0.837857	0.887176	-7.87005
P35914_HMGCL	-0.209705	19.2499	-2.58995	0.0340572	0.0720241	-5.18956
P35998_PSMC2	0.0743164	22.5362	1.41944	0.196194	0.290005	-6.88765
P36404_ARL2	0.150681	20.8273	2.91769	0.0208988	0.0484008	-4.68378
P36405_ARL3	-0.297447	21.5169	-7.14587	0.000137506	0.00102861	0.774923
P36406_TRIM23	-0.121631	15.5794	-1.54027	0.170955	0.26011	-6.67323
P36507_MAP2K2	0.242871	20.5865	5.23198	0.000990481	0.00455609	-1.40099
P36508_ZNF76	0.0805166	15.1968	1.23145	0.255575	0.357394	-7.11581
P36542_ATP5F1C	0.234008	23.5132	4.18375	0.00358021	0.0122055	-2.80228
P36543_ATP6V1E1	-0.161678	19.9452	-2.83616	0.0235773	0.0533121	-4.80949
P36551_CPOX	0.152734	19.6169	2.30217	0.0525969	0.101923	-5.63112
P36578_RPL4	-0.159735	24.8167	-2.66653	0.0303604	0.0655293	-5.07138
P36639_NUDT1	-0.336396	19.9351	-1.40449	0.208161	0.303353	-6.90455
P36776_LONP1	-0.303953	21.9927	-3.19611	0.0143482	0.0360505	-4.27443
P36871_PGM1	-0.259968	19.7911	-5.00803	0.0012862	0.0055648	-1.68722
P36873_PPP1CC	0.276804	20.8477	1.60695	0.154726	0.240569	-6.64467
P36897_TGFBR1	0.0810985	15.8399	0.817657	0.438896	0.546743	-7.53487
P36915_GNL1	-0.612545	22.0396	-12.5265	2.82479e-06	7.15084e-05	5.06184
P36941_LTBR	1.0392	17.4899	6.45149	0.000296056	0.00181649	-0.0425717
P36954_POLR2I	-0.0992574	19.4239	-1.53096	0.167035	0.255285	-6.74352
P36955_SERPINF1	0.683025	17.8646	1.46751	0.195761	0.289477	-6.82539
P36956_SREBF1	-0.0843427	18.111	-0.69745	0.50668	0.612063	-7.63059
P36957_DLST	0.132552	22.8166	3.22044	0.0134402	0.034159	-4.21975
P36959_GMPR	-0.381023	15.9439	-3.97062	0.00634611	0.0189516	-3.02348
P36969_GPX4	-1.41997	19.9453	-9.67389	2.77571e-05	0.000336296	2.6547
P37108_SRP14	0.189557	23.4336	3.84041	0.00564924	0.0174124	-3.29469
P37198_NUP62	-0.0521719	20.379	-0.991167	0.352672	0.460885	-7.37486
P37235_HPCAL1	-1.04988	19.4316	-15.4429	6.24964e-07	2.62307e-05	6.70523
P37268_FDFT1	-1.53075	21.1628	-20.4651	7.99964e-08	7.02957e-06	8.9001
P37802_TAGLN2	0.00849867	23.4577	0.146753	0.887217	0.92245	-7.88525
P37837_TALDO1	0.31353	24.528	6.76939	0.000196154	0.00135678	0.382357
P38117_ETFB	0.495738	23.5015	10.3967	1.05941e-05	0.00017343	3.6083
P38159_RBMX	0.0471962	23.2875	0.609559	0.560263	0.660888	-7.6921
P38398_BRCA1	-0.0257585	16.5477	-0.256717	0.804338	0.860724	-7.86027
P38432_COIL	0.0224807	20.4089	0.429095	0.679981	0.763382	-7.79443
P38435_GGCX	-0.187657	18.7831	-2.94769	0.019995	0.046761	-4.63757
P38570_ITGAE	-0.775439	15.666	-4.62558	0.00956497	0.0261812	-3.05607
P38571_LIPA	0.223976	19.3089	3.30109	0.0119714	0.0312041	-4.09721
P38606_ATP6V1A	-0.124543	21.7467	-2.15446	0.0657938	0.12155	-5.85464
P38646_HSPA9	0.083738	24.4445	1.79379	0.113323	0.187603	-6.38304
P38919_EIF4A3	0.0745942	23.772	1.33438	0.221387	0.318799	-6.99336
P38935_IGHMBP2	0.21175	18.6462	1.61524	0.148647	0.233253	-6.63139
P38936_CDKN1A	-0.47984	16.1421	-3.02146	0.0184511	0.0438103	-4.53955
P39019_RPS19	-0.0880989	24.9955	-1.75884	0.119388	0.195294	-6.43242
P39023_RPL3	-0.0917485	24.2104	-1.44659	0.188706	0.280891	-6.85312
P39060_COL18A1	-0.780423	16.2326	-4.98704	0.00140086	0.00594978	-1.75977
P39210_MPV17	-0.137116	18.8551	-0.545307	0.604242	0.699278	-7.72938
P39656_DDOST	0.0657672	23.6076	1.34507	0.218076	0.314683	-6.9803
P39687_ANP32A	0.209039	23.9233	3.64159	0.00741561	0.0215039	-3.58675
P39748_FEN1	0.188889	22.5027	3.78108	0.00612334	0.0184552	-3.38134
P39880_CUX1	-0.131565	18.7867	-1.97507	0.0863073	0.150575	-6.12124
P40121_CAPG	-1.21541	17.768	-10.3187	1.11697e-05	0.000180916	3.54994
P40123_CAP2	-1.35217	18.9282	-16.705	3.53069e-07	1.9903e-05	7.32112
P40222_TXLNA	-0.445109	20.4327	-8.79062	3.40106e-05	0.000382895	2.31998
P40227_CCT6A	-0.0368492	23.8905	-0.640411	0.54108	0.643021	-7.67135
P40306_PSMB10	0.0844628	16.2362	0.663281	0.527119	0.630744	-7.65537
P40337_VHL	-0.0506368	17.3676	-0.528149	0.612746	0.707086	-7.74235
P40424_PBX1	0.116452	17.6546	0.746859	0.478572	0.584455	-7.59221
P40425_PBX2	0.399075	15.8816	2.47497	0.0621952	0.116226	-5.03812
P40429_RPL13A	0.00869867	24.2018	0.0821671	0.936759	0.957461	-7.89359
P40616_ARL1	0.467779	22.3645	7.56411	9.42221e-05	0.000795406	1.19291
P40692_MLH1	-0.336357	19.7764	-6.45872	0.000265978	0.00169262	0.0461024
P40763_STAT3	0.710109	20.2956	11.8404	4.2226e-06	9.38424e-05	4.6208
P40818_USP8	-0.171344	20.2315	-3.4918	0.00913672	0.0252422	-3.80982
P40855_PEX19	-0.308353	18.8517	-3.22161	0.0134176	0.034113	-4.21797
P40925_MDH1	0.0228712	24.493	0.429038	0.68002	0.763382	-7.79445
P40926_MDH2	0.193881	25.4728	4.4313	0.00260511	0.00951557	-2.45726
P40937_RFC5	-0.0285644	20.4898	-0.598808	0.567041	0.666415	-7.69911
P40938_RFC3	-0.0256996	20.2726	-0.395442	0.703588	0.781481	-7.80979
P40939_HADHA	-0.590514	21.7108	-13.0846	2.06687e-06	5.7223e-05	5.40379
P41002_CCNF	0.00410464	15.6742	0.0420866	0.967535	0.978154	-7.89642
P41091_EIF2S3	-0.353586	22.379	-5.13664	0.00110606	0.00495074	-1.52198
P41134_ID1	-0.362697	16.9915	-2.26854	0.0555788	0.106172	-5.68381
P41162_ETV3	0.107196	16.8989	1.07359	0.316518	0.423632	-7.29057
P41208_CETN2	0.80665	19.2646	14.3735	1.05068e-06	3.6346e-05	6.14166
P41212_ETV6	-0.215263	15.4983	-3.16055	0.0146539	0.036743	-4.31107
P41214_EIF2D	-0.508625	19.5625	-8.09298	5.97873e-05	0.000569918	1.69604
P41223_BUD31	-0.0473602	21.0914	-0.786798	0.455676	0.562513	-7.56068
P41227_NAA10	0.0886063	20.2561	1.71762	0.126938	0.205297	-6.49013
P41229_KDM5C	-0.192534	17.3938	-2.30422	0.0524339	0.101689	-5.628
P41236_PPP1R2	0.259296	17.396	3.23656	0.013132	0.0335654	-4.19521
P41240_CSK	-0.39305	21.5667	-6.58243	0.000235304	0.00155725	0.181377
P41247_PNPLA4	0.357785	16.5468	2.28787	0.0539507	0.103692	-5.65429
P41250_GARS1	0.0990667	21.9027	1.27708	0.239902	0.340142	-7.0623
P41252_IARS1	0.333217	22.8324	5.28091	0.000936388	0.00435216	-1.33939
P41440_SLC19A1	0.227716	18.3751	1.15883	0.285602	0.389272	-7.19559
P41567_EIF1	-0.156465	21.246	-2.3713	0.047369	0.0935994	-5.52562
P41743_PRKCI	-0.0638548	20.5839	-1.11776	0.298386	0.404389	-7.24337
P42025_ACTR1B	-0.244024	19.7697	-3.02294	0.0179041	0.0428813	-4.52186
P42126_ECI1	-0.266682	21.923	-2.29724	0.0549685	0.105308	-5.65246
P42166_TMPO	0.00947587	23.6945	0.17443	0.86617	0.908438	-7.88023
P42224_STAT1	-1.03231	21.8855	-6.5829	0.000398543	0.00229432	-0.244143
P42285_MTREX	-0.282657	21.3066	-6.45363	0.000267334	0.00169467	0.0404924
P42330_AKR1C3	-0.207795	17.7397	-1.16183	0.3192	0.426549	-6.48614
P42336_PIK3CA	0.170552	16.8867	2.25573	0.0564321	0.107533	-5.70171
P42338_PIK3CB	0.149657	18.1866	2.39023	0.0460309	0.0914517	-5.49664
P42345_MTOR	0.279924	19.1857	3.43445	0.0099051	0.0269099	-3.89587
P42356_PI4KA	-0.22128	19.1977	-2.2279	0.0588628	0.111333	-5.74387
P42566_EPS15	0.114942	20.1201	2.28068	0.0543373	0.104295	-5.66381
P42575_CASP2	-0.140418	18.8229	-1.88398	0.0989972	0.167961	-6.2539
P42677_RPS27	0.0559645	22.5189	0.79721	0.449966	0.557083	-7.55206
P42679_MATK	-0.178343	16.0565	-2.10323	0.0711032	0.129117	-5.9314
P42684_ABL2	-0.0535988	16.9829	-0.662802	0.527409	0.630795	-7.65571
P42694_HELZ	0.370462	19.1729	5.08658	0.00117265	0.00517305	-1.58602
P42695_NCAPD3	0.0516955	19.599	0.419175	0.687328	0.769196	-7.79869
P42696_RBM34	-0.128698	18.5739	-1.79769	0.112665	0.186716	-6.37751
P42704_LRPPRC	-0.438111	23.8729	-10.4531	1.01991e-05	0.000168406	3.6502
P42765_ACAA2	0.317571	22.2079	4.69454	0.00187635	0.00739799	-2.09987
P42766_RPL35	-0.0717508	24.8702	-0.960404	0.366954	0.475405	-7.405
P42785_PRCP	1.19384	19.3395	17.8879	2.14348e-07	1.38872e-05	7.85582
P42858_HTT	0.130684	19.6386	2.30203	0.0526082	0.101923	-5.63134
P42892_ECE1	0.109449	18.1964	1.59695	0.151686	0.236758	-6.65554
P42898_MTHFR	0.154301	17.0042	1.36207	0.212894	0.308604	-6.95938
P43007_SLC1A4	0.476195	19.5333	6.02536	0.000414284	0.00235655	-0.442629
P43034_PAFAH1B1	-0.41434	21.2769	-8.27949	5.12208e-05	0.000508549	1.86711
P43155_CRAT	0.462354	16.0764	3.69795	0.0269429	0.0594111	-4.05879
P43243_MATR3	-0.0296184	23.2616	-0.479897	0.64506	0.733415	-7.76898
P43246_MSH2	-0.528192	20.6216	-8.89071	3.14639e-05	0.000367238	2.40604
P43250_GRK6	-0.0124961	18.7318	-0.172722	0.867465	0.908711	-7.88057
P43251_BTD	0.728156	16.8086	3.55709	0.0140399	0.0354007	-3.57166
P43304_GPD2	-0.0936197	21.9935	-1.77336	0.116833	0.19229	-6.41196
P43307_SSR1	-0.181707	21.8849	-1.4784	0.182623	0.273809	-6.81218
P43378_PTPN9	-0.163207	18.1107	-1.94618	0.0901507	0.156175	-6.16354
P43405_SYK	0.0453522	15.2384	0.482177	0.645593	0.733791	-7.70619
P43487_RANBP1	-0.0525067	23.4733	-1.10916	0.30185	0.408082	-7.25267
P43490_NAMPT	0.22172	22.2982	5.14333	0.00109748	0.00491808	-1.51344
P43686_PSMC4	-0.105767	21.425	-1.78539	0.114754	0.189645	-6.39495
P43897_TSFM	-0.049229	22.5676	-0.840489	0.426761	0.535026	-7.51524
P45844_ABCG1	1.66651	18.0059	17.9542	9.39814e-07	3.35742e-05	6.54192
P45877_PPIC	-0.1202	21.019	-2.12015	0.0693041	0.126663	-5.90609
P45880_VDAC2	0.0680739	24.7869	0.985417	0.355309	0.464014	-7.38055
P45954_ACADSB	0.177113	19.6858	2.90865	0.0211794	0.0488668	-4.6977
P45973_CBX5	0.299165	21.8406	5.73086	0.000567154	0.00295763	-0.788478
P45974_USP5	0.974333	22.9501	14.0098	1.2642e-06	4.19308e-05	5.94031
P45983_MAPK8	-0.330552	18.2439	-4.57706	0.00216955	0.00830142	-2.25815
P45984_MAPK9	0.0134698	19.7122	0.118692	0.908727	0.938273	-7.88943
P45985_MAP2K4	-0.122253	18.121	-1.6585	0.138551	0.220227	-6.57187
P46013_MKI67	-0.0632354	21.6322	-0.74031	0.481768	0.587325	-7.59796
P46019_PHKA2	0.2587	17.5903	3.62239	0.00761529	0.0219198	-3.6152
P46020_PHKA1	0.0716424	22.7424	0.968982	0.362928	0.471387	-7.39667
P46060_RANGAP1	-0.248223	21.9405	-2.89868	0.0214933	0.0494482	-4.71306
P46063_RECQL	-0.511724	19.8328	-6.34096	0.000299365	0.00182653	-0.0843882
P46087_NOP2	0.943524	21.4633	15.9654	4.9083e-07	2.32567e-05	6.96629
P46100_ATRX	-0.338346	18.523	-5.77958	0.000538034	0.00285446	-0.730474
P46108_CRK	-0.56072	20.558	-12.6109	2.69221e-06	6.8836e-05	5.1145
P46109_CRKL	-0.54118	21.4709	-9.82042	1.5793e-05	0.000229976	3.16769
P46199_MTIF2	-0.487229	19.8437	-8.66369	3.75797e-05	0.000403304	2.20963
P46379_BAG6	0.223028	22.1657	2.4387	0.0433065	0.0871259	-5.42751
P46459_NSF	0.496298	21.6425	12.3865	3.06111e-06	7.47673e-05	4.97378
P46527_CDKN1B	-0.0207901	17.0659	-0.246863	0.811674	0.866655	-7.86306
P46531_NOTCH1	-0.432256	15.6879	-4.12292	0.00759539	0.0218707	-3.25568
P46734_MAP2K3	0.238547	19.1899	2.69438	0.0291208	0.0633366	-5.02837
P46736_BRCC3	-0.0544309	19.0156	-0.816653	0.439436	0.547219	-7.53572
P46776_RPL27A	-0.0669176	25.0326	-1.38027	0.207465	0.302743	-6.93681
P46777_RPL5	-0.0657056	24.0162	-1.0175	0.340788	0.449056	-7.34848
P46778_RPL21	-0.0677528	23.5272	-1.63867	0.142663	0.225763	-6.59899
P46779_RPL28	-0.050396	24.1977	-0.658369	0.530098	0.633021	-7.65885
P46781_RPS9	0.0780712	24.9918	1.55023	0.162411	0.249967	-6.71801
P46782_RPS5	-0.121592	24.9489	-2.11454	0.0698962	0.127471	-5.9145
P46783_RPS10	-0.0666905	24.8229	-0.725061	0.490846	0.596775	-7.60941
P46821_MAP1B	-0.733596	16.3472	-4.07035	0.0139517	0.0352249	-3.5411
P46926_GNPDA1	-0.35169	21.1646	-2.97343	0.0205438	0.0477009	-4.63316
P46934_NEDD4	-0.270685	18.813	-4.00487	0.00453065	0.0146456	-3.05687
P46937_YAP1	-1.01397	18.384	-11.2206	6.18588e-06	0.000121259	4.20103
P46939_UTRN	0.815311	17.5466	6.47855	0.000260776	0.00167251	0.0679054
P46940_IQGAP1	0.172468	22.2764	3.87576	0.00538575	0.0167102	-3.24328
P46976_GYG1	0.217429	22.4818	3.46505	0.00948691	0.0259955	-3.84992
P46977_STT3A	0.233072	21.2521	2.86087	0.0227294	0.0517008	-4.77136
P47224_RABIF	0.442007	22.189	4.77889	0.00177968	0.00710106	-2.0244
P47736_RAP1GAP	0.0521943	16.2731	0.432628	0.677524	0.761849	-7.79275
P47755_CAPZA2	0.246926	21.5196	5.40037	0.000817535	0.00390384	-1.19042
P47756_CAPZB	0.171502	22.7568	3.3015	0.0119645	0.0312012	-4.0966
P47813_EIF1AX	-0.457551	19.725	-2.93458	0.0221953	0.0507425	-4.7032
P47897_QARS1	-0.245336	21.6223	-5.53202	0.000705507	0.00348874	-1.02852
P47914_RPL29	0.147445	23.6565	2.70556	0.0286382	0.0624648	-5.01111
P47974_ZFP36L2	0.126202	18.8546	0.824644	0.43659	0.544598	-7.5273
P47985_UQCRFS1	-0.0286556	20.377	-0.412956	0.691257	0.771934	-7.80194
P48047_ATP5PO	0.260196	23.2186	5.56105	0.000683158	0.00340244	-0.99314
P48059_LIMS1	0.148267	18.6655	1.71911	0.126658	0.204943	-6.48806
P48067_SLC6A9	0.187587	16.1609	1.72942	0.124732	0.202501	-6.47367
P48147_PREP	-0.0519507	21.3556	-1.10373	0.30405	0.41032	-7.25851
P48163_ME1	0.192968	21.3115	2.04214	0.0786683	0.139995	-6.0248
P48200_IREB2	-0.660364	18.7276	-6.94548	0.000165823	0.00118811	0.567958
P48382_RFX5	0.0647932	17.4955	0.835766	0.429252	0.537477	-7.51934
P48426_PIP4K2A	-0.316226	18.8406	-4.77922	0.00169203	0.00685509	-1.98702
P48444_ARCN1	0.452225	22.7992	8.46208	4.41462e-05	0.000452409	2.03152
P48449_LSS	0.0174016	21.4053	0.194757	0.85081	0.897412	-7.87599
P48506_GCLC	0.310246	20.2835	5.32521	0.000890224	0.00417708	-1.28392
P48507_GCLM	0.0346172	19.3966	0.428966	0.680071	0.763382	-7.79449
P48509_CD151	-0.411423	19.3019	-3.55949	0.00859928	0.0241608	-3.73024
P48552_NRIP1	-0.256122	15.1772	-4.16087	0.00505877	0.015935	-2.99404
P48553_TRAPPC10	0.119551	18.172	1.87934	0.0996904	0.168912	-6.26061
P48556_PSMD8	-0.00853662	22.6672	-0.193681	0.851597	0.897871	-7.87624
P48634_PRRC2A	0.105773	19.3542	1.58396	0.154602	0.240425	-6.67301
P48637_GSS	-0.599749	21.9659	-12.4984	2.87051e-06	7.21877e-05	5.04424
P48643_CCT5	-0.0393893	24.0458	-0.634624	0.544647	0.646557	-7.67531
P48651_PTDSS1	0.699248	19.083	5.05028	0.00139619	0.00593653	-1.7318
P48723_HSPA13	-0.307526	18.2868	-4.15122	0.0037355	0.0125983	-2.84825
P48729_CSNK1A1	-0.131694	21.2723	-1.54783	0.162982	0.250602	-6.72121
P48730_CSNK1D	-0.37849	18.5312	-3.97412	0.00472005	0.0151109	-3.10107
P48735_IDH2	0.62332	23.5519	11.1177	6.60261e-06	0.000126826	4.12927
P48739_PITPNB	-0.0306307	20.2164	-0.61119	0.55924	0.660104	-7.69102
P48960_ADGRE5	-0.508838	16.7814	-3.25782	0.012737	0.0327573	-4.16289
P49005_POLD2	-0.238273	19.7834	-3.43232	0.00993494	0.0269622	-3.89908
P49006_MARCKSL1	-0.650466	21.7576	-5.46166	0.000922895	0.00431531	-1.26132
P49023_PXN	-0.144488	19.3088	-1.82082	0.108834	0.181192	-6.34459
P49069_CAMLG	0.175755	17.9627	2.44885	0.0421268	0.0850882	-5.40675
P49116_NR2C2	0.187814	17.0811	2.13362	0.0679042	0.1247	-5.88591
P49137_MAPKAPK2	0.0296113	19.1207	0.493742	0.6357	0.725904	-7.76159
P49189_ALDH9A1	0.0551785	22.1226	0.906215	0.393163	0.501541	-7.45628
P49207_RPL34	-0.0743953	23.8896	-0.885448	0.403564	0.511905	-7.4753
P49247_RPIA	-0.101707	19.7333	-1.99598	0.083626	0.146667	-6.09051
P49257_LMAN1	0.229105	21.245	4.40795	0.00268337	0.00973166	-2.48943
P49281_SLC11A2	0.599619	17.6294	5.08579	0.00117373	0.00517482	-1.58703
P49321_NASP	0.363915	22.7417	7.38702	0.00011035	0.000881529	1.01818
P49327_FASN	0.23931	25.7577	3.63688	0.00746404	0.0215983	-3.59372
P49336_CDK8	0.00950512	17.313	0.105441	0.918807	0.945164	-7.89113
P49354_FNTA	-0.73889	19.3463	-11.8448	4.21138e-06	9.38424e-05	4.62372
P49356_FNTB	-0.77258	18.1513	-10.6569	8.90266e-06	0.00015329	3.80006
P49366_DHPS	-0.597457	18.4917	-7.26408	0.00012336	0.000952617	0.894942
P49368_CCT3	-0.129074	24.8636	-2.68991	0.0293162	0.0636585	-5.03527
P49406_MRPL19	-0.185733	21.0815	-3.69622	0.00687754	0.0202226	-3.50602
P49407_ARRB1	0.7622	19.3627	11.0467	6.90863e-06	0.000129427	4.0794
P49411_TUFM	-0.0562434	24.0465	-1.38942	0.204783	0.299727	-6.9254
P49419_ALDH7A1	0.320748	22.5107	4.54529	0.00225721	0.00855547	-2.30129
P49427_CDC34	-0.255863	19.0258	-2.59858	0.033618	0.0713123	-5.17624
P49441_INPP1	-0.963486	16.2131	-11.9402	3.97735e-06	9.02281e-05	4.68651
P49447_CYB561	-0.0381685	18.4642	-0.16401	0.874636	0.913719	-7.88199
P49448_GLUD2	-0.8369	17.1162	-4.90985	0.001547	0.00641716	-1.86549
P49450_CENPA	-0.172073	16.529	-1.66321	0.13759	0.219096	-6.5654
P49454_CENPF	-0.159401	17.2311	-1.86316	0.102141	0.17215	-6.28393
P49458_SRP9	0.220707	23.8366	4.57895	0.00216443	0.00828598	-2.25558
P49459_UBE2A	0.466672	20.2173	8.8014	3.37255e-05	0.000380876	2.32929
P49585_PCYT1A	0.590011	20.7943	11.2972	5.89448e-06	0.000117967	4.25412
P49588_AARS1	0.377428	22.5781	4.12247	0.00403369	0.0134427	-2.91601
P49589_CARS1	-0.226203	21.1827	-2.99554	0.0186376	0.0441538	-4.56397
[truncated: 5,646 more rows]
