# Supplementary material for: PAK1 activation drives divergent resistance mechanisms to aromatase inhibition and tamoxifen in a luminal: A breast cancer model
Source: Mol Oncol. 2026 Jun 5:10.1002/1878-0261.70286. Online ahead of print. doi: 10.1002/1878-0261.70286 (PMC13399542; doi:10.1002/1878-0261.70286)
Supplement: Supplementary file 5 — Data S4. Reactome pathway overrepresentation analysis of total proteomes measured in MCF7 parental, long‐term estrogen deprived (LTED) and tamoxifen resistant (TAMR) cells. [file MOL2-9999-0-s016.csv]

	Cluster	ID	Description	GeneRatio	BgRatio	pvalue	p.adjust	qvalue	geneID	Count
1	LTED_UP	R-HSA-191273	Cholesterol biosynthesis	10/232	27/11009	8.77549009786729e-11	7.79263520690616e-08	7.34369960821526e-08	4047/4597/3157/4598/3422/6713/1718/50814/1595/1717	10
2	LTED_UP	R-HSA-2426168	Activation of gene expression by SREBF (SREBP)	11/232	42/11009	6.92078522806911e-10	3.07282864126268e-07	2.89580224016576e-07	6319/4047/2194/4597/3157/4598/31/3422/6713/1595/1717	11
3	LTED_UP	R-HSA-114608	Platelet degranulation	16/232	129/11009	1.16290772449584e-08	3.37427523640341e-06	3.17988242406438e-06	9948/5340/2/197/213/710/7123/7057/5345/1191/2153/2316/7114/7277/3699/3700	16
4	LTED_UP	R-HSA-1655829	Regulation of cholesterol biosynthesis by SREBP (SREBF)	11/232	55/11009	1.51994380018172e-08	3.37427523640341e-06	3.17988242406438e-06	6319/4047/2194/4597/3157/4598/31/3422/6713/1595/1717	11
5	LTED_UP	R-HSA-76005	Response to elevated platelet cytosolic Ca2+	16/232	134/11009	2.02103868298324e-08	3.58936470097823e-06	3.38258053257195e-06	9948/5340/2/197/213/710/7123/7057/5345/1191/2153/2316/7114/7277/3699/3700	16
6	LTED_UP	R-HSA-8957322	Metabolism of steroids	17/232	155/11009	2.61902624153531e-08	3.87615883747226e-06	3.65285238950978e-06	6319/11001/213/2638/706/4047/2194/4597/3157/4598/31/3422/6713/1718/50814/1595/1717	17
7	LTED_UP	R-HSA-76002	Platelet activation, signaling and aggregation	20/232	263/11009	6.94153352730551e-07	8.80583110321041e-05	8.29852504392162e-05	9948/5340/2/197/213/710/7123/7057/5345/1191/2153/2316/207/7114/7277/5580/3699/3700/3708/55970	20
8	LTED_UP	R-HSA-381426	Regulation of Insulin-like Growth Factor (IGF) transport and uptake by Insulin-like Growth Factor Binding Proteins (IGFBPs)	13/232	125/11009	2.19356633336435e-06	0.000243485863003442	0.000229458583555876	7425/8614/5340/462/718/197/213/174/338/2153/3485/3698/3913	13
9	LTED_UP	R-HSA-8957275	Post-translational protein phosphorylation	11/232	108/11009	1.64299484646651e-05	0.00162108824851362	0.00152769696250394	7425/8614/462/718/197/213/174/338/2153/3698/3913	11
10	LTED_UP	R-HSA-199220	Vitamin B5 (pantothenate) metabolism	5/232	20/11009	4.76517932963737e-05	0.00423147924471798	0.00398770270217022	8876/5167/2194/79877/79646	5
11	LTED_UP	R-HSA-432720	Lysosome Vesicle Biogenesis	6/232	35/11009	7.98637895333642e-05	0.0064471859186934	0.00607576197885402	8906/6845/1522/23431/11154/10717	6
12	LTED_UP	R-HSA-8978868	Fatty acid metabolism	13/232	177/11009	9.32629116538411e-05	0.00690145546238424	0.00650386094428102	6319/11001/8310/2181/1543/283927/873/2194/47/31/1666/80221/58526	13
13	LTED_UP	R-HSA-75105	Fatty acyl-CoA biosynthesis	6/232	38/11009	0.000128849560194185	0.00880141611172586	0.00829436440116413	6319/11001/2181/2194/47/31	6
14	LTED_UP	R-HSA-2142845	Hyaluronan metabolism	4/232	17/11009	0.000368544106383351	0.0233762261763154	0.0220295161334409	10057/960/6548/11261	4
15	LTED_UP	R-HSA-6798695	Neutrophil degranulation	22/232	480/11009	0.000506940300890014	0.0300108658126888	0.0282819325759692	11001/8987/8876/718/4893/197/4057/5836/302/4257/960/3958/5236/5873/47/5580/5795/8514/57153/258010/53917/1522	22
16	LTED_DOWN	R-HSA-6790901	rRNA modification in the nucleus and cytosol	7/136	61/11009	9.41239986929812e-06	0.00591098711791922	0.0054294685561846	27340/4839/23160/27042/84128/84916/25926	7
17	LTED_DOWN	R-HSA-210991	Basigin interactions	4/136	25/11009	0.000230421917208585	0.0443917899040819	0.0407755629692204	3688/6520/6566/8140	4
18	LTED_DOWN	R-HSA-1169408	ISG15 antiviral mechanism	6/136	73/11009	0.000274826141853309	0.0443917899040819	0.0407755629692204	402569/9246/23586/5610/6772/3838	6
19	LTED_DOWN	R-HSA-909733	Interferon alpha/beta signaling	6/136	77/11009	0.000367656512544153	0.0443917899040819	0.0407755629692204	3105/3107/5610/6772/10410/4940	6
20	LTED_DOWN	R-HSA-983170	Antigen Presentation: Folding, assembly and peptide loading of class I MHC	4/136	29/11009	0.000416383632971522	0.0443917899040819	0.0407755629692204	6892/3105/3107/51752	4
21	LTED_DOWN	R-HSA-8874081	MET activates PTK2 signaling	4/136	30/11009	0.00047587169406175	0.0443917899040819	0.0407755629692204	3688/3912/6714/3673	4
22	LTED_DOWN	R-HSA-913531	Interferon Signaling	11/136	269/11009	0.000494812944790722	0.0443917899040819	0.0407755629692204	402569/9246/23586/3105/3107/10437/5610/6772/3838/10410/4940	11
23	LTED_DOWN	R-HSA-432722	Golgi Associated Vesicle Biogenesis	5/136	56/11009	0.000615872915352639	0.0465985108367347	0.0428025208490289	10618/7037/6844/7164/8673	5
24	LTED_DOWN	R-HSA-373760	L1CAM interactions	7/136	119/11009	0.000667813053392695	0.0465985108367347	0.0428025208490289	6712/3688/3912/6714/3673/6197/287	7
25	LTED_DOWN	R-HSA-3000171	Non-integrin membrane-ECM interactions	5/136	59/11009	0.000783676317481581	0.0492148727378433	0.0452057496820954	7040/3688/3912/1756/3673	5
26	TAMR_UP	R-HSA-70263	Gluconeogenesis	5/100	35/11009	1.46237804896616e-05	0.00441180176967972	0.00417561540884527	8789/2597/2026/2203/7167	5
27	TAMR_UP	R-HSA-114608	Platelet degranulation	8/100	129/11009	2.15642150130427e-05	0.00441180176967972	0.00417561540884527	5874/10257/1191/2153/2316/928/7042/51097	8
28	TAMR_UP	R-HSA-76005	Response to elevated platelet cytosolic Ca2+	8/100	134/11009	2.84021573155347e-05	0.00441180176967972	0.00417561540884527	5874/10257/1191/2153/2316/928/7042/51097	8
29	TAMR_UP	R-HSA-76002	Platelet activation, signaling and aggregation	10/100	263/11009	0.000133402397503459	0.015541379309153	0.0147093696194603	5874/10257/1191/2153/2316/928/5777/7042/5580/51097	10
30	TAMR_DOWN	R-HSA-913531	Interferon Signaling	14/109	269/11009	3.88440257987322e-07	0.000246271123563962	0.000217117659990808	2317/23586/10437/960/2634/6772/3306/10379/10410/10381/7280/84617/8877/4940	14
31	TAMR_DOWN	R-HSA-1169410	Antiviral mechanism by IFN-stimulated genes	9/109	149/11009	1.61388141585695e-05	0.00511600408826653	0.00451037385168442	2317/23586/6772/3306/10381/7280/84617/8877/4940	9
32	TAMR_DOWN	R-HSA-442755	Activation of NMDA receptors and postsynaptic events	7/109	93/11009	3.61587021376907e-05	0.0076415390517653	0.00673693713512763	8825/6714/6197/10381/7280/22843/84617	7
33	TAMR_DOWN	R-HSA-9833482	PKR-mediated signaling	6/109	75/11009	9.48897844502267e-05	0.0121211371646928	0.010686242461318	6772/3306/10381/7280/84617/8877	6
34	TAMR_DOWN	R-HSA-437239	Recycling pathway of L1	5/109	47/11009	9.55925643903214e-05	0.0121211371646928	0.010686242461318	6714/6197/10381/7280/84617	5
35	TAMR_DOWN	R-HSA-1483249	Inositol phosphate metabolism	5/109	50/11009	0.000128963332396077	0.0136271254565188	0.0120139525442661	5336/3705/113026/51477/23236	5
36	TAMR_DOWN	R-HSA-1855204	Synthesis of IP3 and IP4 in the cytosol	4/109	28/11009	0.000155015750906055	0.0140399980106341	0.0123779494332504	5336/3705/113026/23236	4
37	TAMR_DOWN	R-HSA-2132295	MHC class II antigen presentation	7/109	123/11009	0.000212639814776456	0.0168517053210342	0.014856808111355	9871/1509/10437/8905/10381/7280/84617	7
38	TAMR_DOWN	R-HSA-71240	Tryptophan catabolism	3/109	14/11009	0.000317431136357082	0.0200541555379931	0.017680153728498	6520/8140/8942	3
39	TAMR_DOWN	R-HSA-112315	Transmission across Chemical Synapses	10/109	270/11009	0.000335801202037355	0.0200541555379931	0.017680153728498	8825/6714/2752/6197/18/10381/7280/22843/84617/23236	10
40	TAMR_DOWN	R-HSA-877300	Interferon gamma signaling	6/109	96/11009	0.00036937701043865	0.0200541555379931	0.017680153728498	10437/960/2634/6772/10379/4940	6
41	TAMR_DOWN	R-HSA-1614558	Degradation of cysteine and homocysteine	3/109	15/11009	0.000393935938007328	0.0200541555379931	0.017680153728498	23474/7263/100131187	3
42	TAMR_DOWN	R-HSA-202733	Cell surface interactions at the vascular wall	7/109	137/11009	0.000411205082009322	0.0200541555379931	0.017680153728498	9123/7040/6520/6714/960/8140/961	7
43	TAMR_DOWN	R-HSA-190840	Microtubule-dependent trafficking of connexons from Golgi to the plasma membrane	3/109	18/11009	0.000691370098874429	0.0293564072018684	0.02588120907221	10381/7280/84617	3
44	TAMR_DOWN	R-HSA-9609736	Assembly and cell surface presentation of NMDA receptors	4/109	41/11009	0.000694552220864394	0.0293564072018684	0.02588120907221	8825/10381/7280/84617	4
45	TAMR_DOWN	R-HSA-190872	Transport of connexons to the plasma membrane	3/109	19/11009	0.000815108910932842	0.0322986905957139	0.0284751862964039	10381/7280/84617	3
46	TAMR_DOWN	R-HSA-112314	Neurotransmitter receptors and postsynaptic signal transmission	8/109	205/11009	0.000959360230465657	0.0342844962563881	0.0302259131863557	8825/6714/6197/10381/7280/22843/84617/23236	8
47	TAMR_DOWN	R-HSA-909733	Interferon alpha/beta signaling	5/109	77/11009	0.00097337686532332	0.0342844962563881	0.0302259131863557	2634/6772/10379/10410/4940	5
48	TAMR_DOWN	R-HSA-373760	L1CAM interactions	6/109	119/11009	0.00115107088569904	0.0366740666933565	0.032332607362066	6714/3673/6197/10381/7280/84617	6
49	TAMR_DOWN	R-HSA-438064	Post NMDA receptor activation events	5/109	80/11009	0.00115691062124153	0.0366740666933565	0.032332607362066	6714/6197/10381/7280/84617	5
50	TAMR_DOWN	R-HSA-389977	Post-chaperonin tubulin folding pathway	3/109	22/11009	0.0012677539665265	0.0382740959418	0.0337432258759684	10381/7280/84617	3
51	TAMR_DOWN	R-HSA-157858	Gap junction trafficking and regulation	4/109	49/11009	0.00136761471635203	0.039412169553054	0.0347465748508579	6714/10381/7280/84617	4
52	TAMR_DOWN	R-HSA-5668599	RHO GTPases Activate NADPH Oxidases	3/109	24/11009	0.0016424033067515	0.0452732041948021	0.0399137828780341	6279/6280/1535	3
53	TAMR_DOWN	R-HSA-210991	Basigin interactions	3/109	25/11009	0.001853005486962	0.0469922191493564	0.0414293016242873	9123/6520/8140	3
54	TAMR_DOWN	R-HSA-389960	Formation of tubulin folding intermediates by CCT/TriC	3/109	25/11009	0.001853005486962	0.0469922191493564	0.0414293016242873	10381/7280/84617	3
