# Supplementary material for: PAK1 activation drives divergent resistance mechanisms to aromatase inhibition and tamoxifen in a luminal: A breast cancer model
Source: Mol Oncol. 2026 Jun 5:10.1002/1878-0261.70286. Online ahead of print. doi: 10.1002/1878-0261.70286 (PMC13399542; doi:10.1002/1878-0261.70286)
Supplement: Supplementary file 6 — Data S5. Phosphoproteome statistics of MCF7 long‐term estrogen deprived (LTED) and tamoxifen resistant (TAMR) vs. parental cells, respectively. [file MOL2-9999-0-s008.xlsx]

## Sheet: LTED vs parental
	logFC	AveExpr	t	P.Value	adj.P.Val	B
A0A2R8YFR7;ARHGEF5;S1126;SETPGPSSPRQPRKA	1.45084	18.3288	2.80222	0.0361146	0.261733	-3.52258
Q12774;ARHGEF5;S1126;SETPGPSSPRQPRKA	1.45084	18.3288	2.80222	0.0361146	0.261733	-3.52258
A0A2R8YFR7;ARHGEF5;S1405;TALEFSASPGLRRKL	-0.173562	17.3367	-0.488427	0.639728	0.836938	-6.39306
Q12774;ARHGEF5;S1405;TALEFSASPGLRRKL	-0.173562	17.3367	-0.488427	0.639728	0.836938	-6.39306
A0A2R8YFR7;ARHGEF5;S983;GASGPGRSPVGQARQ	-0.565154	16.8866	-0.920149	0.408532	0.697298	-5.91342
Q12774;ARHGEF5;S983;GASGPGRSPVGQARQ	-0.565154	16.8866	-0.920149	0.408532	0.697298	-5.91342
A0A590UK10;ARHGEF18;S1037;SRNRRSLSPILPGRH	0.134215	19.9068	0.41921	0.687249	0.859924	-6.42707
Q6ZSZ5;ARHGEF18;S1291;SRNRRSLSPILPGRH	0.134215	19.9068	0.41921	0.687249	0.859924	-6.42707
A0A590UK10;ARHGEF18;S667;AGYDCTNSPTKNGSF	0.465344	17.9614	0.838376	0.433033	0.711292	-6.12226
Q6ZSZ5;ARHGEF18;S921;AGYDCTNSPTKNGSF	0.465344	17.9614	0.838376	0.433033	0.711292	-6.12226
A0A590UK10;ARHGEF18;S1035;STSRNRRSLSPILPG	-0.256562	17.2157	-0.556872	0.59706	0.8096	-6.0748
Q6ZSZ5;ARHGEF18;S1289;STSRNRRSLSPILPG	-0.256562	17.2157	-0.556872	0.59706	0.8096	-6.0748
A0A590UK10;ARHGEF18;S694;DWRGPPNSPDLKLSD	-0.197649	14.5546	-0.444139	0.678759	0.856198	-6.18422
Q6ZSZ5;ARHGEF18;S948;DWRGPPNSPDLKLSD	-0.197649	14.5546	-0.444139	0.678759	0.856198	-6.18422
A0AVK6;E2F8;S71;KMLISAVSPEIRNRD	0.448559	18.5184	1.15818	0.283649	0.597923	-5.83953
A0AVK6;E2F8;S358;SPNTSGSSPVIHFTP	-0.0835833	15.6721	-0.0967388	0.926636	0.970101	-6.18613
A0AVK6;E2F8;S417;KINSAPSSPIKTNKA	0.145669	17.3093	0.289473	0.783361	0.907549	-6.14402
A0AVK6;E2F8;S102;DCIHEHLSGDEFEKS	0.413042	17.2273	0.998255	0.350417	0.650944	-6.00438
A0AVK6;E2F8;S396;PNFTRHPSLIKLVKS	1.67405	16.424	2.45192	0.0556983	0.310794	-3.84174
A0AVK6;E2F8;S664;KENSSALSPNHRIYS	0.273767	15.199	0.498928	0.634976	0.833498	-6.10747
A0AVT1;UBA6;S951;TKIRNGISFTIWDRW	0.55993	14.7577	1.27266	0.268696	0.585618	-5.55782
A0AVT1;UBA6;S743;QSPKRPPSPIKFDLN	0.304504	13.9378	0.676021	0.527822	0.775536	-6.18059
A0FGR8;ESYT2;S761;PSIASDISLPIATQE	-0.899318	22.4843	-2.99769	0.0192826	0.211103	-3.30711
A0FGR8;ESYT2;S758;EPTPSIASDISLPIA	-0.899318	22.4843	-2.99769	0.0192826	0.211103	-3.30711
A0FGR8;ESYT2;S739;DLGRSSSSLLASPGH	1.38073	15.3917	1.75723	0.149919	0.458754	-4.55147
A0FGR8;ESYT2;S743;SSSSLLASPGHISVK	-2.16346	16.503	-3.70565	0.00729201	0.14749	-2.31625
A0FGR9;ESYT3;S697;LTVPGPHSPGPIKSP	1.12585	14.9506	0.847003	0.443843	0.71979	-5.66534
A0JLT2;MED19;S226;KKKKNRHSPDHPGMG	0.156231	22.0924	0.370902	0.721381	0.877921	-6.44785
A0JLT2;MED19;S196;PPETPSDSDHKKKKK	-0.242538	18.0502	-0.275466	0.795916	0.913754	-5.78452
A0JNW5;BLTP3B;S418;NVGSPPKSPTHASPQ	-0.349469	17.6838	-0.570931	0.58562	0.80351	-6.34596
A0JNW5;BLTP3B;S414;VKDHNVGSPPKSPTH	-0.341464	17.2157	-0.651926	0.548265	0.786418	-6.1344
A0JNW5;BLTP3B;S989;GLVYKSGSGEIGSET	-1.11295	18.5947	-1.07448	0.317868	0.62464	-5.9274
A0JNW5;BLTP3B;S935;MSDNRSMSVDLSHIP	0.880851	16.704	1.47154	0.19028	0.511783	-5.41682
A0MZ66;SHTN1;S506;LATSESKSMPVLGSV	1.5204	20.7989	5.80561	0.000588264	0.0619658	0.221209
A0MZ66;SHTN1;S249;QNKLKRQSHLLLQSS	1.09605	20.398	2.94154	0.0209107	0.214375	-3.38868
A0MZ66;SHTN1;S467;TSSRSLKSLDPENSE	1.13738	18.5059	3.61139	0.00816122	0.153309	-2.43617
A0MZ66;SHTN1;T537;FNSPSPPTPEPGEGP	0.489808	14.4441	0.584766	0.583723	0.801776	-6.00184
A0MZ66;SHTN1;T487;ILRRRKVTAEADSSS	-0.0643073	15.6275	-0.156532	0.879899	0.951957	-6.51016
A0MZ66;SHTN1;S619;QPENKEDSIENVRET	0.329729	13.9279	0.853063	0.42101	0.706487	-6.13786
A0MZ66;SHTN1;S101;NKTLKRISMLYMAKL	0.347944	15.6501	0.442581	0.671278	0.853615	-6.4159
A1A4S6;ARHGAP10;S591;EPTCLSASPPNAPPR	-1.41193	17.2729	-2.07396	0.10307	0.39149	-4.34037
A1A5D9;BICDL2;S36;FVLERRDSFLGGGPG	3.48481	16.0317	7.0959	0.00169363	0.0946127	-0.454116
A1IGU5;ARHGEF37;S665;GFLARARSPVLWGWS	-0.53178	15.2999	-0.959478	0.379601	0.675459	-5.83209
A1L020;MEX3A;S308;ENDFLAGSPDAAIDS	-0.696117	17.2179	-1.45464	0.203104	0.524688	-5.30131
A1L170;C1orf226;S18;PKLQASRSFPHLSKP	-0.449161	17.8238	-0.229924	0.824654	0.927908	-6.49438
A1L170;C1orf226;S223;TECRRASSPSLIERN	-3.019	18.4205	-3.17868	0.0326819	0.249966	-3.19826
A1L390;PLEKHG3;S741;FSVRRRESLSYIPKG	1.04113	20.0895	2.26397	0.0568684	0.313369	-4.38022
A1L390;PLEKHG3;S76;LNVKGPLSPFNSRAA	-0.00452144	19.1894	-0.0144669	0.988849	0.995897	-6.52368
A1L390;PLEKHG3;S643;SRSSSVLSLEGSEKG	0.356515	16.3959	0.488015	0.64982	0.84146	-5.91737
A1L390;PLEKHG3;S647;SVLSLEGSEKGLARH	0.0970159	16.0305	0.0944852	0.92829	0.971099	-5.90512
A1L390;PLEKHG3;S423;YPNRYRCSPERLKKA	0.170773	18.561	0.392155	0.706259	0.871168	-6.43902
A1L390;PLEKHG3;S827;GMESSGGSPGKGPGQ	0.469104	14.5508	1.04259	0.330772	0.634641	-5.96045
A2A2Y4;FRMD3;S416;SAPLISSSPVKAARE	-1.44357	15.6081	-2.49705	0.0821065	0.355383	-4.11257
A2AJT9;BCLAF3;S17;RWKHRSLSPVPRNAE	0.498626	18.5985	1.31078	0.23007	0.548568	-5.66704
A2AJT9;BCLAF3;S15;SPRWKHRSLSPVPRN	0.498626	18.5985	1.31078	0.23007	0.548568	-5.66704
A2AJT9;BCLAF3;S100;YKPHRGYSPGRGDSN	1.02942	18.3393	2.83428	0.0244363	0.222643	-3.54506
A2AJT9;BCLAF3;S139;QKVQGGHSPDDHRVR	0.64999	17.9676	1.32279	0.226268	0.544383	-5.65289
A2AJT9;BCLAF3;S80;SYEHRSPSPNIRNSL	-0.116755	17.144	-0.208667	0.84448	0.93539	-6.35135
A2AJT9;BCLAF3;S78;YQSYEHRSPSPNIRN	-0.116755	17.144	-0.208667	0.84448	0.93539	-6.35135
A2AJT9;BCLAF3;S402;KLPDVKPSPINLRKK	0.512419	16.6298	1.35183	0.217232	0.534237	-5.61839
A2AJT9;BCLAF3;S192;SQSTRRGSEDFETRS	1.33187	15.663	3.11775	0.019679	0.211261	-3.19933
A2RU67;FAM234B;S33;TQADSDESEDDLVLN	-0.815456	20.2279	-2.69638	0.0299062	0.242752	-3.74694
A2RU67;FAM234B;S30;DPLTQADSDESEDDL	-0.815456	20.2279	-2.69638	0.0299062	0.242752	-3.74694
A2RU67;FAM234B;S62;GEAPEPDSDAEVAEA	-0.468338	16.3441	-0.537469	0.625855	0.827877	-5.70396
A3KN83;SBNO1;S794;KEKKKKKSIDPDSIQ	-0.513839	16.3557	-1.22377	0.273361	0.589917	-5.62853
A4D1S0;KLRG2;S143;AGGSSTPSPRPSTRF	-2.21726	15.9464	-2.81935	0.0255029	0.225589	-3.57778
A4D1S0;KLRG2;T141;GAAGGSSTPSPRPST	-2.21726	15.9464	-2.81935	0.0255029	0.225589	-3.57778
A4D2B0;MBLAC1;S65;HRESPRGSGGAEAAL	0.980601	15.9486	1.13325	0.334316	0.637874	-5.22699
A6ND36;FAM83G;S4;____MAFSQVQCLDD	-0.278631	20.3249	-0.538367	0.606749	0.816179	-6.36527
A6ND36;FAM83G;S760;RLLPDPGSPRLAQNA	0.582212	20.2975	1.35999	0.214774	0.532946	-5.6086
A6ND36;FAM83G;S356;YALVKAKSVDEIAKI	0.227816	19.9478	0.730044	0.48836	0.750384	-6.23749
A6ND36;FAM83G;S650;PPPRRQLSAPHITRG	0.574342	18.3519	1.53818	0.166581	0.482159	-5.38716
A6NDB9;PALM3;S143;TDLNKRASLPAGLVG	1.49092	19.3379	4.62078	0.00223348	0.10194	-1.11855
A6NDB9;PALM3;S155;LVGTPPESPSEPRED	0.315581	19.6215	0.506603	0.633093	0.831952	-5.8866
A6NDB9;PALM3;S439;LELESRGSAEKLGTE	1.4321	16.9919	2.71957	0.0500475	0.298294	-3.86112
A6NDB9;PALM3;S375;GRERGDESPLGAEGA	1.56422	18.3864	3.49621	0.00955287	0.162873	-2.59621
A6NDB9;PALM3;S260;GDRKGAGSLELPAWV	1.05351	16.2882	3.02378	0.0185723	0.207335	-3.2693
A6NDB9;PALM3;S420;GRDEAEMSPVVERKG	2.43775	14.9579	3.66048	0.0103357	0.169957	-2.52463
A6NEL2;SOWAHB;S166;KGGGSKGSPGQRPPV	1.32758	17.0581	2.06185	0.0776456	0.347475	-4.67454
A6NEL2;SOWAHB;S761;RSVTRKTSFAALLKS	0.592277	14.9732	0.902808	0.40099	0.692442	-6.0314
A6NFI3;ZNF316;S112;SRGGDAKSPVLQEKG	0.0132376	19.8369	0.0365317	0.971848	0.989235	-6.52305
A6NFI3;ZNF316;S10;ALHTTPDSPAAQLER	-0.451609	17.4581	-0.790235	0.458561	0.730772	-6.12859
A6NFI3;ZNF316;S22;LERAEDGSECDPDQE	-0.25182	14.8231	-0.701522	0.504947	0.760171	-6.2587
A6NKD9;CCDC85C;S246;KAGATRRSLDDLSAP	1.72997	19.6835	2.64065	0.033061	0.251427	-3.83744
A6NKF1;SAC3D1;S402;EGTDRPGSPA_____	-0.233908	19.1328	-0.521274	0.617773	0.823554	-6.37522
A7E2V4;ZSWIM8;S1156;PETTSDSSPTLSRRP	0.186667	18.514	0.47063	0.651787	0.842264	-6.40227
A7E2V4;ZSWIM8;S1092;VPESSPHSPCEGLPS	-0.0111782	17.7533	-0.0209693	0.983926	0.99349	-6.24353
A7E2V4;ZSWIM8;S1130;YNGRGWGSPGRPKKK	-0.945009	18.3177	-2.64956	0.0320415	0.248462	-3.81562
A7E2V4;ZSWIM8;S53;KQSAGPNSPTGGGGG	0.00418883	15.5675	0.00920969	0.992901	0.997213	-6.52375
A7E2V4;ZSWIM8;S48;WRGWRKQSAGPNSPT	0.00418883	15.5675	0.00920969	0.992901	0.997213	-6.52375
A7KAX9;ARHGAP32;S706;GTLRSAKSEESLTSL	0.931483	17.1214	2.47415	0.0467663	0.291413	-4.1041
A7KAX9;ARHGAP32;S709;RSAKSEESLTSLHAV	0.520102	15.2456	0.874618	0.420175	0.705865	-5.62776
A7KAX9;ARHGAP32;S871;PFFTLDLSPTEDKSS	0.271085	17.6097	0.705183	0.506222	0.760794	-6.19469
A7KAX9;ARHGAP32;S892;EKVVYAFSPKIGRKL	-0.390604	18.4968	-0.575853	0.582553	0.8013	-6.34286
A7KAX9;ARHGAP32;S1820;RHAAKAISPEGEDRF	0.182775	15.1173	0.374125	0.723022	0.87861	-6.11263
A7KAX9;ARHGAP32;S587;ASLSRPKSLLVSSPS	0.822515	15.6588	2.19437	0.0773453	0.347059	-4.47209
A7MBM2;DISP2;S1252;KTRARQDSQGEEAEP	0.281055	16.2616	0.488335	0.642044	0.838033	-6.11308
A7MCY6;TBKBP1;S335;RSGGQRHSPLSQRHS	-0.428083	15.0268	-0.656129	0.540305	0.783617	-6.19394
A8CG34;POM121C;S186;PTPLLRPSGRPSPRD	0.322884	19.1052	0.360699	0.736235	0.885664	-6.29998
A8CG34;POM121C;S328;DSSGSGHSAFEPLVA	-0.679717	17.0157	-1.33308	0.237697	0.556679	-5.50632
A8CG34;POM121C;S325;RRHDSSGSGHSAFEP	-0.594353	17.3601	-1.31611	0.255034	0.573206	-5.50997
A8MW92;PHF20L1;S584;KSKQHDYSDYEDSSL	0.602243	17.6173	1.63906	0.143886	0.452366	-5.25581
B2RTY4;MYO9A;S1364;PSPKISSSPKFDSRD	-0.357858	17.3189	-0.606659	0.584163	0.80199	-6.01896
B2RTY4;MYO9A;S2425;QLKKQQDSLDVVDSS	-0.170859	17.3534	-0.288356	0.781255	0.907299	-6.47768
B2RTY4;MYO9A;S1358;EGDLQFPSPKISSSP	-0.296512	16.334	-0.936118	0.379448	0.675459	-6.06351
B2RTY4;MYO9A;S1230;SVDCLKESPNKQQER	-0.381212	15.4451	-1.16238	0.282043	0.596078	-5.83497
B2RTY4;MYO9A;S1299;VRSLGGISPSEDRRW	0.391407	13.7094	0.859865	0.427561	0.709976	-5.98857
B2RTY4;MYO9A;S1733;AKLHKTMSQGEITKL	-0.333479	16.6903	-0.518286	0.630238	0.830318	-5.87556
B2RTY4;MYO9A;S1258;LVRERPRSLEDLHQK	1.04995	14.8826	1.48149	0.197693	0.517661	-5.33283
B2RXF5;ZBTB42;S328;DSTRARLSPDGVAPT	0.628316	16.6736	0.622227	0.5564	0.79001	-6.2523
B4DU55;ZNF879;T367;SRHHRIHTGEKPFHC	-0.223203	12.8442	-0.39389	0.712748	0.874362	-5.81831
B7Z1M9;C2CD4D;S128;AQSRLHVSAPDLRLC	-0.422214	14.8195	-0.983063	0.357353	0.657286	-6.01911
C9JI98;TMEM238;S137;GQRPAPGSRRARRAA	-1.62384	16.0177	-2.02538	0.0974193	0.38401	-4.49003
C9JLW8;MCRIP1;S21;KRTSSPRSPPSSSEI	0.838406	23.978	3.13074	0.0159365	0.195557	-3.11486
E9PAV3;NACA;T2024;QENTQTPTVQEESEE	-0.0817721	22.1239	-0.341537	0.742421	0.888604	-6.45933
E9PAV3;NACA;Y1975;VITKPDVYKSPASDT	-0.628585	15.343	-0.720922	0.494075	0.755261	-6.24386
L0R819;ASDURF;T17;DSSVLIPTDNSTPHK	-0.277441	16.8336	-0.48053	0.650306	0.841699	-6.06253
O00148;DDX39A;S40;DIKGSYVSIHSSGFR	0.692087	17.6374	1.53536	0.167262	0.48309	-5.39079
O00148;DDX39A;T171;CPHVVVGTPGRILAL	-0.538936	18.2961	-1.34553	0.219159	0.537016	-5.6259
O00151;PDLIM1;S130;SAMPFTASPASSTTA	-1.01132	17.4882	-1.16232	0.323893	0.629002	-5.19926
O00151;PDLIM1;S90;RSEHKVWSPLVTEEG	-1.41556	18.218	-4.23546	0.00359766	0.115217	-1.60263
O00159;MYO1C;S536;ADQRTRKSLGRGEFR	-0.0668026	16.173	-0.142184	0.891427	0.955766	-6.45406
O00161;SNAP23;S110;WGDGGENSPCNVVSK	-1.15489	19.6679	-2.63195	0.0328855	0.251045	-3.84147
O00161;SNAP23;S161;ENLTQVGSILGNLKD	0.706083	15.6291	1.35076	0.223848	0.542389	-5.56196
O00161;SNAP23;S34;ILGLAIESQDAGIKT	-1.42921	14.9412	-2.11659	0.0716513	0.337328	-4.59679
O00178;GTPBP1;S47;GGFDSDCSEDGEALN	-0.45377	20.8246	-1.60389	0.151452	0.460899	-5.30205
O00178;GTPBP1;S44;RLHGGFDSDCSEDGE	-0.45377	20.8246	-1.60389	0.151452	0.460899	-5.30205
O00178;GTPBP1;S25;MFAPEPSSPGAARAA	-1.39019	18.1609	-3.11875	0.0196534	0.211261	-3.04767
O00178;GTPBP1;S580;LLQTTNNSPMNSKPQ	-0.369028	15.3884	-0.527197	0.619678	0.824816	-5.87526
O00192;ARVCF;T642;EMDRNFDTLDLPKRT	2.07354	16.8758	4.22026	0.00366761	0.115443	-1.62221
O00192;ARVCF;S343;LDRLVRRSPSVDSAR	1.14548	15.4179	2.92732	0.0310696	0.246311	-3.53844
O00193;SMAP;S17;HGVKRSASPDDDLGS	-0.16344	26.5555	-0.529748	0.612183	0.81983	-6.37044
O00193;SMAP;S2;______MSAARESHP	-1.61884	14.1488	-2.11125	0.118936	0.415828	-4.25334
O00203;AP3B1;S276;NGKNFYESDDDQKEK	0.356278	22.1823	1.09984	0.306703	0.616011	-5.90169
O00203;AP3B1;S609;KPAPLLESPFKDRDH	0.198138	19.1023	0.586482	0.575416	0.799391	-6.33665
O00204;SULT2B1;S350;PRPNSSPSPSPGQAS	-0.758934	17.1263	-0.914366	0.401856	0.6936	-5.87249
O00204;SULT2B1;T171;GQLKDPGTPDQFLRD	-0.879708	13.2464	-3.00206	0.0191617	0.21094	-3.30078
O00221;NFKBIE;S183;ASGPSDGSPQPCTHP	-0.679929	17.5393	-1.87975	0.100907	0.389298	-4.92872
O00231;PSMD11;S14;VEFQRAQSLLSTDRE	0.0875008	16.9964	0.202275	0.845282	0.935431	-6.50106
O00244;ATOX1;T50;ESEHSMDTLLATLKK	0.365637	14.0739	0.838123	0.446786	0.72169	-5.91191
O00255;MEN1;T526;PPRKPPGTVAGTARG	-0.435993	18.1237	-0.708563	0.515758	0.767595	-5.77611
O00255;MEN1;S492;RRGPRRESKPEEPPP	0.522672	16.5998	1.57429	0.158104	0.469589	-5.3406
O00257;CBX4;S291;VAEGEARSPSHKKRA	0.0551049	21.0487	0.179145	0.862746	0.944723	-6.50595
O00257;CBX4;S415;HVRKRCLSETHGERE	0.169797	18.8507	0.364159	0.726172	0.880517	-6.45058
O00264;PGRMC1;S57;QPAASGDSDDDEPPP	1.0458	28.0632	2.65095	0.0325674	0.249449	-3.82244
O00264;PGRMC1;S181;GEEPTVYSDEEEPKD	0.820328	27.2947	2.25924	0.0577996	0.315349	-4.39054
O00267;SUPT5H;T1034;SEHLEPITPTKNNKV	-0.71671	17.0758	-1.51747	0.17163	0.489668	-5.41363
O00267;SUPT5H;S666;VGGFAPMSPRISSPM	0.676182	19.3299	0.89212	0.401639	0.69339	-6.10298
O00267;SUPT5H;T806;TPHYGSQTPLHDGSR	-0.192219	14.3013	-0.370247	0.725742	0.880507	-6.11424
O00273;DFFA;S315;SISASKASPPGDLQN	0.115916	22.104	0.371464	0.72095	0.877921	-6.44765
O00273;DFFA;S28;CLLRRNYSREQHGVA	-0.83365	15.9148	-1.60788	0.179388	0.499864	-5.10454
O00303;EIF3F;S258;LIMKTCFSPNRVIGL	0.136508	20.2781	0.32819	0.752077	0.893693	-6.46423
O00308;WWP2;S211;TPATGEQSPGARSRH	-0.64012	19.6442	-1.19658	0.269818	0.586516	-5.79705
O00401;WASL;Y256;RETSKVIYDFIEKTG	1.97139	18.4392	3.04095	0.0185702	0.207335	-3.25825
O00401;WASL;S430;EQNSRPVSCSGRDAL	0.904961	15.7705	2.38302	0.0607675	0.320846	-4.22938
O00409;FOXN3;S391;FRSHESPSDTEEDDR	1.11836	14.6219	2.3255	0.0518734	0.301904	-4.29061
O00410;IPO5;S827;YDEQVEESLQDEDDN	0.221042	17.4104	0.5307	0.611548	0.819399	-6.36991
O00418;EEF2K;T348;KLLQSAKTILRGTEE	0.889175	21.0591	2.70618	0.0294783	0.241246	-3.73258
O00418;EEF2K;S74;ERYSSSGSPANSFHF	-0.0353038	17.6512	-0.0437646	0.967084	0.987848	-5.82595
O00418;EEF2K;S72;KSERYSSSGSPANSF	0.441024	17.9687	0.359772	0.736878	0.886136	-5.75455
O00418;EEF2K;S445;SGDSGYPSEKRGELD	1.57387	19.3381	4.16392	0.00394021	0.119091	-1.69514
O00418;EEF2K;S470;YSNRKYESDEDSLGS	1.78122	18.3868	3.6535	0.00771504	0.151913	-2.37867
O00418;EEF2K;S474;KYESDEDSLGSSGRV	1.30966	14.8746	1.58592	0.156307	0.466204	-5.32591
O00418;EEF2K;S18;EGVDGGQSPRAGHDG	0.691624	18.5895	1.09751	0.308347	0.616712	-5.90353
O00418;EEF2K;S31;DGDSDGDSDDEEGYF	0.195058	16.6156	0.403002	0.69861	0.867473	-6.43432
O00418;EEF2K;S27;RAGHDGDSDGDSDDE	0.195058	16.6156	0.403002	0.69861	0.867473	-6.43432
O00429;DNM1L;S616;PIPIMPASPQKGHAV	-1.1269	22.9247	-4.0455	0.00458805	0.127752	-1.85004
O00443;PIK3C2A;S338;ATVTRSQSLNIRTTQ	0.185956	17.7389	0.473902	0.649561	0.84146	-6.4006
O00443;PIK3C2A;S259;KVSNLQVSPKSEDIS	-0.772703	14.7736	-2.03271	0.0953575	0.380576	-4.64231
O00461;GOLIM4;S364;LEEEHDPSPEEQDRE	1.441	19.258	2.52782	0.0514035	0.300763	-4.01233
O00505;KPNA3;S60;QEESLEDSDVDADFK	-0.231908	23.0256	-0.806071	0.445926	0.721174	-6.17745
O00512;BCL9;S278;PRPLDRESPGVENKL	-0.298577	17.3276	-0.997835	0.350608	0.650944	-6.00479
O00512;BCL9;T315;TPNNRAVTPVSQGSN	-0.194793	14.4233	-0.439382	0.673231	0.854408	-6.41766
O00515;LAD1;S177;KKGVPEKSPVLEKSS	-1.091	22.9521	-4.20025	0.00376201	0.117029	-1.64806
O00515;LAD1;S394;TTLTRSASMKLPDNT	-1.18727	21.3276	-3.45069	0.0101715	0.168319	-2.65994
O00515;LAD1;S356;EEEADMSSPTQRTYS	-0.353759	20.9617	-1.11436	0.300826	0.611243	-5.88642
O00515;LAD1;S272;KALASEKSPTADAKP	-0.82487	21.0151	-2.46829	0.0419138	0.279049	-4.0816
O00515;LAD1;S423;RRSESVKSRGLPCTE	-2.14205	19.2356	-7.38668	0.000129429	0.0371319	1.69236
O00515;LAD1;S123;EEGRNSLSPVQATQK	-0.799986	19.018	-1.48616	0.179867	0.499864	-5.45334
O00515;LAD1;S121;EAEEGRNSLSPVQAT	-0.903609	18.0162	-2.34942	0.0634177	0.323709	-4.27278
O00515;LAD1;S38;RRRHRNLSSTTDDEA	-0.435723	18.6914	-1.00802	0.346015	0.646532	-5.99483
O00515;LAD1;T19;SSLARQRTLEDEEEQ	-0.604565	19.6083	-1.69752	0.132085	0.434927	-5.17799
O00515;LAD1;S468;RKENLRLSGVVTSRL	-0.765036	16.0819	-0.875022	0.414798	0.703262	-6.05617
O00559;EBAG9;S36;SGRGRKLSGDQITLP	0.550418	24.2431	1.55485	0.162637	0.476141	-5.36574
O00566;MPHOSPH10;S242;DFFEDIDSDEDEGGL	-0.866938	20.219	-1.72941	0.126456	0.426809	-5.13559
O00566;MPHOSPH10;S163;SKSDLRKSPVFSDED	0.266322	13.7609	0.360918	0.740535	0.887524	-5.79348
O00567;NOP56;S520;SKEELMSSDLEETAG	-0.138352	23.6865	-0.409833	0.693812	0.864644	-6.4313
O00567;NOP56;S519;FSKEELMSSDLEETA	-1.56937	19.6997	-3.63492	0.00790477	0.152353	-2.4037
O00567;NOP56;S570;SKEEPVSSGPEEAVG	0.182444	22.5283	0.516277	0.621087	0.82536	-6.37801
O00567;NOP56;S569;FSKEEPVSSGPEEAV	-1.40812	22.0219	-4.39238	0.00295495	0.107762	-1.40259
O00567;NOP56;S554;PEEAGHRSGSKKKRK	-3.04066	16.7378	-2.60586	0.0398689	0.2726	-3.73244
O00571;DDX3X;S594;RSKSSRFSGGFGARD	-0.119361	20.0675	-0.348486	0.737413	0.886277	-6.4567
O00571;DDX3X;S520;VINFDLPSDIEEYVH	-0.25452	16.5202	-0.55521	0.598129	0.81004	-6.29513
O00571;DDX3X;S82;RSDSRGKSSFFSDRG	0.238299	14.6127	0.52305	0.627191	0.828378	-6.14107
O00571;DDX3X;T323;GCHLLVATPGRLVDM	-0.676577	13.8219	-0.961012	0.379031	0.675123	-5.58256
O00629;KPNA4;S60;HEDICEDSDIDGDYR	-1.58413	22.538	-2.95462	0.0250739	0.224603	-3.43276
O00712;NFIB;S328;KPLFSSASPQDSSPR	0.215625	18.2565	0.427395	0.686142	0.859486	-6.089
O00743;PPP6C;S197;AFCDLVWSDPEDVDT	-1.08359	15.7268	-1.29161	0.237068	0.556279	-5.68906
O00750;PIK3C2B;S155;EGSCKKLSPPPLPPR	0.761825	15.3951	1.0725	0.323567	0.629002	-5.65563
O00750;PIK3C2B;S1422;KLRLLFPSSHLPSFP	1.26846	13.4924	1.76548	0.169282	0.485573	-4.59556
O00750;PIK3C2B;S13;GNGEHWKSLESVGIS	0.402521	14.3154	0.991266	0.353595	0.653334	-6.01118
O00767;SCD;S198;PAVKEKGSTLDLSDL	2.24614	19.9049	8.49397	5.18076e-05	0.0220472	2.54365
O14492;SH2B2;S310;GCVDPGDSEEDTELS	-0.569453	15.6461	-1.21596	0.262241	0.579556	-5.77584
O14492;SH2B2;S157;DMWHRRASPEPDAAA	-0.798249	14.7841	-1.56168	0.1611	0.473863	-5.35695
O14497;ARID1A;S363;RSHHAPMSPGSSGGG	0.0375332	22.0027	0.161042	0.876473	0.950443	-6.50937
O14497;ARID1A;S1751;LLDPGRFSKVSSPAP	0.514752	17.6612	1.59272	0.153932	0.464987	-5.31664
O14497;ARID1A;S1944;SKFPFGISPAQSHRN	0.228831	16.7283	0.629541	0.548384	0.786418	-6.30893
O14497;ARID1A;S772;PQPGSALSPRQPSGG	-0.502536	15.6253	-1.28177	0.245607	0.563636	-5.64192
O14523;C2CD2L;S662;KEAGLSQSHDDLSNA	0.845253	21.4274	0.636704	0.544352	0.784963	-6.30372
O14523;C2CD2L;S468;KLDSPSRSPSKVEVT	1.48958	16.552	2.9084	0.0219512	0.217044	-3.43722
O14523;C2CD2L;S464;RIDGKLDSPSRSPSK	1.01522	16.8945	1.91194	0.102715	0.390866	-4.81906
O14523;C2CD2L;S374;QATLPVGSPSRPLSR	0.0608977	16.41	0.0490373	0.963198	0.986019	-5.91823
O14524;NEMP1;S368;ELREFCNSPDCSAWK	-0.45489	15.1868	-1.45265	0.18834	0.509518	-5.49528
O14544;SOCS6;T142;APWPLRPTNSEETCI	-0.00278438	15.8545	-0.00284571	0.997838	0.999218	-6.19149
O14545;TRAFD1;S415;DSQPQETSPELPRRR	-0.027376	21.1663	-0.0589597	0.954592	0.982101	-6.52186
O14545;TRAFD1;S480;RPGCQPSSPCVPKLS	0.01795	16.4626	0.0206051	0.984771	0.99398	-5.87024
O14578;CIT;S1971;TELRRDKSPGRPLER	0.388708	21.2533	1.27452	0.241949	0.560072	-5.70924
O14578;CIT;S1993;LSTRRERSPGRLFED	0.193454	21.0445	0.539018	0.606082	0.8157	-6.36514
O14578;CIT;S440;SVVSGLDSPAKTSSM	0.016993	19.3266	0.0608334	0.953141	0.98142	-6.52173
O14578;CIT;S480;TRLHRRVSEVEAVLS	1.43103	17.4625	3.18643	0.0147242	0.1905	-3.03489
O14578;CIT;S1582;DAKLLGNSLLKLEGD	0.436389	14.4671	1.0878	0.311646	0.620202	-5.91423
O14579;COPE;S13;PGPASGGSGEVDELF	-0.70506	16.4387	-1.09208	0.333148	0.636889	-5.44276
O14579;COPE;S45;AQRVKLSSPERDVER	0.694074	16.0999	1.55797	0.190514	0.511783	-5.23366
O14579;COPE;S99;AHESRRDSIVAELDR	1.44468	16.4578	4.21505	0.00369192	0.115865	-1.62893
O14617;AP3D1;S658;RRPKHRPSEADEEEL	0.477047	18.1053	1.33992	0.22089	0.538694	-5.63259
O14618;CCS;S267;AGKGRKESAQPPAHL	1.88187	15.7668	3.30246	0.0157141	0.194173	-2.98862
O14639;ABLIM1;S431;GESPRTLSPTPSAEG	-1.59751	19.0664	-2.29369	0.0680883	0.33133	-4.05505
O14639;ABLIM1;S706;MRMDRGVSMPNMLEP	-2.2398	17.0474	-3.58191	0.0109196	0.173001	-2.46799
O14646;CHD1;S1677;ASSSGPRSPLDQRSP	-0.366937	20.5504	-1.13327	0.293313	0.605223	-5.86634
O14646;CHD1;S1689;RSPYGSRSPFEHSVE	-1.17385	16.4809	-0.700912	0.521293	0.770207	-6.0207
O14646;CHD1;S1687;DQRSPYGSRSPFEHS	-0.383049	17.667	-0.614402	0.570517	0.797599	-5.84173
O14646;CHD1;S1683;RSPLDQRSPYGSRSP	-0.2013	15.3697	-0.278168	0.791562	0.912618	-6.01675
O14646;CHD1;S216;KKRQIDSSEEDDDEE	-1.11412	18.3878	-2.65211	0.0319215	0.247734	-3.81188
O14646;CHD1;S215;QKKRQIDSSEEDDDE	-1.11412	18.3878	-2.65211	0.0319215	0.247734	-3.81188
O14647;CHD2;S208;KRKKQDSSDEDDDDD	-0.376844	13.9054	-0.723734	0.495972	0.755819	-6.2143
O14647;CHD2;S207;GKRKKQDSSDEDDDD	-0.376844	13.9054	-0.723734	0.495972	0.755819	-6.2143
O14647;CHD2;S1386;KDDGLEKSPMKKKQK	0.161547	17.3291	0.373803	0.719282	0.877112	-6.4467
O14662;STX16;S35;VSSHITSSPLHSRSI	-1.05219	18.7058	-3.12627	0.0194619	0.211261	-3.18801
O14681;EI24;S330;KFPSPHPSPAKLKAT	0.38606	20.3187	1.39627	0.204046	0.524688	-5.56474
O14681;EI24;S326;TSAEKFPSPHPSPAK	0.38606	20.3187	1.39627	0.204046	0.524688	-5.56474
O14683;TP53I11;S14;PPLMKKHSQTDLVSR	-0.304547	23.4165	-0.714011	0.497927	0.755819	-6.24919
O14686;KMT2D;S4738;EQEDRALSPVIPLIP	0.226702	21.2152	0.607829	0.561918	0.792847	-6.32313
O14686;KMT2D;S3130;EEGGRHPSPCQFTIA	0.0969126	18.7022	0.292513	0.778119	0.90606	-6.4764
O14686;KMT2D;T2240;TPRHQPSTPDPFLKP	-1.30265	18.3386	-1.67584	0.167712	0.483417	-5.02631
O14686;KMT2D;S2274;KASEPLLSPPPFGES	-0.247903	18.6265	-0.764892	0.468586	0.736822	-6.21059
O14686;KMT2D;S1671;IKLEGPVSPDVEPGK	0.129424	19.6049	0.480074	0.645373	0.840407	-6.39742
O14686;KMT2D;S1606;LLRNLTMSPLHKRRQ	-0.612719	18.0388	-1.78002	0.116975	0.413453	-5.0663
O14686;KMT2D;S1151;LASELKGSPVLLDPE	0.107231	17.263	0.214527	0.83607	0.932417	-6.49823
O14686;KMT2D;S4849;EKGLEGKSPDTGPDW	-0.612303	17.2986	-1.39463	0.204519	0.525011	-5.56673
O14686;KMT2D;S4011;KPLQHFSSPGALGPT	-0.568519	15.0035	-0.687996	0.537722	0.781606	-5.60521
O14686;KMT2D;S4359;EPPPGRVSPAAAQLA	-0.311079	14.981	-0.326507	0.760113	0.896745	-6.31378
O14713;ITGB1BP1;S41;SRSSTVASLDTDSTK	0.498601	16.0966	1.41801	0.204267	0.524688	-5.51451
O14737;PDCD5;S119;NRRKVMDSDEDDDY_	0.134648	19.5125	0.296354	0.775304	0.904583	-6.47516
O14745;SLC9A3R1;S290;PALVRSASSDTSEEL	-0.719527	24.6007	-1.47458	0.183364	0.504737	-5.46792
O14745;SLC9A3R1;S280;LAEAALESPRPALVR	-1.40091	24.5945	-3.62876	0.00804876	0.153309	-2.41846
O14745;SLC9A3R1;S269;GEIQKENSREALAEA	0.972784	23.1317	2.93719	0.0210429	0.214375	-3.39501
O14745;SLC9A3R1;S2;______MSADAAAGA	-1.19218	17.171	-2.76427	0.0314598	0.247372	-3.67624
O14745;SLC9A3R1;S46;IRLVEPGSPAEKAGL	-1.91526	17.0198	-4.64788	0.00216162	0.100426	-1.08541
O14757;CHEK1;S280;AKRPRVTSGGVSESP	0.646616	17.4043	1.43109	0.222043	0.539759	-5.38047
O14757;CHEK1;S333;SLWDTSPSYIDKLVQ	-0.16475	16.2124	-0.412035	0.692268	0.863296	-6.43031
O14757;CHEK1;S296;GFSKHIQSNLDFSPV	0.494019	19.7179	1.64242	0.143182	0.451584	-5.25137
O14777;NDC80;S69;SGHGSRNSQLGIFSS	1.27266	17.0001	2.86336	0.0275372	0.232884	-3.54129
O14777;NDC80;S55;PTSERKVSLFGKRTS	0.877288	14.0051	1.84632	0.134957	0.440163	-4.89119
O14818;PSMA7;S11;DRAITVFSPDGHLFQ	-0.581248	17.3147	-0.727151	0.494021	0.755261	-5.96011
O14818;PSMA7;S130;GRRPFGISALIVGFD	2.1051	15.0376	2.48725	0.0546019	0.308357	-3.91858
O14828;SCAMP3;S76;LQPSRKLSPTEPKNY	-0.166935	22.5592	-0.649407	0.536173	0.780522	-6.29555
O14874;BCKDK;S31;ALALRARSTSATDTH	-1.809	17.8068	-2.46305	0.0429034	0.281411	-4.09604
O14907;TAX1BP3;S61;GIYVTRVSEGGPAEI	-1.13482	16.3744	-1.36861	0.239418	0.557733	-5.04159
O14908;GIPC1;S232;SAGGRPGSGPQLGTG	0.736446	18.5951	2.53393	0.0380195	0.267906	-3.98531
O14920;IKBKB;S670;SKVRGPVSGSPDSMN	-0.207061	16.3394	-0.35075	0.747464	0.89151	-6.16219
O14924;RGS12;S879;GKSKSGRSLNEELGD	-0.32086	17.4875	-0.478667	0.655912	0.845257	-5.89724
O14924;RGS12;S876;KLSGKSKSGRSLNEE	-0.32086	17.4875	-0.478667	0.655912	0.845257	-5.89724
O14929;HAT1;S361;DIKRRLISPYKKKQR	-0.1322	19.0648	-0.383411	0.712451	0.874362	-6.44272
O14936;CASK;S582;SSSCERDSPSTSRQS	-0.638991	17.7306	-1.04096	0.331971	0.635731	-5.96164
O14974;PPP1R12A;S871;ENEQEQQSDTEEGSN	0.235942	19.5798	0.704122	0.503419	0.758946	-6.2568
O14974;PPP1R12A;S862;VSFWTQDSDENEQEQ	0.235942	19.5798	0.704122	0.503419	0.758946	-6.2568
O14974;PPP1R12A;T696;ARQSRRSTQGVTLTD	0.246653	20.8332	0.305109	0.76906	0.901899	-6.47214
O14974;PPP1R12A;S445;LGLRKTGSYGALAEI	0.860553	18.4351	1.63645	0.144495	0.453342	-5.25931
O14974;PPP1R12A;S422;PTTATKISPKEEERK	-7.03398e-05	17.8646	-8.96505e-05	0.999932	0.999934	-6.31984
O14974;PPP1R12A;S910;SLLGRSGSYSYLEER	1.11777	15.9856	2.71719	0.0290052	0.238659	-3.71644
O14974;PPP1R12A;S995;RALERRISEMEEELK	-0.221167	16.6194	-0.608402	0.561558	0.792847	-6.32276
O14974;PPP1R12A;S299;SEKRDKKSPLIESTA	0.810267	18.678	1.99344	0.0851894	0.361334	-4.769
O14975;SLC27A2;T577;TFKHRKMTLVEEGFN	4.64298	16.0113	6.01161	0.0032433	0.112031	-1.17233
O14976;GAK;S829;DRDESEVSDEGGSPI	1.22023	19.1848	2.83057	0.024569	0.222643	-3.55049
O14976;GAK;S826;LMEDRDESEVSDEGG	1.22023	19.1848	2.83057	0.024569	0.222643	-3.55049
O14978;ZNF263;S178;LQELLGPSPQRDPQA	0.140673	14.5217	0.315921	0.7643	0.899032	-6.13504
O14979;HNRNPDL;S241;KVFVGGLSPDTSEEQ	0.243337	17.8618	0.723331	0.492231	0.754046	-6.24255
O14980;XPO1;S1031;EFAGEDTSDLFLEER	0.172111	14.3604	0.588781	0.573953	0.798725	-6.33522
O14980;XPO1;S1055;EKHKRQMSVPGIFNP	-1.38513	16.5214	-2.35206	0.0501701	0.298356	-4.25437
O14980;XPO1;T673;DSIIQQATKNVDILK	-0.13764	14.0902	-0.293708	0.780297	0.906608	-6.14263
O14981;BTAF1;S224;KLFAKQRSRDAVETN	1.10652	13.6296	2.24241	0.104558	0.393767	-4.37305
O15013;ARHGEF10;S379;RSFIRTKSLIAQDHR	0.528144	18.9921	1.0405	0.331757	0.6355	-5.96249
O15013;ARHGEF10;Y1307;RSEDSTIYDLLKDPV	0.478717	15.3738	0.635319	0.545205	0.785088	-6.30465
O15014;ZNF609;S576;VRLVEPHSPSPSSKF	-0.230077	19.767	-0.232655	0.822614	0.926994	-6.49367
O15014;ZNF609;S578;LVEPHSPSPSSKFST	-0.628366	20.1632	-2.14174	0.0682551	0.331501	-4.55705
O15014;ZNF609;S467;SKRVRTNSMGSATGP	0.332543	19.0847	0.460312	0.6591	0.847494	-6.40721
O15014;ZNF609;S433;TSEDVKASPSSANKR	-1.02335	17.605	-1.51591	0.172855	0.491451	-5.41579
O15014;ZNF609;S491;VLDRNCPSPVLIDCP	-0.54212	19.9124	-1.19473	0.269963	0.586516	-5.79947
O15014;ZNF609;S1055;PTLTKAPSLTDLVKS	-1.18092	18.8515	-2.62371	0.0332878	0.252258	-3.85355
O15014;ZNF609;S758;CRAEEGKSPFRESSG	-0.272773	18.0425	-0.664932	0.526748	0.775006	-6.28483
O15014;ZNF609;S358;APPRFCDSPTSDLEM	0.407327	18.4576	0.909035	0.392654	0.686933	-6.08836
O15014;ZNF609;T746;KELESPLTPGKVCRA	-0.0564697	17.1296	-0.108497	0.917016	0.967486	-6.23721
O15014;ZNF609;S1285;DADKARASPSVTCKS	0.120247	16.9348	0.336008	0.747906	0.891737	-6.40212
O15014;ZNF609;S1313;ASHYKSKSPTISDKT	1.43573	16.5193	2.43366	0.0871075	0.364427	-4.17638
O15014;ZNF609;S842;ASSVKTNSPAYSDIS	-0.235862	15.4189	-0.278907	0.797266	0.914218	-5.82411
O15020;SPTBN2;S2171;PEGPGPGSGDEANGP	-1.07605	17.8582	-1.26544	0.245779	0.563758	-5.71928
O15021;MAST4;S156;LKYKRQLSEDGRQLR	0.00297867	22.8382	0.0102575	0.992093	0.996684	-6.52373
O15021;MAST4;S1523;RKVGRQESVDDLDRD	-0.386835	16.4738	-0.445061	0.669569	0.852608	-6.4147
O15021;MAST4;S137;PMPFRKCSNPDVASG	-1.1608	14.6881	-1.18861	0.287192	0.600339	-5.48004
O15021;MAST4;S1370;YRSGRRKSAGNIPLS	-0.882065	16.749	-1.23228	0.282014	0.596078	-5.27797
O15021;MAST4;S1779;PGLVAPESPVRKSPS	-1.43135	15.1649	-0.748618	0.487294	0.750155	-5.88709
O15027;SEC16A;S1398;EAPLPPGSFHGDFAY	-0.840091	20.9777	-1.70541	0.131196	0.433218	-5.16809
O15027;SEC16A;S569;FFKQIDSSPVGGETD	0.257318	20.5813	0.4094	0.694352	0.865013	-6.43128
O15027;SEC16A;S1327;YDPRFTGSFDDDPDP	0.41072	21.697	0.906965	0.393853	0.687483	-6.09005
O15027;SEC16A;S1069;VPPQQQASPPQLPKA	-0.774321	20.8391	-2.00813	0.0833412	0.358394	-4.74816
O15027;SEC16A;S2022;HLLQEARSPDPGIVP	-0.620425	19.6693	-1.79611	0.114227	0.408627	-5.04429
O15027;SEC16A;S125;RAHASPFSGALTPSA	-2.50905	17.3111	-2.88174	0.0582154	0.316158	-3.56639
O15027;SEC16A;S2083;TQPPLSLSPAPETKR	-0.156545	21.3203	-0.294016	0.777181	0.905615	-6.4758
O15027;SEC16A;S314;RIVNHWASPELRQNP	-1.46858	19.5084	-4.11526	0.00419348	0.123244	-1.75852
O15027;SEC16A;S29;RSVFWASSPYRRRAN	-2.06082	16.0848	-2.02205	0.0890387	0.36861	-4.51014
O15027;SEC16A;S1305;DAYRREHSAFGDRPE	-0.0394998	17.9252	-0.0952599	0.926698	0.970101	-6.51874
O15027;SEC16A;S342;NPLARGDSPENRTHH	-1.02118	19.4108	-1.24189	0.253849	0.571749	-5.74615
O15027;SEC16A;S331;KNEHRPASALVNPLA	-0.345652	15.6253	-0.533093	0.612855	0.820353	-6.30774
O15033;AREL1;T328;SSQRRPSTAVDEEDE	1.00323	16.776	1.04919	0.352246	0.651973	-5.65704
O15033;AREL1;S327;TSSQRRPSTAVDEED	1.00323	16.776	1.04919	0.352246	0.651973	-5.65704
O15033;AREL1;S337;VDEEDEDSPSECHTP	0.247977	16.7923	0.7377	0.483969	0.747565	-6.23167
O15033;AREL1;T343;DSPSECHTPEKVKKP	-0.0396206	15.5694	-0.108706	0.916856	0.967486	-6.45881
O15037;KHNYN;S10;TWGARPASPDRFAVS	0.31303	18.9049	0.526105	0.614826	0.821744	-6.37226
O15040;TECPR2;S449;QRFNAISSEDFDQEL	-0.189748	14.566	-0.360963	0.728512	0.881342	-6.45181
O15040;TECPR2;S448;SQRFNAISSEDFDQE	-0.189748	14.566	-0.360963	0.728512	0.881342	-6.45181
O15042;U2SURP;S485;YSILQGDSPTKWRTE	-0.175366	20.9045	-0.668679	0.524489	0.772436	-6.28221
O15042;U2SURP;S479;YYRWKLYSILQGDSP	-0.175366	20.9045	-0.668679	0.524489	0.772436	-6.28221
O15042;U2SURP;S67;ARESLCDSPHQNLSR	-0.092284	16.7453	-0.165484	0.873812	0.949299	-6.41928
O15047;SETD1A;S915;EEKRPRPSTPAEEDE	0.423535	19.7426	1.25241	0.263576	0.580748	-5.64114
O15049;N4BP3;S211;GPSPFSSSLGHLNHL	-0.224263	16.6136	-0.423264	0.68635	0.859522	-6.39972
O15049;N4BP3;S221;HLNHLGGSLDRASQG	-1.29417	16.9781	-2.03927	0.0801489	0.351838	-4.70608
O15049;N4BP3;S130;GNGKGFLSMQSLASH	-1.25956	13.1857	-1.59483	0.184626	0.506274	-4.90642
O15049;N4BP3;S176;AQLLHALSLDEGGPE	-0.883012	17.0929	-1.00153	0.349574	0.650494	-6.00057
O15055;PER2;S766;HYYLQERSKGQPSER	0.461871	16.508	0.993516	0.357507	0.657286	-5.91746
O15055;PER2;S627;DKRKATVSPGPHAGE	-0.345565	16.0707	-0.730127	0.491874	0.753715	-6.176
O15056;SYNJ2;S1124;LMVKKSASDASISSG	0.734716	17.3812	1.06988	0.319795	0.625537	-5.93212
O15068;MCF2L;S620;ESRQGRGSAGEEEES	1.89754	15.4206	3.31949	0.0270942	0.231531	-3.12954
O15075;DCLK1;S352;RSSQHGGSSTSLAST	3.91167	19.9366	5.18219	0.0116553	0.177059	-2.21211
O15075;DCLK1;S32;SRVNGLPSPTHSAHC	3.55531	19.5195	5.24292	0.00115432	0.0802667	-0.436905
O15075;DCLK1;S2;______MSFGRDMEL	2.83031	17.251	4.10204	0.0132702	0.181796	-2.36704
O15084;ANKRD28;S1011;TNTSKTVSFEALPIM	0.629822	17.2868	1.1641	0.294788	0.606327	-5.50671
O15085;ARHGEF11;S255;GLDSPRTSPVIMARV	-1.24633	17.8714	-2.33485	0.0763764	0.344691	-4.24384
O15085;ARHGEF11;T254;PGLDSPRTSPVIMAR	-0.513113	18.1713	-0.744775	0.497043	0.755819	-5.98701
O15085;ARHGEF11;S1458;KSLGGESSGGTTPVG	0.21081	17.6675	0.437561	0.68316	0.857972	-6.18753
O15085;ARHGEF11;S1295;LPPRTRNSGIWESPE	0.450921	19.08	1.45118	0.188736	0.509934	-5.49712
O15085;ARHGEF11;S556;STFHIPLSPVEVKPG	0.902555	17.5599	2.29383	0.0543686	0.307457	-4.33664
O15085;ARHGEF11;S1155;EDPEQEGSAEEEELG	0.606082	18.6867	2.12984	0.0694801	0.333149	-4.57417
O15085;ARHGEF11;S614;IRLGRSESLKGREEM	0.599496	18.67	1.63419	0.144913	0.454026	-5.26224
O15085;ARHGEF11;S635;ENVPRSRSDVDMDAA	1.10328	15.2497	1.72431	0.127838	0.428857	-5.14298
O15091;PRORP;S453;KHMLRRSSQWSRDEM	3.13848	14.8616	5.90799	0.00346733	0.115217	-1.11899
O15119;TBX3;S375;LCPSEGESDAEAESK	0.16982	17.8486	0.195432	0.851425	0.938443	-6.41313
O15119;TBX3;S371;NLKDLCPSEGESDAE	0.180568	17.8445	0.209234	0.841103	0.934286	-6.40998
O15119;TBX3;S409;EPCRDKGSPAVKAHL	-0.179495	16.7184	-0.306443	0.769306	0.902018	-6.38199
O15119;TBX3;S456;LGAEERRSPVREGTA	-0.712325	16.0725	-0.453011	0.669242	0.852498	-6.07614
O15126;SCAMP1;S2;______MSDFDSNPF	0.182563	17.7685	0.379962	0.722316	0.878254	-6.29216
O15143;ARPC1B;S170;DFKCRIFSAYIKEVE	-0.810722	16.0833	-2.09218	0.0735056	0.340011	-4.62825
O15151;MDM4;S367;PDCRRTISAPVVRPK	-1.42156	18.1228	-2.32914	0.0521027	0.302152	-4.28921
O15155;BET1;S50;VTAIKSLSIEIGHEV	-0.829936	16.4505	-1.70792	0.159049	0.471139	-4.98695
O15156;ZBTB7B;S480;PPSTAAASPAGLDLS	-0.629471	16.2506	-1.36009	0.221011	0.538803	-5.55098
O15164;TRIM24;S1028;DNKFSDDSDDDFVQP	0.27047	19.1428	0.633254	0.546089	0.785432	-6.30646
O15164;TRIM24;S1025;ESEDNKFSDDSDDDF	0.27047	19.1428	0.633254	0.546089	0.785432	-6.30646
O15164;TRIM24;S811;WLDPSQKSPLHVGET	0.186594	20.3545	0.398362	0.70192	0.868542	-6.43631
O15164;TRIM24;S209;VRQKEEVSPEAVGVT	-0.26421	19.3527	-0.866921	0.413855	0.702075	-6.12584
O15164;TRIM24;S748;KQESDEESRPQNANY	0.152919	14.0125	0.202134	0.851907	0.938443	-5.84598
O15169;AXIN1;S77;YEPEGSASPTPPYLK	-0.379216	19.438	-0.86594	0.424508	0.708206	-5.91658
O15169;AXIN1;S493;SPGPGHRSPDSGHVA	-0.632585	15.0834	-1.04325	0.330981	0.634812	-5.95934
O15169;AXIN1;S486;LRTPGRQSPGPGHRS	-0.632585	15.0834	-1.04325	0.330981	0.634812	-5.95934
O15173;PGRMC2;T211;GEEPSEYTDEEDTKD	0.741746	25.3048	2.45382	0.0428257	0.281394	-4.1028
O15173;PGRMC2;S208;LKPGEEPSEYTDEED	1.73125	19.8849	4.58977	0.00231895	0.10194	-1.15662
O15173;PGRMC2;S104;RMKKRDFSLEQLRQY	0.136406	15.5238	0.27853	0.791298	0.91258	-6.34375
O15211;RGL2;S13;LRLLLDTSPPGGVVL	0.191441	17.0563	0.540235	0.605285	0.814956	-6.36444
O15211;RGL2;S409;VQEVKLQSPLEPHSK	0.303996	18.2188	0.781905	0.459131	0.731132	-6.19707
O15213;WDR46;S41;VPTTAGASPGPPRNK	-1.46447	19.735	-3.47106	0.0098896	0.16648	-2.6314
O15231;ZNF185;S64;SGRSRATSFSSAGEV	2.94333	19.9124	7.53968	0.000113323	0.036055	1.81797
O15231;ZNF185;S465;EQLVRRESCGSSVLT	3.15508	19.7608	6.77222	0.000226299	0.0451832	1.15777
O15231;ZNF185;S519;STPEQQNSPSGSEQF	2.36475	16.0619	3.64505	0.0211499	0.214375	-2.92291
O15231;ZNF185;T513;QQPADPSTPEQQNSP	2.36475	16.0619	3.64505	0.0211499	0.214375	-2.92291
O15234;CASC3;S148;TVTGERQSGDGQEST	0.104704	21.9539	0.44051	0.672451	0.85403	-6.41713
O15234;CASC3;S265;IRKPRYGSPPQRDPN	-0.617711	21.6726	-1.93738	0.092615	0.375355	-4.84809
O15234;CASC3;S363;QTSVRDPSPEADAPV	0.216312	20.7716	0.636041	0.54437	0.784963	-6.30459
O15234;CASC3;S126;ANDAVNSSTKEEKGE	0.186748	15.9438	0.318601	0.769572	0.902018	-6.17529
O15240;VGF;S420;AGAEDKRSQEETPGH	1.5655	18.6761	0.881625	0.417751	0.704017	-5.96838
O15240;VGF;S360;EAAEERESAREEEEA	0.581798	16.0384	1.02585	0.360092	0.659724	-5.68143
O15258;RER1;S6;__MSEGDSVGESVHG	-0.915582	16.4512	-2.3363	0.056622	0.313181	-4.26562
O15264;MAPK13;S350;YKEIVNFSPIARKDS	-0.0448147	14.4329	-0.103594	0.92075	0.969009	-6.45942
O15265;ATXN7;S711;GKKRKNSSPLLVHSS	0.515706	15.2508	0.946416	0.374682	0.67358	-6.05374
O15265;ATXN7;S337;KFLNKRLSEREFDPD	0.529466	13.9424	1.54151	0.181362	0.502221	-5.30353
O15270;SPTLC2;T501;VVVGFPATPIIESRA	0.694353	13.1976	1.54947	0.17967	0.499864	-5.29388
O15294;OGT;S20;EPTKRMLSFQGLAEL	0.269241	13.8966	0.68177	0.516643	0.767975	-6.27296
O15297;PPM1D;S40;PTAEEKPSPRRSLSQ	0.179945	21.0809	0.531053	0.611316	0.81922	-6.36971
O15297;PPM1D;S85;PLPDAGASPAPSRCC	-0.527706	19.6352	-1.32216	0.226445	0.544565	-5.65364
O15297;PPM1D;T529;KAQEIERTPPTNFKR	-0.153669	17.4699	-0.162026	0.878932	0.951595	-5.90451
O15327;INPP4B;S496;KSSTEESSPQDQPPV	1.93234	17.0852	2.22562	0.106279	0.397511	-4.14396
O15347;HMGB3;S98;NAPKRPPSGFFLFCS	2.38889	18.0518	2.9164	0.0221796	0.217213	-3.43741
O15355;PPM1G;S527;RKLEEVLSTEGAEEN	-0.0941118	16.204	-0.171987	0.871378	0.947816	-6.28178
O15357;INPPL1;S1003;LLPPEPPSPARAPVP	-1.04015	14.6723	-1.12097	0.312495	0.620648	-5.78172
O15371;EIF3D;S161;SQKPRDSSVEVRSDW	-0.0626914	15.2151	-0.188697	0.856334	0.941293	-6.44538
O15372;EIF3H;S183;VCKEKDFSPEALKKA	-0.552251	19.9725	-1.91771	0.0953677	0.380576	-4.87569
O15381;NVL;T202;SNPKKPITEIQDSKD	-1.02696	17.1584	-0.924632	0.396972	0.689644	-5.61437
O15394;NCAM2;S765;AAYLKDGSKEPIVEM	0.840351	18.0882	0.678722	0.518883	0.769247	-6.27467
O15400;STX7;S129;VRASSRVSGSFPEDS	0.734761	17.3476	1.1606	0.296339	0.607802	-5.63113
O15417;TNRC18;S1136;EDKPIRLSPSKITEP	-1.45062	18.0754	-2.03247	0.0811695	0.353629	-4.71648
O15417;TNRC18;S1127;GPERLALSPEDKPIR	0.462312	18.3191	1.3598	0.214813	0.532946	-5.60883
O15417;TNRC18;S2033;CAKGGPLSPRKDAGR	0.319132	19.257	1.03707	0.333171	0.636889	-5.966
O15417;TNRC18;S999;PPPSPRASPVAALKA	-0.460124	18.7485	-1.08679	0.31206	0.620347	-5.91528
O15417;TNRC18;S995;KAVSPPPSPRASPVA	-0.460124	18.7485	-1.08679	0.31206	0.620347	-5.91528
O15417;TNRC18;S991;GTYGKAVSPPPSPRA	-0.460124	18.7485	-1.08679	0.31206	0.620347	-5.91528
O15417;TNRC18;S2471;LDHEGVTSPKSKKAK	-0.364776	17.8598	-0.424071	0.698244	0.867397	-5.76502
O15417;TNRC18;S263;PRLAERLSPFLAESK	0.667981	18.5298	2.20764	0.0618473	0.322107	-4.46185
O15417;TNRC18;S1857;GARERALSPGLEESG	0.377694	19.0616	1.06444	0.321415	0.627092	-5.93829
O15417;TNRC18;T2146;GAVERPLTPAPRSCI	1.43323	17.8927	1.89646	0.0992633	0.386583	-4.90741
O15417;TNRC18;S1989;FEAGPEASDDDLWTR	-0.631722	16.8122	-1.82215	0.109908	0.402517	-5.0085
O15417;TNRC18;S611;PGGCGKKSPFGGLGT	1.01031	16.9883	2.34445	0.0504097	0.298946	-4.26283
O15417;TNRC18;S1540;THAPSALSPPRKRGK	0.40509	17.7386	0.9702	0.368132	0.666874	-5.96974
O15427;SLC16A3;S436;LHKPPADSGVDLREV	1.70681	16.0545	1.77839	0.118104	0.414868	-5.06983
O15438;ABCC3;S281;AAPGKNASGEDEVLL	1.35397	15.8335	2.21585	0.0677534	0.330807	-4.4658
O15439;ABCC4;T646;EQPPVPGTPTLRNRT	-0.314009	17.9723	-0.287928	0.78165	0.907474	-6.47776
O15440;ABCC5;S509;SHSSIQNSPKLTPKM	0.911866	18.944	1.31609	0.229162	0.5482	-5.66045
O15440;ABCC5;S505;AWDSSHSSIQNSPKL	3.2689	17.7417	3.30383	0.012846	0.18054	-2.88487
O15440;ABCC5;S14;GKEYIIPSPGYRSVR	0.335827	17.3139	0.92739	0.388279	0.68381	-5.9798
O15440;ABCC5;S558;LDSDERPSPEEEEGK	2.23547	18.4619	2.49718	0.0408009	0.275083	-4.04637
O15440;ABCC5;S553;KGHLLLDSDERPSPE	0.409076	16.1594	0.485405	0.642054	0.838033	-6.39437
O15446;POLR1G;S136;PLQPIPASPPPQIPP	-2.7503	20.0333	-6.55888	0.00104412	0.0781261	-0.125683
O15446;POLR1G;S285;PLEDTVLSPTKKRKR	-1.46592	19.354	-3.14545	0.0156164	0.193865	-3.09408
O15446;POLR1G;S488;MPGPPLNSESGEEAP	-0.80875	17.3655	-1.21039	0.289489	0.602883	-5.32358
O15504;NUP42;S106;ENPFASLSPDEQKDE	1.94424	15.7726	3.16289	0.0185576	0.207335	-2.99105
O15504;NUP42;S347;SSVAGFGSPGSHSHT	-2.02898	15.8791	-3.46855	0.0361118	0.261733	-3.23184
O15516;CLOCK;S427;ALERFDHSPTPSASS	1.05459	19.7881	1.63645	0.151403	0.460899	-5.00845
O15541;RNF113A;S253;DENYEVGSDDEEIPF	1.05016	22.1317	2.59008	0.0349998	0.256905	-3.90311
O15541;RNF113A;S85;AAYGDLSSEEEEENE	0.0137631	20.6091	0.0294996	0.977269	0.990955	-6.52331
O15541;RNF113A;S84;KAAYGDLSSEEEEEN	0.0137631	20.6091	0.0294996	0.977269	0.990955	-6.52331
O15541;RNF113A;S329;ATGEGGASDLPEDPD	0.715631	18.3313	1.22786	0.258534	0.575562	-5.76213
O15550;KDM6A;S769;PSHGDSKSPGLLSSD	0.871616	14.4773	1.11078	0.316474	0.623469	-5.79232
O43149;ZZEF1;T238;KESPGDLTRSPEMDK	1.68169	19.0823	2.76041	0.0478695	0.293874	-3.60344
O43149;ZZEF1;S1537;RGRLRLLSFRSMEEA	0.313396	14.8494	0.514009	0.622892	0.8264	-6.37896
O43150;ASAP2;S701;LHEDLDESDDDMDEK	0.459854	21.1377	1.5346	0.167444	0.48309	-5.39175
O43151;TET3;S801;TLSGFLESPLKYLDT	0.310437	15.625	0.354896	0.733008	0.883466	-6.45407
O43151;TET3;S1514;RLRGKPWSPCKFGNS	-0.493903	17.6692	-1.44426	0.190607	0.511783	-5.50571
O43159;RRP8;S64;PSLCISDSEEEEEER	-1.31779	20.8508	-2.14126	0.0690765	0.332988	-4.5615
O43159;RRP8;S62;HPPSLCISDSEEEEE	-1.31779	20.8508	-2.14126	0.0690765	0.332988	-4.5615
O43159;RRP8;S223;PTEKTEVSPVPRTDS	-0.445684	20.4766	-1.56007	0.161393	0.474065	-5.359
O43159;RRP8;S106;QGPPCSDSEEEVERK	-0.899338	19.4295	-2.40081	0.046344	0.290088	-4.18043
O43159;RRP8;S104;QKQGPPCSDSEEEVE	-0.899338	19.4295	-2.40081	0.046344	0.290088	-4.18043
O43166;SIPA1L1;S208;SLHREYGSTSSIDKQ	-2.07268	16.5821	-2.38169	0.091481	0.374233	-3.99855
O43166;SIPA1L1;S211;REYGSTSSIDKQGTS	1.6391	15.665	2.61953	0.0388838	0.270059	-3.85691
O43166;SIPA1L1;Y206;GPSLHREYGSTSSID	0.555031	14.9915	1.39867	0.218399	0.536121	-5.47416
O43166;SIPA1L1;S1255;VLPAFRESPSGRLMR	0.234522	19.9083	0.348242	0.737787	0.886277	-6.45664
O43166;SIPA1L1;S1549;KKLIDLESPTPESQK	1.34473	20.0003	4.27238	0.00343372	0.115217	-1.5552
O43166;SIPA1L1;S162;MPEAYPSSPRKALRR	0.841621	17.8651	1.07604	0.317214	0.624416	-5.92579
O43166;SIPA1L1;S1528;STRDLRASPKPTSKS	1.31797	20.319	4.4355	0.00280118	0.106056	-1.34832
O43166;SIPA1L1;S1632;SLPLRRPSYTLGMKS	1.12747	17.7694	2.19671	0.0771123	0.346598	-4.27133
O43166;SIPA1L1;Y1633;LPLRRPSYTLGMKSL	1.69182	15.5467	1.82364	0.117394	0.413971	-4.99807
O43166;SIPA1L1;S1585;RALHRTLSDESIYNS	1.07788	20.7748	3.33259	0.011986	0.17719	-2.82651
O43166;SIPA1L1;S255;ITGGGKGSGFSLDVI	0.968353	19.1426	0.95235	0.377241	0.67408	-5.98579
O43166;SIPA1L1;S1270;QDPVVHLSPNKQGHS	0.621332	19.5982	1.61917	0.148121	0.457424	-5.28201
O43166;SIPA1L1;S1433;MSSRHSASPVVFTSA	1.106	17.7458	2.99738	0.0230444	0.218484	-3.36024
O43166;SIPA1L1;S318;SDLEDNRSEDSVRPW	0.651272	15.8213	1.87304	0.108463	0.400533	-4.8711
O43166;SIPA1L1;S1393;RKTESSLSLDIHSKS	0.658065	14.6649	1.78765	0.122288	0.420561	-5.04403
O43166;SIPA1L1;S1181;GFGVSRRSPASIDRQ	0.174172	19.2065	0.24804	0.815702	0.923402	-5.87056
O43166;SIPA1L1;S1508;DTRKRHQSDGNEIAH	1.35496	14.7676	1.75951	0.128349	0.429446	-5.02301
O43166;SIPA1L1;S1565;FKFHALSSPQSPFPS	1.36676	18.274	3.72606	0.00699047	0.14493	-2.27865
O43172;PRPF4;S483;IWTHPGWSPLKTLAG	-1.26399	14.7604	-2.45246	0.0430359	0.281586	-4.10604
O43175;PHGDH;T78;QVVGRAGTGVDNVDL	0.215108	14.8852	0.362111	0.727786	0.881171	-6.45128
O43237;DYNC1LI2;S194;PEEGCQGSPQRRGPL	-0.0336606	22.7613	-0.120393	0.907453	0.963608	-6.51572
O43237;DYNC1LI2;S383;TPTRASESPARGPSG	0.391872	16.5321	0.652648	0.541618	0.783684	-5.82964
O43237;DYNC1LI2;S391;PARGPSGSPRTQGRG	-2.0986	18.8344	-2.39517	0.0474223	0.29231	-4.19476
O43237;DYNC1LI2;S446;KKTGSPGSPGAGGVQ	-1.47111	17.0376	-1.96537	0.0896506	0.370115	-4.81112
O43237;DYNC1LI2;S443;LLSKKTGSPGSPGAG	-1.59283	16.7601	-2.84094	0.0283765	0.23607	-3.40973
O43264;ZW10;S3;_____MASFVTEVLA	0.247343	13.7615	0.707479	0.509583	0.762296	-6.11185
O43264;ZW10;S12;VTEVLAHSGRLEKED	-0.197002	13.3539	-0.529129	0.615053	0.821744	-6.09085
O43290;SART1;S448;GRGRRRVSEVEEEKE	0.202474	19.7688	0.646362	0.538034	0.781608	-6.29762
O43291;SPINT2;S119;SAPRRQDSEDHSSDM	0.0325525	18.1168	0.0354492	0.972701	0.989535	-6.52309
O43294;TGFB1I1;S141;KRPSLPSSPSPGLPK	4.01598	19.5411	5.18052	0.0116664	0.177059	-2.21279
O43294;TGFB1I1;S137;SEDKKRPSLPSSPSP	4.01598	19.5411	5.18052	0.0116664	0.177059	-2.21279
O43294;TGFB1I1;S143;PSLPSSPSPGLPKAS	4.20323	15.6035	6.2662	0.00275533	0.106056	-1.04852
O43295;SRGAP3;S858;MGRVRLRSDGAAIPR	2.0988	16.2371	2.41029	0.0890429	0.36861	-3.97243
O43303;CCP110;S372;PSPEPSMSPKMHRRR	2.16877	16.4131	3.67327	0.0309489	0.246221	-3.06977
O43303;CCP110;S366;GSYAKLPSPEPSMSP	2.16877	16.4131	3.67327	0.0309489	0.246221	-3.06977
O43303;CCP110;S400;PINACELSPKGKEQA	-0.50422	17.5612	-1.29861	0.233998	0.55212	-5.68128
O43303;CCP110;S45;FHGVAILSPLLNIEK	-0.280122	12.5928	-0.489519	0.648821	0.841236	-5.78594
O43314;PPIP5K2;S1171;ISSTALRSSPIMRKK	0.272274	20.5614	0.793659	0.452675	0.726255	-6.18759
O43314;PPIP5K2;S38;DDEEEDDSPPERQIV	0.194475	19.4291	0.63924	0.542401	0.783875	-6.30244
O43314;PPIP5K2;S493;HGCPKTSSEEEDSRR	0.276663	18.6321	0.669189	0.524182	0.772436	-6.28186
O43314;PPIP5K2;S1006;TGRRRRRSGEQITSS	0.691072	16.7744	1.59156	0.154192	0.464991	-5.31815
O43314;PPIP5K2;S1108;GSAVKRFSISFARHP	0.850146	14.3338	2.61929	0.0335059	0.253083	-3.86004
O43314;PPIP5K2;S50;QIVVGICSMAKKSKS	0.811684	15.8221	1.22652	0.264402	0.581673	-5.49396
O43314;PPIP5K2;S962;PIHIHRKSPLPRSRK	-1.582	14.7192	-3.46536	0.0167209	0.200487	-2.75808
O43318;MAP3K7;S439;NGQPRRRSIQDLTVT	0.441198	22.3911	1.13162	0.293978	0.6056	-5.86809
O43318;MAP3K7;S389;TSEGKRMSADMSEIE	-0.658808	17.1595	-1.47046	0.183608	0.505065	-5.47303
O43353;RIPK2;S357;QLHENSGSPETSRSL	1.10104	18.0702	1.72033	0.128583	0.429916	-5.14832
O43379;WDR62;S33;PARRGQSSPPPAPPI	1.00714	18.4662	2.02282	0.0878804	0.366273	-4.69652
O43379;WDR62;S1144;RAGTGYASPDRTHVL	0.619723	17.1559	1.26904	0.243789	0.561287	-5.71556
O43379;WDR62;S1123;ATQCLVKSPEVKLMD	0.293538	16.1189	0.839853	0.432068	0.711292	-6.12122
O43395;PRPF3;S619;KGDDDEESDEEAVKK	0.186127	21.3704	0.60508	0.563646	0.793982	-6.3249
O43396;TXNL1;S113;HLENDPGSNEDTDIP	-0.546114	17.4807	-1.03789	0.33798	0.63932	-5.9037
O43399;TPD52L2;S166;RNSATFKSFEDRVGT	-0.560421	24.5724	-1.29275	0.23663	0.555986	-5.68776
O43399;TPD52L2;S12;GQDINLNSPNKGLLS	-0.841517	20.7281	-3.04401	0.0180405	0.205592	-3.24002
O43399;TPD52L2;S96;LKQNLSRSWHDVQVS	-1.38346	16.3209	-1.3117	0.245794	0.563758	-5.46561
O43426;SYNJ1;S1565;TTLASKASPTLDFTE	0.264627	18.6283	0.901213	0.39653	0.689214	-6.09543
O43426;SYNJ1;T1220;RASAGRLTPESQSKT	0.034365	16.2485	0.0810095	0.937634	0.97493	-6.52014
O43432;EIF4G3;S232;DPVLKSPSPVLRLVL	0.556431	21.4399	2.17659	0.064788	0.325883	-4.50677
O43432;EIF4G3;S230;KPDPVLKSPSPVLRL	0.602396	17.0561	1.41665	0.198239	0.518709	-5.53981
O43432;EIF4G3;S495;QNLNSRRSPVPAQIA	0.85703	17.2177	1.74062	0.123974	0.423414	-5.1199
O43439;CBFA2T2;S551;GQNLHGQSPHGQGRP	-0.582697	15.7981	-1.86083	0.103782	0.392791	-4.95502
O43439;CBFA2T2;S409;ELVSRQHSPGSADSL	0.257348	15.9035	0.437998	0.678913	0.856198	-6.08395
O43439;CBFA2T2;S33;RVPAMPGSPVEVKIQ	-0.554458	15.2158	-0.878135	0.418429	0.704935	-5.65601
O43463;SUV39H1;S391;GLAGLPGSPKKRVRI	-0.0347974	20.6547	-0.097308	0.925127	0.970101	-6.51852
O43482;OIP5;T14;RHRSRCATPPRGDFC	-0.115319	20.0971	-0.360955	0.72846	0.881342	-6.45186
O43488;AKR7A2;S255;VGRFFGNSWAETYRN	0.338833	16.0621	0.872478	0.411011	0.699934	-6.12098
O43491;EPB41L2;S39;ENQQNQSSDPEEEKG	3.03957	16.71	7.79862	9.09399e-05	0.0345539	2.02451
O43491;EPB41L2;S715;EMNGKEISPGSGPGE	2.09302	16.6301	2.40672	0.089343	0.369421	-3.97568
O43493;TGOLN2;T296;LSPHAFKTESGEETD	-1.40631	23.0466	-3.09554	0.0207218	0.214375	-3.24162
O43493;TGOLN2;S71;KDSPSKSSAEAQTPE	0.667273	21.8965	0.882756	0.406349	0.695712	-6.11132
O43493;TGOLN2;S351;EKMSGSASSENREGT	1.08419	17.8126	0.68386	0.519272	0.769433	-5.9915
O43493;TGOLN2;S224;PKDGSNKSGAEEQGP	1.56645	19.1671	3.18545	0.0309113	0.246221	-3.26494
O43502;RAD51C;S20;DLVSFPLSPAVRVKL	-0.526045	16.6053	-1.48056	0.180972	0.501919	-5.46035
O43521;BCL2L11;S87;FIFMRRSSLLSRSSS	-0.737061	17.2123	-0.847357	0.455097	0.728194	-5.4822
O43524;FOXO3;S12;PASPAPLSPLEVELD	1.24475	19.6644	2.68976	0.0302129	0.243881	-3.75688
O43524;FOXO3;S7;_MAEAPASPAPLSPL	1.24475	19.6644	2.68976	0.0302129	0.243881	-3.75688
O43572;AKAP10;S187;SSLAEPVSPSKKHET	0.0287586	18.9413	0.0705998	0.945931	0.979017	-6.24099
O43572;AKAP10;S52;KASISVHSPQKSTKN	-0.440409	18.8444	-1.57714	0.157451	0.468258	-5.3369
O43572;AKAP10;S96;ATLKKQPSHMEAAHF	-0.144186	14.3581	-0.264456	0.798926	0.915431	-6.48495
O43581;SYT7;Y49;QRKLGKRYKNSLETV	1.69106	16.1844	4.32152	0.00322809	0.111974	-1.49243
O43583;DENR;S73;AKLTVENSPKQEAGI	0.234673	22.8718	0.682003	0.516504	0.767975	-6.2728
O43583;DENR;T69;PNEFAKLTVENSPKQ	-0.493568	18.6543	-1.45214	0.188476	0.509518	-5.49591
O43583;DENR;S20;CKGDPRNSAKLDADY	0.731498	18.1791	1.33417	0.228969	0.54791	-5.58138
O43583;DENR;T86;GISEGQGTAGEEEEK	0.21127	15.813	0.51902	0.619267	0.824681	-6.37648
O43593;HR;S416;RALKRAGSPEVQGAM	-1.16786	15.3535	-1.63048	0.174571	0.493638	-4.84412
O43598;DNPH1;S128;PQSGRVLSAMIRGAA	0.321243	15.5405	0.500464	0.631932	0.831191	-6.38636
O43598;DNPH1;S123;LCLFRPQSGRVLSAM	-0.482791	13.7524	-1.17408	0.277618	0.59246	-5.82221
O43598;DNPH1;S28;PALYFCGSIRGGRED	-0.167692	15.1152	-0.392047	0.706335	0.871168	-6.43907
O43663;PRC1;S513;FGGTVYHSPVSRLPP	0.694479	16.5949	1.64862	0.141891	0.449815	-5.24316
O43663;PRC1;Y511;PIFGGTVYHSPVSRL	-0.321807	15.9116	-0.60301	0.564958	0.795029	-6.32621
O43663;PRC1;T470;LYGSAPRTPSKRRGL	0.66915	17.3492	0.71563	0.497143	0.755819	-6.24781
O43663;PRC1;S4;____MRRSEVLAEES	0.0696335	19.1591	0.24206	0.815463	0.923341	-6.49128
O43663;PRC1;T481;RRGLAPNTPGKARKL	0.628246	18.7222	1.62774	0.146282	0.455584	-5.27074
O43663;PRC1;S329;CAEDYTESLLQLHDA	-0.871269	14.6999	-1.69105	0.149111	0.458069	-5.01485
O43683;BUB1;S596;TLAPSPKSPGDFTSA	-0.40087	17.8538	-0.809791	0.447912	0.722799	-5.896
O43683;BUB1;S593;CNKTLAPSPKSPGDF	-0.874144	17.6609	-1.94243	0.0919213	0.374481	-4.841
O43683;BUB1;S563;RSVSRLPSKPKEEVP	-0.275324	17.165	-0.564878	0.589263	0.805975	-6.34989
O43683;BUB1;S655;PSRDGKFSPIQEKSP	-0.396817	15.5958	-0.515601	0.621843	0.825425	-6.37807
O43683;BUB1;T306;KLHQVVETSHEDLPA	0.33677	14.1679	0.47217	0.660178	0.848163	-5.70439
O43688;PLPP2;S266;EELERKPSLSLTLTL	1.70498	18.204	1.85465	0.105576	0.395934	-4.96531
O43707;ACTN4;S423;EKFRQKASIHEAWTD	0.102767	14.6185	0.243085	0.819295	0.924618	-6.34217
O43719;HTATSF1;S498;VRGSEEDSPKKESKK	0.794421	25.8769	2.96277	0.0202789	0.213823	-3.35782
O43719;HTATSF1;S494;EGNPVRGSEEDSPKK	0.68701	19.3388	1.9373	0.0926272	0.375355	-4.84822
O43719;HTATSF1;S642;EKVFDDESDEKEDEE	0.826242	24.7779	2.7616	0.0271753	0.231665	-3.65138
O43719;HTATSF1;S702;KLFEDDDSNEKLFDE	0.951183	24.3574	2.92471	0.0214266	0.215054	-3.41317
O43719;HTATSF1;S453;ENNAKESSPEKEAEE	0.758715	22.7747	2.23704	0.0591867	0.318012	-4.41922
O43719;HTATSF1;S676;DEKLFEESDDKEDED	1.05654	23.358	3.24409	0.0135716	0.184169	-2.9524
O43719;HTATSF1;S624;EREFDEDSDEKEEEE	0.627856	22.3928	1.8262	0.10925	0.40149	-5.00292
O43719;HTATSF1;S616;KVLDEEGSEREFDED	0.627856	22.3928	1.8262	0.10925	0.40149	-5.00292
O43719;HTATSF1;S452;SENNAKESSPEKEAE	0.168993	20.6017	0.225113	0.828253	0.929415	-6.49559
O43719;HTATSF1;S529;EDDLNKESEEEVGPT	0.774785	18.3285	1.18403	0.274635	0.591108	-5.81077
O43719;HTATSF1;S387;RGLRRSDSVSASERA	0.347805	17.9171	0.576068	0.582326	0.801263	-6.34282
O43719;HTATSF1;S579;KDLDEEGSEKELHEN	0.531437	18.5235	0.603105	0.565256	0.795029	-6.32577
O43719;HTATSF1;S600;EENDSENSEFEDDGS	0.511461	18.0946	1.3291	0.224262	0.542502	-5.64544
O43719;HTATSF1;S597;KELEENDSENSEFED	0.511461	18.0946	1.3291	0.224262	0.542502	-5.64544
O43719;HTATSF1;S481;RGFEGSCSQKESEEG	0.609981	16.4795	1.73205	0.12555	0.425816	-5.13151
O43719;HTATSF1;S544;KESEEDDSEKESDED	0.525924	14.8471	1.66168	0.139207	0.446764	-5.22584
O43719;HTATSF1;S521;ENGLAKESEDDLNKE	0.870598	15.2217	2.6091	0.0340145	0.253427	-3.875
O43719;HTATSF1;S445;GEFEEGASENNAKES	0.744521	15.3644	1.9594	0.0960536	0.381311	-4.78253
O43719;HTATSF1;S403;PSRARHFSEHPSTSK	1.94145	14.4807	3.64345	0.0138376	0.185647	-2.66892
O43741;PRKAB2;S108;TKIPLIKSHNDFVAI	0.950665	20.1761	3.03119	0.0183754	0.207335	-3.25856
O43752;STX6;S2;______MSMEDPFFV	-1.27589	17.4666	-3.31388	0.012304	0.17719	-2.85306
O43765;SGTA;S305;QIRSRTPSASNDDQQ	-0.346562	20.8263	-0.884433	0.409331	0.697897	-5.83291
O43765;SGTA;S301;QLRSQIRSRTPSASN	-0.29971	21.0119	-0.732426	0.495444	0.755819	-5.90038
O43765;SGTA;T81;DLRSPARTPPSEEDS	0.691571	21.6143	1.967	0.0886156	0.367783	-4.80637
O43765;SGTA;S77;EMPQDLRSPARTPPS	0.691571	21.6143	1.967	0.0886156	0.367783	-4.80637
O43768;ENSA;S2;______MSQKQEEEN	0.0713625	20.38	0.241382	0.815969	0.923468	-6.49146
O43768;ENSA;S43;KLKAKYPSLGQKPGG	-0.412871	17.908	-0.785184	0.457336	0.729912	-6.19443
O43768;ENSA;S109;DLPQRKSSLVTSKLA	-3.01044	20.2919	-4.08945	0.0230211	0.218484	-2.73959
O43815;STRN;S245;ESAAADFSDEDEDDD	0.385868	20.3836	0.936572	0.37923	0.675251	-6.06309
O43815;STRN;S373;ELPSLQPSVGSPSRP	0.694168	14.9473	0.894006	0.41935	0.705589	-5.41611
O43823;AKAP8;S328;VDSEGDFSENDDAAG	0.414158	16.6818	1.17988	0.275446	0.591448	-5.81586
O43823;AKAP8;S323;TKLARVDSEGDFSEN	0.414158	16.6818	1.17988	0.275446	0.591448	-5.81586
O43823;AKAP8;S339;DAAGDFRSGDEEFKG	-0.777038	15.4841	-0.915978	0.422954	0.707629	-5.42442
O43824;GTPBP6;S43;LAAVGRRSPGNLEGP	0.0315341	14.7786	0.0620756	0.952449	0.98142	-6.24163
O43847;NRDC;S94;EEEGRRGSLSNAGDP	1.35154	24.8784	4.81877	0.00176311	0.0952171	-0.87916
O43847;NRDC;S86;ARLGADESEEEGRRG	0.505078	19.4303	0.551182	0.617437	0.823481	-5.5555
O43847;NRDC;S96;EGRRGSLSNAGDPEI	-0.248341	17.4133	-0.261476	0.802361	0.916501	-6.42685
O43847;NRDC;Y876;ESMDFLKYVVDKLNF	-0.994816	13.6891	-2.16198	0.0806801	0.35258	-4.5156
O43852;CALU;S44;KVHNDAQSFDYDHDA	0.903696	17.4677	1.35669	0.23128	0.548992	-5.41493
O43852;CALU;Y47;NDAQSFDYDHDAFLG	0.480123	14.8535	1.29315	0.23578	0.554771	-5.68765
O43852;CALU;S69;DQLTPEESKERLGKI	4.77868	17.3736	6.99378	0.00197845	0.0968606	-0.641513
O43865;AHCYL1;S421;LTWERVRSQVDHVIW	-0.00729999	14.5141	-0.0185818	0.985864	0.994702	-6.38815
O43896;KIF1C;T1083;PRYPPYTTPPRMRRQ	-1.07472	20.4073	-1.42528	0.225907	0.544007	-5.09401
O43896;KIF1C;S915;MPSARPPSPPLSSWE	-3.77368	18.0995	-5.49483	0.00145924	0.0889539	-0.538134
O43896;KIF1C;S676;RLYADSDSGDDSDKR	-0.670591	17.4614	-1.24806	0.256916	0.57424	-5.47029
O43896;KIF1C;S674;QQRLYADSDSGDDSD	-0.670591	17.4614	-1.24806	0.256916	0.57424	-5.47029
O43896;KIF1C;S1092;PRMRRQRSAPDLKES	-0.483885	17.7924	-1.45059	0.188895	0.509934	-5.49785
O43900;PRICKLE3;S437;RGAPHRHSMPELGLR	-1.66351	19.0668	-4.52767	0.00250114	0.105229	-1.23332
O43933;PEX1;S1211;KGRYRSQSGEDESMN	1.2828	16.4246	2.95705	0.0204471	0.214166	-3.36613
O60216;RAD21;S46;SSVESIISPKVKMAL	-0.111079	15.7452	-0.244801	0.81342	0.921787	-6.49054
O60216;RAD21;S545;EEEDEDASGGDQDQE	1.16414	16.4702	2.62663	0.0331449	0.251519	-3.84928
O60216;RAD21;T394;KLFTRCLTPLVPEDL	-0.433746	15.3765	-0.944046	0.375646	0.67408	-6.05613
O60229;KALRN;S1799;KVRDGRKSFDLGSPK	1.50395	16.8941	2.80126	0.025656	0.225956	-3.5936
O60231;DHX16;S106;LLEDSEESSEETVSR	-0.728012	20.9074	-2.35545	0.0495883	0.297385	-4.24675
O60231;DHX16;S103;SYRLLEDSEESSEET	-0.728012	20.9074	-2.35545	0.0495883	0.297385	-4.24675
O60231;DHX16;S160;QQTEKPESEDEWERT	-0.371838	19.6551	-0.831578	0.432289	0.711292	-6.15617
O60237;PPP1R12B;S687;DTEGLEGSPEKHEPS	-0.897893	17.788	-1.45464	0.18842	0.509518	-5.49279
O60237;PPP1R12B;T808;PKERRRGTGINFWTK	0.0424556	13.2278	0.0919712	0.930171	0.971481	-6.42983
O60238;BNIP3L;S120;SRDHSSQSEEEVVEG	0.082097	16.1547	0.120903	0.908286	0.963947	-6.18316
O60239;SH3BP5;S376;SECSGASSPECEVER	0.129001	16.5693	0.383994	0.712038	0.874227	-6.44248
O60239;SH3BP5;S375;RSECSGASSPECEVE	-0.118887	16.2004	-0.303795	0.769849	0.902029	-6.4727
O60239;SH3BP5;S421;SKSQSSTSPEGQALE	-0.154782	15.416	-0.183055	0.865673	0.946254	-5.85037
O60244;MED14;S617;TNAKRKLSDDPCPVE	0.118797	19.5472	0.372133	0.720473	0.877617	-6.44738
O60245;PCDH7;S1011;TVQLHPQSPTAGKKH	-1.74104	17.0283	-2.96133	0.054388	0.307457	-3.66845
O60245;PCDH7;S989;SVNGGPGSPDLARHY	2.52883	15.6277	5.48363	0.000829696	0.0722813	-0.121209
O60256;PRPSAP2;S227;DLVDGRHSPPMVRSV	0.416429	25.2636	1.20388	0.266619	0.583444	-5.78931
O60264;SMARCA5;S116;AAQKTPTSPLKMKPG	-0.345814	23.3657	-1.43529	0.193058	0.514096	-5.51684
O60264;SMARCA5;S66;EEIFDDASPGKQKEI	-0.396696	21.7825	-1.20818	0.265042	0.58224	-5.78453
O60264;SMARCA5;T113;IQPAAQKTPTSPLKM	0.0083922	19.5156	0.0274842	0.978818	0.991825	-6.52337
O60271;SPAG9;T217;PAGDGLLTPDAQKGG	0.286744	21.4393	0.629169	0.548721	0.786418	-6.30906
O60271;SPAG9;S203;IRKERPISLGIFPLP	0.383562	18.702	0.573265	0.584211	0.80199	-6.34444
O60271;SPAG9;S733;QRSASQSSLDKLDQE	0.00903472	19.8124	0.0192704	0.985147	0.994212	-6.52359
O60271;SPAG9;S730;GSKQRSASQSSLDKL	-0.34564	20.4717	-1.25262	0.249376	0.567754	-5.73439
O60271;SPAG9;S183;RTKLHQLSGSDQLES	-0.0558458	21.528	-0.171933	0.868208	0.947274	-6.50736
O60271;SPAG9;S185;KLHQLSGSDQLESTA	-0.16872	18.379	-0.534671	0.608935	0.818104	-6.36764
O60271;SPAG9;S332;TRNVSTGSAENEEKS	0.561914	18.5254	1.67598	0.136324	0.442584	-5.2068
O60271;SPAG9;T226;DAQKGGETPGSEQWK	0.269032	17.4933	0.616171	0.559633	0.791933	-6.22642
O60271;SPAG9;S311;VTDAPNKSEISKHIE	0.0135435	15.3762	0.0446471	0.965598	0.987196	-6.52268
O60271;SPAG9;S493;KAKDDDDSDIPTAQR	0.194784	17.4565	0.42303	0.68913	0.861432	-6.28647
O60271;SPAG9;S815;AGEDLSESGQVDKAS	-0.629593	16.8004	-1.65901	0.139752	0.447228	-5.22938
O60271;SPAG9;S109;KFIEFEDSQEQEKKD	0.247291	16.3439	0.631854	0.546953	0.786008	-6.30739
O60271;SPAG9;T1264;AQEPGSQTPLKSMLV	-0.157309	16.1136	-0.278421	0.791378	0.91258	-6.14755
O60281;ZNF292;S654;VFNDNDGSDDENDDK	0.616218	16.7879	1.07302	0.330669	0.634641	-5.83185
O60282;KIF5C;S935;PGHYPASSPTAVHAI	2.02758	20.725	3.94737	0.00537295	0.134185	-2.00058
O60291;MGRN1;S515;QQGTRAASIENVLQD	0.444277	15.537	0.56877	0.598404	0.810181	-5.65125
O60291;MGRN1;S337;RKKPGALSPVSFSPV	0.74373	16.1525	2.13104	0.069356	0.333149	-4.57245
O60292;SIPA1L3;T400;GGLDPAFTSTEDLNC	0.482756	17.0581	1.27834	0.246738	0.564637	-5.64584
O60292;SIPA1L3;S100;LREHSNPSPSQDTDG	1.94959	17.3432	1.58628	0.156226	0.466204	-5.32544
O60292;SIPA1L3;S1544;KGLQRTLSDESLCSG	0.433256	16.9676	0.919185	0.392235	0.686933	-6.01733
O60292;SIPA1L3;S158;FQDGWPRSPGRAFLP	-0.186577	17.4816	-0.448563	0.666896	0.851579	-6.41324
O60292;SIPA1L3;S1364;ADRRREVSPAPAVAG	1.16731	18.4931	3.11514	0.0162948	0.197545	-3.13732
O60293;ZFC3H1;S655;SSNSDPPSPPVLNNS	-1.05714	20.2124	-2.91903	0.0216035	0.215408	-3.42144
O60293;ZFC3H1;S949;KMMRLDSSPVSSPRK	-1.41597	17.3247	-2.90177	0.0221511	0.217213	-3.44658
O60293;ZFC3H1;S352;QNLTRRISTSDILSE	-1.27746	15.9824	-2.21465	0.0753518	0.343926	-4.24878
O60293;ZFC3H1;S1046;SSRERRRSFLESNYF	-0.479828	17.3741	-0.855664	0.419761	0.705589	-6.13551
O60293;ZFC3H1;S1304;ISDNSFSSDEEQSTG	-1.14222	17.2345	-2.27261	0.0618828	0.322107	-4.17058
O60293;ZFC3H1;S1303;PISDNSFSSDEEQST	-1.14222	17.2345	-2.27261	0.0618828	0.322107	-4.17058
O60293;ZFC3H1;T766;KENDPLRTPEALPEE	-1.19221	16.3687	-1.95205	0.0970527	0.383539	-4.59952
O60303;KATNIP;S253;QETEGRSSPGPDTLV	0.363598	17.0177	0.572485	0.596102	0.808816	-5.86846
O60303;KATNIP;S777;KPKPLWLSPEKPLAW	-1.5764	15.2436	-3.77836	0.00651804	0.140045	-2.20743
O60303;KATNIP;S691;STNCRKDSLSQLEEY	0.614239	14.5839	0.843723	0.444387	0.720376	-5.6692
O60306;AQR;S39;APHIKKKSPFDIKVI	-0.760232	16.6785	-2.4769	0.0413801	0.27808	-4.06896
O60307;MAST3;S680;ERYRHLGSEDDETND	-0.597052	16.185	-1.50513	0.190181	0.511732	-5.30447
O60307;MAST3;S146;LDEEGGRSPRLRPRS	-0.83185	15.453	-1.94493	0.0980293	0.384978	-4.8021
O60318;MCM3AP;S538;EDAPFQHSPLGKAAG	-0.136316	18.0951	-0.362095	0.727644	0.881171	-6.45141
O60318;MCM3AP;S527;KPGDGEVSPSTEDAP	0.266113	17.9861	0.748884	0.481266	0.746329	-6.16158
O60333;KIF1B;S1487;GWRPRGDSLILEHQW	0.265537	17.3854	0.559431	0.592784	0.807828	-6.35316
O60333;KIF1B;S1057;AMTRSGLSLEELRIV	0.634402	15.8559	1.62557	0.146746	0.455737	-5.2736
O60333;KIF1B;S1454;CKMSDTGSPGMQRRR	-0.62284	17.2485	-1.05509	0.330616	0.634641	-5.67324
O60341;KDM1A;S166;PPEEENESEPEEPSG	-1.23101	21.3262	-2.81768	0.0250966	0.224603	-3.5706
O60341;KDM1A;S137;LSEDEYYSEEERNAK	0.139963	20.7982	0.297321	0.774638	0.904353	-6.47481
O60341;KDM1A;S131;DESLANLSEDEYYSE	0.262201	20.7468	0.513389	0.623233	0.8264	-6.37938
O60343;TBC1D4;S341;QPRRRHASAPSHVQP	-0.5393	21.2196	-2.19519	0.0630095	0.323709	-4.47987
O60343;TBC1D4;S570;AKRSLTSSLENIFSR	-0.276833	19.6402	-0.620514	0.566847	0.796025	-6.15628
O60343;TBC1D4;S666;GRAQGVRSPLLRQSS	-0.528403	19.1177	-1.63534	0.144669	0.453694	-5.26072
O60343;TBC1D4;S588;RMRGRLGSVDSFERS	0.202461	19.5746	0.740693	0.482259	0.74675	-6.22938
O60343;TBC1D4;S591;GRLGSVDSFERSNSL	-1.44534	16.3529	-3.01802	0.0224259	0.217213	-3.17786
O60346;PHLPP1;S412;PLPQTASSPQPQQKA	-1.44781	17.2698	-2.25104	0.0840109	0.359686	-4.1411
O60347;TBC1D12;S315;ASARARRSGGFADFF	-0.23518	13.5131	-0.555819	0.597737	0.809865	-6.29477
O60353;FZD6;S620;QDCGEPASPAASISR	-0.0744423	17.2167	-0.171521	0.869257	0.947446	-6.22738
O60381;HBP1;S430;SGTVSATSPNKCKRP	0.537322	14.1677	1.65369	0.1475	0.456974	-5.18744
O60437;PPL;S1657;RENHLRRSIVVIHPD	1.67884	18.7707	2.83889	0.0246589	0.222894	-3.54661
O60437;PPL;S887;LQRNRPDSGVEEAWK	-0.0160897	13.7335	-0.0441859	0.966396	0.987301	-6.38721
O60493;SNX3;S72;STVRRRYSDFEWLRS	1.15916	20.0388	2.4813	0.0411554	0.277116	-4.063
O60500;NPHS1;T459;GQKLRAGTRVRLVCL	-1.33019	13.2148	-2.29162	0.0682694	0.331501	-3.96259
O60502;OGA;S364;IKLENEGSDEDIETD	-0.139036	19.1256	-0.310742	0.764773	0.899151	-6.47035
O60503;ADCY9;S691;KLTNSQTSLCEILQE	-0.523704	14.924	-0.700062	0.521772	0.770207	-6.02134
O60503;ADCY9;T690;EKLTNSQTSLCEILQ	-0.523704	14.924	-0.700062	0.521772	0.770207	-6.02134
O60504;SORBS3;S530;DGPQLPTSPRLTAAA	2.50475	21.1782	8.72157	4.3454e-05	0.0220472	2.70304
O60504;SORBS3;S545;RSARHPSSPSALRSP	-0.315088	17.1918	-0.228863	0.827908	0.929224	-6.03054
O60504;SORBS3;S395;KFDFQAQSPKELTLQ	2.54582	14.8954	7.05049	0.00073994	0.0690546	0.216693
O60504;SORBS3;S373;SASNGGGSPARREEK	1.74917	13.711	4.08704	0.00597023	0.136166	-1.97899
O60508;CDC40;S43;SLMHLTKSPSSKPSL	-2.23558	20.34	-2.34843	0.0508151	0.299444	-4.26263
O60524;NEMF;S417;LRNPYLLSEEEDDDV	-0.232642	20.0958	-0.575892	0.58218	0.801263	-6.3432
O60524;NEMF;S831;MKKKKLPSDSGDLEA	0.37807	17.7415	0.606296	0.563155	0.793581	-6.32382
O60524;NEMF;S936;PRGGQRVSDNIKKET	-1.05738	15.0381	-1.86214	0.104077	0.393136	-4.95426
O60551;NMT2;S38;ETEHAKGSPGGYLGA	0.0702748	18.8159	0.225009	0.828206	0.929415	-6.49568
O60566;BUB1B;S670;TLSIKKLSPIIEDSR	0.227169	16.8502	0.362677	0.728848	0.881342	-6.17106
O60566;BUB1B;S543;LSEKKNKSPPADPPR	-0.248258	19.797	-0.57454	0.583047	0.801473	-6.34403
O60573;EIF4E2;S13;DALKDDDSGDHDQNE	0.145643	16.9006	0.35999	0.729151	0.881342	-6.45224
O60583;CCNT2;S601;IPPTVLRSPVGLSSD	-0.57693	19.4114	-0.846565	0.442552	0.719155	-5.52825
O60610;DIAPH1;S22;RDKKKGRSPDELPSA	0.266324	18.6422	0.551896	0.597682	0.809865	-6.35762
O60658;PDE8A;S457;SDGLRRLSGNEYVLS	1.67723	16.9655	2.793	0.0263479	0.229001	-3.61316
O60669;SLC16A7;S448;ARQKTRESEPLSKSK	-0.329168	17.1042	-0.818823	0.443108	0.71962	-6.139
O60669;SLC16A7;S457;PLSKSKHSEDVNVKV	-0.293441	13.1458	-0.468352	0.658949	0.847403	-6.30953
O60673;REV3L;S1967;TQNPRPGSPLRSGQG	-1.11206	16.409	-1.95279	0.0971556	0.383539	-4.79201
O60673;REV3L;T1041;KYPIYPLTPKKSHRR	-0.652248	16.0543	-1.18659	0.273086	0.589765	-5.80838
O60675;MAFK;S25;GENAPVLSDDELVSM	0.157164	18.2629	0.415287	0.689992	0.861902	-6.42885
O60678;PRMT3;S27;DLPELSDSGDEAAWE	-0.832309	19.2473	-1.66252	0.139196	0.446764	-5.22487
O60678;PRMT3;S25;EEDLPELSDSGDEAA	-0.832309	19.2473	-1.66252	0.139196	0.446764	-5.22487
O60701;UGDH;S476;KRIPYAPSGEIPKFS	1.9786	15.0774	3.4682	0.024488	0.222643	-3.08503
O60716;CTNND1;S862;NASRSQSSHSYDDST	1.06442	21.2838	2.93019	0.0309633	0.246221	-3.50175
O60716;CTNND1;Y865;RSQSSHSYDDSTLPL	-1.14298	18.1822	-0.969359	0.376241	0.67408	-5.93294
O60716;CTNND1;S864;SRSQSSHSYDDSTLP	1.33553	18.9483	1.76458	0.12052	0.418339	-5.08858
O60716;CTNND1;S288;GLEDDQRSMGYDDLD	2.19746	20.5034	3.08334	0.0174883	0.204256	-3.19757
O60716;CTNND1;S230;GGSDNYGSLSRVTRI	1.74371	20.331	1.73078	0.126634	0.426888	-5.13427
O60716;CTNND1;S349;HERGSLASLDSLRKG	0.758783	21.4193	2.8157	0.0251078	0.224603	-3.57222
O60716;CTNND1;S352;GSLASLDSLRKGGPP	0.404814	20.4399	1.4067	0.201055	0.522769	-5.552
O60716;CTNND1;S268;PQVRVGGSSVDLHRF	1.71332	20.6934	2.66462	0.0319243	0.247734	-3.80255
O60716;CTNND1;S269;QVRVGGSSVDLHRFH	0.547836	15.7876	0.989149	0.359478	0.659395	-5.73734
O60716;CTNND1;S920;HNRTLDRSGDLGDME	1.46558	20.5369	2.90702	0.0223515	0.217213	-3.44787
O60716;CTNND1;T916;ERGDHNRTLDRSGDL	2.5447	17.749	2.506	0.0402751	0.274247	-4.03353
O60716;CTNND1;S899;NMGSNTKSLDNNYST	1.71812	16.2508	3.09791	0.0167801	0.200615	-3.16488
O60716;CTNND1;T906;SLDNNYSTPNERGDH	1.22406	14.8618	2.08275	0.0751351	0.343798	-4.64421
O60716;CTNND1;S847;EKEGWKKSDFQVNLN	-0.0367751	16.4523	-0.0980552	0.924971	0.970101	-6.42931
O60716;CTNND1;S713;LRQEKALSAIADLLT	1.03757	12.8264	3.1387	0.0242254	0.222288	-3.28152
O60749;SNX2;S119;RIESKSMSAPVIFDR	-0.42156	18.4675	-1.39674	0.203911	0.524688	-5.56417
O60749;SNX2;S185;FSVKRRFSDFLGLHS	0.845389	19.0738	2.18518	0.0639604	0.325119	-4.49435
O60749;SNX2;S277;AVNTQALSGAGILRM	-0.279374	16.831	-0.834765	0.430592	0.711292	-6.15349
O60762;DPM1;S9;ASLEVSRSPRRSRRE	0.496307	25.8607	2.40441	0.0460966	0.289847	-4.17517
O60762;DPM1;S21;RRELEVRSPRQNKYS	0.290362	14.5433	0.40396	0.706533	0.871311	-6.28068
O60763;USO1;S942;EEEDELESGDQEDED	0.298503	22.0549	0.835804	0.430044	0.711292	-6.15261
O60765;ZNF354A;T185;QILPREKTPPKCEIQ	-0.183332	18.3518	-0.386342	0.714484	0.87493	-6.10747
O60784;TOM1;S160;MTDLDMLSPIHTPQR	1.18565	15.7946	1.43539	0.200574	0.522369	-5.46079
O60825;PFKFB2;S483;IRRPRNYSVGSRPLK	-0.768721	20.4844	-1.00188	0.349415	0.650468	-6.00023
O60825;PFKFB2;S493;SRPLKPLSPLRAQDM	-0.824706	16.9033	-1.11829	0.299955	0.61041	-5.88169
O60825;PFKFB2;S466;PVRMRRNSFTPLSSS	-0.750383	21.139	-1.03045	0.336719	0.638453	-5.97201
O60828;PQBP1;S247;FQQRPYPSPGAVLRA	-0.405369	17.28	-0.368439	0.730878	0.882211	-5.84245
O60832;DKC1;S21;KKKKERKSLPEEDVA	-0.473363	22.4932	-1.52672	0.169359	0.48566	-5.40184
O60832;DKC1;S494;AEPGDGDSDTTKKKK	0.328635	22.652	0.79453	0.452292	0.725994	-6.18678
O60832;DKC1;S485;KAKAGLESGAEPGDG	0.123667	21.7267	0.324998	0.754394	0.894329	-6.46537
O60832;DKC1;S513;AKEVELVSE______	-0.352827	21.1762	-0.932968	0.380967	0.676669	-6.06643
O60832;DKC1;S453;KRKRESESESDETPP	0.533542	18.976	0.681786	0.517056	0.767975	-6.27249
O60832;DKC1;S451;TAKRKRESESESDET	0.533542	18.976	0.681786	0.517056	0.767975	-6.27249
O60841;EIF5B;S214;KPGPNIESGNEDDDA	-0.117364	25.3986	-0.554387	0.596055	0.808816	-6.35616
O60841;EIF5B;S113;QSFDDNDSEELEDKD	-0.0640234	23.2166	-0.263556	0.799483	0.915884	-6.48528
O60841;EIF5B;S164;SNKKWDGSEEDEDNS	-0.43422	22.8746	-1.90128	0.097728	0.384799	-4.89869
O60841;EIF5B;S137;KVEMYSGSDDDDDFN	-1.79113	22.072	-3.04886	0.0183632	0.207335	-3.24692
O60841;EIF5B;S135;KPKVEMYSGSDDDDD	-1.85285	22.0143	-3.17898	0.015286	0.192683	-3.0613
O60841;EIF5B;Y134;AKPKVEMYSGSDDDD	1.75855	16.5296	1.17795	0.291055	0.604202	-5.71993
O60841;EIF5B;S107;GQKGKKQSFDDNDSE	0.444551	19.0264	1.43743	0.19247	0.513721	-5.51418
O60841;EIF5B;S1168;IEPIPGESPKMFGRH	-0.402208	19.1623	-1.3516	0.217302	0.534237	-5.61866
O60841;EIF5B;S66;LKELEELSLEAQGIK	-0.234362	15.4406	-0.545658	0.601739	0.812171	-6.36129
O60869;EDF1;S4;____MAESDWDTVTV	-0.556509	16.5136	-1.43076	0.20074	0.522424	-5.46651
O60885;BRD4;S601;KPPPTYESEEEDKCK	-0.23783	21.3658	-0.72257	0.492671	0.754503	-6.24312
O60885;BRD4;S1126;IIRSEPFSPSLRPEP	-0.138691	19.2219	-0.150824	0.885923	0.953499	-6.17847
O60885;BRD4;S1117;VKEEKIHSPIIRSEP	-0.150112	20.6208	-0.43497	0.676285	0.854995	-6.41976
O60885;BRD4;S1045;QVIQHHHSPRHHKSD	-0.15912	16.0438	-0.402864	0.698707	0.867477	-6.43438
O60907;TBL1X;S45;SHFINTSSPRGEAKM	-1.3949	15.6471	-3.44474	0.0129522	0.180886	-2.77169
O60927;PPP1R11;S77;FGESSTESDEEEEEG	-0.110202	16.8674	-0.340234	0.743362	0.88881	-6.45981
O60930;RNASEH1;S76;AFVRKSASPEVSEGH	-0.313416	19.8322	-0.819876	0.438502	0.715624	-6.16601
O60930;RNASEH1;S74;AWAFVRKSASPEVSE	-0.160392	15.8263	-0.40427	0.697718	0.867037	-6.43376
O60934;NBN;S432;RIPNYQLSPTKLPSI	-0.372217	20.6215	-0.684989	0.515149	0.767595	-6.27019
O60934;NBN;Y429;AKMRIPNYQLSPTKL	1.27739	15.3018	1.71398	0.157954	0.469406	-4.74977
O60941;DTNB;T468;HEQASQPTPEKAQQN	-1.94378	19.0026	-2.64085	0.0330511	0.251427	-3.83714
O60941;DTNB;S394;HCARVLDSPSRLDEE	1.06838	17.6107	1.41645	0.205798	0.525427	-5.48361
O60941;DTNB;S608;SLVKELHSAEEGAEE	-0.788623	16.2567	-1.26021	0.260968	0.577892	-5.40405
O75044;SRGAP2;S206;EDRQTPRSPDSTANV	0.213294	16.949	0.617501	0.555865	0.789598	-6.31686
O75052;NOS1AP;S266;QEPMLTASPRMLLPS	-1.60355	17.7761	-1.24871	0.266252	0.583444	-5.64441
O75052;NOS1AP;S374;NAMGSQDSLLEITFR	-0.965359	17.7099	-0.505222	0.628752	0.829114	-6.38378
O75052;NOS1AP;S371;SGQNAMGSQDSLLEI	-0.965359	17.7099	-0.505222	0.628752	0.829114	-6.38378
O75113;N4BP1;T242;EARNKAGTPVSELTK	-0.407387	18.4018	-1.04812	0.328385	0.632771	-5.95488
O75113;N4BP1;S288;ICQKRRFSDSEERHT	0.324521	16.9205	0.934856	0.380056	0.675705	-6.06468
O75113;N4BP1;S300;RHTKKQFSLENVQEG	0.269742	16.1603	0.715324	0.496875	0.755819	-6.24853
O75116;ROCK2;S1362;PDPFARSSPRTSMKI	-0.583271	22.4865	-1.74691	0.129477	0.430873	-5.09783
O75116;ROCK2;S1379;NQSIRRPSRQLAPNK	0.140743	15.4194	0.235722	0.822615	0.926994	-5.99611
O75122;CLASP2;S370;GSLQRSRSDIDVNAA	1.81425	21.2166	3.45931	0.0103755	0.169977	-2.66772
O75122;CLASP2;S596;MRVLNTGSDVEEAVA	0.134222	19.3835	0.28638	0.782632	0.907549	-6.47836
O75122;CLASP2;S327;SDRSSSSSQESLNRP	-0.871648	16.8419	-1.48302	0.228595	0.547382	-5.19304
O75122;CLASP2;S1029;YNYSDSISPFNKSAL	-0.10089	17.1918	-0.153196	0.885288	0.953328	-6.0135
O75122;CLASP2;S1013;HSMPTHSSPRSRDYN	1.00311	17.2248	1.567	0.160504	0.473612	-5.35035
O75122;CLASP2;S507;QGCSREASPSRLSVA	-0.00375883	17.7485	-0.00981071	0.992438	0.996936	-6.52374
O75122;CLASP2;S503;IPRSQGCSREASPSR	0.223709	17.0003	0.603272	0.567652	0.796429	-6.29934
O75122;CLASP2;S621;YESYGMHSDDDANSD	-0.149419	13.4856	-0.313041	0.766366	0.900228	-5.97264
O75131;CPNE3;S240;MTKLKEASRSSPVEF	0.451641	19.3403	1.09852	0.320017	0.625858	-5.76142
O75131;CPNE3;S243;LKEASRSSPVEFECI	0.148675	16.6538	0.300717	0.775235	0.904583	-6.38269
O75131;CPNE3;S197;VWRPFKISLNSLCYG	-0.958595	15.1718	-0.963541	0.372031	0.671174	-5.97524
O75131;CPNE3;S60;NCLNPQFSKTFIIDY	0.309724	14.495	0.432577	0.678197	0.856198	-6.42065
O75131;CPNE3;S14;TKVALNVSCANLLDK	0.447154	15.9065	1.11906	0.298945	0.609354	-5.88145
O75140;DEPDC5;Y836;PLSSSPLYSRGLVSR	-1.28749	17.3124	-1.45452	0.203563	0.524688	-5.04007
O75140;DEPDC5;S579;PGRFHVGSAESMLHV	0.771163	17.8958	1.84602	0.106088	0.397325	-4.97554
O75145;PPFIA3;S683;TPRLAPPSPAREGTD	-0.530192	20.5242	-1.03512	0.33972	0.640711	-5.90596
O75145;PPFIA3;S1164;AAAGALGSPGLPLRK	-0.681639	19.6652	-1.70958	0.129767	0.431303	-5.1618
O75145;PPFIA3;S207;EQLSRRRSGLEEPGK	0.534875	18.2802	1.59467	0.153496	0.464578	-5.31409
O75145;PPFIA3;T718;PGDTPPPTPRSARLE	-0.191149	18.229	-0.426843	0.681929	0.857541	-6.42356
O75145;PPFIA3;S17;SEDGRRGSALGPDEA	0.869991	18.6689	1.99893	0.0844943	0.36015	-4.76122
O75151;PHF2;S539;KKSRESASPTIPNLD	0.57736	23.1678	1.27114	0.243659	0.561287	-5.71284
O75151;PHF2;S882;YVYPSLESDEDNPIF	0.430418	21.8689	1.0578	0.32425	0.629278	-5.94504
O75151;PHF2;S655;KALRPPTSPGVFGAL	-1.05337	18.8331	-0.67467	0.524704	0.772458	-6.18584
O75151;PHF2;S905;GSDDAPYSPTARVGP	0.164947	20.0597	0.374644	0.720362	0.877617	-6.35624
O75151;PHF2;S681;RDEYEYVSDDGELKI	1.3103	17.7213	1.94238	0.0927513	0.375355	-4.84335
O75151;PHF2;S853;LKRAAKNSVDLDDYE	0.392848	18.2932	0.770619	0.4654	0.734301	-6.20606
O75151;PHF2;S1059;QRRPSASSPNNNTAA	0.876013	15.2301	2.02768	0.095984	0.381311	-4.59001
O75151;PHF2;S458;PEVNTVASSDEVCDG	-0.156754	15.82	-0.303234	0.773421	0.903763	-6.33556
O75151;PHF2;S705;NAPKRDLSFLLDKKA	0.496369	17.5319	1.13976	0.290767	0.604067	-5.85939
O75151;PHF2;S640;NKFSFSFSNKKLLGS	0.326213	13.5406	0.713258	0.501562	0.758109	-6.18869
O75151;PHF2;S899;RSKKRKGSDDAPYSP	1.26773	19.5518	3.22182	0.014005	0.186296	-2.98422
O75151;PHF2;Y904;KGSDDAPYSPTARVG	0.587253	16.1525	1.45893	0.193142	0.514096	-5.43225
O75152;ZC3H11A;S758;SMKTRRLSSASTGKP	-0.15814	22.5904	-0.447209	0.667828	0.851723	-6.4139
O75152;ZC3H11A;S290;RLGKRKFSAGGDSDP	-0.483574	19.9	-1.36665	0.212755	0.530986	-5.60061
O75152;ZC3H11A;S495;SSESSTSSPSQHEAT	-0.680291	15.8079	-1.56095	0.161189	0.47396	-5.35786
O75152;ZC3H11A;T321;PETNIDKTPKKAQVS	-0.429778	19.3531	-1.56276	0.160767	0.473863	-5.35553
O75152;ZC3H11A;S108;VLPTVPESPEEEVKA	-0.431645	20.1877	-1.07152	0.318427	0.624857	-5.93104
O75164;KDM4A;S616;LVLQECVSDDETSEQ	-0.0752594	18.3581	-0.249002	0.810292	0.920018	-6.4894
O75164;KDM4A;S523;SSRDSISSDSETSEP	-0.159452	17.6533	-0.264134	0.801861	0.916501	-6.34816
O75167;PHACTR2;T25;GPTAGSQTPPFKRKG	-0.269225	17.7712	-0.486922	0.640796	0.83759	-6.3938
O75167;PHACTR2;S237;TGSKASASPSTSSTS	-1.43828	16.2688	-3.18731	0.0147059	0.1905	-3.03363
O75167;PHACTR2;S522;TKLVRRLSQRPTTEE	-0.395934	16.1603	-0.844053	0.425709	0.708689	-6.14559
O75167;PHACTR2;S560;RRLSRKLSLRPTVAE	0.21332	17.1208	0.529543	0.61231	0.81983	-6.37056
O75170;PPP6R2;S289;GTEGLVDSFSQGLER	0.103139	17.3484	0.298874	0.773453	0.903763	-6.47433
O75170;PPP6R2;S771;ESGPRCSSPVDTECS	0.360468	16.1825	0.678358	0.518691	0.769247	-6.27538
O75175;CNOT3;S299;TDSEVSQSPAKNGSK	-0.455803	19.1827	-1.19996	0.273838	0.590344	-5.7667
O75179;ANKRD17;S2067;PLDCGSASPNKVASS	-0.812237	20.0237	-2.44679	0.0432762	0.282143	-4.1131
O75179;ANKRD17;S2401;SSGVRAPSPAPSSVP	0.0847959	17.3264	0.103811	0.921267	0.969184	-6.18533
O75179;ANKRD17;S1639;SRKSDNHSPAVVTTT	-0.423211	14.9331	-0.838388	0.432831	0.711292	-5.87235
O75179;ANKRD17;S1457;AEANKNASILLEELD	-0.0802738	14.29	-0.229145	0.826102	0.928699	-6.43587
O75182;SIN3B;S122;NGKLNIQSPLTSQEN	-1.36	15.9811	-2.55924	0.0416156	0.278633	-3.95797
O75190;DNAJB6;S277;RHAPHCLSEEEGEQD	-0.404897	21.0106	-1.36185	0.214196	0.53256	-5.60638
O75351;VPS4B;S102;ADEKGNDSDGEGESD	-0.359213	22.928	-0.943504	0.37592	0.67408	-6.05662
O75351;VPS4B;S93;PVKEGQPSPADEKGN	-0.380455	15.1601	-0.949739	0.372934	0.671557	-6.0508
O75362;ZNF217;S662;TTHNLEVSPKEKQTE	-0.548073	20.7929	-0.795065	0.452408	0.725994	-6.18589
O75362;ZNF217;T648;CRTKADVTPPPDGST	0.593484	20.2836	1.43226	0.209095	0.529275	-5.32762
O75362;ZNF217;S570;GAKDVTGSPPAKQLK	0.0556851	19.8518	0.11772	0.910684	0.964728	-6.31185
O75362;ZNF217;S253;TSSAQTDSPQGGMPS	0.470891	16.7781	0.416165	0.694295	0.865013	-5.96366
O75362;ZNF217;S593;VLGSAVLSPAHKDTQ	-1.20068	17.7483	-2.55519	0.0368396	0.264286	-3.95411
O75362;ZNF217;S848;MFPKTSVSPAPDKTK	0.0182765	17.648	0.0445114	0.965891	0.987233	-6.46437
O75362;ZNF217;S106;RVEAEYLSPLDKSQV	-0.617321	15.7193	-0.712773	0.502421	0.758388	-6.18841
O75362;ZNF217;S407;DRRAGAESPTMSVDG	0.338786	18.8432	0.513382	0.623317	0.8264	-6.3793
O75363;BCAS1;S552;RPEKRQQSLGGFFKG	1.50863	15.4764	2.34195	0.0766515	0.34534	-4.19269
O75367;MACROH2A1;T129;GKLEAIITPPPAKKA	-0.338403	23.0364	-0.780762	0.460053	0.732033	-6.19767
O75369;FLNB;S2478;VTGQRLVSPGSANET	0.761528	18.1065	0.702683	0.50826	0.761629	-5.97797
O75369;FLNB;S1505;ADEEIPRSPFKVKVL	0.521229	19.2094	1.70526	0.130593	0.432426	-5.16761
O75369;FLNB;S2013;KVYGRGLSEGRTFEM	-0.238548	17.4348	-0.584944	0.576395	0.799432	-6.33761
O75369;FLNB;S983;KLDVTILSPSRKVVP	-0.554699	17.5062	-1.06706	0.320323	0.625995	-5.9356
O75369;FLNB;S2465;GPNHIVGSPFKAKVT	0.155959	17.0724	0.34341	0.74107	0.887865	-6.45862
O75369;FLNB;S1316;DDVPIPNSPFKVAVT	0.0239214	16.3253	0.0512846	0.960488	0.984947	-6.52233
O75369;FLNB;S2107;TRTSRAPSVATVGSI	1.309	17.564	1.93042	0.101165	0.389678	-4.85544
O75376;NCOR1;S2184;EQRNDARSPGSISYL	0.0641565	21.5649	0.259661	0.802371	0.916501	-6.4864
O75376;NCOR1;Y2190;RSPGSISYLPSFFTK	0.140697	18.2504	0.220673	0.831578	0.931084	-6.49669
O75376;NCOR1;S2337;SNSRKSKSPIPGQGY	-0.389135	21.696	-0.990943	0.353758	0.653459	-6.01148
O75376;NCOR1;Y2344;SPIPGQGYLGTERPS	-0.283011	15.1826	-0.640494	0.554962	0.789172	-6.14248
O75376;NCOR1;S2151;SEPYEPISPPQVPVV	0.772523	20.5499	1.2886	0.238055	0.556876	-5.69255
O75376;NCOR1;S1533;RESIPAKSPVPGVDP	-0.160174	20.1962	-0.232641	0.822624	0.926994	-6.49368
O75376;NCOR1;S158;GKHEAPSSPISGQPC	-0.240497	18.4413	-0.454995	0.67153	0.853615	-6.11808
O75376;NCOR1;S2102;TKTSNRYSPESQAQS	-0.0333067	19.0771	-0.0883021	0.932035	0.972817	-6.51945
O75376;NCOR1;S1196;RMPIEDSSPEKGREE	0.900655	19.0658	1.76274	0.120155	0.417934	-5.0901
O75376;NCOR1;S1322;PKQIKRESPPIRAFE	-0.545054	20.4415	-1.00713	0.347015	0.647779	-5.99513
O75376;NCOR1;S1543;PGVDPVVSHSPFDPH	-0.309557	16.4555	-0.429655	0.688469	0.860964	-5.94714
O75376;NCOR1;S1472;EAPKAQLSPGIYDDT	-0.486022	18.9738	-1.43992	0.19179	0.512448	-5.5111
O75376;NCOR1;S224;PEPEKPVSPPPVEQK	0.0471765	18.6822	0.0836295	0.935649	0.973907	-6.51989
O75376;NCOR1;Y1737;AAASSDLYLRPGSEQ	0.17187	16.1609	0.411396	0.692716	0.863582	-6.4306
O75376;NCOR1;S1636;PDVARGLSPREQPLG	-0.236484	17.1888	-0.639999	0.545003	0.784963	-6.27497
O75376;NCOR1;S999;SPCGTSKSPNREWEV	-1.37863	16.7202	-3.27658	0.016029	0.19624	-2.98977
O75376;NCOR1;S97;EPFHPGPSPVDHDSL	0.344622	15.225	1.05221	0.326628	0.631587	-5.95074
O75379;VAMP4;S30;RNLLEDDSDEEEDFF	-0.372385	20.8968	-1.24311	0.252662	0.571075	-5.74522
O75381;PEX14;S282;SPGKEGHSPEGSTVT	1.54273	18.5442	2.33582	0.0566838	0.313181	-4.08559
O75381;PEX14;S335;DEEDDDVSHVDEEDC	0.433239	15.0439	1.28638	0.238006	0.556876	-5.69552
O75382;TRIM3;S7;_MAKREDSPGPEVQP	0.264718	21.4594	0.654909	0.532831	0.779001	-6.29177
O75382;TRIM3;S427;RPGDLPPSPDDVKRR	0.284227	18.7189	0.461553	0.658252	0.846813	-6.40659
O75382;TRIM3;S437;DVKRRVKSPGGPGSH	-0.382079	19.2588	-0.583664	0.577565	0.799676	-6.33803
O75385;ULK1;S623;PLPPILGSPTKAVPS	0.386732	19.3536	0.973637	0.36655	0.66565	-5.752
O75385;ULK1;S638;FDFPKTPSSQNLLAL	0.452039	17.4227	1.04162	0.331192	0.634815	-5.96143
O75385;ULK1;S556;GLGCRLHSAPNLSDL	0.583788	18.6366	1.40302	0.202106	0.524313	-5.5565
O75385;ULK1;S694;GPFGRSFSTSRLTDL	0.498869	15.4908	0.975899	0.381691	0.677088	-5.86291
O75385;ULK1;S469;IRRSGSTSPLGFARA	0.210647	16.8377	0.611247	0.559775	0.791947	-6.32093
O75385;ULK1;T660;MTPPRNRTLPDLSEV	0.840428	17.6957	2.13196	0.0753594	0.343926	-4.54721
O75385;ULK1;S605;SCRNLRGSPKLPDFL	-0.404467	14.9941	-0.854406	0.420326	0.706007	-6.13669
O75385;ULK1;S544;GSSAPEHSPRTSGLG	0.864838	16.1538	1.8507	0.111923	0.404742	-4.9287
O75391;SPAG7;S158;QQGPVVVSPASDYKD	-1.05611	18.266	-3.28007	0.0129014	0.180841	-2.90111
O75391;SPAG7;S114;FKKEFAPSDEELDSY	-1.43296	17.2491	-1.8861	0.128733	0.43018	-4.57378
O75396;SEC22B;S137;RARRNLGSINTELQD	2.33122	19.1468	5.1768	0.00116605	0.0805561	-0.462308
O75400;PRPF40A;S809;HECQHHHSKNKKHSK	-0.311548	12.9785	-0.820237	0.438308	0.715624	-6.16571
O75400;PRPF40A;S888;HKSDSPESDAEREKD	-0.391028	21.8494	-1.43016	0.19447	0.515694	-5.52316
O75400;PRPF40A;S885;KRRHKSDSPESDAER	-0.752405	21.6765	-1.49104	0.179042	0.499417	-5.44723
O75400;PRPF40A;S34;GDGERRLSGSSLCSG	-0.68287	18.9811	-1.12191	0.310815	0.619191	-5.42804
O75400;PRPF40A;T373;QETVADFTPKKEEEE	-0.325849	16.5894	-0.968238	0.364222	0.663861	-6.03331
O75400;PRPF40A;S151;SMWTEHKSPDGRTYY	-1.71153	16.0438	-2.43369	0.0570262	0.313513	-3.97484
O75410;TACC1;S276;EELDENTSPLLGDAR	0.937111	18.7845	2.02235	0.0815913	0.35422	-4.72797
O75427;LRCH4;S25;ATTSVPGSPGLPGRR	0.72912	20.1065	2.07394	0.0817592	0.354457	-4.65723
O75436;VPS26A;S315;NFHQRFESPESQASA	0.0963931	18.2986	0.292363	0.778229	0.90606	-6.47645
O75446;SAP30;S138;SDDDGGDSPVQDIDT	-0.27145	20.2615	-0.980105	0.358716	0.65845	-6.02195
O75446;SAP30;S131;NRRKRKGSDDDGGDS	-0.27145	20.2615	-0.980105	0.358716	0.65845	-6.02195
O75446;SAP30;Y151;DTPEVDLYQLQVNTL	0.451424	16.664	0.739711	0.4868	0.749938	-6.16826
O75449;KATNA1;S170;GREEKNKSPAAVTEP	1.59379	20.7918	4.97965	0.00146092	0.0889539	-0.689303
O75475;PSIP1;S275;GVTSTSDSEEEGDDQ	-0.00961293	20.9401	-0.021845	0.983164	0.993058	-6.52353
O75475;PSIP1;S273;KTGVTSTSDSEEEGD	-0.00961293	20.9401	-0.021845	0.983164	0.993058	-6.52353
O75475;PSIP1;T141;TKAVDITTPKAARRG	0.14843	19.8114	0.391007	0.70883	0.872701	-6.1594
O75475;PSIP1;S129;TDHEEKASNEDVTKA	0.547048	19.3797	1.51323	0.172681	0.491208	-5.41903
O75475;PSIP1;T122;TSVSKEDTDHEEKAS	0.456802	17.637	1.24058	0.25354	0.571364	-5.74808
O75475;PSIP1;S116;EVEEKETSVSKEDTD	-2.12721	15.4297	-3.74406	0.00692759	0.14493	-2.26405
O75475;PSIP1;S177;ASVNLKVSPKRGRPA	0.215803	15.9042	0.24742	0.814277	0.922316	-6.39762
O75475;PSIP1;S443;ITQVLNKSLAEQRQH	0.456022	14.3805	0.675267	0.520949	0.770207	-6.27712
O75475;PSIP1;S106;TKQSNASSDVEVEEK	0.549822	21.7763	2.37457	0.048194	0.29502	-4.21882
O75494;SRSF10;S133;RRRSRSRSFDYNYRR	-2.80639	15.907	-2.11832	0.0868418	0.364124	-4.37544
O75494;SRSF10;S143;YNYRRSYSPRNSRPT	-0.135064	19.226	-0.289559	0.783299	0.907549	-6.14399
O75494;SRSF10;S141;FDYNYRRSYSPRNSR	-0.135064	19.226	-0.289559	0.783299	0.907549	-6.14399
O75494;SRSF10;S106;KEGRNVYSSSRYDDY	0.559661	15.6139	1.34917	0.232822	0.550932	-5.4879
O75494;SRSF10;T92;FAQGDRKTPNQMKAK	-1.07673	14.0704	-2.30374	0.0672195	0.329562	-4.13697
O75496;GMNN;S64;HLTSTTSSPGVIVPE	-0.116033	18.3588	-0.253758	0.806755	0.918495	-6.48808
O75528;TADA3;S298;GADGASTSPRNQNKP	-0.561525	18.5025	-0.744703	0.480442	0.746111	-6.22579
O75528;TADA3;S338;EDRPAEDSEDEVLAE	0.362221	16.7157	0.750569	0.480321	0.746111	-6.16027
O75531;BANF1;S4;____MTTSQKHRDFV	-0.459531	22.7428	-0.863942	0.415935	0.703262	-6.12785
O75531;BANF1;T3;_____MTTSQKHRDF	-0.459531	22.7428	-0.863942	0.415935	0.703262	-6.12785
O75533;SF3B1;S129;HRRTMIISPERLDPF	-0.064509	23.3775	-0.216197	0.834813	0.932417	-6.49783
O75533;SF3B1;T426;AGYVPIRTPARKLTA	-0.324818	23.0871	-0.915645	0.389399	0.684764	-6.08235
O75533;SF3B1;T350;ASQMGGSTPVLTPGK	-0.588346	19.3543	-0.811855	0.443318	0.719685	-6.17211
O75533;SF3B1;T354;GGSTPVLTPGKTPIG	-0.316374	18.0799	-0.620497	0.556959	0.790451	-6.03523
O75533;SF3B1;T211;ADQTPGATPKKLSSW	-0.233859	20.3723	-0.412851	0.691936	0.863115	-6.42974
O75533;SF3B1;T436;RKLTATPTPLGGMTG	1.4013	17.6166	2.52702	0.0436414	0.283787	-4.03254
O75533;SF3B1;T296;RKNRWDETPKTERDT	-0.209901	16.8312	-0.206168	0.849005	0.937183	-5.70027
O75533;SF3B1;T326;GGDSIGETPTPGASK	-0.883219	15.2963	-1.03444	0.334977	0.637908	-5.96803
O75533;SF3B1;S194;AAASQPPSKRKRRWD	0.0208288	15.3795	0.0701511	0.945976	0.979017	-6.52105
O75533;SF3B1;T142;PFADGGKTPDPKMNA	-0.2125	20.3767	-0.72646	0.490424	0.752144	-6.2402
O75533;SF3B1;T227;QAETPGHTPSLRWDE	-1.20419	17.5669	-1.58858	0.155708	0.466204	-5.32246
O75533;SF3B1;T223;SSWDQAETPGHTPSL	-0.866762	17.5245	-1.60962	0.150216	0.458754	-5.29456
O75533;SF3B1;T303;TPKTERDTPGHGSGW	-1.17383	17.8804	-1.5306	0.169255	0.485573	-5.39709
O75533;SF3B1;S488;DVDESTLSPEEQKER	-0.403827	16.708	-0.918701	0.392469	0.686933	-6.01777
O75534;CSDE1;S695;INYEVGDSKKLFFHV	-1.33526	19.4255	-3.58981	0.0108137	0.17292	-2.56687
O75534;CSDE1;S514;VRLLGRNSNSKRLLG	-0.363974	16.9162	-0.472293	0.650933	0.841759	-6.40116
O75554;WBP4;S229;SSDSHSDSDGEQEAE	-0.275228	14.796	-0.544285	0.605185	0.814956	-6.08217
O75554;WBP4;S227;SKSSDSHSDSDGEQE	-0.275228	14.796	-0.544285	0.605185	0.814956	-6.08217
O75564;JRK;S457;GRPPAATSPAEVVWS	0.0396116	16.3717	0.0454503	0.96642	0.987301	-5.86925
O75569;PRKRA;S18;PPLEREDSGTFSLGK	0.0742126	21.5681	0.195438	0.850434	0.938317	-6.50257
O75592;MYCBP2;S2871;PPRERSKSDSYTLDP	0.00394102	20.0342	0.00481637	0.99629	0.99859	-6.52378
O75592;MYCBP2;S3090;TKLKNRHSLEISSAL	0.203422	15.7352	0.511396	0.624333	0.827183	-6.3807
O75592;MYCBP2;S2985;DEQEMRASPKISRKC	-2.31532	16.9368	-4.58308	0.00234085	0.10194	-1.16578
O75592;MYCBP2;S3505;IPRRRVNSGDTEVGS	-1.04001	16.8714	-1.2057	0.266688	0.583444	-5.7868
O75618;DEDD;S9;AGLKRRASQVWPEEH	-0.450464	14.5311	-0.986673	0.355711	0.655422	-6.01561
O75643;SNRNP200;S457;LKPKPFGSEEQLLPV	0.0649719	14.4642	0.149247	0.885441	0.953328	-6.5114
O75665;OFD1;S735;GTSSRRLSSTPLPKA	0.349469	17.9266	0.871012	0.421971	0.707081	-6.02254
O75665;OFD1;S669;KSPLAAKSPPSLHLL	-0.289501	16.7852	-0.651291	0.542428	0.783875	-6.19815
O75665;OFD1;S663;VIKNSAKSPLAAKSP	-0.289501	16.7722	-0.663731	0.535038	0.780297	-6.1894
O75665;OFD1;S774;PDRMPLPSPTESRHS	-0.187333	16.8061	-0.502358	0.630368	0.830318	-6.38563
O75674;TOM1L1;S323;DLLDLSPSPRMPRAT	-0.258253	19.5268	-0.844832	0.425301	0.70855	-6.14493
O75676;RPS6KA4;S745;ATASRRGSPAPANPG	0.326244	17.7545	0.75352	0.474979	0.741968	-6.21949
O75683;SURF6;S138;QGSAKELSPAALEKR	-1.57442	20.687	-4.90662	0.00159036	0.0934798	-0.774974
O75683;SURF6;S74;AKSLGEKSPAASGAR	-1.57593	16.3843	-4.61189	0.00225762	0.10194	-1.12944
O75688;PPM1B;S376;RLNPHRESDGASDEA	0.0101511	13.796	0.0312896	0.975886	0.990678	-6.52325
O75691;UTP20;T1741;SDNGQPGTPDPADSG	-1.15951	18.9809	-3.40266	0.0108712	0.17292	-2.72749
O75691;UTP20;S2601;CADEKAESDGEEKEE	-1.00978	18.4219	-2.4901	0.0405763	0.274247	-4.04961
O75694;NUP155;S994;KAAPQSPSVPKKPGP	0.108007	21.6314	0.309755	0.766859	0.900509	-6.41156
O75694;NUP155;S1057;DKLLQVASPFLEPHL	0.231943	13.4892	0.756612	0.476941	0.742922	-6.15555
O75717;WDHD1;S383;ILEDDENSVDISMLK	0.898666	22.0554	3.15086	0.0154867	0.193611	-3.08593
O75717;WDHD1;S333;LFDGDDMSNAGDFLN	2.30151	19.9167	2.17801	0.0716813	0.337328	-4.48889
O75717;WDHD1;S868;VEEDAEDSGEADDEE	0.320858	19.7689	0.924583	0.385031	0.680376	-6.07416
O75717;WDHD1;S407;EEDGQEGSIHNLPLV	0.264413	18.8703	0.825457	0.435525	0.713811	-6.16134
O75717;WDHD1;S958;RTTNNEKSPIIKPLI	-0.254399	17.6343	-0.529006	0.612664	0.820201	-6.37087
O75717;WDHD1;S374;SGRPRQRSHILEDDE	-0.342319	15.6572	-0.387289	0.71742	0.876498	-5.83491
O75764;TCEA3;S115;WKPEAGLSPPRKKRE	-5.05419	18.7462	-16.7234	4.86647e-07	0.00383526	6.15652
O75781;PALM;S124;PVRAPAPSPAKEERK	0.036319	19.01	0.0906906	0.930202	0.971481	-6.51921
O75781;PALM;S116;KENAAAPSPVRAPAP	0.036319	19.01	0.0906906	0.930202	0.971481	-6.51921
O75781;PALM;T145;SQQTPVGTPKDKRVS	0.182096	15.4682	0.382012	0.713444	0.874563	-6.44331
O75781;PALM;T141;VVMNSQQTPVGTPKD	0.182096	15.4682	0.382012	0.713444	0.874563	-6.44331
O75792;RNASEH2A;S277;SYFLNEGSQARPRSS	0.250386	15.9485	0.709268	0.500406	0.7573	-6.25301
O75808;CAPN15;S456;APLRRRESMHVEQRR	-0.0932186	12.1214	-0.149735	0.889859	0.955631	-5.857
O75808;CAPN15;S296;LLSGKRLSVLEEEAT	0.241393	15.6067	0.555739	0.597788	0.809865	-6.29482
O75815;BCAR3;S370;SPVFRTGSEPALSPA	-0.413379	17.5396	-0.379629	0.715355	0.875392	-6.44412
O75815;BCAR3;S375;TGSEPALSPAVVRRV	-0.141282	16.0362	-0.268567	0.79855	0.915099	-6.15059
O75815;BCAR3;S290;PDVAKRLSLTMGGVQ	0.471268	17.8943	0.685702	0.514726	0.7674	-6.26968
O75821;EIF3G;S42;PLATGDTSPEPELLP	-0.387937	23.7608	-1.08061	0.314641	0.622179	-5.92166
O75821;EIF3G;T41;IPLATGDTSPEPELL	-0.658876	21.3686	-1.28935	0.243899	0.561287	-5.63287
O75821;EIF3G;S264;ELFRPFGSISRIYLA	-0.263587	14.7366	-0.635082	0.544961	0.784963	-6.30524
O75822;EIF3J;S11;AAAAAGDSDSWDADA	-0.720112	26.4276	-1.85725	0.121027	0.41902	-4.86887
O75822;EIF3J;S13;AAAGDSDSWDADAFS	-0.725431	24.897	-2.27238	0.05614	0.311404	-4.36787
O75822;EIF3J;T109;PEEPKVLTPEEQLAD	-0.218176	19.3875	-0.636822	0.543889	0.784963	-6.30407
O75822;EIF3J;Y143;FGVNNAVYGIDAMNP	-1.29408	18.0857	-1.08747	0.336885	0.638485	-5.32464
O75822;EIF3J;S127;LKKLQEESDLELAKE	-0.0344242	16.6154	-0.0987148	0.924049	0.970101	-6.51837
O75844;ZMPSTE24;S310;RNEEEGNSEEIKAKV	1.99353	15.081	4.94823	0.00380711	0.117927	-1.35938
O75844;ZMPSTE24;S298;NKDIQEDSGMEPRNE	0.11339	15.0036	0.181081	0.864666	0.94564	-6.0081
O75864;PPP1R37;S561;EQRISVSSPGRGHKV	-1.18025	18.1886	-2.42682	0.0445979	0.286002	-4.14251
O75864;PPP1R37;S50;AKRVTFPSDEDIVSG	0.396804	19.176	0.989195	0.354541	0.654462	-6.01319
O75896;TUSC2;S50;FVFTRRGSMFYDEDG	-0.0383824	20.0561	-0.108317	0.916692	0.967432	-6.51726
O75909;CCNK;S340;VKRAVVVSPKEENKA	-0.140635	23.2947	-0.558255	0.593546	0.807976	-6.35386
O75909;CCNK;S9;KENKENSSPSVTSAN	-1.48241	18.7842	-2.07574	0.0826261	0.356616	-4.62818
O75909;CCNK;S329;KPSPQPSSPRQVKRA	-0.737759	18.7893	-0.689894	0.515725	0.767595	-6.20525
O75909;CCNK;S324;AQQPKKPSPQPSSPR	-0.705316	18.8671	-0.658914	0.534103	0.779712	-6.22731
O75925;PIAS1;S503;LSLPHQASPVSRTPS	-0.0780085	19.9104	-0.179888	0.862186	0.944578	-6.5058
O75925;PIAS1;S488;CPSLSPTSPLNNKGI	-0.663685	17.0599	-0.974269	0.36628	0.66565	-5.75138
O75940;SMNDC1;S201;VKRSIFASPESVTGK	-0.553833	18.4655	-1.9568	0.0899744	0.370918	-4.82077
O75962;TRIO;T1824;DSDDSAATPQDETVE	-0.406759	23.8337	-0.923652	0.396336	0.689214	-5.61631
O75962;TRIO;S2459;GAASPLNSPLSSAVP	1.40812	17.9335	2.58068	0.0404096	0.274247	-3.92844
O75962;TRIO;S2455;KPRAGAASPLNSPLS	1.40812	17.9335	2.58068	0.0404096	0.274247	-3.92844
O75962;TRIO;S2429;AANASGSSPDAPAKD	-1.13645	17.253	-2.66176	0.0428794	0.281411	-3.83602
O75962;TRIO;S2417;PKMKVLESPRKGAAN	-0.662007	18.286	-1.73061	0.125814	0.426168	-5.13344
O75962;TRIO;S2440;PAKDARASLGTLPLG	0.0331323	17.267	0.0531415	0.959592	0.984579	-6.02556
O75962;TRIO;S1779;TLRKWLTSPVRRLSS	-0.258023	17.1994	-0.626554	0.550234	0.787128	-6.31091
O75962;TRIO;S2671;EGLSNKVSVKLLNPN	-0.264245	14.7661	-0.311345	0.770808	0.902302	-6.18089
O75970;MPDZ;S230;GSLPQLVSPIVSRSP	0.652682	16.7569	1.32039	0.233191	0.551096	-5.38902
O75970;MPDZ;S483;VTKDADLSPVNASII	0.956697	16.6764	2.08788	0.101412	0.389923	-4.6007
O75970;MPDZ;S1078;RAMLRRHSLIGPDIK	1.21771	14.4798	2.08199	0.10211	0.390171	-4.33127
O75976;CPD;T1370;EFQDETDTEEETLYS	-1.50279	19.2937	-4.49088	0.00261646	0.105842	-1.27906
O75976;CPD;T1368;SHEFQDETDTEEETL	-1.50279	19.2937	-4.49088	0.00261646	0.105842	-1.27906
O76021;RSL1D1;S361;QVKATNESEDEIPQL	-0.304534	25.7026	-1.16426	0.281328	0.595157	-5.83292
O76021;RSL1D1;S427;ESETPGKSPEKKPKI	-0.504597	23.8263	-2.07339	0.0756001	0.344236	-4.65516
O76021;RSL1D1;T423;PKAAESETPGKSPEK	-1.13655	18.305	-2.93471	0.0211184	0.214375	-3.39861
O76021;RSL1D1;T465;PEAKFFTTPSKSVRK	-0.857103	20.0663	-2.7718	0.0267725	0.230261	-3.63645
O76021;RSL1D1;T375;LVPIGKKTPANEKVE	-0.357691	17.2614	-0.872398	0.411052	0.699934	-6.12105
O76021;RSL1D1;S396;GKKSPAKSPNPSTPR	-0.635413	17.8746	-1.8747	0.101666	0.390145	-4.93575
O76021;RSL1D1;S392;KHATGKKSPAKSPNP	-0.635413	17.8746	-1.8747	0.101666	0.390145	-4.93575
O76021;RSL1D1;S443;EEAVKEKSPSLGKKD	-0.560458	15.6532	-0.853257	0.421451	0.706852	-6.13711
O76041;NEBL;S953;SMRSMQHSPNLRTYR	1.07263	18.1583	2.3823	0.0476413	0.293319	-4.20751
O76064;RNF8;S157;LRTKRKFSLDELAGP	0.363896	16.969	0.957688	0.369171	0.667922	-6.04332
O76070;SNCG;S124;EVAEEAQSGGD____	0.536658	17.5822	1.03705	0.355403	0.655136	-5.67054
O76094;SRP72;S625;TVSSPPTSPRPGSAA	0.616839	25.3031	1.35032	0.232514	0.550694	-5.30406
O76094;SRP72;S621;DASKTVSSPPTSPRP	0.630854	25.2881	1.38203	0.223191	0.541375	-5.26813
O76094;SRP72;T571;KNYDPKVTPDPERWL	-0.179881	18.6607	-0.436447	0.675262	0.854876	-6.41906
O94761;RECQL4;S323;NPRYHGLSPSSQARA	0.296031	18.4138	0.910145	0.392105	0.686933	-6.08735
O94761;RECQL4;S27;RQRGRRPSQDDVEAA	0.555402	18.3733	1.35339	0.216757	0.534237	-5.61652
O94761;RECQL4;S251;EVSIRVGSPQPSSSG	0.279302	16.3978	0.894958	0.39965	0.691587	-6.10104
O94762;RECQL5;S727;SAHYGGPSPEKKAKS	-0.536589	20.1948	-1.30674	0.231368	0.549079	-5.67177
O94762;RECQL5;Y723;VPGGSAHYGGPSPEK	1.30867	17.1886	1.50504	0.223236	0.541375	-4.85931
O94762;RECQL5;T839;CPPRDQGTPEVQPTP	0.0138756	16.6586	0.0343948	0.973494	0.989964	-6.52313
O94762;RECQL5;S491;YDEGSGGSGDEGRDE	0.921946	14.6656	1.39525	0.220891	0.538694	-5.43423
O94762;RECQL5;S488;FSRYDEGSGGSGDEG	-0.441908	15.0304	-0.647077	0.540802	0.783617	-6.01748
O94762;RECQL5;S815;EDGAGGHSPAPPQTE	0.0653606	21.0782	0.166668	0.872202	0.948421	-6.50835
O94762;RECQL5;S858;WKGKRPRSQQENPES	1.25867	14.3479	3.61161	0.014241	0.188212	-2.72834
O94763;URI1;S372;AKRKRKNSTGSGHSA	-0.465338	19.7814	-0.506124	0.628149	0.828936	-6.38329
O94776;MTA2;S435;RPEAQSLSPYTTSAN	-1.08845	21.6853	-3.88032	0.00569339	0.135096	-2.06975
O94776;MTA2;Y437;EAQSLSPYTTSANRA	-1.73901	14.4038	-3.98157	0.0147242	0.1905	-2.53395
O94776;MTA2;T534;QAPLKPKTPRGTKTP	-0.450095	18.0335	-0.885918	0.404204	0.695059	-6.10909
O94782;USP1;S13;PSESNGLSRGSPSKK	0.421353	19.1702	1.37076	0.211527	0.530682	-5.59566
O94782;USP1;S327;KYISENESPRPSQKK	-0.131483	16.4239	-0.257746	0.803796	0.916864	-6.48695
O94782;USP1;S475;VEESSEISPEPKTEM	0.579297	17.5922	1.29557	0.241105	0.559376	-5.62612
O94804;STK10;S454;ASQSRPNSSALETLG	1.41889	20.1171	3.16095	0.0152761	0.192683	-3.07181
O94804;STK10;S450;RSQKASQSRPNSSAL	1.50536	20.0883	3.27034	0.0130883	0.181075	-2.91539
O94804;STK10;S438;AEQGGDLSPAANRSQ	-0.373676	20.3837	-1.18436	0.273776	0.590344	-5.81093
O94804;STK10;T952;AECPNPSTPSKAAKF	-0.194617	17.7413	-0.446389	0.668393	0.851723	-6.4143
O94804;STK10;S417;LRKSRPVSMDARIQV	1.435	17.8337	2.60722	0.0389677	0.270083	-3.86693
O94804;STK10;S13;FRRILRLSTFEKRKS	0.0651702	17.8377	0.0915831	0.930439	0.971532	-6.05532
O94804;STK10;S20;STFEKRKSREYEHVR	1.53122	17.4783	3.99642	0.00663416	0.141045	-2.08677
O94804;STK10;S191;KTLQKRDSFIGTPYW	0.247459	21.0418	0.85215	0.421484	0.706852	-6.13865
O94804;STK10;T185;VSAKNLKTLQKRDSF	-1.39796	15.708	-1.22428	0.274591	0.591108	-5.29187
O94806;PRKD3;S735;GEKSFRRSVVGTPAY	1.72339	18.0541	1.88239	0.117209	0.413841	-4.5618
O94811;TPPP;S32;DRAAKRLSLESEGAG	0.910145	15.684	1.06283	0.360929	0.660661	-5.29303
O94826;TOMM70;S91;KTPEGRASPAPGSGH	0.0969975	25.4862	0.44399	0.670047	0.852911	-6.41546
O94826;TOMM70;T85;KRNSERKTPEGRASP	-0.244773	17.1338	-0.585027	0.582894	0.801473	-6.24239
O94826;TOMM70;S110;GAHLDMNSLDRAQAA	-0.559127	15.9402	-1.17058	0.278937	0.59376	-5.82604
O94827;PLEKHG5;S881;LKSKSEASLLQLLAG	0.0366008	13.6276	0.0847975	0.936292	0.974133	-6.37311
O94864;SUPT7L;S108;PLPSCPGSPPLPDDL	0.246328	18.3281	0.616257	0.55958	0.791933	-6.29087
O94874;UFL1;S458;KGRKDDDSDDESQSS	0.510212	13.7486	1.47395	0.182693	0.504135	-5.46866
O94876;TMCC1;S382;LIRNKFGSADNIPNL	0.260433	20.9252	1.008	0.346025	0.646532	-5.99485
O94876;TMCC1;S392;NIPNLKDSLEEGQVD	0.551885	15.089	1.1004	0.319303	0.62519	-5.80411
O94880;PHF14;S208;NDMDDYDSEDDNDWR	-0.24811	20.3613	-0.388151	0.710977	0.873754	-6.1605
O94880;PHF14;S290;DEELTNDSLTLSQSK	-0.516432	18.4271	-0.615642	0.578895	0.800167	-5.65502
O94880;PHF14;T287;SADDEELTNDSLTLS	-0.516432	17.574	-0.594662	0.591251	0.806866	-5.66867
O94880;PHF14;S835;RTRGRKRSFVPEEEK	0.742021	20.3143	2.4697	0.0418261	0.278814	-4.07953
O94880;PHF14;S530;QEREKQLSPEAQARI	0.561721	17.8412	1.39607	0.204103	0.524688	-5.56498
O94880;PHF14;S302;QSKSNEDSLILEKSQ	0.352677	17.4338	1.05687	0.324633	0.629354	-5.94601
O94880;PHF14;S298;LTLSQSKSNEDSLIL	-0.292609	14.8854	-0.357123	0.743117	0.888778	-5.79506
O94880;PHF14;S84;KEEQLKNSAEEEVLS	0.017049	14.8335	0.0421712	0.967683	0.988306	-6.43373
O94888;UBXN7;S288;LIDASEDSQLEAAIR	2.28954	18.3245	4.28552	0.0071026	0.145316	-1.98743
O94905;ERLIN2;T228;VAQVAEITYGQKVME	0.0728839	18.3318	0.192896	0.852352	0.938443	-6.50311
O94906;PRPF6;T275;VDPKGYLTDLNSMIP	-0.177816	16.3011	-0.406084	0.696443	0.86597	-6.43296
O94906;PRPF6;T266;SDSVSGQTVVDPKGY	0.194831	16.9415	0.425108	0.685067	0.858702	-6.14427
O94913;PCF11;S494;SRSPIIHSPKRRDRR	-0.933789	20.7109	-2.90505	0.0220459	0.217213	-3.4418
O94913;PCF11;S489;SRSPKSRSPIIHSPK	-0.763228	20.654	-2.3245	0.0519337	0.301925	-4.29194
O94913;PCF11;S1493;SSFDCTPSPSKTPVE	0.0450291	17.9861	0.117047	0.910011	0.964399	-6.51617
O94913;PCF11;T1530;VKEERIDTPPACTEE	0.359412	18.3529	0.5224	0.61951	0.824753	-6.09458
O94913;PCF11;S777;FEGPNKLSPRIDGPP	-0.427628	18.4235	-0.958034	0.369008	0.667922	-6.04299
O94913;PCF11;S1520;ELQEPCDSPKVKEER	-0.0112737	17.9184	-0.0312172	0.975941	0.990678	-6.52325
O94913;PCF11;S705;GVREEQRSPFNDRFP	0.351069	16.4646	0.940923	0.377141	0.67408	-6.05904
O94913;PCF11;S728;SDKPFVDSPASRFAG	-0.770557	15.0704	-1.30574	0.24679	0.564637	-5.5371
O94915;FRYL;S1978;SSLARTRSLSSLREK	0.716228	18.192	0.838176	0.429325	0.711223	-6.15002
O94915;FRYL;S1941;NSNARSNSLRLSLIG	0.640075	18.2129	1.6709	0.137341	0.444125	-5.21357
O94915;FRYL;S2272;TYGGDTGSPEISFTK	-0.492453	17.3861	-1.61426	0.149185	0.458069	-5.28847
O94915;FRYL;T1959;GDRRRSNTLDIMDGR	-0.934926	17.1905	-1.74404	0.130026	0.431488	-5.10164
O94923;GLCE;S73;NHVAKQQSEEAFPQE	0.948135	18.192	1.81487	0.13994	0.447228	-4.80759
O94964;SOGA1;S1017;TGIRVYYSPPVARRL	-1.25688	20.2244	-2.22887	0.060659	0.320592	-4.43558
O94964;SOGA1;S1320;TKKPEPLSPASYHQP	0.129292	18.1211	0.261061	0.806287	0.918495	-6.33681
O94964;SOGA1;S1303;NVCGRAPSPTSSAGE	-0.55238	18.1215	-1.09479	0.308784	0.616712	-5.90694
O94964;SOGA1;S1198;RIERPCCSPKYGSPK	-1.3492	13.9993	-1.85907	0.111704	0.404742	-4.72409
O94967;WDR47;S312;ADAYMTRSLNPALDG	-0.504943	14.5373	-1.05067	0.339575	0.640711	-5.62179
O94972;TRIM37;S454;TQKSRDLSPPDNHLS	0.595643	19.0355	1.57755	0.157358	0.468258	-5.33637
O94972;TRIM37;S461;SPPDNHLSPQNDDAL	-0.737588	17.2594	-2.04673	0.0786731	0.34887	-4.69324
O94972;TRIM37;S797;CQTLSEGSPGSSQSG	-0.274522	15.9974	-0.498358	0.635355	0.833727	-6.10777
O94972;TRIM37;S809;QSGSRHSSPRALIHG	-0.566143	14.4929	-0.930835	0.402029	0.693673	-5.5942
O94972;TRIM37;S808;SQSGSRHSSPRALIH	-0.566143	14.4929	-0.930835	0.402029	0.693673	-5.5942
O94972;TRIM37;S817;PRALIHGSIGDILPK	0.453278	14.9263	1.27825	0.240704	0.559015	-5.70494
O94979;SEC31A;S799;EPVAGHESPKIPYEK	0.0451035	24.8201	0.194149	0.851407	0.938443	-6.50285
O94979;SEC31A;S1163;KLREQTLSPTITSGL	0.155011	22.2943	0.471785	0.651001	0.841759	-6.40168
O94979;SEC31A;S527;DSDQVAQSDGEESPA	-0.0380961	20.4112	-0.0837599	0.935525	0.973907	-6.51989
O94979;SEC31A;S532;AQSDGEESPAAEEQL	0.485017	19.5532	1.13744	0.315747	0.622773	-5.70206
O94986;CEP152;S1461;NSLPRNVSPEFVPCE	-0.324832	17.927	-0.998685	0.350223	0.650944	-6.00397
O95049;TJP3;S203;VLVKRRDSEEFGVKL	0.0170451	21.1353	0.0447234	0.965539	0.987196	-6.52268
O95049;TJP3;S591;AKKTTQRSREDLSAL	-0.515277	19.1224	-0.432375	0.683216	0.857972	-5.95615
O95049;TJP3;S327;PEASQTDSPVESPRL	-1.58148	17.0407	-1.8564	0.105304	0.395596	-4.96289
O95049;TJP3;S319;PPRHAQRSPEASQTD	-0.40683	17.4034	-0.738494	0.487138	0.750035	-6.16959
O95049;TJP3;S856;VQADESQSPRDRGRI	-1.60958	20.6797	-2.82869	0.0251614	0.224603	-3.56425
O95049;TJP3;S164;AGSHGRRSPGGGSEA	-1.22518	18.1655	-1.62231	0.148296	0.457424	-5.27845
O95049;TJP3;S159;GRRGRAGSHGRRSPG	-1.22518	17.775	-2.34509	0.050379	0.298946	-4.26203
O95049;TJP3;S654;ETVSRTDSPSKIIKL	-0.192915	17.0865	-0.289983	0.783298	0.907549	-6.3861
O95049;TJP3;S331;QTDSPVESPRLRRES	-0.0762695	15.027	-0.098483	0.925224	0.970101	-6.05458
O95067;CCNB2;S92;KLAPKGPSPTPEDVS	-0.041001	18.9225	-0.0665178	0.948806	0.980165	-6.52132
O95069;KCNK2;S348;KETRRRLSVEIYDKF	0.0844279	18.8624	0.0840357	0.935356	0.973907	-6.51985
O95069;KCNK2;S385;TPCRRTLSVNHLTSE	-0.952768	16.8288	-1.46936	0.21202	0.530806	-5.02382
O95069;KCNK2;S366;TSIKRKLSAELAGNH	-1.24408	16.2957	-1.93189	0.121784	0.419845	-4.50178
O95071;UBR5;S2486;KRHGSSRSVVDMDLD	2.54914	17.9854	3.03441	0.027641	0.233576	-3.18336
O95071;UBR5;S1549;NPQQRRISQSQPVRG	0.133855	18.7751	0.368753	0.722884	0.87861	-6.44874
O95071;UBR5;S2241;NQQSRDLSLEVDRDR	0.751966	16.6747	2.24252	0.0587035	0.316767	-4.41127
O95104;SCAF4;S656;TSHTEPVSPIPKPLP	-0.286231	19.922	-0.798989	0.449768	0.724354	-6.18325
O95104;SCAF4;S1004;QERFGRRSFGNRVEN	-0.31289	17.6666	-0.929717	0.382539	0.677515	-6.06943
O95155;UBE4B;S105;QSLSRSQSMDIDGVS	0.471328	17.9939	0.565332	0.589311	0.805975	-6.34926
O95155;UBE4B;S803;NESQWKDSPLATRHR	0.0329803	17.1971	0.100035	0.923037	0.970025	-6.51822
O95155;UBE4B;S124;MSQVDVDSGIENMEV	0.922019	15.0807	1.11033	0.342761	0.643321	-5.24867
O95163;ELP1;S471;KLGAVGGSGFKVCLR	2.05018	14.4291	4.59534	0.00526292	0.134185	-1.63495
O95201;ZNF205;S32;HPHQEMPSKLGEAVP	0.953092	19.0068	0.862498	0.421137	0.706588	-6.06714
O95201;ZNF205;T16;QDTQDKETPPEVPDR	1.00481	19.0223	0.888353	0.40813	0.697119	-6.04436
O95208;EPN2;S173;ITFGRGSSQPNLSTS	0.806053	20.8849	1.82306	0.109818	0.402331	-5.00735
O95210;STBD1;S211;EMVPRHSSWGDVGVG	1.85022	14.9378	2.24926	0.103865	0.392964	-4.12164
O95218;ZRANB2;S153;KEVEDKESEGEEEDE	0.0667519	23.6168	0.269988	0.794721	0.913185	-6.48338
O95218;ZRANB2;S188;SKYNLDASEEEDSNK	0.514547	21.806	1.87726	0.10128	0.389758	-4.93218
O95218;ZRANB2;S120;EYIEREESDGEYDEF	0.603256	21.1994	1.45316	0.188223	0.509518	-5.49465
O95218;ZRANB2;S181;DEDDADLSKYNLDAS	0.398932	18.1852	0.952855	0.371456	0.670612	-6.04787
O95218;ZRANB2;S193;DASEEEDSNKKKSNR	0.243786	14.9738	0.635379	0.544778	0.784963	-6.30504
O95232;LUC7L3;S431;KSEGDTQSN______	0.0982572	17.824	0.188607	0.856402	0.941293	-6.41468
O95232;LUC7L3;S425;GTSEDIKSEGDTQSN	0.303059	17.0549	0.967677	0.364484	0.664111	-6.03384
O95235;KIF20A;S532;KEHSLQVSPSLEKGA	-0.653223	19.7045	-2.39011	0.0470898	0.291891	-4.19609
O95235;KIF20A;S825;LKLQGQVSAKKRLGT	-0.419377	16.1578	-0.832366	0.431872	0.711292	-6.15551
O95235;KIF20A;S670;VAHQQSGSELALRRS	-0.490164	14.7368	-1.19069	0.277206	0.592029	-5.53285
O95239;KIF4A;S801;KLRRRTFSLTEVRGQ	0.548615	20.4557	2.00558	0.0836599	0.358969	-4.75179
O95239;KIF4A;S1225;TSFFSGCSPIEEEAH	-0.46188	19.7187	-1.35968	0.214851	0.532946	-5.60899
O95239;KIF4A;S1051;LKYCSEHSVNEHEDG	-0.0502536	16.4486	-0.141155	0.892206	0.955766	-6.42349
O95239;KIF4A;Y1046;MDIEDLKYCSEHSVN	-0.528415	15.1202	-0.902033	0.400604	0.692442	-5.81741
O95239;KIF4A;T1181;EQVLSKKTPPAPSPF	-0.721858	17.1253	-1.45488	0.187742	0.509518	-5.49251
O95239;KIF4A;S1186;KKTPPAPSPFDLPEL	0.041363	13.2739	0.0685113	0.948607	0.980165	-6.37459
O95239;KIF4A;S394;SLMEKNQSLVEENEK	0.874124	16.6699	1.73494	0.125036	0.425275	-5.12762
O95239;KIF4A;S1038;KEKFLEQSMDIEDLK	1.15088	16.2142	2.96393	0.0202447	0.213674	-3.35612
O95243;MBD4;S428;KYNKEALSPPRRKAF	-0.653764	18.6835	-1.23886	0.26015	0.576852	-5.6904
O95243;MBD4;S387;SEMDNNCSPTRKDFT	-1.0594	16.3183	-2.60122	0.0344128	0.255312	-3.88655
O95248;SBF1;T1138;YQRLGLGTLSSSLSR	0.440113	17.8347	0.773392	0.463981	0.733717	-6.20372
O95248;SBF1;T1034;FTLGSAHTPGRPPRV	-0.678241	14.6324	-1.17418	0.30226	0.61299	-5.36069
O95251;KAT7;S57;SQSSQDSSPVRNLQS	-0.329032	20.4702	-1.06516	0.321112	0.626845	-5.93756
O95251;KAT7;S64;SPVRNLQSFGTEEPA	-0.300044	17.191	-0.462083	0.666832	0.851579	-5.90586
O95251;KAT7;S10;RRKRNAGSSSDGTED	0.0483842	19.7699	0.123906	0.904768	0.962875	-6.51525
O95251;KAT7;S18;SSDGTEDSDFSTDLE	-0.0902372	16.5188	-0.281993	0.785858	0.908764	-6.47973
O95251;KAT7;S21;GTEDSDFSTDLEHTD	-0.260606	15.6281	-0.835731	0.430082	0.711292	-6.15268
O95251;KAT7;S111;TEQVVDFSDRETKNT	0.551719	14.8229	1.33245	0.229429	0.5482	-5.58341
O95251;KAT7;T88;QQQPTPVTPKKYPLR	-0.455731	20.4963	-1.20366	0.266683	0.583444	-5.78957
O95251;KAT7;S506;KVEEKVGSPERPLSD	-0.668534	16.1701	-1.51386	0.179084	0.499417	-5.16024
O95251;KAT7;S205;GKHERHFSISGCPLY	0.739462	14.973	1.53586	0.195666	0.516892	-5.18832
O95251;KAT7;S164;MSLKDSGSDLSHRPK	-0.515296	15.3357	-0.650654	0.539074	0.782429	-6.23305
O95292;VAPB;S160;VSKSLSSSLDDTEVK	0.293631	19.1171	0.772695	0.464233	0.733746	-6.20442
O95292;VAPB;S158;PIVSKSLSSSLDDTE	0.283152	18.3561	0.787717	0.455931	0.728678	-6.1924
O95292;VAPB;S156;ETPIVSKSLSSSLDD	1.77013	15.1847	2.52851	0.0615304	0.322107	-3.77785
O95292;VAPB;T150;TTASKTETPIVSKSL	-0.650663	17.0963	-0.759072	0.476207	0.742761	-6.15292
O95295;SNAPIN;S133;SGIYPPGSPGK____	-0.723603	20.7997	-1.73604	0.124834	0.425089	-5.12613
O95297;MPZL1;Y241;SHQGPVIYAQLDHSG	-0.405845	16.6639	-0.895862	0.399198	0.691043	-6.10023
O95297;MPZL1;S210;CSTSESLSPVKQAPR	-1.29725	16.831	-2.5872	0.035149	0.256905	-3.90733
O95297;MPZL1;Y263;NKSESVVYADIRKN_	-0.820886	16.9433	-1.79284	0.11478	0.409562	-5.04877
O95336;PGLS;S46;ARFALGLSGGSLVSM	-0.652358	14.7672	-1.1174	0.323329	0.629002	-5.41777
O95359;TACC2;S2321;TPASPPRSPAEPNDI	0.155352	21.2668	0.262745	0.800231	0.915926	-6.48542
O95359;TACC2;S2317;KLDNTPASPPRSPAE	0.155352	21.2668	0.262745	0.800231	0.915926	-6.48542
O95359;TACC2;S2569;SPVRMSESPTPCSGS	-0.597622	17.1972	-0.617837	0.559107	0.791933	-6.2552
O95359;TACC2;S2359;STSKMQESPKLPQQS	0.232338	18.5693	0.568557	0.586892	0.804326	-6.34767
O95359;TACC2;S2226;GGGRVQNSPPVGRKT	-0.739103	18.3852	-0.75053	0.47714	0.742922	-6.22129
O95359;TACC2;S2072;KVNTRRKSTDSVPIS	-1.93602	18.0685	-1.71674	0.159795	0.472764	-4.74876
O95359;TACC2;S2512;VNETKFSSPTEELDY	-0.0872443	16.9433	-0.15462	0.88203	0.952586	-6.45197
O95359;TACC2;S2557;MFDTSQESPVKSSPV	-1.13137	16.6121	-2.0763	0.0753268	0.343926	-4.65123
O95361;TRIM16;S60;RETEEQDSDSAEQGD	-0.201569	23.2128	-0.392706	0.706095	0.871168	-6.43859
O95365;ZBTB7A;S526;GAPAQPSSPDARRNG	-0.151739	22.8854	-0.611571	0.559572	0.791933	-6.32072
O95365;ZBTB7A;S337;AGAAAGDSDEESRAD	-0.0370891	21.7737	-0.11603	0.910789	0.964744	-6.5163
O95365;ZBTB7A;S341;AGDSDEESRADDKGV	0.483985	16.0106	1.41866	0.197675	0.517661	-5.53734
O95365;ZBTB7A;S549;DEDEDVASPDGLGRL	-0.013864	22.081	-0.0507381	0.960909	0.985075	-6.52236
O95391;SLU7;S235;QMEKDHNSEDEDEDK	-0.199967	21.3245	-0.650599	0.535446	0.780396	-6.29473
O95391;SLU7;S215;KLVEQANSPKHQWGE	-0.376047	19.9439	-1.02765	0.337295	0.638757	-5.97542
O95394;PGM3;S64;IGVMVTASHNPEEDN	0.290203	20.948	0.669864	0.523785	0.772249	-6.28137
O95400;CD2BP2;S195;KGPGQPSSPQRLDRL	0.249651	23.7926	1.08599	0.312393	0.620645	-5.91611
O95400;CD2BP2;S49;KGKHSLDSDEEEDDD	0.506289	20.0917	1.3539	0.216601	0.534237	-5.61591
O95400;CD2BP2;T7;_MPKRKVTFQGVGDE	-1.34391	15.9352	-1.8049	0.119714	0.417421	-4.79316
O95400;CD2BP2;S118;RDAQIRDSWLDNIDW	0.149511	13.3799	0.303597	0.773159	0.903619	-6.13932
O95402;MED26;S337;ELLPSAESPVCWLEQ	-1.50284	15.4329	-1.77591	0.167445	0.48309	-4.58504
O95402;MED26;S334;RRLELLPSAESPVCW	-0.574519	16.4119	-0.659246	0.553813	0.788863	-5.62549
O95402;MED26;S535;LHVLVPQSPPTDLPG	-0.663614	16.9385	-1.22845	0.283452	0.597923	-5.60571
O95402;MED26;S361;PGCKAGLSPAEPLLS	-0.431264	15.6641	-1.38714	0.206696	0.526256	-5.57584
O95402;MED26;S447;KEPVRADSPVHMEQQ	-0.509324	18.671	-1.72572	0.126723	0.426918	-5.14005
O95425;SVIL;S245;SFTEVPRSPKHAHSS	0.752357	21.2404	1.6199	0.148275	0.457424	-5.28125
O95425;SVIL;S221;TRQAHDLSPAAESSS	1.07853	19.0612	2.46533	0.0420986	0.27958	-4.08593
O95425;SVIL;S968;SGMEKYGSFEEAEAS	0.64465	18.2007	1.24843	0.256817	0.57424	-5.7127
O95425;SVIL;S707;LFREMEKSFDEQNVP	0.957298	19.6576	2.0472	0.0786371	0.34887	-4.69265
O95425;SVIL;S673;KESDRCTSHSETPTV	1.30296	17.0694	3.64792	0.00776676	0.151956	-2.38578
O95425;SVIL;S920;SSIENSDSPVRSILK	-0.174509	15.5259	-0.313759	0.762621	0.898152	-6.46928
O95425;SVIL;S1322;VDYNMPRSPVEMDED	0.947878	15.3384	1.65591	0.156142	0.466204	-4.94483
O95429;BAG4;S228;PYGDGNRSVPQSGPT	-0.959849	22.5679	-2.94835	0.0245893	0.222643	-3.26866
O95453;PARN;S619;KRMKKELSPAGSISK	-0.295441	20.6993	-1.1361	0.292199	0.604552	-5.86331
O95470;SGPL1;Y550;SVFLDSLYSTDTVTQ	-0.3438	16.9025	-0.632401	0.553793	0.788863	-6.21116
O95486;SEC24A;T225;PPPVRALTPLTSSYR	-0.329635	15.9539	-0.882753	0.410171	0.698993	-6.05013
O95487;SEC24B;S1224;LRDSRPLSPILHIVK	-0.654252	19.7597	-2.35965	0.0492787	0.29704	-4.24062
O95544;NADK;S64;KEFRRTRSLHGPCPV	-0.940572	16.1133	-0.933818	0.392641	0.686933	-5.73124
O95573;ACSL3;S683;IPVKIRLSPEPWTPE	2.55045	16.2834	5.95098	0.000505827	0.0597798	0.370738
O95602;POLR1A;S1429;EEEVDYESEEEEERE	0.456636	16.5758	0.406677	0.70082	0.868259	-5.93539
O95602;POLR1A;Y1427;KQEEEVDYESEEEEE	1.34116	14.1896	1.99085	0.102262	0.390265	-4.73938
O95613;PCNT;S1653;RALLRRESEVLDLKE	1.45242	18.8749	1.85922	0.104867	0.394514	-4.959
O95613;PCNT;S1142;REGANLLSMLKADVN	-1.21455	14.6685	-2.03345	0.108066	0.400356	-4.38629
O95613;PCNT;S44;KTAKRKGSAVDASVQ	1.21262	17.4295	2.41526	0.0453732	0.287851	-4.15943
O95613;PCNT;S2177;IPDEMPDSPIQEKSE	-1.4768	15.1219	-2.81418	0.0356225	0.259194	-3.6795
O95628;CNOT4;Y67;YPEDPAVYKPLSQEE	-0.855715	15.1118	-1.44487	0.205699	0.525427	-5.0795
O95644;NFATC1;S233;GACTLLGSPRHSPST	0.222314	14.563	0.515015	0.632335	0.831412	-6.22298
O95671;ASMTL;S239;ADTFEDLSDVEGGGS	0.262921	22.94	0.774168	0.463415	0.733344	-6.20325
O95671;ASMTL;S228;RRSVKHDSIPAADTF	0.655204	17.6543	1.40681	0.201025	0.522769	-5.55187
O95671;ASMTL;S421;FQDAYYQSPETRLRF	0.239896	15.4904	0.541095	0.610717	0.819213	-6.26943
O95674;CDS2;S33;KVDGETASDSESRAE	0.457258	20.0919	1.2052	0.271947	0.58834	-5.72782
O95674;CDS2;S21;APPEDKESESEAKVD	2.02872	18.5171	3.78893	0.00851169	0.155594	-2.34064
O95684;CEP43;S160;DVHSPPKSPEGKTSA	-0.397038	22.2	-1.285	0.238462	0.55712	-5.69712
O95684;CEP43;S156;LDLSDVHSPPKSPEG	-0.397038	22.2	-1.285	0.238462	0.55712	-5.69712
O95684;CEP43;S254;EDDMEGDSFFDDPIP	-0.237789	14.9194	-0.347238	0.741969	0.888443	-5.96023
O95685;PPP1R3D;S46;RACRPPGSPGRAPPP	1.26752	22.1133	3.71207	0.00712312	0.145321	-2.29777
O95685;PPP1R3D;S78;RARSLPSSPERRQKA	1.36641	20.3098	3.35079	0.0116851	0.177092	-2.80074
O95685;PPP1R3D;S74;IILRRARSLPSSPER	1.97066	19.5865	3.07956	0.0175819	0.204256	-3.20297
O95685;PPP1R3D;S25;KLGPRSLSCLSDLDG	1.02508	16.4957	1.94462	0.0980991	0.384978	-4.80259
O95696;BRD1;S1055;GEPTSDLSDID____	0.00447468	16.5887	0.00814576	0.993756	0.997321	-6.24374
O95696;BRD1;S803;QPRKRSRSTCGDSEV	0.190499	18.1743	0.302903	0.776304	0.905206	-5.97425
O95696;BRD1;S128;KVRIVEYSPPSAPRR	-0.944553	17.705	-1.26758	0.245056	0.563099	-5.71682
O95696;BRD1;S814;DSEVEEESPGKRLDA	-0.720561	15.2931	-1.82954	0.108712	0.400756	-4.99831
O95707;POP4;S43;KRSTPRMSPQAREDQ	0.146284	17.7512	0.373756	0.719316	0.877112	-6.44671
O95714;HERC2;S1577;EKIGNEESDLEEACI	0.339579	17.7859	1.02864	0.336858	0.638485	-5.97443
O95714;HERC2;S1588;EACILPHSPINVDKR	0.28572	16.7867	0.862949	0.415897	0.703262	-6.1293
O95714;HERC2;S2454;RVKRRKQSPVPALPI	1.01054	16.4254	3.12449	0.0160792	0.196628	-3.12387
O95714;HERC2;S1366;KDEDHCSSPGGTPAS	-0.0963555	14.2246	-0.141151	0.894251	0.956853	-6.04107
O95714;HERC2;S2928;AAVPFLASDNEEEED	0.383815	17.2502	0.75673	0.47318	0.740757	-6.21698
O95721;SNAP29;S77;SEKVGVASSEELARQ	-0.276825	17.4126	-0.692453	0.518232	0.769071	-6.16865
O95747;OXSR1;S339;EDGGWEWSDDEFDEE	0.309485	20.2338	0.637049	0.543858	0.784963	-6.3038
O95758;PTBP3;S56;KRDRPPCSPSRVLHL	0.555609	17.8506	0.234061	0.826221	0.928702	-6.02066
O95772;STARD3NL;S39;QLMARIESYEGREKK	-0.850342	16.1905	-1.95547	0.0901523	0.37118	-4.82264
O95772;STARD3NL;S193;LLIVQDASERAALIP	0.543537	13.7444	1.28314	0.253431	0.571239	-5.56281
O95785;WIZ;S1151;PGSPLGHSPTASPPP	-0.236087	19.2627	-0.365488	0.729479	0.881342	-6.35785
O95785;WIZ;S1017;SLSPRPASPKAQWPQ	0.460856	20.7593	1.32654	0.225065	0.543085	-5.64846
O95785;WIZ;S1012;KSPQLSLSPRPASPK	0.0369043	20.0046	0.120904	0.907062	0.963608	-6.51566
O95785;WIZ;S996;TPLALAGSPTPKNPE	0.497379	20.5888	1.97501	0.0875643	0.365475	-4.79507
O95785;WIZ;S983;GLGHPPSSPLLKKTP	0.367401	19.7753	0.831872	0.441844	0.718444	-6.05799
O95785;WIZ;S1106;PPNPPGPSPKALAKM	0.611351	19.3774	1.49606	0.176996	0.496848	-5.44081
O95785;WIZ;S1134;SPSDLHISPLAKKLP	0.123635	18.5746	0.400605	0.700297	0.86803	-6.43537
O95785;WIZ;S1480;RDSDKRPSLGLAPGG	0.155292	16.7633	0.347812	0.737898	0.886277	-6.45696
O95785;WIZ;S1263;TEWSVNGSPIDTLRE	-1.66817	13.8814	-3.5301	0.0155852	0.193705	-2.82258
O95793;STAU1;T277;KPIVKPQTSPEYGQG	2.793	18.1004	2.44352	0.0576407	0.314894	-4.15976
O95793;STAU1;S176;LEVNGRESEEENLNK	-0.0273024	18.3553	-0.0917572	0.929384	0.971481	-6.5191
O95793;STAU1;T362;KVPQAQPTKPALKSE	0.0922543	13.4764	0.109596	0.919202	0.968376	-5.718
O95801;TTC4;S51;LFMSRAPSEIDPREN	-0.0632173	16.6399	-0.157189	0.8794	0.951852	-6.51005
O95817;BAG3;S386;GPSAVPSSPKSVATE	-4.23771	21.0402	-4.53914	0.0100423	0.167199	-2.09877
O95817;BAG3;S377;PVPCPPPSPGPSAVP	-0.927354	21.16	-0.330654	0.754114	0.894329	-6.37165
O95817;BAG3;S173;HGPERSQSPAASDCS	0.230642	21.5747	0.313009	0.763296	0.898308	-6.46945
O95817;BAG3;S279;GASSREGSPARSSTP	0.1188	22.6826	0.110625	0.914985	0.966878	-6.51696
O95817;BAG3;S275;SSVQGASSREGSPAR	0.0748388	22.7116	0.0720281	0.944573	0.978702	-6.5209
O95817;BAG3;S136;AAPQRSQSPLRGMPE	-0.266842	22.7601	-0.409219	0.694479	0.86507	-6.43136
O95817;BAG3;S289;RSSTPLHSPSPIRVH	-0.278188	19.7901	-0.346716	0.738885	0.886745	-6.45722
O95817;BAG3;S291;STPLHSPSPIRVHTV	2.08275	17.4079	1.46296	0.215992	0.534059	-4.941
O95819;MAP4K4;S715;SSSKSEGSPSQRLEN	-1.06765	15.9648	-1.78625	0.122527	0.420639	-4.81677
O95819;MAP4K4;S631;PVRTTSRSPVLSRRD	-1.3606	15.7025	-2.01928	0.0883193	0.367473	-4.51036
O95819;MAP4K4;S639;PVLSRRDSPLQGSGQ	0.953077	15.7186	0.926254	0.389612	0.685025	-5.79491
O95819;MAP4K4;T181;VSAQLDRTVGRRNTF	-0.414555	16.2058	-0.788433	0.459434	0.731505	-6.13017
O95831;AIFM1;S268;GGTPRSLSAIDRAGA	1.20756	18.2505	1.724	0.127896	0.428857	-5.1434
O95835;LATS1;S613;EKKQITTSPITVRKN	0.0242414	20.4344	0.0835388	0.935691	0.973907	-6.51991
O95835;LATS1;S464;NIPVRSNSFNNPLGN	-0.636379	18.915	-1.74938	0.122385	0.420561	-5.10803
O95835;LATS1;S278;NSQTKRYSGNMEYVI	0.136183	18.8565	0.341368	0.742543	0.888604	-6.45939
O95848;NUDT14;S15;SVGRCAASPYLRPLT	-0.504341	14.5054	-1.34939	0.224236	0.542502	-5.5344
O95857;TSPAN13;S143;PNDTCLASCVKSDHS	0.0223406	15.4692	0.0560999	0.956783	0.983214	-6.52204
O95873;C6orf47;S112;RLEAGGASPKLRWDH	-0.157672	18.0932	-0.355254	0.732548	0.883183	-6.45409
O95936;EOMES;S107;PPDGRKGSPCGEEEL	1.42522	16.1285	2.20386	0.0886777	0.367814	-4.1939
O95983;MBD3;S85;RQRVRYDSSNQVKGK	-0.404479	18.9593	-1.04387	0.330219	0.63464	-5.95917
O95983;MBD3;S56;LARYLGGSMDLSTFD	0.418345	17.1228	0.553693	0.596838	0.809506	-6.35622
O96007;MOCS2;S20;LETKLPLSPPLVEDS	-2.30692	19.8492	-2.05073	0.079002	0.349191	-4.69058
O96013;PAK4;S104;SNSLRRDSPPPPARA	0.0955348	25.1872	0.272645	0.792761	0.912997	-6.48259
O96013;PAK4;S474;KEVPRRKSLVGTPYW	-0.293161	24.7763	-1.24142	0.25325	0.571239	-5.74714
O96013;PAK4;S181;SRDKRPLSGPDVGTP	0.803908	23.3335	2.21683	0.0610211	0.32107	-4.44864
O96013;PAK4;T207;AAGRPFNTYPRADTD	1.25555	20.3366	2.86234	0.0234699	0.218677	-3.50437
O96013;PAK4;S148;HSEAGGGSGDRRRAG	0.00931171	17.66	0.0221894	0.982897	0.993058	-6.52352
O96019;ACTL6A;S233;KEAVREGSPANWKRK	-1.13528	19.8883	-3.6822	0.00741529	0.148149	-2.33867
O96020;CCNE2;S21;PQPSQTESPQEAQII	0.612881	17.4711	1.39113	0.21189	0.530806	-5.51415
O96020;CCNE2;T392;VCNGGIMTPPKSTEK	1.055	17.2092	2.16471	0.0719742	0.337328	-4.31573
O96020;CCNE2;S383;FRKGGQLSPVCNGGI	1.055	17.2092	2.16471	0.0719742	0.337328	-4.31573
O96028;NSD2;T544;EDAEAEDTPRKRLRT	1.04151	20.3247	4.02138	0.00473375	0.128149	-1.88186
O96028;NSD2;S437;DPRRGVGSPPGRKKT	1.25325	18.9777	3.50628	0.00942166	0.16247	-2.58216
P00491;PNP;S33;QVAIICGSGLGGLTD	0.346049	16.0707	0.645776	0.541492	0.783684	-6.01846
P00519;ABL1;S569;LDHEPAVSPLLPRKE	-0.188685	20.1747	-0.526988	0.613995	0.821215	-6.37201
P00519;ABL1;S683;SGGSGFRSPHLWKKS	-0.967355	17.4518	-1.79174	0.114986	0.409885	-5.0503
P00519;ABL1;S718;KRFLRSCSASCVPHG	-0.583589	15.9208	-1.03672	0.338587	0.6396	-5.90477
P00558;PGK1;S203;YFAKALESPERPFLA	0.261497	22.4033	0.676781	0.519634	0.769649	-6.2765
P00966;ASS1;T219;DPAKAPNTPDILEIE	-0.534254	15.469	-0.317745	0.759848	0.896698	-6.4678
P01106;MYC;S62;LLPTPPLSPSRRSGL	-0.459982	20.1273	-0.326248	0.757255	0.895377	-6.00041
P01106;MYC;T58;KKFELLPTPPLSPSR	-1.07739	18.8462	-3.24488	0.0135566	0.184169	-2.95128
P01106;MYC;S293;GHSKPPHSPLVLKRC	-0.951223	19.781	-2.92151	0.021526	0.215408	-3.41782
P01106;MYC;Y74;SGLCSPSYVAVTPFS	-2.27818	13.8452	-5.20819	0.00557753	0.134787	-1.56771
P01111;NRAS;S39;YDPTIEDSYRKQVVI	-1.66443	16.1561	-2.36623	0.0552718	0.309819	-4.20531
P01111;NRAS;T158;GVEDAFYTLVREIRQ	0.869211	13.6071	1.4096	0.215752	0.533754	-5.23653
P01213;PDYN;S101;ELAKLSGSFLKELEK	0.616476	24.8885	2.51528	0.0390869	0.270138	-4.01269
P02545;LMNA;S390;EEERLRLSPSPTSQR	0.134827	25.7817	0.332113	0.749402	0.892596	-6.46268
P02545;LMNA;S392;ERLRLSPSPTSQRSR	-0.633226	24.9106	-0.975384	0.36152	0.661244	-6.02587
P02545;LMNA;S404;RSRGRASSHSSQTQG	1.63058	16.8575	1.13686	0.292616	0.604648	-5.86193
P02545;LMNA;S407;GRASSHSSQTQGGGS	0.463642	18.7905	0.55527	0.595815	0.808816	-6.35529
P02545;LMNA;S414;SQTQGGGSVTKKRKL	-1.54148	14.1691	-2.13433	0.0967221	0.382841	-4.27422
P02545;LMNA;S632;SYRSVGGSGGGSFGD	0.27847	16.3154	0.506823	0.627417	0.828378	-6.38317
P02545;LMNA;S301;QSRIRIDSLSAQLSQ	0.121873	17.3916	0.25881	0.803003	0.916591	-6.48665
P02545;LMNA;S458;FVRLRNKSNEDQSMG	-0.786864	18.5176	-2.44673	0.0432801	0.282143	-4.11319
P02545;LMNA;S277;KLDNARQSAERNSNL	-2.20637	16.4372	-1.25355	0.256069	0.574227	-5.70635
P02545;LMNA;S12;SQRRATRSGAQASST	1.22375	17.095	2.1057	0.0723536	0.337912	-4.61029
P02545;LMNA;S423;TKKRKLESTESRSSF	-0.0112696	16.0818	-0.0252601	0.980531	0.992497	-6.52344
P02545;LMNA;S22;QASSTPLSPTRITRL	-0.676655	22.4014	-1.13924	0.291687	0.604334	-5.85939
P02686;MBP;S96;PHLIRLFSRDAPGRE	0.033513	19.6739	0.0754138	0.941933	0.97749	-6.52063
P02765;AHSG;S138;KCDSSPDSAEDVRKV	1.24943	27.0622	3.00448	0.019558	0.211261	-3.31059
P02786;TFRC;S24;PLSYTRFSLARQVDG	-0.192058	18.281	-0.21207	0.838986	0.933288	-6.21866
P02786;TFRC;S34;RQVDGDNSHVEMKLA	-3.36937	14.4282	-10.2742	1.44032e-05	0.0175553	3.66906
P04049;RAF1;S259;SQRQRSTSTPNVHMV	-0.574473	21.6695	-0.642431	0.540836	0.783617	-6.29986
P04049;RAF1;S621;PKINRSASEPSLHRA	0.568997	23.8619	2.0337	0.0802194	0.351838	-4.71181
P04049;RAF1;S244;AFTFNTSSPSSEGSL	-0.199805	16.9623	-0.407391	0.699884	0.868002	-6.3399
P04049;RAF1;S642;NACTLTTSPRLPVF_	-1.52007	16.0353	-1.47001	0.200641	0.522369	-5.38972
P04049;RAF1;S43;FGYQRRASDDGKLTD	1.26941	18.0659	1.69781	0.139829	0.447228	-5.10317
P04049;RAF1;T234;SSQHRYSTPHAFTFN	2.32946	19.5492	6.31549	0.000637989	0.0664876	0.256513
P04075;ALDOA;S39;AADESTGSIAKRLQS	0.59344	20.2454	1.7149	0.128757	0.43018	-5.15464
P04075;ALDOA;S36;GILAADESTGSIAKR	-0.879986	19.5117	-1.53371	0.196175	0.517355	-4.95254
P04075;ALDOA;T9;PYQYPALTPEQKKEL	-1.95769	20.1182	-2.03619	0.0807231	0.35258	-4.7112
P04075;ALDOA;S46;SIAKRLQSIGTENTE	0.79391	17.9156	2.31011	0.0530627	0.304331	-4.31293
P04183;TK1;S13;LPTVLPGSPSKTRGQ	-0.223562	22.4061	-0.595937	0.572242	0.797892	-6.05095
P04183;TK1;S231;PQQILQCSPAN____	-0.561107	18.6149	-1.72288	0.127254	0.428056	-5.14388
P04259;KRT6B;S176;TLNNKFASFIDKVRF	-0.559471	16.4881	-1.44233	0.191132	0.512334	-5.50811
P04406;GAPDH;T184;TVHAITATQKTVDGP	-1.34713	21.6759	-2.22529	0.0609816	0.32107	-4.44074
P04406;GAPDH;S83;IFQERDPSKIKWGDA	-0.869415	21.8292	-1.56759	0.160494	0.473612	-5.34963
P04406;GAPDH;S210;LQNIIPASTGAAKAV	0.125734	19.3364	0.181437	0.864403	0.945498	-5.90078
P04626;ERBB2;T1166;AARPAGATLERPKTL	1.47774	18.473	2.20012	0.063301	0.323709	-4.47699
P04637;TP53;S315;LPNNTSSSPQPKKKP	-1.42403	17.4818	-1.52344	0.177857	0.497618	-5.14882
P04792;HSPB1;S82;RALSRQLSSGVSEIR	-1.22444	25.9881	-6.29613	0.000357052	0.054718	0.71358
P04792;HSPB1;S15;FSLLRGPSWDPFRDW	-2.21779	22.7261	-3.9645	0.00531042	0.134185	-1.9851
P04792;HSPB1;S176;MPKLATQSNEITIPV	0.737697	17.1825	1.13305	0.307494	0.616335	-5.72485
P04792;HSPB1;S98;TADRWRVSLDVNHFA	0.882507	19.3132	1.78295	0.116552	0.41237	-5.06243
P04792;HSPB1;S199;GGPEAAKSDETAAK_	0.0544119	19.4069	0.179977	0.862116	0.944578	-6.50579
P04920;SLC4A2;S173;AERTSPSSPAPLPHQ	-0.969053	18.869	-1.43892	0.219953	0.537411	-5.07927
P04920;SLC4A2;S132;EEDEDEASEAEGARA	0.0488588	19.0726	0.149975	0.884887	0.953328	-6.51128
P04920;SLC4A2;S113;PRRRPGASPTGETPT	-0.416913	18.8807	-1.39238	0.20517	0.525282	-5.56947
P05067;APP;S441;HFQEKVESLEQEAAN	-0.800941	16.5297	-1.46463	0.213234	0.531412	-5.21472
P05114;HMGN1;S89;KTEESPASDEAGEKE	0.331544	20.8017	1.0439	0.330207	0.63464	-5.95914
P05114;HMGN1;S86;GETKTEESPASDEAG	0.331544	20.8017	1.0439	0.330207	0.63464	-5.95914
P05114;HMGN1;S8;MPKRKVSSAEGAAKE	1.2087	17.2588	3.37943	0.0112279	0.175696	-2.76024
P05114;HMGN1;S7;_MPKRKVSSAEGAAK	0.824547	13.3476	1.56912	0.160074	0.473327	-5.34763
P05198;EIF2S1;S158;DAFKHAVSDPSILDS	-0.320903	18.1711	-0.74849	0.477825	0.743323	-6.22339
P05386;RPLP1;S104;KKEESEESDDDMGFG	-0.714136	24.2738	-1.87434	0.101875	0.390145	-4.93659
P05387;RPLP2;S17;AALGGNSSPSAKDIK	-0.534669	21.4381	-0.912158	0.391694	0.686869	-6.08491
P05387;RPLP2;S79;AVSAAPGSAAPAAGS	0.102459	16.6857	0.117909	0.913109	0.965855	-5.86212
P05387;RPLP2;S105;KKEESEESDDDMGFG	-1.37874	17.2102	-3.05531	0.0213531	0.214519	-3.12951
P05387;RPLP2;S102;KDEKKEESEESDDDM	-1.37874	17.2102	-3.05531	0.0213531	0.214519	-3.12951
P05388;RPLP0;S307;AKEESEESDEDMGFG	-0.582281	20.3462	-0.806664	0.446115	0.721174	-6.1764
P05388;RPLP0;S304;KVEAKEESEESDEDM	-0.582281	20.3462	-0.806664	0.446115	0.721174	-6.1764
P05412;JUN;S63;KNSDLLTSPDVGLLK	0.101126	16.2312	0.217012	0.83514	0.932417	-6.21756
P05455;SSB;S366;GKKTKFASDDEHDEH	-0.211276	24.7904	-0.796121	0.451331	0.725114	-6.18559
P05783;KRT18;S53;ISVSRSTSFRGGMGS	-1.76648	23.8185	-1.89625	0.1061	0.397325	-4.9013
P05783;KRT18;S60;SFRGGMGSGGLATGI	-0.454014	19.7177	-0.748524	0.478275	0.743537	-6.22284
P05783;KRT18;T65;MGSGGLATGIAGGLA	-0.864477	18.6758	-2.36478	0.0489026	0.296115	-4.23312
P05783;KRT18;S42;VYAGAGGSGSRISVS	-1.38331	23.0101	-4.37865	0.00300584	0.107762	-1.41994
P05783;KRT18;S34;RPVSSAASVYAGAGG	-0.944384	18.4999	-0.439779	0.678185	0.856198	-6.27795
P05783;KRT18;S18;TNYRSLGSVQAPSYG	-1.15741	21.4737	-3.1893	0.0146645	0.1905	-3.03078
P05783;KRT18;Y24;GSVQAPSYGARPVSS	-0.390061	18.0469	-0.558482	0.604809	0.814924	-5.85203
P05783;KRT18;S7;_MSFTTRSTFSTNYR	0.0252819	19.6287	0.0325412	0.974939	0.990384	-6.5232
P05783;KRT18;S305;ELRRTVQSLEIDLDS	1.53939	16.9425	1.74228	0.131459	0.433806	-5.04548
P05783;KRT18;S49;SGSRISVSRSTSFRG	-3.02378	17.4472	-2.35465	0.0768753	0.345812	-4.03709
P05783;KRT18;S399;LGDALDSSNSMQTIQ	-0.403764	17.2379	-0.800786	0.452738	0.726255	-6.12012
P05783;KRT18;S100;SYLDRVRSLETENRR	-0.212496	17.2421	-0.528335	0.613106	0.820386	-6.37125
P05783;KRT18;S177;TELAMRQSVENDIHG	0.652935	15.9865	1.23016	0.257213	0.57424	-5.75987
P05783;KRT18;S93;SLNDRLASYLDRVRS	-1.95753	14.0236	-2.78172	0.0370522	0.264798	-3.452
P05787;KRT8;S24;PRAFSSRSYTSGPGS	-0.40358	27.5865	-0.585947	0.576111	0.799432	-6.33661
P05787;KRT8;S27;FSSRSYTSGPGSRIS	0.0939445	18.1707	0.14264	0.893124	0.956411	-6.01531
P05787;KRT8;S2;______MSIRVTQKS	-0.650344	25.4602	-1.43529	0.193882	0.514904	-5.51676
P05787;KRT8;S34;SGPGSRISSSSFSRV	-0.303169	19.7752	-0.674369	0.52108	0.770207	-6.2782
P05787;KRT8;S258;SRSLDMDSIIAEVKA	-0.426883	19.4543	-1.14958	0.286956	0.600339	-5.84884
P05787;KRT8;S253;LSMDNSRSLDMDSII	0.600287	14.7491	0.672231	0.53008	0.777547	-5.67116
P05787;KRT8;T218;ESRLEGLTDEINFLR	1.82984	15.414	2.53639	0.0431646	0.28207	-3.81804
P05787;KRT8;S37;GSRISSSSFSRVGSS	0.218369	22.8318	0.570372	0.585732	0.80356	-6.34656
P05787;KRT8;S475;TRDGKLVSESSDVLP	-0.244173	22.6393	-0.784259	0.457833	0.730158	-6.19518
P05787;KRT8;S457;SSFSRTSSSRAVVVK	-0.127317	21.4597	-0.269469	0.795195	0.913221	-6.48348
P05787;KRT8;S330;GLKGQRASLEAAIAD	0.753768	20.0461	1.64187	0.143318	0.451584	-5.25211
P05787;KRT8;S274;YEDIANRSRAEAESM	0.500906	22.6243	1.5836	0.155983	0.466204	-5.32851
P05787;KRT8;S400;KLLEGEESRLESGMQ	0.875938	16.3195	0.642034	0.54871	0.786418	-5.80399
P05787;KRT8;S410;ESGMQNMSIHTKTTS	-1.3232	15.9513	-1.18094	0.301888	0.612469	-5.32934
P05787;KRT8;S43;SSFSRVGSSNFRGGL	-0.131956	21.4571	-0.453032	0.663822	0.849882	-6.41106
P05787;KRT8;S291;IKYEELQSLAGKHGD	-0.175041	16.7248	-0.513039	0.623239	0.8264	-6.3798
P05787;KRT8;S13;TQKSYKVSTSGPRAF	-0.675368	19.5213	-1.36814	0.218639	0.53655	-5.51234
P05787;KRT8;S39;RISSSSFSRVGSSNF	-0.223061	17.4337	-0.256164	0.813315	0.921787	-5.83129
P05787;KRT8;S315;SEMNRNISRLQAEIE	-0.789219	17.5332	-1.31841	0.228146	0.546676	-5.65784
P05787;KRT8;S142;NMDNMFESYINNLRR	-0.379926	16.8541	-0.770351	0.465538	0.73441	-6.20628
P06400;RB1;S788;PIPHIPRSPYKFPSS	-0.619584	21.5339	-0.696284	0.508464	0.761629	-6.26204
P06400;RB1;S780;STRPPTLSPIPHIPR	-0.619584	21.5339	-0.696284	0.508464	0.761629	-6.26204
P06400;RB1;T356;DSFETQRTPRKSNLD	0.0896421	23.2801	0.372404	0.72028	0.877617	-6.44727
P06400;RB1;T826;LPTPTKMTPRSRILV	0.318753	21.4539	1.01105	0.344656	0.645449	-5.99185
P06400;RB1;T821;KISEGLPTPTKMTPR	0.361731	21.4683	1.09378	0.309184	0.616802	-5.90802
P06400;RB1;T373;VNVIPPHTPVRTVMN	0.244511	21.3957	0.371095	0.721426	0.877921	-6.44762
P06400;RB1;S249;AVIPINGSPRTPRRG	-0.147631	21.5762	-0.596777	0.568883	0.796466	-6.33019
P06400;RB1;S855;INQMVCNSDRVLKRS	-0.0929749	12.8191	-0.182065	0.86394	0.945393	-6.0079
P06454;PTMA;S2;______MSDAAVDTS	0.53086	22.5433	1.76957	0.118794	0.415657	-5.08056
P06454;PTMA;T102;DEDDDVDTKKQKTDE	0.424983	12.9679	0.623666	0.574219	0.798814	-5.6497
P06493;CDK1;T161;GIPIRVYTHEVVTLW	-0.360221	22.3922	-0.587892	0.574875	0.798967	-6.3354
P06702;S100A9;T113;KPGLGEGTP______	-10.8958	17.3059	-16.8977	4.87918e-05	0.0220472	0.888374
P06733;ENO1;S419;RIEEELGSKAKFAGR	0.768138	15.6905	1.83115	0.11504	0.409885	-4.98616
P06733;ENO1;S263;KYDLDFKSPDDPSRY	0.119089	15.4154	0.301686	0.77272	0.903304	-6.41431
P06744;GPI;S455;ELQAAGKSPEDLERL	-0.575284	17.3528	-1.21943	0.260999	0.577892	-5.77195
P06744;GPI;T109;ALRNRSNTPILVDGK	-0.140384	16.8997	-0.319945	0.758067	0.895753	-6.46716
P06748;NPM1;S125;AVEEDAESEDEEEED	-0.125123	27.815	-0.545929	0.601562	0.812171	-6.36113
P06748;NPM1;S4;____MEDSMDMDMSP	-1.91601	25.1905	-4.20096	0.00393249	0.119091	-1.67889
P06748;NPM1;S10;DSMDMDMSPLRPQNY	-1.29152	23.91	-2.18199	0.0650266	0.325958	-4.50307
P06748;NPM1;S70;EAMNYEGSPIKVTLA	-0.226647	26.2501	-0.927661	0.383536	0.678941	-6.07133
P06748;NPM1;T237;KQEKTPKTPKGPSSV	-0.956054	23.2112	-3.30264	0.0124992	0.177912	-2.86901
P06748;NPM1;T234;SFKKQEKTPKTPKGP	-0.956054	23.2112	-3.30264	0.0124992	0.177912	-2.86901
P06748;NPM1;S243;KTPKGPSSVEDIKAK	-0.401586	18.6503	-1.4055	0.201398	0.522858	-5.55347
P06748;NPM1;T199;VKKSIRDTPAKNAQK	-0.632396	19.441	-1.31324	0.235472	0.554245	-5.60573
P06748;NPM1;T78;PIKVTLATLKMSVQP	-0.207876	19.3964	-0.326232	0.754966	0.894329	-6.1848
P06748;NPM1;T75;EGSPIKVTLATLKMS	-0.207876	19.3964	-0.326232	0.754966	0.894329	-6.1848
P06748;NPM1;S260;ASIEKGGSLPKVEAK	-1.06602	16.5336	-2.22024	0.0606922	0.320608	-4.44359
P06748;NPM1;S254;IKAKMQASIEKGGSL	-1.97826	21.6989	-4.48257	0.00268076	0.106056	-1.29961
P06748;NPM1;S88;MSVQPTVSLGGFEIT	-0.0622093	16.242	-0.0990483	0.925625	0.970101	-6.04697
P06748;NPM1;S137;EEDVKLLSISGKRSA	-0.580506	14.903	-1.02413	0.350847	0.650991	-5.52384
P06753;TPM3;S88;DAEAEVASLNRRIQL	0.476581	15.0594	0.603934	0.576838	0.799432	-5.70558
P07199;CENPB;S156;RTPAAPASPAAVPSE	0.0652084	18.9045	0.111907	0.913989	0.966267	-6.51681
P07305;H1-0;T153;AKKKLAATPKKAKKP	1.34733	17.15	3.34453	0.0117876	0.17719	-2.80959
P07305;H1-0;S5;___MTENSTSAPAAK	0.882312	13.8186	1.18889	0.314649	0.622179	-5.17371
P07355;ANXA2;S127;GLGTDEDSLIEIICS	1.92573	17.8212	4.30788	0.00464134	0.127752	-1.7221
P07355;ANXA2;T19;SLEGDHSTPPSAYGS	-0.116682	18.1147	-0.323078	0.757218	0.895377	-6.40686
P07355;ANXA2;S12;HEILCKLSLEGDHST	-0.53189	17.8244	-1.1751	0.277234	0.592029	-5.82109
P07384;CAPN1;S93;KRPTELLSNPQFIVD	0.929174	14.4732	1.72523	0.142575	0.450744	-4.75007
P07384;CAPN1;T374;NTTLYEGTWRRGSTA	0.334903	13.0432	0.540038	0.616398	0.822714	-5.75795
P07737;PFN1;S77;KCSVIRDSLLQDGEF	0.812036	15.4621	1.85098	0.111878	0.404742	-4.73251
P07741;APRT;S30;GVVFRDISPVLKDPA	-2.26493	14.216	-2.65398	0.0445183	0.286002	-3.80672
P07741;APRT;S15;LVEQRIRSFPDFPTP	0.616097	18.2824	1.48667	0.179395	0.499864	-5.45266
P07814;EPRS1;S434;NLNNTVLSKRKLTWF	0.576526	15.8511	0.92726	0.403684	0.694869	-5.59739
P07900;HSP90AA1;S263;PEIEDVGSDEEEEKK	0.207962	29.7574	0.883352	0.405487	0.695496	-6.11139
P07900;HSP90AA1;S231;KERDKEVSDDEAEEK	0.280912	28.0656	1.18219	0.274582	0.591108	-5.81331
P07900;HSP90AA1;S641;LEINPDHSIIETLRQ	-0.00950506	16.6778	-0.0291795	0.977511	0.990955	-6.52332
P07900;HSP90AA1;S453;KLGIHEDSQNRKKLS	-0.568203	14.9078	-0.869356	0.41316	0.701726	-6.12312
P07900;HSP90AA1;S476;ASGDEMVSLKDYCTR	-0.346756	18.2382	-0.864805	0.414942	0.703262	-6.12769
P07900;HSP90AA1;T293;DQEELNKTKPIWTRN	-0.169378	15.9152	-0.310475	0.76821	0.901622	-6.26476
P07910;HNRNPC;S299;EGEDDRDSANGEDDS	0.34563	24.4306	1.42277	0.196524	0.517484	-5.53228
P07910;HNRNPC;S260;SEGGADDSAEEGDLL	0.487233	21.7699	1.4067	0.201055	0.522769	-5.552
P07910;HNRNPC;S233;VEMKNDKSEEEQSSS	0.259727	22.6556	0.697417	0.507374	0.760882	-6.26168
P07910;HNRNPC;S209;QIKQKVDSLLENLEK	0.549045	13.8052	1.08309	0.326218	0.631369	-5.43632
P07910;HNRNPC;S241;EEEQSSSSVKKDETN	0.407985	20.9156	1.40086	0.202725	0.524688	-5.55914
P07947;YES1;S40;GAEPTTVSPCPSSSA	-1.11664	16.8958	-1.98414	0.092768	0.375355	-4.55699
P08047;SP1;S59;GGQESQPSPLALLAA	0.382335	17.1312	1.00203	0.348711	0.64984	-6.0007
P08047;SP1;S7;_MSDQDHSMDEMTAV	-0.35153	15.6298	-0.451595	0.667137	0.851579	-6.13145
P08047;SP1;S2;______MSDQDHSMD	-0.552741	16.6725	-1.28673	0.237891	0.556737	-5.69511
P08047;SP1;T651;RAHLRWHTGERPFMC	-0.511947	15.5649	-0.920402	0.397882	0.690136	-5.6192
P08195;SLC3A2;S165;AAKFTGLSKEELLKV	-0.629216	15.2875	-0.57408	0.586516	0.804326	-6.06399
P08238;HSP90AB1;S255;PKIEDVGSDEEDDSG	0.433875	26.8125	2.20558	0.0620382	0.322107	-4.46483
P08238;HSP90AB1;S261;GSDEEDDSGKDKKKK	0.182293	15.5839	0.529958	0.612037	0.819773	-6.37033
P08238;HSP90AB1;S226;KEREKEISDDEAEEE	0.418907	26.8158	1.78557	0.11602	0.411447	-5.05872
P08238;HSP90AB1;S307;EYGEFYKSLTNDWED	-1.02944	17.4529	-2.39239	0.0469297	0.291468	-4.19275
P08238;HSP90AB1;T285;DQEELNKTKPIWTRN	-0.646122	15.5646	-1.13947	0.304053	0.614636	-5.41028
P08238;HSP90AB1;S482;RMKETQKSIYYITGE	0.216241	15.0459	0.647555	0.540414	0.783617	-6.26981
P08238;HSP90AB1;S532;LKEFDGKSLVSVTKE	0.0638691	17.4336	0.126137	0.903601	0.962207	-6.42575
P08238;HSP90AB1;S452;STNRRRLSELLRYHT	0.354991	14.89	0.592391	0.571928	0.797892	-6.33267
P08238;HSP90AB1;T446;LGIHEDSTNRRRLSE	0.00155395	16.8988	0.00282287	0.997853	0.999218	-6.43474
P08240;SRPRA;Y56;HEALTLKYKLDNQFE	0.0148736	13.0857	0.038941	0.970157	0.988875	-6.24293
P08559;PDHA1;S293;TYRYHGHSMSDPGVS	0.735108	25.1466	1.43813	0.193103	0.514096	-5.51325
P08559;PDHA1;S300;SMSDPGVSYRTREEI	-1.3983	17.4086	-1.27718	0.256818	0.57424	-5.23577
P08559;PDHA1;S130;FTFTRGLSVREILAE	-0.539025	12.7188	-1.14799	0.293181	0.605223	-5.57823
P08559;PDHA1;S232;NRYGMGTSVERAAAS	-2.34777	17.7048	-1.97801	0.117721	0.414577	-4.47355
P08559;PDHA1;T286;PILMELQTYRYHGHS	-2.95067	15.951	-1.43238	0.224005	0.542502	-4.96208
P08621;SNRNP70;S226;YDERPGPSPLPHRDR	0.384909	21.6417	0.586177	0.575965	0.799432	-6.33647
P08651;NFIC;S333;KKTEMDKSPFNSPSP	-0.0868437	20.459	-0.291025	0.779213	0.906321	-6.47688
P08651;NFIC;S339;KSPFNSPSPQDSPRL	-0.0253665	19.6308	-0.0558015	0.957013	0.983265	-6.52206
P08651;NFIC;S323;DMEGGISSPVKKTEM	-0.469777	20.6685	-0.879092	0.408176	0.697119	-6.11459
P08708;RPS17;S113;LKLLDFGSLSNLQVT	-0.420615	21.0858	-1.29597	0.234858	0.55329	-5.68436
P08727;KRT19;S35;GVAFRAPSIHGGSGG	-0.222905	26.8177	-0.549893	0.599308	0.810611	-6.35847
P08727;KRT19;S40;APSIHGGSGGRGVSV	-0.394939	20.0272	-0.322789	0.756182	0.895039	-6.46603
P08727;KRT19;Y61;SSSSSGAYGGGYGGV	-0.290116	22.5789	-0.550457	0.610772	0.819213	-6.20079
P08727;KRT19;S10;SYSYRQSSATSSFGG	0.243589	19.7416	0.676187	0.51998	0.769733	-6.27693
P08727;KRT19;S22;FGGLGGGSVRFGPGV	-0.35009	19.3635	-1.10932	0.302855	0.613611	-5.89173
P08727;KRT19;S14;RQSSATSSFGGLGGG	-0.143452	17.099	-0.291435	0.781941	0.907502	-6.14338
P08727;KRT19;T323;MKAALEDTLAETEAR	0.39436	16.9782	1.01869	0.341252	0.642027	-5.98431
P08727;KRT19;S395;EDHYNNLSASKVL__	-0.275437	16.8578	-0.846675	0.424338	0.708206	-6.14335
P08727;KRT19;Y380;LEQEIATYRSLLEGQ	-0.193591	14.238	-0.603947	0.56723	0.796429	-6.2989
P08758;ANXA5;S277;IRVMVSRSEIDLFNI	0.633078	17.677	1.55916	0.161606	0.474296	-5.36017
P08865;RPSA;S43;QYIYKRKSDGIYIIN	1.03056	18.7708	2.49352	0.0403708	0.274247	-4.0446
P09234;SNRPC;S17;DTYLTHDSPSVRKTH	-1.03807	20.8901	-3.50186	0.00947898	0.162729	-2.58832
P09429;HMGB1;S100;NAPKRPPSAFFLFCS	0.469386	20.2128	1.39071	0.205656	0.525427	-5.5715
P09429;HMGB1;Y109;FFLFCSEYRPKIKGE	-0.633678	14.8307	-1.24392	0.266445	0.583444	-5.42175
P09429;HMGB1;S35;KKKHPDASVNFSEFS	0.87159	18.6974	2.63705	0.0326388	0.249816	-3.83398
P09467;FBP1;T28;EGRKARGTGELTQLL	-0.0235113	14.66	-0.0262419	0.980065	0.992305	-6.43434
P09467;FBP1;S321;RAPVILGSPDDVLEF	-0.0881812	15.0938	-0.204068	0.844811	0.935431	-6.44198
P09525;ANXA4;S12;GGTVKAASGFNAMED	-0.502956	14.3278	-1.05669	0.33706	0.638529	-5.61586
P09543;CNP;S170;EKNQWQLSADDLKKL	-0.606413	17.1509	-1.40217	0.202348	0.524567	-5.55753
P09651;HNRNPA1;S6;__MSKSESPKEPEQL	0.134451	27.9035	0.550166	0.598799	0.810306	-6.35865
P09651;HNRNPA1;S4;____MSKSESPKEPE	0.794208	15.0502	1.94464	0.0916197	0.374381	-4.83789
P09651;HNRNPA1;S364;YGGSSSSSSYGSGRR	0.858739	18.546	1.64786	0.157799	0.469076	-4.95461
P09651;HNRNPA1;S338;GNFGGRSSGPYGGGG	-1.12887	17.1846	-1.12523	0.310847	0.619191	-5.77572
P09651;HNRNPA1;T169;IVIQKYHTVNGHNCE	-0.0945918	16.6	-0.157523	0.880743	0.951968	-6.04609
P09661;SNRPA1;S197;DKKKGGPSPGDVEAI	-0.351876	16.3733	-0.347242	0.738506	0.88659	-6.45702
P09661;SNRPA1;S236;IPGRERRSGPTDDGE	-0.553912	16.4981	-1.25804	0.247519	0.565341	-5.72819
P09758;TACSTD2;S322;GELRKEPSL______	-1.25762	23.8993	-2.93225	0.0215555	0.215408	-3.41138
P09874;PARP1;S75;DVEVDGFSELRWDDQ	-0.141695	14.8063	-0.178652	0.866464	0.946536	-5.88734
P09884;POLA1;S186;MILKKKRSIGASPNP	-1.19746	19.214	-3.49839	0.00952434	0.162729	-2.59317
P09884;POLA1;S209;VPSGKIASPVSRKEP	-1.46413	20.6647	-5.24403	0.00108109	0.0787212	-0.386308
P09884;POLA1;T219;SRKEPPLTPVPLKRA	-1.58242	17.8031	-2.08804	0.101552	0.390145	-4.3432
P09884;POLA1;T1268;LGGPAQLTDEEKYRD	-0.307127	14.4109	-0.657422	0.545025	0.784963	-5.99379
P09972;ALDOC;S45;GSMAKRLSQIGVENT	0.88829	14.4165	2.26255	0.0569715	0.313513	-4.38217
P0C1Z6;TFPT;S180;PAPPEPGSPAPGEGP	0.347001	22.0222	1.20763	0.265243	0.582532	-5.78515
P0C1Z6;TFPT;S252;PTLASPASD______	-0.0503179	18.6048	-0.147149	0.887038	0.954023	-6.51175
P0C1Z6;TFPT;S249;LPYPTLASPASD___	-0.518501	18.068	-0.929361	0.387479	0.682786	-6.00784
P0C1Z6;TFPT;S167;PPEKETLSPPRRTPA	0.349817	19.0095	0.774188	0.472394	0.740394	-5.8681
P0C1Z6;TFPT;T207;RRAGNALTPELAPVQ	-0.130984	15.6397	-0.214948	0.83584	0.932417	-6.49809
P0C623;OR4Q2;Y61;YLNSSPMYFLLGNLS	-1.64799	13.7652	-2.2324	0.10558	0.395934	-4.13755
P0C671;BNIP5;S645;EDQPNITSPKVESPD	-1.74661	21.0458	-1.9867	0.0868641	0.364124	-4.78112
P0C7T5;ATXN1L;T330;AAPAHRGTPDTDLEV	0.24592	19.2925	0.732157	0.487145	0.750035	-6.23589
P0C7T5;ATXN1L;S361;AQRKEEPSPLNLSHH	0.472956	17.7009	1.44301	0.190948	0.512252	-5.50727
P0C7T5;ATXN1L;S284;RNLVRRESEALDSPN	-0.0426693	15.2558	-0.100954	0.922333	0.969931	-6.51812
P0C7T5;ATXN1L;T456;TFPDKEPTPPPITSS	-0.273225	19.6923	-0.657679	0.531138	0.777912	-6.28987
P0CAP2;POLR2M;S179;HPRHRVSSQAEDTSS	0.79029	16.8623	1.80047	0.120106	0.417934	-4.99552
P0CAP2;POLR2M;S72;CEEVRRKSELFNPVS	1.23142	15.8714	2.79642	0.0301253	0.243881	-3.63236
P0DJ93;SMIM13;S60;GDHEPSGSETEEDTS	-0.608261	15.1657	-1.29878	0.240067	0.558247	-5.62242
P0DJ93;SMIM13;S58;QEGDHEPSGSETEED	-0.608261	15.1657	-1.29878	0.240067	0.558247	-5.62242
P10071;GLI3;T669;SRSPGRPTQGALGEQ	1.12568	14.9375	1.06483	0.334944	0.637908	-5.60674
P10074;ZBTB48;S171;QEPRGSHSPQRPQLH	2.52465	17.4635	2.89594	0.0333394	0.252454	-3.42746
P10155;RO60;S19;NEKQIANSQDGYVWQ	-0.0586285	16.3525	-0.0560188	0.957123	0.983279	-6.24202
P10244;MYBL2;T266;TDLDAVRTPEPLEEF	0.359098	16.8303	1.04156	0.331221	0.634815	-5.9615
P10244;MYBL2;S282;KREDQEGSPPETSLP	0.658156	17.1667	1.00198	0.361374	0.661244	-5.85697
P10244;MYBL2;T538;PLKPLPQTPHLEEDL	0.653216	15.0374	1.07534	0.329371	0.634011	-5.44391
P10275;AR;S310;TEDTAEYSPFKGGYT	0.701112	14.6709	1.18299	0.28076	0.594784	-5.75162
P10275;AR;S96;QQQGEDGSPQAHRRG	2.00821	15.8855	3.91585	0.00543855	0.134489	-2.0228
P10398;ARAF;S269;SVSSGRKSPHSKSPA	0.701257	20.9882	1.56084	0.16137	0.474065	-5.35806
P10398;ARAF;S257;SDGTPRGSPSPASVS	-0.252089	20.3785	-0.542928	0.606065	0.8157	-6.08296
P10398;ARAF;S259;GTPRGSPSPASVSSG	0.919189	15.857	1.06533	0.35995	0.659724	-5.29072
P10398;ARAF;S582;PKIERSASEPSLHRT	-3.25879	19.967	-4.32648	0.0196417	0.211261	-2.60969
P10398;ARAF;S186;LLTPQGPSPRTQHCD	1.15956	19.4873	3.43489	0.0103962	0.169977	-2.68214
P10398;ARAF;S157;NRQQFYHSVQDLSGG	0.471223	17.4465	0.583505	0.577666	0.799712	-6.33813
P10412;H1-4;T18;APAPAEKTPVKKKAR	0.87782	26.4432	1.96097	0.0902361	0.371238	-4.8173
P10412;H1-4;S2;______MSETAPAAP	-0.437463	21.6652	-0.559303	0.593204	0.807976	-6.35289
P10412;H1-4;T4;____MSETAPAAPAA	0.00943052	21.0952	0.0126165	0.990414	0.995897	-6.43302
P10636;MAPT;S552;VVRTPPKSPSSAKSR	0.214337	23.7115	0.676245	0.519945	0.769733	-6.27689
P10636;MAPT;T548;KKVAVVRTPPKSPSS	0.214337	23.7115	0.676245	0.519945	0.769733	-6.27689
P10636;MAPT;S519;SGYSSPGSPGTPGSR	-0.0908483	21.798	-0.305611	0.768521	0.901638	-6.47209
P10636;MAPT;S721;PVVSGDTSPRHLSNV	0.27687	22.1209	0.624734	0.551482	0.787763	-6.31198
P10636;MAPT;T529;TPGSRSRTPSLPTPP	0.800791	20.0238	1.91701	0.0954679	0.380811	-4.87668
P10636;MAPT;S531;GSRSRTPSLPTPPTR	1.16544	20.008	1.69599	0.162077	0.475286	-4.79138
P10636;MAPT;T534;SRTPSLPTPPTREPK	-1.82958	17.0684	-3.08135	0.0263755	0.229001	-3.35968
P10636;MAPT;T498;KTPPAPKTPPSSGEP	-0.530215	20.4484	-0.898117	0.398643	0.690743	-6.09761
P10636;MAPT;S713;GAEIVYKSPVVSGDT	3.55779	18.0275	6.92609	0.00186329	0.0959694	-0.596437
P10636;MAPT;S411;LKNRPCLSPKHPTPG	0.149324	18.9299	0.379658	0.715116	0.875302	-6.44429
P10636;MAPT;S579;NVKSKIGSTENLKHQ	1.36794	18.5199	3.92493	0.0053688	0.134185	-2.01
P10644;PRKAR1A;S83;DSREDEISPPPPNPV	0.212891	26.4942	0.813132	0.442118	0.718779	-6.17162
P10644;PRKAR1A;S77;KAGTRTDSREDEISP	-1.57859	18.8734	-2.70684	0.0414514	0.278235	-3.82428
P10644;PRKAR1A;S101;RRRRGAISAEVYTEE	0.225426	15.2497	0.630458	0.550832	0.787395	-6.24736
P10809;HSPD1;S70;IIEQSWGSPKVTKDG	-1.16085	21.6742	-2.22717	0.0608126	0.320925	-4.43804
P11137;MAP2;T1649;KKVAIIRTPPKSPAT	2.1613	18.2635	4.28841	0.0113435	0.175966	-2.25021
P11137;MAP2;S1782;GAEIITQSPGRSSVA	2.59769	17.533	6.25952	0.00130128	0.0861363	-0.316361
P11137;MAP2;S1534;VSDGVTKSPEKRSSL	2.75022	16.8387	3.88698	0.00587082	0.136166	-2.08741
P11137;MAP2;S1653;IIRTPPKSPATPKQL	3.0936	18.6187	6.10966	0.00303869	0.107762	-1.01325
P11137;MAP2;T1605;STAITPGTPPSYSSR	2.37707	16.9401	4.39258	0.0104123	0.169977	-2.16573
P11142;HSPA8;S329;RDAKLDKSQIHDIVL	-0.374839	15.4298	-1.0351	0.334028	0.637553	-5.96797
P11142;HSPA8;S362;NGKELNKSINPDEAV	0.42711	15.0363	0.673643	0.535619	0.780396	-5.80131
P11166;SLC2A1;T478;GASQSDKTPEELFHP	-0.317047	14.3741	-0.645654	0.545798	0.785418	-5.96275
P11171;EPB41;S188;KIEVKEESPQSKAET	-1.44803	17.92	-3.61562	0.00811452	0.153309	-2.43033
P11171;EPB41;S191;VKEESPQSKAETELK	-3.0433	15.6968	-2.41069	0.0600429	0.319239	-3.92197
P11171;EPB41;S104;EEGKEVESDKEKGEG	-0.997688	18.3475	-2.4617	0.0423263	0.280044	-4.09125
P11171;EPB41;S674;MLEDLDKSQEEIKKH	-0.210884	18.9257	-0.51987	0.618703	0.824344	-6.37601
P11171;EPB41;S85;GLSRLFSSFLKRPKS	-0.784565	16.9584	-2.1069	0.0719053	0.337328	-4.60714
P11171;EPB41;S84;RGLSRLFSSFLKRPK	-0.638471	14.1575	-1.47879	0.187947	0.509518	-5.20282
P11171;EPB41;S92;SFLKRPKSQVSEEEG	0.0254887	16.7675	0.0706763	0.945573	0.979017	-6.52101
P11171;EPB41;S664;ENIYIRHSNLMLEDL	0.0100945	16.5868	0.0161697	0.987543	0.995464	-6.52365
P11171;EPB41;S709;SEWDKRLSTHSPFRT	0.370739	14.3173	0.603646	0.577012	0.799432	-5.82383
P11172;UMPS;S214;VAANHNGSPLSIKEA	-0.43836	19.2089	-1.10352	0.305206	0.615569	-5.89783
P11216;PYGB;S430;VDRLRRMSVIEEGDC	0.792101	14.9376	1.45483	0.187984	0.509518	-5.49256
P11274;BCR;S122;ARPDGEGSPGKARPG	-0.159817	21.8652	-0.636412	0.544141	0.784963	-6.30434
P11274;BCR;S459;GLPYIDDSPSSSPHL	0.65185	18.979	1.5637	0.160547	0.473612	-5.35431
P11274;BCR;S1264;APDSKRQSILFSTEV	0.53842	17.1995	1.34485	0.219369	0.537016	-5.62672
P11274;BCR;S473;LSSKGRGSRDALVSG	0.11225	16.4884	0.253724	0.80678	0.918495	-6.48808
P11387;TOP1;S10;GDHLHNDSQIEADFR	0.257071	19.0771	0.720846	0.493669	0.755261	-6.24441
P11387;TOP1;S2;______MSGDHLHND	0.161845	16.7491	0.390277	0.709343	0.872701	-6.38026
P11387;TOP1;S21;ADFRLNDSHKHKDKH	-0.181693	15.8786	-0.247615	0.81601	0.923468	-5.87068
P11387;TOP1;S394;SKDAKVPSPPPGHKW	-1.44736	16.9739	-2.23039	0.0605229	0.320197	-4.4334
P11388;TOP2A;S1393;GSVPLSSSPPATHFP	-0.984533	22.881	-1.72777	0.127193	0.428056	-5.13833
P11388;TOP2A;S1106;DEEENEESDNEKETE	0.0883377	23.9267	0.286837	0.782291	0.907533	-6.47821
P11388;TOP2A;S1247;KNENTEGSPQEDGVE	-0.0473865	22.6931	-0.137935	0.894058	0.956834	-6.51321
P11388;TOP2A;S1525;PIKYLEESDEDDLF_	-0.132452	22.5024	-0.504515	0.628925	0.829239	-6.38446
P11388;TOP2A;S1377;KPQKSVVSDLEADDV	0.290648	21.5334	0.832757	0.431652	0.711292	-6.15519
P11388;TOP2A;S1374;KELKPQKSVVSDLEA	0.195499	17.5496	0.645417	0.538612	0.78216	-6.29827
P11388;TOP2A;S1469;NRRKRKPSTSDDSDS	0.927104	19.1873	1.22925	0.258273	0.575468	-5.76043
P11388;TOP2A;S1213;QMAEVLPSPRGQRVI	-0.3169	22.6376	-1.079	0.315298	0.622348	-5.92334
P11388;TOP2A;S1495;SKKSKGESDDFHMDF	0.587622	17.7743	0.981529	0.358523	0.658323	-6.02012
P11388;TOP2A;S1504;DFHMDFDSAVAPRAK	0.601866	17.8996	1.15303	0.285642	0.599516	-5.84509
P11388;TOP2A;S4;____MEVSPLQPVNE	-1.05173	15.2934	-1.67839	0.143348	0.451584	-5.15626
P11441;UBL4A;S90;EAQRLADSPPPQVWQ	0.108068	17.7343	0.11664	0.910386	0.964701	-6.5162
P11586;MTHFD1;S490;VNGVRRFSDIQIRRL	1.26031	14.7817	2.28301	0.0696701	0.333732	-4.36204
P11717;IGF2R;S2409;LHGDDQDSEDEVLTI	-0.13462	22.8655	-0.419213	0.687248	0.859924	-6.42707
P11717;IGF2R;S2484;LVSFHDDSDEDLLHI	0.448781	22.4959	1.36524	0.213175	0.53139	-5.6023
P11717;IGF2R;S2479;VSSTKLVSFHDDSDE	-0.359272	15.0646	-0.82999	0.437221	0.7153	-6.1296
P11831;SRF;S224;TCLNSPDSPPRSDPT	0.156389	19.9783	0.377928	0.716346	0.875989	-6.445
P11940;PABPC1;S315;ERLRKEFSPFGTITS	-0.172965	16.6076	-0.508663	0.626155	0.827947	-6.3822
P12004;PCNA;S152;ARICRDLSHIGDAVV	0.956275	18.245	1.44292	0.206259	0.526106	-5.19814
P12004;PCNA;S261;KIEDEEGS_______	0.109999	16.8308	0.126783	0.906614	0.963608	-5.86081
P12081;HARS1;S27;GLKQQKASAELIEEE	1.31119	15.1283	2.8134	0.0356288	0.259194	-3.68135
P12268;IMPDH2;S122;ITDPVVLSPKDRVRD	-0.656018	17.6222	-1.85445	0.104768	0.39428	-4.96386
P12268;IMPDH2;S416;KKYRGMGSLDAMDKH	0.0603174	16.8216	0.130759	0.899533	0.960131	-6.51428
P12270;TPR;S2073;QAPRAPQSPRRPPHP	0.524499	22.6773	0.907809	0.393837	0.687483	-6.08886
P12270;TPR;S379;EEELAAMSPTAAAVA	-0.582443	17.2493	-1.11478	0.306137	0.615642	-5.6128
P12270;TPR;S1185;VQGPLNVSLSEEGKS	-0.225579	16.408	-0.627117	0.549885	0.786955	-6.31054
P12532;CKMT1B;S318;GYILTCPSNLGTGLR	-0.219091	16.0863	-0.614914	0.55748	0.790905	-6.31855
P12532;CKMT1B;T410;GQDIRIPTPVIHTKH	0.273898	15.5873	0.661176	0.532202	0.778708	-6.22633
P12694;BCKDHA;S337;TYRIGHHSTSDDSSA	0.985165	20.8207	3.09025	0.0168844	0.200923	-3.17321
P12814;ACTN1;S91;KMRVHKISNVNKALD	-0.577898	13.7793	-1.18348	0.280031	0.594448	-5.75147
P12830;CDH1;S793;DVAPTLMSVPRYLPR	0.829423	17.1332	1.44773	0.204936	0.525282	-5.19255
P12830;CDH1;T790;TRNDVAPTLMSVPRY	1.77157	15.3298	4.05624	0.00618724	0.138161	-1.91085
P12830;CDH1;Y797;TLMSVPRYLPRPANP	-0.929206	15.0487	-1.82995	0.115262	0.410008	-4.95641
P12931;SRC;S17;DASQRRRSLEPAENV	-1.02179	23.5019	-1.42309	0.197256	0.517484	-5.53178
P12931;SRC;S75;NSSDTVTSPQRAGPL	-1.48141	16.828	-1.62222	0.164375	0.479555	-4.87384
P12956;XRCC6;S520;AMNKRLGSLVDEFKE	0.0478961	15.5771	0.142382	0.890669	0.955766	-6.51251
P12956;XRCC6;T455;FTEKIMATPEQVGKM	-0.355545	18.9206	-0.942701	0.376289	0.67408	-6.05739
P13010;XRCC5;S145;LSSRFSKSQLDIIIH	0.335127	15.7336	1.08627	0.312277	0.62056	-5.91582
P13051;UNG;S64;EPGTPPSSPLSAEQL	0.708521	22.2074	2.22925	0.0598801	0.318692	-4.43053
P13051;UNG;T60;AGQEEPGTPPSSPLS	0.708521	22.2074	2.22925	0.0598801	0.318692	-4.43053
P13051;UNG;S23;ARKRHAPSPEPAVQG	0.772558	23.2139	1.5404	0.166894	0.482736	-5.38458
P13051;UNG;S14;LYSFFSPSPARKRHA	0.718081	17.7557	1.78919	0.115401	0.410279	-5.05376
P13489;RNH1;T82;CVLQGLQTPSCKIQK	-0.33668	16.6561	-0.938675	0.378219	0.674458	-6.06114
P13639;EEF2;T57;RAGETRFTDTRKDEQ	1.43585	26.1266	3.07247	0.0177592	0.20537	-3.21312
P13639;EEF2;T59;GETRFTDTRKDEQER	1.53821	15.7924	0.651963	0.54278	0.784278	-5.82931
P13639;EEF2;T435;RIMGPNYTPGKKEDL	-0.264314	20.9938	-0.78201	0.459073	0.731132	-6.19699
P13639;EEF2;S502;RVMKFSVSPVVRVAV	-0.524016	15.8123	-1.48751	0.185704	0.507764	-5.39716
P13798;APEH;S187;KALDVSASDDEIARL	0.0504026	18.9888	0.165987	0.872718	0.948555	-6.50847
P13804;ETFA;S140;SDIIAIKSPDTFVRT	-0.17947	14.5668	-0.324917	0.761095	0.897295	-6.31449
P13804;ETFA;S172;VFSVRGTSFDAAATS	0.544853	17.151	1.10118	0.329591	0.63432	-5.6649
P13807;GYS1;S710;TSGSKRNSVDTATSS	0.850768	18.9336	2.60536	0.0342029	0.254287	-3.88048
P13807;GYS1;S727;STPSEPLSPTSSLGE	-0.643212	17.9288	-1.62224	0.154107	0.464991	-5.22782
P13807;GYS1;S412;YESLLVGSLPDMNKM	1.8067	15.6577	4.07773	0.00872862	0.156114	-2.16653
P13861;PRKAR2A;S99;SRFNRRVSVCAETYN	-0.354326	24.8345	-1.0869	0.312018	0.620347	-5.91517
P13861;PRKAR2A;S80;DAKGDSESEEDEDLE	0.0517311	23.7717	0.100538	0.922706	0.969931	-6.51815
P13861;PRKAR2A;S78;VADAKGDSESEEDED	0.0517311	23.7717	0.100538	0.922706	0.969931	-6.51815
P14174;MIF;S75;IGGAQNRSYSKLLCG	-0.278255	14.4251	-0.353283	0.745735	0.890346	-5.79664
P14373;TRIM27;S512;HGHSMETSP______	0.535997	17.1056	0.716183	0.505456	0.760554	-6.1044
P14618;PKM;S287;FDEILEASDGIMVAR	1.55539	16.6215	3.46164	0.010019	0.167072	-2.6446
P14618;PKM;S37;MCRLDIDSPPITARN	0.54692	19.4745	1.37852	0.209225	0.529275	-5.58628
P14618;PKM;T513;GDVVIVLTGWRPGSG	-0.318703	16.8394	-0.683231	0.515772	0.767595	-6.27192
P14618;PKM;S100;TATESFASDPILYRP	0.648717	16.2275	1.77064	0.118607	0.415495	-5.07911
P14618;PKM;S249;ASFIRKASDVHEVRK	1.70549	15.074	2.85963	0.0239312	0.221202	-3.51653
P14625;HSP90B1;S306;AKEEKEESDDEAAVE	-0.60414	20.3279	-2.14711	0.0677081	0.330807	-4.5493
P14859;POU2F1;S335;RFEALNLSFKNMCKL	-0.376603	13.7615	-1.17397	0.277658	0.59246	-5.82233
P14866;HNRNPL;S101;DPHKTPASPVVHIRG	-0.0580166	18.0226	-0.17533	0.865634	0.946254	-6.5067
P14866;HNRNPL;S52;GRYYGGGSEGGRAPK	-0.238767	17.3281	-0.641248	0.541168	0.783662	-6.30109
P14866;HNRNPL;S589;FSTAQHAS_______	0.432638	16.4291	1.14393	0.289146	0.602661	-5.85492
P14868;DARS1;T52;LVRVRDLTIQKADEV	-0.346817	17.2909	-0.950521	0.372562	0.671357	-6.05007
P14868;DARS1;S249;NNAYLAQSPQLYKQM	-0.061753	15.9575	-0.199556	0.84733	0.936695	-6.50167
P14868;DARS1;S10;SASASRKSQEKPREI	-0.085741	15.6605	-0.159904	0.877343	0.950971	-6.50957
P14923;JUP;S665;PDYRKRVSVELTNSL	1.24193	21.695	3.79226	0.00639837	0.139218	-2.18857
P14923;JUP;S182;SRRALMGSPQLVAAV	0.768205	20.2011	2.27454	0.0559594	0.311057	-4.36473
P15056;BRAF;S446;KTLGRRDSSDDWEIP	0.579693	21.999	1.6945	0.132673	0.436054	-5.18205
P15056;BRAF;S729;PKIHRSASEPSLNRA	1.02165	20.8477	3.31111	0.0123517	0.17719	-2.85698
P15056;BRAF;S151;VARSNPKSPQKPIVR	0.622381	20.857	2.30655	0.0533451	0.304773	-4.31811
P15056;BRAF;S365;GQRDRSSSAPNVHIN	0.444979	19.0343	1.10296	0.318255	0.624857	-5.79992
P15336;ATF2;S112;KKMPLDLSPLATPII	0.435073	19.626	1.38685	0.206782	0.526256	-5.5762
P15336;ATF2;S90;GLFNELASPFENEFK	0.636984	14.5698	1.10422	0.317756	0.62464	-5.56834
P15374;UCHL3;S130;LEESVSMSPEERARY	0.266299	16.1874	0.56764	0.590157	0.806446	-6.28762
P15408;FOSL2;S200;ISPEERRSPPAPGLQ	0.701308	19.5923	0.471663	0.651362	0.842022	-6.40148
P15408;FOSL2;S120;RRRDEQLSPEEEEKR	-0.0977297	16.9483	-0.09517	0.926818	0.970132	-6.51874
P15531;NME1;S120;GRNIIHGSDSVESAE	1.47808	16.4194	2.31255	0.0667291	0.329095	-4.22719
P15531;NME1;S125;HGSDSVESAEKEIGL	-0.631108	14.9172	-0.76841	0.494632	0.755261	-5.54526
P15735;PHKG2;S345;RDPYALRSVRHLIDN	0.653167	17.8934	1.78405	0.122907	0.42111	-5.01725
P15822;HIVEP1;S479;GLFLSHESPKALSIH	-0.202974	17.3351	-0.381101	0.718141	0.876786	-6.10971
P15822;HIVEP1;S65;HLKKIPKSPLRNPLQ	-0.595335	16.758	-1.41646	0.198291	0.518716	-5.54003
P15822;HIVEP1;S1884;PSENTHISPLKCTDN	-0.615914	15.7909	-1.124	0.302494	0.61323	-5.60327
P15880;RPS2;S264;KETVFTKSPYQEFTD	-0.339837	19.6737	-0.994883	0.351948	0.651762	-6.00767
P15880;RPS2;S77;VKDMKIKSLEEIYLF	-0.248132	18.5448	-0.805899	0.446019	0.721174	-6.17759
P15880;RPS2;S281;VKTHTRVSVQRTQAP	-1.11977	16.9898	-0.926952	0.395874	0.689112	-5.58126
P15923;TCF3;S379;AGAPGALSPSYDGGL	-0.952401	18.9337	-2.04894	0.0784326	0.348266	-4.69016
P15923;TCF3;S514;NTSAADHSEEEKKEL	0.515661	13.6664	1.05188	0.327039	0.631808	-5.95082
P15924;DSP;S2821;PSPYNMSSAPGSRSG	-1.10241	20.557	-2.34353	0.0560551	0.311258	-4.07504
P15924;DSP;S2825;NMSSAPGSRSGSRSG	0.0131901	18.6202	0.0286872	0.977891	0.991119	-6.52333
P15924;DSP;S176;GGGYTCQSGSGWDEF	-2.13668	20.4267	-2.62887	0.0336347	0.253242	-3.85458
P15924;DSP;S22;GRMIRAESGPDLRYE	-0.832719	17.6037	-1.64841	0.141956	0.449888	-5.24347
P15924;DSP;S2024;SIAGASASPKEKYSL	-0.803397	16.8494	-1.94144	0.0985129	0.385903	-4.80682
P15924;DSP;S1127;DEKRRRKSVEDRFDQ	1.0524	16.9491	1.5629	0.161582	0.474296	-5.35568
P15924;DSP;S2209;SVQKRSMSFQGIRQP	-2.14909	15.3838	-4.20056	0.0052474	0.134185	-1.84681
P15927;RPA2;S238;KNQLKHMSVSSIKQA	1.49212	15.9317	2.88479	0.0419898	0.279381	-3.58063
P16070;CD44;S706;LNGEASKSQEMVHLV	1.35001	16.526	1.86046	0.132545	0.435943	-4.58313
P16144;ITGB4;S1474;AAYGTHLSPHVPHRV	0.968228	16.0208	1.12898	0.301489	0.612008	-5.77968
P16144;ITGB4;S1069;LELQEVDSLLRGRQV	0.825577	12.8125	1.23115	0.300481	0.61091	-5.13269
P16333;NCK1;S85;GKVKRKPSVPDSASP	1.94238	20.6537	4.49534	0.00260541	0.105842	-1.27441
P16333;NCK1;S166;YVTEEGDSPLGDHVG	-0.237779	15.9252	-0.347009	0.742141	0.888548	-6.12351
P16383;GCFC2;S429;CNHQEGTSSDDELPS	2.55521	20.4785	1.87941	0.118076	0.414868	-4.88297
P16383;GCFC2;T428;NCNHQEGTSSDDELP	-1.2596	21.6868	-2.72967	0.0664901	0.328143	-3.88483
P16383;GCFC2;S180;ESEDDPESEPDDHEK	0.353614	18.8147	0.697135	0.507559	0.760981	-6.26187
P16383;GCFC2;S174;ISGMKRESEDDPESE	-0.179854	17.7895	-0.577309	0.581272	0.801263	-6.34233
P16383;GCFC2;T97;SRTLDVSTDEEDKIH	0.716149	17.1469	1.85768	0.119848	0.417505	-4.90788
P16383;GCFC2;S96;ESRTLDVSTDEEDKI	0.716149	17.1469	1.85768	0.119848	0.417505	-4.90788
P16401;H1-5;S18;TPAPVEKSPAKKKAT	0.209677	27.9444	0.554328	0.596427	0.809051	-6.35585
P16401;H1-5;S2;______MSETAPAET	0.432677	23.737	1.21456	0.262763	0.580052	-5.7774
P16401;H1-5;T11;TAPAETATPAPVEKS	0.336451	23.6046	0.780184	0.460446	0.732033	-6.19805
P16401;H1-5;T39;GAAKRKATGPPVSEL	0.43483	15.6595	0.824574	0.440086	0.716714	-6.10034
P16402;H1-3;T18;IPAPAEKTPVKKKAK	0.411376	24.9751	1.02164	0.340427	0.641367	-5.98093
P16402;H1-3;S37;TAGKRKASGPPVSEL	0.864745	23.82	2.36891	0.0486191	0.295241	-4.22723
P16402;H1-3;T147;KKVAGAATPKKSIKK	1.25278	17.331	3.80261	0.00631081	0.138434	-2.17455
P16403;H1-2;T4;____MSETAPAAPAA	1.59882	21.4535	2.32161	0.0968681	0.383154	-4.05397
P16455;MGMT;S201;GAGATSGSPPAGRN_	0.414641	21.1591	1.54632	0.164635	0.479643	-5.37671
P16615;ATP2A2;S663;EFDELNPSAQRDACL	-0.337547	19.784	-1.08116	0.314395	0.622179	-5.9211
P16949;STMN1;S16;KELEKRASGQAFELI	2.22516	24.9382	9.36077	2.70571e-05	0.0179866	3.12518
P16949;STMN1;S25;QAFELILSPRSKESV	0.406946	23.9124	1.00614	0.347118	0.647779	-5.99642
P16949;STMN1;S38;SVPEFPLSPPKKKDL	0.45722	25.4367	1.20324	0.267203	0.584096	-5.78979
P16949;STMN1;S63;AAEERRKSHEAEVLK	1.71501	22.7008	4.24922	0.00354691	0.115217	-1.58719
P16949;STMN1;S46;PPKKKDLSLEEIQKK	2.27201	18.0994	7.06795	0.000171933	0.0397651	1.42181
P16989;YBX3;S346;PRPPNAPSQDGKEAK	1.21564	14.4827	1.5352	0.216116	0.534214	-4.82876
P17028;ZNF24;S274;ILHQRIHSGEKPYGC	-1.28058	16.0264	-2.93154	0.0212158	0.214375	-3.40323
P17028;ZNF24;S39;PDGEEGSSIPWNHLP	1.87488	15.9849	2.17508	0.0917206	0.374381	-4.14768
P17028;ZNF24;T330;INHQRIHTGEKPYEC	-0.888793	14.7881	-1.1151	0.306946	0.616013	-5.61173
P17029;ZKSCAN1;S208;PAPPHEGSPRDQAMA	-0.0505415	17.4672	-0.132335	0.898331	0.95938	-6.51405
P17029;ZKSCAN1;S13;SREATGLSPQAAQEK	1.07821	18.4572	3.00677	0.0190322	0.210887	-3.29395
P17029;ZKSCAN1;S548;RERASEYSPASLDAF	0.299778	13.5947	0.90799	0.39317	0.687217	-6.08931
P17029;ZKSCAN1;T428;VLHQRIHTGEKPHEC	0.621015	13.4192	2.23418	0.0594399	0.318346	-4.42337
P17096;HMGA1;T53;KEPSEVPTPKRPRGR	-1.23786	19.2528	-1.11598	0.300882	0.611243	-5.88414
P17096;HMGA1;S102;EEGISQESSEEEQ__	-0.138738	19.1295	-0.282212	0.785701	0.908764	-6.47966
P17096;HMGA1;S103;EGISQESSEEEQ___	-1.56535	20.4867	-3.27901	0.0130241	0.180893	-2.90741
P17097;ZNF7;S138;WLDSHLGSPGLKVTG	0.39318	15.7185	0.39068	0.720441	0.877617	-5.63774
P17252;PRKCA;Y504;TFCGTPDYIAPEIIA	0.768006	18.3804	1.55183	0.163351	0.47762	-5.36964
P17275;JUNB;S259;RDATPPVSPINMEDQ	0.320297	18.0594	0.775587	0.462627	0.733062	-6.20212
P17275;JUNB;T255;EARSRDATPPVSPIN	0.320297	18.0594	0.775587	0.462627	0.733062	-6.20212
P17480;UBTF;S484;ERGKLPESPKRAEEI	0.400822	23.4284	1.65266	0.141057	0.448371	-5.23782
P17480;UBTF;S412;EKPKRPVSAMFIFSE	1.09026	16.0962	1.55017	0.171451	0.489381	-5.31952
P17535;JUND;S100;LGLLKLASPELERLI	0.12695	17.8236	0.339043	0.744221	0.889144	-6.46026
P17568;NDUFB7;S73;LLKCKRDSFPNFLAC	0.78046	13.8961	1.69434	0.139389	0.447112	-5.10659
P17612;PRKACA;S339;EEEEIRVSINEKCGK	0.126019	19.8785	0.40051	0.700364	0.86803	-6.43541
P17706;PTPN2;S304;LSPAFDHSPNKIMTE	-0.120894	22.1409	-0.494659	0.635531	0.833727	-6.38976
P17706;PTPN2;S298;ELSKEDLSPAFDHSP	1.71624	16.251	3.04728	0.0215949	0.215408	-3.2708
P17812;CTPS1;S575;SDRSGSSSPDSEITE	-0.225196	19.7697	-0.479637	0.645677	0.840699	-6.39764
P17812;CTPS1;S574;YSDRSGSSSPDSEIT	-0.626568	19.6747	-0.942376	0.377045	0.67408	-6.05707
P17812;CTPS1;S562;LQKGCRLSPRDTYSD	0.740135	17.9784	1.81361	0.111307	0.404036	-5.02026
P17844;DDX5;S6;__MSGYSSDRDRGRD	-0.162808	18.0396	-0.507421	0.626984	0.828378	-6.38288
P17844;DDX5;S480;QLVEDRGSGRSRGRG	-1.49065	15.4619	-5.01863	0.00139663	0.0889539	-0.643935
P17861;XBP1;S47;VPAQRGASPEAASGG	0.0453339	15.4311	0.0655197	0.950199	0.980794	-6.18904
P17980;PSMC3;S9;NLLPNIESPVTRQEK	-0.471543	18.1207	-0.613035	0.559029	0.791933	-6.31937
P17987;TCP1;S544;SKDDKHGSYEDAVHS	1.83141	17.6022	4.6874	0.00206134	0.0983437	-1.03729
P17987;TCP1;S551;SYEDAVHSGALND__	0.319596	16.6128	0.819438	0.442783	0.719311	-6.10467
P18031;PTPN1;S295;QDQWKELSHEDLEPP	-0.318767	22.3126	-1.1932	0.270507	0.587092	-5.80117
P18031;PTPN1;S50;RNRYRDVSPFDHSRI	0.670691	20.9042	2.24813	0.0582129	0.316158	-4.40312
P18031;PTPN1;S352;PIKEEKGSPLNAAPY	-0.77046	20.3284	-2.82937	0.024612	0.222659	-3.55224
P18031;PTPN1;S386;LRGAQAASPAKGEPS	-0.904512	17.3765	-1.6921	0.139799	0.447228	-4.93774
P18031;PTPN1;S205;VRESGSLSPEHGPVV	0.160923	15.2047	0.221323	0.835143	0.932417	-5.99875
P18124;RPL7;T17;EVPAVPETLKKKRRN	-0.524504	13.6868	-0.72936	0.497403	0.755819	-5.77489
P18206;VCL;S290;WLRDPSASPGDAGEQ	0.184072	20.9119	0.250403	0.809389	0.920018	-6.48893
P18206;VCL;S721;DEAIDTKSLLDASEE	0.6026	21.6271	1.85588	0.104547	0.393767	-4.96188
P18206;VCL;Y822;KSFLDSGYRILGAVA	0.151874	17.186	0.442349	0.671181	0.853615	-6.41625
P18206;VCL;S346;RARGQGSSPVAMQKA	1.41084	17.2911	1.16293	0.296581	0.60787	-5.50698
P18206;VCL;S809;KAVAGNISDPGLQKS	-0.47521	15.5427	-0.337729	0.749083	0.892596	-5.99619
P18206;VCL;S434;ERDDILRSLGEISAL	0.19708	14.6253	0.646798	0.537767	0.781606	-6.29733
P18206;VCL;S566;AARGEGESPQARALA	0.389296	16.5782	0.950359	0.372639	0.671382	-6.05022
P18433;PTPRA;Y798;YIDAFSDYANFK___	0.274711	16.3097	0.627192	0.549839	0.786955	-6.31049
P18583;SON;S2129;IVNKPHVSDEEEEEP	-0.268696	24.2741	-1.00018	0.349547	0.650494	-6.00251
P18583;SON;S1697;QTLAALLSPKESSGG	-0.448018	23.1989	-1.45205	0.188501	0.509518	-5.49603
P18583;SON;S1556;TVCAAGTSPVGEIGE	-0.473269	22.3895	-1.79397	0.114588	0.409234	-5.04722
P18583;SON;S283;LKSVESTSPEPSKIM	-0.442095	20.0642	-0.84986	0.432625	0.711292	-5.64858
P18583;SON;S287;ESTSPEPSKIMLVEP	-0.461408	18.0386	-0.589811	0.576571	0.799432	-6.30744
P18583;SON;S94;SRKSRCVSVQTDPTD	0.141992	19.8106	0.312947	0.763169	0.898308	-6.46959
P18583;SON;S1782;MPERASESSSEEKDD	-0.34496	16.058	-0.647126	0.544935	0.784963	-6.20103
P18583;SON;S154;NIDLESDSFLKFDSE	-0.188111	18.4279	-0.581912	0.578329	0.800005	-6.33949
P18583;SON;S152;DGNIDLESDSFLKFD	0.108865	17.9293	0.205628	0.844863	0.935431	-6.41029
P18583;SON;S1783;PERASESSSEEKDDY	0.61391	14.7454	0.757535	0.500293	0.7573	-5.55363
P18583;SON;S910;SAMLGSKSPDPYRLA	-0.378154	18.6897	-0.598797	0.570937	0.797872	-6.3017
P18583;SON;S142;ESESKTKSHDDGNID	0.0932501	17.7451	0.221848	0.830575	0.930361	-6.49646
P18583;SON;S2031;LRRRFSRSPIRRKRS	-0.665153	18.024	-1.52855	0.17549	0.49458	-5.37855
P18583;SON;S2029;TPLRRRFSRSPIRRK	-0.665153	18.024	-1.52855	0.17549	0.49458	-5.37855
P18583;SON;T2022;VRLRRSRTPLRRRFS	-0.451804	15.8601	-0.971067	0.362903	0.662356	-6.03061
P18583;SON;S2020;SPVRLRRSRTPLRRR	-0.451804	15.8601	-0.971067	0.362903	0.662356	-6.03061
P18583;SON;S2013;RRRSFSISPVRLRRS	-0.973858	19.5617	-1.05828	0.324704	0.629354	-5.94397
P18583;SON;S2011;VVRRRSFSISPVRLR	-0.973858	19.5617	-1.05828	0.324704	0.629354	-5.94397
P18583;SON;S2009;RSVVRRRSFSISPVR	-0.973858	19.5617	-1.05828	0.324704	0.629354	-5.94397
P18583;SON;T2163;NIAAAKPTPPKSQVT	0.242689	16.1565	0.402739	0.703098	0.869596	-5.97005
P18583;SON;S1769;GRDRSAASPVVSSMP	0.115804	17.2009	0.186049	0.8576	0.941784	-6.50452
P18615;NELFE;S115;QPFQRSISADDDLQE	-0.608695	19.0079	-1.24289	0.258691	0.575656	-5.65651
P18615;NELFE;S181;SGAHSSASPPRSRSR	-1.67816	17.5557	-1.52832	0.16981	0.4861	-5.4
P18615;NELFE;S353;GSLAVQNSPKGCHRD	-0.279544	18.8257	-0.598834	0.567591	0.796429	-6.32887
P18615;NELFE;S131;SRRPQRKSLYESFVS	0.517864	16.8274	0.727405	0.490333	0.752113	-6.23898
P18615;NELFE;S281;TLLRGAFSPFGNIID	-2.22863	14.7376	-4.88325	0.00708559	0.145248	-1.80031
P18615;NELFE;S51;GGVKRSLSEQPVMDT	-1.09935	16.8668	-1.42124	0.204148	0.524688	-5.27159
P18621;RPL17;S142;RINPYMSSPCHIEMI	-3.02864	18.7746	-6.29882	0.00035683	0.054718	0.71454
P18621;RPL17;S111;LKGLDVDSLVIEHIQ	-0.693549	13.2013	-1.46697	0.232588	0.550747	-5.21043
P18669;PGAM1;S118;QVKIWRRSYDVPPPP	0.617858	23.6712	1.51911	0.171484	0.489381	-5.41161
P18669;PGAM1;Y119;VKIWRRSYDVPPPPM	0.832343	19.6087	1.22596	0.259436	0.576229	-5.76414
P18669;PGAM1;S14;VLIRHGESAWNLENR	-0.158076	20.4929	-0.582814	0.577753	0.799729	-6.33893
P18669;PGAM1;S31;GWYDADLSPAGHEEA	-0.409729	16.6637	-1.16881	0.279606	0.594115	-5.82797
P18669;PGAM1;S23;WNLENRFSGWYDADL	3.76667	20.8397	2.37524	0.0627582	0.322865	-4.2098
P18754;RCC1;S11;KRIAKRRSPPADAIP	0.092878	26.9332	0.369941	0.722036	0.878254	-6.44827
P18825;ADRA2C;S358;RSVEFFLSRRRRARS	1.15751	13.9287	3.35089	0.0190041	0.210887	-2.99838
P18827;SDC1;S287;KKDEGSYSLEEPKQA	-1.02954	14.683	-2.35488	0.0551768	0.30945	-4.26941
P18858;LIG1;S141;QEVLEEQSEDEDREA	0.153404	23.6103	0.454648	0.662712	0.849674	-6.41027
P18858;LIG1;T183;EDGDQPTTPPKPLKT	-0.192345	22.3643	-0.47725	0.647294	0.84079	-6.39888
P18858;LIG1;S51;GVVSESDSPVKRPGR	-0.38627	22.7519	-1.31872	0.227535	0.545829	-5.65769
P18858;LIG1;S76;EEEDEALSPAKGQKP	-0.170903	22.012	-0.559419	0.592792	0.807828	-6.35317
P18858;LIG1;S66;KAARVLGSEGEEEDE	-0.170903	22.012	-0.559419	0.592792	0.807828	-6.35317
P18858;LIG1;T195;LKTSKAETPTESVSE	-0.0353187	19.4795	-0.0853217	0.934323	0.973676	-6.51974
P18858;LIG1;S201;ETPTESVSEPEVATK	0.486849	17.2412	1.18559	0.286907	0.600339	-5.7127
P18858;LIG1;S819;LKALVLPSPRPYVRI	0.366097	15.3232	0.664124	0.52735	0.775536	-6.28527
P18887;XRCC1;T453;SSPQKPPTPEETKAA	-0.583039	23.5234	-0.863508	0.416158	0.703336	-6.12823
P18887;XRCC1;S447;TQAAGPSSPQKPPTP	0.293069	23.2313	0.839612	0.428039	0.710548	-6.14938
P18887;XRCC1;S241;STSKPQESPKGKRKL	-0.0369276	22.4523	-0.140353	0.892215	0.955766	-6.51283
P18887;XRCC1;S266;SKPPAQLSPSVPKRP	-0.132879	21.4809	-0.495068	0.635257	0.833727	-6.38954
P18887;XRCC1;T257;LNQEEKKTPSKPPAQ	0.487998	17.739	0.369189	0.726882	0.880886	-5.98391
P18887;XRCC1;S259;QEEKKTPSKPPAQLS	-0.000810593	20.9628	-0.00250328	0.998095	0.999317	-6.43474
P18887;XRCC1;S421;EASHSGGSGDEAPKL	0.656579	15.9384	0.635625	0.558945	0.791933	-6.14468
P18887;XRCC1;S418;EEDEASHSGGSGDEA	0.656579	15.9384	0.635625	0.558945	0.791933	-6.14468
P18887;XRCC1;S226;SSAASSASPVSRAIG	0.0167306	17.072	0.040665	0.969072	0.98887	-6.43215
P19174;PLCG1;S1263;PFEDFRISQEHLADH	0.473825	20.9603	0.941988	0.377076	0.67408	-6.05759
P19174;PLCG1;S1221;AKENGDLSPFSGTSL	-0.38199	17.0306	-0.64643	0.541245	0.783662	-6.23637
P19174;PLCG1;S1248;HGRAREGSFESRYQQ	-0.351999	16.3772	-0.455611	0.667286	0.851579	-6.07503
P19174;PLCG1;S1233;TSLRERGSDASGQLF	1.27975	15.6958	3.11493	0.0162997	0.197545	-3.13763
P19338;NCL;S67;SAKKVVVSPTKKVAV	0.411839	27.8255	1.99736	0.084693	0.360789	-4.76345
P19338;NCL;S563;ELQGPRGSPNARSQP	0.595661	28.0481	2.47667	0.0413946	0.27808	-4.06931
P19338;NCL;T121;PGKALVATPGKKGAA	0.00525296	23.9877	0.0143427	0.988945	0.995897	-6.52368
P19338;NCL;S619;FGFVDFNSEEDAKAA	0.67307	17.9307	2.0432	0.0790885	0.349428	-4.69827
P19338;NCL;T76;TKKVAVATPAKKAAV	0.0485954	21.6968	0.126856	0.902514	0.961723	-6.51484
P19338;NCL;S580;TLFVKGLSEDTTEET	0.077787	15.1004	0.173675	0.870131	0.947539	-6.35937
P19338;NCL;T367;LEKALELTGLKVFGN	0.474266	16.0835	1.61023	0.150062	0.458754	-5.29375
P19338;NCL;S608;VTDRETGSSKGFGFV	0.218439	13.5849	0.623045	0.552413	0.788029	-6.31323
P19338;NCL;S153;DEEEDDDSEEDEEDD	1.64588	21.9616	2.10527	0.0728638	0.33881	-4.61295
P19338;NCL;S145;KNAKKEDSDEEEDDD	1.64588	21.9616	2.10527	0.0728638	0.33881	-4.61295
P19484;TFEB;S122;PKPPPAASPGVRAGH	0.556552	16.2788	1.23784	0.254497	0.572431	-5.75119
P19484;TFEB;S114;HISPAQGSPKPPPAA	0.556552	16.2788	1.23784	0.254497	0.572431	-5.75119
P19525;EIF2AK2;S542;TLTVWKKSPEKNERH	-2.69967	19.4007	-6.98475	0.000185465	0.0411076	1.34915
P19525;EIF2AK2;S83;NKEKKAVSPLLLTTT	-3.39069	18.2053	-5.27547	0.00111369	0.0795205	-0.400903
P19532;TFE3;S560;SSVSPAVSKASSRRS	0.199285	17.7771	0.378388	0.720038	0.877609	-6.30656
P19532;TFE3;S556;DPLLSSVSPAVSKAS	0.199285	17.7771	0.378388	0.720038	0.877609	-6.30656
P19634;SLC9A1;S693;VPAHKLDSPTMSRAR	1.76034	22.3316	4.34085	0.00315464	0.110402	-1.46868
P19634;SLC9A1;S785;FTPAPSDSPSSQRIQ	1.05991	19.5096	2.28591	0.0807362	0.35258	-4.25337
P19634;SLC9A1;S703;MSRARIGSDPLAYEP	1.57146	18.8202	4.7092	0.00200823	0.0975595	-1.01086
P19634;SLC9A1;S796;QRIQRCLSDPGPHPE	0.701184	18.1366	1.90533	0.0971404	0.383539	-4.89302
P19634;SLC9A1;S599;GGMGKIPSAVSTVSM	2.36702	18.15	4.05464	0.00465029	0.127752	-1.85546
P19793;RXRA;S21;QVNSSLTSPTGRGSM	0.367222	17.1548	0.557636	0.600151	0.811103	-5.88998
P19838;NFKB1;S907;QAHSLPLSPASTRQQ	0.0317559	18.0226	0.0846658	0.934826	0.973835	-6.5198
P19838;NFKB1;S903;KTTSQAHSLPLSPAS	0.90694	15.7888	1.12622	0.320517	0.626259	-5.38525
P19838;NFKB1;T939;SFRKLSFTESLTSGA	0.494518	15.4368	0.370096	0.726246	0.880517	-5.98354
P20020;ATP2B1;S1155;PEFRIEDSEPHIPLI	2.19263	19.8646	2.08751	0.0748091	0.343314	-4.63828
P20020;ATP2B1;T1165;HIPLIDDTDAEDDAP	1.1045	17.4616	1.0665	0.326717	0.631645	-5.87408
P20042;EIF2S2;S2;______MSGDEMIFD	0.0362106	25.8811	0.126448	0.902825	0.961862	-6.51489
P20042;EIF2S2;S105;VKDLKIESDVQEPTE	0.64977	19.6977	2.30811	0.0532212	0.304719	-4.31584
P20042;EIF2S2;T111;ESDVQEPTEPEDDLD	0.547427	15.9902	0.631823	0.569493	0.796796	-5.64424
P20042;EIF2S2;S67;DTRKKDASDDLDDLN	0.437497	16.641	1.25202	0.249583	0.567859	-5.73507
P20290;BTF3;S158;LNQLGADSLTSLRRL	-0.868154	19.3429	-1.6995	0.131938	0.434847	-5.17559
P20290;BTF3;S173;AEALPKQSVDGKAPL	0.236359	15.4873	0.714517	0.497345	0.755819	-6.24913
P20290;BTF3;S201;VENFDEASKNEAN__	-1.00428	14.9443	-1.30643	0.246038	0.563945	-5.23408
P20618;PSMB1;S68;FSIHTRDSPKCYKLT	0.0894297	18.0509	0.24509	0.813205	0.921787	-6.49046
P20700;LMNB1;S393;ERLKLSPSPSSRVTV	0.935434	23.9335	2.41758	0.0453256	0.287847	-4.15706
P20700;LMNB1;S391;EEERLKLSPSPSSRV	0.347011	24.9854	1.28238	0.239329	0.557733	-5.70015
P20700;LMNB1;S23;GGPTTPLSPTRLSRL	-0.342766	21.9746	-1.04308	0.33056	0.634641	-5.95996
P20700;LMNB1;T20;SRAGGPTTPLSPTRL	-0.318598	21.5311	-1.09505	0.30866	0.616712	-5.90668
P20700;LMNB1;T575;ELFHQQGTPRASNRS	-0.292441	21.1647	-0.717574	0.495578	0.755819	-6.24684
P20700;LMNB1;S405;VTVSRASSSRSVRTT	0.861486	18.918	2.17203	0.0652308	0.32597	-4.51335
P20700;LMNB1;S404;RVTVSRASSSRSVRT	0.861486	18.918	2.17203	0.0652308	0.32597	-4.51335
P20700;LMNB1;S375;LALDMEISAYRKLLE	0.621431	19.0683	1.35882	0.21511	0.533091	-5.61002
P20700;LMNB1;S232;TRLVEVDSGRQIEYE	0.851418	14.7807	2.82597	0.0247342	0.223006	-3.55721
P20700;LMNB1;S200;DLENRCQSLTEDLEF	0.357449	17.2025	0.772794	0.464178	0.733746	-6.20435
P20700;LMNB1;S158;TALGDKKSLEGDLED	0.407818	15.2789	1.04545	0.334716	0.637908	-5.89616
P20700;LMNB1;S210;EDLEFRKSMYEEEIN	0.716055	17.0504	1.35667	0.215779	0.533754	-5.61258
P20742;PZP;S831;LPKCIRVSVQLKASP	0.107394	15.3642	0.314296	0.762181	0.898152	-6.46913
P20749;BCL3;S374;STSQPDPSPDRSANT	-0.811535	19.145	-1.25548	0.263979	0.581103	-5.59281
P20749;BCL3;S41;KRPLRAPSPEPAAPR	-0.901569	20.7888	-1.50956	0.174433	0.493431	-5.42384
P20810;CAST;S133;DKKKEKKSLTPAVPV	-0.429686	17.6555	-0.495838	0.651867	0.842266	-5.7278
P20810;CAST;S373;SELIDELSEDFDRSE	-0.183194	13.997	-0.414897	0.69027	0.862047	-6.42902
P20962;PTMS;S5;___MSEKSVEAAAEL	-0.206469	18.2434	-0.30439	0.769585	0.902018	-6.47238
P20962;PTMS;S2;______MSEKSVEAA	-1.15267	17.4151	-1.43081	0.211028	0.530672	-5.32912
P21127;CDK11B;T595;GSPLKAYTPVVVTLW	-0.217937	23.0086	-0.422365	0.685294	0.858756	-6.42541
P21127;CDK11B;S47;DRDSKRDSLEEGELR	1.13791	16.9877	1.19143	0.271899	0.58834	-5.80261
P21127;CDK11B;S65;MEITIRNSPYRREDS	-0.870333	18.9029	-2.04073	0.0856686	0.361534	-4.67204
P21266;GSTM3;S2;______MSCESSMVL	-1.79266	17.1102	-2.76703	0.0319162	0.247734	-3.68154
P21266;GSTM3;S122;LIRLCYSSDHEKLKP	0.222559	14.6976	0.46068	0.663577	0.849882	-6.26792
P21291;CSRP1;S192;GAGALVHSE______	1.8304	22.3247	4.44685	0.00277174	0.106056	-1.33657
P21333;FLNA;S2152;TRRRRAPSVANVGSH	2.78522	26.3221	5.46999	0.000901696	0.0737934	-0.189225
P21333;FLNA;S2158;PSVANVGSHCDLSLK	1.73893	16.7866	3.33875	0.0118918	0.17719	-2.81822
P21333;FLNA;S1459;KCSGPGLSPGMVRAN	1.89261	22.3881	2.47639	0.0420685	0.279555	-4.07663
P21333;FLNA;S1084;LQGGSAGSPARFTID	2.59209	20.7495	2.44278	0.0442048	0.2852	-4.12554
P21333;FLNA;S2327;PFVVPVASPSGDARR	2.17039	20.3404	2.52276	0.0392948	0.270409	-4.00912
P21333;FLNA;S2128;ADQHVPGSPFSVKVT	-0.8458	18.3753	-1.4593	0.214665	0.532946	-5.22075
P21333;FLNA;S1630;GGDEIPFSPYRVRAV	2.75768	17.9375	2.61591	0.034278	0.25458	-3.87345
P21333;FLNA;S2033;NGQHVASSPIPVVIS	2.16206	16.9101	2.99007	0.0199633	0.212306	-3.33129
P21333;FLNA;S2032;KNGQHVASSPIPVVI	2.16206	16.9101	2.99007	0.0199633	0.212306	-3.33129
P21333;FLNA;T2336;SGDARRLTVSSLQES	3.08241	16.4764	3.96117	0.00533325	0.134185	-1.98948
P21333;FLNA;S1533;GDEEVPRSPFKVKVL	2.06868	18.8927	2.67335	0.0315202	0.247372	-3.78983
P21333;FLNA;S2053;DASRVRVSGQGLHEG	1.71201	18.5251	2.06595	0.0772398	0.346732	-4.66897
P21333;FLNA;S2510;GPYHIGGSPFKAKVT	0.137509	17.5533	0.265047	0.803412	0.916682	-6.19682
P21333;FLNA;S2615;HVGSRLYSVSYLLKD	1.26186	14.398	2.54525	0.060408	0.320197	-3.95572
P21333;FLNA;S2414;NGTHIPGSPFKIRVG	1.48034	16.8243	1.92516	0.101909	0.390145	-4.83145
P21333;FLNA;T2599;VGVHGPRTPCEEILV	-0.453435	15.9417	-0.573453	0.590801	0.806652	-6.13539
P21333;FLNA;S977;DLSKIKVSGLGEKVD	1.54776	15.4671	2.84221	0.0439038	0.284481	-3.62663
P21359;NF1;S2597;HPHLRKVSVSESNVL	0.443286	18.8507	0.924468	0.404981	0.695496	-5.91104
P21359;NF1;S2599;HLRKVSVSESNVLLD	1.41485	16.1181	1.62807	0.195699	0.516892	-4.73459
P21359;NF1;S2802;DKENVELSPTTGHCN	-1.1838	16.8064	-2.66156	0.0314796	0.247372	-3.79801
P21359;NF1;S2543;KLLGTRKSFDHLISD	0.703214	16.548	1.57057	0.158958	0.471074	-5.34542
P21359;NF1;S864;NSGLATYSPPMGPVS	-1.02994	16.4537	-0.595678	0.576946	0.799432	-5.86611
P21675;TAF1;T1154;DDDTASVTSLNSSAT	-0.092098	15.8912	-0.102133	0.923362	0.970045	-5.91362
P21796;VDAC1;S104;LTFDSSFSPNTGKKN	-0.652295	21.9337	-2.73369	0.0283105	0.23607	-3.69225
P21796;VDAC1;T65;LETKYRWTEYGLTFT	1.1385	14.7309	1.75239	0.122693	0.420802	-5.10511
P21860;ERBB3;S686;RYLERGESIEPLDPS	0.949	21.2379	2.98075	0.0197593	0.21137	-3.3317
P21860;ERBB3;S982;YLVIKRESGPGIAPG	3.63193	19.2048	4.25433	0.00520062	0.134185	-1.8208
P22059;OSBP;S351;CSGKGDMSDEDDENE	0.0571705	23.9582	0.194123	0.851427	0.938443	-6.50285
P22059;OSBP;S193;MLAESDESGDEESVS	0.00958291	22.3313	0.0407796	0.968576	0.988743	-6.52287
P22059;OSBP;S190;AVKMLAESDESGDEE	0.00958291	22.3313	0.0407796	0.968576	0.988743	-6.52287
P22059;OSBP;S386;SNISGASSDISLDEQ	-0.0543886	18.2209	-0.09744	0.926007	0.970101	-6.18608
P22059;OSBP;S389;SGASSDISLDEQYKH	-0.158706	16.9971	-0.43729	0.674678	0.85441	-6.41866
P22059;OSBP;S240;TALQRSLSELESLKL	0.193818	18.3793	0.460385	0.658781	0.847288	-6.40743
P22087;FBL;S124;VYGEKRVSISEGDDK	-0.484688	21.1203	-1.36847	0.212208	0.530806	-5.59841
P22102;GART;T682;VKAFAHITGGGLLEN	0.33089	13.8793	1.08079	0.314551	0.622179	-5.92149
P22102;GART;S796;GSVLKNGSLTNHFSF	0.238802	13.8875	0.837968	0.428903	0.710765	-6.15078
P22234;PAICS;S27;EVYELLDSPGKVLLQ	-0.993034	22.9169	-4.41416	0.00287614	0.107044	-1.37513
P22234;PAICS;S107;CRRIATGSFLKRNPG	-0.250626	15.8726	-0.786843	0.456411	0.729202	-6.1931
P22234;PAICS;T238;YRDLKEVTPEGLQMV	-1.38377	14.5208	-2.03193	0.0958812	0.381311	-4.47974
P22314;UBA1;S820;ELQSANASVDDSRLE	-0.0614541	20.0951	-0.121074	0.906965	0.963608	-6.51562
P22314;UBA1;S816;VSDQELQSANASVDD	-0.0614541	20.0951	-0.121074	0.906965	0.963608	-6.51562
P22314;UBA1;S810;SGVKIHVSDQELQSA	0.552016	17.0249	1.51589	0.172022	0.490128	-5.41565
P22314;UBA1;S835;ELKATLPSPDKLPGF	-0.760602	17.6517	-1.32196	0.226752	0.544666	-5.65378
P22314;UBA1;S46;NGMAKNGSEADIDEG	0.13171	18.6513	0.463511	0.656642	0.84556	-6.40587
P22314;UBA1;S13;LSKKRRVSGPDPKPG	-0.378922	18.2401	-0.578727	0.580715	0.801012	-6.34109
P22392;NME2;S131;KSAEKEISLWFKPEE	0.478029	13.8789	0.658316	0.544504	0.784963	-5.66987
P22392;NME2;S120;GRNIIHGSDSVKSAE	0.597532	17.2357	0.926888	0.405081	0.695496	-5.83208
P22392;NME2;S122;NIIHGSDSVKSAEKE	-0.129949	16.4597	-0.322325	0.756336	0.895068	-6.46632
P22392;NME2;T94;GRVMLGETNPADSKP	-0.225829	20.4718	-0.510639	0.624845	0.827262	-6.38111
P22392;NME2;S44;AMKFLRASEEHLKQH	-0.445108	16.0434	-1.30106	0.233202	0.551096	-5.67842
P22466;GAL;S116;LDLPAAASSEDIERS	-0.375538	18.1712	-0.223563	0.829413	0.929952	-6.49597
P22626;HNRNPA2B1;S85;AMAARPHSIDGRVVE	0.167548	20.1558	0.517359	0.620369	0.825307	-6.37741
P22626;HNRNPA2B1;S259;GGGNFGGSPGYGGGR	0.331752	20.8271	1.09696	0.307877	0.616391	-5.90469
P22626;HNRNPA2B1;S225;NFGPGPGSNFRGGSD	1.69414	17.3743	1.59356	0.154592	0.465851	-5.31598
P22626;HNRNPA2B1;S344;GPGGSGGSGGYGGRS	-2.4029	16.7435	-3.96509	0.00525113	0.134185	-1.9772
P22626;HNRNPA2B1;S189;AEVRKALSRQEMQEV	0.401692	15.3481	0.445272	0.671544	0.853615	-6.13444
P22626;HNRNPA2B1;S201;QEVQSSRSGRGGNFG	0.375859	14.1268	0.576313	0.588351	0.805391	-5.87877
P22670;RFX1;S204;HGTQQVHSPPEQSPV	-0.171849	16.912	-0.191151	0.857548	0.941784	-6.27751
P22670;RFX1;S159;QAKPGHVSPLQLTNI	-0.134394	16.5285	-0.275917	0.793198	0.912997	-6.14833
P22681;CBL;T615;PWTGRELTNRHSLPF	1.6647	18.2608	4.27638	0.00341649	0.115217	-1.55009
P22681;CBL;S669;PKIKPSSSANAIYSL	0.553853	18.1778	0.963801	0.377832	0.674342	-5.8941
P22694;PRKACB;T198;RVKGRTWTLCGTPEY	-0.367637	24.456	-1.2704	0.243333	0.561078	-5.714
P23193;TCEA1;S100;PAITSQNSPEAREES	1.3284	22.564	2.03664	0.0806697	0.35258	-4.71057
P23246;SFPQ;T476;MYQKERETPPRFAQH	-0.140648	17.0376	-0.383664	0.713995	0.874734	-6.38309
P23246;SFPQ;S273;GRSEEKISDSEGFKA	-0.279786	15.5353	-0.74301	0.484571	0.74802	-6.16613
P23258;TUBG1;S284;TTDQSVASVRKTTVL	1.02124	15.9178	1.52348	0.177589	0.497618	-5.324
P23381;WARS1;S467;FMTPRKLSFDFQ___	2.2171	20.0753	5.68049	0.000671314	0.0686741	0.0900034
P23396;RPS3;T221;KDEILPTTPISEQKG	0.0182923	25.7686	0.0518429	0.960064	0.984873	-6.52229
P23396;RPS3;S209;KPLPDHVSIVEPKDE	-0.302435	16.6171	-0.347699	0.749549	0.892596	-5.79891
P23396;RPS3;T242;AMPQPVPTA______	-0.97343	17.0681	-1.73556	0.140656	0.448132	-4.84752
P23443;RPS6KB1;S447;GSPRTPVSPVKFSPG	-0.705438	24.2583	-2.69961	0.0297643	0.242496	-3.7422
P23443;RPS6KB1;T252;HDGTVTHTFCGTIEY	-0.484036	21.0672	-1.15229	0.285927	0.599578	-5.84589
P23443;RPS6KB1;Y259;TFCGTIEYMAPEILM	0.0681964	17.9714	0.138381	0.89431	0.956853	-6.23309
P23443;RPS6KB1;S441;SPRRFIGSPRTPVSP	-0.478766	22.8735	-1.55843	0.161777	0.474669	-5.36112
P23443;RPS6KB1;S452;PVSPVKFSPGDFWGR	-1.35953	20.9699	-4.50465	0.00257263	0.105676	-1.26192
P23443;RPS6KB1;S427;ESVKEKFSFEPKIRS	-0.266566	20.4726	-0.583476	0.577365	0.799676	-6.33849
P23443;RPS6KB1;T444;RFIGSPRTPVSPVKF	-0.338849	21.2794	-1.1824	0.274504	0.591108	-5.81308
P23511;NFYA;S326;FSPKEKDSPHMQDPN	0.273166	18.6717	0.708376	0.500928	0.757658	-6.25367
P23528;CFL1;S3;_____MASGVAVSDG	0.722924	21.3184	1.2707	0.244006	0.561293	-5.71324
P23528;CFL1;S41;KAVLFCLSEDKKNII	-0.0866732	16.4949	-0.257843	0.803721	0.916864	-6.48692
P23528;CFL1;S156;LAEKLGGSAVISLEG	0.199356	18.44	0.516681	0.620819	0.82536	-6.37778
P23588;EIF4B;S422;RERSRTGSESSQTGT	-0.0534405	22.7591	-0.103137	0.920716	0.969009	-6.51786
P23588;EIF4B;S425;SRTGSESSQTGTSTT	2.09074	21.3587	1.45669	0.188087	0.509518	-5.49024
P23588;EIF4B;S459;NKEEDCHSPTSKPPK	0.0332596	23.7082	0.11111	0.914554	0.96666	-6.51692
P23588;EIF4B;S93;DRSRLPKSPPYTAFL	0.206121	22.5458	0.392585	0.706181	0.871168	-6.43865
P23588;EIF4B;S406;RPRERHPSWRSEETQ	-0.220499	23.4766	-0.733955	0.486114	0.749097	-6.23453
P23588;EIF4B;S498;PPARSQSSDTEQQSP	-0.0496298	20.3283	-0.174771	0.866058	0.946445	-6.50681
P23588;EIF4B;S504;SSDTEQQSPTSGGGK	-0.256117	16.4529	-0.399307	0.701407	0.8683	-6.43577
P23588;EIF4B;S445;RRRESEKSLENETLN	0.346767	21.5158	0.997584	0.350721	0.650964	-6.00504
P23588;EIF4B;S192;GRDRNRDSDKTDTDW	-0.736724	18.6041	-1.99237	0.0853258	0.361373	-4.77051
P23588;EIF4B;S131;VRLPREPSNPERLKG	0.147654	17.1328	0.3809	0.714234	0.874864	-6.44377
P23588;EIF4B;S359;SQSTRAASIFGGAKP	0.382099	16.6047	1.288	0.237474	0.556483	-5.69364
P23588;EIF4B;S518;KVAPAQPSEEGPGRK	-0.322087	13.8649	-0.489018	0.649204	0.84146	-5.9168
P23588;EIF4B;S597;ASKYAALSVDGEDEN	-0.208786	15.4069	-0.426334	0.68229	0.857541	-6.42379
P23634;ATP2B4;T1181;IEEELPRTPLLDEEE	-0.947045	18.2503	-2.83541	0.0243962	0.222643	-3.54342
P23677;ITPKA;T8;MTLPGGPTGMARPGG	-0.307276	17.2156	-0.482126	0.653647	0.843261	-5.92055
P23771;GATA3;S115;TASPWNLSPFSKTSI	-0.574595	19.6913	-1.77826	0.117279	0.413841	-5.0687
P23771;GATA3;S162;PTPPKDVSPDPSLST	1.24422	22.1635	3.61422	0.00812987	0.153309	-2.43225
P23921;RRM1;S631;IYTRRVLSGEFQIVN	1.36741	15.6529	3.62894	0.00796913	0.152763	-2.41194
P24534;EEF1B2;S106;DDIDLFGSDDEEESE	-0.245262	20.786	-0.734115	0.486022	0.749097	-6.2344
P24534;EEF1B2;S8;MGFGDLKSPAGLQVL	-0.0658024	16.606	-0.161148	0.876392	0.950443	-6.50935
P24588;AKAP5;S178;DQATKAKSTQDLSEG	2.53097	18.3463	5.29359	0.00281588	0.106235	-1.06061
P24864;CCNE1;S103;IIAPSRGSPLPVLSW	-0.723213	14.8436	-1.13267	0.317538	0.624416	-5.40256
P24928;POLR2A;Y1853;YSPSSPEYTPTSPKY	-0.719578	17.3522	-1.8806	0.107315	0.398774	-4.8887
P24928;POLR2A;S1864;SPKYSPTSPKYSPTS	-0.427987	19.1422	-0.595408	0.57645	0.799432	-5.86696
P24928;POLR2A;S1871;SPKYSPTSPKYSPTS	-0.427987	19.1422	-0.595408	0.57645	0.799432	-5.86696
P24928;POLR2A;Y1902;YSPTSPVYTPTSPKY	-0.482778	16.4337	-0.554066	0.615676	0.822114	-5.69402
P24928;POLR2A;S217;QEKKILLSPERVHEI	0.0411169	14.4308	0.115732	0.911017	0.964889	-6.51634
P24941;CDK2;Y15;EKIGEGTYGVVYKAR	0.561714	23.8308	2.44195	0.0435894	0.283638	-4.1202
P24941;CDK2;T14;VEKIGEGTYGVVYKA	-0.418474	21.9839	-1.12777	0.295482	0.60688	-5.87221
P24941;CDK2;Y19;EGTYGVVYKARNKLT	0.854062	17.2523	2.33222	0.0513385	0.300763	-4.28068
P24941;CDK2;T160;GVPVRTYTHEVVTLW	0.348394	21.1013	0.805822	0.446073	0.721174	-6.17764
P25054;APC;S2674;NNPRSGRSPTGNTPP	-0.218154	18.096	-0.322631	0.762322	0.898152	-5.96723
P25054;APC;S2835;TQSPKRHSGSYLVTS	0.458073	18.3435	1.24891	0.256625	0.57424	-5.67916
P25054;APC;T1438;MPPSRSKTPPPPPQT	-0.364606	16.61	-0.790698	0.454295	0.72768	-6.18999
P25054;APC;S2093;PDSEHGLSPDSENFD	0.251342	16.5394	0.767512	0.467121	0.735429	-6.20853
P25054;APC;S2088;KDIQRPDSEHGLSPD	-0.298413	15.7266	-0.962477	0.366918	0.665924	-6.03878
P25054;APC;S1042;QLNSGRQSPSQNERW	0.189191	17.358	0.585509	0.576035	0.799432	-6.33726
P25054;APC;S1360;EFSSGAKSPSKSGAQ	-0.145596	17.2111	-0.428226	0.682913	0.857895	-6.36314
P25054;APC;S780;FDNIDNLSPKASHRS	-0.755451	16.9738	-2.17501	0.0649413	0.325901	-4.50905
P25054;APC;S2449;TFIKEAPSPTLRRKL	-0.0219753	16.8418	-0.0413277	0.968916	0.988813	-6.23726
P25054;APC;S2772;SSSSKHSSPSGTVAA	-0.777913	16.4623	-1.77175	0.118412	0.415086	-5.07759
P25054;APC;S2789;TPFNYNPSPRKSSAD	-2.11861	15.8894	-4.24647	0.00355189	0.115217	-1.58926
P25054;APC;S2283;PSVKSELSPVARQTS	0.0769346	15.8056	0.16012	0.877859	0.950976	-6.48541
P25054;APC;S1774;GKKKKPTSPVKPIPQ	-0.395315	17.4018	-0.94476	0.375305	0.673903	-6.05546
P25054;APC;S2512;RKLPPNLSPTIEYND	-2.03491	16.1734	-2.51888	0.0512372	0.300669	-3.7818
P25098;GRK2;S670;KMKNKPRSPVVELSK	0.341817	21.4119	1.06023	0.323203	0.629002	-5.94259
P25205;MCM3;T722;EEMPQVHTPKTADSQ	0.226387	24.1379	0.551923	0.600247	0.81113	-6.07772
P25205;MCM3;S711;SYDPYDFSDTEEEMP	2.07465	23.5476	1.76999	0.119568	0.417078	-5.08125
P25205;MCM3;Y708;DGDSYDPYDFSDTEE	0.406762	17.2735	0.756844	0.481872	0.746597	-5.88168
P25205;MCM3;S160;KTIERRYSDLTTLVA	0.694975	20.481	1.94574	0.0979181	0.384978	-4.80101
P25205;MCM3;T674;RSEDESETEDEEEKS	-0.262512	21.9759	-0.820269	0.438291	0.715624	-6.16568
P25205;MCM3;S672;KKRSEDESETEDEEE	-0.21048	22.0745	-0.686416	0.513877	0.766886	-6.26964
P25205;MCM3;S668;EKKRKKRSEDESETE	0.374188	18.0856	1.20517	0.266135	0.583444	-5.78789
P25205;MCM3;Y705;DAKDGDSYDPYDFSD	0.440295	17.2607	0.452878	0.672987	0.854408	-5.71391
P25440;BRD2;S301;LAPGSPASPPGSLEP	-0.249627	22.3885	-0.836067	0.429905	0.711292	-6.15239
P25440;BRD2;S298;TAILAPGSPASPPGS	-0.249627	22.3885	-0.836067	0.429905	0.711292	-6.15239
P25490;YY1;S247;EQIIGENSPPDYSEY	0.190921	22.7162	0.761332	0.470581	0.738533	-6.21339
P25490;YY1;T348;KRHQLVHTGEKPFQC	-0.613061	18.6	-1.4225	0.196598	0.517484	-5.53261
P25490;YY1;T378;RTHVRIHTGDRPYVC	0.31285	15.4989	0.519451	0.619211	0.824681	-6.37601
P25685;DNAJB1;T307;EGLPLPKTPEKRGDL	0.082472	15.6702	0.0963676	0.928912	0.971177	-5.86489
P25786;PSMA1;S110;LPVSRLVSLIGSKTQ	-0.320908	13.8684	-0.766155	0.46788	0.736357	-6.2096
P25786;PSMA1;S177;TYLERHMSEFMECNL	0.0887312	13.5399	0.12122	0.907425	0.963608	-6.45715
P25787;PSMA2;S7;_MAERGYSFSLTTFS	-0.0654581	15.5195	-0.134492	0.898043	0.959265	-6.42263
P25788;PSMA3;S250;SLKEEDESDDDNM__	-0.855764	23.3552	-2.05289	0.0782768	0.348195	-4.68571
P25788;PSMA3;S243;AEKYAKESLKEEDES	0.833672	17.1253	1.14005	0.31477	0.622179	-5.26266
P25789;PSMA4;S13;DSRTTIFSPEGRLYQ	-0.641825	18.6109	-2.18808	0.0636837	0.324488	-4.49016
P26045;PTPN3;S359;PAMRRSLSVEHLETK	-0.616102	18.0489	-1.92483	0.0943631	0.377665	-4.86572
[truncated: 8,640 more rows]

## Sheet: TAMR vs parental
	logFC	AveExpr	t	P.Value	adj.P.Val	B
A0A2R8YFR7;ARHGEF5;S1126;SETPGPSSPRQPRKA	1.04144	18.3288	2.46611	0.0547121	0.999786	-4.38435
Q12774;ARHGEF5;S1126;SETPGPSSPRQPRKA	1.04144	18.3288	2.46611	0.0547121	0.999786	-4.38435
A0A2R8YFR7;ARHGEF5;S1405;TALEFSASPGLRRKL	0.111093	17.3367	0.312631	0.763395	0.999786	-4.70613
Q12774;ARHGEF5;S1405;TALEFSASPGLRRKL	0.111093	17.3367	0.312631	0.763395	0.999786	-4.70613
A0A2R8YFR7;ARHGEF5;S983;GASGPGRSPVGQARQ	-0.298016	16.8866	-0.300205	0.778674	0.999786	-4.62915
Q12774;ARHGEF5;S983;GASGPGRSPVGQARQ	-0.298016	16.8866	-0.300205	0.778674	0.999786	-4.62915
A0A590UK10;ARHGEF18;S1037;SRNRRSLSPILPGRH	0.231044	19.9068	0.721647	0.493206	0.999786	-4.65738
Q6ZSZ5;ARHGEF18;S1291;SRNRRSLSPILPGRH	0.231044	19.9068	0.721647	0.493206	0.999786	-4.65738
A0A590UK10;ARHGEF18;S667;AGYDCTNSPTKNGSF	-0.697541	17.9614	-1.2132	0.269365	0.999786	-4.566
Q6ZSZ5;ARHGEF18;S921;AGYDCTNSPTKNGSF	-0.697541	17.9614	-1.2132	0.269365	0.999786	-4.566
A0A590UK10;ARHGEF18;S1035;STSRNRRSLSPILPG	-0.0606818	17.2157	-0.160393	0.877652	0.999786	-4.6968
Q6ZSZ5;ARHGEF18;S1289;STSRNRRSLSPILPG	-0.0606818	17.2157	-0.160393	0.877652	0.999786	-4.6968
A0A590UK10;ARHGEF18;S694;DWRGPPNSPDLKLSD	-0.743742	14.5546	-1.81134	0.140531	0.999786	-4.48581
Q6ZSZ5;ARHGEF18;S948;DWRGPPNSPDLKLSD	-0.743742	14.5546	-1.81134	0.140531	0.999786	-4.48581
A0AVK6;E2F8;S71;KMLISAVSPEIRNRD	-0.153245	18.5184	-0.395677	0.703771	0.999786	-4.69905
A0AVK6;E2F8;S358;SPNTSGSSPVIHFTP	-0.0953506	15.6721	-0.135301	0.897574	0.999786	-4.68906
A0AVK6;E2F8;S417;KINSAPSSPIKTNKA	0.291807	17.3093	0.710941	0.507604	0.999786	-4.6427
A0AVK6;E2F8;S102;DCIHEHLSGDEFEKS	-0.0815321	17.2273	-0.197049	0.84922	0.999786	-4.71332
A0AVK6;E2F8;S396;PNFTRHPSLIKLVKS	0.7988	16.424	1.03236	0.347316	0.999786	-4.59428
A0AVK6;E2F8;S664;KENSSALSPNHRIYS	0.151366	15.199	0.335931	0.747961	0.999786	-4.68746
A0AVT1;UBA6;S951;TKIRNGISFTIWDRW	0.104713	14.7577	0.219597	0.836395	0.999786	-4.67171
A0AVT1;UBA6;S743;QSPKRPPSPIKFDLN	0.421759	13.9378	0.936336	0.390372	0.999786	-4.6141
A0FGR8;ESYT2;S761;PSIASDISLPIATQE	-0.131161	22.4843	-0.437197	0.674743	0.999786	-4.69494
A0FGR8;ESYT2;S758;EPTPSIASDISLPIA	-0.131161	22.4843	-0.437197	0.674743	0.999786	-4.69494
A0FGR8;ESYT2;S739;DLGRSSSSLLASPGH	0.817231	15.3917	1.28983	0.263216	0.999786	-4.57489
A0FGR8;ESYT2;S743;SSSSLLASPGHISVK	1.00068	16.503	1.714	0.129273	0.999786	-4.45066
A0FGR9;ESYT3;S697;LTVPGPHSPGPIKSP	-0.520407	14.9506	-0.549082	0.611632	0.999786	-4.65892
A0JLT2;MED19;S226;KKKKNRHSPDHPGMG	-0.365787	22.0924	-0.868399	0.413176	0.999786	-4.63246
A0JLT2;MED19;S196;PPETPSDSDHKKKKK	0.42195	18.0502	0.594318	0.582685	0.999786	-4.62424
A0JNW5;BLTP3B;S418;NVGSPPKSPTHASPQ	-0.448989	17.6838	-0.733517	0.486705	0.999786	-4.65543
A0JNW5;BLTP3B;S414;VKDHNVGSPPKSPTH	-0.179663	17.2157	-0.244581	0.818219	0.999786	-4.64159
A0JNW5;BLTP3B;S989;GLVYKSGSGEIGSET	0.104325	18.5947	0.100719	0.922568	0.999786	-4.71686
A0JNW5;BLTP3B;S935;MSDNRSMSVDLSHIP	-0.461331	16.704	-0.770693	0.469394	0.999786	-4.64269
A0MZ66;SHTN1;S506;LATSESKSMPVLGSV	0.0959894	20.7989	0.366533	0.72447	0.999786	-4.70172
A0MZ66;SHTN1;S249;QNKLKRQSHLLLQSS	-0.506998	20.398	-1.36066	0.214553	0.999786	-4.53099
A0MZ66;SHTN1;S467;TSSRSLKSLDPENSE	0.279179	18.5059	0.886449	0.403923	0.999786	-4.62919
A0MZ66;SHTN1;T537;FNSPSPPTPEPGEGP	0.332576	14.4441	0.486791	0.646691	0.999786	-4.66724
A0MZ66;SHTN1;T487;ILRRRKVTAEADSSS	-0.123961	15.6275	-0.301736	0.771356	0.999786	-4.70695
A0MZ66;SHTN1;S619;QPENKEDSIENVRET	0.0334299	13.9279	0.0864886	0.933427	0.999786	-4.71719
A0MZ66;SHTN1;S101;NKTLKRISMLYMAKL	-0.282605	15.6501	-0.359471	0.729729	0.999786	-4.7023
A1A4S6;ARHGAP10;S591;EPTCLSASPPNAPPR	-0.609639	17.2729	-1.11746	0.323308	0.999786	-4.58594
A1IGU5;ARHGEF37;S665;GFLARARSPVLWGWS	-1.56908	15.2999	-2.83105	0.0348763	0.999786	-4.37268
A1L020;MEX3A;S308;ENDFLAGSPDAAIDS	-0.341703	17.2179	-0.803678	0.456588	0.999786	-4.63435
A1L170;C1orf226;S18;PKLQASRSFPHLSKP	-1.26176	17.8238	-0.645894	0.538717	0.999786	-4.66879
A1L170;C1orf226;S223;TECRRASSPSLIERN	-0.167008	18.4205	-0.175842	0.868806	0.999786	-4.64082
A1L390;PLEKHG3;S741;FSVRRRESLSYIPKG	-0.763603	20.0895	-1.66048	0.139472	0.999786	-4.46265
A1L390;PLEKHG3;S76;LNVKGPLSPFNSRAA	-0.0468203	19.1894	-0.149807	0.885015	0.999786	-4.71534
A1L390;PLEKHG3;S643;SRSSSVLSLEGSEKG	0.443749	16.3959	0.607426	0.574749	0.999786	-4.62504
A1L390;PLEKHG3;S647;SVLSLEGSEKGLARH	-0.0381788	16.0305	-0.0421393	0.967973	0.999786	-4.64245
A1L390;PLEKHG3;S423;YPNRYRCSPERLKKA	-0.491348	18.561	-1.1283	0.29527	0.999786	-4.58152
A1L390;PLEKHG3;S827;GMESSGGSPGKGPGQ	-0.991503	14.5508	-2.20363	0.062219	0.999786	-4.34087
A2AJT9;BCLAF3;S17;RWKHRSLSPVPRNAE	-0.0242016	18.5985	-0.0636207	0.950997	0.999786	-4.71762
A2AJT9;BCLAF3;S15;SPRWKHRSLSPVPRN	-0.0242016	18.5985	-0.0636207	0.950997	0.999786	-4.71762
A2AJT9;BCLAF3;S100;YKPHRGYSPGRGDSN	0.127266	18.3393	0.350401	0.736035	0.999786	-4.70311
A2AJT9;BCLAF3;S139;QKVQGGHSPDDHRVR	-0.1465	17.9676	-0.29814	0.773995	0.999786	-4.70721
A2AJT9;BCLAF3;S402;KLPDVKPSPINLRKK	0.222629	16.6298	0.587327	0.574878	0.999786	-4.67705
A2AJT9;BCLAF3;S192;SQSTRRGSEDFETRS	0.421749	15.663	0.987266	0.360331	0.999786	-4.60734
A2RU67;FAM234B;S33;TQADSDESEDDLVLN	-0.31823	20.2279	-1.05226	0.326606	0.999786	-4.59718
A2RU67;FAM234B;S30;DPLTQADSDESEDDL	-0.31823	20.2279	-1.05226	0.326606	0.999786	-4.59718
A2RU67;FAM234B;S62;GEAPEPDSDAEVAEA	-0.0816066	16.3441	-0.138233	0.898247	0.999786	-4.66548
A3KN83;SBNO1;S794;KEKKKKKSIDPDSIQ	-0.418997	16.3557	-0.81393	0.451185	0.999786	-4.61742
A4D1S0;KLRG2;S143;AGGSSTPSPRPSTRF	-0.786808	15.9464	-1.00046	0.350056	0.999786	-4.60749
A4D1S0;KLRG2;T141;GAAGGSSTPSPRPST	-0.786808	15.9464	-1.00046	0.350056	0.999786	-4.60749
A4D2B0;MBLAC1;S65;HRESPRGSGGAEAAL	-0.114347	15.9486	-0.195052	0.857009	0.999786	-4.66384
A6ND36;FAM83G;S4;____MAFSQVQCLDD	-0.083929	20.3249	-0.162167	0.875684	0.999786	-4.71486
A6ND36;FAM83G;S760;RLLPDPGSPRLAQNA	0.215592	20.2975	0.503604	0.629541	0.999786	-4.68759
A6ND36;FAM83G;S356;YALVKAKSVDEIAKI	-0.124342	19.9478	-0.398458	0.701809	0.999786	-4.69879
A6ND36;FAM83G;S127;WPQKSDRSIPQLDLG	3.86611	15.9541	4.46717	0.0179311	0.999786	-4.50518
A6ND36;FAM83G;S650;PPPRRQLSAPHITRG	-0.0565463	18.3519	-0.15144	0.883772	0.999786	-4.71528
A6NDB9;PALM3;S143;TDLNKRASLPAGLVG	-0.0734848	19.3379	-0.227749	0.826154	0.999786	-4.71172
A6NDB9;PALM3;S155;LVGTPPESPSEPRED	-0.970072	19.6215	-1.37409	0.225453	0.999786	-4.57245
A6NDB9;PALM3;S436;EKKLELESRGSAEKL	-0.394326	18.7126	-0.728921	0.497649	0.999786	-4.64492
A6NDB9;PALM3;S126;GHRPLSQSIVEAGSV	1.29516	17.4135	1.80082	0.142307	0.999786	-4.53782
A6NDB9;PALM3;S375;GRERGDESPLGAEGA	-0.0300245	18.3864	-0.067108	0.948316	0.999786	-4.71756
A6NDB9;PALM3;S260;GDRKGAGSLELPAWV	-0.142192	16.2882	-0.408119	0.695014	0.999786	-4.69786
A6NDB9;PALM3;S420;GRDEAEMSPVVERKG	0.304606	14.9579	0.457391	0.663285	0.999786	-4.68227
A6NEL2;SOWAHB;S166;KGGGSKGSPGQRPPV	0.521188	17.0581	0.809452	0.444569	0.999786	-4.6428
A6NEL2;SOWAHB;S761;RSVTRKTSFAALLKS	-0.0429079	14.9732	-0.0654046	0.94995	0.999786	-4.70522
A6NFI3;ZNF316;S112;SRGGDAKSPVLQEKG	-0.315989	19.8369	-0.872037	0.411236	0.999786	-4.63181
A6NFI3;ZNF316;S10;ALHTTPDSPAAQLER	0.557448	17.4581	0.975434	0.365879	0.999786	-4.60939
A6NFI3;ZNF316;S22;LERAEDGSECDPDQE	0.135688	14.8231	0.378	0.716295	0.999786	-4.70069
A6NKD9;CCDC85C;S246;KAGATRRSLDDLSAP	-1.03078	19.6835	-1.5734	0.159156	0.999786	-4.48317
A6NKF1;SAC3D1;S402;EGTDRPGSPA_____	0.429466	19.1328	0.957084	0.369456	0.999786	-4.61595
A7E2V4;ZSWIM8;S1156;PETTSDSSPTLSRRP	-0.0548625	18.514	-0.138321	0.893764	0.999786	-4.71575
A7E2V4;ZSWIM8;S1092;VPESSPHSPCEGLPS	0.418489	17.7533	0.956005	0.37472	0.999786	-4.61132
A7E2V4;ZSWIM8;S1130;YNGRGWGSPGRPKKK	-0.201345	18.3177	-0.564521	0.589494	0.999786	-4.68006
A7E2V4;ZSWIM8;S53;KQSAGPNSPTGGGGG	-0.472593	15.5675	-1.03906	0.332305	0.999786	-4.59984
A7E2V4;ZSWIM8;S48;WRGWRKQSAGPNSPT	-0.472593	15.5675	-1.03906	0.332305	0.999786	-4.59984
A7KAX9;ARHGAP32;S706;GTLRSAKSEESLTSL	-0.15654	17.1214	-0.401395	0.701552	0.999786	-4.68758
A7KAX9;ARHGAP32;S709;RSAKSEESLTSLHAV	-0.615885	15.2456	-1.03569	0.345899	0.999786	-4.5942
A7KAX9;ARHGAP32;S871;PFFTLDLSPTEDKSS	0.0870437	17.6097	0.234551	0.822085	0.999786	-4.70625
A7KAX9;ARHGAP32;S892;EKVVYAFSPKIGRKL	0.00276512	18.4968	0.00407651	0.99686	0.999797	-4.71812
A7KAX9;ARHGAP32;S1820;RHAAKAISPEGEDRF	-1.59424	15.1173	-3.26327	0.0209898	0.999786	-4.39234
A7KAX9;ARHGAP32;S587;ASLSRPKSLLVSSPS	-1.29607	15.6588	-3.30235	0.0200767	0.999786	-4.30047
A7MBM2;DISP2;S1252;KTRARQDSQGEEAEP	0.149062	16.2616	0.315398	0.76277	0.999786	-4.68888
A7MCY6;TBKBP1;S504;YGPGRPLSPRRAFEG	0.432345	17.5079	0.577512	0.593984	0.999786	-4.65594
A7MCY6;TBKBP1;S335;RSGGQRHSPLSQRHS	-0.185989	15.0268	-0.285069	0.786854	0.999786	-4.69057
A8CG34;POM121C;S186;PTPLLRPSGRPSPRD	1.18067	19.1052	0.816045	0.459461	0.999786	-4.60692
A8CG34;POM121C;S328;DSSGSGHSAFEPLVA	-0.149664	17.0157	-0.239415	0.819897	0.999786	-4.65672
A8MW92;PHF20L1;S584;KSKQHDYSDYEDSSL	0.147368	17.6173	0.401075	0.699966	0.999786	-4.69854
B2RTY4;MYO9A;S1364;PSPKISSSPKFDSRD	1.29342	17.3189	1.48553	0.227978	0.999786	-4.57171
B2RTY4;MYO9A;S2425;QLKKQQDSLDVVDSS	-0.609881	17.3534	-1.02929	0.3369	0.999786	-4.60179
B2RTY4;MYO9A;S1358;EGDLQFPSPKISSSP	-0.119299	16.334	-0.376639	0.717263	0.999786	-4.70081
B2RTY4;MYO9A;S1230;SVDCLKESPNKQQER	-0.140935	15.4451	-0.429736	0.679918	0.999786	-4.69571
B2RTY4;MYO9A;S1299;VRSLGGISPSEDRRW	0.47682	13.7094	0.854399	0.430321	0.999786	-4.6135
B2RTY4;MYO9A;S1733;AKLHKTMSQGEITKL	-0.26736	16.6903	-0.518524	0.630085	0.999786	-4.64609
B2RTY4;MYO9A;S1258;LVRERPRSLEDLHQK	0.401164	14.8826	0.461698	0.663404	0.999786	-4.64576
B2RXF5;ZBTB42;S328;DSTRARLSPDGVAPT	-0.354834	16.6736	-0.351395	0.737153	0.999786	-4.6917
B4DU55;ZNF879;T367;SRHHRIHTGEKPFHC	-0.293571	12.8442	-0.589976	0.585337	0.999786	-4.62449
B7Z1M9;C2CD4D;S128;AQSRLHVSAPDLRLC	-0.278773	14.8195	-0.649083	0.536371	0.999786	-4.6684
C9JI98;TMEM238;S137;GQRPAPGSRRARRAA	-0.175247	16.0177	-0.267983	0.799185	0.999786	-4.68357
C9JLW8;MCRIP1;S21;KRTSSPRSPPSSSEI	-0.149531	23.978	-0.558373	0.593469	0.999786	-4.68085
E9PAV3;NACA;T2024;QENTQTPTVQEESEE	0.274625	22.1239	1.14703	0.287943	0.999786	-4.57759
E9PAV3;NACA;Y1975;VITKPDVYKSPASDT	0.235153	15.343	0.269697	0.795088	0.999786	-4.70915
L0R819;ASDURF;T17;DSSVLIPTDNSTPHK	-0.170501	16.8336	-0.362053	0.731502	0.999786	-4.67765
O00148;DDX39A;S40;DIKGSYVSIHSSGFR	0.16824	17.6374	0.373231	0.71969	0.999786	-4.70112
O00148;DDX39A;S37;PKKDIKGSYVSIHSS	-0.0376072	15.828	-0.0877157	0.933367	0.999786	-4.69875
O00148;DDX39A;T171;CPHVVVGTPGRILAL	-0.273393	18.2961	-0.682567	0.516168	0.999786	-4.66343
O00151;PDLIM1;S130;SAMPFTASPASSTTA	-0.429612	17.4882	-0.728793	0.515506	0.999786	-4.62668
O00151;PDLIM1;S90;RSEHKVWSPLVTEEG	-0.519984	18.218	-1.55583	0.162387	0.999786	-4.48667
O00159;MYO1C;S536;ADQRTRKSLGRGEFR	0.373629	16.173	0.823761	0.440498	0.999786	-4.6376
O00161;SNAP23;S110;WGDGGENSPCNVVSK	0.0999526	19.6679	0.227787	0.826126	0.999786	-4.71172
O00161;SNAP23;S161;ENLTQVGSILGNLKD	-0.470131	15.6291	-0.899375	0.401932	0.999786	-4.62232
O00161;SNAP23;S20;AHQITDESLESTRRI	-0.0722461	17.738	-0.0846879	0.936505	0.999786	-4.68826
O00161;SNAP23;S34;ILGLAIESQDAGIKT	0.123333	14.9412	0.18265	0.860194	0.999786	-4.71399
O00178;GTPBP1;S47;GGFDSDCSEDGEALN	-0.446362	20.8246	-1.57771	0.157323	0.999786	-4.48165
O00178;GTPBP1;S44;RLHGGFDSDCSEDGE	-0.446362	20.8246	-1.57771	0.157323	0.999786	-4.48165
O00178;GTPBP1;S25;MFAPEPSSPGAARAA	-0.522061	18.1609	-1.42624	0.201982	0.999786	-4.5278
O00178;GTPBP1;S580;LLQTTNNSPMNSKPQ	0.313785	15.3884	0.448276	0.671942	0.999786	-4.6321
O00192;ARVCF;T642;EMDRNFDTLDLPKRT	-0.647863	16.8758	-1.31859	0.227577	0.999786	-4.54038
O00192;ARVCF;S343;LDRLVRRSPSVDSAR	0.521323	15.4179	1.27238	0.256941	0.999786	-4.55981
O00193;SMAP;S17;HGVKRSASPDDDLGS	-0.0592477	26.5555	-0.192036	0.853004	0.999786	-4.71356
O00193;SMAP;S2;______MSAARESHP	-0.00384452	14.1488	-0.00501394	0.996294	0.999797	-4.62947
O00203;AP3B1;S276;NGKNFYESDDDQKEK	-0.375225	22.1823	-1.15833	0.283591	0.999786	-4.5752
O00203;AP3B1;S609;KPAPLLESPFKDRDH	-0.120725	19.1023	-0.35734	0.731051	0.999786	-4.70252
O00204;SULT2B1;S350;PRPNSSPSPSPGQAS	1.28502	17.1263	1.54819	0.181369	0.999786	-4.52439
O00204;SULT2B1;T171;GQLKDPGTPDQFLRD	-0.333806	13.2464	-1.13913	0.291013	0.999786	-4.57925
O00221;NFKBIE;S183;ASGPSDGSPQPCTHP	0.184227	17.5393	0.509317	0.625719	0.999786	-4.68692
O00231;PSMD11;S14;VEFQRAQSLLSTDRE	0.400989	16.9964	0.926964	0.383874	0.999786	-4.62167
O00244;ATOX1;S47;VCIESEHSMDTLLAT	-1.24293	15.6993	-2.14093	0.11549	0.999786	-4.49391
O00244;ATOX1;T50;ESEHSMDTLLATLKK	-0.180693	14.0739	-0.414189	0.698915	0.999786	-4.66083
O00255;MEN1;T526;PPRKPPGTVAGTARG	0.0527425	18.1237	0.120212	0.909819	0.999786	-4.6875
O00255;MEN1;S492;RRGPRRESKPEEPPP	0.516089	16.5998	1.55446	0.162709	0.999786	-4.48698
O00257;CBX4;S291;VAEGEARSPSHKKRA	-0.259512	21.0487	-0.84367	0.42591	0.999786	-4.63689
O00257;CBX4;S415;HVRKRCLSETHGERE	-0.556344	18.8507	-1.19318	0.270534	0.999786	-4.56778
O00264;PGRMC1;S57;QPAASGDSDDDEPPP	0.365105	28.0632	0.925488	0.385181	0.999786	-4.6219
O00264;PGRMC1;S181;GEEPTVYSDEEEPKD	0.37652	27.2947	1.03696	0.333708	0.999786	-4.60025
O00267;SUPT5H;T1034;SEHLEPITPTKNNKV	0.156685	17.0758	0.331745	0.749501	0.999786	-4.70464
O00267;SUPT5H;S666;VGGFAPMSPRISSPM	-0.901864	19.3299	-1.18987	0.272473	0.999786	-4.56856
O00267;SUPT5H;T806;TPHYGSQTPLHDGSR	-0.161228	14.3013	-0.380743	0.718391	0.999786	-4.67627
O00273;DFFA;S315;SISASKASPPGDLQN	0.254758	22.104	0.816399	0.440363	0.999786	-4.64167
O00273;DFFA;S28;CLLRRNYSREQHGVA	0.0719584	15.9148	0.15042	0.887347	0.999786	-4.68664
O00303;EIF3F;S258;LIMKTCFSPNRVIGL	0.124866	20.2781	0.300202	0.77248	0.999786	-4.70706
O00308;WWP2;S211;TPATGEQSPGARSRH	0.211253	19.6442	0.394897	0.704491	0.999786	-4.6991
O00401;WASL;Y256;RETSKVIYDFIEKTG	-0.382629	18.4392	-0.590223	0.573395	0.999786	-4.67659
O00401;WASL;S430;EQNSRPVSCSGRDAL	-0.0530725	15.7705	-0.139755	0.894084	0.999786	-4.69742
O00409;FOXN3;S391;FRSHESPSDTEEDDR	-0.278604	14.6219	-0.579325	0.579991	0.999786	-4.67811
O00410;IPO5;S827;YDEQVEESLQDEDDN	0.159252	17.4104	0.382349	0.713205	0.999786	-4.7003
O00418;EEF2K;T348;KLLQSAKTILRGTEE	-0.173422	21.0591	-0.527806	0.613456	0.999786	-4.68469
O00418;EEF2K;S74;ERYSSSGSPANSFHF	-0.723969	17.6512	-0.977337	0.381013	0.999786	-4.59753
O00418;EEF2K;S72;KSERYSSSGSPANSF	-1.2003	17.9687	-1.06629	0.345308	0.999786	-4.59233
O00418;EEF2K;S445;SGDSGYPSEKRGELD	0.784268	19.3381	2.0749	0.0754294	0.999786	-4.36885
O00418;EEF2K;S470;YSNRKYESDEDSLGS	0.851533	18.3868	1.7466	0.122907	0.999786	-4.44289
O00418;EEF2K;S474;KYESDEDSLGSSGRV	1.21656	14.8746	1.47318	0.183727	0.999786	-4.50594
O00418;EEF2K;S18;EGVDGGQSPRAGHDG	0.931097	18.5895	1.47752	0.182597	0.999786	-4.50496
O00418;EEF2K;S31;DGDSDGDSDDEEGYF	-0.19786	16.6156	-0.408791	0.694543	0.999786	-4.6978
O00418;EEF2K;S27;RAGHDGDSDGDSDDE	-0.19786	16.6156	-0.408791	0.694543	0.999786	-4.6978
O00429;DNM1L;S616;PIPIMPASPQKGHAV	0.0500752	22.9247	0.179767	0.862275	0.999786	-4.71413
O00443;PIK3C2A;S338;ATVTRSQSLNIRTTQ	0.215424	17.7389	0.548999	0.59956	0.999786	-4.68205
O00443;PIK3C2A;S259;KVSNLQVSPKSEDIS	0.191479	14.7736	0.410856	0.697495	0.999786	-4.64885
O00461;GOLIM4;S364;LEEEHDPSPEEQDRE	1.63853	19.258	2.34445	0.0646483	0.999786	-4.45891
O00505;KPNA3;S60;QEESLEDSDVDADFK	-0.0720921	23.0256	-0.250579	0.809119	0.999786	-4.71039
O00512;BCL9;S278;PRPLDRESPGVENKL	0.158402	17.3276	0.529374	0.612421	0.999786	-4.6845
O00512;BCL9;T315;TPNNRAVTPVSQGSN	0.942652	14.4233	2.12629	0.0698508	0.999786	-4.35759
O00515;LAD1;S177;KKGVPEKSPVLEKSS	0.0644563	22.9521	0.24815	0.810926	0.999786	-4.71053
O00515;LAD1;S394;TTLTRSASMKLPDNT	0.372506	21.3276	1.08265	0.313777	0.999786	-4.59099
O00515;LAD1;S356;EEEADMSSPTQRTYS	0.159885	20.9617	0.503649	0.629503	0.999786	-4.68759
O00515;LAD1;S272;KALASEKSPTADAKP	-0.0395857	21.0151	-0.118454	0.908935	0.999786	-4.71638
O00515;LAD1;S423;RRSESVKSRGLPCTE	0.19593	19.2356	0.675652	0.520301	0.999786	-4.66447
O00515;LAD1;S123;EEGRNSLSPVQATQK	0.39971	19.018	0.742554	0.481388	0.999786	-4.654
O00515;LAD1;S121;EAEEGRNSLSPVQAT	0.187216	18.0162	0.486767	0.646166	0.999786	-4.67404
O00515;LAD1;S38;RRRHRNLSSTTDDEA	0.360357	18.6914	0.833665	0.431173	0.999786	-4.63866
O00515;LAD1;T19;SSLARQRTLEDEEEQ	-0.64019	19.6083	-1.79755	0.113983	0.999786	-4.43121
O00515;LAD1;S468;RKENLRLSGVVTSRL	-0.945288	16.0819	-1.08119	0.320635	0.999786	-4.59058
O00559;EBAG9;S36;SGRGRKLSGDQITLP	0.16855	24.2431	0.476129	0.648056	0.999786	-4.69074
O00566;MPHOSPH10;S242;DFFEDIDSDEDEGGL	0.287239	20.219	0.572997	0.584207	0.999786	-4.67892
O00566;MPHOSPH10;S167;LRKSPVFSDEDSDLD	-1.79792	13.9684	-3.5232	0.0346343	0.999786	-4.42937
O00566;MPHOSPH10;S163;SKSDLRKSPVFSDED	1.66033	13.7609	3.32114	0.0405084	0.999786	-4.4357
O00567;NOP56;S520;SKEELMSSDLEETAG	0.281894	23.6865	0.835038	0.430448	0.999786	-4.63842
O00567;NOP56;S519;FSKEELMSSDLEETA	0.057065	19.6997	0.132172	0.898455	0.999786	-4.71596
O00567;NOP56;S570;SKEEPVSSGPEEAVG	0.413967	22.5283	1.17144	0.278612	0.999786	-4.57242
O00567;NOP56;S569;FSKEEPVSSGPEEAV	0.228428	22.0219	0.712542	0.498495	0.999786	-4.65881
O00567;NOP56;S554;PEEAGHRSGSKKKRK	-0.205648	16.7378	-0.214621	0.837083	0.999786	-4.69459
O00571;DDX3X;S594;RSKSSRFSGGFGARD	-0.256981	20.0675	-0.75028	0.476811	0.999786	-4.65278
O00571;DDX3X;S520;VINFDLPSDIEEYVH	0.111931	16.5202	0.252923	0.808477	0.999786	-4.70518
O00571;DDX3X;S82;RSDSRGKSSFFSDRG	0.813761	14.6127	1.93584	0.121216	0.999786	-4.46984
O00571;DDX3X;T323;GCHLLVATPGRLVDM	0.170699	13.8219	0.357877	0.734492	0.999786	-4.68553
O00629;KPNA4;S60;HEDICEDSDIDGDYR	-0.449296	22.538	-0.837996	0.433744	0.999786	-4.63222
O00712;NFIB;S328;KPLFSSASPQDSSPR	0.357972	18.2565	0.869912	0.42252	0.999786	-4.62151
O00743;PPP6C;S197;AFCDLVWSDPEDVDT	0.358452	15.7268	0.427265	0.681884	0.999786	-4.69591
O00750;PIK3C2B;S155;EGSCKKLSPPPLPPR	0.452587	15.3951	0.775905	0.466443	0.999786	-4.639
O00750;PIK3C2B;S1422;KLRLLFPSSHLPSFP	0.397416	13.4924	0.553137	0.616243	0.999786	-4.61728
O00750;PIK3C2B;S13;GNGEHWKSLESVGIS	-0.506219	14.3154	-1.24664	0.251439	0.999786	-4.55621
O00767;SCD;S198;PAVKEKGSTLDLSDL	-0.0120325	19.9049	-0.0455021	0.96494	0.999786	-4.71786
O14492;SH2B2;S310;GCVDPGDSEEDTELS	-0.456085	15.6461	-0.973888	0.361592	0.999786	-4.61271
O14492;SH2B2;S157;DMWHRRASPEPDAAA	-0.133264	14.7841	-0.260716	0.801603	0.999786	-4.70975
O14497;ARID1A;S363;RSHHAPMSPGSSGGG	0.0369924	22.0027	0.158721	0.878236	0.999786	-4.715
O14497;ARID1A;S1751;LLDPGRFSKVSSPAP	0.0558406	17.6612	0.172779	0.867568	0.999786	-4.71443
O14497;ARID1A;S1944;SKFPFGISPAQSHRN	-1.11607	16.7283	-3.07044	0.0173697	0.999786	-4.17626
O14497;ARID1A;S772;PQPGSALSPRQPSGG	-0.377505	15.6253	-0.962865	0.371525	0.999786	-4.61157
O14523;C2CD2L;S662;KEAGLSQSHDDLSNA	-0.606024	21.4274	-0.4565	0.661709	0.999786	-4.69285
O14523;C2CD2L;S468;KLDSPSRSPSKVEVT	0.603826	16.552	1.17897	0.275803	0.999786	-4.57082
O14523;C2CD2L;S464;RIDGKLDSPSRSPSK	1.13753	16.8945	1.75918	0.127296	0.999786	-4.50164
O14523;C2CD2L;S374;QATLPVGSPSRPLSR	-0.142092	16.41	-0.18493	0.862118	0.999786	-4.6854
O14524;NEMP1;S368;ELREFCNSPDCSAWK	-0.607676	15.1868	-1.94056	0.0921782	0.999786	-4.39876
O14544;SOCS6;T142;APWPLRPTNSEETCI	0.283742	15.8545	0.355534	0.736483	0.999786	-4.67806
O14545;TRAFD1;S415;DSQPQETSPELPRRR	0.725609	21.1663	1.56274	0.16103	0.999786	-4.48524
O14545;TRAFD1;S480;RPGCQPSSPCVPKLS	-0.26458	16.4626	-0.303715	0.779909	0.999786	-4.62557
O14578;CIT;S1971;TELRRDKSPGRPLER	0.0986281	21.2533	0.323388	0.755564	0.999786	-4.7053
O14578;CIT;S1993;LSTRRERSPGRLFED	-0.196424	21.0445	-0.547295	0.60067	0.999786	-4.68226
O14578;CIT;S440;SVVSGLDSPAKTSSM	0.0481232	19.3266	0.172277	0.867948	0.999786	-4.71445
O14578;CIT;S480;TRLHRRVSEVEAVLS	0.247891	17.4625	0.551972	0.597625	0.999786	-4.68167
O14578;CIT;S1582;DAKLLGNSLLKLEGD	0.0525168	14.4671	0.13091	0.899419	0.999786	-4.716
O14579;COPE;S13;PGPASGGSGEVDELF	-1.17998	16.4387	-2.56326	0.0592261	0.999786	-4.40158
O14579;COPE;S45;AQRVKLSSPERDVER	0.483185	16.0999	0.671049	0.537115	0.999786	-4.61467
O14579;COPE;S99;AHESRRDSIVAELDR	0.507508	16.4578	1.48072	0.18093	0.999786	-4.50384
O14617;AP3D1;S658;RRPKHRPSEADEEEL	-0.0159442	18.1053	-0.0447839	0.965493	0.999786	-4.71787
O14618;CCS;S267;AGKGRKESAQPPAHL	-0.136161	15.7668	-0.230672	0.825032	0.999786	-4.69962
O14639;ABLIM1;S431;GESPRTLSPTPSAEG	0.00759143	19.0664	0.0160882	0.987761	0.999786	-4.69958
O14639;ABLIM1;S706;MRMDRGVSMPNMLEP	0.0200225	17.0474	0.0389931	0.970117	0.999786	-4.69944
O14646;CHD1;S1677;ASSSGPRSPLDQRSP	-0.199931	20.5504	-0.617478	0.555879	0.999786	-4.67292
O14646;CHD1;S1689;RSPYGSRSPFEHSVE	-0.045046	16.4809	-0.0291515	0.978115	0.999786	-4.68893
O14646;CHD1;S1687;DQRSPYGSRSPFEHS	-0.351853	17.667	-0.7915	0.470744	0.999786	-4.63061
O14646;CHD1;S1683;RSPLDQRSPYGSRSP	-0.141467	15.3697	-0.288543	0.784034	0.999786	-4.69039
O14646;CHD1;S216;KKRQIDSSEEDDDEE	-0.343904	18.3878	-0.818649	0.439158	0.999786	-4.64128
O14646;CHD1;S215;QKKRQIDSSEEDDDE	-0.343904	18.3878	-0.818649	0.439158	0.999786	-4.64128
O14646;CHD1;S1040;ELEPERNSKNWEEII	-0.700119	15.2116	-1.376	0.224935	0.999786	-4.53945
O14647;CHD2;S208;KRKKQDSSDEDDDDD	-0.381298	13.9054	-0.706935	0.505642	0.999786	-4.65197
O14647;CHD2;S207;GKRKKQDSSDEDDDD	-0.381298	13.9054	-0.706935	0.505642	0.999786	-4.65197
O14647;CHD2;S1386;KDDGLEKSPMKKKQK	-0.387374	17.3291	-0.89634	0.398959	0.999786	-4.62738
O14662;STX16;S35;VSSHITSSPLHSRSI	0.148304	18.7058	0.456446	0.663569	0.999786	-4.68826
O14681;EI24;S330;KFPSPHPSPAKLKAT	-0.0585163	20.3187	-0.211637	0.838238	0.999786	-4.71259
O14681;EI24;S326;TSAEKFPSPHPSPAK	-0.0585163	20.3187	-0.211637	0.838238	0.999786	-4.71259
O14683;TP53I11;S14;PPLMKKHSQTDLVSR	-0.0728685	23.4165	-0.17084	0.869098	0.999786	-4.71451
O14686;KMT2D;S4738;EQEDRALSPVIPLIP	0.568334	21.2152	1.52381	0.17007	0.999786	-4.494
O14686;KMT2D;S3130;EEGGRHPSPCQFTIA	0.201537	18.7022	0.608303	0.561621	0.999786	-4.67419
O14686;KMT2D;T2240;TPRHQPSTPDPFLKP	0.749021	18.3386	1.04437	0.354227	0.999786	-4.59559
O14686;KMT2D;S2274;KASEPLLSPPPFGES	0.0795329	18.6265	0.245395	0.812978	0.999786	-4.7107
O14686;KMT2D;S1671;IKLEGPVSPDVEPGK	0.0410699	19.6049	0.152341	0.883087	0.999786	-4.71525
O14686;KMT2D;S1606;LLRNLTMSPLHKRRQ	0.0137248	18.0388	0.0398722	0.969275	0.999786	-4.71792
O14686;KMT2D;S1151;LASELKGSPVLLDPE	-0.324809	17.263	-0.649814	0.535935	0.999786	-4.6683
O14686;KMT2D;S4849;EKGLEGKSPDTGPDW	-0.0465994	17.2986	-0.106139	0.91836	0.999786	-4.71672
O14686;KMT2D;S4359;EPPPGRVSPAAAQLA	0.718295	14.981	0.695619	0.524277	0.999786	-4.63552
O14713;ITGB1BP1;S41;SRSSTVASLDTDSTK	0.203736	16.0966	0.55936	0.595461	0.999786	-4.67124
O14737;PDCD5;S119;NRRKVMDSDEDDDY_	-0.527563	19.5125	-1.16114	0.282534	0.999786	-4.57461
O14745;SLC9A3R1;S290;PALVRSASSDTSEEL	-0.00528804	24.6007	-0.0108371	0.991653	0.999786	-4.71811
O14745;SLC9A3R1;S280;LAEAALESPRPALVR	-0.128305	24.5945	-0.332346	0.749118	0.999786	-4.70459
O14745;SLC9A3R1;S269;GEIQKENSREALAEA	0.440262	23.1317	1.32931	0.224195	0.999786	-4.53799
O14745;SLC9A3R1;S2;______MSADAAAGA	-0.222596	17.171	-0.534637	0.611457	0.999786	-4.67946
O14745;SLC9A3R1;S46;IRLVEPGSPAEKAGL	-0.0800812	17.0198	-0.194338	0.851265	0.999786	-4.71345
O14757;CHEK1;S280;AKRPRVTSGGVSESP	0.16548	17.4043	0.226596	0.831287	0.999786	-4.63088
O14757;CHEK1;S333;SLWDTSPSYIDKLVQ	0.147349	16.2124	0.368516	0.723053	0.999786	-4.70154
O14757;CHEK1;S296;GFSKHIQSNLDFSPV	0.149027	19.7179	0.495458	0.634994	0.999786	-4.68854
O14777;NDC80;S69;SGHGSRNSQLGIFSS	0.0540143	17.0001	0.121527	0.907104	0.999786	-4.70401
O14818;PSMA7;S11;DRAITVFSPDGHLFQ	0.730418	17.3147	1.11275	0.307636	0.999786	-4.5848
O14818;PSMA7;S130;GRRPFGISALIVGFD	1.56586	15.0376	2.26828	0.0717836	0.999786	-4.41173
O14828;SCAMP3;S76;LQPSRKLSPTEPKNY	0.108462	22.5592	0.421936	0.685347	0.999786	-4.6965
O14874;BCKDK;S31;ALALRARSTSATDTH	-2.91977	17.8068	-3.97543	0.00523627	0.999786	-4.05875
O14907;TAX1BP3;S61;GIYVTRVSEGGPAEI	-0.13298	16.3744	-0.259211	0.807622	0.999786	-4.68201
O14908;GIPC1;S232;SAGGRPGSGPQLGTG	-0.072282	18.5951	-0.248705	0.810513	0.999786	-4.7105
O14920;IKBKB;S670;SKVRGPVSGSPDSMN	0.70549	16.3394	0.809651	0.473636	0.999786	-4.60564
O14929;HAT1;S361;DIKRRLISPYKKKQR	0.132021	19.0648	0.382891	0.712821	0.999786	-4.70025
O14936;CASK;S582;SSSCERDSPSTSRQS	-0.00537021	17.7306	-0.00874843	0.99326	0.999786	-4.71811
O14936;CASK;S313;GAVLAAVSSHKFNSF	0.398373	15.2311	0.475582	0.664765	0.999786	-4.62026
O14974;PPP1R12A;S871;ENEQEQQSDTEEGSN	-0.242956	19.5798	-0.725053	0.491236	0.999786	-4.65684
O14974;PPP1R12A;S862;VSFWTQDSDENEQEQ	-0.242956	19.5798	-0.725053	0.491236	0.999786	-4.65684
O14974;PPP1R12A;T696;ARQSRRSTQGVTLTD	0.860109	20.8332	1.06395	0.322296	0.999786	-4.59481
O14974;PPP1R12A;S445;LGLRKTGSYGALAEI	0.0085627	18.4351	0.016283	0.98745	0.999786	-4.71809
O14974;PPP1R12A;S422;PTTATKISPKEEERK	1.36871	17.8646	1.96347	0.105933	0.999786	-4.44163
O14974;PPP1R12A;S910;SLLGRSGSYSYLEER	0.184765	15.9856	0.449146	0.666494	0.999786	-4.69369
O14974;PPP1R12A;S995;RALERRISEMEEELK	-0.262042	16.6194	-0.720845	0.49367	0.999786	-4.6575
O14974;PPP1R12A;S299;SEKRDKKSPLIESTA	0.358625	18.678	0.882297	0.40602	0.999786	-4.62995
O14976;GAK;S829;DRDESEVSDEGGSPI	0.759466	19.1848	1.76173	0.120175	0.999786	-4.4394
O14976;GAK;S826;LMEDRDESEVSDEGG	0.759466	19.1848	1.76173	0.120175	0.999786	-4.4394
O14978;ZNF263;S178;LQELLGPSPQRDPQA	0.258707	14.5217	0.712313	0.506822	0.999786	-4.64253
O14979;HNRNPDL;S241;KVFVGGLSPDTSEEQ	0.0505375	17.8618	0.150225	0.884696	0.999786	-4.71533
O14980;XPO1;S1031;EFAGEDTSDLFLEER	0.0958126	14.3604	0.327769	0.752383	0.999786	-4.70496
O14980;XPO1;S1055;EKHKRQMSVPGIFNP	0.138826	16.5214	0.235737	0.820244	0.999786	-4.71126
O14980;XPO1;T673;DSIIQQATKNVDILK	0.0481036	14.0902	0.125848	0.904554	0.999786	-4.68932
O14981;BTAF1;S224;KLFAKQRSRDAVETN	0.233565	13.6296	0.473327	0.66621	0.999786	-4.64865
O15013;ARHGEF10;S379;RSFIRTKSLIAQDHR	-0.579589	18.9921	-1.14185	0.290038	0.999786	-4.57869
O15013;ARHGEF10;Y1307;RSEDSTIYDLLKDPV	-0.726739	15.3738	-0.964477	0.366595	0.999786	-4.61449
O15014;ZNF609;S576;VRLVEPHSPSPSSKF	-0.772754	19.767	-0.781413	0.459895	0.999786	-4.64756
O15014;ZNF609;S578;LVEPHSPSPSSKFST	-0.138023	20.1632	-0.47044	0.651916	0.999786	-4.69138
O15014;ZNF609;S467;SKRVRTNSMGSATGP	0.247437	19.0847	0.342507	0.741916	0.999786	-4.70374
O15014;ZNF609;S433;TSEDVKASPSSANKR	1.57089	17.605	2.32702	0.0524505	0.999786	-4.31707
O15014;ZNF609;S491;VLDRNCPSPVLIDCP	0.0132541	19.9124	0.0292096	0.977489	0.999786	-4.71802
O15014;ZNF609;S1055;PTLTKAPSLTDLVKS	-0.229009	18.8515	-0.508801	0.626063	0.999786	-4.68698
O15014;ZNF609;S758;CRAEEGKSPFRESSG	0.269546	18.0425	0.657066	0.531511	0.999786	-4.66724
O15014;ZNF609;S358;APPRFCDSPTSDLEM	0.737558	18.4576	1.64601	0.142433	0.999786	-4.46596
O15014;ZNF609;T746;KELESPLTPGKVCRA	0.307431	17.1296	0.719306	0.498064	0.999786	-4.64695
O15014;ZNF609;S1285;DADKARASPSVTCKS	0.0150735	16.9348	0.0436309	0.966565	0.999786	-4.71267
O15014;ZNF609;S842;ASSVKTNSPAYSDIS	0.211885	15.4189	0.250555	0.817292	0.999786	-4.62679
O15015;ZNF646;S1442;RPGERSQSPIRAASS	-1.05265	17.5728	-1.78905	0.165164	0.999786	-4.52106
O15020;SPTBN2;S2171;PEGPGPGSGDEANGP	-1.15844	17.8582	-1.36233	0.214857	0.999786	-4.53086
O15021;MAST4;S156;LKYKRQLSEDGRQLR	-0.692559	22.8382	-2.38492	0.0474554	0.999786	-4.30283
O15021;MAST4;S1523;RKVGRQESVDDLDRD	-0.87645	16.4738	-1.00837	0.346499	0.999786	-4.60593
O15021;MAST4;S137;PMPFRKCSNPDVASG	-1.54293	14.6881	-1.57989	0.174077	0.999786	-4.53488
O15021;MAST4;S1370;YRSGRRKSAGNIPLS	0.967657	16.749	1.35185	0.244298	0.999786	-4.57017
O15021;MAST4;S1779;PGLVAPESPVRKSPS	-0.422332	15.1649	-0.27081	0.797201	0.999786	-4.68341
O15027;SEC16A;S1398;EAPLPPGSFHGDFAY	0.110487	20.9777	0.224292	0.828835	0.999786	-4.7119
O15027;SEC16A;S569;FFKQIDSSPVGGETD	0.959595	20.5813	1.52674	0.170195	0.999786	-4.49379
O15027;SEC16A;S1327;YDPRFTGSFDDDPDP	-0.092285	21.697	-0.203786	0.844178	0.999786	-4.71299
O15027;SEC16A;S1069;VPPQQQASPPQLPKA	0.171782	20.8391	0.445501	0.669005	0.999786	-4.69407
O15027;SEC16A;S2022;HLLQEARSPDPGIVP	-0.0143774	19.6693	-0.041622	0.967927	0.999786	-4.71791
O15027;SEC16A;S125;RAHASPFSGALTPSA	0.289573	17.3111	0.283423	0.794095	0.999786	-4.61778
O15027;SEC16A;S2083;TQPPLSLSPAPETKR	0.54931	21.3203	1.03169	0.336176	0.999786	-4.60131
O15027;SEC16A;T2054;DGKFANLTPSRTVPD	0.559747	19.1655	0.894934	0.411232	0.999786	-4.62051
O15027;SEC16A;S314;RIVNHWASPELRQNP	-0.211309	19.5084	-0.592131	0.571825	0.999786	-4.6764
O15027;SEC16A;S29;RSVFWASSPYRRRAN	-1.81496	16.0848	-2.16861	0.0726219	0.999786	-4.39579
O15027;SEC16A;S1305;DAYRREHSAFGDRPE	1.01375	17.9252	2.44481	0.0434038	0.999786	-4.29065
O15027;SEC16A;S342;NPLARGDSPENRTHH	-0.301088	19.4108	-0.36616	0.724946	0.999786	-4.70171
O15027;SEC16A;S331;KNEHRPASALVNPLA	-0.075987	15.6253	-0.121397	0.907284	0.999786	-4.71111
O15033;AREL1;T328;SSQRRPSTAVDEEDE	0.356996	16.776	0.299191	0.779425	0.999786	-4.63761
O15033;AREL1;S327;TSSQRRPSTAVDEED	0.356996	16.776	0.299191	0.779425	0.999786	-4.63761
O15033;AREL1;S337;VDEEDEDSPSECHTP	-0.265593	16.7923	-0.790104	0.454621	0.999786	-4.64617
O15033;AREL1;T343;DSPSECHTPEKVKKP	-0.264142	15.5694	-0.750713	0.480241	0.999786	-4.6494
O15037;KHNYN;S10;TWGARPASPDRFAVS	0.520607	18.9049	0.874976	0.410176	0.999786	-4.63123
O15040;TECPR2;S449;QRFNAISSEDFDQEL	-0.0931678	14.566	-0.177235	0.864219	0.999786	-4.71423
O15040;TECPR2;S448;SQRFNAISSEDFDQE	-0.0931678	14.566	-0.177235	0.864219	0.999786	-4.71423
O15042;U2SURP;S485;YSILQGDSPTKWRTE	-0.129684	20.9045	-0.494491	0.635644	0.999786	-4.68866
O15042;U2SURP;S479;YYRWKLYSILQGDSP	-0.129684	20.9045	-0.494491	0.635644	0.999786	-4.68866
O15042;U2SURP;S67;ARESLCDSPHQNLSR	0.0882065	16.7453	0.129887	0.900756	0.999786	-4.66659
O15047;SETD1A;S915;EEKRPRPSTPAEEDE	-2.35431	19.7426	-6.9618	0.000786183	0.911676	-4.11895
O15049;N4BP3;S211;GPSPFSSSLGHLNHL	0.470596	16.6136	0.857427	0.423014	0.999786	-4.62919
O15049;N4BP3;S221;HLNHLGGSLDRASQG	0.0604739	16.9781	0.0952909	0.926712	0.999786	-4.71699
O15049;N4BP3;S130;GNGKGFLSMQSLASH	-1.01599	13.1857	-1.80417	0.144161	0.999786	-4.48832
O15049;N4BP3;S176;AQLLHALSLDEGGPE	-0.411234	17.0929	-0.466429	0.654924	0.999786	-4.69177
O15055;PER2;S766;HYYLQERSKGQPSER	-0.190843	16.508	-0.337106	0.747118	0.999786	-4.65913
O15055;PER2;S627;DKRKATVSPGPHAGE	0.447774	16.0707	0.946079	0.379381	0.999786	-4.61445
O15056;SYNJ2;S1124;LMVKKSASDASISSG	0.589125	17.3812	0.857875	0.419061	0.999786	-4.6343
O15068;MCF2L;S620;ESRQGRGSAGEEEES	0.650624	15.4206	0.912093	0.410769	0.999786	-4.60336
O15075;DCLK1;S32;SRVNGLPSPTHSAHC	-0.484833	19.5195	-0.71497	0.497527	0.999786	-4.65835
O15084;ANKRD28;S1011;TNTSKTVSFEALPIM	-0.0754147	17.2868	-0.139389	0.894359	0.999786	-4.65946
O15085;ARHGEF11;S255;GLDSPRTSPVIMARV	-0.212086	17.8714	-0.397317	0.710404	0.999786	-4.66201
O15085;ARHGEF11;T254;PGLDSPRTSPVIMAR	-0.945308	18.1713	-1.3721	0.240673	0.999786	-4.55325
O15085;ARHGEF11;S1458;KSLGGESSGGTTPVG	0.0318768	17.6675	0.0661638	0.950262	0.999786	-4.67572
O15085;ARHGEF11;S1295;LPPRTRNSGIWESPE	0.138436	19.08	0.445522	0.668991	0.999786	-4.69407
O15085;ARHGEF11;S556;STFHIPLSPVEVKPG	0.227607	17.5599	0.57846	0.580536	0.999786	-4.67823
O15085;ARHGEF11;S1155;EDPEQEGSAEEEELG	0.0373576	18.6867	0.131279	0.899137	0.999786	-4.71599
O15085;ARHGEF11;S614;IRLGRSESLKGREEM	-0.229647	18.67	-0.626005	0.550575	0.999786	-4.67172
O15085;ARHGEF11;S635;ENVPRSRSDVDMDAA	-0.420027	15.2497	-0.656459	0.532284	0.999786	-4.66725
O15091;PRORP;S453;KHMLRRSSQWSRDEM	1.66718	14.8616	3.13836	0.0324365	0.999786	-4.38747
O15119;TBX3;S375;LCPSEGESDAEAESK	2.6849	17.8486	2.53729	0.0437499	0.999786	-4.41226
O15119;TBX3;S371;NLKDLCPSEGESDAE	2.69027	17.8445	2.55989	0.0424282	0.999786	-4.40997
O15119;TBX3;S409;EPCRDKGSPAVKAHL	2.08897	16.7184	2.92863	0.0253703	0.999786	-4.37314
O15119;TBX3;S456;LGAEERRSPVREGTA	0.581733	16.0725	0.453575	0.668862	0.999786	-4.67025
O15143;ARPC1B;S170;DFKCRIFSAYIKEVE	-0.340472	16.0833	-0.878637	0.407876	0.999786	-4.63062
O15151;MDM4;S367;PDCRRTISAPVVRPK	-0.293402	18.1228	-0.480721	0.645145	0.999786	-4.69019
O15155;BET1;S50;VTAIKSLSIEIGHEV	-0.813495	16.4505	-1.67409	0.165646	0.999786	-4.51547
O15156;ZBTB7B;S480;PPSTAAASPAGLDLS	1.65851	16.2506	3.58353	0.0108978	0.999786	-4.18756
O15164;TRIM24;S1028;DNKFSDDSDDDFVQP	0.504684	19.1428	1.18162	0.274794	0.999786	-4.57025
O15164;TRIM24;S1025;ESEDNKFSDDSDDDF	0.504684	19.1428	1.18162	0.274794	0.999786	-4.57025
O15164;TRIM24;S811;WLDPSQKSPLHVGET	0.68596	20.3545	1.46446	0.185344	0.999786	-4.50761
O15164;TRIM24;S209;VRQKEEVSPEAVGVT	-0.350927	19.3527	-1.15145	0.286231	0.999786	-4.57666
O15164;TRIM24;S748;KQESDEESRPQNANY	0.433655	14.0125	0.488489	0.656529	0.999786	-4.61314
O15169;AXIN1;S77;YEPEGSASPTPPYLK	-0.152394	19.438	-0.391679	0.710769	0.999786	-4.68282
O15169;AXIN1;S493;SPGPGHRSPDSGHVA	-0.188312	15.0834	-0.31056	0.765036	0.999786	-4.70627
O15169;AXIN1;S486;LRTPGRQSPGPGHRS	-0.188312	15.0834	-0.31056	0.765036	0.999786	-4.70627
O15173;PGRMC2;T211;GEEPSEYTDEEDTKD	0.382126	25.3048	1.26414	0.245447	0.999786	-4.55239
O15173;PGRMC2;S208;LKPGEEPSEYTDEED	0.271305	19.8849	0.719265	0.494586	0.999786	-4.65775
O15173;PGRMC2;S104;RMKKRDFSLEQLRQY	0.927132	15.5238	1.54414	0.180741	0.999786	-4.53831
O15211;RGL2;S13;LRLLLDTSPPGGVVL	-0.10084	17.0563	-0.284564	0.783965	0.999786	-4.70817
O15211;RGL2;S409;VQEVKLQSPLEPHSK	0.500026	18.2188	1.28611	0.238096	0.999786	-4.54756
O15213;WDR46;S41;VPTTAGASPGPPRNK	-0.24371	19.735	-0.577634	0.581064	0.999786	-4.67834
O15231;ZNF185;S64;SGRSRATSFSSAGEV	-0.152805	19.9124	-0.391428	0.706772	0.999786	-4.69945
O15231;ZNF185;S465;EQLVRRESCGSSVLT	-0.040642	19.7608	-0.0872361	0.932854	0.999786	-4.71718
O15231;ZNF185;S519;STPEQQNSPSGSEQF	0.467581	16.0619	0.664999	0.541776	0.999786	-4.6387
O15231;ZNF185;T513;QQPADPSTPEQQNSP	0.467581	16.0619	0.664999	0.541776	0.999786	-4.6387
O15234;CASC3;S148;TVTGERQSGDGQEST	0.185558	21.9539	0.780681	0.459807	0.999786	-4.64775
O15234;CASC3;S265;IRKPRYGSPPQRDPN	-0.624105	21.6726	-1.95744	0.0898887	0.999786	-4.39497
O15234;CASC3;S363;QTSVRDPSPEADAPV	0.210671	20.7716	0.619453	0.554648	0.999786	-4.67264
O15234;CASC3;S126;ANDAVNSSTKEEKGE	0.352786	15.9438	0.60187	0.586985	0.999786	-4.63833
O15240;VGF;S420;AGAEDKRSQEETPGH	2.02561	18.6761	0.930446	0.394226	0.999786	-4.60583
O15240;VGF;S360;EAAEERESAREEEEA	-0.560624	16.0384	-0.792159	0.470399	0.999786	-4.61179
O15258;RER1;S6;__MSEGDSVGESVHG	-0.328124	16.4512	-0.83728	0.433408	0.999786	-4.63242
O15264;MAPK13;S350;YKEIVNFSPIARKDS	-0.534872	14.4329	-1.28076	0.24594	0.999786	-4.55122
O15265;ATXN7;S711;GKKRKNSSPLLVHSS	-0.177355	15.2508	-0.325479	0.754096	0.999786	-4.70513
O15265;ATXN7;S337;KFLNKRLSEREFDPD	-0.219424	13.9424	-0.432813	0.682443	0.999786	-4.6354
O15270;SPTLC2;T501;VVVGFPATPIIESRA	0.474504	13.1976	0.940766	0.388399	0.999786	-4.60865
O15294;OGT;S20;EPTKRMLSFQGLAEL	0.103188	13.8966	0.261292	0.801162	0.999786	-4.70972
O15297;PPM1D;S40;PTAEEKPSPRRSLSQ	0.390803	21.0809	1.15334	0.285506	0.999786	-4.57626
O15297;PPM1D;S85;PLPDAGASPAPSRCC	-0.125901	19.6352	-0.315445	0.761344	0.999786	-4.70592
O15297;PPM1D;T529;KAQEIERTPPTNFKR	0.43236	17.4699	0.736816	0.501041	0.999786	-4.63747
O15327;INPP4B;S496;KSSTEESSPQDQPPV	0.842633	17.0852	0.970524	0.398856	0.999786	-4.59753
O15347;HMGB3;S98;NAPKRPPSGFFLFCS	0.748034	18.0518	0.913214	0.391175	0.999786	-4.62419
O15355;PPM1G;S527;RKLEEVLSTEGAEEN	-0.467949	16.204	-0.926838	0.40388	0.999786	-4.61232
O15357;INPPL1;S1003;LLPPEPPSPARAPVP	-0.277794	14.6723	-0.299378	0.776518	0.999786	-4.68965
O15371;EIF3D;S161;SQKPRDSSVEVRSDW	-0.0400728	15.2151	-0.120617	0.907795	0.999786	-4.70404
O15372;EIF3H;S183;VCKEKDFSPEALKKA	-0.109665	19.9725	-0.380816	0.714294	0.999786	-4.70044
O15381;NVL;T202;SNPKKPITEIQDSKD	-0.557557	17.1584	-0.740961	0.49154	0.999786	-4.64317
O15394;NCAM2;S765;AAYLKDGSKEPIVEM	1.55342	18.0882	1.25464	0.249451	0.999786	-4.5546
O15394;NCAM2;S786;VTNHEDGSPVNEPNE	-2.74435	16.772	-4.66645	0.0158193	0.999786	-4.40475
O15400;STX7;S129;VRASSRVSGSFPEDS	-0.553848	17.3476	-0.874838	0.420258	0.999786	-4.61706
O15417;TNRC18;S1136;EDKPIRLSPSKITEP	0.245784	18.0754	0.34437	0.740574	0.999786	-4.70358
O15417;TNRC18;S1127;GPERLALSPEDKPIR	0.0852275	18.3191	0.250681	0.809043	0.999786	-4.71038
O15417;TNRC18;S2033;CAKGGPLSPRKDAGR	-0.0105561	19.257	-0.0343036	0.973564	0.999786	-4.71798
O15417;TNRC18;S999;PPPSPRASPVAALKA	-0.302139	18.7485	-0.71364	0.497855	0.999786	-4.65864
O15417;TNRC18;S995;KAVSPPPSPRASPVA	-0.302139	18.7485	-0.71364	0.497855	0.999786	-4.65864
O15417;TNRC18;S991;GTYGKAVSPPPSPRA	-0.302139	18.7485	-0.71364	0.497855	0.999786	-4.65864
O15417;TNRC18;S263;PRLAERLSPFLAESK	0.17894	18.5298	0.591386	0.572298	0.999786	-4.6765
O15417;TNRC18;S1857;GARERALSPGLEESG	0.0975723	19.0616	0.274984	0.791029	0.999786	-4.70882
O15417;TNRC18;T2146;GAVERPLTPAPRSCI	1.40212	17.8927	1.8553	0.105476	0.999786	-4.41912
O15417;TNRC18;S1989;FEAGPEASDDDLWTR	-0.524016	16.8122	-1.51148	0.173116	0.999786	-4.49682
O15417;TNRC18;S611;PGGCGKKSPFGGLGT	0.795953	16.9883	1.84702	0.105929	0.999786	-4.41993
O15417;TNRC18;S1540;THAPSALSPPRKRGK	0.419278	17.7386	1.00418	0.352729	0.999786	-4.60437
O15427;SLC16A3;S436;LHKPPADSGVDLREV	-1.2497	16.0545	-1.30211	0.233648	0.999786	-4.54421
O15438;ABCC3;S281;AAPGKNASGEDEVLL	0.0269444	15.8335	0.0425695	0.967401	0.999786	-4.7055
O15439;ABCC4;T646;EQPPVPGTPTLRNRT	1.52861	17.9723	1.40165	0.203316	0.999786	-4.52207
O15440;ABCC5;S509;SHSSIQNSPKLTPKM	0.544425	18.944	0.785768	0.457497	0.999786	-4.64682
O15440;ABCC5;S505;AWDSSHSSIQNSPKL	0.431829	17.7417	0.436443	0.675519	0.999786	-4.69497
O15440;ABCC5;S14;GKEYIIPSPGYRSVR	1.11806	17.3139	2.5354	0.0429801	0.999786	-4.41031
O15440;ABCC5;T513;IQNSPKLTPKMKKDK	-0.758791	18.3692	-0.95787	0.39021	0.999786	-4.60001
O15440;ABCC5;S558;LDSDERPSPEEEEGK	0.421522	18.4619	0.470869	0.651901	0.999786	-4.69128
O15440;ABCC5;S553;KGHLLLDSDERPSPE	0.700408	16.1594	0.831096	0.433058	0.999786	-4.63904
O15446;POLR1G;S136;PLQPIPASPPPQIPP	-0.410514	20.0333	-1.10189	0.318679	0.999786	-4.58691
O15446;POLR1G;S285;PLEDTVLSPTKKRKR	0.109931	19.354	0.235882	0.820077	0.999786	-4.71126
O15446;POLR1G;S172;LAPNLLTSGKKKKEM	1.7278	18.3984	1.86261	0.134623	0.999786	-4.48088
O15446;POLR1G;S488;MPGPPLNSESGEEAP	-0.397782	17.3655	-0.834923	0.448399	0.999786	-4.62489
O15504;NUP42;S106;ENPFASLSPDEQKDE	0.0669556	15.7726	0.108923	0.916691	0.999786	-4.66699
O15504;NUP42;S347;SSVAGFGSPGSHSHT	-0.288623	15.8791	-0.493403	0.65341	0.999786	-4.64716
O15516;CLOCK;S427;ALERFDHSPTPSASS	0.656355	19.7881	1.24029	0.259867	0.999786	-4.56207
O15541;RNF113A;S253;DENYEVGSDDEEIPF	0.542046	22.1317	1.33689	0.221851	0.999786	-4.53631
O15541;RNF113A;S85;AAYGDLSSEEEEENE	0.092463	20.6091	0.198184	0.848394	0.999786	-4.71327
O15541;RNF113A;S84;KAAYGDLSSEEEEEN	0.092463	20.6091	0.198184	0.848394	0.999786	-4.71327
O15541;RNF113A;S329;ATGEGGASDLPEDPD	0.184593	18.3313	0.316721	0.760539	0.999786	-4.7058
O15550;KDM6A;S769;PSHGDSKSPGLLSSD	0.452228	14.4773	0.576313	0.589007	0.999786	-4.66422
O43149;ZZEF1;T238;KESPGDLTRSPEMDK	2.18378	19.0823	3.58458	0.0210542	0.999786	-4.45122
O43149;ZZEF1;S1537;RGRLRLLSFRSMEEA	0.871929	14.8494	1.43007	0.195297	0.999786	-4.51567
O43150;ASAP2;S701;LHEDLDESDDDMDEK	-0.155914	21.1377	-0.52031	0.618411	0.999786	-4.6856
O43151;TET3;S801;TLSGFLESPLKYLDT	-0.0319062	15.625	-0.0364756	0.971911	0.999786	-4.71796
O43151;TET3;S1514;RLRGKPWSPCKFGNS	-0.178263	17.6692	-0.521271	0.617775	0.999786	-4.68548
O43159;RRP8;S64;PSLCISDSEEEEEER	-0.036479	20.8508	-0.0592744	0.954372	0.999786	-4.71768
O43159;RRP8;S62;HPPSLCISDSEEEEE	-0.036479	20.8508	-0.0592744	0.954372	0.999786	-4.71768
O43159;RRP8;S223;PTEKTEVSPVPRTDS	-0.138828	20.4766	-0.485954	0.641396	0.999786	-4.68964
O43159;RRP8;S106;QGPPCSDSEEEVERK	-0.244232	19.4295	-0.651986	0.5346	0.999786	-4.66798
O43159;RRP8;S104;QKQGPPCSDSEEEVE	-0.244232	19.4295	-0.651986	0.5346	0.999786	-4.66798
O43166;SIPA1L1;S211;REYGSTSSIDKQGTS	0.8311	15.665	1.0907	0.316466	0.999786	-4.58854
O43166;SIPA1L1;Y206;GPSLHREYGSTSSID	0.169697	14.9915	0.289721	0.783181	0.999786	-4.64106
O43166;SIPA1L1;S1255;VLPAFRESPSGRLMR	-0.137299	19.9083	-0.203875	0.844189	0.999786	-4.71298
O43166;SIPA1L1;S1549;KKLIDLESPTPESQK	0.228956	20.0003	0.727423	0.489869	0.999786	-4.65646
O43166;SIPA1L1;S162;MPEAYPSSPRKALRR	0.785551	17.8651	1.00435	0.348302	0.999786	-4.60673
O43166;SIPA1L1;S1528;STRDLRASPKPTSKS	-0.0426506	20.319	-0.143537	0.889789	0.999786	-4.71557
O43166;SIPA1L1;S1632;SLPLRRPSYTLGMKS	0.92608	17.7694	1.80432	0.128527	0.999786	-4.51004
O43166;SIPA1L1;Y1633;LPLRRPSYTLGMKSL	0.30512	15.5467	0.317505	0.761485	0.999786	-4.69423
O43166;SIPA1L1;S1585;RALHRTLSDESIYNS	-0.155373	20.7748	-0.480381	0.645166	0.999786	-4.69027
O43166;SIPA1L1;S255;ITGGGKGSGFSLDVI	-0.207134	19.1426	-0.20371	0.845229	0.999786	-4.70094
O43166;SIPA1L1;S1270;QDPVVHLSPNKQGHS	0.550674	19.5982	1.43504	0.193126	0.999786	-4.51422
O43166;SIPA1L1;S1433;MSSRHSASPVVFTSA	0.166297	17.7458	0.450683	0.667497	0.999786	-4.68299
O43166;SIPA1L1;S318;SDLEDNRSEDSVRPW	0.13704	15.8213	0.323643	0.75681	0.999786	-4.65981
O43166;SIPA1L1;S1393;RKTESSLSLDIHSKS	0.191891	14.6649	0.503226	0.63212	0.999786	-4.67758
O43166;SIPA1L1;S1181;GFGVSRRSPASIDRQ	-0.49145	19.2065	-0.642686	0.553668	0.999786	-4.61229
O43166;SIPA1L1;S1508;DTRKRHQSDGNEIAH	-0.999753	14.7676	-1.06609	0.326891	0.999786	-4.59156
O43166;SIPA1L1;S1565;FKFHALSSPQSPFPS	0.358641	18.274	0.977726	0.359814	0.999786	-4.61196
O43169;CYB5B;S23;KGQEVETSVTYYRLE	0.254691	17.0893	0.353014	0.741572	0.999786	-4.6761
O43172;PRPF4;S483;IWTHPGWSPLKTLAG	-0.659408	14.7604	-1.27942	0.240459	0.999786	-4.54906
O43175;PHGDH;T78;QVVGRAGTGVDNVDL	0.0620245	14.8852	0.104412	0.919725	0.999786	-4.71677
O43237;DYNC1LI2;S194;PEEGCQGSPQRRGPL	0.0720725	22.7613	0.257779	0.803768	0.999786	-4.70994
O43237;DYNC1LI2;S383;TPTRASESPARGPSG	0.524415	16.5321	0.873393	0.420785	0.999786	-4.60734
O43237;DYNC1LI2;S391;PARGPSGSPRTQGRG	-1.09865	18.8344	-1.25391	0.249701	0.999786	-4.55476
O43237;DYNC1LI2;S446;KKTGSPGSPGAGGVQ	0.732664	17.0376	0.978822	0.359931	0.999786	-4.61172
O43237;DYNC1LI2;S443;LLSKKTGSPGSPGAG	0.105891	16.7601	0.229995	0.82547	0.999786	-4.69386
O43264;ZW10;S3;_____MASFVTEVLA	-0.0189845	13.7615	-0.0442912	0.966316	0.999786	-4.66074
O43264;ZW10;S12;VTEVLAHSGRLEKED	-0.498349	13.3539	-1.63001	0.152449	0.999786	-4.48985
O43290;SART1;S448;GRGRRRVSEVEEEKE	0.242358	19.7688	0.773684	0.463683	0.999786	-4.64892
O43291;SPINT2;S119;SAPRRQDSEDHSSDM	-1.05584	18.1168	-1.1498	0.287592	0.999786	-4.57706
O43294;TGFB1I1;S143;PSLPSSPSPGLPKAS	-0.183316	15.6035	-0.273289	0.797481	0.999786	-4.63844
O43303;CCP110;S372;PSPEPSMSPKMHRRR	-1.61426	16.4131	-1.85234	0.154654	0.999786	-4.55591
O43303;CCP110;S366;GSYAKLPSPEPSMSP	-1.61426	16.4131	-1.85234	0.154654	0.999786	-4.55591
O43303;CCP110;S400;PINACELSPKGKEQA	-0.202154	17.5612	-0.520644	0.618191	0.999786	-4.68556
O43303;CCP110;S45;FHGVAILSPLLNIEK	-0.0440509	12.5928	-0.12442	0.906682	0.999786	-4.68739
O43314;PPIP5K2;S1171;ISSTALRSSPIMRKK	0.314239	20.5614	0.915986	0.389232	0.999786	-4.62373
O43314;PPIP5K2;S1172;SSTALRSSPIMRKKV	-0.411464	19.0435	-0.974928	0.372561	0.999786	-4.60793
O43314;PPIP5K2;S38;DDEEEDDSPPERQIV	-0.096336	19.4291	-0.316657	0.76046	0.999786	-4.70583
O43314;PPIP5K2;S493;HGCPKTSSEEEDSRR	-0.353356	18.6321	-0.854693	0.420164	0.999786	-4.63493
O43314;PPIP5K2;S1006;TGRRRRRSGEQITSS	0.0742701	16.7744	0.171046	0.868881	0.999786	-4.7145
O43314;PPIP5K2;S1108;GSAVKRFSISFARHP	-0.191456	14.3338	-0.589874	0.573258	0.999786	-4.67671
O43314;PPIP5K2;S50;QIVVGICSMAKKSKS	0.326949	15.8221	0.601637	0.568685	0.999786	-4.66197
O43314;PPIP5K2;S962;PIHIHRKSPLPRSRK	-0.646036	14.7192	-1.73498	0.140764	0.999786	-4.48592
O43318;MAP3K7;S439;NGQPRRRSIQDLTVT	-0.125623	22.3911	-0.32221	0.756425	0.999786	-4.7054
O43318;MAP3K7;S389;TSEGKRMSADMSEIE	-0.100648	17.1595	-0.224648	0.828477	0.999786	-4.7119
O43353;RIPK2;S357;QLHENSGSPETSRSL	0.504445	18.0702	0.788175	0.456176	0.999786	-4.64642
O43379;WDR62;S33;PARRGQSSPPPAPPI	-0.57678	18.4662	-1.15845	0.289222	0.999786	-4.57629
O43379;WDR62;S1144;RAGTGYASPDRTHVL	-0.324478	17.1559	-0.664452	0.527038	0.999786	-4.66615
O43379;WDR62;S1123;ATQCLVKSPEVKLMD	0.769014	16.1189	2.12408	0.0761979	0.999786	-4.39122
O43395;PRPF3;S619;KGDDDEESDEEAVKK	0.0904841	21.3704	0.294154	0.776915	0.999786	-4.70749
O43396;TXNL1;S113;HLENDPGSNEDTDIP	0.081859	17.4807	0.161153	0.877081	0.999786	-4.70975
O43399;TPD52L2;S166;RNSATFKSFEDRVGT	-0.211249	24.5724	-0.487299	0.640752	0.999786	-4.68943
O43399;TPD52L2;S12;GQDINLNSPNKGLLS	0.0862094	20.7281	0.311844	0.763969	0.999786	-4.70619
O43399;TPD52L2;S21;NKGLLSDSMTDVPVD	0.150384	20.0688	0.439096	0.678166	0.999786	-4.67865
O43399;TPD52L2;S96;LKQNLSRSWHDVQVS	1.0613	16.3209	1.13257	0.308022	0.999786	-4.58178
O43426;SYNJ1;S1565;TTLASKASPTLDFTE	0.119979	18.6283	0.408601	0.694676	0.999786	-4.69781
O43426;SYNJ1;T1220;RASAGRLTPESQSKT	0.154908	16.2485	0.36517	0.725444	0.999786	-4.70184
O43432;EIF4G3;S232;DPVLKSPSPVLRLVL	0.036699	21.4399	0.143555	0.889775	0.999786	-4.71557
O43432;EIF4G3;S230;KPDPVLKSPSPVLRL	0.226289	17.0561	0.532162	0.610585	0.999786	-4.68415
O43432;EIF4G3;S495;QNLNSRRSPVPAQIA	0.555143	17.2177	1.12749	0.295592	0.999786	-4.58169
O43439;CBFA2T2;S551;GQNLHGQSPHGQGRP	-0.472828	15.7981	-1.50996	0.173494	0.999786	-4.49717
O43439;CBFA2T2;S409;ELVSRQHSPGSADSL	0.295416	15.9035	0.616425	0.563491	0.999786	-4.65394
O43439;CBFA2T2;S33;RVPAMPGSPVEVKIQ	-0.432609	15.2158	-1.0113	0.356406	0.999786	-4.60201
O43463;SUV39H1;S391;GLAGLPGSPKKRVRI	0.264584	20.6547	0.739885	0.48272	0.999786	-4.65446
O43482;OIP5;T14;RHRSRCATPPRGDFC	-0.295573	20.0971	-0.925157	0.384752	0.999786	-4.62201
O43488;AKR7A2;S255;VGRFFGNSWAETYRN	-0.280041	16.0621	-0.721093	0.493527	0.999786	-4.65746
O43491;EPB41L2;S39;ENQQNQSSDPEEEKG	-0.102875	16.71	-0.263947	0.799194	0.999786	-4.70955
O43491;EPB41L2;S715;EMNGKEISPGSGPGE	1.03425	16.6301	1.18926	0.314521	0.999786	-4.58627
O43493;TGOLN2;T296;LSPHAFKTESGEETD	0.0884122	23.0466	0.201591	0.846776	0.999786	-4.70797
O43493;TGOLN2;S71;KDSPSKSSAEAQTPE	0.872104	21.8965	1.15373	0.286076	0.999786	-4.57623
O43493;TGOLN2;S351;EKMSGSASSENREGT	1.19039	17.8126	0.91436	0.395353	0.999786	-4.61797
O43493;TGOLN2;S224;PKDGSNKSGAEEQGP	0.565399	19.1671	0.921376	0.406421	0.999786	-4.60269
O43502;RAD51C;S20;DLVSFPLSPAVRVKL	-0.259271	16.6053	-0.729724	0.488544	0.999786	-4.65609
O43520;ATP8B1;S1207;RGVSTRRSAYAFSHQ	0.564732	16.5298	0.915396	0.410748	0.999786	-4.61382
O43524;FOXO3;S12;PASPAPLSPLEVELD	-0.476605	19.6644	-1.02989	0.336326	0.999786	-4.60168
O43524;FOXO3;S7;_MAEAPASPAPLSPL	-0.476605	19.6644	-1.02989	0.336326	0.999786	-4.60168
O43572;AKAP10;S187;SSLAEPVSPSKKHET	0.0799982	18.9413	0.239156	0.818667	0.999786	-4.6934
O43572;AKAP10;S52;KASISVHSPQKSTKN	0.000865879	18.8444	0.00310079	0.99761	0.999797	-4.71812
O43572;AKAP10;S96;ATLKKQPSHMEAAHF	-0.722968	14.3581	-1.32602	0.225817	0.999786	-4.53888
O43581;SYT7;Y49;QRKLGKRYKNSLETV	-0.111787	16.1844	-0.285673	0.783148	0.999786	-4.70809
O43583;DENR;S73;AKLTVENSPKQEAGI	0.355002	22.8718	1.0317	0.335516	0.999786	-4.60132
O43583;DENR;T69;PNEFAKLTVENSPKQ	0.217379	18.6543	0.639559	0.542205	0.999786	-4.66978
O43583;DENR;S20;CKGDPRNSAKLDADY	-0.29717	18.1791	-0.542005	0.606694	0.999786	-4.67325
O43583;DENR;T86;GISEGQGTAGEEEEK	0.504149	15.813	1.23853	0.254257	0.999786	-4.55798
O43593;HR;S416;RALKRAGSPEVQGAM	0.868353	15.3535	1.21232	0.288821	0.999786	-4.58081
O43598;DNPH1;S128;PQSGRVLSAMIRGAA	0.360394	15.5405	0.561458	0.59181	0.999786	-4.68039
O43598;DNPH1;S123;LCLFRPQSGRVLSAM	-0.287449	13.7524	-0.699036	0.506409	0.999786	-4.66091
O43598;DNPH1;S28;PALYFCGSIRGGRED	0.721682	15.1152	1.68722	0.134095	0.999786	-4.45649
O43663;PRC1;S513;FGGTVYHSPVSRLPP	0.676363	16.5949	1.60562	0.151073	0.999786	-4.47524
O43663;PRC1;Y511;PIFGGTVYHSPVSRL	-0.117814	15.9116	-0.220762	0.831392	0.999786	-4.71211
O43663;PRC1;T470;LYGSAPRTPSKRRGL	0.245799	17.3492	0.262873	0.800137	0.999786	-4.7096
O43663;PRC1;S4;____MRRSEVLAEES	0.0593621	19.1591	0.206355	0.84221	0.999786	-4.71286
O43663;PRC1;T481;RRGLAPNTPGKARKL	-0.363298	18.7222	-0.941281	0.376969	0.999786	-4.61897
O43663;PRC1;S329;CAEDYTESLLQLHDA	-0.794479	14.6999	-1.54201	0.181243	0.999786	-4.52466
O43663;PRC1;S466;ETEMLYGSAPRTPSK	0.171742	17.4812	0.197354	0.855349	0.999786	-4.6278
O43683;BUB1;S596;TLAPSPKSPGDFTSA	-0.181281	17.8538	-0.445951	0.670731	0.999786	-4.67846
O43683;BUB1;S593;CNKTLAPSPKSPGDF	-0.181281	17.6609	-0.402824	0.698735	0.999786	-4.69837
O43683;BUB1;S563;RSVSRLPSKPKEEVP	0.317033	17.165	0.650452	0.535536	0.999786	-4.66821
O43683;BUB1;S655;PSRDGKFSPIQEKSP	0.395469	15.5958	0.51385	0.623006	0.999786	-4.68632
O43683;BUB1;T306;KLHQVVETSHEDLPA	-0.11186	14.1679	-0.17079	0.872263	0.999786	-4.63081
O43684;BUB3;S211;AVEYLDPSPEVQKKK	0.228106	15.2736	0.509495	0.635883	0.999786	-4.663
O43688;PLPP2;S266;EELERKPSLSLTLTL	1.25941	18.204	1.36996	0.212572	0.999786	-4.52916
O43707;ACTN4;S423;EKFRQKASIHEAWTD	0.0983483	14.6185	0.143932	0.892164	0.999786	-4.63224
O43709;BUD23;S240;ERFPLRMSRRGMVRK	-0.387839	16.2322	-0.960119	0.379307	0.999786	-4.61031
O43719;HTATSF1;S498;VRGSEEDSPKKESKK	0.236041	25.8769	0.880309	0.407027	0.999786	-4.63031
O43719;HTATSF1;S494;EGNPVRGSEEDSPKK	0.103764	19.3388	0.292604	0.778052	0.999786	-4.7076
O43719;HTATSF1;S642;EKVFDDESDEKEDEE	0.139912	24.7779	0.467637	0.653826	0.999786	-4.69169
O43719;HTATSF1;S702;KLFEDDDSNEKLFDE	0.0910063	24.3574	0.279827	0.787455	0.999786	-4.70849
O43719;HTATSF1;S453;ENNAKESSPEKEAEE	0.387321	22.7747	1.142	0.289895	0.999786	-4.57865
O43719;HTATSF1;S676;DEKLFEESDDKEDED	0.167382	23.358	0.513941	0.62264	0.999786	-4.68637
O43719;HTATSF1;S624;EREFDEDSDEKEEEE	0.303243	22.3928	0.882021	0.40616	0.999786	-4.63
O43719;HTATSF1;S616;KVLDEEGSEREFDED	0.303243	22.3928	0.882021	0.40616	0.999786	-4.63
O43719;HTATSF1;S452;SENNAKESSPEKEAE	0.896057	20.6017	1.19363	0.271092	0.999786	-4.56776
O43719;HTATSF1;S529;EDDLNKESEEEVGPT	0.531447	18.3285	0.81216	0.443154	0.999786	-4.64233
O43719;HTATSF1;S387;RGLRRSDSVSASERA	0.359196	17.9171	0.594933	0.570318	0.999786	-4.67597
O43719;HTATSF1;S579;KDLDEEGSEKELHEN	-0.313192	18.5235	-0.355428	0.732626	0.999786	-4.70265
O43719;HTATSF1;S600;EENDSENSEFEDDGS	0.592017	18.0946	1.53843	0.166522	0.999786	-4.49065
O43719;HTATSF1;S597;KELEENDSENSEFED	0.592017	18.0946	1.53843	0.166522	0.999786	-4.49065
O43719;HTATSF1;S481;RGFEGSCSQKESEEG	-0.532438	16.4795	-1.51186	0.173021	0.999786	-4.49673
O43719;HTATSF1;S544;KESEEDDSEKESDED	0.0476585	14.8471	0.15058	0.884427	0.999786	-4.71531
O43719;HTATSF1;S521;ENGLAKESEDDLNKE	-0.00564455	15.2217	-0.0169162	0.986961	0.999786	-4.71809
O43719;HTATSF1;S445;GEFEEGASENNAKES	0.0952076	15.3644	0.250564	0.81022	0.999786	-4.69854
O43719;HTATSF1;S403;PSRARHFSEHPSTSK	0.559244	14.4807	0.856039	0.42961	0.999786	-4.61333
O43741;PRKAB2;T40;HKIMVGSTDDPSVFS	0.373555	17.9594	0.78192	0.475787	0.999786	-4.63185
O43741;PRKAB2;S108;TKIPLIKSHNDFVAI	-0.403389	20.1761	-1.28621	0.238064	0.999786	-4.54754
O43752;STX6;S2;______MSMEDPFFV	-0.515929	17.4666	-1.34002	0.220859	0.999786	-4.5356
O43765;SGTA;S305;QIRSRTPSASNDDQQ	-1.20706	20.8263	-3.08044	0.0206614	0.999786	-4.3596
O43765;SGTA;S301;QLRSQIRSRTPSASN	-0.972802	21.0119	-2.37732	0.061209	0.999786	-4.45492
O43765;SGTA;T81;DLRSPARTPPSEEDS	0.268834	21.6143	0.764632	0.468732	0.999786	-4.65042
O43765;SGTA;S77;EMPQDLRSPARTPPS	0.268834	21.6143	0.764632	0.468732	0.999786	-4.65042
O43768;ENSA;S2;______MSQKQEEEN	-0.0212476	20.38	-0.0718695	0.944656	0.999786	-4.71748
O43768;ENSA;S43;KLKAKYPSLGQKPGG	0.1539	17.908	0.292681	0.778	0.999786	-4.7076
O43815;STRN;S245;ESAAADFSDEDEDDD	-0.177213	20.3836	-0.430129	0.679644	0.999786	-4.69567
O43815;STRN;S373;ELPSLQPSVGSPSRP	0.792504	14.9473	1.11148	0.325604	0.999786	-4.58962
O43823;AKAP8;S328;VDSEGDFSENDDAAG	0.421345	16.6818	1.20035	0.267888	0.999786	-4.56624
O43823;AKAP8;S323;TKLARVDSEGDFSEN	0.421345	16.6818	1.20035	0.267888	0.999786	-4.56624
O43823;AKAP8;S339;DAAGDFRSGDEEFKG	-1.22678	15.4841	-1.23237	0.300083	0.999786	-4.58682
O43824;GTPBP6;S43;LAAVGRRSPGNLEGP	0.146148	14.7786	0.350347	0.737634	0.999786	-4.68641
O43847;NRDC;S94;EEEGRRGSLSNAGDP	-0.0656417	24.8784	-0.234038	0.821451	0.999786	-4.71137
O43847;NRDC;S86;ARLGADESEEEGRRG	0.0555478	19.4303	0.0711333	0.947479	0.999786	-4.62925
O43847;NRDC;S96;EGRRGSLSNAGDPEI	0.323073	17.4133	0.34016	0.745185	0.999786	-4.69257
O43847;NRDC;Y876;ESMDFLKYVVDKLNF	0.684158	13.6891	1.48685	0.194805	0.999786	-4.52003
O43852;CALU;S44;KVHNDAQSFDYDHDA	-0.0395111	17.4677	-0.0667633	0.949283	0.999786	-4.69911
O43852;CALU;Y47;NDAQSFDYDHDAFLG	0.32683	14.8535	0.880275	0.407044	0.999786	-4.63032
O43852;CALU;S69;DQLTPEESKERLGKI	0.565999	17.3736	0.663818	0.542158	0.999786	-4.62006
O43865;AHCYL1;S421;LTWERVRSQVDHVIW	0.307552	14.5141	0.638542	0.55007	0.999786	-4.63299
O43896;KIF1C;T1083;PRYPPYTTPPRMRRQ	0.562625	20.4073	0.746145	0.496299	0.999786	-4.6159
O43896;KIF1C;S915;MPSARPPSPPLSSWE	-0.892108	18.0995	-1.29899	0.241047	0.999786	-4.54973
O43896;KIF1C;S676;RLYADSDSGDDSDKR	-0.0889902	17.4614	-0.201691	0.846591	0.999786	-4.69518
O43896;KIF1C;S674;QQRLYADSDSGDDSD	-0.0889902	17.4614	-0.201691	0.846591	0.999786	-4.69518
O43896;KIF1C;S1092;PRMRRQRSAPDLKES	-0.174526	17.7924	-0.523194	0.616503	0.999786	-4.68525
O43900;PRICKLE3;S437;RGAPHRHSMPELGLR	-0.291921	19.0668	-0.79454	0.452194	0.999786	-4.64541
O43900;PRICKLE3;S11;RGSRRRRSGRAPPEA	0.397814	17.2078	0.873807	0.429106	0.999786	-4.61964
O43933;PEX1;S1211;KGRYRSQSGEDESMN	-0.0395034	16.4246	-0.0910612	0.929918	0.999786	-4.71709
O60216;RAD21;S46;SSVESIISPKVKMAL	0.466968	15.7452	1.02913	0.336644	0.999786	-4.60183
O60216;RAD21;S545;EEEDEDASGGDQDQE	0.75889	16.4702	1.71227	0.129255	0.999786	-4.45074
O60216;RAD21;T394;KLFTRCLTPLVPEDL	-0.703263	15.3765	-1.53065	0.168402	0.999786	-4.49243
O60229;KALRN;S1799;KVRDGRKSFDLGSPK	-0.508775	16.8941	-0.947644	0.373945	0.999786	-4.61775
O60231;DHX16;S106;LLEDSEESSEETVSR	0.109535	20.9074	0.354395	0.733165	0.999786	-4.70277
O60231;DHX16;S103;SYRLLEDSEESSEET	0.109535	20.9074	0.354395	0.733165	0.999786	-4.70277
O60231;DHX16;S160;QQTEKPESEDEWERT	0.448437	19.6551	1.00288	0.348341	0.999786	-4.60704
O60237;PPP1R12B;S687;DTEGLEGSPEKHEPS	-0.0502244	17.788	-0.0813667	0.937392	0.999786	-4.7173
O60237;PPP1R12B;T808;PKERRRGTGINFWTK	0.0159108	13.2278	0.0344674	0.973793	0.999786	-4.69948
O60238;BNIP3L;S120;SRDHSSQSEEEVVEG	0.740036	16.1547	1.33616	0.236794	0.999786	-4.54954
O60239;SH3BP5;S376;SECSGASSPECEVER	-0.256807	16.5693	-0.764429	0.468845	0.999786	-4.65046
O60239;SH3BP5;S375;RSECSGASSPECEVE	-0.25282	16.2004	-0.646036	0.538233	0.999786	-4.66885
O60239;SH3BP5;S421;SKSQSSTSPEGQALE	-0.0468871	15.416	-0.0818478	0.939589	0.999786	-4.66656
O60244;MED14;S617;TNAKRKLSDDPCPVE	-0.293558	19.5472	-0.919574	0.387475	0.999786	-4.62306
O60245;PCDH7;S989;SVNGGPGSPDLARHY	0.0406234	15.6277	0.0880897	0.932198	0.999786	-4.71716
O60256;PRPSAP2;S227;DLVDGRHSPPMVRSV	0.800432	25.2636	2.31402	0.0527705	0.999786	-4.31755
O60256;PRPSAP2;S219;GEAQDAESDLVDGRH	1.74399	20.6936	2.43484	0.0870112	0.999786	-4.53664
O60264;SMARCA5;S116;AAQKTPTSPLKMKPG	-0.18649	23.3657	-0.774017	0.463498	0.999786	-4.64887
O60264;SMARCA5;S66;EEIFDDASPGKQKEI	0.194641	21.7825	0.5928	0.571401	0.999786	-4.67631
O60264;SMARCA5;T113;IQPAAQKTPTSPLKM	-0.235416	19.5156	-0.77098	0.465187	0.999786	-4.64937
O60271;SPAG9;T217;PAGDGLLTPDAQKGG	0.442639	21.4393	0.971231	0.362999	0.999786	-4.61321
O60271;SPAG9;S203;IRKERPISLGIFPLP	0.25594	18.702	0.382524	0.713301	0.999786	-4.70024
O60271;SPAG9;S733;QRSASQSSLDKLDQE	0.564	19.8124	1.20297	0.266952	0.999786	-4.56567
O60271;SPAG9;S730;GSKQRSASQSSLDKL	-0.1977	20.4717	-0.716476	0.496205	0.999786	-4.65819
O60271;SPAG9;S183;RTKLHQLSGSDQLES	-0.202286	21.528	-0.622781	0.552577	0.999786	-4.67217
O60271;SPAG9;S185;KLHQLSGSDQLESTA	-0.089103	18.379	-0.282366	0.785583	0.999786	-4.70832
O60271;SPAG9;S332;TRNVSTGSAENEEKS	0.523523	18.5254	1.56147	0.161067	0.999786	-4.48537
O60271;SPAG9;T226;DAQKGGETPGSEQWK	1.20635	17.4933	2.26884	0.0622099	0.999786	-4.43931
O60271;SPAG9;S314;APNKSEISKHIEVQV	-0.235294	16.0706	-0.527373	0.624434	0.999786	-4.66124
O60271;SPAG9;S311;VTDAPNKSEISKHIE	-0.132727	15.3762	-0.437543	0.674504	0.999786	-4.6949
O60271;SPAG9;S493;KAKDDDDSDIPTAQR	0.028705	17.4565	0.0508487	0.961334	0.999786	-4.66069
O60271;SPAG9;S815;AGEDLSESGQVDKAS	-0.171457	16.8004	-0.451797	0.66467	0.999786	-4.6934
O60271;SPAG9;S109;KFIEFEDSQEQEKKD	-0.212406	16.3439	-0.54272	0.603658	0.999786	-4.68284
O60271;SPAG9;T1264;AQEPGSQTPLKSMLV	-0.189056	16.1136	-0.410235	0.697922	0.999786	-4.67397
O60271;SPAG9;S1144;GTGKLGFSFVRITAL	-0.119485	14.4353	-0.312742	0.766581	0.999786	-4.6888
O60271;SPAG9;T348;VQAIIESTPELDMDK	0.263343	14.5478	0.450347	0.675367	0.999786	-4.66834
O60281;ZNF292;S654;VFNDNDGSDDENDDK	0.365172	16.7879	0.635873	0.55188	0.999786	-4.65713
O60282;KIF5C;S935;PGHYPASSPTAVHAI	0.570356	20.725	1.11039	0.302943	0.999786	-4.58528
O60291;MGRN1;S515;QQGTRAASIENVLQD	-0.206472	15.537	-0.28785	0.78704	0.999786	-4.6285
O60291;MGRN1;S337;RKKPGALSPVSFSPV	-0.417723	16.1525	-1.19692	0.269142	0.999786	-4.56697
O60292;SIPA1L3;T400;GGLDPAFTSTEDLNC	-0.163352	17.0581	-0.432556	0.679928	0.999786	-4.68473
O60292;SIPA1L3;S100;LREHSNPSPSQDTDG	1.00699	17.3432	0.81934	0.439307	0.999786	-4.64109
O60292;SIPA1L3;S1544;KGLQRTLSDESLCSG	-0.409296	16.9676	-0.868352	0.417429	0.999786	-4.62742
O60292;SIPA1L3;S158;FQDGWPRSPGRAFLP	-0.237744	17.4816	-0.571577	0.584949	0.999786	-4.67914
O60292;SIPA1L3;S1364;ADRRREVSPAPAVAG	0.181143	18.4931	0.483407	0.643118	0.999786	-4.68993
O60293;ZFC3H1;S655;SSNSDPPSPPVLNNS	-0.30146	20.2124	-0.832412	0.431835	0.999786	-4.63888
O60293;ZFC3H1;S949;KMMRLDSSPVSSPRK	-0.1288	17.3247	-0.263953	0.799189	0.999786	-4.70955
O60293;ZFC3H1;S352;QNLTRRISTSDILSE	-0.604378	15.9824	-1.04777	0.340792	0.999786	-4.59356
O60293;ZFC3H1;S1046;SSRERRRSFLESNYF	0.340381	17.3741	0.606993	0.562512	0.999786	-4.67436
O60293;ZFC3H1;S1304;ISDNSFSSDEEQSTG	-0.229803	17.2345	-0.556799	0.597107	0.999786	-4.66714
O60293;ZFC3H1;S1303;PISDNSFSSDEEQST	-0.229803	17.2345	-0.556799	0.597107	0.999786	-4.66714
O60293;ZFC3H1;T766;KENDPLRTPEALPEE	0.200192	16.3687	0.399164	0.703112	0.999786	-4.68257
O60303;KATNIP;S253;QETEGRSSPGPDTLV	2.95622	17.0177	6.52785	0.00234999	0.999786	-4.24679
O60303;KATNIP;S777;KPKPLWLSPEKPLAW	-0.42862	15.2436	-1.02733	0.337436	0.999786	-4.60219
O60303;KATNIP;S691;STNCRKDSLSQLEEY	-1.10881	14.5839	-1.52307	0.199357	0.999786	-4.55566
O60303;KATNIP;T1298;PGLDHVVTIRLDRAE	0.00988128	14.7182	0.0235319	0.982296	0.999786	-4.68896
O60306;AQR;S39;APHIKKKSPFDIKVI	-0.101903	16.6785	-0.33201	0.749309	0.999786	-4.70462
O60307;MAST3;S680;ERYRHLGSEDDETND	0.259765	16.185	0.534131	0.615198	0.999786	-4.64096
O60307;MAST3;S146;LDEEGGRSPRLRPRS	0.14167	15.453	0.343116	0.742807	0.999786	-4.6988
O60318;MCM3AP;S538;EDAPFQHSPLGKAAG	-0.627304	18.0951	-1.6663	0.13827	0.999786	-4.4613
O60318;MCM3AP;S527;KPGDGEVSPSTEDAP	0.115151	17.9861	0.324053	0.756514	0.999786	-4.6938
O60333;KIF1B;S1487;GWRPRGDSLILEHQW	0.410337	17.3854	0.864494	0.415102	0.999786	-4.63318
O60333;KIF1B;S1057;AMTRSGLSLEELRIV	0.442869	15.8559	1.13479	0.292714	0.999786	-4.58016
O60333;KIF1B;S1454;CKMSDTGSPGMQRRR	-0.0833988	17.2485	-0.172043	0.868863	0.999786	-4.69638
O60341;KDM1A;S166;PPEEENESEPEEPSG	-0.0768116	21.3262	-0.175815	0.865279	0.999786	-4.7143
O60341;KDM1A;S137;LSEDEYYSEEERNAK	0.793915	20.7982	1.68649	0.134476	0.999786	-4.45686
O60341;KDM1A;S131;DESLANLSEDEYYSE	0.884161	20.7468	1.73118	0.12634	0.999786	-4.44701
O60343;TBC1D4;S341;QPRRRHASAPSHVQP	-0.0146994	21.2196	-0.0598332	0.95391	0.999786	-4.71768
O60343;TBC1D4;S570;AKRSLTSSLENIFSR	-0.572811	19.6402	-0.915491	0.409173	0.999786	-4.60363
O60343;TBC1D4;S666;GRAQGVRSPLLRQSS	0.164914	19.1177	0.510389	0.625004	0.999786	-4.68679
O60343;TBC1D4;S588;RMRGRLGSVDSFERS	-0.129257	19.5746	-0.472878	0.650257	0.999786	-4.69111
O60343;TBC1D4;S591;GRLGSVDSFERSNSL	0.40448	16.3529	1.02853	0.342011	0.999786	-4.59927
O60346;PHLPP1;S412;PLPQTASSPQPQQKA	0.530542	17.2698	0.82488	0.453492	0.999786	-4.60955
O60347;TBC1D12;S315;ASARARRSGGFADFF	-0.110725	13.5131	-0.261684	0.802012	0.999786	-4.6979
O60353;FZD6;S526;SRRVLQESCEFFLKH	-0.0404692	13.3756	-0.0711892	0.946602	0.999786	-4.68848
O60353;FZD6;S620;QDCGEPASPAASISR	0.2231	17.2167	0.625981	0.55358	0.999786	-4.65904
O60381;HBP1;S430;SGTVSATSPNKCKRP	0.206861	14.1677	0.636648	0.547046	0.999786	-4.66162
O60437;PPL;S1657;RENHLRRSIVVIHPD	0.700156	18.7707	1.18395	0.274475	0.999786	-4.56981
O60437;PPL;S887;LQRNRPDSGVEEAWK	0.0206125	13.7335	0.046171	0.964888	0.999786	-4.66073
O60493;SNX3;S72;STVRRRYSDFEWLRS	0.238202	20.0388	0.509896	0.625353	0.999786	-4.68685
O60500;NPHS1;T459;GQKLRAGTRVRLVCL	-0.947287	13.2148	-1.84949	0.12114	0.999786	-4.52907
O60502;OGA;S364;IKLENEGSDEDIETD	0.34416	19.1256	0.769191	0.466185	0.999786	-4.64967
O60503;ADCY9;S691;KLTNSQTSLCEILQE	-0.641328	14.924	-0.929147	0.40447	0.999786	-4.61191
O60503;ADCY9;T690;EKLTNSQTSLCEILQ	-0.641328	14.924	-0.929147	0.40447	0.999786	-4.61191
O60504;SORBS3;S530;DGPQLPTSPRLTAAA	-0.0356606	21.1782	-0.124171	0.904565	0.999786	-4.71621
O60504;SORBS3;T529;DDGPQLPTSPRLTAA	-0.524341	16.4443	-0.601814	0.587018	0.999786	-4.61526
O60504;SORBS3;S545;RSARHPSSPSALRSP	-1.22713	17.1918	-0.891316	0.412996	0.999786	-4.60591
O60504;SORBS3;S395;KFDFQAQSPKELTLQ	0.4061	14.8954	0.999227	0.361703	0.999786	-4.60095
O60504;SORBS3;S373;SASNGGGSPARREEK	0.0796239	13.711	0.186047	0.858326	0.999786	-4.70174
O60508;CDC40;S43;SLMHLTKSPSSKPSL	-1.25298	20.34	-1.31622	0.229121	0.999786	-4.5411
O60524;NEMF;S417;LRNPYLLSEEEDDDV	-0.543899	20.0958	-1.34639	0.218896	0.999786	-4.53418
O60524;NEMF;S831;MKKKKLPSDSGDLEA	-0.230468	17.7415	-0.369592	0.722442	0.999786	-4.70142
O60524;NEMF;S936;PRGGQRVSDNIKKET	-1.52737	15.0381	-2.68982	0.0305373	0.999786	-4.245
O60551;NMT2;S38;ETEHAKGSPGGYLGA	0.0720666	18.8159	0.230746	0.823912	0.999786	-4.71156
O60566;BUB1B;S670;TLSIKKLSPIIEDSR	0.786371	16.8502	1.52884	0.175419	0.999786	-4.50868
O60566;BUB1B;S543;LSEKKNKSPPADPPR	-0.227122	19.797	-0.525626	0.614895	0.999786	-4.68495
O60573;EIF4E2;S13;DALKDDDSGDHDQNE	-0.2947	16.9006	-0.728416	0.489297	0.999786	-4.6563
O60583;CCNT2;S601;IPPTVLRSPVGLSSD	0.350051	19.4114	0.584945	0.588421	0.999786	-4.62478
O60610;DIAPH1;S22;RDKKKGRSPDELPSA	0.584106	18.6422	1.21043	0.264249	0.999786	-4.56407
O60658;PDE8A;S457;SDGLRRLSGNEYVLS	0.271451	16.9655	0.452033	0.664702	0.999786	-4.69334
O60669;SLC16A7;S448;ARQKTRESEPLSKSK	-0.158823	17.1042	-0.381401	0.71559	0.999786	-4.6893
O60669;SLC16A7;S457;PLSKSKHSEDVNVKV	-0.354787	13.1458	-0.383644	0.716781	0.999786	-4.63754
O60673;REV3L;S1967;TQNPRPGSPLRSGQG	0.0214324	16.409	0.0376356	0.971162	0.999786	-4.70555
O60673;REV3L;T1041;KYPIYPLTPKKSHRR	0.406336	16.0543	0.739219	0.483187	0.999786	-4.65456
O60675;MAFK;S25;GENAPVLSDDELVSM	0.162064	18.2629	0.428234	0.680962	0.999786	-4.69586
O60678;PRMT3;S27;DLPELSDSGDEAAWE	0.174389	19.2473	0.348337	0.737556	0.999786	-4.70327
O60678;PRMT3;S25;EEDLPELSDSGDEAA	0.174389	19.2473	0.348337	0.737556	0.999786	-4.70327
O60701;UGDH;S476;KRIPYAPSGEIPKFS	1.63952	15.0774	2.04914	0.107845	0.999786	-4.51924
O60716;CTNND1;S862;NASRSQSSHSYDDST	-0.185618	21.2838	-0.416781	0.693417	0.999786	-4.64852
O60716;CTNND1;Y865;RSQSSHSYDDSTLPL	-1.70726	18.1822	-1.44792	0.206434	0.999786	-4.52735
O60716;CTNND1;S864;SRSQSSHSYDDSTLP	-1.15547	18.9483	-1.52667	0.170213	0.999786	-4.49381
O60716;CTNND1;S288;GLEDDQRSMGYDDLD	0.142422	20.5034	0.199838	0.847228	0.999786	-4.71318
O60716;CTNND1;S230;GGSDNYGSLSRVTRI	-0.796359	20.331	-0.790455	0.454927	0.999786	-4.64603
O60716;CTNND1;S349;HERGSLASLDSLRKG	0.275519	21.4193	1.0224	0.33961	0.999786	-4.60317
O60716;CTNND1;S352;GSLASLDSLRKGGPP	-0.287878	20.4399	-1.00036	0.349465	0.999786	-4.60754
O60716;CTNND1;S268;PQVRVGGSSVDLHRF	-0.149253	20.6934	-0.232124	0.82301	0.999786	-4.71146
O60716;CTNND1;S269;QVRVGGSSVDLHRFH	0.155332	15.7876	0.341536	0.743939	0.999786	-4.68706
O60716;CTNND1;S920;HNRTLDRSGDLGDME	0.785079	20.5369	1.55723	0.162687	0.999786	-4.48673
O60716;CTNND1;T916;ERGDHNRTLDRSGDL	1.18558	17.749	1.16755	0.280812	0.999786	-4.57331
O60716;CTNND1;S899;NMGSNTKSLDNNYST	0.402422	16.2508	0.725603	0.491003	0.999786	-4.65673
O60716;CTNND1;T906;SLDNNYSTPNERGDH	1.41346	14.8618	2.40501	0.0465617	0.999786	-4.30058
O60716;CTNND1;S847;EKEGWKKSDFQVNLN	0.043956	16.4523	0.0962433	0.926352	0.999786	-4.66719
O60716;CTNND1;S713;LRQEKALSAIADLLT	0.187646	12.8264	0.567635	0.593816	0.999786	-4.66533
O60749;SNX2;S119;RIESKSMSAPVIFDR	-0.151766	18.4675	-0.50284	0.630045	0.999786	-4.68768
O60749;SNX2;S185;FSVKRRFSDFLGLHS	-0.203453	19.0738	-0.52589	0.61472	0.999786	-4.68492
O60749;SNX2;S277;AVNTQALSGAGILRM	0.0796424	16.831	0.23797	0.818515	0.999786	-4.71114
O60762;DPM1;S9;ASLEVSRSPRRSRRE	-0.080016	25.8607	-0.387645	0.70945	0.999786	-4.69981
O60762;DPM1;S21;RRELEVRSPRQNKYS	-0.803715	14.5433	-0.797278	0.469138	0.999786	-4.6123
O60763;USO1;S942;EEEDELESGDQEDED	-0.134832	22.0549	-0.377527	0.716632	0.999786	-4.70073
O60765;ZNF354A;T185;QILPREKTPPKCEIQ	0.312955	18.3518	0.808559	0.45401	0.999786	-4.62999
O60784;TOM1;S160;MTDLDMLSPIHTPQR	1.69913	15.7946	2.13081	0.0765358	0.999786	-4.38014
O60825;PFKFB2;S483;IRRPRNYSVGSRPLK	-0.930343	20.4844	-1.21253	0.264226	0.999786	-4.56371
O60825;PFKFB2;S493;SRPLKPLSPLRAQDM	0.270146	16.9033	0.366315	0.724835	0.999786	-4.7017
O60825;PFKFB2;S466;PVRMRRNSFTPLSSS	-0.537434	21.139	-0.738022	0.484247	0.999786	-4.65469
O60828;PQBP1;S247;FQQRPYPSPGAVLRA	-0.0866157	17.28	-0.12724	0.904779	0.999786	-4.6873
O60832;DKC1;S21;KKKKERKSLPEEDVA	0.109794	22.4932	0.354114	0.733367	0.999786	-4.70279
O60832;DKC1;S494;AEPGDGDSDTTKKKK	0.433933	22.652	1.04911	0.328083	0.999786	-4.59782
O60832;DKC1;S485;KAKAGLESGAEPGDG	0.337736	21.7267	0.887573	0.403357	0.999786	-4.62899
O60832;DKC1;S513;AKEVELVSE______	0.28134	21.1762	0.743939	0.48041	0.999786	-4.65381
O60832;DKC1;S453;KRKRESESESDETPP	0.597345	18.976	0.763317	0.469948	0.999786	-4.65057
O60832;DKC1;S451;TAKRKRESESESDET	0.597345	18.976	0.763317	0.469948	0.999786	-4.65057
O60841;EIF5B;S214;KPGPNIESGNEDDDA	-0.00409388	25.3986	-0.0193381	0.985095	0.999786	-4.71808
O60841;EIF5B;S113;QSFDDNDSEELEDKD	-0.0115499	23.2166	-0.047546	0.963366	0.999786	-4.71784
O60841;EIF5B;S164;SNKKWDGSEEDEDNS	-0.208258	22.8746	-0.91188	0.39125	0.999786	-4.6245
O60841;EIF5B;S137;KVEMYSGSDDDDDFN	-0.436724	22.072	-0.743391	0.481188	0.999786	-4.65382
O60841;EIF5B;S135;KPKVEMYSGSDDDDD	-0.426283	22.0143	-0.731386	0.488045	0.999786	-4.65575
O60841;EIF5B;Y134;AKPKVEMYSGSDDDD	-0.295636	16.5296	-0.189129	0.857319	0.999786	-4.68725
O60841;EIF5B;S107;GQKGKKQSFDDNDSE	-0.373935	19.0264	-1.2091	0.264711	0.999786	-4.56435
O60841;EIF5B;S1168;IEPIPGESPKMFGRH	0.387489	19.1623	1.30214	0.232854	0.999786	-4.54402
O60841;EIF5B;S66;LKELEELSLEAQGIK	0.183283	15.4406	0.426732	0.682006	0.999786	-4.69601
O60869;EDF1;S4;____MAESDWDTVTV	-0.128968	16.5136	-0.331569	0.751098	0.999786	-4.69325
O60885;BRD4;S601;KPPPTYESEEEDKCK	0.0412714	21.3658	0.12539	0.903634	0.999786	-4.71617
O60885;BRD4;S1126;IIRSEPFSPSLRPEP	-1.76838	19.2219	-2.35773	0.0641484	0.999786	-4.40048
O60885;BRD4;S1117;VKEEKIHSPIIRSEP	0.141022	20.6208	0.408631	0.694655	0.999786	-4.69781
O60885;BRD4;S1045;QVIQHHHSPRHHKSD	-0.186264	16.0438	-0.471587	0.651136	0.999786	-4.69125
O60907;TBL1X;S45;SHFINTSSPRGEAKM	-1.11725	15.6471	-2.75908	0.0316811	0.999786	-4.28819
O60927;PPP1R11;S77;FGESSTESDEEEEEG	-0.445481	16.8674	-1.37537	0.210158	0.999786	-4.52769
O60930;RNASEH1;S76;AFVRKSASPEVSEGH	-0.174851	19.8322	-0.457399	0.660825	0.999786	-4.6928
O60930;RNASEH1;S74;AWAFVRKSASPEVSE	0.0970641	15.8263	0.244651	0.813532	0.999786	-4.71075
O60934;NBN;S432;RIPNYQLSPTKLPSI	0.470874	20.6215	0.866545	0.414599	0.999786	-4.63274
O60934;NBN;Y429;AKMRIPNYQLSPTKL	0.661457	15.3018	0.779357	0.477176	0.999786	-4.60858
O60941;DTNB;T468;HEQASQPTPEKAQQN	-0.170476	19.0026	-0.231611	0.823394	0.999786	-4.71149
O60941;DTNB;S394;HCARVLDSPSRLDEE	-0.259279	17.6107	-0.356078	0.733816	0.999786	-4.69769
O60941;DTNB;S608;SLVKELHSAEEGAEE	-1.33764	16.2567	-2.13753	0.0832328	0.999786	-4.4766
O75030;MITF;S414;IPSTGLCSPDLVNRI	-0.166704	15.4887	-0.291572	0.784725	0.999786	-4.68014
O75044;SRGAP2;S206;EDRQTPRSPDSTANV	0.285789	16.949	0.827379	0.434503	0.999786	-4.63976
O75052;NOS1AP;S266;QEPMLTASPRMLLPS	1.84756	17.7761	1.27825	0.256471	0.999786	-4.56244
O75052;NOS1AP;S374;NAMGSQDSLLEITFR	-1.90779	17.7099	-0.998446	0.350967	0.999786	-4.60789
O75052;NOS1AP;S371;SGQNAMGSQDSLLEI	-1.90779	17.7099	-0.998446	0.350967	0.999786	-4.60789
O75113;N4BP1;T242;EARNKAGTPVSELTK	0.229908	18.4018	0.591503	0.572224	0.999786	-4.67649
O75113;N4BP1;S288;ICQKRRFSDSEERHT	0.470846	16.9205	1.35638	0.215849	0.999786	-4.53195
O75113;N4BP1;S300;RHTKKQFSLENVQEG	-0.251021	16.1603	-0.665679	0.526297	0.999786	-4.66596
O75116;ROCK2;S1362;PDPFARSSPRTSMKI	-0.571689	22.4865	-1.65294	0.147655	0.999786	-4.48017
O75116;ROCK2;S1379;NQSIRRPSRQLAPNK	0.488604	15.4194	0.818333	0.448879	0.999786	-4.61038
O75122;CLASP2;S370;GSLQRSRSDIDVNAA	-0.227179	21.2166	-0.433171	0.677785	0.999786	-4.69531
O75122;CLASP2;S596;MRVLNTGSDVEEAVA	-0.185783	19.3835	-0.396392	0.703272	0.999786	-4.69899
O75122;CLASP2;S1029;YNYSDSISPFNKSAL	-1.58427	17.1918	-2.40562	0.0705293	0.999786	-4.50222
O75122;CLASP2;S1013;HSMPTHSSPRSRDYN	-0.431429	17.2248	-0.673955	0.521672	0.999786	-4.66466
O75122;CLASP2;S507;QGCSREASPSRLSVA	0.053849	17.7485	0.140548	0.892066	0.999786	-4.71568
O75122;CLASP2;S503;IPRSQGCSREASPSR	-1.09226	17.0003	-2.8435	0.0282793	0.999786	-4.27621
O75122;CLASP2;S621;YESYGMHSDDDANSD	-0.307771	13.4856	-0.644798	0.546311	0.999786	-4.62172
O75131;CPNE3;S240;MTKLKEASRSSPVEF	0.95277	19.3403	1.8902	0.114852	0.999786	-4.50108
O75131;CPNE3;S243;LKEASRSSPVEFECI	0.0244755	16.6538	0.0495052	0.962354	0.999786	-4.69933
O75131;CPNE3;S197;VWRPFKISLNSLCYG	-0.651163	15.1718	-0.654523	0.536742	0.999786	-4.65917
O75131;CPNE3;S60;NCLNPQFSKTFIIDY	-0.105752	14.495	-0.147699	0.8867	0.999786	-4.71541
O75131;CPNE3;S14;TKVALNVSCANLLDK	0.294569	15.9065	0.737196	0.484257	0.999786	-4.6549
O75140;DEPDC5;Y836;PLSSSPLYSRGLVSR	-0.242915	17.3124	-0.24215	0.817957	0.999786	-4.62994
O75140;DEPDC5;S579;PGRFHVGSAESMLHV	0.559333	17.8958	1.33894	0.221195	0.999786	-4.53585
O75145;PPFIA3;S683;TPRLAPPSPAREGTD	0.160192	20.5242	0.323967	0.756735	0.999786	-4.70028
O75145;PPFIA3;S1164;AAAGALGSPGLPLRK	0.217738	19.6652	0.546094	0.601454	0.999786	-4.68241
O75145;PPFIA3;S207;EQLSRRRSGLEEPGK	0.0283622	18.2802	0.0845585	0.934909	0.999786	-4.71723
O75145;PPFIA3;T718;PGDTPPPTPRSARLE	-0.304978	18.229	-0.681027	0.517086	0.999786	-4.66366
O75145;PPFIA3;S17;SEDGRRGSALGPDEA	0.52064	18.6689	1.19625	0.269389	0.999786	-4.56712
O75151;PHF2;S539;KKSRESASPTIPNLD	0.296295	23.1678	0.652333	0.534687	0.999786	-4.66788
O75151;PHF2;S882;YVYPSLESDEDNPIF	0.212615	21.8689	0.522527	0.616952	0.999786	-4.68533
O75151;PHF2;S655;KALRPPTSPGVFGAL	-1.12443	18.8331	-0.591397	0.575575	0.999786	-4.64173
O75151;PHF2;S905;GSDDAPYSPTARVGP	0.806569	20.0597	1.50436	0.181446	0.999786	-4.53501
O75151;PHF2;S681;RDEYEYVSDDGELKI	0.915833	17.7213	1.35762	0.216277	0.999786	-4.53191
O75151;PHF2;S853;LKRAAKNSVDLDDYE	0.120145	18.2932	0.23568	0.820228	0.999786	-4.71127
O75151;PHF2;S1059;QRRPSASSPNNNTAA	0.502854	15.2301	1.31006	0.244835	0.999786	-4.55099
O75151;PHF2;S458;PEVNTVASSDEVCDG	0.091844	15.82	0.186029	0.859433	0.999786	-4.69544
O75151;PHF2;S705;NAPKRDLSFLLDKKA	0.330626	17.5319	0.759184	0.471788	0.999786	-4.65132
O75151;PHF2;S640;NKFSFSFSNKKLLGS	-0.346465	13.5406	-0.757537	0.476441	0.999786	-4.64469
O75151;PHF2;S899;RSKKRKGSDDAPYSP	0.215959	19.5518	0.54884	0.599663	0.999786	-4.68207
O75151;PHF2;Y904;KGSDDAPYSPTARVG	-0.268238	16.1525	-0.66639	0.52908	0.999786	-4.65766
O75152;ZC3H11A;S758;SMKTRRLSSASTGKP	0.638779	22.5904	1.80642	0.112497	0.999786	-4.42918
O75152;ZC3H11A;S290;RLGKRKFSAGGDSDP	0.177801	19.9	0.502491	0.630278	0.999786	-4.68772
O75152;ZC3H11A;S495;SSESSTSSPSQHEAT	0.504173	15.8079	1.15684	0.284161	0.999786	-4.57552
O75152;ZC3H11A;T321;PETNIDKTPKKAQVS	-0.0744694	19.3531	-0.270786	0.794131	0.999786	-4.7091
O75152;ZC3H11A;S108;VLPTVPESPEEEVKA	0.314901	20.1877	0.781714	0.459236	0.999786	-4.64758
O75164;KDM4A;S616;LVLQECVSDDETSEQ	-0.317783	18.3581	-1.05141	0.32697	0.999786	-4.59735
O75164;KDM4A;S523;SSRDSISSDSETSEP	-0.512356	17.6533	-0.69226	0.518566	0.999786	-4.62847
O75167;PHACTR2;T25;GPTAGSQTPPFKRKG	0.0129155	17.7712	0.023359	0.981999	0.999786	-4.71805
O75167;PHACTR2;S237;TGSKASASPSTSSTS	0.402556	16.2688	0.892087	0.401088	0.999786	-4.62816
O75167;PHACTR2;S522;TKLVRRLSQRPTTEE	-0.061484	16.1603	-0.131072	0.899295	0.999786	-4.71599
O75167;PHACTR2;S560;RRLSRKLSLRPTVAE	0.208932	17.1208	0.51865	0.619512	0.999786	-4.6858
O75170;PPP6R2;S289;GTEGLVDSFSQGLER	-0.191359	17.3484	-0.554516	0.595971	0.999786	-4.68135
O75170;PPP6R2;S771;ESGPRCSSPVDTECS	-0.601393	16.1825	-1.13175	0.293928	0.999786	-4.5808
O75175;CNOT3;S299;TDSEVSQSPAKNGSK	0.0830807	19.1827	0.211147	0.839518	0.999786	-4.70061
O75179;ANKRD17;S2067;PLDCGSASPNKVASS	-0.0407467	20.0237	-0.122746	0.905654	0.999786	-4.71625
O75179;ANKRD17;S2401;SSGVRAPSPAPSSVP	0.032399	17.3264	0.0486292	0.963057	0.999786	-4.69072
O75179;ANKRD17;S1639;SRKSDNHSPAVVTTT	-0.0686647	14.9331	-0.165648	0.873685	0.999786	-4.69662
O75179;ANKRD17;S1457;AEANKNASILLEELD	-0.192979	14.29	-0.570624	0.588253	0.999786	-4.67502
O75182;SIN3B;S122;NGKLNIQSPLTSQEN	1.23562	15.9811	2.32518	0.0575301	0.999786	-4.35624
O75190;DNAJB6;S277;RHAPHCLSEEEGEQD	-0.161629	21.0106	-0.543631	0.603063	0.999786	-4.68272
O75351;VPS4B;S102;ADEKGNDSDGEGESD	-0.299614	22.928	-0.786963	0.456357	0.999786	-4.64669
O75351;VPS4B;S93;PVKEGQPSPADEKGN	-0.203214	15.1601	-0.507288	0.627072	0.999786	-4.68716
O75362;ZNF217;S662;TTHNLEVSPKEKQTE	1.35986	20.7929	1.97269	0.0886848	0.999786	-4.39289
O75362;ZNF217;T648;CRTKADVTPPPDGST	0.343146	20.2836	0.932078	0.392348	0.999786	-4.61478
O75362;ZNF217;S570;GAKDVTGSPPAKQLK	0.476808	19.8518	1.13453	0.305945	0.999786	-4.58137
O75362;ZNF217;S253;TSSAQTDSPQGGMPS	0.536693	16.7781	0.700105	0.514631	0.999786	-4.64874
O75362;ZNF217;S593;VLGSAVLSPAHKDTQ	0.261402	17.7483	0.556295	0.594817	0.999786	-4.68112
O75362;ZNF217;S848;MFPKTSVSPAPDKTK	-0.0936561	17.648	-0.228095	0.826884	0.999786	-4.69976
O75362;ZNF217;S106;RVEAEYLSPLDKSQV	-0.447987	15.7193	-0.535807	0.611123	0.999786	-4.67924
O75362;ZNF217;S407;DRRAGAESPTMSVDG	1.154	18.8432	1.74872	0.123352	0.999786	-4.44323
O75363;BCAS1;S552;RPEKRQQSLGGFFKG	-0.147614	15.4764	-0.183634	0.8629	0.999786	-4.64067
O75367;MACROH2A1;T129;GKLEAIITPPPAKKA	0.386594	23.0364	0.891948	0.401494	0.999786	-4.62815
O75369;FLNB;S2478;VTGQRLVSPGSANET	0.108328	18.1065	0.0999576	0.923594	0.999786	-4.66713
O75369;FLNB;S1505;ADEEIPRSPFKVKVL	-0.153077	19.2094	-0.50081	0.631404	0.999786	-4.68792
O75369;FLNB;S2013;KVYGRGLSEGRTFEM	0.240456	17.4348	0.589622	0.573419	0.999786	-4.67674
O75369;FLNB;S983;KLDVTILSPSRKVVP	-0.333677	17.5062	-0.641886	0.540786	0.999786	-4.66945
O75369;FLNB;S2465;GPNHIVGSPFKAKVT	-0.222272	17.0724	-0.489426	0.639054	0.999786	-4.68924
O75369;FLNB;S1316;DDVPIPNSPFKVAVT	-0.00563846	16.3253	-0.0120882	0.990682	0.999786	-4.7181
O75369;FLNB;T1609;SPYRIRATQTGDASK	-0.320053	13.5614	-0.638071	0.557213	0.999786	-4.64929
O75369;FLNB;S2107;TRTSRAPSVATVGSI	-0.0720423	17.564	-0.102564	0.921609	0.999786	-4.7045
O75376;NCOR1;S2184;EQRNDARSPGSISYL	0.0814776	21.5649	0.329765	0.750936	0.999786	-4.7048
O75376;NCOR1;Y2190;RSPGSISYLPSFFTK	0.382454	18.2504	0.59985	0.567306	0.999786	-4.67528
O75376;NCOR1;S2337;SNSRKSKSPIPGQGY	-0.0270651	21.696	-0.0689219	0.946922	0.999786	-4.71753
O75376;NCOR1;Y2344;SPIPGQGYLGTERPS	-0.279832	15.1826	-0.451564	0.67381	0.999786	-4.6336
O75376;NCOR1;S2151;SEPYEPISPPQVPVV	1.18004	20.5499	1.96836	0.089254	0.999786	-4.39385
O75376;NCOR1;S1533;RESIPAKSPVPGVDP	-0.608708	20.1962	-0.884102	0.40567	0.999786	-4.62956
O75376;NCOR1;S158;GKHEAPSSPISGQPC	-0.558416	18.4413	-0.846612	0.442528	0.999786	-4.60803
O75376;NCOR1;S2102;TKTSNRYSPESQAQS	-0.161916	19.0771	-0.429268	0.680243	0.999786	-4.69576
O75376;NCOR1;S1196;RMPIEDSSPEKGREE	1.72122	19.0658	3.36872	0.0114609	0.999786	-4.13113
O75376;NCOR1;S1322;PKQIKRESPPIRAFE	-0.685676	20.4415	-1.26696	0.245215	0.999786	-4.55191
O75376;NCOR1;S1543;PGVDPVVSHSPFDPH	-0.0577915	16.4555	-0.112495	0.915577	0.999786	-4.68768
O75376;NCOR1;S1472;EAPKAQLSPGIYDDT	0.266729	18.9738	0.790225	0.454554	0.999786	-4.64615
O75376;NCOR1;S224;PEPEKPVSPPPVEQK	0.765184	18.6822	1.35644	0.216308	0.999786	-4.53208
O75376;NCOR1;Y1737;AAASSDLYLRPGSEQ	-0.330399	16.1609	-0.790858	0.454208	0.999786	-4.64604
O75376;NCOR1;S1636;PDVARGLSPREQPLG	-0.935491	17.1888	-2.44407	0.0487525	0.999786	-4.33649
O75376;NCOR1;S999;SPCGTSKSPNREWEV	-0.652227	16.7202	-1.55014	0.170328	0.999786	-4.50035
O75376;NCOR1;S97;EPFHPGPSPVDHDSL	-0.00488812	15.225	-0.0149245	0.988496	0.999786	-4.71809
O75376;NCOR1;S1111;YIKQEEFSPRSQNSQ	-0.24096	16.5714	-0.276842	0.798718	0.999786	-4.62621
O75379;VAMP4;S30;RNLLEDDSDEEEDFF	-0.0753485	20.8968	-0.251531	0.808411	0.999786	-4.71033
O75381;PEX14;S282;SPGKEGHSPEGSTVT	1.0472	18.5442	1.93082	0.100023	0.999786	-4.43502
O75381;PEX14;S335;DEEDDDVSHVDEEDC	0.11916	15.0439	0.353811	0.733584	0.999786	-4.70282
O75382;TRIM3;S7;_MAKREDSPGPEVQP	-0.25613	21.4594	-0.633661	0.545847	0.999786	-4.67063
O75382;TRIM3;S427;RPGDLPPSPDDVKRR	0.23487	18.7189	0.381403	0.714096	0.999786	-4.70034
O75382;TRIM3;S437;DVKRRVKSPGGPGSH	-0.670262	19.2588	-1.02389	0.339601	0.999786	-4.60286
O75385;ULK1;S623;PLPPILGSPTKAVPS	0.17701	19.3536	0.542687	0.606222	0.999786	-4.6687
O75385;ULK1;S638;FDFPKTPSSQNLLAL	0.157152	17.4227	0.36212	0.727626	0.999786	-4.7021
O75385;ULK1;S556;GLGCRLHSAPNLSDL	-0.0181966	18.6366	-0.0437319	0.966303	0.999786	-4.71788
O75385;ULK1;S469;IRRSGSTSPLGFARA	-0.0159698	16.8377	-0.0463404	0.964294	0.999786	-4.71785
O75385;ULK1;T660;MTPPRNRTLPDLSEV	-0.354007	17.6957	-0.89803	0.402577	0.999786	-4.62254
O75385;ULK1;S605;SCRNLRGSPKLPDFL	-0.587025	14.9941	-1.24004	0.253746	0.999786	-4.55765
O75385;ULK1;S544;GSSAPEHSPRTSGLG	0.371765	16.1538	0.795555	0.455558	0.999786	-4.63894
O75391;SPAG7;S158;QQGPVVVSPASDYKD	-0.0204294	18.266	-0.0634498	0.951129	0.999786	-4.71762
O75391;SPAG7;S114;FKKEFAPSDEELDSY	-0.901492	17.2491	-1.66412	0.167807	0.999786	-4.50572
O75396;SEC22B;S137;RARRNLGSINTELQD	0.0722473	19.1468	0.160435	0.876934	0.999786	-4.71494
O75400;PRPF40A;S809;HECQHHHSKNKKHSK	-0.388189	12.9785	-1.02202	0.339779	0.999786	-4.60325
O75400;PRPF40A;S888;HKSDSPESDAEREKD	-0.0181832	21.8494	-0.0665041	0.94878	0.999786	-4.71757
O75400;PRPF40A;S885;KRRHKSDSPESDAER	-0.0973244	21.6765	-0.192868	0.852471	0.999786	-4.71351
O75400;PRPF40A;S34;GDGERRLSGSSLCSG	-0.169655	18.9811	-0.411412	0.697111	0.999786	-4.68114
O75400;PRPF40A;T373;QETVADFTPKKEEEE	-0.0501079	16.5894	-0.148892	0.885711	0.999786	-4.71538
O75400;PRPF40A;S151;SMWTEHKSPDGRTYY	0.0280085	16.0438	0.0488277	0.96287	0.999786	-4.69072
O75410;TACC1;S276;EELDENTSPLLGDAR	0.183032	18.7845	0.394995	0.704253	0.999786	-4.69912
O75427;LRCH4;S25;ATTSVPGSPGLPGRR	-0.0366602	20.1065	-0.100668	0.92298	0.999786	-4.70454
O75436;VPS26A;S315;NFHQRFESPESQASA	0.183306	18.2986	0.555972	0.595026	0.999786	-4.68116
O75446;SAP30;S138;SDDDGGDSPVQDIDT	0.0849554	20.2615	0.306742	0.767694	0.999786	-4.70658
O75446;SAP30;S131;NRRKRKGSDDDGGDS	0.0849554	20.2615	0.306742	0.767694	0.999786	-4.70658
O75446;SAP30;Y151;DTPEVDLYQLQVNTL	0.625835	16.664	1.0255	0.343841	0.999786	-4.60059
O75449;KATNA1;S170;GREEKNKSPAAVTEP	-0.17529	20.7918	-0.547678	0.600421	0.999786	-4.68221
O75475;PSIP1;S275;GVTSTSDSEEEGDDQ	-0.259226	20.9401	-0.58908	0.573787	0.999786	-4.67681
O75475;PSIP1;S273;KTGVTSTSDSEEEGD	-0.259226	20.9401	-0.58908	0.573787	0.999786	-4.67681
O75475;PSIP1;T141;TKAVDITTPKAARRG	0.165896	19.8114	0.532189	0.613054	0.999786	-4.66984
O75475;PSIP1;S129;TDHEEKASNEDVTKA	-0.110712	19.3797	-0.306248	0.768055	0.999786	-4.70661
O75475;PSIP1;T122;TSVSKEDTDHEEKAS	-0.140239	17.637	-0.380862	0.714261	0.999786	-4.70043
O75475;PSIP1;S116;EVEEKETSVSKEDTD	-3.31738	15.4297	-5.83885	0.000585879	0.911676	-3.90706
O75475;PSIP1;S177;ASVNLKVSPKRGRPA	1.24423	15.9042	1.36241	0.230386	0.999786	-4.54564
O75475;PSIP1;S443;ITQVLNKSLAEQRQH	-0.58156	14.3805	-0.861161	0.417366	0.999786	-4.63371
O75475;PSIP1;S106;TKQSNASSDVEVEEK	0.239918	21.7763	1.03616	0.333568	0.999786	-4.60042
O75494;SRSF10;S133;RRRSRSRSFDYNYRR	-0.100423	15.907	-0.0929337	0.929512	0.999786	-4.69006
O75494;SRSF10;S143;YNYRRSYSPRNSRPT	-0.0778913	19.226	-0.204729	0.845524	0.999786	-4.68664
O75494;SRSF10;S141;FDYNYRRSYSPRNSR	-0.0778913	19.226	-0.204729	0.845524	0.999786	-4.68664
O75494;SRSF10;S106;KEGRNVYSSSRYDDY	-0.0454316	15.6139	-0.0893315	0.932144	0.999786	-4.6603
O75494;SRSF10;T92;FAQGDRKTPNQMKAK	-0.154666	14.0704	-0.405713	0.701043	0.999786	-4.67434
O75496;GMNN;S64;HLTSTTSSPGVIVPE	0.20925	18.3588	0.457622	0.660673	0.999786	-4.69278
O75528;TADA3;S298;GADGASTSPRNQNKP	0.647126	18.5025	0.858228	0.418878	0.999786	-4.63423
O75528;TADA3;S338;EDRPAEDSEDEVLAE	0.179124	16.7157	0.371168	0.722823	0.999786	-4.69016
O75531;BANF1;S4;____MTTSQKHRDFV	0.415139	22.7428	0.780482	0.460408	0.999786	-4.64771
O75531;BANF1;T3;_____MTTSQKHRDF	0.415139	22.7428	0.780482	0.460408	0.999786	-4.64771
O75533;SF3B1;S129;HRRTMIISPERLDPF	-0.0216386	23.3775	-0.0725202	0.944155	0.999786	-4.71747
O75533;SF3B1;T426;AGYVPIRTPARKLTA	0.303029	23.0871	0.854221	0.420409	0.999786	-4.63502
O75533;SF3B1;T350;ASQMGGSTPVLTPGK	0.27632	19.3543	0.381292	0.714175	0.999786	-4.70035
O75533;SF3B1;T354;GGSTPVLTPGKTPIG	-0.050317	18.0799	-0.120176	0.90813	0.999786	-4.69803
O75533;SF3B1;T211;ADQTPGATPKKLSSW	-0.430777	20.3723	-0.760488	0.471532	0.999786	-4.65103
O75533;SF3B1;T434;PARKLTATPTPLGGM	-1.71842	17.6358	-2.92487	0.0561015	0.999786	-4.45067
O75533;SF3B1;T436;RKLTATPTPLGGMTG	1.51076	17.6166	2.63009	0.0379026	0.999786	-4.30791
O75533;SF3B1;T296;RKNRWDETPKTERDT	-3.74474	16.8312	-4.31614	0.0197754	0.999786	-4.50644
O75533;SF3B1;T326;GGDSIGETPTPGASK	0.848648	15.2963	0.993947	0.353007	0.999786	-4.60877
O75533;SF3B1;S194;AAASQPPSKRKRRWD	-0.0147809	15.3795	-0.0497818	0.961645	0.999786	-4.71781
O75533;SF3B1;T142;PFADGGKTPDPKMNA	-0.430887	20.3767	-1.47304	0.182931	0.999786	-4.50559
O75533;SF3B1;T227;QAETPGHTPSLRWDE	-0.882225	17.5669	-1.16384	0.282217	0.999786	-4.5741
O75533;SF3B1;T223;SSWDQAETPGHTPSL	-0.682884	17.5245	-1.26815	0.244109	0.999786	-4.55151
O75533;SF3B1;T303;TPKTERDTPGHGSGW	0.0199362	17.8804	0.0259956	0.979979	0.999786	-4.71804
O75533;SF3B1;S488;DVDESTLSPEEQKER	0.331319	16.708	0.753746	0.478542	0.999786	-4.64526
O75534;CSDE1;S695;INYEVGDSKKLFFHV	-0.0957869	19.4255	-0.211469	0.839278	0.999786	-4.66442
O75534;CSDE1;S514;VRLLGRNSNSKRLLG	-0.920072	16.9162	-1.19389	0.270996	0.999786	-4.56771
O75554;WBP4;S229;SSDSHSDSDGEQEAE	-0.129737	14.796	-0.312438	0.764914	0.999786	-4.68908
O75554;WBP4;S227;SKSSDSHSDSDGEQE	-0.129737	14.796	-0.312438	0.764914	0.999786	-4.68908
O75564;JRK;S457;GRPPAATSPAEVVWS	0.146095	16.3717	0.16763	0.876848	0.999786	-4.62826
O75569;PRKRA;S18;PPLEREDSGTFSLGK	-0.411577	21.5681	-1.08389	0.313265	0.999786	-4.59073
O75592;MYCBP2;S2871;PPRERSKSDSYTLDP	-1.4682	20.0342	-1.79431	0.115377	0.999786	-4.43289
O75592;MYCBP2;S3090;TKLKNRHSLEISSAL	0.0633991	15.7352	0.159383	0.877733	0.999786	-4.71498
O75592;MYCBP2;S2985;DEQEMRASPKISRKC	-0.367845	16.9368	-0.728134	0.48947	0.999786	-4.65634
O75592;MYCBP2;S3505;IPRRRVNSGDTEVGS	0.0965585	16.8714	0.111942	0.913978	0.999786	-4.71656
O75618;DEDD;S9;AGLKRRASQVWPEEH	-0.0353261	14.5311	-0.0773765	0.940425	0.999786	-4.71738
O75643;SNRNP200;S457;LKPKPFGSEEQLLPV	0.422563	14.4642	0.970668	0.363089	0.999786	-4.61333
O75665;OFD1;S735;GTSSRRLSSTPLPKA	0.809014	17.9266	1.92575	0.109634	0.999786	-4.45703
O75665;OFD1;S669;KSPLAAKSPPSLHLL	0.298329	16.7852	0.671152	0.530662	0.999786	-4.65267
O75665;OFD1;S663;VIKNSAKSPLAAKSP	0.25259	16.7722	0.579107	0.586598	0.999786	-4.664
O75665;OFD1;S774;PDRMPLPSPTESRHS	0.75959	16.8061	2.03694	0.0798326	0.999786	-4.37724
O75674;TOM1L1;S323;DLLDLSPSPRMPRAT	0.178435	19.5268	0.58372	0.577175	0.999786	-4.67753
O75676;RPS6KA4;S745;ATASRRGSPAPANPG	-0.590859	17.7545	-1.3647	0.213339	0.999786	-4.53009
O75683;SURF6;S138;QGSAKELSPAALEKR	0.534503	20.687	1.66576	0.138379	0.999786	-4.46142
O75683;SURF6;T229;QRVKGNLTPLTGRNY	0.598658	17.2992	0.915487	0.409174	0.999786	-4.60312
O75683;SURF6;S74;AKSLGEKSPAASGAR	1.14176	16.3843	3.34132	0.0118407	0.999786	-4.13413
O75688;PPM1B;S376;RLNPHRESDGASDEA	-0.216594	13.796	-0.667624	0.525124	0.999786	-4.66567
O75691;UTP20;T1741;SDNGQPGTPDPADSG	-0.22695	18.9809	-0.666001	0.526103	0.999786	-4.66592
O75691;UTP20;S2601;CADEKAESDGEEKEE	-0.27349	18.4219	-0.674419	0.52104	0.999786	-4.66466
O75694;NUP155;S994;KAAPQSPSVPKKPGP	0.175281	21.6314	0.502691	0.632475	0.999786	-4.67764
O75694;NUP155;S1057;DKLLQVASPFLEPHL	-0.00300796	13.4892	-0.0101641	0.992208	0.999786	-4.71289
O75694;NUP155;Y1165;QETLQRQYSHHSSVQ	0.313158	15.8994	0.362464	0.739484	0.999786	-4.62397
O75717;WDHD1;S383;ILEDDENSVDISMLK	0.0206505	22.0554	0.0724038	0.944245	0.999786	-4.71747
O75717;WDHD1;S333;LFDGDDMSNAGDFLN	1.46982	19.9167	1.44083	0.199094	0.999786	-4.51856
O75717;WDHD1;S868;VEEDAEDSGEADDEE	-0.14206	19.7689	-0.40936	0.694143	0.999786	-4.69774
O75717;WDHD1;S407;EEDGQEGSIHNLPLV	-0.0078812	18.8703	-0.024604	0.981037	0.999786	-4.71805
O75717;WDHD1;S958;RTTNNEKSPIIKPLI	0.0740404	17.6343	0.153962	0.881854	0.999786	-4.71519
O75717;WDHD1;S374;SGRPRQRSHILEDDE	-0.673464	15.6572	-1.23149	0.282763	0.999786	-4.56817
O75764;TCEA3;S115;WKPEAGLSPPRKKRE	-0.145528	18.7462	-0.481525	0.644391	0.999786	-4.69014
O75764;TCEA3;S81;NWKRLLDSPGPPKGE	0.302448	14.6598	0.82957	0.443034	0.999786	-4.63053
O75781;PALM;S124;PVRAPAPSPAKEERK	-0.198567	19.01	-0.495833	0.634742	0.999786	-4.6885
O75781;PALM;S116;KENAAAPSPVRAPAP	-0.198567	19.01	-0.495833	0.634742	0.999786	-4.6885
O75781;PALM;T145;SQQTPVGTPKDKRVS	0.249274	15.4682	0.52294	0.616671	0.999786	-4.68528
O75781;PALM;T141;VVMNSQQTPVGTPKD	0.249274	15.4682	0.52294	0.616671	0.999786	-4.68528
O75792;RNASEH2A;S277;SYFLNEGSQARPRSS	0.0893344	15.9485	0.253057	0.807276	0.999786	-4.71023
O75808;CAPN15;S456;APLRRRESMHVEQRR	-0.409974	12.1214	-0.658534	0.554216	0.999786	-4.61278
O75808;CAPN15;S296;LLSGKRLSVLEEEAT	-0.00910771	15.6067	-0.020968	0.983927	0.999786	-4.70566
O75815;BCAR3;S370;SPVFRTGSEPALSPA	1.34056	17.5396	1.23111	0.257618	0.999786	-4.55971
O75815;BCAR3;S375;TGSEPALSPAVVRRV	0.021775	16.0362	0.050748	0.96141	0.999786	-4.6907
O75815;BCAR3;S290;PDVAKRLSLTMGGVQ	0.480366	17.8943	0.698939	0.5069	0.999786	-4.66085
O75821;EIF3G;S42;PLATGDTSPEPELLP	-0.160613	23.7608	-0.447394	0.667707	0.999786	-4.69387
O75821;EIF3G;T41;IPLATGDTSPEPELL	-0.560484	21.3686	-1.13614	0.298456	0.999786	-4.58033
O75821;EIF3G;S264;ELFRPFGSISRIYLA	-0.212696	14.7366	-0.512466	0.623621	0.999786	-4.68654
O75822;EIF3J;S11;AAAAAGDSDSWDADA	-0.0923559	26.4276	-0.194285	0.853425	0.999786	-4.65812
O75822;EIF3J;S13;AAAGDSDSWDADAFS	-0.00223897	24.897	-0.00701348	0.994594	0.999786	-4.71812
O75822;EIF3J;T109;PEEPKVLTPEEQLAD	0.275759	19.3875	0.804898	0.446561	0.999786	-4.64365
O75822;EIF3J;Y143;FGVNNAVYGIDAMNP	1.22614	18.0857	1.66537	0.169805	0.999786	-4.50665
O75822;EIF3J;S127;LKKLQEESDLELAKE	-0.0895299	16.6154	-0.256736	0.804543	0.999786	-4.71001
O75844;ZMPSTE24;S310;RNEEEGNSEEIKAKV	0.935233	15.081	1.89344	0.114366	0.999786	-4.50075
O75864;PPP1R37;S561;EQRISVSSPGRGHKV	-1.60675	18.1886	-3.30379	0.0124873	0.999786	-4.13983
O75864;PPP1R37;S50;AKRVTFPSDEDIVSG	-0.474809	19.176	-1.18365	0.274038	0.999786	-4.56981
O75896;TUSC2;S50;FVFTRRGSMFYDEDG	0.115834	20.0561	0.326889	0.753021	0.999786	-4.70503
O75909;CCNK;S340;VKRAVVVSPKEENKA	-0.0733696	23.2947	-0.291243	0.779052	0.999786	-4.7077
O75909;CCNK;S9;KENKENSSPSVTSAN	-0.092891	18.7842	-0.13007	0.900709	0.999786	-4.70376
O75909;CCNK;S329;KPSPQPSSPRQVKRA	-0.830699	18.7893	-0.804664	0.451334	0.999786	-4.64066
O75909;CCNK;S324;AQQPKKPSPQPSSPR	-0.765813	18.8671	-0.741091	0.486274	0.999786	-4.65081
O75925;PIAS1;S503;LSLPHQASPVSRTPS	0.291122	19.9104	0.671331	0.522904	0.999786	-4.66512
O75925;PIAS1;S488;CPSLSPTSPLNNKGI	0.739269	17.0599	1.32155	0.232851	0.999786	-4.54718
O75940;SMNDC1;S201;VKRSIFASPESVTGK	-0.0888149	18.4655	-0.3138	0.762542	0.999786	-4.70604
O75962;TRIO;T1824;DSDDSAATPQDETVE	-0.513862	23.8337	-1.16686	0.293767	0.999786	-4.58315
O75962;TRIO;S2459;GAASPLNSPLSSAVP	1.9643	17.9335	3.59999	0.0106895	0.999786	-4.18605
O75962;TRIO;S2455;KPRAGAASPLNSPLS	1.9643	17.9335	3.59999	0.0106895	0.999786	-4.18605
O75962;TRIO;S2429;AANASGSSPDAPAKD	0.309132	17.253	0.758115	0.481173	0.999786	-4.64074
O75962;TRIO;S2417;PKMKVLESPRKGAAN	-0.139265	18.286	-0.364066	0.726233	0.999786	-4.70193
O75962;TRIO;S2440;PAKDARASLGTLPLG	0.62356	17.267	1.00014	0.3613	0.999786	-4.59696
O75962;TRIO;S1779;TLRKWLTSPVRRLSS	0.343004	17.1994	0.832912	0.431571	0.999786	-4.63879
O75962;TRIO;S2671;EGLSNKVSVKLLNPN	0.385571	14.7661	0.364056	0.733909	0.999786	-4.63531
O75962;TRIO;S1786;SPVRRLSSGKADGHV	-0.0144315	13.2793	-0.0414107	0.968505	0.999786	-4.69942
O75962;TRIO;S1785;TSPVRRLSSGKADGH	-0.0144315	13.2793	-0.0414107	0.968505	0.999786	-4.69942
O75970;MPDZ;S230;GSLPQLVSPIVSRSP	0.166674	16.7569	0.410613	0.695122	0.999786	-4.6816
O75970;MPDZ;S483;VTKDADLSPVNASII	-0.808444	16.6764	-1.09161	0.333332	0.999786	-4.59071
O75970;MPDZ;S1078;RAMLRRHSLIGPDIK	-0.682193	14.4798	-0.940532	0.397568	0.999786	-4.59884
O75976;CPD;T1370;EFQDETDTEEETLYS	-0.100322	19.2937	-0.299798	0.772776	0.999786	-4.70709
O75976;CPD;T1368;SHEFQDETDTEEETL	-0.100322	19.2937	-0.299798	0.772776	0.999786	-4.70709
O76021;RSL1D1;S361;QVKATNESEDEIPQL	0.0240159	25.7026	0.0918152	0.92934	0.999786	-4.71708
O76021;RSL1D1;S427;ESETPGKSPEKKPKI	0.0803575	23.8263	0.330189	0.750628	0.999786	-4.70477
O76021;RSL1D1;T423;PKAAESETPGKSPEK	-0.666917	18.305	-1.72207	0.127406	0.999786	-4.44849
O76021;RSL1D1;T465;PEAKFFTTPSKSVRK	-0.0779584	20.0663	-0.252111	0.80798	0.999786	-4.71029
O76021;RSL1D1;T375;LVPIGKKTPANEKVE	-0.323476	17.2614	-0.788949	0.455255	0.999786	-4.64636
O76021;RSL1D1;S396;GKKSPAKSPNPSTPR	0.198376	17.8746	0.585282	0.57618	0.999786	-4.67732
O76021;RSL1D1;S392;KHATGKKSPAKSPNP	0.198376	17.8746	0.585282	0.57618	0.999786	-4.67732
O76021;RSL1D1;S443;EEAVKEKSPSLGKKD	-0.176569	15.6532	-0.268813	0.79574	0.999786	-4.70921
O76031;CLPX;S617;SSEEEYDSGVEEEGW	-0.0582388	18.0972	-0.100845	0.925624	0.999786	-4.66626
O76041;NEBL;S953;SMRSMQHSPNLRTYR	-0.194081	18.1583	-0.431052	0.679004	0.999786	-4.69557
O76064;RNF8;S157;LRTKRKFSLDELAGP	-0.169695	16.969	-0.446596	0.668251	0.999786	-4.69396
O76070;SNCG;S124;EVAEEAQSGGD____	0.0493644	17.5822	0.0764446	0.942551	0.999786	-4.64222
O76094;SRP72;S625;TVSSPPTSPRPGSAA	0.517729	25.3031	1.13336	0.306425	0.999786	-4.58426
O76094;SRP72;S621;DASKTVSSPPTSPRP	0.482691	25.2881	1.05744	0.336777	0.999786	-4.59252
O76094;SRP72;T571;KNYDPKVTPDPERWL	0.361165	18.6607	0.876299	0.409064	0.999786	-4.63104
O94761;RECQL4;S323;NPRYHGLSPSSQARA	0.240029	18.4138	0.737968	0.483815	0.999786	-4.65477
O94761;RECQL4;S27;RQRGRRPSQDDVEAA	0.266331	18.3733	0.648989	0.536429	0.999786	-4.66842
O94761;RECQL4;S251;EVSIRVGSPQPSSSG	0.142235	16.3978	0.455761	0.661949	0.999786	-4.69298
O94762;RECQL5;S727;SAHYGGPSPEKKAKS	0.383966	20.1948	0.935061	0.379957	0.999786	-4.62015
O94762;RECQL5;T839;CPPRDQGTPEVQPTP	0.349675	16.6586	0.866769	0.413933	0.999786	-4.63277
O94762;RECQL5;S491;YDEGSGGSGDEGRDE	2.47504	14.6656	3.05516	0.0276969	0.999786	-4.40808
O94762;RECQL5;S488;FSRYDEGSGGSGDEG	1.27712	15.0304	2.2773	0.0616629	0.999786	-4.37635
O94762;RECQL5;S815;EDGAGGHSPAPPQTE	0.53938	21.0782	1.3754	0.210147	0.999786	-4.52768
O94762;RECQL5;S858;WKGKRPRSQQENPES	0.235972	14.3479	0.646662	0.545194	0.999786	-4.65047
O94763;URI1;S372;AKRKRKNSTGSGHSA	-1.13021	19.7814	-1.22927	0.258264	0.999786	-4.5601
O94776;MTA2;S435;RPEAQSLSPYTTSAN	-0.260729	21.6853	-0.929494	0.382647	0.999786	-4.6212
O94776;MTA2;Y437;EAQSLSPYTTSANRA	0.139933	14.4038	0.347238	0.745033	0.999786	-4.67658
O94776;MTA2;T534;QAPLKPKTPRGTKTP	0.761081	18.0335	1.49803	0.176515	0.999786	-4.4999
O94782;USP1;S13;PSESNGLSRGSPSKK	0.270593	19.1702	0.880301	0.407031	0.999786	-4.63031
O94782;USP1;S327;KYISENESPRPSQKK	-1.68631	16.4239	-3.30568	0.0124549	0.999786	-4.13956
O94782;USP1;S475;VEESSEISPEPKTEM	-0.0402007	17.5922	-0.089907	0.931185	0.999786	-4.70478
O94804;STK10;S454;ASQSRPNSSALETLG	0.0185624	20.1171	0.0413527	0.968135	0.999786	-4.71791
O94804;STK10;S450;RSQKASQSRPNSSAL	0.10504	20.0883	0.228195	0.825824	0.999786	-4.7117
O94804;STK10;S438;AEQGGDLSPAANRSQ	0.263117	20.3837	0.833946	0.431024	0.999786	-4.63861
O94804;STK10;T952;AECPNPSTPSKAAKF	0.117495	17.7413	0.269497	0.795085	0.999786	-4.70919
O94804;STK10;S417;LRKSRPVSMDARIQV	1.66614	17.8337	2.48583	0.0460403	0.999786	-4.41555
O94804;STK10;S13;FRRILRLSTFEKRKS	0.0481627	17.8377	0.0999008	0.924145	0.999786	-4.69849
O94804;STK10;S20;STFEKRKSREYEHVR	0.0776056	17.4783	0.202547	0.84595	0.999786	-4.70101
O94804;STK10;S191;KTLQKRDSFIGTPYW	-0.254371	21.0418	-0.875955	0.409239	0.999786	-4.6311
O94804;STK10;T185;VSAKNLKTLQKRDSF	-0.0547146	15.708	-0.0479171	0.96361	0.999786	-4.64243
O94806;PRKD3;S735;GEKSFRRSVVGTPAY	0.37302	18.0541	0.601383	0.573245	0.999786	-4.66129
O94811;TPPP;S32;DRAAKRLSLESEGAG	-0.170493	15.684	-0.293867	0.78678	0.999786	-4.65974
O94826;TOMM70;S91;KTPEGRASPAPGSGH	-0.084092	25.4862	-0.384918	0.711383	0.999786	-4.70006
O94826;TOMM70;T85;KRNSERKTPEGRASP	-0.217297	17.1338	-0.519358	0.624765	0.999786	-4.67066
O94826;TOMM70;S110;GAHLDMNSLDRAQAA	0.673295	15.9402	1.4096	0.200232	0.999786	-4.51998
O94827;PLEKHG5;S881;LKSKSEASLLQLLAG	-0.493658	13.6276	-0.815509	0.458285	0.999786	-4.61107
O94842;TOX4;S182;TTPSPTSSLHEDGVE	0.712328	19.7116	1.37172	0.257854	0.999786	-4.56006
O94842;TOX4;S178;DRLSTTPSPTSSLHE	0.712328	19.7116	1.37172	0.257854	0.999786	-4.56006
O94864;SUPT7L;S108;PLPSCPGSPPLPDDL	0.199429	18.3281	0.481651	0.646526	0.999786	-4.67986
O94874;UFL1;S458;KGRKDDDSDDESQSS	-0.0188227	13.7486	-0.054377	0.958108	0.999786	-4.71775
O94876;TMCC1;S382;LIRNKFGSADNIPNL	0.0224502	20.9252	0.0868926	0.933117	0.999786	-4.71719
O94876;TMCC1;S392;NIPNLKDSLEEGQVD	-0.00628921	15.089	-0.00849581	0.993537	0.999786	-4.6458
O94880;PHF14;S208;NDMDDYDSEDDNDWR	-0.576208	20.3613	-1.09774	0.313402	0.999786	-4.58741
O94880;PHF14;S290;DEELTNDSLTLSQSK	-1.78793	18.4271	-2.13141	0.116583	0.999786	-4.54582
O94880;PHF14;S835;RTRGRKRSFVPEEEK	0.071971	20.3143	0.239544	0.81734	0.999786	-4.71105
O94880;PHF14;S530;QEREKQLSPEAQARI	0.0867765	17.8412	0.21567	0.835209	0.999786	-4.71238
O94880;PHF14;S302;QSKSNEDSLILEKSQ	0.154603	17.4338	0.463302	0.656786	0.999786	-4.69216
O94880;PHF14;S84;KEEQLKNSAEEEVLS	-0.336686	14.8335	-0.683873	0.518698	0.999786	-4.63355
O94887;FARP2;S344;RGSSFRYSGRTQKQL	0.158764	16.9839	0.352061	0.741665	0.999786	-4.67624
O94887;FARP2;S340;VFFSRGSSFRYSGRT	0.158764	16.9839	0.352061	0.741665	0.999786	-4.67624
O94888;UBXN7;S288;LIDASEDSQLEAAIR	2.62903	18.3245	4.01379	0.00932972	0.999786	-4.35704
O94905;ERLIN2;T228;VAQVAEITYGQKVME	0.219101	18.3318	0.579879	0.579628	0.999786	-4.67804
O94906;PRPF6;T275;VDPKGYLTDLNSMIP	0.302535	16.3011	0.690909	0.51121	0.999786	-4.66216
O94906;PRPF6;T266;SDSVSGQTVVDPKGY	0.335176	16.9415	0.890592	0.406261	0.999786	-4.62178
O94913;PCF11;S494;SRSPIIHSPKRRDRR	-0.319274	20.7109	-0.993273	0.35268	0.999786	-4.60893
O94913;PCF11;S489;SRSPKSRSPIIHSPK	-0.148712	20.654	-0.452921	0.663898	0.999786	-4.69328
O94913;PCF11;S1493;SSFDCTPSPSKTPVE	0.281931	17.9861	0.732845	0.48675	0.999786	-4.65559
O94913;PCF11;T1530;VKEERIDTPPACTEE	-0.280337	18.3529	-0.4962	0.636838	0.999786	-4.67359
O94913;PCF11;S777;FEGPNKLSPRIDGPP	0.408788	18.4235	0.915827	0.38931	0.999786	-4.62376
O94913;PCF11;S1520;ELQEPCDSPKVKEER	0.026726	17.9184	0.0740051	0.943014	0.999786	-4.71744
O94913;PCF11;S705;GVREEQRSPFNDRFP	0.801072	16.4646	2.147	0.0677194	0.999786	-4.35309
O94913;PCF11;S728;SDKPFVDSPASRFAG	-0.265489	15.0704	-0.366948	0.728219	0.999786	-4.65122
O94915;FRYL;S1978;SSLARTRSLSSLREK	-1.44105	18.192	-1.68641	0.135108	0.999786	-4.45741
O94915;FRYL;S1941;NSNARSNSLRLSLIG	0.0331225	18.2129	0.0864657	0.933445	0.999786	-4.71719
O94915;FRYL;S2272;TYGGDTGSPEISFTK	-0.0293326	17.3861	-0.0961521	0.926013	0.999786	-4.71698
O94915;FRYL;T1959;GDRRRSNTLDIMDGR	-0.493056	17.1905	-0.887914	0.407612	0.999786	-4.62422
O94916;NFAT5;S560;VNVKKEISSPARPCS	0.867846	15.2202	1.03665	0.371329	0.999786	-4.59412
O94923;GLCE;S73;NHVAKQQSEEAFPQE	-0.558253	18.192	-0.856321	0.437699	0.999786	-4.60735
O94964;SOGA1;S1017;TGIRVYYSPPVARRL	-0.393689	20.2244	-0.698144	0.507369	0.999786	-4.66097
O94964;SOGA1;S1320;TKKPEPLSPASYHQP	1.39472	18.1211	2.59838	0.0569965	0.999786	-4.42404
O94964;SOGA1;S1303;NVCGRAPSPTSSAGE	-0.0827101	18.1215	-0.163928	0.874284	0.999786	-4.7148
O94964;SOGA1;S1198;RIERPCCSPKYGSPK	-0.751341	13.9993	-1.26073	0.253608	0.999786	-4.55847
O94967;WDR47;S312;ADAYMTRSLNPALDG	-0.375221	14.5373	-0.957205	0.380645	0.999786	-4.60889
O94972;TRIM37;S454;TQKSRDLSPPDNHLS	0.129948	19.0355	0.344164	0.740526	0.999786	-4.70363
O94972;TRIM37;S461;SPPDNHLSPQNDDAL	-0.0165543	17.2594	-0.0459363	0.964605	0.999786	-4.71786
O94972;TRIM37;S797;CQTLSEGSPGSSQSG	0.00323454	15.9974	0.00715059	0.994518	0.999786	-4.6996
O94972;TRIM37;S809;QSGSRHSSPRALIHG	-0.490349	14.4929	-0.806216	0.463077	0.999786	-4.61174
O94972;TRIM37;S808;SQSGSRHSSPRALIH	-0.490349	14.4929	-0.806216	0.463077	0.999786	-4.61174
O94972;TRIM37;S817;PRALIHGSIGDILPK	-0.0814134	14.9263	-0.229587	0.824779	0.999786	-4.71162
O94979;SEC31A;S799;EPVAGHESPKIPYEK	0.115296	24.8201	0.496293	0.634434	0.999786	-4.68845
O94979;SEC31A;S1163;KLREQTLSPTITSGL	0.277964	22.2943	0.846	0.42469	0.999786	-4.63648
O94979;SEC31A;S527;DSDQVAQSDGEESPA	-0.288536	20.4112	-0.634388	0.545416	0.999786	-4.67052
O94979;SEC31A;S532;AQSDGEESPAAEEQL	1.20939	19.5532	2.02231	0.109486	0.999786	-4.51999
O94986;CEP152;S1461;NSLPRNVSPEFVPCE	-0.306618	17.927	-0.942686	0.376296	0.999786	-4.6187
O95049;TJP3;S203;VLVKRRDSEEFGVKL	-0.237791	21.1353	-0.623924	0.551866	0.999786	-4.67201
O95049;TJP3;S591;AKKTTQRSREDLSAL	-0.737854	19.1224	-0.913866	0.402096	0.999786	-4.61757
O95049;TJP3;S327;PEASQTDSPVESPRL	-0.536119	17.0407	-0.629316	0.548908	0.999786	-4.67118
O95049;TJP3;S319;PPRHAQRSPEASQTD	-0.543814	17.4034	-1.02256	0.344634	0.999786	-4.60218
O95049;TJP3;S856;VQADESQSPRDRGRI	-0.314005	20.6797	-0.551837	0.598044	0.999786	-4.68162
O95049;TJP3;S164;AGSHGRRSPGGGSEA	-1.48381	18.1655	-1.96477	0.0897294	0.999786	-4.39465
O95049;TJP3;S159;GRRGRAGSHGRRSPG	-2.65529	17.775	-5.08244	0.00129999	0.999786	-3.95017
O95049;TJP3;S654;ETVSRTDSPSKIIKL	-0.291399	17.0865	-0.438022	0.679377	0.999786	-4.67867
O95049;TJP3;S331;QTDSPVESPRLRRES	0.170119	15.027	0.324231	0.758372	0.999786	-4.68801
O95067;CCNB2;S92;KLAPKGPSPTPEDVS	0.0549358	18.9225	0.0891248	0.931452	0.999786	-4.71713
O95069;KCNK2;S348;KETRRRLSVEIYDKF	-1.17896	18.8624	-1.17348	0.278575	0.999786	-4.57205
O95069;KCNK2;S385;TPCRRTLSVNHLTSE	0.399402	16.8288	0.615957	0.569581	0.999786	-4.62299
O95069;KCNK2;S366;TSIKRKLSAELAGNH	0.712723	16.2957	1.10676	0.327425	0.999786	-4.58886
O95071;UBR5;S2486;KRHGSSRSVVDMDLD	1.89208	17.9854	2.25226	0.0721981	0.999786	-4.49478
O95071;UBR5;S1549;NPQQRRISQSQPVRG	0.409023	18.7751	1.12681	0.295864	0.999786	-4.58184
O95071;UBR5;S2241;NQQSRDLSLEVDRDR	0.251248	16.6747	0.749274	0.477381	0.999786	-4.65294
O95104;SCAF4;S656;TSHTEPVSPIPKPLP	0.314334	19.922	0.877437	0.408485	0.999786	-4.63083
O95104;SCAF4;S1004;QERFGRRSFGNRVEN	0.0851732	17.6666	0.253083	0.807257	0.999786	-4.71023
O95155;UBE4B;S105;QSLSRSQSMDIDGVS	0.200617	17.9939	0.240629	0.816664	0.999786	-4.71097
O95155;UBE4B;S803;NESQWKDSPLATRHR	-0.413272	17.1971	-1.25352	0.249066	0.999786	-4.55471
O95155;UBE4B;S124;MSQVDVDSGIENMEV	-0.904114	15.0807	-1.08877	0.350895	0.999786	-4.59143
O95163;ELP1;S471;KLGAVGGSGFKVCLR	-0.673903	14.4291	-1.51051	0.188851	0.999786	-4.54206
O95201;ZNF205;S32;HPHQEMPSKLGEAVP	3.0398	19.0068	2.75085	0.0328166	0.999786	-4.29313
O95201;ZNF205;T16;QDTQDKETPPEVPDR	3.05014	19.0223	2.69662	0.0352848	0.999786	-4.3009
O95208;EPN2;S173;ITFGRGSSQPNLSTS	0.929283	20.8849	2.10177	0.0725133	0.999786	-4.36306
O95218;ZRANB2;S153;KEVEDKESEGEEEDE	0.164932	23.6168	0.667091	0.525446	0.999786	-4.66575
O95218;ZRANB2;S188;SKYNLDASEEEDSNK	-0.124339	21.806	-0.453636	0.663408	0.999786	-4.69321
O95218;ZRANB2;S120;EYIEREESDGEYDEF	1.22347	21.1994	2.94716	0.0207532	0.999786	-4.197
O95218;ZRANB2;S181;DEDDADLSKYNLDAS	-0.299533	18.1852	-0.715438	0.496809	0.999786	-4.65835
O95218;ZRANB2;S193;DASEEEDSNKKKSNR	-0.40461	14.9738	-1.05454	0.32563	0.999786	-4.59672
O95218;ZRANB2;S280;SYSSSSSSPERNRKR	0.559483	14.3104	1.15575	0.309007	0.999786	-4.5793
O95218;ZRANB2;S9;STKNFRVSDGDWICP	-0.181141	14.5503	-0.370669	0.728749	0.999786	-4.67489
O95232;LUC7L3;S431;KSEGDTQSN______	0.737313	17.824	1.1622	0.287781	0.999786	-4.57958
O95232;LUC7L3;S425;GTSEDIKSEGDTQSN	0.244395	17.0549	0.780361	0.459984	0.999786	-4.64781
O95235;KIF20A;S532;KEHSLQVSPSLEKGA	0.0957558	19.7045	0.350365	0.73606	0.999786	-4.70311
O95235;KIF20A;T857;LRNLLPRTPTCQSST	-1.55991	16.5528	-2.64482	0.0717309	0.999786	-4.46374
O95235;KIF20A;S825;LKLQGQVSAKKRLGT	-0.190861	16.1578	-0.378815	0.715721	0.999786	-4.70062
O95235;KIF20A;S670;VAHQQSGSELALRRS	-0.140967	14.7368	-0.417005	0.69068	0.999786	-4.68105
O95239;KIF4A;S801;KLRRRTFSLTEVRGQ	0.19948	20.4557	0.72924	0.488822	0.999786	-4.65617
O95239;KIF4A;S1225;TSFFSGCSPIEEEAH	-0.327683	19.7187	-0.964629	0.36591	0.999786	-4.6145
O95239;KIF4A;S1051;LKYCSEHSVNEHEDG	-0.442877	16.4486	-1.02152	0.345066	0.999786	-4.59695
O95239;KIF4A;Y1046;MDIEDLKYCSEHSVN	0.249837	15.1202	0.426486	0.684115	0.999786	-4.65399
O95239;KIF4A;T1181;EQVLSKKTPPAPSPF	-0.113825	17.1253	-0.22941	0.824912	0.999786	-4.71163
O95239;KIF4A;S394;SLMEKNQSLVEENEK	-0.200858	16.6699	-0.398658	0.701674	0.999786	-4.69877
O95239;KIF4A;S1038;KEKFLEQSMDIEDLK	0.131109	16.2142	0.337651	0.745227	0.999786	-4.70417
O95243;MBD4;S428;KYNKEALSPPRRKAF	0.236974	18.6835	0.449058	0.668631	0.999786	-4.68314
O95243;MBD4;S387;SEMDNNCSPTRKDFT	-0.695514	16.3183	-1.70774	0.130118	0.999786	-4.45178
O95248;SBF1;T1138;YQRLGLGTLSSSLSR	-0.512775	17.8347	-0.901079	0.396756	0.999786	-4.62649
O95248;SBF1;T1034;FTLGSAHTPGRPPRV	0.117836	14.6324	0.2861	0.788292	0.999786	-4.68051
O95251;KAT7;S57;SQSSQDSSPVRNLQS	0.0841701	20.4702	0.272479	0.792879	0.999786	-4.70899
O95251;KAT7;S64;SPVRNLQSFGTEEPA	-0.00864164	17.191	-0.0107315	0.991926	0.999786	-4.62646
O95251;KAT7;S10;RRKRNAGSSSDGTED	-0.13599	19.7699	-0.348255	0.737579	0.999786	-4.70329
O95251;KAT7;S18;SSDGTEDSDFSTDLE	0.0815934	16.5188	0.254981	0.805846	0.999786	-4.71011
O95251;KAT7;S21;GTEDSDFSTDLEHTD	-0.0766716	15.6281	-0.245876	0.81262	0.999786	-4.71067
O95251;KAT7;S111;TEQVVDFSDRETKNT	0.565011	14.8229	1.41349	0.20553	0.999786	-4.52383
O95251;KAT7;T88;QQQPTPVTPKKYPLR	0.316825	20.4963	0.836785	0.429527	0.999786	-4.63811
O95251;KAT7;S506;KVEEKVGSPERPLSD	0.191864	16.1701	0.52908	0.615084	0.999786	-4.67017
O95251;KAT7;S205;GKHERHFSISGCPLY	-0.0885091	14.973	-0.19924	0.851304	0.999786	-4.68485
O95251;KAT7;S164;MSLKDSGSDLSHRPK	0.793043	15.3357	1.03727	0.339102	0.999786	-4.59939
O95292;VAPB;S160;VSKSLSSSLDDTEVK	0.546439	19.1171	1.43796	0.192323	0.999786	-4.51356
O95292;VAPB;S158;PIVSKSLSSSLDDTE	0.205442	18.3561	0.57153	0.58498	0.999786	-4.67914
O95292;VAPB;S156;ETPIVSKSLSSSLDD	-0.340685	15.1847	-0.486647	0.650693	0.999786	-4.62299
O95292;VAPB;T150;TTASKTETPIVSKSL	-1.21721	17.0963	-1.42001	0.204806	0.999786	-4.5263
O95295;SNAPIN;S133;SGIYPPGSPGK____	-0.0845266	20.7997	-0.202793	0.844894	0.999786	-4.71304
O95297;MPZL1;Y241;SHQGPVIYAQLDHSG	-0.295042	16.6639	-0.651276	0.535033	0.999786	-4.66808
O95297;MPZL1;S210;CSTSESLSPVKQAPR	0.486929	16.831	0.97112	0.362894	0.999786	-4.61324
O95297;MPZL1;Y263;NKSESVVYADIRKN_	-0.121343	16.9433	-0.265017	0.798401	0.999786	-4.70948
O95336;PGLS;S46;ARFALGLSGGSLVSM	0.00607365	14.7672	0.0104034	0.992173	0.999786	-4.64505
O95359;TACC2;S2321;TPASPPRSPAEPNDI	-0.605593	21.2668	-1.02424	0.339449	0.999786	-4.60279
O95359;TACC2;S2317;KLDNTPASPPRSPAE	-0.605593	21.2668	-1.02424	0.339449	0.999786	-4.60279
O95359;TACC2;S2569;SPVRMSESPTPCSGS	0.0122537	17.1972	0.0131226	0.98995	0.999786	-4.71288
O95359;TACC2;S2359;STSKMQESPKLPQQS	-0.380831	18.5693	-0.931935	0.381466	0.999786	-4.62074
O95359;TACC2;S2226;GGGRVQNSPPVGRKT	-0.951799	18.3852	-0.966516	0.365642	0.999786	-4.6141
O95359;TACC2;S2072;KVNTRRKSTDSVPIS	1.05111	18.0685	0.93206	0.403128	0.999786	-4.60187
O95359;TACC2;S2512;VNETKFSSPTEELDY	-0.121922	16.9433	-0.216078	0.835859	0.999786	-4.70037
O95359;TACC2;S2557;MFDTSQESPVKSSPV	-0.113269	16.6121	-0.207872	0.841077	0.999786	-4.71279
O95361;TRIM16;S60;RETEEQDSDSAEQGD	0.190585	23.2128	0.371306	0.721275	0.999786	-4.70126
O95365;ZBTB7A;S526;GAPAQPSSPDARRNG	0.244525	22.8854	0.985533	0.356218	0.999786	-4.61044
O95365;ZBTB7A;S337;AGAAAGDSDEESRAD	0.0459998	21.7737	0.143907	0.889507	0.999786	-4.71556
O95365;ZBTB7A;S341;AGDSDEESRADDKGV	-0.0338918	16.0106	-0.0993439	0.923566	0.999786	-4.7169
O95365;ZBTB7A;S549;DEDEDVASPDGLGRL	0.231077	22.081	0.845672	0.424862	0.999786	-4.63654
O95391;SLU7;S235;QMEKDHNSEDEDEDK	-0.0804486	21.3245	-0.261742	0.800828	0.999786	-4.70969
O95391;SLU7;S215;KLVEQANSPKHQWGE	0.141984	19.9439	0.388008	0.709192	0.999786	-4.69977
O95394;PGM3;S64;IGVMVTASHNPEEDN	0.0475195	20.948	0.109688	0.915644	0.999786	-4.71663
O95400;CD2BP2;S195;KGPGQPSSPQRLDRL	0.0526849	23.7926	0.229181	0.825083	0.999786	-4.71164
O95400;CD2BP2;S49;KGKHSLDSDEEEDDD	0.0966957	20.0917	0.25858	0.803174	0.999786	-4.70989
O95400;CD2BP2;T7;_MPKRKVTFQGVGDE	-0.773576	15.9352	-1.26518	0.25144	0.999786	-4.55756
O95400;CD2BP2;S118;RDAQIRDSWLDNIDW	-0.490992	13.3799	-1.22234	0.273857	0.999786	-4.56783
O95402;MED26;S337;ELLPSAESPVCWLEQ	1.0232	15.4329	1.78469	0.165916	0.999786	-4.52143
O95402;MED26;S334;RRLELLPSAESPVCW	-0.0927359	16.4119	-0.0906822	0.933091	0.999786	-4.62004
O95402;MED26;S535;LHVLVPQSPPTDLPG	0.298025	16.9385	0.341336	0.749202	0.999786	-4.62803
O95402;MED26;S361;PGCKAGLSPAEPLLS	0.104133	15.6641	0.334937	0.74719	0.999786	-4.70439
O95402;MED26;S447;KEPVRADSPVHMEQQ	0.0856634	18.671	0.29025	0.779782	0.999786	-4.70777
O95425;SVIL;S245;SFTEVPRSPKHAHSS	0.402649	21.2404	0.866947	0.414044	0.999786	-4.63271
O95425;SVIL;S221;TRQAHDLSPAAESSS	0.559685	19.0612	1.27935	0.240338	0.999786	-4.54905
O95425;SVIL;S968;SGMEKYGSFEEAEAS	0.28657	18.2007	0.535755	0.610738	0.999786	-4.67397
O95425;SVIL;S707;LFREMEKSFDEQNVP	0.26351	19.6576	0.563521	0.590148	0.999786	-4.68019
O95425;SVIL;S673;KESDRCTSHSETPTV	-0.268583	17.0694	-0.751957	0.475862	0.999786	-4.6525
O95425;SVIL;S920;SSIENSDSPVRSILK	0.15059	15.5259	0.270754	0.794197	0.999786	-4.7091
O95425;SVIL;S1322;VDYNMPRSPVEMDED	1.48183	15.3384	3.17379	0.0232608	0.999786	-4.3113
O95429;BAG4;S228;PYGDGNRSVPQSGPT	-0.056706	22.5679	-0.212114	0.838796	0.999786	-4.69472
O95453;PARN;S619;KRMKKELSPAGSISK	0.142442	20.6993	0.547755	0.60037	0.999786	-4.68221
O95470;SGPL1;Y550;SVFLDSLYSTDTVTQ	0.72105	16.9025	1.32633	0.239806	0.999786	-4.54815
O95486;SEC24A;T225;PPPVRALTPLTSSYR	-0.333452	15.9539	-0.892977	0.405077	0.999786	-4.62338
O95487;SEC24B;S1224;LRDSRPLSPILHIVK	0.0860795	19.7597	0.310458	0.76498	0.999786	-4.7063
O95544;NADK;S64;KEFRRTRSLHGPCPV	-1.69857	16.1133	-2.06752	0.0926732	0.999786	-4.43847
O95573;ACSL3;S683;IPVKIRLSPEPWTPE	-0.140082	16.2834	-0.326853	0.753048	0.999786	-4.70503
O95602;POLR1A;S1429;EEEVDYESEEEEERE	0.0832829	16.5758	0.0654472	0.950317	0.999786	-4.63225
O95602;POLR1A;Y1427;KQEEEVDYESEEEEE	0.652974	14.1896	0.925726	0.396454	0.999786	-4.61344
O95613;PCNT;S1653;RALLRRESEVLDLKE	-0.520832	18.8749	-0.666707	0.526088	0.999786	-4.66574
O95613;PCNT;S1142;REGANLLSMLKADVN	-0.611472	14.6685	-1.27752	0.267135	0.999786	-4.56761
O95613;PCNT;S44;KTAKRKGSAVDASVQ	-0.511046	17.4295	-1.01789	0.341624	0.999786	-4.60407
O95613;PCNT;S2177;IPDEMPDSPIQEKSE	0.212391	15.1219	0.404729	0.701734	0.999786	-4.68145
O95628;CNOT4;Y67;YPEDPAVYKPLSQEE	-0.358125	15.1118	-0.892535	0.411338	0.999786	-4.62097
O95644;NFATC1;S233;GACTLLGSPRHSPST	-0.137266	14.563	-0.293403	0.783073	0.999786	-4.66831
O95671;ASMTL;S239;ADTFEDLSDVEGGGS	0.0716917	22.94	0.211096	0.838645	0.999786	-4.71262
O95671;ASMTL;S228;RRSVKHDSIPAADTF	0.306232	17.6543	0.65752	0.531235	0.999786	-4.66717
O95671;ASMTL;S421;FQDAYYQSPETRLRF	-0.181235	15.4904	-0.408782	0.698925	0.999786	-4.68136
O95674;CDS2;S33;KVDGETASDSESRAE	0.116913	20.0919	0.308151	0.768023	0.999786	-4.69492
O95674;CDS2;S21;APPEDKESESEAKVD	-0.378037	18.5171	-0.70604	0.505765	0.999786	-4.65216
O95684;CEP43;S160;DVHSPPKSPEGKTSA	-0.526289	22.2	-1.70332	0.130966	0.999786	-4.4528
O95684;CEP43;S156;LDLSDVHSPPKSPEG	-0.526289	22.2	-1.70332	0.130966	0.999786	-4.4528
O95684;CEP43;S254;EDDMEGDSFFDDPIP	0.023088	14.9194	0.0337149	0.974355	0.999786	-4.64249
O95685;PPP1R3D;S46;RACRPPGSPGRAPPP	0.255229	22.1133	0.747464	0.478407	0.999786	-4.65324
O95685;PPP1R3D;S78;RARSLPSSPERRQKA	0.232154	20.3098	0.569302	0.586412	0.999786	-4.67943
O95685;PPP1R3D;S74;IILRRARSLPSSPER	1.01126	19.5865	1.58031	0.157578	0.999786	-4.4816
O95685;PPP1R3D;S25;KLGPRSLSCLSDLDG	-0.0252436	16.4957	-0.0478884	0.963306	0.999786	-4.70545
O95696;BRD1;S1055;GEPTSDLSDID____	0.326392	16.5887	0.594168	0.573353	0.999786	-4.64155
O95696;BRD1;S803;QPRKRSRSTCGDSEV	-0.675755	18.1743	-0.866423	0.432718	0.999786	-4.6024
O95696;BRD1;S128;KVRIVEYSPPSAPRR	0.58618	17.705	0.786646	0.457015	0.999786	-4.64668
O95696;BRD1;S814;DSEVEEESPGKRLDA	0.0812535	15.2931	0.206306	0.842247	0.999786	-4.71287
O95707;POP4;S43;KRSTPRMSPQAREDQ	-0.366181	17.7512	-0.935593	0.379701	0.999786	-4.62004
O95714;HERC2;S1577;EKIGNEESDLEEACI	0.00135172	17.7859	0.0040946	0.996844	0.999797	-4.71812
O95714;HERC2;S1588;EACILPHSPINVDKR	-0.110406	16.7867	-0.333455	0.748263	0.999786	-4.70451
O95714;HERC2;S2454;RVKRRKQSPVPALPI	0.429656	16.4254	1.32846	0.224463	0.999786	-4.53818
O95714;HERC2;S1366;KDEDHCSSPGGTPAS	-0.0901628	14.2246	-0.185237	0.861631	0.999786	-4.68541
O95714;HERC2;S2928;AAVPFLASDNEEEED	-0.522715	17.2502	-1.03059	0.33602	0.999786	-4.60154
O95721;SNAP29;S77;SEKVGVASSEELARQ	-0.0313787	17.4126	-0.0784912	0.940356	0.999786	-4.69892
O95747;OXSR1;S339;EDGGWEWSDDEFDEE	-0.0970593	20.2338	-0.199788	0.847185	0.999786	-4.71319
O95758;PTBP3;S56;KRDRPPCSPSRVLHL	-0.237289	17.8506	-0.140193	0.89516	0.999786	-4.68694
O95772;STARD3NL;S39;QLMARIESYEGREKK	-0.509422	16.1905	-1.17148	0.278596	0.999786	-4.57241
O95772;STARD3NL;S193;LLIVQDASERAALIP	-0.181586	13.7444	-0.349649	0.740262	0.999786	-4.6521
O95785;WIZ;S1151;PGSPLGHSPTASPPP	0.0796926	19.2627	0.123373	0.906547	0.999786	-4.6979
O95785;WIZ;S1017;SLSPRPASPKAQWPQ	0.342059	20.7593	0.984593	0.35665	0.999786	-4.61063
O95785;WIZ;S1012;KSPQLSLSPRPASPK	-0.0590918	20.0046	-0.193594	0.851826	0.999786	-4.71349
O95785;WIZ;S996;TPLALAGSPTPKNPE	0.378715	20.5888	1.50381	0.175034	0.999786	-4.49857
O95785;WIZ;S983;GLGHPPSSPLLKKTP	0.470599	19.7753	0.721897	0.501378	0.999786	-4.61847
O95785;WIZ;S1106;PPNPPGPSPKALAKM	0.614033	19.3774	1.50262	0.175335	0.999786	-4.49884
O95785;WIZ;S1134;SPSDLHISPLAKKLP	0.352772	18.5746	1.14306	0.289481	0.999786	-4.57842
O95785;WIZ;S1480;RDSDKRPSLGLAPGG	0.467047	16.7633	1.04605	0.329275	0.999786	-4.59843
O95785;WIZ;S1263;TEWSVNGSPIDTLRE	-0.828815	13.8814	-1.7539	0.137352	0.999786	-4.47416
O95793;STAU1;T277;KPIVKPQTSPEYGQG	-1.5402	18.1004	-1.28692	0.253664	0.999786	-4.55771
O95793;STAU1;S176;LEVNGRESEEENLNK	0.0826847	18.3553	0.277884	0.788888	0.999786	-4.70863
O95793;STAU1;S208;NFEVARESGPPHMKN	-0.447242	14.6473	-0.840468	0.437695	0.999786	-4.62888
O95793;STAU1;T362;KVPQAQPTKPALKSE	0.990799	13.4764	1.38121	0.255211	0.999786	-4.57669
O95801;TTC4;S51;LFMSRAPSEIDPREN	-0.257454	16.6399	-0.640154	0.54184	0.999786	-4.6697
O95817;BAG3;S386;GPSAVPSSPKSVATE	6.13468	21.0402	8.19984	0.00110914	0.93207	-4.3238
O95817;BAG3;S377;PVPCPPPSPGPSAVP	-0.858639	21.16	-0.306154	0.771643	0.999786	-4.6892
O95817;BAG3;S173;HGPERSQSPAASDCS	0.38165	21.5747	0.517944	0.620289	0.999786	-4.68583
O95817;BAG3;S279;GASSREGSPARSSTP	-0.704047	22.6826	-0.655597	0.532806	0.999786	-4.66738
O95817;BAG3;S275;SSVQGASSREGSPAR	-0.704955	22.7116	-0.678479	0.519028	0.999786	-4.66397
O95817;BAG3;S136;AAPQRSQSPLRGMPE	-0.956432	22.7601	-1.46675	0.185417	0.999786	-4.5074
O95817;BAG3;S289;RSSTPLHSPSPIRVH	0.0507329	19.7901	0.0632303	0.951332	0.999786	-4.71762
O95817;BAG3;S291;STPLHSPSPIRVHTV	1.86787	17.4079	2.12059	0.0999561	0.999786	-4.45015
O95817;BAG3;T406;STAPAEATPPKPGEA	6.58624	17.6096	11.2028	0.00109003	0.93207	-4.37116
O95819;MAP4K4;S715;SSSKSEGSPSQRLEN	0.43286	15.9648	0.881912	0.410593	0.999786	-4.62314
O95819;MAP4K4;S631;PVRTTSRSPVLSRRD	-0.153078	15.7025	-0.276658	0.791008	0.999786	-4.69132
O95819;MAP4K4;S639;PVLSRRDSPLQGSGQ	1.27434	15.7186	1.50818	0.181614	0.999786	-4.51302
O95819;MAP4K4;T181;VSAQLDRTVGRRNTF	-0.156076	16.2058	-0.296838	0.776255	0.999786	-4.69569
O95831;AIFM1;S268;GGTPRSLSAIDRAGA	0.797767	18.2505	1.13895	0.2918	0.999786	-4.57934
O95835;LATS1;S613;EKKQITTSPITVRKN	-0.100935	20.4344	-0.347833	0.737883	0.999786	-4.70332
O95835;LATS1;S464;NIPVRSNSFNNPLGN	0.453309	18.915	1.24612	0.251616	0.999786	-4.55633
O95835;LATS1;S278;NSQTKRYSGNMEYVI	0.0280363	18.8565	0.0702784	0.945878	0.999786	-4.71751
O95848;NUDT14;S15;SVGRCAASPYLRPLT	-0.312293	14.5054	-0.686137	0.517363	0.999786	-4.63334
O95857;TSPAN13;S143;PNDTCLASCVKSDHS	-0.17793	15.4692	-0.446803	0.668108	0.999786	-4.69394
O95873;C6orf47;S112;RLEAGGASPKLRWDH	0.189186	18.0932	0.42626	0.682335	0.999786	-4.69606
O95983;MBD3;S85;RQRVRYDSSNQVKGK	-0.470681	18.9593	-1.21472	0.262686	0.999786	-4.56314
O95983;MBD3;S56;LARYLGGSMDLSTFD	-0.523755	17.1228	-0.693208	0.510279	0.999786	-4.66173
O95983;MBD3;S37;HRDVFYYSPSGKKFR	-0.377985	14.8605	-0.642127	0.548463	0.999786	-4.65629
O96007;MOCS2;S20;LETKLPLSPPLVEDS	-0.524019	19.8492	-0.465826	0.655335	0.999786	-4.69184
O96013;PAK4;S104;SNSLRRDSPPPPARA	-0.346813	25.1872	-0.989762	0.354297	0.999786	-4.60962
O96013;PAK4;S474;KEVPRRKSLVGTPYW	-0.289543	24.7763	-1.2261	0.25863	0.999786	-4.56068
O96013;PAK4;S181;SRDKRPLSGPDVGTP	0.324694	23.3335	0.895364	0.39946	0.999786	-4.62755
O96013;PAK4;T207;AAGRPFNTYPRADTD	0.65966	20.3366	1.50386	0.175044	0.999786	-4.49857
O96013;PAK4;S148;HSEAGGGSGDRRRAG	-0.377109	17.66	-0.898634	0.397814	0.999786	-4.62695
O96019;ACTL6A;S233;KEAVREGSPANWKRK	-0.295404	19.8883	-0.958122	0.368966	0.999786	-4.61575
O96020;CCNE2;S21;PQPSQTESPQEAQII	-0.165084	17.4711	-0.374709	0.720316	0.999786	-4.68986
O96020;CCNE2;T392;VCNGGIMTPPKSTEK	-0.755858	17.2092	-1.55092	0.170144	0.999786	-4.52886
O96020;CCNE2;S383;FRKGGQLSPVCNGGI	-0.755858	17.2092	-1.55092	0.170144	0.999786	-4.52886
O96028;NSD2;T544;EDAEAEDTPRKRLRT	-0.191349	20.3247	-0.738818	0.48333	0.999786	-4.65463
O96028;NSD2;S437;DPRRGVGSPPGRKKT	0.27759	18.9777	0.776627	0.46205	0.999786	-4.64843
P00491;PNP;S33;QVAIICGSGLGGLTD	-0.39708	16.0707	-0.902377	0.400435	0.999786	-4.61993
P00505;GOT2;S143;GALRIGASFLQRFFK	-0.0116732	14.8752	-0.0214084	0.98391	0.999786	-4.68897
P00519;ABL1;S569;LDHEPAVSPLLPRKE	0.323079	20.1747	0.902343	0.395968	0.999786	-4.62627
P00519;ABL1;S683;SGGSGFRSPHLWKKS	0.103835	17.4518	0.192325	0.852787	0.999786	-4.71355
P00519;ABL1;S718;KRFLRSCSASCVPHG	-0.759829	15.9208	-1.3498	0.224263	0.999786	-4.53969
P00558;PGK1;S203;YFAKALESPERPFLA	0.327361	22.4033	0.847244	0.424053	0.999786	-4.63626
P00568;AK1;S178;RKVNAEGSVDSVFSQ	-0.0598237	14.5247	-0.111084	0.918111	0.999786	-4.66607
P00966;ASS1;T219;DPAKAPNTPDILEIE	-1.26278	15.469	-0.75103	0.476857	0.999786	-4.65258
P01106;MYC;S62;LLPTPPLSPSRRSGL	1.46604	20.1273	1.53478	0.184544	0.999786	-4.51235
P01106;MYC;T58;KKFELLPTPPLSPSR	-0.468429	18.8462	-1.41081	0.199889	0.999786	-4.51971
P01106;MYC;S293;GHSKPPHSPLVLKRC	-0.372637	19.781	-1.14449	0.288927	0.999786	-4.57812
P01106;MYC;Y74;SGLCSPSYVAVTPFS	-0.389793	13.8452	-0.965798	0.38614	0.999786	-4.60685
P01111;NRAS;S39;YDPTIEDSYRKQVVI	1.30275	16.1561	1.52085	0.178489	0.999786	-4.53321
P01111;NRAS;T158;GVEDAFYTLVREIRQ	0.603425	13.6071	1.19975	0.282199	0.999786	-4.57147
P01213;PDYN;S101;ELAKLSGSFLKELEK	-0.0860198	24.8885	-0.350968	0.735627	0.999786	-4.70306
P02545;LMNA;S390;EEERLRLSPSPTSQR	-0.397242	25.7817	-0.978507	0.360008	0.999786	-4.61178
P02545;LMNA;S392;ERLRLSPSPTSQRSR	-0.792595	24.9106	-1.22087	0.261242	0.999786	-4.56192
P02545;LMNA;S404;RSRGRASSHSSQTQG	-0.533492	16.8575	-0.371957	0.720811	0.999786	-4.7012
P02545;LMNA;S407;GRASSHSSQTQGGGS	-0.807792	18.7905	-0.967434	0.365214	0.999786	-4.61392
P02545;LMNA;S414;SQTQGGGSVTKKRKL	-2.18206	14.1691	-3.02127	0.0369307	0.999786	-4.47653
P02545;LMNA;S632;SYRSVGGSGGGSFGD	0.2589	16.3154	0.471206	0.651427	0.999786	-4.69129
P02545;LMNA;S301;QSRIRIDSLSAQLSQ	-0.222264	17.3916	-0.471998	0.650856	0.999786	-4.69121
P02545;LMNA;S458;FVRLRNKSNEDQSMG	-0.384086	18.5176	-1.1943	0.270101	0.999786	-4.56753
P02545;LMNA;S277;KLDNARQSAERNSNL	-2.46176	16.4372	-1.35022	0.225054	0.999786	-4.53985
P02545;LMNA;S12;SQRRATRSGAQASST	0.462774	17.095	0.796291	0.451442	0.999786	-4.64509
P02545;LMNA;S423;TKKRKLESTESRSSF	-0.543659	16.0818	-1.21857	0.261306	0.999786	-4.56231
P02545;LMNA;S22;QASSTPLSPTRITRL	0.221709	22.4014	0.373278	0.71987	0.999786	-4.70108
P02686;MBP;S96;PHLIRLFSRDAPGRE	-0.0299887	19.6739	-0.0674832	0.948028	0.999786	-4.71756
P02765;AHSG;S138;KCDSSPDSAEDVRKV	-0.892724	27.0622	-2.14672	0.0685191	0.999786	-4.35493
P02786;TFRC;S24;PLSYTRFSLARQVDG	0.149614	18.281	0.20118	0.847122	0.999786	-4.69519
P02786;TFRC;S34;RQVDGDNSHVEMKLA	-0.622788	14.4282	-1.89906	0.0980516	0.999786	-4.40813
P02794;FTH1;S164;RKMGAPESGLAEYLF	0.113231	15.5367	0.153175	0.885309	0.999786	-4.64124
P04049;RAF1;S259;SQRQRSTSTPNVHMV	-0.888726	21.6695	-0.993858	0.353047	0.999786	-4.60879
P04049;RAF1;S621;PKINRSASEPSLHRA	-0.0652513	23.8619	-0.23322	0.822062	0.999786	-4.71141
P04049;RAF1;S244;AFTFNTSSPSSEGSL	-0.207873	16.9623	-0.423842	0.688573	0.999786	-4.68004
P04049;RAF1;S642;NACTLTTSPRLPVF_	-0.43845	16.0353	-0.424011	0.688921	0.999786	-4.67995
P04049;RAF1;S43;FGYQRRASDDGKLTD	-0.153486	18.0659	-0.168574	0.871602	0.999786	-4.66568
P04049;RAF1;T234;SSQHRYSTPHAFTFN	0.922423	19.5492	2.05361	0.0841309	0.999786	-4.46464
P04075;ALDOA;S39;AADESTGSIAKRLQS	0.248188	20.2454	0.717203	0.495783	0.999786	-4.65808
P04075;ALDOA;S36;GILAADESTGSIAKR	-0.670318	19.5117	-1.45787	0.21498	0.999786	-4.54714
P04075;ALDOA;T9;PYQYPALTPEQKKEL	0.0762025	20.1182	0.0792581	0.939022	0.999786	-4.71734
P04075;ALDOA;S46;SIAKRLQSIGTENTE	-0.107944	17.9156	-0.314095	0.762327	0.999786	-4.70602
P04183;TK1;S13;LPTVLPGSPSKTRGQ	-0.345623	22.4061	-1.12194	0.303303	0.999786	-4.58316
P04183;TK1;S231;PQQILQCSPAN____	-0.176614	18.6149	-0.542296	0.603936	0.999786	-4.68289
P04259;KRT6B;S176;TLNNKFASFIDKVRF	-0.69883	16.4881	-1.8016	0.113303	0.999786	-4.43028
P04406;GAPDH;T184;TVHAITATQKTVDGP	0.510407	21.6759	0.843132	0.426726	0.999786	-4.63692
P04406;GAPDH;S241;RVPTANVSVVDLTCR	0.530667	14.3914	0.583803	0.590123	0.999786	-4.65527
P04406;GAPDH;S83;IFQERDPSKIKWGDA	0.309548	21.8292	0.558126	0.593965	0.999786	-4.68082
P04406;GAPDH;S210;LQNIIPASTGAAKAV	1.15277	19.3364	1.66347	0.167775	0.999786	-4.55629
P04626;ERBB2;T1166;AARPAGATLERPKTL	0.782102	18.473	1.16442	0.281995	0.999786	-4.57397
P04626;ERBB2;S1107;SLPTHDPSPLQRYSE	-0.281282	14.2244	-0.704459	0.518065	0.999786	-4.64157
P04637;TP53;S315;LPNNTSSSPQPKKKP	0.373386	17.4818	0.48644	0.643698	0.999786	-4.67451
P04792;HSPB1;S82;RALSRQLSSGVSEIR	-0.280465	25.9881	-1.44217	0.191175	0.999786	-4.51261
P04792;HSPB1;S15;FSLLRGPSWDPFRDW	-0.45672	22.7261	-0.81643	0.440863	0.999786	-4.64159
P04792;HSPB1;S176;MPKLATQSNEITIPV	-0.789145	17.1825	-0.988628	0.367279	0.999786	-4.59983
P04792;HSPB1;S98;TADRWRVSLDVNHFA	-0.202671	19.3132	-0.40946	0.694096	0.999786	-4.69773
P04792;HSPB1;S199;GGPEAAKSDETAAK_	-0.292203	19.4069	-0.966514	0.365027	0.999786	-4.61414
P04920;SLC4A2;S173;AERTSPSSPAPLPHQ	1.004	18.869	1.49082	0.206598	0.999786	-4.55803
P04920;SLC4A2;S132;EEDEDEASEAEGARA	-0.273515	19.0726	-0.839568	0.428062	0.999786	-4.63762
P04920;SLC4A2;S113;PRRRPGASPTGETPT	0.0451895	18.8807	0.150921	0.884166	0.999786	-4.7153
P05067;APP;S441;HFQEKVESLEQEAAN	-0.957082	16.5297	-1.4025	0.229832	0.999786	-4.56635
P05114;HMGN1;S89;KTEESPASDEAGEKE	-0.0655082	20.8017	-0.206259	0.842283	0.999786	-4.71287
P05114;HMGN1;S86;GETKTEESPASDEAG	-0.0655082	20.8017	-0.206259	0.842283	0.999786	-4.71287
P05114;HMGN1;S8;MPKRKVSSAEGAAKE	0.377602	17.2588	1.05575	0.325111	0.999786	-4.59647
P05114;HMGN1;S7;_MPKRKVSSAEGAAK	0.345971	13.3476	0.658387	0.531083	0.999786	-4.66697
P05198;EIF2S1;S158;DAFKHAVSDPSILDS	-0.486016	18.1711	-1.13361	0.29318	0.999786	-4.58041
P05386;RPLP1;S104;KKEESEESDDDMGFG	-0.0492287	24.2738	-0.129207	0.900732	0.999786	-4.71605
P05387;RPLP2;S17;AALGGNSSPSAKDIK	-0.0307175	21.4381	-0.0524049	0.959655	0.999786	-4.71778
P05387;RPLP2;S105;KKEESEESDDDMGFG	-0.236681	17.2102	-0.638705	0.545791	0.999786	-4.65746
P05387;RPLP2;S102;KDEKKEESEESDDDM	-0.236681	17.2102	-0.638705	0.545791	0.999786	-4.65746
P05388;RPLP0;S307;AKEESEESDEDMGFG	0.495876	20.3462	0.686962	0.513978	0.999786	-4.66269
P05388;RPLP0;S304;KVEAKEESEESDEDM	0.495876	20.3462	0.686962	0.513978	0.999786	-4.66269
P05412;JUN;S63;KNSDLLTSPDVGLLK	0.257931	16.2312	0.674046	0.524518	0.999786	-4.65297
P05455;SSB;S366;GKKTKFASDDEHDEH	0.0292094	24.7904	0.110066	0.915353	0.999786	-4.71662
P05455;SSB;S94;TKIRRSPSKPLPEVT	-1.73289	14.7973	-3.14253	0.0467675	0.999786	-4.44199
P05783;KRT18;S53;ISVSRSTSFRGGMGS	-0.436754	23.8185	-0.452605	0.66654	0.999786	-4.68274
P05783;KRT18;S60;SFRGGMGSGGLATGI	-1.6611	19.7177	-2.73863	0.0286647	0.999786	-4.23746
P05783;KRT18;T65;MGSGGLATGIAGGLA	-0.168187	18.6758	-0.460078	0.658991	0.999786	-4.69251
P05783;KRT18;S42;VYAGAGGSGSRISVS	-1.33414	23.0101	-4.22301	0.00365486	0.999786	-4.02463
P05783;KRT18;S34;RPVSSAASVYAGAGG	-2.23272	18.4999	-0.848058	0.434549	0.999786	-4.61406
P05783;KRT18;S18;TNYRSLGSVQAPSYG	-1.23743	21.4737	-3.4098	0.010764	0.999786	-4.12416
P05783;KRT18;Y24;GSVQAPSYGARPVSS	-0.624084	18.0469	-0.720529	0.509075	0.999786	-4.60903
P05783;KRT18;S7;_MSFTTRSTFSTNYR	-1.0486	19.6287	-1.34969	0.218688	0.999786	-4.53368
P05783;KRT18;S305;ELRRTVQSLEIDLDS	1.65928	16.9425	1.54214	0.173351	0.999786	-4.53043
P05783;KRT18;S49;SGSRISVSRSTSFRG	-3.54555	17.4472	-2.42445	0.071198	0.999786	-4.52295
P05783;KRT18;S399;LGDALDSSNSMQTIQ	-1.59466	17.2379	-3.27613	0.0160382	0.999786	-4.19812
P05783;KRT18;S100;SYLDRVRSLETENRR	-0.784692	17.2421	-1.95101	0.0907543	0.999786	-4.39642
P05783;KRT18;S177;TELAMRQSVENDIHG	-0.898312	15.9865	-1.69246	0.133091	0.999786	-4.45531
P05783;KRT18;S93;SLNDRLASYLDRVRS	-2.06854	14.0236	-2.93946	0.0306483	0.999786	-4.46196
P05787;KRT8;S24;PRAFSSRSYTSGPGS	-1.24915	27.5865	-1.81361	0.11215	0.999786	-4.42853
P05787;KRT8;S27;FSSRSYTSGPGSRIS	-1.87972	18.1707	-2.50621	0.0630631	0.999786	-4.51837
P05787;KRT8;S2;______MSIRVTQKS	-1.34807	25.4602	-2.97516	0.0203921	0.999786	-4.19638
P05787;KRT8;S34;SGPGSRISSSSFSRV	-1.06509	19.7752	-2.36919	0.0485994	0.999786	-4.30612
P05787;KRT8;S258;SRSLDMDSIIAEVKA	-0.520401	19.4543	-1.40142	0.202565	0.999786	-4.52183
P05787;KRT8;S253;LSMDNSRSLDMDSII	1.02534	14.7491	1.30128	0.247709	0.999786	-4.57284
P05787;KRT8;T218;ESRLEGLTDEINFLR	0.929956	15.414	1.56975	0.166076	0.999786	-4.50122
P05787;KRT8;S37;GSRISSSSFSRVGSS	-0.678297	22.8318	-1.77169	0.118444	0.999786	-4.43714
P05787;KRT8;S475;TRDGKLVSESSDVLP	-0.589172	22.6393	-1.89237	0.099032	0.999786	-4.40964
P05787;KRT8;S457;SSFSRTSSSRAVVVK	-0.301844	21.4597	-0.638861	0.542867	0.999786	-4.66984
P05787;KRT8;S330;GLKGQRASLEAAIAD	-0.44234	20.0461	-0.963513	0.366447	0.999786	-4.61471
P05787;KRT8;S274;YEDIANRSRAEAESM	-0.822764	22.6243	-2.60115	0.0344166	0.999786	-4.25983
P05787;KRT8;S400;KLLEGEESRLESGMQ	-1.03082	16.3195	-0.666693	0.534061	0.999786	-4.61479
P05787;KRT8;S410;ESGMQNMSIHTKTTS	-2.17323	15.9513	-1.70318	0.162376	0.999786	-4.55574
P05787;KRT8;S43;SSFSRVGSSNFRGGL	-0.681306	21.4571	-2.33907	0.0508164	0.999786	-4.31229
P05787;KRT8;S291;IKYEELQSLAGKHGD	-0.688518	16.7248	-2.01802	0.0821199	0.999786	-4.38144
P05787;KRT8;S13;TQKSYKVSTSGPRAF	-1.14613	19.5213	-1.90658	0.103491	0.999786	-4.48284
P05787;KRT8;S39;RISSSSFSRVGSSNF	-1.44888	17.4337	-1.6639	0.188395	0.999786	-4.56368
P05787;KRT8;S315;SEMNRNISRLQAEIE	-0.578033	17.5332	-0.965618	0.365844	0.999786	-4.61428
P05787;KRT8;S142;NMDNMFESYINNLRR	-0.897009	16.8541	-1.81881	0.110453	0.999786	-4.42636
P06400;RB1;S788;PIPHIPRSPYKFPSS	-0.344384	21.5339	-0.387016	0.710118	0.999786	-4.69983
P06400;RB1;S780;STRPPTLSPIPHIPR	-0.344384	21.5339	-0.387016	0.710118	0.999786	-4.69983
P06400;RB1;T356;DSFETQRTPRKSNLD	0.026041	23.2801	0.108183	0.916794	0.999786	-4.71667
P06400;RB1;T826;LPTPTKMTPRSRILV	0.228203	21.4539	0.723837	0.491939	0.999786	-4.65703
P06400;RB1;T821;KISEGLPTPTKMTPR	0.228203	21.4683	0.690025	0.511734	0.999786	-4.66229
P06400;RB1;T373;VNVIPPHTPVRTVMN	0.726536	21.3957	1.10267	0.306248	0.999786	-4.58688
P06400;RB1;S249;AVIPINGSPRTPRRG	-0.0359129	21.5762	-0.145173	0.888543	0.999786	-4.71551
P06454;PTMA;S2;______MSDAAVDTS	0.13555	22.5433	0.451842	0.66464	0.999786	-4.6934
P06454;PTMA;T102;DEDDDVDTKKQKTDE	-1.02067	12.9679	-1.27643	0.286016	0.999786	-4.58519
P06493;CDK1;T161;GIPIRVYTHEVVTLW	0.510205	22.3922	0.832672	0.432225	0.999786	-4.63876
P06702;S100A9;T113;KPGLGEGTP______	-5.46158	17.3059	-8.4701	0.00083594	0.911676	-4.40924
P06733;ENO1;S419;RIEEELGSKAKFAGR	-0.673218	15.6905	-1.54931	0.170524	0.999786	-4.50052
P06733;ENO1;S263;KYDLDFKSPDDPSRY	0.129673	15.4154	0.328499	0.753309	0.999786	-4.69347
P06744;GPI;S455;ELQAAGKSPEDLERL	0.798707	17.3528	1.69302	0.132959	0.999786	-4.45516
P06744;GPI;T109;ALRNRSNTPILVDGK	0.435932	16.8997	0.993522	0.352567	0.999786	-4.60888
P06748;NPM1;S125;AVEEDAESEDEEEED	-0.00690246	27.815	-0.0301163	0.97679	0.999786	-4.71801
P06748;NPM1;S4;____MEDSMDMDMSP	-0.217099	25.1905	-0.476002	0.648415	0.999786	-4.69071
P06748;NPM1;S10;DSMDMDMSPLRPQNY	0.0282785	23.91	0.0477759	0.963215	0.999786	-4.71784
P06748;NPM1;S70;EAMNYEGSPIKVTLA	0.445179	26.2501	1.82211	0.109915	0.999786	-4.4256
P06748;NPM1;T237;KQEKTPKTPKGPSSV	-0.35368	23.2112	-1.22177	0.260166	0.999786	-4.56162
P06748;NPM1;T234;SFKKQEKTPKTPKGP	-0.35368	23.2112	-1.22177	0.260166	0.999786	-4.56162
P06748;NPM1;S243;KTPKGPSSVEDIKAK	0.0120593	18.6503	0.0422062	0.967477	0.999786	-4.7179
P06748;NPM1;T199;VKKSIRDTPAKNAQK	0.181211	19.441	0.389801	0.709684	0.999786	-4.69479
P06748;NPM1;T78;PIKVTLATLKMSVQP	0.632753	19.3964	1.20927	0.270587	0.999786	-4.56765
P06748;NPM1;T75;EGSPIKVTLATLKMS	0.632753	19.3964	1.20927	0.270587	0.999786	-4.56765
P06748;NPM1;S260;ASIEKGGSLPKVEAK	-0.405857	16.5336	-0.845296	0.425059	0.999786	-4.6366
P06748;NPM1;S254;IKAKMQASIEKGGSL	-0.123442	21.6989	-0.279709	0.787586	0.999786	-4.7085
P06748;NPM1;S88;MSVQPTVSLGGFEIT	0.365197	16.242	0.815473	0.458303	0.999786	-4.62747
P06748;NPM1;S137;EEDVKLLSISGKRSA	-0.0702519	14.903	-0.182935	0.86174	0.999786	-4.69587
P06753;TPM3;S88;DAEAEVASLNRRIQL	0.541092	15.0594	0.629653	0.56139	0.999786	-4.61281
P07199;CENPB;S156;RTPAAPASPAAVPSE	-0.139247	18.9045	-0.238968	0.817868	0.999786	-4.71107
P07305;H1-0;T153;AKKKLAATPKKAKKP	-0.168484	17.15	-0.418236	0.68793	0.999786	-4.69687
P07305;H1-0;S5;___MTENSTSAPAAK	-0.405903	13.8186	-0.546942	0.620032	0.999786	-4.61753
P07355;ANXA2;S127;GLGTDEDSLIEIICS	0.382799	17.8212	0.856324	0.423562	0.999786	-4.62937
P07355;ANXA2;T19;SLEGDHSTPPSAYGS	-0.240275	18.1147	-0.689155	0.515587	0.999786	-4.65875
P07355;ANXA2;S12;HEILCKLSLEGDHST	0.0712102	17.8244	0.157324	0.879297	0.999786	-4.71506
P07384;CAPN1;S93;KRPTELLSNPQFIVD	0.2215	14.4732	0.411268	0.69721	0.999786	-4.63638
P07384;CAPN1;T374;NTTLYEGTWRRGSTA	0.435514	13.0432	1.13506	0.316637	0.999786	-4.58234
P07737;PFN1;S77;KCSVIRDSLLQDGEF	0.0424979	15.4621	0.117967	0.90981	0.999786	-4.69809
P07741;APRT;S30;GVVFRDISPVLKDPA	-1.03035	14.216	-1.35891	0.23142	0.999786	-4.5428
P07741;APRT;S15;LVEQRIRSFPDFPTP	0.445027	18.2824	1.07387	0.317441	0.999786	-4.59278
P07814;EPRS1;S434;NLNNTVLSKRKLTWF	0.781509	15.8511	1.25695	0.273807	0.999786	-4.57659
P07900;HSP90AA1;S263;PEIEDVGSDEEEEKK	-0.0129699	29.7574	-0.0550915	0.957559	0.999786	-4.71774
P07900;HSP90AA1;S231;KERDKEVSDDEAEEK	0.126118	28.0656	0.530756	0.611511	0.999786	-4.68433
P07900;HSP90AA1;S641;LEINPDHSIIETLRQ	0.0922132	16.6778	0.283084	0.785054	0.999786	-4.70827
P07900;HSP90AA1;S453;KLGIHEDSQNRKKLS	-0.246407	14.9078	-0.377005	0.717219	0.999786	-4.70074
P07900;HSP90AA1;S476;ASGDEMVSLKDYCTR	-0.0698789	18.2382	-0.174277	0.866432	0.999786	-4.71437
P07900;HSP90AA1;T293;DQEELNKTKPIWTRN	-0.132124	15.9152	-0.242187	0.817859	0.999786	-4.67398
P07910;HNRNPC;S299;EGEDDRDSANGEDDS	0.160047	24.4306	0.658827	0.530442	0.999786	-4.66698
P07910;HNRNPC;S260;SEGGADDSAEEGDLL	0.416859	21.7699	1.20352	0.266732	0.999786	-4.56555
P07910;HNRNPC;S233;VEMKNDKSEEEQSSS	0.0809362	22.6556	0.217329	0.833967	0.999786	-4.71229
P07910;HNRNPC;S209;QIKQKVDSLLENLEK	0.165118	13.8052	0.325725	0.75728	0.999786	-4.63694
P07910;HNRNPC;S241;EEEQSSSSVKKDETN	0.442941	20.9156	1.52088	0.170789	0.999786	-4.49467
P07947;YES1;S40;GAEPTTVSPCPSSSA	0.316353	16.8958	0.684537	0.518306	0.999786	-4.6516
P08047;SP1;S59;GGQESQPSPLALLAA	0.69326	17.1312	1.8169	0.110765	0.999786	-4.42679
P08047;SP1;S7;_MSDQDHSMDEMTAV	0.345773	15.6298	0.540933	0.607682	0.999786	-4.66884
P08047;SP1;S2;______MSDQDHSMD	-0.133715	16.6725	-0.311276	0.764383	0.999786	-4.70624
P08047;SP1;T651;RAHLRWHTGERPFMC	-0.404781	15.5649	-1.07415	0.329857	0.999786	-4.59158
P08138;NGFR;S313;GISVDSQSLHDQQPH	0.316478	16.6645	0.693212	0.524423	0.999786	-4.64293
P08195;SLC3A2;S165;AAKFTGLSKEELLKV	-0.666871	15.2875	-0.740934	0.486363	0.999786	-4.64388
P08237;PFKM;S377;ALKLRGRSFMNNWEV	0.304008	14.8664	0.50135	0.64114	0.999786	-4.62924
P08238;HSP90AB1;S255;PKIEDVGSDEEDDSG	0.327183	26.8125	1.66322	0.138895	0.999786	-4.46201
P08238;HSP90AB1;S261;GSDEEDDSGKDKKKK	0.175929	15.5839	0.511459	0.624291	0.999786	-4.68666
P08238;HSP90AB1;S226;KEREKEISDDEAEEE	0.0903706	26.8158	0.385199	0.711183	0.999786	-4.70003
P08238;HSP90AB1;S307;EYGEFYKSLTNDWED	-0.134076	17.4529	-0.311591	0.764153	0.999786	-4.70621
P08238;HSP90AB1;T285;DQEELNKTKPIWTRN	-0.391445	15.5646	-1.01895	0.353083	0.999786	-4.60075
P08238;HSP90AB1;S482;RMKETQKSIYYITGE	-0.127894	15.0459	-0.369731	0.723841	0.999786	-4.69027
P08238;HSP90AB1;S532;LKEFDGKSLVSVTKE	-0.260283	17.4336	-0.422116	0.687137	0.999786	-4.65427
P08238;HSP90AB1;S452;STNRRRLSELLRYHT	-0.540511	14.89	-0.901978	0.396576	0.999786	-4.62629
P08238;HSP90AB1;T446;LGIHEDSTNRRRLSE	-0.296349	16.8988	-0.364723	0.72965	0.999786	-4.63834
P08240;SRPRA;Y56;HEALTLKYKLDNQFE	-0.0392609	13.0857	-0.125174	0.904332	0.999786	-4.6979
P08559;PDHA1;S293;TYRYHGHSMSDPGVS	-0.153876	25.1466	-0.301037	0.772038	0.999786	-4.70697
P08559;PDHA1;S300;SMSDPGVSYRTREEI	-0.247954	17.4086	-0.199839	0.849363	0.999786	-4.63072
P08559;PDHA1;S130;FTFTRGLSVREILAE	-0.44265	12.7188	-1.14804	0.293164	0.999786	-4.57857
P08559;PDHA1;S232;NRYGMGTSVERAAAS	0.991981	17.7048	1.1721	0.305048	0.999786	-4.57704
P08559;PDHA1;T286;PILMELQTYRYHGHS	-2.0934	15.951	-1.15727	0.31042	0.999786	-4.5851
P08621;SNRNP70;S226;YDERPGPSPLPHRDR	0.77212	21.6417	1.17586	0.277683	0.999786	-4.57155
P08651;NFIC;S333;KKTEMDKSPFNSPSP	-0.307581	20.459	-1.03074	0.335936	0.999786	-4.60151
P08651;NFIC;S339;KSPFNSPSPQDSPRL	-0.479454	19.6308	-1.05471	0.325572	0.999786	-4.59668
P08651;NFIC;T350;SPRLSSFTQHHRPVI	-1.48238	15.356	-1.75821	0.170574	0.999786	-4.55969
P08651;NFIC;S323;DMEGGISSPVKKTEM	0.158246	20.6685	0.296126	0.775626	0.999786	-4.70733
P08708;RPS17;S113;LKLLDFGSLSNLQVT	-0.108233	21.0858	-0.333481	0.748244	0.999786	-4.7045
P08727;KRT19;S35;GVAFRAPSIHGGSGG	-1.32657	26.8177	-3.27256	0.0134152	0.999786	-4.14959
P08727;KRT19;S40;APSIHGGSGGRGVSV	-0.949866	20.0272	-0.776338	0.462699	0.999786	-4.64841
P08727;KRT19;S10;SYSYRQSSATSSFGG	-0.414307	19.7416	-1.15009	0.286758	0.999786	-4.57694
P08727;KRT19;S22;FGGLGGGSVRFGPGV	-0.349563	19.3635	-1.10765	0.303529	0.999786	-4.58583
P08727;KRT19;S14;RQSSATSSFGGLGGG	-0.600084	17.099	-1.49466	0.192795	0.999786	-4.52396
P08727;KRT19;T323;MKAALEDTLAETEAR	-0.0335666	16.9782	-0.0867076	0.933259	0.999786	-4.71719
P08727;KRT19;S395;EDHYNNLSASKVL__	-0.685527	16.8578	-2.10726	0.0718667	0.999786	-4.36175
P08727;KRT19;Y380;LEQEIATYRSLLEGQ	-0.297353	14.238	-0.895534	0.40381	0.999786	-4.62296
P08758;ANXA5;S277;IRVMVSRSEIDLFNI	-0.182274	17.677	-0.44891	0.666656	0.999786	-4.69371
P08865;RPSA;S43;QYIYKRKSDGIYIIN	-0.0302207	18.7708	-0.0731212	0.943694	0.999786	-4.71746
P09234;SNRPC;S17;DTYLTHDSPSVRKTH	-0.147827	20.8901	-0.498685	0.632828	0.999786	-4.68817
P09429;HMGB1;S100;NAPKRPPSAFFLFCS	0.111664	20.2128	0.330841	0.750156	0.999786	-4.70472
P09429;HMGB1;S107;SAFFLFCSEYRPKIK	0.210267	17.2603	0.47013	0.661521	0.999786	-4.66669
P09429;HMGB1;Y109;FFLFCSEYRPKIKGE	-0.676904	14.8307	-1.32877	0.239018	0.999786	-4.56246
P09429;HMGB1;S35;KKKHPDASVNFSEFS	-0.101065	18.6974	-0.30578	0.768398	0.999786	-4.70665
P09467;FBP1;T28;EGRKARGTGELTQLL	0.388862	14.66	0.434026	0.682093	0.999786	-4.67904
P09467;FBP1;S321;RAPVILGSPDDVLEF	-0.23217	15.0938	-0.556554	0.597264	0.999786	-4.67678
P09525;ANXA4;S12;GGTVKAASGFNAMED	-0.0555224	14.3278	-0.143015	0.891633	0.999786	-4.68885
P09543;CNP;S170;EKNQWQLSADDLKKL	-0.0835988	17.1509	-0.193301	0.852047	0.999786	-4.7135
P09651;HNRNPA1;S6;__MSKSESPKEPEQL	-0.0522861	27.9035	-0.213951	0.8365	0.999786	-4.71247
P09651;HNRNPA1;S4;____MSKSESPKEPE	0.593545	15.0502	1.45331	0.188163	0.999786	-4.51008
P09651;HNRNPA1;S364;YGGSSSSSSYGSGRR	0.570677	18.546	1.09509	0.321389	0.999786	-4.58844
P09651;HNRNPA1;S338;GNFGGRSSGPYGGGG	-1.56249	17.1846	-1.55745	0.179208	0.999786	-4.50867
P09651;HNRNPA1;T169;IVIQKYHTVNGHNCE	0.216493	16.6	0.532142	0.616482	0.999786	-4.66928
P09661;SNRPA1;S197;DKKKGGPSPGDVEAI	0.994451	16.3733	0.981355	0.358765	0.999786	-4.61122
P09661;SNRPA1;S236;IPGRERRSGPTDDGE	-0.446444	16.4981	-1.01396	0.343357	0.999786	-4.60485
P09758;TACSTD2;S322;GELRKEPSL______	0.0447596	23.8993	0.104361	0.919764	0.999786	-4.71677
P09874;PARP1;S75;DVEVDGFSELRWDDQ	-0.117185	14.8063	-0.168256	0.874142	0.999786	-4.64097
P09884;POLA1;S186;MILKKKRSIGASPNP	-0.420623	19.214	-1.22885	0.257655	0.999786	-4.56008
P09884;POLA1;S209;VPSGKIASPVSRKEP	0.00183504	20.6647	0.00657249	0.994934	0.999786	-4.71812
P09884;POLA1;T219;SRKEPPLTPVPLKRA	-0.719046	17.8031	-1.33065	0.250764	0.999786	-4.5535
P09884;POLA1;T1268;LGGPAQLTDEEKYRD	0.0664189	14.4109	0.113932	0.914505	0.999786	-4.64183
P09972;ALDOC;S45;GSMAKRLSQIGVENT	-0.0722493	14.4165	-0.184025	0.859054	0.999786	-4.71394
P0C1Z6;TFPT;S180;PAPPEPGSPAPGEGP	0.356169	22.0222	1.23953	0.253906	0.999786	-4.55776
P0C1Z6;TFPT;S252;PTLASPASD______	-0.235457	18.6048	-0.688568	0.512598	0.999786	-4.66252
P0C1Z6;TFPT;S249;LPYPTLASPASD___	-0.198252	18.068	-0.368091	0.725055	0.999786	-4.69671
P0C1Z6;TFPT;S167;PPEKETLSPPRRTPA	0.76849	19.0095	2.08516	0.0890756	0.999786	-4.43408
P0C1Z6;TFPT;T207;RRAGNALTPELAPVQ	0.726564	15.6397	1.19231	0.271386	0.999786	-4.56802
P0C623;OR4Q2;Y61;YLNSSPMYFLLGNLS	-1.1639	13.7652	-2.32715	0.0963558	0.999786	-4.48165
P0C671;BNIP5;S645;EDQPNITSPKVESPD	-0.131428	21.0458	-0.149494	0.885335	0.999786	-4.71535
P0C7T5;ATXN1L;T330;AAPAHRGTPDTDLEV	0.480926	19.2925	1.43182	0.194012	0.999786	-4.51495
P0C7T5;ATXN1L;S361;AQRKEEPSPLNLSHH	-0.300464	17.7009	-0.916728	0.388868	0.999786	-4.62359
P0C7T5;ATXN1L;S284;RNLVRRESEALDSPN	-0.344568	15.2558	-0.815232	0.440989	0.999786	-4.64187
P0C7T5;ATXN1L;T456;TFPDKEPTPPPITSS	0.458825	19.6923	1.10444	0.304833	0.999786	-4.58649
P0CAP2;POLR2M;S179;HPRHRVSSQAEDTSS	-0.0624544	16.8623	-0.142286	0.89135	0.999786	-4.70338
P0CAP2;POLR2M;S72;CEEVRRKSELFNPVS	0.371747	15.8714	0.844197	0.429813	0.999786	-4.63131
P0DJ93;SMIM13;S60;GDHEPSGSETEEDTS	0.382286	15.1657	0.845549	0.429113	0.999786	-4.63394
P0DJ93;SMIM13;S58;QEGDHEPSGSETEED	0.382286	15.1657	0.845549	0.429113	0.999786	-4.63394
P10071;GLI3;T669;SRSPGRPTQGALGEQ	-1.03516	14.9375	-1.20052	0.282929	0.999786	-4.57145
P10074;ZBTB48;S171;QEPRGSHSPQRPQLH	1.67936	17.4635	2.36171	0.0638292	0.999786	-4.39999
P10155;RO60;S19;NEKQIANSQDGYVWQ	0.341318	16.3525	0.397145	0.704832	0.999786	-4.68269
P10244;MYBL2;T266;TDLDAVRTPEPLEEF	0.18522	16.8303	0.537225	0.607258	0.999786	-4.68353
P10244;MYBL2;S282;KREDQEGSPPETSLP	-1.02268	17.1667	-1.26991	0.258824	0.999786	-4.5692
P10244;MYBL2;S20;LHYQDTDSDVPEQRD	-0.0453529	16.416	-0.0520429	0.961554	0.999786	-4.62936
P10244;MYBL2;T538;PLKPLPQTPHLEEDL	0.413221	15.0374	0.680252	0.525327	0.999786	-4.61955
P10275;AR;S310;TEDTAEYSPFKGGYT	0.536268	14.6709	0.937298	0.384133	0.999786	-4.61785
P10275;AR;S96;QQQGEDGSPQAHRRG	0.858131	15.8855	1.67329	0.136883	0.999786	-4.45971
P10398;ARAF;S269;SVSSGRKSPHSKSPA	-0.169368	20.9882	-0.376975	0.717064	0.999786	-4.70078
P10398;ARAF;S257;SDGTPRGSPSPASVS	0.144192	20.3785	0.378177	0.717865	0.999786	-4.68428
P10398;ARAF;S259;GTPRGSPSPASVSSG	0.536226	15.857	0.917314	0.422349	0.999786	-4.60767
P10398;ARAF;S582;PKIERSASEPSLHRT	2.27236	19.967	3.01686	0.0518996	0.999786	-4.52331
P10398;ARAF;S186;LLTPQGPSPRTQHCD	0.0235081	19.4873	0.0696363	0.946372	0.999786	-4.71752
P10398;ARAF;S157;NRQQFYHSVQDLSGG	-0.634257	17.4465	-0.785386	0.457707	0.999786	-4.64689
P10412;H1-4;T18;APAPAEKTPVKKKAR	0.455647	26.4432	1.01787	0.342263	0.999786	-4.60406
P10412;H1-4;S2;______MSETAPAAP	-0.042801	21.6652	-0.0547217	0.957873	0.999786	-4.71775
P10412;H1-4;T4;____MSETAPAAPAA	0.355115	21.0952	0.475085	0.654459	0.999786	-4.67487
P10636;MAPT;S552;VVRTPPKSPSSAKSR	-0.211879	23.7115	-0.668492	0.524602	0.999786	-4.66554
P10636;MAPT;T548;KKVAVVRTPPKSPSS	-0.211879	23.7115	-0.668492	0.524602	0.999786	-4.66554
P10636;MAPT;S519;SGYSSPGSPGTPGSR	-0.00943949	21.798	-0.0317542	0.975528	0.999786	-4.718
P10636;MAPT;S721;PVVSGDTSPRHLSNV	0.560159	22.1209	1.26395	0.24575	0.999786	-4.55247
P10636;MAPT;T529;TPGSRSRTPSLPTPP	0.136712	20.0238	0.327273	0.752743	0.999786	-4.705
P10636;MAPT;S531;GSRSRTPSLPTPPTR	0.130058	20.008	0.189265	0.858727	0.999786	-4.64297
P10636;MAPT;T534;SRTPSLPTPPTREPK	0.503132	17.0684	0.809282	0.454098	0.999786	-4.62984
P10636;MAPT;T498;KTPPAPKTPPSSGEP	-0.40192	20.4484	-0.680802	0.517642	0.999786	-4.66362
P10636;MAPT;S713;GAEIVYKSPVVSGDT	2.34591	18.0275	3.65971	0.0196406	0.999786	-4.45639
P10636;MAPT;S411;LKNRPCLSPKHPTPG	1.16787	18.9299	2.96933	0.0200877	0.999786	-4.19312
P10636;MAPT;S579;NVKSKIGSTENLKHQ	0.286146	18.5199	0.821019	0.437891	0.999786	-4.64087
P10644;PRKAR1A;S83;DSREDEISPPPPNPV	0.061938	26.4942	0.236571	0.819559	0.999786	-4.71122
P10644;PRKAR1A;S77;KAGTRTDSREDEISP	0.281588	18.8734	0.482844	0.649165	0.999786	-4.67412
P10644;PRKAR1A;S101;RRRRGAISAEVYTEE	-0.550631	15.2497	-1.5952	0.16001	0.999786	-4.48593
P10809;HSPD1;S70;IIEQSWGSPKVTKDG	0.348229	21.6742	0.668102	0.525249	0.999786	-4.66553
P10809;HSPD1;S488;KNAGVEGSLIVEKIM	-0.114339	14.5092	-0.212614	0.844375	0.999786	-4.66323
P11137;MAP2;T1649;KKVAIIRTPPKSPAT	-0.678791	18.2635	-1.07931	0.3382	0.999786	-4.59094
P11137;MAP2;S1782;GAEIITQSPGRSSVA	1.18224	17.533	2.32361	0.0655364	0.999786	-4.45959
P11137;MAP2;S1534;VSDGVTKSPEKRSSL	0.854878	16.8387	1.20823	0.265774	0.999786	-4.56464
P11137;MAP2;S1653;IIRTPPKSPATPKQL	0.832258	18.6187	1.31716	0.254713	0.999786	-4.57281
P11137;MAP2;T1605;STAITPGTPPSYSSR	0.0562522	16.9401	0.0833002	0.937414	0.999786	-4.64216
P11142;HSPA8;S329;RDAKLDKSQIHDIVL	-0.286158	15.4298	-0.790215	0.45456	0.999786	-4.64615
P11142;HSPA8;S362;NGKELNKSINPDEAV	0.0416869	15.0363	0.0922106	0.930741	0.999786	-4.68812
P11166;SLC2A1;T478;GASQSDKTPEELFHP	0.200557	14.3741	0.500737	0.636944	0.999786	-4.666
P11171;EPB41;S188;KIEVKEESPQSKAET	-0.433764	17.92	-1.08307	0.313602	0.999786	-4.5909
P11171;EPB41;S191;VKEESPQSKAETELK	-0.550678	15.6968	-0.643851	0.547622	0.999786	-4.65604
P11171;EPB41;S104;EEGKEVESDKEKGEG	-0.122267	18.3475	-0.301684	0.771395	0.999786	-4.70695
P11171;EPB41;S674;MLEDLDKSQEEIKKH	0.168958	18.9257	0.416515	0.689133	0.999786	-4.69704
P11171;EPB41;S85;GLSRLFSSFLKRPKS	-0.426072	16.9584	-1.14419	0.289042	0.999786	-4.57819
P11171;EPB41;S84;RGLSRLFSSFLKRPK	-0.201762	14.1575	-0.569075	0.589241	0.999786	-4.66576
P11171;EPB41;S92;SFLKRPKSQVSEEEG	-0.130853	16.7675	-0.362834	0.727115	0.999786	-4.70204
P11171;EPB41;S95;KRPKSQVSEEEGKEV	-0.283956	13.2631	-0.838922	0.438213	0.999786	-4.62914
P11171;EPB41;S664;ENIYIRHSNLMLEDL	-0.162912	16.5868	-0.260958	0.801517	0.999786	-4.70972
P11171;EPB41;S709;SEWDKRLSTHSPFRT	-0.848971	14.3173	-1.11465	0.324386	0.999786	-4.59014
P11172;UMPS;S214;VAANHNGSPLSIKEA	-0.104719	19.2089	-0.263617	0.799438	0.999786	-4.70957
P11216;PYGB;S430;VDRLRRMSVIEEGDC	0.290862	14.9376	0.53422	0.609321	0.999786	-4.68388
P11274;BCR;S122;ARPDGEGSPGKARPG	0.0608809	21.8652	0.242435	0.815184	0.999786	-4.71088
P11274;BCR;S459;GLPYIDDSPSSSPHL	-0.0143637	18.979	-0.0344568	0.973446	0.999786	-4.71797
P11274;BCR;S1264;APDSKRQSILFSTEV	-0.0414734	17.1995	-0.103591	0.920312	0.999786	-4.71679
P11274;BCR;S473;LSSKGRGSRDALVSG	-0.199237	16.4884	-0.450343	0.665671	0.999786	-4.69356
P11387;TOP1;S10;GDHLHNDSQIEADFR	-0.300013	19.0771	-0.841259	0.427174	0.999786	-4.63732
P11387;TOP1;S2;______MSGDHLHND	0.253115	16.7491	0.610367	0.563232	0.999786	-4.665
P11387;TOP1;S21;ADFRLNDSHKHKDKH	-0.17153	15.8786	-0.214663	0.840002	0.999786	-4.62475
P11387;TOP1;S394;SKDAKVPSPPPGHKW	0.739181	16.9739	1.13908	0.29175	0.999786	-4.57931
P11388;TOP2A;S1393;GSVPLSSSPPATHFP	0.341498	22.881	0.599299	0.567654	0.999786	-4.67536
P11388;TOP2A;S1106;DEEENEESDNEKETE	-0.176648	23.9267	-0.573587	0.583658	0.999786	-4.67887
P11388;TOP2A;S1247;KNENTEGSPQEDGVE	0.16061	22.6931	0.467514	0.65391	0.999786	-4.6917
P11388;TOP2A;S1525;PIKYLEESDEDDLF_	-0.307126	22.5024	-1.16985	0.27921	0.999786	-4.57276
P11388;TOP2A;S1377;KPQKSVVSDLEADDV	0.373789	21.5334	1.07097	0.318659	0.999786	-4.59338
P11388;TOP2A;S1374;KELKPQKSVVSDLEA	-0.209176	17.5496	-0.69057	0.511411	0.999786	-4.66221
P11388;TOP2A;S1469;NRRKRKPSTSDDSDS	0.239386	19.1873	0.317402	0.760097	0.999786	-4.70574
P11388;TOP2A;S1213;QMAEVLPSPRGQRVI	0.069664	22.6376	0.237196	0.819093	0.999786	-4.71119
P11388;TOP2A;S1495;SKKSKGESDDFHMDF	0.128638	17.7743	0.214869	0.835899	0.999786	-4.71241
P11388;TOP2A;S1504;DFHMDFDSAVAPRAK	0.0498108	17.8996	0.0954254	0.926572	0.999786	-4.71699
P11388;TOP2A;S4;____MEVSPLQPVNE	0.285958	15.2934	0.456344	0.663903	0.999786	-4.68238
P11441;UBL4A;S90;EAQRLADSPPPQVWQ	0.663412	17.7343	0.716035	0.496908	0.999786	-4.65818
P11586;MTHFD1;S490;VNGVRRFSDIQIRRL	0.19137	14.7817	0.307995	0.77014	0.999786	-4.67071
P11717;IGF2R;S2409;LHGDDQDSEDEVLTI	-0.168846	22.8655	-0.525793	0.614784	0.999786	-4.68493
P11717;IGF2R;S2484;LVSFHDDSDEDLLHI	-0.332434	22.4959	-1.0113	0.344544	0.999786	-4.60538
P11717;IGF2R;S2479;VSSTKLVSFHDDSDE	-0.342111	15.0646	-0.762981	0.473398	0.999786	-4.64388
P11831;SRF;S224;TCLNSPDSPPRSDPT	0.396827	19.9783	0.95897	0.368567	0.999786	-4.61559
P11940;PABPC1;S315;ERLRKEFSPFGTITS	-0.149574	16.6076	-0.439871	0.672892	0.999786	-4.69466
P12004;PCNA;S152;ARICRDLSHIGDAVV	0.405535	18.245	0.750208	0.485555	0.999786	-4.63771
P12004;PCNA;S261;KIEDEEGS_______	-0.98927	16.8308	-0.97167	0.398363	0.999786	-4.59667
P12081;HARS1;S27;GLKQQKASAELIEEE	-0.694516	15.1283	-1.49022	0.193914	0.999786	-4.51943
P12268;IMPDH2;S122;ITDPVVLSPKDRVRD	-0.0838177	17.6222	-0.236939	0.819285	0.999786	-4.7112
P12268;IMPDH2;S416;KKYRGMGSLDAMDKH	0.184063	16.8216	0.399021	0.701412	0.999786	-4.69874
P12270;TPR;S2073;QAPRAPQSPRRPPHP	-0.370262	22.6773	-0.640854	0.541803	0.999786	-4.66952
P12270;TPR;S379;EEELAAMSPTAAAVA	-0.0954628	17.2493	-0.222503	0.831046	0.999786	-4.69423
P12270;TPR;S1185;VQGPLNVSLSEEGKS	0.054321	16.408	0.151014	0.884096	0.999786	-4.7153
P12532;CKMT1B;S318;GYILTCPSNLGTGLR	-0.0733835	16.0863	-0.205963	0.842506	0.999786	-4.71288
P12532;CKMT1B;T410;GQDIRIPTPVIHTKH	0.518544	15.5873	1.25174	0.255661	0.999786	-4.55861
P12694;BCKDHA;S337;TYRIGHHSTSDDSSA	1.19495	20.8207	3.74831	0.00678512	0.999786	-4.07869
P12814;ACTN1;S91;KMRVHKISNVNKALD	-0.362204	13.7793	-0.741762	0.48539	0.999786	-4.64701
P12830;CDH1;S793;DVAPTLMSVPRYLPR	0.117684	17.1332	0.25184	0.810776	0.999786	-4.68444
P12830;CDH1;T790;TRNDVAPTLMSVPRY	0.909515	15.3298	2.08246	0.0807867	0.999786	-4.46115
P12830;CDH1;Y797;TLMSVPRYLPRPANP	0.395811	15.0487	0.807456	0.449176	0.999786	-4.64029
P12931;SRC;S17;DASQRRRSLEPAENV	-0.419153	23.5019	-0.583772	0.577496	0.999786	-4.67746
P12931;SRC;Y419;RLIEDNEYTARQGAK	1.85286	18.7309	3.12842	0.0252184	0.999786	-4.29534
P12931;SRC;S75;NSSDTVTSPQRAGPL	-0.120857	16.828	-0.195342	0.852649	0.999786	-4.69534
P12956;XRCC6;S520;AMNKRLGSLVDEFKE	-0.191732	15.5771	-0.569965	0.585985	0.999786	-4.67935
P12956;XRCC6;T455;FTEKIMATPEQVGKM	0.183315	18.9206	0.486046	0.641334	0.999786	-4.68963
P13010;XRCC5;S145;LSSRFSKSQLDIIIH	0.0456216	15.7336	0.147876	0.886484	0.999786	-4.71541
P13051;UNG;S64;EPGTPPSSPLSAEQL	0.296617	22.2074	0.933258	0.380827	0.999786	-4.62049
P13051;UNG;T60;AGQEEPGTPPSSPLS	0.296617	22.2074	0.933258	0.380827	0.999786	-4.62049
P13051;UNG;S23;ARKRHAPSPEPAVQG	0.547938	23.2139	1.09253	0.310386	0.999786	-4.58897
P13051;UNG;S14;LYSFFSPSPARKRHA	0.0238982	17.7557	0.0595454	0.954132	0.999786	-4.71768
P13489;RNH1;T82;CVLQGLQTPSCKIQK	0.0485818	16.6561	0.135448	0.895956	0.999786	-4.71585
P13639;EEF2;T57;RAGETRFTDTRKDEQ	0.438237	26.1266	0.937754	0.379259	0.999786	-4.61959
P13639;EEF2;T59;GETRFTDTRKDEQER	1.53069	15.7924	0.957606	0.381602	0.999786	-4.61065
P13639;EEF2;T435;RIMGPNYTPGKKEDL	0.197287	20.9938	0.583701	0.577188	0.999786	-4.67753
P13639;EEF2;S502;RVMKFSVSPVVRVAV	-0.0668621	15.8123	-0.1898	0.855507	0.999786	-4.70158
P13796;LCP1;S257;ALLREGESLEDLMKL	-0.0175291	13.3562	-0.0404396	0.969585	0.999786	-4.68885
P13798;APEH;S187;KALDVSASDDEIARL	0.259719	18.9888	0.855315	0.419841	0.999786	-4.63482
P13804;ETFA;S140;SDIIAIKSPDTFVRT	0.850958	14.5668	1.0985	0.332068	0.999786	-4.58933
P13804;ETFA;S172;VFSVRGTSFDAAATS	0.151064	17.151	0.305307	0.774594	0.999786	-4.66768
P13807;GYS1;S710;TSGSKRNSVDTATSS	-0.0728017	18.9336	-0.222945	0.829752	0.999786	-4.71199
P13807;GYS1;S727;STPSEPLSPTSSLGE	-0.0985212	17.9288	-0.248479	0.811762	0.999786	-4.69866
P13807;GYS1;S412;YESLLVGSLPDMNKM	-0.666691	15.6577	-1.50473	0.190281	0.999786	-4.52994
P13861;PRKAR2A;S99;SRFNRRVSVCAETYN	-0.0734333	24.8345	-0.225257	0.82802	0.999786	-4.71186
P13861;PRKAR2A;S80;DAKGDSESEEDEDLE	0.644625	23.7717	1.25281	0.25008	0.999786	-4.555
P13861;PRKAR2A;S78;VADAKGDSESEEDED	0.644625	23.7717	1.25281	0.25008	0.999786	-4.555
P14373;TRIM27;S512;HGHSMETSP______	-1.41487	17.1056	-1.542	0.182829	0.999786	-4.53903
P14618;PKM;S287;FDEILEASDGIMVAR	0.600405	16.6215	1.33625	0.222029	0.999786	-4.53645
P14618;PKM;S37;MCRLDIDSPPITARN	0.938933	19.4745	2.3666	0.0487704	0.999786	-4.30659
P14618;PKM;T513;GDVVIVLTGWRPGSG	0.181711	16.8394	0.38955	0.708101	0.999786	-4.69963
P14618;PKM;S100;TATESFASDPILYRP	-0.164409	16.2275	-0.448745	0.66677	0.999786	-4.69373
P14618;PKM;S249;ASFIRKASDVHEVRK	0.221711	15.074	0.371748	0.720905	0.999786	-4.70123
P14625;HSP90B1;S306;AKEEKEESDDEAAVE	0.534642	20.3279	1.90012	0.0978969	0.999786	-4.40789
P14859;POU2F1;S448;SSGGTSSSPIKAIFP	-1.13195	19.7967	-2.08259	0.104383	0.999786	-4.45445
P14859;POU2F1;S335;RFEALNLSFKNMCKL	0.363709	13.7615	1.13378	0.293113	0.999786	-4.58038
P14866;HNRNPL;S101;DPHKTPASPVVHIRG	0.251932	18.0226	0.761357	0.470567	0.999786	-4.65096
P14866;HNRNPL;S52;GRYYGGGSEGGRAPK	0.0209796	17.3281	0.0563441	0.956595	0.999786	-4.71773
P14866;HNRNPL;S589;FSTAQHAS_______	-0.0051062	16.4291	-0.0135011	0.989593	0.999786	-4.7181
P14868;DARS1;T52;LVRVRDLTIQKADEV	0.223608	17.2909	0.612843	0.558775	0.999786	-4.67356
P14868;DARS1;S249;NNAYLAQSPQLYKQM	0.119705	15.9575	0.386829	0.710028	0.999786	-4.69988
P14868;DARS1;S10;SASASRKSQEKPREI	0.114145	15.6605	0.212876	0.837316	0.999786	-4.71253
P14923;JUP;S665;PDYRKRVSVELTNSL	0.267698	21.695	0.817419	0.439817	0.999786	-4.64149
P14923;JUP;S182;SRRALMGSPQLVAAV	0.257377	20.2011	0.762056	0.470175	0.999786	-4.65085
P15056;BRAF;S446;KTLGRRDSSDDWEIP	-0.200337	21.999	-0.585603	0.575975	0.999786	-4.67728
P15056;BRAF;S729;PKIHRSASEPSLNRA	0.248902	20.8477	0.806679	0.445597	0.999786	-4.64334
P15056;BRAF;S151;VARSNPKSPQKPIVR	-0.0727292	20.857	-0.269535	0.795056	0.999786	-4.70918
P15056;BRAF;S365;GQRDRSSSAPNVHIN	0.184948	19.0343	0.437821	0.679033	0.999786	-4.67169
P15056;BRAF;T373;APNVHINTIEPVNID	-0.679833	17.1998	-0.781713	0.487777	0.999786	-4.60701
P15336;ATF2;S112;KKMPLDLSPLATPII	0.189373	19.626	0.603648	0.564547	0.999786	-4.67483
P15336;ATF2;S90;GLFNELASPFENEFK	0.686399	14.5698	1.45881	0.202006	0.999786	-4.52973
P15374;UCHL3;S130;LEESVSMSPEERARY	0.137331	16.1874	0.292733	0.779243	0.999786	-4.69596
P15408;FOSL2;S200;ISPEERRSPPAPGLQ	0.186981	19.5923	0.125753	0.903425	0.999786	-4.71616
P15408;FOSL2;S120;RRRDEQLSPEEEEKR	-0.459797	16.9483	-0.447754	0.667714	0.999786	-4.69379
P15531;NME1;S120;GRNIIHGSDSVESAE	0.42092	16.4194	0.741232	0.490679	0.999786	-4.64323
P15531;NME1;S125;HGSDSVESAEKEIGL	0.418325	14.9172	0.434044	0.691688	0.999786	-4.61456
P15735;PHKG2;S345;RDPYALRSVRHLIDN	-0.0339792	17.8934	-0.09281	0.928971	0.999786	-4.70472
P15822;HIVEP1;S479;GLFLSHESPKALSIH	0.0569329	17.3351	0.131057	0.90063	0.999786	-4.68918
P15822;HIVEP1;S65;HLKKIPKSPLRNPLQ	-0.0332486	16.758	-0.0791076	0.939094	0.999786	-4.71735
P15822;HIVEP1;S1884;PSENTHISPLKCTDN	-0.030811	15.7909	-0.0684725	0.947557	0.999786	-4.6991
P15880;RPS2;S264;KETVFTKSPYQEFTD	-0.230417	19.6737	-0.674554	0.520959	0.999786	-4.66464
P15880;RPS2;S77;VKDMKIKSLEEIYLF	0.104554	18.5448	0.339575	0.743837	0.999786	-4.70401
P15880;RPS2;S281;VKTHTRVSVQRTQAP	-1.28075	16.9898	-0.935507	0.391849	0.999786	-4.60013
P15923;TCF3;S379;AGAPGALSPSYDGGL	0.0454801	18.9337	0.0978434	0.924718	0.999786	-4.71693
P15923;TCF3;S514;NTSAADHSEEEKKEL	0.582708	13.6664	1.18865	0.272487	0.999786	-4.56878
P15924;DSP;S2821;PSPYNMSSAPGSRSG	-0.0516543	20.557	-0.109808	0.916018	0.999786	-4.66697
P15924;DSP;S2825;NMSSAPGSRSGSRSG	0.232778	18.6202	0.506269	0.627753	0.999786	-4.68728
P15924;DSP;S176;GGGYTCQSGSGWDEF	-0.803052	20.4267	-0.98804	0.355699	0.999786	-4.60992
P15924;DSP;S22;GRMIRAESGPDLRYE	-1.49052	17.6037	-2.95056	0.0206514	0.999786	-4.19642
P15924;DSP;S2024;SIAGASASPKEKYSL	-0.0232489	16.8494	-0.0561817	0.956958	0.999786	-4.70535
P15924;DSP;S1127;DEKRRRKSVEDRFDQ	-0.80314	16.9491	-1.19272	0.271424	0.999786	-4.56796
P15924;DSP;S166;PRVRRASSKGGGGYT	-0.876225	15.6236	-1.94015	0.1206	0.999786	-4.4693
P15924;DSP;S165;VPRVRRASSKGGGGY	-0.876225	15.6236	-1.94015	0.1206	0.999786	-4.4693
P15924;DSP;S2209;SVQKRSMSFQGIRQP	0.0396118	15.3838	0.0774243	0.940717	0.999786	-4.70502
P15927;RPA2;S238;KNQLKHMSVSSIKQA	-0.411749	15.9317	-0.637929	0.556478	0.999786	-4.62169
P16070;CD44;S706;LNGEASKSQEMVHLV	-0.448177	16.526	-0.617636	0.568573	0.999786	-4.6229
P16144;ITGB4;S1474;AAYGTHLSPHVPHRV	1.16704	16.0208	1.11745	0.306016	0.999786	-4.58524
P16333;NCK1;S85;GKVKRKPSVPDSASP	0.418555	20.6537	0.968679	0.364031	0.999786	-4.61372
P16333;NCK1;S166;YVTEEGDSPLGDHVG	-0.410429	15.9252	-0.734346	0.494388	0.999786	-4.63975
P16383;GCFC2;S429;CNHQEGTSSDDELPS	1.74545	20.4785	1.14062	0.30495	0.999786	-4.58171
P16383;GCFC2;T428;NCNHQEGTSSDDELP	-0.202365	21.6868	-0.438543	0.688742	0.999786	-4.65113
P16383;GCFC2;S180;ESEDDPESEPDDHEK	-0.765669	18.8147	-1.50949	0.173671	0.999786	-4.4973
P16383;GCFC2;S174;ISGMKRESEDDPESE	0.415252	17.7895	1.33291	0.223069	0.999786	-4.53719
P16383;GCFC2;T97;SRTLDVSTDEEDKIH	0.107604	17.1469	0.279123	0.790868	0.999786	-4.69097
P16383;GCFC2;S96;ESRTLDVSTDEEDKI	0.107604	17.1469	0.279123	0.790868	0.999786	-4.69097
P16401;H1-5;S18;TPAPVEKSPAKKKAT	0.275799	27.9444	0.729136	0.489338	0.999786	-4.65611
P16401;H1-5;S2;______MSETAPAET	-0.453443	23.737	-1.27285	0.242528	0.999786	-4.55048
P16401;H1-5;T11;TAPAETATPAPVEKS	-0.139693	23.6046	-0.32393	0.755306	0.999786	-4.70524
P16401;H1-5;T39;GAAKRKATGPPVSEL	0.334574	15.6595	0.634457	0.548397	0.999786	-4.6619
P16402;H1-3;T18;IPAPAEKTPVKKKAK	0.338388	24.9751	0.840379	0.428031	0.999786	-4.63742
P16402;H1-3;T4;____MSETAPLAPTI	-0.101688	19.8624	-0.197834	0.855004	0.999786	-4.66375
P16402;H1-3;S37;TAGKRKASGPPVSEL	0.275837	23.82	0.755639	0.473795	0.999786	-4.6519
P16402;H1-3;T147;KKVAGAATPKKSIKK	0.739456	17.331	2.2445	0.0585301	0.999786	-4.33215
P16403;H1-2;T4;____MSETAPAAPAA	0.187049	21.4535	0.27161	0.802402	0.999786	-4.62633
P16455;MGMT;S201;GAGATSGSPPAGRN_	0.0221689	21.1591	0.0826746	0.936355	0.999786	-4.71727
P16615;ATP2A2;S663;EFDELNPSAQRDACL	-0.193248	19.784	-0.618975	0.554946	0.999786	-4.67271
P16949;STMN1;S16;KELEKRASGQAFELI	0.0538658	24.9382	0.226601	0.827014	0.999786	-4.71179
P16949;STMN1;S25;QAFELILSPRSKESV	-0.358868	23.9124	-0.887273	0.403737	0.999786	-4.62902
P16949;STMN1;S38;SVPEFPLSPPKKKDL	-0.0155122	25.4367	-0.0408224	0.968554	0.999786	-4.71791
P16949;STMN1;S63;AAEERRKSHEAEVLK	-0.123397	22.7008	-0.305737	0.768441	0.999786	-4.70665
P16949;STMN1;S46;PPKKKDLSLEEIQKK	0.291179	18.0994	0.905823	0.394242	0.999786	-4.62562
P16989;YBX3;S346;PRPPNAPSQDGKEAK	2.75255	14.4827	5.13083	0.0120016	0.999786	-4.39837
P17028;ZNF24;S274;ILHQRIHSGEKPYGC	-0.533686	16.0264	-1.22173	0.260181	0.999786	-4.56162
P17028;ZNF24;S39;PDGEEGSSIPWNHLP	1.68999	15.9849	1.80037	0.142442	0.999786	-4.55664
P17028;ZNF24;T330;INHQRIHTGEKPYEC	-0.482733	14.7881	-0.737543	0.488278	0.999786	-4.64435
P17029;ZKSCAN1;S208;PAPPHEGSPRDQAMA	-0.274949	17.4672	-0.719909	0.494213	0.999786	-4.65765
P17029;ZKSCAN1;S13;SREATGLSPQAAQEK	0.553361	18.4572	1.54314	0.165393	0.999786	-4.48957
P17029;ZKSCAN1;S548;RERASEYSPASLDAF	0.0390718	13.5947	0.118343	0.90902	0.999786	-4.71639
P17029;ZKSCAN1;T428;VLHQRIHTGEKPHEC	-0.137725	13.4192	-0.495486	0.634976	0.999786	-4.68854
P17096;HMGA1;T53;KEPSEVPTPKRPRGR	1.21185	19.2528	1.09252	0.310389	0.999786	-4.58897
P17096;HMGA1;S102;EEGISQESSEEEQ__	1.52803	19.1295	3.10822	0.016467	0.999786	-4.17024
P17096;HMGA1;S103;EGISQESSEEEQ___	-0.404461	20.4867	-0.847241	0.424191	0.999786	-4.63624
P17097;ZNF7;S138;WLDSHLGSPGLKVTG	1.09289	15.7185	1.27431	0.286677	0.999786	-4.58197
P17252;PRKCA;Y504;TFCGTPDYIAPEIIA	-0.0703756	18.3804	-0.1422	0.890809	0.999786	-4.71562
P17275;JUNB;S259;RDATPPVSPINMEDQ	-0.464607	18.0594	-1.12503	0.296568	0.999786	-4.58221
P17275;JUNB;T255;EARSRDATPPVSPIN	-0.464607	18.0594	-1.12503	0.296568	0.999786	-4.58221
P17480;UBTF;S484;ERGKLPESPKRAEEI	0.0949998	23.4284	0.3917	0.70658	0.999786	-4.69943
P17480;UBTF;S412;EKPKRPVSAMFIFSE	0.810269	16.0962	1.15207	0.292584	0.999786	-4.57755
P17535;JUND;S100;LGLLKLASPELERLI	0.292727	17.8236	0.781784	0.459197	0.999786	-4.64757
P17568;NDUFB7;S73;LLKCKRDSFPNFLAC	-0.230053	13.8961	-0.410122	0.695472	0.999786	-4.65502
P17612;PRKACA;S339;EEEEIRVSINEKCGK	0.322041	19.8785	1.0235	0.339123	0.999786	-4.60295
P17658;KCNA6;Y124;FLEEIRFYQLGDEAL	0.0128253	15.6658	0.028209	0.978779	0.999786	-4.68894
P17706;PTPN2;S304;LSPAFDHSPNKIMTE	-0.0968712	22.1409	-0.396366	0.703285	0.999786	-4.69899
P17706;PTPN2;S298;ELSKEDLSPAFDHSP	1.74829	16.251	2.54909	0.0421997	0.999786	-4.40895
P17812;CTPS1;S575;SDRSGSSSPDSEITE	0.721096	19.7697	1.53584	0.167167	0.999786	-4.49126
P17812;CTPS1;S574;YSDRSGSSSPDSEIT	-0.366369	19.6747	-0.55103	0.598569	0.999786	-4.68173
P17812;CTPS1;S562;LQKGCRLSPRDTYSD	0.254245	17.9784	0.622997	0.552442	0.999786	-4.67214
P17844;DDX5;S6;__MSGYSSDRDRGRD	0.234791	18.0396	0.731771	0.487367	0.999786	-4.65577
P17844;DDX5;S480;QLVEDRGSGRSRGRG	-0.248769	15.4619	-0.837541	0.429128	0.999786	-4.63797
P17861;XBP1;S47;VPAQRGASPEAASGG	-0.224859	15.4311	-0.398433	0.70611	0.999786	-4.67491
P17980;PSMC3;S9;NLLPNIESPVTRQEK	-0.687859	18.1207	-0.89426	0.400568	0.999786	-4.6277
P17987;TCP1;S544;SKDDKHGSYEDAVHS	0.293023	17.6022	0.749976	0.476983	0.999786	-4.65283
P17987;TCP1;S551;SYEDAVHSGALND__	-0.431498	16.6128	-1.14603	0.293933	0.999786	-4.57833
P18031;PTPN1;S295;QDQWKELSHEDLEPP	-0.200769	22.3126	-0.751512	0.476114	0.999786	-4.65258
P18031;PTPN1;S50;RNRYRDVSPFDHSRI	0.00269619	20.9042	0.00903754	0.993034	0.999786	-4.71811
P18031;PTPN1;S352;PIKEEKGSPLNAAPY	0.229921	20.3284	0.84434	0.425559	0.999786	-4.63677
P18031;PTPN1;S386;LRGAQAASPAKGEPS	-0.296814	17.3765	-0.676179	0.523251	0.999786	-4.65269
P18031;PTPN1;S205;VRESGSLSPEHGPVV	-0.511707	15.2047	-0.878214	0.427	0.999786	-4.61247
P18124;RPL7;T17;EVPAVPETLKKKRRN	0.219052	13.6868	0.449607	0.671178	0.999786	-4.67765
P18206;VCL;S290;WLRDPSASPGDAGEQ	-0.00132719	20.9119	-0.00180545	0.998609	0.999797	-4.71812
P18206;VCL;S721;DEAIDTKSLLDASEE	0.0993057	21.6271	0.30584	0.768354	0.999786	-4.70664
P18206;VCL;Y822;KSFLDSGYRILGAVA	-0.204029	17.186	-0.594258	0.570478	0.999786	-4.67611
P18206;VCL;S346;RARGQGSSPVAMQKA	0.913643	17.2911	0.923307	0.397599	0.999786	-4.61379
P18206;VCL;S809;KAVAGNISDPGLQKS	1.14597	15.5427	1.20212	0.282361	0.999786	-4.56992
P18206;VCL;S434;ERDDILRSLGEISAL	-0.299126	14.6253	-0.981702	0.357979	0.999786	-4.61119
P18206;VCL;S566;AARGEGESPQARALA	-0.0577673	16.5782	-0.141023	0.891705	0.999786	-4.71566
P18206;VCL;S579;LASQLQDSLKDLKAR	0.0429504	15.2495	0.10387	0.921144	0.999786	-4.6984
P18433;PTPRA;Y798;YIDAFSDYANFK___	-0.248153	16.3097	-0.566557	0.58818	0.999786	-4.67979
P18583;SON;S2129;IVNKPHVSDEEEEEP	-0.279445	24.2741	-1.04019	0.331813	0.999786	-4.59961
P18583;SON;S1697;QTLAALLSPKESSGG	-0.00674179	23.1989	-0.0218505	0.983159	0.999786	-4.71806
P18583;SON;S1556;TVCAAGTSPVGEIGE	0.0999304	22.3895	0.378795	0.71573	0.999786	-4.70062
P18583;SON;S283;LKSVESTSPEPSKIM	-0.186466	20.0642	-0.358453	0.73404	0.999786	-4.63578
P18583;SON;S287;ESTSPEPSKIMLVEP	1.25194	18.0386	1.54492	0.17269	0.999786	-4.50195
P18583;SON;S94;SRKSRCVSVQTDPTD	-0.192924	19.8106	-0.4252	0.683079	0.999786	-4.69617
P18583;SON;S1782;MPERASESSSEEKDD	-0.0980936	16.058	-0.184018	0.860936	0.999786	-4.69583
P18583;SON;S154;NIDLESDSFLKFDSE	-0.372943	18.4279	-1.15368	0.285373	0.999786	-4.57618
P18583;SON;S1783;PERASESSSEEKDDY	0.628458	14.7454	1.14463	0.330196	0.999786	-4.58364
P18583;SON;S910;SAMLGSKSPDPYRLA	-1.29662	18.6897	-1.98208	0.0941378	0.999786	-4.41868
P18583;SON;S142;ESESKTKSHDDGNID	-0.339903	17.7451	-0.808652	0.444531	0.999786	-4.643
P18583;SON;S2031;LRRRFSRSPIRRKRS	-0.155483	18.024	-0.344934	0.741505	0.999786	-4.69224
P18583;SON;S2029;TPLRRRFSRSPIRRK	-0.155483	18.024	-0.344934	0.741505	0.999786	-4.69224
P18583;SON;T2022;VRLRRSRTPLRRRFS	-0.276939	15.8601	-0.595229	0.569862	0.999786	-4.67598
P18583;SON;S2020;SPVRLRRSRTPLRRR	-0.276939	15.8601	-0.595229	0.569862	0.999786	-4.67598
P18583;SON;S2013;RRRSFSISPVRLRRS	0.446412	19.5617	0.485109	0.642253	0.999786	-4.68968
P18583;SON;S2011;VVRRRSFSISPVRLR	0.446412	19.5617	0.485109	0.642253	0.999786	-4.68968
P18583;SON;S2009;RSVVRRRSFSISPVR	0.446412	19.5617	0.485109	0.642253	0.999786	-4.68968
P18583;SON;T2163;NIAAAKPTPPKSQVT	0.134638	16.1565	0.329788	0.754379	0.999786	-4.68762
P18583;SON;S1769;GRDRSAASPVVSSMP	0.589031	17.2009	0.946333	0.375002	0.999786	-4.61797
P18615;NELFE;S115;QPFQRSISADDDLQE	0.671342	19.0079	1.12567	0.301837	0.999786	-4.58417
P18615;NELFE;S181;SGAHSSASPPRSRSR	-0.69672	17.5557	-0.634513	0.545701	0.999786	-4.67043
P18615;NELFE;S353;GSLAVQNSPKGCHRD	-0.464292	18.8257	-0.994599	0.352091	0.999786	-4.60867
P18615;NELFE;S131;SRRPQRKSLYESFVS	-0.0968961	16.8274	-0.136103	0.89553	0.999786	-4.71582
P18615;NELFE;S281;TLLRGAFSPFGNIID	-0.263315	14.7376	-0.625316	0.563975	0.999786	-4.65085
P18615;NELFE;S51;GGVKRSLSEQPVMDT	0.0909653	16.8668	0.14321	0.890724	0.999786	-4.69737
P18621;RPL17;S142;RINPYMSSPCHIEMI	-0.327228	18.7746	-0.680553	0.51738	0.999786	-4.66373
P18621;RPL17;S111;LKGLDVDSLVIEHIQ	0.344635	13.2013	0.728958	0.515417	0.999786	-4.62667
P18669;PGAM1;S118;QVKIWRRSYDVPPPP	-0.210615	23.6712	-0.517832	0.62015	0.999786	-4.68588
P18669;PGAM1;Y119;VKIWRRSYDVPPPPM	-0.696814	19.6087	-1.02634	0.338525	0.999786	-4.60237
P18669;PGAM1;S14;VLIRHGESAWNLENR	-0.622737	20.4929	-2.29598	0.0541944	0.999786	-4.32128
P18669;PGAM1;S31;GWYDADLSPAGHEEA	-0.0217117	16.6637	-0.0619355	0.952293	0.999786	-4.71765
P18669;PGAM1;S23;WNLENRFSGWYDADL	3.74028	20.8397	1.92379	0.111495	0.999786	-4.49874
P18754;RCC1;S11;KRIAKRRSPPADAIP	-0.175486	26.9332	-0.698976	0.506445	0.999786	-4.66092
P18825;ADRA2C;S358;RSVEFFLSRRRRARS	0.137204	13.9287	0.323969	0.758535	0.999786	-4.65332
P18827;SDC1;S287;KKDEGSYSLEEPKQA	-1.21588	14.683	-2.68482	0.0350354	0.999786	-4.29906
P18858;LIG1;S141;QEVLEEQSEDEDREA	-0.11541	23.6103	-0.342045	0.742054	0.999786	-4.7038
P18858;LIG1;T183;EDGDQPTTPPKPLKT	0.206173	22.3643	0.511562	0.62423	0.999786	-4.68665
P18858;LIG1;S51;GVVSESDSPVKRPGR	-0.142451	22.7519	-0.486325	0.641146	0.999786	-4.68959
P18858;LIG1;S76;EEEDEALSPAKGQKP	-0.075766	22.012	-0.248006	0.811034	0.999786	-4.71054
P18858;LIG1;S66;KAARVLGSEGEEEDE	-0.075766	22.012	-0.248006	0.811034	0.999786	-4.71054
P18858;LIG1;T195;LKTSKAETPTESVSE	0.456211	19.4795	1.1021	0.305782	0.999786	-4.58698
P18858;LIG1;S201;ETPTESVSEPEVATK	-0.048451	17.2412	-0.117989	0.910481	0.999786	-4.69774
P18858;LIG1;T197;TSKAETPTESVSEPE	0.375667	17.0398	0.81154	0.460327	0.999786	-4.62799
P18858;LIG1;S819;LKALVLPSPRPYVRI	0.736508	15.3232	1.33607	0.222305	0.999786	-4.53655
P18887;XRCC1;T453;SSPQKPPTPEETKAA	-1.01775	23.5234	-1.50734	0.17499	0.999786	-4.4982
P18887;XRCC1;S447;TQAAGPSSPQKPPTP	-0.141644	23.2313	-0.405795	0.696646	0.999786	-4.69809
P18887;XRCC1;S241;STSKPQESPKGKRKL	-0.0265769	22.4523	-0.101012	0.922288	0.999786	-4.71686
P18887;XRCC1;S266;SKPPAQLSPSVPKRP	0.074955	21.4809	0.27926	0.787873	0.999786	-4.70853
P18887;XRCC1;T257;LNQEEKKTPSKPPAQ	0.894684	17.739	0.999061	0.362965	0.999786	-4.60397
P18887;XRCC1;S259;QEEKKTPSKPPAQLS	-0.0654151	20.9628	-0.136865	0.896258	0.999786	-4.64473
P18887;XRCC1;S421;EASHSGGSGDEAPKL	-0.834266	15.9384	-0.499695	0.643052	0.999786	-4.62242
P18887;XRCC1;S418;EEDEASHSGGSGDEA	-0.834266	15.9384	-0.499695	0.643052	0.999786	-4.62242
P18887;XRCC1;S226;SSAASSASPVSRAIG	0.29891	17.072	0.693868	0.517413	0.999786	-4.64481
P19174;PLCG1;S1263;PFEDFRISQEHLADH	-0.502061	20.9603	-0.998124	0.350948	0.999786	-4.60796
P19174;PLCG1;S1221;AKENGDLSPFSGTSL	-1.31533	17.0306	-2.30572	0.0593663	0.999786	-4.34637
P19174;PLCG1;S1248;HGRAREGSFESRYQQ	-2.17087	16.3772	-2.80988	0.0364486	0.999786	-4.42278
P19174;PLCG1;S1233;TSLRERGSDASGQLF	-0.129058	15.6958	-0.314128	0.762303	0.999786	-4.70602
P19338;NCL;S67;SAKKVVVSPTKKVAV	0.145911	27.8255	0.707645	0.501356	0.999786	-4.65957
P19338;NCL;S563;ELQGPRGSPNARSQP	-0.00695771	28.0481	-0.0289291	0.977704	0.999786	-4.71802
P19338;NCL;T121;PGKALVATPGKKGAA	0.0240547	23.9877	0.0656787	0.949416	0.999786	-4.71759
P19338;NCL;S619;FGFVDFNSEEDAKAA	-0.213985	17.9307	-0.649585	0.536065	0.999786	-4.66833
P19338;NCL;T76;TKKVAVATPAKKAAV	-0.0334973	21.6968	-0.0874429	0.932695	0.999786	-4.71717
P19338;NCL;S580;TLFVKGLSEDTTEET	0.0697468	15.1004	0.111036	0.916667	0.999786	-4.64434
P19338;NCL;T367;LEKALELTGLKVFGN	0.0148118	16.0835	0.0502888	0.961255	0.999786	-4.71781
P19338;NCL;S608;VTDRETGSSKGFGFV	-0.299823	13.5849	-0.855175	0.419914	0.999786	-4.63485
P19338;NCL;S153;DEEEDDDSEEDEEDD	1.17099	21.9616	1.49784	0.177381	0.999786	-4.50036
P19338;NCL;S145;KNAKKEDSDEEEDDD	1.17099	21.9616	1.49784	0.177381	0.999786	-4.50036
P19484;TFEB;S122;PKPPPAASPGVRAGH	0.0747163	16.2788	0.166178	0.872573	0.999786	-4.71471
P19484;TFEB;S114;HISPAQGSPKPPPAA	0.0747163	16.2788	0.166178	0.872573	0.999786	-4.71471
P19525;EIF2AK2;S542;TLTVWKKSPEKNERH	-0.984238	19.4007	-2.54648	0.0373184	0.999786	-4.27044
P19525;EIF2AK2;S83;NKEKKAVSPLLLTTT	-0.738089	18.2053	-1.14837	0.288142	0.999786	-4.57736
P19532;TFE3;S560;SSVSPAVSKASSRRS	0.0155641	17.7771	0.0241042	0.981664	0.999786	-4.66084
P19532;TFE3;S556;DPLLSSVSPAVSKAS	0.0155641	17.7771	0.0241042	0.981664	0.999786	-4.66084
P19634;SLC9A1;S693;VPAHKLDSPTMSRAR	0.220146	22.3316	0.542862	0.603574	0.999786	-4.68282
P19634;SLC9A1;S785;FTPAPSDSPSSQRIQ	0.0510465	19.5096	0.0882234	0.933726	0.999786	-4.64211
P19634;SLC9A1;S703;MSRARIGSDPLAYEP	-0.187854	18.8202	-0.56294	0.590515	0.999786	-4.68026
P19634;SLC9A1;S796;QRIQRCLSDPGPHPE	-0.453947	18.1366	-1.23351	0.256013	0.999786	-4.55907
P19634;SLC9A1;S599;GGMGKIPSAVSTVSM	0.475451	18.15	0.814434	0.441723	0.999786	-4.64196
P19793;RXRA;S21;QVNSSLTSPTGRGSM	0.347055	17.1548	0.77788	0.470394	0.999786	-4.63808
P19838;NFKB1;S907;QAHSLPLSPASTRQQ	0.542653	18.0226	1.44679	0.18992	0.999786	-4.51156
P19838;NFKB1;S903;KTTSQAHSLPLSPAS	-0.472725	15.7888	-0.473351	0.659619	0.999786	-4.61845
P19838;NFKB1;T939;SFRKLSFTESLTSGA	-0.14444	15.4368	-0.159556	0.879384	0.999786	-4.69675
P20020;ATP2B1;S1155;PEFRIEDSEPHIPLI	2.48802	19.8646	2.36874	0.0493111	0.999786	-4.30855
P20020;ATP2B1;T1165;HIPLIDDTDAEDDAP	1.18994	17.4616	1.149	0.293755	0.999786	-4.57812
P20042;EIF2S2;S2;______MSGDEMIFD	0.251117	25.8811	0.87691	0.408753	0.999786	-4.63093
P20042;EIF2S2;S105;VKDLKIESDVQEPTE	-0.338004	19.6977	-1.20066	0.267776	0.999786	-4.56617
P20042;EIF2S2;S67;DTRKKDASDDLDDLN	0.275647	16.641	0.78884	0.455314	0.999786	-4.64638
P20290;BTF3;S158;LNQLGADSLTSLRRL	-0.582798	19.3429	-1.14089	0.290527	0.999786	-4.5789
P20290;BTF3;S173;AEALPKQSVDGKAPL	0.0642071	15.4873	0.194099	0.851445	0.999786	-4.71347
P20290;BTF3;S201;VENFDEASKNEAN__	-0.142567	14.9443	-0.273744	0.794791	0.999786	-4.6913
P20618;PSMB1;S68;FSIHTRDSPKCYKLT	-0.0705354	18.0509	-0.193309	0.852041	0.999786	-4.7135
P20700;LMNB1;S393;ERLKLSPSPSSRVTV	0.468576	23.9335	1.21101	0.264159	0.999786	-4.56396
P20700;LMNB1;S391;EEERLKLSPSPSSRV	-0.148516	24.9854	-0.548843	0.599662	0.999786	-4.68207
P20700;LMNB1;S23;GGPTTPLSPTRLSRL	0.175362	21.9746	0.533649	0.609607	0.999786	-4.68397
P20700;LMNB1;T20;SRAGGPTTPLSPTRL	-0.108858	21.5311	-0.374155	0.719032	0.999786	-4.70104
P20700;LMNB1;T575;ELFHQQGTPRASNRS	0.166894	21.1647	0.409513	0.694042	0.999786	-4.69772
P20700;LMNB1;S405;VTVSRASSSRSVRTT	-0.235894	18.918	-0.594749	0.570166	0.999786	-4.67605
P20700;LMNB1;S404;RVTVSRASSSRSVRT	-0.235894	18.918	-0.594749	0.570166	0.999786	-4.67605
P20700;LMNB1;S375;LALDMEISAYRKLLE	0.370381	19.0683	0.809874	0.443872	0.999786	-4.64279
P20700;LMNB1;S232;TRLVEVDSGRQIEYE	0.59188	14.7807	1.96453	0.0889431	0.999786	-4.39338
P20700;LMNB1;S200;DLENRCQSLTEDLEF	0.0804769	17.2025	0.173988	0.866651	0.999786	-4.71438
P20700;LMNB1;S158;TALGDKKSLEGDLED	-0.0880556	15.2789	-0.225732	0.828642	0.999786	-4.69988
P20700;LMNB1;S210;EDLEFRKSMYEEEIN	0.707648	17.0504	1.34075	0.220655	0.999786	-4.53545
P20742;PZP;S831;LPKCIRVSVQLKASP	0.0495187	15.3642	0.14492	0.888735	0.999786	-4.71552
P20749;BCL3;S374;STSQPDPSPDRSANT	0.345183	19.145	0.559145	0.599826	0.999786	-4.66596
P20749;BCL3;S382;PDRSANTSPESSSRL	-0.955651	19.6084	-1.82771	0.158651	0.999786	-4.51782
P20749;BCL3;S41;KRPLRAPSPEPAAPR	0.77682	20.7888	1.30069	0.23411	0.999786	-4.54452
P20810;CAST;S373;SELIDELSEDFDRSE	-0.669948	13.997	-1.5173	0.171693	0.999786	-4.4955
P20962;PTMS;S5;___MSEKSVEAAAEL	0.366119	18.2434	0.539756	0.605922	0.999786	-4.68315
P20962;PTMS;S2;______MSEKSVEAA	0.181455	17.4151	0.253517	0.809814	0.999786	-4.69244
P21127;CDK11B;T595;GSPLKAYTPVVVTLW	0.14374	23.0086	0.27857	0.788538	0.999786	-4.70856
P21127;CDK11B;S47;DRDSKRDSLEEGELR	0.00780201	16.9877	0.00816895	0.993708	0.999786	-4.71811
P21127;CDK11B;S65;MEITIRNSPYRREDS	-0.165485	18.9029	-0.388025	0.710925	0.999786	-4.68874
P21266;GSTM3;S2;______MSCESSMVL	0.0399207	17.1102	0.063829	0.951142	0.999786	-4.7124
P21266;GSTM3;S122;LIRLCYSSDHEKLKP	0.0368338	14.6976	0.0621878	0.952723	0.999786	-4.6606
P21291;CSRP1;S192;GAGALVHSE______	-0.603748	22.3247	-1.46677	0.184636	0.999786	-4.50704
P21333;FLNA;S2152;TRRRRAPSVANVGSH	0.35146	26.3221	0.690244	0.512032	0.999786	-4.66218
P21333;FLNA;S2158;PSVANVGSHCDLSLK	0.0529656	16.7866	0.101694	0.921766	0.999786	-4.71684
P21333;FLNA;S1459;KCSGPGLSPGMVRAN	0.677905	22.3881	0.887006	0.404207	0.999786	-4.62903
P21333;FLNA;S1084;LQGGSAGSPARFTID	1.53982	20.7495	1.45112	0.18958	0.999786	-4.51093
P21333;FLNA;S2327;PFVVPVASPSGDARR	0.701556	20.3404	0.815454	0.441386	0.999786	-4.64176
P21333;FLNA;S2128;ADQHVPGSPFSVKVT	-3.28107	18.3753	-4.5365	0.00929054	0.999786	-4.43881
P21333;FLNA;S1630;GGDEIPFSPYRVRAV	0.829221	17.9375	0.786593	0.457044	0.999786	-4.64668
P21333;FLNA;S2033;NGQHVASSPIPVVIS	1.37402	16.9101	1.90024	0.0987101	0.999786	-4.40903
P21333;FLNA;S2032;KNGQHVASSPIPVVI	1.37402	16.9101	1.90024	0.0987101	0.999786	-4.40903
P21333;FLNA;T2336;SGDARRLTVSSLQES	0.817505	16.4764	1.05057	0.327998	0.999786	-4.59752
P21333;FLNA;S1533;GDEEVPRSPFKVKVL	0.920023	18.8927	1.18895	0.272815	0.999786	-4.56876
P21333;FLNA;S2053;DASRVRVSGQGLHEG	0.570996	18.5251	0.689042	0.512744	0.999786	-4.66237
P21333;FLNA;S2510;GPYHIGGSPFKAKVT	-0.707877	17.5533	-1.0934	0.33263	0.999786	-4.58988
P21333;FLNA;S2615;HVGSRLYSVSYLLKD	-0.495909	14.398	-0.80159	0.465477	0.999786	-4.61115
P21333;FLNA;S2414;NGTHIPGSPFKIRVG	0.506948	16.8243	0.659279	0.533885	0.999786	-4.65853
P21333;FLNA;T2599;VGVHGPRTPCEEILV	-2.99177	15.9417	-3.78365	0.0124779	0.999786	-4.31003
P21333;FLNA;S977;DLSKIKVSGLGEKVD	0.455637	15.4671	0.670503	0.537431	0.999786	-4.61971
P21359;NF1;S2597;HPHLRKVSVSESNVL	0.298594	18.8507	0.444016	0.678841	0.999786	-4.63396
P21359;NF1;S2599;HLRKVSVSESNVLLD	1.56402	16.1181	1.53368	0.216471	0.999786	-4.57609
P21359;NF1;S2802;DKENVELSPTTGHCN	-0.015854	16.8064	-0.0356449	0.972531	0.999786	-4.71796
P21359;NF1;S2543;KLLGTRKSFDHLISD	-0.349515	16.548	-0.780614	0.459844	0.999786	-4.64776
P21359;NF1;S864;NSGLATYSPPMGPVS	0.183169	16.4537	0.156366	0.881771	0.999786	-4.69686
P21675;TAF1;S1155;DDTASVTSLNSSATG	-1.10376	16.306	-2.87318	0.0331506	0.999786	-4.31771
P21675;TAF1;T1154;DDDTASVTSLNSSAT	-0.304823	15.8912	-0.546359	0.612666	0.999786	-4.65929
P21796;VDAC1;S104;LTFDSSFSPNTGKKN	0.33504	21.9337	1.40411	0.201793	0.999786	-4.52122
P21796;VDAC1;T65;LETKYRWTEYGLTFT	0.506447	14.7309	0.779529	0.460934	0.999786	-4.64787
P21860;ERBB3;S686;RYLERGESIEPLDPS	0.190365	21.2379	0.597923	0.568158	0.999786	-4.67562
P21860;ERBB3;S1315;ARLKTLRSLEATDSA	-0.705916	15.8365	-1.08001	0.337922	0.999786	-4.59089
P21860;ERBB3;S982;YLVIKRESGPGIAPG	-0.523246	19.2048	-0.612913	0.562151	0.999786	-4.6646
P22059;OSBP;S351;CSGKGDMSDEDDENE	-0.378005	23.9582	-1.28352	0.238953	0.999786	-4.54813
P22059;OSBP;S193;MLAESDESGDEESVS	-0.0796899	22.3313	-0.339116	0.744169	0.999786	-4.70405
P22059;OSBP;S190;AVKMLAESDESGDEE	-0.0796899	22.3313	-0.339116	0.744169	0.999786	-4.70405
P22059;OSBP;S386;SNISGASSDISLDEQ	-0.331322	18.2209	-0.59358	0.577568	0.999786	-4.63655
P22059;OSBP;S389;SGASSDISLDEQYKH	-0.14112	16.9971	-0.388834	0.708608	0.999786	-4.6997
P22059;OSBP;S240;TALQRSLSELESLKL	0.155343	18.3793	0.368994	0.722712	0.999786	-4.7015
P22087;FBL;S124;VYGEKRVSISEGDDK	-0.206361	21.1203	-0.582643	0.577862	0.999786	-4.67767
P22102;GART;T682;VKAFAHITGGGLLEN	0.294824	13.8793	0.962985	0.36668	0.999786	-4.61482
P22102;GART;S796;GSVLKNGSLTNHFSF	-0.237423	13.8875	-0.833128	0.431457	0.999786	-4.63875
P22234;PAICS;S27;EVYELLDSPGKVLLQ	0.0438227	22.9169	0.194798	0.850918	0.999786	-4.71343
P22234;PAICS;S107;CRRIATGSFLKRNPG	0.201638	15.8726	0.633044	0.546219	0.999786	-4.67072
P22234;PAICS;T238;YRDLKEVTPEGLQMV	-0.278828	14.5208	-0.50197	0.636288	0.999786	-4.66586
P22314;UBA1;S820;ELQSANASVDDSRLE	-0.466876	20.0951	-0.919817	0.387644	0.999786	-4.62299
P22314;UBA1;S816;VSDQELQSANASVDD	-0.466876	20.0951	-0.919817	0.387644	0.999786	-4.62299
P22314;UBA1;S810;SGVKIHVSDQELQSA	-0.223853	17.0249	-0.614721	0.557601	0.999786	-4.6733
P22314;UBA1;S835;ELKATLPSPDKLPGF	0.1294	17.6517	0.224903	0.828323	0.999786	-4.71188
P22314;UBA1;S46;NGMAKNGSEADIDEG	-0.039554	18.6513	-0.139197	0.893096	0.999786	-4.71572
P22314;UBA1;S13;LSKKRRVSGPDPKPG	-0.31219	18.2401	-0.476806	0.64787	0.999786	-4.69062
P22392;NME2;S131;KSAEKEISLWFKPEE	1.3941	13.8789	2.18636	0.090482	0.999786	-4.51395
P22392;NME2;S120;GRNIIHGSDSVKSAE	-0.143392	17.2357	-0.24107	0.821039	0.999786	-4.68292
P22392;NME2;S122;NIIHGSDSVKSAEKE	0.199365	16.4597	0.494502	0.635637	0.999786	-4.68865
P22392;NME2;T94;GRVMLGETNPADSKP	0.45078	20.4718	1.01929	0.341001	0.999786	-4.60379
P22392;NME2;S44;AMKFLRASEEHLKQH	-0.0416331	16.0434	-0.121695	0.906457	0.999786	-4.71629
P22455;FGFR4;S573;RPPGPDLSPDGPRSS	0.0259225	17.5699	0.0479979	0.963501	0.999786	-4.69935
P22466;GAL;S116;LDLPAAASSEDIERS	1.79762	18.1712	1.07015	0.319683	0.999786	-4.59355
P22626;HNRNPA2B1;S85;AMAARPHSIDGRVVE	0.126812	20.1558	0.391575	0.706669	0.999786	-4.69944
P22626;HNRNPA2B1;S259;GGGNFGGSPGYGGGR	0.048508	20.8271	0.160396	0.876963	0.999786	-4.71494
P22626;HNRNPA2B1;S225;NFGPGPGSNFRGGSD	-0.980351	17.3743	-0.922149	0.386805	0.999786	-4.62253
P22626;HNRNPA2B1;S344;GPGGSGGSGGYGGRS	-0.759441	16.7435	-1.25317	0.249756	0.999786	-4.55489
P22626;HNRNPA2B1;S189;AEVRKALSRQEMQEV	-0.586542	15.3481	-0.791765	0.458276	0.999786	-4.63665
P22626;HNRNPA2B1;S201;QEVQSSRSGRGGNFG	0.126495	14.1268	0.193958	0.853528	0.999786	-4.64366
P22670;RFX1;S204;HGTQQVHSPPEQSPV	-0.280248	16.912	-0.311726	0.770538	0.999786	-4.66727
P22670;RFX1;S159;QAKPGHVSPLQLTNI	0.296916	16.5285	0.747356	0.487114	0.999786	-4.63808
P22681;CBL;T615;PWTGRELTNRHSLPF	0.382676	18.2608	0.983038	0.357364	0.999786	-4.61093
P22681;CBL;S669;PKIKPSSSANAIYSL	0.413862	18.1778	0.587426	0.581521	0.999786	-4.63701
P22694;PRKACB;T198;RVKGRTWTLCGTPEY	-0.223162	24.456	-0.771154	0.465091	0.999786	-4.64934
P23193;TCEA1;S100;PAITSQNSPEAREES	1.03292	22.564	1.58362	0.156828	0.999786	-4.48085
P23246;SFPQ;T476;MYQKERETPPRFAQH	-0.324911	17.0376	-0.918091	0.392765	0.999786	-4.62133
P23246;SFPQ;S273;GRSEEKISDSEGFKA	-0.0605328	15.5353	-0.160753	0.87738	0.999786	-4.70274
P23258;TUBG1;S284;TTDQSVASVRKTTVL	1.50847	15.9178	1.84792	0.113232	0.999786	-4.49089
P23381;WARS1;S467;FMTPRKLSFDFQ___	-0.345939	20.0753	-0.886338	0.403979	0.999786	-4.62921
P23396;RPS3;T221;KDEILPTTPISEQKG	0.336115	25.7686	0.952595	0.371691	0.999786	-4.6168
P23396;RPS3;S209;KPLPDHVSIVEPKDE	0.245392	16.6171	0.416412	0.703302	0.999786	-4.65263
P23396;RPS3;T242;AMPQPVPTA______	-0.187422	17.0681	-0.409686	0.698301	0.999786	-4.67402
P23443;RPS6KB1;S447;GSPRTPVSPVKFSPG	-0.0610749	24.2583	-0.233725	0.821685	0.999786	-4.71139
P23443;RPS6KB1;T252;HDGTVTHTFCGTIEY	0.545868	21.0672	1.29948	0.233734	0.999786	-4.54461
P23443;RPS6KB1;Y259;TFCGTIEYMAPEILM	0.509317	17.9714	1.25854	0.253353	0.999786	-4.55871
P23443;RPS6KB1;S441;SPRRFIGSPRTPVSP	-0.128395	22.8735	-0.417937	0.688139	0.999786	-4.6969
P23443;RPS6KB1;S452;PVSPVKFSPGDFWGR	-0.365372	20.9699	-1.21062	0.264163	0.999786	-4.56402
P23443;RPS6KB1;S427;ESVKEKFSFEPKIRS	-0.233478	20.4726	-0.511051	0.624592	0.999786	-4.68671
P23443;RPS6KB1;T444;RFIGSPRTPVSPVKF	0.104048	21.2794	0.363073	0.726944	0.999786	-4.70202
P23511;NFYA;S326;FSPKEKDSPHMQDPN	0.043287	18.6717	0.112252	0.91368	0.999786	-4.71656
P23528;CFL1;S3;_____MASGVAVSDG	0.431247	21.3184	0.758011	0.472923	0.999786	-4.65144
P23528;CFL1;S41;KAVLFCLSEDKKNII	-0.0271668	16.4949	-0.0808181	0.937781	0.999786	-4.71731
P23528;CFL1;S156;LAEKLGGSAVISLEG	0.0550392	18.44	0.142648	0.890466	0.999786	-4.7156
P23588;EIF4B;S422;RERSRTGSESSQTGT	-0.155975	22.7591	-0.301022	0.772049	0.999786	-4.70697
P23588;EIF4B;S425;SRTGSESSQTGTSTT	2.3657	21.3587	1.64826	0.142817	0.999786	-4.46611
P23588;EIF4B;S459;NKEEDCHSPTSKPPK	-0.276265	23.7082	-0.922917	0.385843	0.999786	-4.62243
P23588;EIF4B;S93;DRSRLPKSPPYTAFL	0.265688	22.5458	0.506038	0.628207	0.999786	-4.68725
P23588;EIF4B;S406;RPRERHPSWRSEETQ	-0.669524	23.4766	-2.22858	0.0599398	0.999786	-4.33553
P23588;EIF4B;S409;ERHPSWRSEETQERE	-0.0158651	14.2808	-0.0381596	0.971297	0.999786	-4.68887
P23588;EIF4B;S498;PPARSQSSDTEQQSP	-0.11472	20.3283	-0.403988	0.697916	0.999786	-4.69826
P23588;EIF4B;S504;SSDTEQQSPTSGGGK	0.174205	16.4529	0.2716	0.793658	0.999786	-4.70903
P23588;EIF4B;S445;RRRESEKSLENETLN	0.0540321	21.5158	0.15544	0.880729	0.999786	-4.71513
P23588;EIF4B;S192;GRDRNRDSDKTDTDW	-0.197791	18.6041	-0.534897	0.608787	0.999786	-4.68381
P23588;EIF4B;S131;VRLPREPSNPERLKG	-0.195449	17.1328	-0.504194	0.629139	0.999786	-4.68752
P23588;EIF4B;S359;SQSTRAASIFGGAKP	0.734927	16.6047	2.47732	0.0413545	0.999786	-4.28412
P23588;EIF4B;S518;KVAPAQPSEEGPGRK	0.223003	13.8649	0.474846	0.658473	0.999786	-4.66625
P23588;EIF4B;S597;ASKYAALSVDGEDEN	-0.0395513	15.4069	-0.0807623	0.937825	0.999786	-4.71731
P23634;ATP2B4;T1181;IEEELPRTPLLDEEE	0.194787	18.2503	0.583182	0.577519	0.999786	-4.6776
P23677;ITPKA;T8;MTLPGGPTGMARPGG	-0.64687	17.2156	-1.01496	0.3647	0.999786	-4.59592
P23771;GATA3;S115;TASPWNLSPFSKTSI	-0.860025	19.6913	-2.66161	0.0314772	0.999786	-4.24831
P23771;GATA3;S162;PTPPKDVSPDPSLST	0.495346	22.1635	1.43889	0.192071	0.999786	-4.51335
P23921;RRM1;S631;IYTRRVLSGEFQIVN	0.0281764	15.6529	0.0747766	0.942421	0.999786	-4.71743
P24534;EEF1B2;S106;DDIDLFGSDDEEESE	0.191642	20.786	0.573621	0.583637	0.999786	-4.67887
P24534;EEF1B2;S8;MGFGDLKSPAGLQVL	0.3744	16.606	0.916894	0.388787	0.999786	-4.62356
P24588;AKAP5;S178;DQATKAKSTQDLSEG	0.0965063	18.3463	0.164635	0.875414	0.999786	-4.6589
P24593;IGFBP5;S116;QVKIERDSREHEEPT	0.310586	18.1117	0.545661	0.607959	0.999786	-4.66777
P24864;CCNE1;S103;IIAPSRGSPLPVLSW	0.120961	14.8436	0.265688	0.80295	0.999786	-4.68166
P24928;POLR2A;Y1853;YSPSSPEYTPTSPKY	-0.118274	17.3522	-0.309108	0.767329	0.999786	-4.69486
P24928;POLR2A;S1864;SPKYSPTSPKYSPTS	-0.618285	19.1422	-0.860148	0.427443	0.999786	-4.60836
P24928;POLR2A;S1871;SPKYSPTSPKYSPTS	-0.618285	19.1422	-0.860148	0.427443	0.999786	-4.60836
P24928;POLR2A;S217;QEKKILLSPERVHEI	-0.0771623	14.4308	-0.217189	0.834069	0.999786	-4.7123
[truncated: 8,907 more rows]
