# Supplementary material for: PAK1 activation drives divergent resistance mechanisms to aromatase inhibition and tamoxifen in a luminal: A breast cancer model
Source: Mol Oncol. 2026 Jun 5:10.1002/1878-0261.70286. Online ahead of print. doi: 10.1002/1878-0261.70286 (PMC13399542; doi:10.1002/1878-0261.70286)
Supplement: Supplementary file 7 — Data S6. Kinase activities of MCF7 long‐term estrogen deprived (LTED) and tamoxifen resistant (TAMR) vs. parental cells, respectively. [file MOL2-9999-0-s010.xlsx]

## Sheet: LTED vs parental
Omnipath_Kinase	score	p_value
AKT1	2.58039	0.01
AKT2	0.870009	0.3
AKT3	1.39984	0.124
ARAF	2.22364	0.026
ATM	1.83296	0.057
ATR	0.496666	0.553
AURKA	1.28171	0.162
AURKB	1.64747	0.076
BMPR1A	0.633044	0.456
BRAF	1.51903	0.106
BUB1	0.757333	0.378
CAMK2A	1.61946	0.085
CAMK2B	0.677304	0.417
CAMK2D	0.0424283	0.918
CAMK2G	-1.41016	0.183
CAMK4	1.47445	0.13
CDC7	-0.114903	0.951
CDK1	-3.92503	0.001
CDK10	-1.37802	0.184
CDK12	-2.07019	0.046
CDK13	-1.37802	0.184
CDK16	-0.881614	0.426
CDK17	-0.654417	0.595
CDK18	-1.37802	0.184
CDK19	-1.37802	0.184
CDK2	-5.04785	0.001
CDK20	-1.21525	0.265
CDK3	-1.48119	0.174
CDK4	-1.68095	0.149
CDK5	-0.0218137	0.885
CDK6	-1.29026	0.271
CDK7	-0.439028	0.795
CDK8	-1.37802	0.184
CDK9	-1.95553	0.07
CDKL5	-1.6804	0.102
CHEK1	1.19907	0.186
CHEK2	0.491351	0.594
CHUK	2.04455	0.036
CLK1	-0.392537	0.734
CLK2	-0.461478	0.719
CLK3	-0.196004	0.891
CSNK1A1	-0.280909	0.841
CSNK1D	-0.657363	0.554
CSNK1E	-0.172125	0.976
CSNK2A1	0.493371	0.492
CSNK2A2	-0.983021	0.46
CSNK2B	-0.302625	0.793
DYRK1A	0.649287	0.488
DYRK2	0.960287	0.306
EEF2K	2.79345	0.012
GSK3A	-0.360935	0.782
GSK3B	-1.4282	0.331
HIPK2	-0.441299	0.644
IKBKB	1.8864	0.056
IKBKE	1.06059	0.26
MAP2K1	-0.0197842	0.939
MAP3K7	-0.656124	0.532
MAP3K8	0.550343	0.531
MAPK1	0.241303	0.653
MAPK10	-0.907464	0.465
MAPK11	-0.0500112	0.969
MAPK12	-0.381842	0.72
MAPK13	-0.00066393	0.97
MAPK14	-2.77059	0.013
MAPK15	1.6676	0.101
MAPK3	-0.297207	0.909
MAPK4	1.77296	0.077
MAPK6	0.635323	0.487
MAPK7	0.777153	0.396
MAPK8	0.130214	0.75
MAPK9	-1.37635	0.251
MAPKAPK2	-1.98327	0.066
MAPKAPK5	-1.04671	0.301
MARK2	1.85476	0.055
MARK3	0.597696	0.471
MELK	-1.56888	0.14
MTOR	-0.219449	0.921
NEK3	-0.000256661	0.954
NLK	1.4208	0.144
NUAK1	0.354373	0.659
PAK1	6.05296	0.001
PAK2	2.09573	0.039
PAK4	3.24957	0.001
PDK1	0.838496	0.34
PDPK1	-0.110343	0.982
PIM1	1.4875	0.123
PIM2	1.40542	0.138
PIM3	2.10413	0.038
PKN1	3.20174	0.003
PLK1	-1.19732	0.268
PLK3	-1.28727	0.201
PPM1A	-2.20347	0.029
PPP1CA	-1.15134	0.205
PPP1CB	-1.87751	0.052
PPP1CC	-1.64673	0.08
PPP2CA	-2.29906	0.022
PPP2CB	-1.34751	0.171
PPP3CA	-1.87716	0.059
PPP3CB	-3.89044	0.002
PPP3CC	-3.89044	0.002
PRKAA1	2.56528	0.016
PRKAA2	2.42166	0.016
PRKACA	5.54969	0.001
PRKACB	1.90103	0.046
PRKACG	4.11989	0.001
PRKCA	3.05524	0.001
PRKCB	3.82413	0.001
PRKCD	2.52781	0.007
PRKCE	3.16888	0.003
PRKCG	2.32526	0.022
PRKCI	2.3643	0.006
PRKCZ	0.676525	0.442
PRKD1	1.76553	0.075
PRKDC	2.71101	0.004
PRKG1	-1.29598	0.204
PRKX	3.15122	0.001
PRKY	3.15122	0.001
RAF1	2.15909	0.031
ROCK1	3.28671	0.002
RPS6KA1	3.74955	0.001
RPS6KA2	2.67026	0.008
RPS6KA3	0.935807	0.253
RPS6KA4	3.10085	0.003
RPS6KA5	2.1493	0.028
RPS6KA6	3.23879	0.001
RPS6KB1	0.0661349	0.776
RPS6KB2	-1.01944	0.336
RSKR	3.23879	0.001
SGK1	2.48942	0.019
SGK2	3.46023	0.002
SGK3	3.3247	0.002
SRC	-0.47754	0.682
SRPK1	-1.06679	0.28
SRPK2	-0.895829	0.427
STK17A	1.07024	0.243
STK38	-0.533325	0.617
TBK1	1.70541	0.082
TTK	-2.23716	0.031
UHMK1	-0.75625	0.484
WEE1	0.32341	0.664

## Sheet: TAMR vs parental
Omnipath_Kinase	score	p_value
AKT1	0.722111	0.47
AKT2	-1.72211	0.083
AKT3	0.0226294	0.976
ARAF	0.649868	0.462
ATM	0.0473468	0.946
ATR	0.412678	0.643
AURKA	1.29854	0.179
AURKB	1.64692	0.109
BMPR1A	0.984857	0.288
BRAF	-0.634479	0.547
BUB1	1.23851	0.204
CAMK2A	0.408329	0.709
CAMK2B	-0.976319	0.301
CAMK2D	0.960613	0.323
CAMK2G	-0.769063	0.402
CAMK4	-1.62294	0.105
CDC7	0.35343	0.72
CDK1	0.118207	0.911
CDK10	-0.167535	0.897
CDK12	-0.673644	0.517
CDK13	-0.167535	0.897
CDK16	-0.0122722	0.979
CDK17	-0.220482	0.848
CDK18	-0.167535	0.897
CDK19	-0.167535	0.897
CDK2	1.07271	0.28
CDK20	-0.225409	0.834
CDK3	-0.382997	0.726
CDK4	-0.836028	0.391
CDK5	1.25754	0.203
CDK6	0.0847142	0.951
CDK7	-0.297334	0.752
CDK8	-0.167535	0.897
CDK9	-0.394168	0.691
CDKL5	-0.614663	0.489
CHEK1	1.52227	0.135
CHEK2	-0.253674	0.755
CHUK	-0.120369	0.923
CLK1	-0.347247	0.721
CLK2	-0.498001	0.577
CLK3	-0.175934	0.85
CSNK1A1	-0.35381	0.731
CSNK1D	0.130312	0.894
CSNK1E	0.373197	0.728
CSNK2A1	2.20594	0.025
CSNK2A2	1.97253	0.051
CSNK2B	0.169647	0.839
DYRK1A	-1.04218	0.269
DYRK2	2.60715	0.015
EEF2K	2.06078	0.046
GSK3A	-0.693149	0.483
GSK3B	0.567821	0.604
HIPK2	0.4643	0.617
IKBKB	0.382116	0.696
IKBKE	-0.582368	0.513
MAP2K1	-2.00492	0.049
MAP3K7	-0.77136	0.44
MAP3K8	-1.31533	0.198
MAPK1	-0.212512	0.859
MAPK10	1.07256	0.274
MAPK11	0.110877	0.907
MAPK12	-0.204797	0.812
MAPK13	-1.14318	0.232
MAPK14	-1.02198	0.296
MAPK15	-1.00901	0.296
MAPK3	-0.401397	0.663
MAPK4	-1.33377	0.156
MAPK6	-0.179598	0.857
MAPK7	0.35603	0.719
MAPK8	1.60382	0.112
MAPK9	0.340731	0.726
MAPKAPK2	1.37372	0.15
MAPKAPK5	-0.488826	0.581
MARK2	0.393375	0.718
MARK3	-0.640913	0.547
MELK	-1.3024	0.163
MTOR	0.680742	0.499
NEK3	-0.177378	0.855
NLK	-1.07093	0.247
NUAK1	0.674446	0.539
PAK1	0.524813	0.58
PAK2	0.322123	0.735
PAK4	0.211209	0.834
PDK1	-1.21438	0.213
PDPK1	0.0930413	0.918
PIM1	0.323599	0.741
PIM2	0.178405	0.828
PIM3	0.209348	0.803
PKN1	0.980747	0.308
PLK1	0.4057	0.698
PLK3	-0.118431	0.91
PPM1A	-2.22164	0.034
PPP1CA	-1.5202	0.124
PPP1CB	-1.4596	0.127
PPP1CC	-1.90532	0.056
PPP2CA	-1.46548	0.137
PPP2CB	-1.27943	0.197
PPP3CA	-0.68638	0.468
PPP3CB	-1.1391	0.233
PPP3CC	-1.1391	0.233
PRKAA1	0.408973	0.68
PRKAA2	1.45777	0.133
PRKACA	-0.953914	0.338
PRKACB	-0.181265	0.878
PRKACG	0.0484889	0.905
PRKCA	-0.0680611	0.906
PRKCB	-2.41835	0.014
PRKCD	-0.700805	0.47
PRKCE	-0.407951	0.649
PRKCG	-0.858803	0.324
PRKCI	0.994835	0.291
PRKCZ	-1.49397	0.128
PRKD1	-1.90979	0.057
PRKDC	0.638313	0.499
PRKG1	-1.54303	0.125
PRKX	-3.38772	0.001
PRKY	-3.38772	0.001
PTPRG	-1.50987	0.147
RAF1	-0.087188	0.907
RET	-0.153926	0.863
ROCK1	-0.163305	0.875
RPS6KA1	-0.599601	0.529
RPS6KA2	-0.22555	0.767
RPS6KA3	0.1404	0.919
RPS6KA4	-0.499222	0.599
RPS6KA5	-0.421807	0.633
RPS6KA6	-0.13456	0.863
RPS6KB1	-0.899481	0.354
RPS6KB2	-1.06411	0.25
RSKR	-0.13456	0.863
SGK1	0.339023	0.745
SGK2	0.0166433	0.983
SGK3	-0.182755	0.803
SRC	2.98956	0.01
SRPK1	-0.365577	0.683
SRPK2	-0.0667016	0.921
STK17A	0.27608	0.837
STK38	0.0591012	0.931
TBK1	-0.262446	0.776
TTK	-0.264723	0.803
UHMK1	-0.430148	0.689
WEE1	-0.7055	0.495
