# Supplementary material for: PAK1 activation drives divergent resistance mechanisms to aromatase inhibition and tamoxifen in a luminal: A breast cancer model
Source: Mol Oncol. 2026 Jun 5:10.1002/1878-0261.70286. Online ahead of print. doi: 10.1002/1878-0261.70286 (PMC13399542; doi:10.1002/1878-0261.70286)
Supplement: Supplementary file 8 — Data S7. Total proteome result of EGF‐stimulated MCF7 parental, long‐term estrogen deprived (LTED) and tamoxifen resistant (TAMR) cells. [file MOL2-9999-0-s011.csv]

,"LTED_C_r1","LTED_C_r2","LTED_C_r3","LTED_2_r1","LTED_2_r2","LTED_2_r3","LTED_5_r1","LTED_5_r2","LTED_5_r3","LTED_10_r1","LTED_10_r2","LTED_10_r3","LTED_30_r1","LTED_30_r2","LTED_30_r3","LTED_60_r1","LTED_60_r2","LTED_60_r3","LTED_120_r1","LTED_120_r2","LTED_120_r3","TAMR_C_r1","TAMR_C_r2","TAMR_C_r3","TAMR_2_r1","TAMR_2_r2","TAMR_2_r3","TAMR_5_r1","TAMR_5_r2","TAMR_5_r3","TAMR_10_r1","TAMR_10_r…
A0A024RBG1_NUDT4B,15.9363007141993,NA,NA,16.1102954739286,15.581716804971,14.9406982272061,16.0210540806347,15.5251199828467,15.3404629676334,16.0746805946254,15.7219149198091,15.1653898579391,15.985907200383,14.9686461632497,15.3125272857493,15.8892520379723,15.3357693318535,15.0873875143191,15.857910734409,15.1259745312933,15.4768111099138,15.5362382694165,15.2754636922871,15.5879576541631,15.6…
A0A096LP01_SMIM26,15.9505125186004,15.9195388979197,15.8171528464117,16.1326866899339,NA,15.9591735066386,16.0585017915784,15.7703781799455,15.7764586111335,15.9505325268466,15.5335365205813,15.9623217656578,NA,15.933841899029,15.9557982353296,15.0061628301789,15.7128571051994,15.8631097634945,15.9802921865226,15.9544166212446,15.5789254896505,NA,15.5085507704655,15.6962528203076,NA,15.5114578561…
A0A0B4J2F0_PIGBOS1,18.9737157867812,18.5946366384664,18.7767981634218,18.4968253109829,19.0339413247737,18.4712670690425,18.4551100922159,18.451528980902,18.4806862503929,18.50183264632,18.4689286665644,18.425946776899,18.8994294276692,18.8034018255439,18.3388394071085,18.4502902296052,18.5385320596218,18.7576202838563,18.2366591368404,18.4414702609076,18.3652416154634,NA,NA,NA,16.4096818789189,N…
A0A1W2PQ72_MSANTD7,14.5940366221607,14.9342962936306,14.9310978546467,15.0430084568253,14.6774616854063,14.8158468268091,14.9368675963817,14.9492318513615,14.9230581124498,14.8790664521955,14.9968766396901,14.9442942311578,14.7188689268329,14.9166086661611,14.8716926388253,14.9394794359785,14.9277052218154,15.0676752811111,14.9403626227773,15.0309456916966,14.6850923293108,15.2317054979115,15.044…
A0A6I8PU40_TUG1,NA,15.7439490239578,15.6482256190804,15.7612738158244,NA,15.7148264510407,15.7823006737901,15.7117636947174,15.5863227985367,15.284129240724,15.7820950386561,15.7618907863428,NA,15.5119220728778,15.3443619010952,15.615090497163,15.5764587685057,15.6219269511231,15.2427410991185,15.4928885851102,15.6606858363054,NA,NA,14.8068119763316,NA,NA,NA,NA,NA,15.1256268346743,NA,NA,14.909770…
A0A8Q3SIG1_LOC400499,NA,16.8345989876494,NA,17.1750799724299,NA,NA,17.7450771035282,NA,NA,NA,NA,16.8096600912101,NA,NA,NA,NA,NA,NA,17.2625290696794,17.6950138442971,NA,NA,NA,NA,NA,17.6391001766542,NA,15.0837645211298,NA,NA,16.7146620912831,17.6575509000891,16.5571872881306,16.8521471212921,17.2736077664627,16.635866558904,NA,NA,16.562489984739,NA,NA,16.8547527956912,NA,18.3547632467568,17.1954349…
A0AV96_RBM47,19.8267629077197,19.7601496157173,19.7218558119123,19.6741705577049,19.8372236855652,19.6906401908842,19.8654996562133,19.761765930124,19.6729954873003,19.7353642075738,19.7963300390403,19.5820770218803,19.6471267202914,19.8261604915731,19.6715586771735,19.7396238411392,19.8215385779677,19.8270377230526,19.6685951287095,19.6865906303797,19.702029197477,18.7724361698625,19.07037509851…
A0AVF1_TTC26,16.4282491117808,16.4132864037569,16.7460796568501,16.6213715841697,16.5298411574082,16.5166866646457,16.4529495046759,16.5634080492309,16.6822086395623,16.4424585579894,16.3112087248891,16.8005729928664,16.6982906337423,16.3711301556101,16.6771002813703,16.5416268728994,16.5325819009046,16.5241177264172,16.5525395079858,16.4555795184073,16.6713620964747,15.7141641345247,15.731268595…
A0AVI4_TMEM129,16.6751515128344,16.3211056465885,16.3616519114674,15.9258633054871,16.4114550312402,16.495106877552,16.0509163762834,16.329033652651,16.5831324298851,16.3357138765231,15.9875781680671,16.5198045108373,16.2499623507726,16.6823863438074,16.5647527609659,16.4524058958547,16.3253311039933,16.4971571400326,15.8194576441493,16.0784328643317,16.4956001744337,NA,15.6725499514374,NA,NA,15.…
A0AVK6_E2F8,NA,15.4952112804158,15.6052464621899,15.8427638234454,NA,NA,NA,15.6973130066564,15.6804202987511,15.6370984316522,15.551270002769,15.4254694201854,15.3363658113695,15.91569666898,15.5854197108977,15.8592603734927,NA,15.6999248209964,NA,15.5648601132312,15.7755047239994,NA,NA,NA,15.1126604467042,15.1247957376241,NA,NA,NA,NA,NA,NA,NA,NA,NA,NA,NA,NA,15.6305307198281,NA,NA,NA,15.685972667…
A0AVT1_UBA6,20.9084630138281,20.9065672959805,20.8485709909451,20.8535245291523,20.8923025381192,20.8525696517153,20.9392173193827,20.9100388553645,20.8915041106473,20.957702659646,20.9516323996757,20.910501687229,21.0152916595716,20.9350796404649,20.8460251433834,20.9389315318207,20.9398512080926,20.8913418293772,20.9115281764188,20.8531528889054,20.9221163492351,20.4257565728969,20.441993173693…
A0FGR8_ESYT2,18.9671672401444,19.2582921620913,19.165971702604,18.9894726870987,19.1338321825803,19.1623923808535,19.012853479813,19.1531463807105,19.1272437123203,19.0201820391375,19.2207718876845,19.1723555780026,19.0730305822903,19.1769246019597,19.1598392593875,19.0214346003243,19.0846485014282,19.2365113923472,18.9930695111885,19.2056098616222,19.0903557972989,19.8761831068852,19.96585413793…
A0JLT2_MED19,17.8562339002719,17.3619685641501,17.3695524191671,17.3350135455936,17.9321045210104,17.4512124380871,17.4310270282829,17.2287471334767,17.4447059060739,17.4042859236396,17.2849323991399,17.3026071977829,17.9569305500612,17.6364489300363,17.4471623119753,17.462907173897,17.4565226829801,17.2797638993977,17.3026682676757,17.6494908499406,17.487532527082,17.9485981402363,17.59397078188…
A0JNW5_BLTP3B,16.1141707764668,16.2030962375753,16.1826506421242,16.1786543598908,16.2061090110108,16.0978942131771,16.0651007252381,16.0809401270554,16.1339669615933,16.2002540125724,16.2158173790473,16.172163799264,16.1967728640636,16.0851536929343,16.1291484738431,16.1382127808804,16.2168505429772,16.2869601724526,16.0197089176473,16.0424329035969,16.2854542115915,16.6004418199833,16.495922192…
A0MZ66_SHTN1,21.3443398564623,21.5189145131191,21.5604082853458,21.5103502317621,21.4422011348618,21.4575628955935,21.4773591286355,21.5842296265973,21.5092440957043,21.5489274401312,21.5330745370817,21.4776880048089,21.4071249682074,21.4955077775027,21.4462941820607,21.479049924068,21.5391871097219,21.4728116273115,21.5523768651067,21.589124525025,21.5139755174235,21.0374142734318,20.86907706692…
A0PJW6_TMEM223,18.8667512741456,18.9988154574239,18.9329506293861,18.9681355497361,18.9535948489136,18.7251469007616,18.9436791471509,18.9301707033215,18.8942572181768,18.8120193679817,18.9184315838086,18.8828928132622,18.9472287993042,18.8261581669149,18.8303600427496,18.9683762531835,18.9400395103023,18.8421072421932,18.8851941170453,18.8266838274289,18.9346416228076,18.3703424096339,18.2667979…
A1A4S6_ARHGAP10,18.1360824383435,18.0563694350915,17.9427517563555,17.9865043167479,18.0223511126919,18.0031902298867,17.9762714172055,18.0000625806207,18.1007570829997,17.9771059904056,18.0635953656268,17.9744370996608,17.9685250132612,18.0866826940752,18.0175834358144,17.9361353325227,18.0284619269411,18.0410774226034,17.9806955293811,17.894369729605,17.9050078527304,17.2957328563978,17.2296248…
A1A5D9_BICDL2,15.5076481623385,NA,NA,15.1222834380484,15.6172762024634,15.775973400872,15.2628468863708,NA,15.2429693621438,NA,NA,NA,15.4907023249571,NA,NA,15.4719588552526,15.8238470872343,NA,15.2147513533515,15.542062319932,15.7079190224337,NA,NA,NA,NA,NA,NA,NA,NA,NA,NA,NA,NA,NA,NA,NA,NA,NA,NA,NA,NA,NA,NA,NA,15.1043720174712,NA,NA,15.0823543742492,14.9094766464616,NA,NA,NA,NA,15.0933747599245,N…
A1KXE4_FAM168B,NA,NA,15.2200085773454,NA,NA,15.1166456266375,NA,NA,15.3004773462432,15.9400089859146,NA,NA,NA,15.5884970388836,15.2883725338914,NA,15.6351583368218,NA,NA,NA,15.3579977600874,16.3170199965223,15.6726124407701,NA,16.0679692850614,NA,NA,NA,NA,NA,NA,NA,NA,NA,NA,NA,NA,NA,NA,15.4532288965196,15.0017160202713,NA,15.912113362334,16.2551497210378,15.8621332496428,15.7801312884283,16.143176…
A1L020_MEX3A,NA,NA,16.9075306446623,NA,NA,NA,NA,NA,NA,NA,NA,NA,NA,NA,NA,NA,NA,NA,NA,15.537511053859,NA,NA,NA,NA,16.0010027149479,NA,NA,NA,NA,16.1693906532646,NA,15.7387226885712,15.5576364957219,NA,16.2086314549147,15.9792031203158,15.7452232833438,NA,16.1435171102807,NA,NA,16.2052981071559,16.6408337217246,16.4730139870599,16.5573847779608,16.5117225572208,16.7828758279926,16.5555491764374,16.46…
A1L0T0_ILVBL,19.5486215715806,19.4062330318934,19.5315448664471,19.4733642012362,19.6838826653164,19.604224255362,19.5358476462284,19.5051961751329,19.679705237844,19.5207469936955,19.5257370568655,19.6493817592846,19.6013463729433,19.5988300987464,19.6790587493481,19.5784626077296,19.5202133559147,19.707611742276,19.5203855113461,19.3720225260958,19.7096222878755,18.9271529434874,19.084601794556…
A1L170_C1orf226,15.4759169766603,15.4997854598198,NA,NA,NA,14.8153836927824,NA,NA,15.5036957154587,15.3962209462356,15.1596997106039,NA,NA,NA,15.2495318047881,16.127317744295,15.4183158070148,15.8364787959926,NA,15.6396343306476,15.6002337743063,NA,NA,NA,NA,NA,NA,NA,NA,NA,NA,NA,NA,NA,NA,NA,NA,NA,NA,NA,NA,NA,17.4864668750164,17.3350093883123,18.071392887163,17.5941053020286,18.0065154963695,17.882…
A1L188_NDUFAF8,18.4453597969117,16.8729650923173,16.8232726700189,17.0482089844525,18.1280609493993,16.9614555726483,17.2095739540703,17.0192901891822,17.2889389240526,17.1392561926111,16.4235390571991,17.2521500152062,18.3904637252273,16.9002805403221,17.1252482109321,17.0927739568373,16.6573838640269,16.8957278380302,17.2293140412387,16.7131755886034,16.7047119667095,17.303533494359,17.31076317…
A1L390_PLEKHG3,17.6282675450482,17.850955028339,17.8466029594055,17.6432594477183,17.8363290168006,17.6509019407481,17.5033838888042,17.8621269024143,17.7381235252647,17.6021351557434,17.8334442341636,17.68869451784,17.4585560844148,17.8667449375668,17.8098131559368,17.6611417455205,17.810243380564,17.8122850626752,17.6163974503221,17.9355226521782,17.7184413436375,16.8796335029138,16.65826922169…
A1X283_SH3PXD2B,17.0405742467206,17.4794853607308,17.4881795705056,17.4140923790021,17.2304278870302,17.4188120646521,17.3457975645268,17.5047839712029,17.4781765620903,17.3563898983337,17.4930637499224,17.4711437758426,17.2330253668066,17.3231631511784,17.3694911832922,17.2909842133902,17.4029518542648,17.335523630586,17.3745755600697,17.4899034024595,17.4039322928807,16.5496734045382,16.2329472…
A2RRP1_NBAS,17.4836647816246,17.5267311387588,17.5347251734372,17.6931607800814,17.3678437669597,17.6388464859741,17.6151950508098,17.648666102836,17.6574429426926,17.5577732714621,17.6077817954181,17.5932374286302,17.6297046750088,17.5766784368741,17.5863533556508,17.6665229609034,17.5291604108607,17.6373035422187,17.6468713971008,17.5333101542903,17.6125518830738,17.5476521422322,17.63121408601…
A2RTX5_TARS3,17.0131173910437,17.3963611236214,17.5419927201107,17.4167903065424,17.0356690627755,17.7233073659542,17.4049950987201,17.6877027289344,17.5308733720278,17.4557758116045,17.6103328722113,17.5757745685723,NA,17.4975418792369,17.5872994773291,17.4830734904657,17.7475795332362,17.4319299649293,17.3897145434226,17.5598861458878,17.6973750565505,17.2637826936473,17.5672325029165,17.490250…
A2RU67_FAM234B,17.1867841246038,17.3095118060663,17.42206316733,17.1333246796026,17.6485967300398,17.1125830122424,16.9733245629534,17.3540074401814,17.2590872865752,17.1969164830748,17.3769009593246,17.2647682079306,16.921123505808,17.3736036068044,17.2335148138081,17.2464398004415,17.3722349842382,16.9550133350532,17.2767459595687,17.2305305169404,17.120349637758,16.7689486200874,17.07613805684…
A2RUC4_TYW5,17.659016637688,18.198319626273,18.0033603623127,17.9042621644408,18.0037556930843,18.0430117377743,17.9491631177391,18.031420201632,18.0366143369409,18.0604537109279,18.168853116752,18.045001036014,17.7475189235762,17.7877520644734,18.0132716181985,18.0516649966261,17.9602300156051,17.9961992534387,18.1297600556103,18.0760118844741,18.1138476167398,18.1936214702375,18.1796549031124,1…
A2RUS2_DENND3,NA,15.1475955488996,15.5455864246322,NA,15.6359745150928,NA,NA,15.4540423888828,14.8678632976982,NA,15.4756892655754,NA,NA,15.4289254472693,NA,NA,15.1772300966279,15.4795409417524,14.874890158402,15.2845797152795,15.0071710194738,NA,15.9208165447271,NA,15.1869294939145,15.8628635371957,NA,NA,16.0037238423898,NA,15.4138909496753,16.0053378391166,15.8838125481264,15.417305202416,15.64…
A3KMH1_VWA8,19.7112790036995,19.9125128704843,19.8760842860478,19.9418909875956,19.7627430932836,19.864644214279,19.9042410734141,19.9109689906032,19.8573775571598,19.960093488657,19.8552717877152,19.8708446004188,19.6391078965712,19.9223722544226,19.8869142429914,19.9756889526174,19.8569760946046,19.9670245213207,19.9111170390127,19.8929257630634,19.9080865595167,20.3099952421366,20.471981896542…
A3KN83_SBNO1,18.0469392065045,18.0475970884683,18.0320697375197,18.0746240511123,18.0874965130383,18.0307969682374,18.1454866456081,18.1377168837741,18.081688314503,18.0832999109347,18.0078321392017,18.0708534599527,18.2206055132463,18.0481182068537,18.1844579324159,18.1450127499009,18.1676567278227,18.0699919623358,18.0584971023405,18.0986722305415,18.1792073393919,18.4669046948059,18.5825714772…
A4D161_FAM221A,17.7985240792418,18.9329615905793,18.8652945861686,18.8236258729391,18.4744471689097,18.8182291097676,18.1447787078088,19.0412832528518,18.8778061277989,18.8332116643079,18.7313238993428,18.9438723970759,17.9344521631647,19.0665539772844,18.8846363212436,18.850468216887,18.9629004978993,18.8616511647497,18.7812214850645,19.0030058588295,18.9343588313548,15.7542323260262,NA,15.62129…
A4D1E9_GTPBP10,18.3580058281222,18.6759783649357,18.7655986524095,18.8110939861818,18.3074537509009,18.7221319420115,18.8582629382968,18.6965277241398,18.7412304210086,18.7860025055881,18.7004311519766,18.7907071618614,18.4108340448114,18.6558753912602,18.7366180981746,18.7606070980616,18.7014556880391,18.840362153052,18.7592351987972,18.8213592126079,18.8342540345665,18.4685269608703,18.73103865…
A4D1P6_WDR91,17.3879143985274,17.2722244814564,17.3647481184853,17.2210442968708,17.2271781352883,17.2531125598475,17.3488380628948,17.3725365550148,17.4942607186424,17.2653099273128,17.3865535217941,17.4608313455737,17.2130919921498,17.3976094604785,17.387465606348,17.2956816678224,17.5041893649263,17.4018542358327,17.2364971304563,17.5616457807955,17.421376043352,17.3256065035332,17.35775771991…
A4D1S0_KLRG2,NA,14.652983427799,14.5789418061801,14.6011806811873,NA,14.6321017334232,14.5927754633613,14.5713787734906,14.5688342958195,14.6786334512315,14.6366249235245,14.5326778204661,NA,14.5098182720227,14.5475242654083,14.6303470472334,14.5977717350529,14.5155794504523,14.6569408737231,14.6216025580627,14.694173556364,14.7367874258479,14.77989696226,14.6313371655539,14.8272184872504,14.7534…
A4D1S5_RAB19,14.4830528515079,14.4673707373467,14.3586700910241,14.3179164766685,NA,14.4262682075151,14.426765233234,14.4483716763395,14.441983899074,14.4065875563924,14.6320830042863,NA,14.3900986734956,14.4064437684954,14.4387955504053,14.3808346391961,14.4241428150824,14.4554367969007,14.4488834670992,14.307968131347,14.46374158182,NA,NA,NA,14.45584445715,NA,NA,NA,NA,NA,NA,NA,NA,NA,NA,NA,NA,NA…
A4D1U4_DENND11,16.7501641357182,16.991864004483,16.9938190765439,17.0832669756177,NA,17.0821759571943,16.9800769288519,17.1568729163802,17.1461029228778,17.186739105532,16.9590738419712,17.2519056755256,16.5132904763278,17.2270404838939,17.0062630352547,16.8567881980138,16.9925681360706,16.6863530980986,16.9489600631674,17.0768342262221,17.0388411747984,17.0429731222494,17.1237243393813,17.390149…
A4FU28_CTAGE9,NA,14.5725364286278,NA,NA,NA,NA,NA,NA,NA,NA,NA,NA,NA,NA,NA,NA,NA,NA,NA,NA,NA,NA,NA,15.2039209225124,NA,NA,NA,NA,NA,NA,NA,NA,NA,NA,NA,NA,NA,NA,NA,NA,NA,NA,NA,NA,15.0273460039478,15.0142932929481,NA,NA,15.0484575973801,NA,NA,NA,NA,15.3958016673893,NA,NA,15.1383367291383,14.6964387894522,15.0904765452237,15.0123350274848,15.2898832358798,NA,NA,"CTAGE9"
A5A3E0_POTEF,24.6989492567633,23.9575722873996,23.513005379451,22.8062694224233,24.6283661154698,24.2403919025841,23.2938234480411,23.9464945922231,24.0650883184432,23.3930033324384,23.9995284930891,23.9511836283694,24.5714272907925,23.9662130138905,24.1799328711995,23.4920096505432,24.0012218395319,24.1543562447209,23.537212714344,23.6576187150274,24.2175145741877,23.178987391684,23.998472291453…
A5D8V6_VPS37C,18.4525293602499,18.6994884344935,18.7150707874756,18.7942551821875,18.6318670774985,18.5774221586287,18.6443571244818,18.82654120903,18.7141630919708,18.7846926834831,18.6184518874039,18.5205471212076,18.5200894980746,18.9769156203678,18.660183117615,18.6161850577494,18.7298744488588,18.5214964619694,18.7778394080928,18.7828944269108,18.5443541371528,17.8422488584433,18.10008771156…
A5PL33_KRBA1,NA,14.4000708513616,14.4394905491193,14.4877221752284,NA,14.4042169086121,14.4738427050671,14.464401844169,14.395991879011,14.3970068852698,14.6092909821638,14.4317761461759,NA,14.3868665345441,14.4617245041132,14.4419856691944,14.4203090078871,14.4297218942378,14.4440883538778,14.4758440855333,14.4353507476451,NA,NA,NA,NA,14.4793887618575,NA,NA,NA,NA,14.453523506042,NA,NA,NA,NA,NA,N…
A5PLL7_PEDS1,16.4049741416915,15.9527670072434,16.6326852053414,16.092089074363,16.4886128827884,16.3705048577708,16.2457833260517,16.1010783668527,16.4273727230284,16.2683609367777,15.9400083880898,16.3624838711878,16.6386442025359,16.2943399735223,16.1953718473038,16.1043055718588,16.32494631005,16.09291429881,16.0733723939364,16.2000562210634,16.4501615664823,15.5263476797737,16.2525999338778,…
A5PLN9_TRAPPC13,17.1998617720496,NA,16.283476402219,16.5306608728026,16.8044633949635,16.6101072004974,16.8150061352207,16.9263930614791,16.732655186823,16.5592634059626,16.6939053737849,16.9328615621417,16.2481641463153,16.4956777507526,16.9194964924447,16.7031560338576,17.0741882793128,16.9609222103825,16.5612183914534,16.5936830694126,16.5150249201958,NA,NA,NA,16.3335970773807,16.4794149757155…
A5YKK6_CNOT1,20.1966651180981,20.327881162762,20.3574187637689,20.3242669763759,20.2791815081083,20.3784462485699,20.3551775474427,20.3939188989911,20.4034297527183,20.3247900003643,20.401396225228,20.3636513620636,20.2408240057139,20.400295406332,20.4287509515686,20.366056044626,20.390139373855,20.4284929108681,20.2944225118214,20.3450895884528,20.4446849898804,20.1302155535113,20.2025079340302,…
A5YM69_ARHGEF35,14.7236039631012,15.0697928482607,15.2201113846214,15.2098272904743,14.8202828864415,NA,15.1122971912726,15.1472882455376,15.1632525863481,NA,15.287887469944,15.2783422614254,14.7170891638692,15.2082490848964,15.2031534218428,15.2434732671991,15.2325275963792,15.2579438200932,15.2020730070022,15.1390390311905,15.0393996166977,15.4816223030336,15.4448035284171,14.9251815726257,15.2…
A6H8Y1_BDP1,NA,15.0420287449748,NA,15.3976994257492,NA,15.1796996353424,15.1460850076915,NA,NA,NA,15.0738559874009,NA,NA,15.3208398182067,15.1417998735289,14.9337627222166,15.0501921026857,15.2056464560091,15.0406273561542,15.2381129432,NA,15.1933482484474,15.0339226266126,14.8923294310946,14.7405878248468,14.9697956796699,NA,15.0560046847434,NA,15.0020659288577,NA,15.0544347418619,14.87751286752…
A6ND36_FAM83G,17.4797506946092,18.0065097590108,17.9525387270574,17.9476333927613,17.7334761973861,18.0086504925325,18.0522948372186,18.0463142549504,17.9632233722662,17.9601052285846,18.1524116027946,17.9614645575727,17.6204334225778,17.9664702289828,18.008878891532,17.9839599035031,17.9608012617897,17.9766158957911,18.0219905101734,18.0617723793132,18.0384757590146,17.8290967384108,17.710086173…
A6NDB9_PALM3,16.3821282798291,16.4397756043313,16.7824936467002,16.7350924238395,16.5840204457081,16.6583592429092,16.6590651341475,16.7354616306444,16.8204409869055,16.590606400909,16.6656675366873,16.7930822291714,16.3642877336925,16.8184925997773,16.7352990006175,16.6673234559635,16.7130735450438,16.6924200099536,16.6643904513856,16.5483485901544,16.6566648738771,16.4490295963308,16.2699733283…
A6NDG6_PGP,22.4262277016569,22.4131683884398,22.3801818888883,22.2899231825265,22.4208650751624,22.2824933615499,22.2356835869641,22.3271175227358,22.3970062256853,22.3142935686984,22.3619503064071,22.3280836532394,22.4622104570604,22.3543419925338,22.3431350261016,22.3606925874662,22.33496025451,22.3670276642176,22.3396610561268,22.3117280144298,22.4102980437977,21.869819663161,21.6491286490994,…
A6NDU8_RIMOC1,19.9880052259078,19.788411584989,19.8993861553529,19.7603314804331,20.0174567141672,19.878429566554,19.7984177480791,19.9056505379443,19.863127023773,19.7941897894568,19.8249979610789,19.8838546322431,20.0232897035321,19.9357238687903,19.8839720906981,19.8948308925929,19.8966711898576,19.906349477537,19.727861234109,19.745536513525,19.9588035024609,19.5303678479567,19.4525793060337,…
A6NED2_RCCD1,18.1794535242244,17.5691439377999,17.7761403413811,17.7441010022778,18.1331257458026,17.6619960985127,17.5912090596265,17.7775467846044,17.7898335941883,17.4166127453326,17.6184065962455,17.8706147141392,17.7537395249389,17.6868768452595,17.6534387909647,17.604940240438,17.6884166597226,17.6816457062631,17.6033078659317,17.5430530362902,17.5444910973414,17.2358534219891,17.0333411853…
A6NFI3_ZNF316,16.9161505517093,16.9099153727529,17.0856646496401,16.9927754543913,17.1181240029559,17.0713457965852,16.8477747957127,17.1900422883294,17.055585677317,16.9741717312845,17.0560272671924,17.1023976450274,16.8885409996492,17.1209429823738,17.0246065889614,16.9829310634765,17.0196952258265,16.8823883154261,17.0133489374301,17.1565407306412,16.9413246016401,16.4889927549585,16.900966970…
A6NGR9_MROH6,NA,NA,NA,NA,NA,NA,NA,NA,NA,NA,NA,NA,NA,NA,NA,NA,NA,NA,NA,NA,NA,NA,NA,NA,NA,NA,NA,NA,NA,NA,NA,NA,NA,NA,NA,NA,NA,NA,NA,NA,NA,NA,15.1378081062822,15.2288169924145,15.1020399433744,14.7598147141034,14.8863657935863,15.0325890837637,14.9222694423837,15.1902811104405,14.9232025730788,15.0891494453901,15.082006096254,15.0537410064059,15.019311773841,14.9239046181274,14.9698184853852,14.7795…
A6NHL2_TUBAL3,21.3805168266912,19.8797370048256,21.1921870886664,19.8957553956544,21.4628764406502,20.8342589466935,21.1053071109808,20.99824427402,20.2389801517566,20.5577079341688,19.9927833641879,20.9649866876292,20.7944068673583,21.2354367943931,21.3597498079149,20.9981211484839,21.1223402529749,21.3713601650391,NA,20.3739789245615,21.2429045713487,18.8287966743616,19.4045339670315,18.9890251…
A6NHR9_SMCHD1,19.1046066573765,19.3259965089577,19.1744819701625,19.2236493019325,19.1479512166503,19.2550691023808,19.2649174443157,19.1451350861778,19.0762871466198,19.1505209748793,19.3598974602421,19.2217067085692,19.0684801342364,19.2031276906041,19.1417244016092,19.2295715548946,19.3063320297962,19.2738376798209,19.1888632825438,19.3225416670015,19.1216402261967,19.4753435857396,19.44982147…
A6NHX0_CASTOR2,16.7010344984795,16.8599849850476,16.9986166727476,16.9820483617419,16.9165641868706,16.8780132135467,16.8930693086288,16.8007983714898,17.0621904200575,16.7697917250792,16.6763029718557,17.0451615537235,16.8011601973791,16.8785792288652,16.9405247961626,16.987250072461,16.8846757611088,17.2421555845062,16.7259998460095,16.9758527476356,16.9278733671388,16.4550267748935,16.55607623…
A6NIH7_UNC119B,19.7180410671419,19.5938110222299,19.6669218567012,19.579332464387,19.5597068276624,19.7660883434355,19.6912852857164,19.6735333732507,19.8019715874611,19.5341233578014,19.5308280543192,19.6770162671731,19.8846943566491,19.570474682799,19.7036874346141,19.5817766828764,19.7016972975684,19.8661592819411,19.5696710869699,19.5589647036399,19.6370815227919,19.3593399101421,19.249842399…
A6NJ78_METTL15,16.7187312658199,16.7975960633377,16.8213503748989,16.9616739267856,16.7932620665904,16.786442619468,16.9285756053087,16.9744385673585,16.9174542474779,16.9098576456502,16.8730152832442,16.9435250666702,16.7128979055849,16.9671478065544,17.0113588478723,16.950598332715,16.9190425968059,16.9506932048722,16.9508660509161,16.8953637589429,16.7222371056201,17.2079614685481,17.367287208…
A6NK58_LIPT2,NA,16.5748965056659,16.7926797030217,16.2585870706403,15.4569842620687,16.9626177251389,16.5775120514416,16.2973964167516,16.3509796731329,16.1983442969489,16.6608113336184,16.7419161964918,NA,NA,16.3652789358995,15.8729849780697,16.5696247159369,16.5949737090859,16.3381727171734,16.1295785828534,NA,16.6668352748666,16.6500268286672,16.9897025119477,16.67445918272,16.8740596564346,NA…
A6NKD9_CCDC85C,17.8087898519939,17.8573309855881,18.190841140218,17.8678434113322,18.039465802603,17.888116030755,17.7611657198782,17.9151130294168,18.0707664559761,17.9909996103343,17.7188398472557,17.8958156073898,17.709806429173,17.9645742405764,18.0034730848815,17.8221540616465,17.9356214301691,17.9904574915922,17.7639891998387,17.9065610726297,17.852341495089,18.0460457568472,18.136288997780…
A6NKF1_SAC3D1,18.7304718406401,18.6239455773847,18.3666240085247,18.4219780962952,18.431858614958,18.6156695745914,18.5920239613047,18.4227218211922,18.3281875405439,18.5314073266589,18.4495609884221,18.5297225839634,18.8053376242389,18.3651530008593,18.5511282002574,18.6768556316824,18.4746459144602,18.6533871904373,18.4419578072193,18.546319908751,18.5675125070532,18.2513322882243,18.3767660366…
A6NNL5_C15orf61,17.4844881459636,17.6550636450629,17.2527947821631,17.2430731616895,NA,17.404940910765,17.8420251574335,17.5559936859805,17.3287215287231,17.5098072948131,17.566730854199,17.4944499953193,17.5283183047032,17.3352760461947,17.3342602047232,17.6651193122772,17.2353321734827,17.4252392655623,17.450917069202,17.6077411393979,17.549311815563,18.6473758338392,18.7844710010287,18.4117608…
A6NNY8_USP27X,NA,NA,NA,14.1878515651196,NA,NA,NA,NA,14.2609654896999,NA,NA,14.2959038722072,NA,NA,14.3335666155508,14.2467393361722,NA,NA,NA,NA,14.2715759048667,NA,NA,NA,NA,NA,NA,NA,NA,14.4509790319411,NA,14.5072648939502,NA,NA,14.5091570565796,14.5838691855158,NA,NA,14.4620162568064,NA,NA,14.4913492357525,14.326739673701,NA,14.4341490064572,14.330883525671,NA,14.3602453647316,14.4553792709769,14…
A7E2V4_ZSWIM8,16.8731909524635,16.9666383114125,17.0103506479052,17.0752329714393,17.103890932163,17.0810975790879,16.9870095191214,17.1078895265023,17.0363535834703,16.9145867924945,17.1126264965772,17.0540670577236,16.9500524778565,17.0414845373366,17.0767998041505,17.0520592011841,17.0641129999311,17.0216025972624,17.0028394572641,16.9736076823885,17.0395338295485,16.8302256665211,17.031254206…
A7KAX9_ARHGAP32,16.6353185601835,16.9817630674759,16.8868756132871,16.9588580206332,16.6774266353163,16.6946127274959,16.8983582359853,17.1300358237162,16.8586739255712,17.0876075987722,17.0229479055385,16.829115534561,16.7603312698297,17.0107982306139,16.8254564780059,17.1086304288836,16.9142715699497,16.8777117087161,17.2701120054845,17.2362849866386,16.5458068928834,NA,NA,15.6635991686661,15.3…
A8CG34_POM121C,17.1789479671021,17.5307014868344,17.557545511507,17.6540853028181,17.1720182359698,17.3053312834553,17.2914856452206,17.5772748832535,17.2409485976964,17.4301390023374,17.4517039860422,17.406461961304,16.8484709876471,17.5731689982222,17.3417009249496,17.3142167161671,17.5321767086863,17.5830486761544,17.6682165208995,17.6076233085799,17.0460431411478,17.8742903918372,17.593279826…
A8MT69_CENPX,17.801149621264,18.1239342499232,17.7088852868892,18.3993962386048,17.4631895119337,17.8467544339827,18.1359520806329,17.7276073513066,17.6550032033094,18.1687055852756,17.8785846461348,17.8126385247691,17.9449400773307,18.027084536412,17.8626182043656,18.2169177161344,17.7990578429819,17.9806101697422,18.2222748485549,18.0154437852596,17.8467419898649,17.790823554797,17.474477649372…
A8MTT3_CEBPZOS,16.8209931865541,16.4406643037955,16.4389545223393,16.1723285733883,17.2238754816625,16.3992544500572,16.1902552670191,16.6137673317959,16.2379600664887,16.0268614534608,15.8386666497797,16.3266968363313,16.4013244289561,16.0852515257957,16.2480565428178,15.9564606611709,16.4489615296809,15.046045739311,15.8531423429163,16.1582371670124,16.1489650019894,NA,15.9561683881191,16.13276…
A8MW92_PHF20L1,17.0678291949938,17.2036604792449,16.819862331647,16.9167813465105,17.0085981883651,16.9202967972848,17.1074280987901,17.0612357138775,16.7964483082175,16.888049028968,16.8052131186298,16.9988213057371,16.8721663292747,16.9491876025749,16.781325903311,16.8620647841451,17.0677908125114,16.8696924117288,16.9062956398306,17.0427419409583,16.5107002064481,17.2394335547308,16.9709114972…
A8MWY0_ELAPOR2,NA,16.0673631035369,15.4856636924156,15.6827156699325,NA,15.5749576219152,15.7001330396696,15.6621607156444,15.8533232744053,NA,15.6750417146014,15.7528537861775,15.8259733908688,15.5870219144098,15.7377005188238,15.8533037754179,15.7045102643503,15.8186359371757,15.7176698328914,15.7636481729977,15.5877781807768,NA,NA,NA,NA,15.6214533615184,NA,NA,NA,15.4136275643175,NA,NA,NA,NA,15…
A8MXV4_NUDT19,17.9539462364467,18.2838579919464,18.2121071412071,18.3105558980272,18.0851710382182,18.2290694475391,18.2669412347936,18.2374656734447,18.3546478903988,18.4741503097291,18.0425933513582,18.3408306062707,18.0062215329063,18.2847270097538,18.3016066385615,18.1935314880907,18.3515611702042,18.3461555097723,18.3109009610118,18.2510937364354,18.361621722835,19.0484219132775,19.230726187…
A9UHW6_MIF4GD,16.4111808695187,16.4293629106441,16.2548493688453,16.240501986927,16.7862618727225,16.4136559407206,16.2501193566417,16.3211744049134,16.3857641420618,16.402923883131,16.3668580004487,16.4973335688238,16.6473199184393,16.4531606919746,16.3265329475099,16.3716590119262,16.4288105820804,16.3975745145725,16.1605444530486,16.2349996207935,16.3065085293654,15.8376062623454,15.7384628316…
B0YJ81_HACD1,14.9881299108916,15.8068741421713,15.7781251506581,15.628638548735,15.5010429794564,15.7699423868763,15.4930691669595,15.8191075848696,15.7559927497609,15.6129669087773,15.6922997267132,15.7886064201459,NA,15.5624340751968,15.2033012904282,15.5979099280481,15.6006633877486,15.6658768843212,15.6780454614841,15.6991111201349,15.1287904359535,NA,NA,NA,NA,NA,NA,NA,NA,NA,14.5650718056619,…
B1AK53_ESPN,NA,NA,NA,NA,NA,NA,NA,NA,14.7735301630448,NA,NA,14.7961396925577,NA,NA,NA,NA,NA,NA,15.2194405218157,NA,NA,17.1889402654638,17.1153835459403,17.1143500326046,16.9298437650944,17.0824140301592,NA,17.0658677533161,16.8464993959465,16.93221117139,17.0937655432961,17.1688334694277,16.9977194433389,17.1845012782246,17.1695052023,17.1605651015303,16.9628713365883,17.0487914799613,17.084082351…
B2RTY4_MYO9A,15.464187230796,16.1963442455763,16.2857985903808,15.9165857614948,15.7424748506517,16.1611617512476,15.9579926174513,16.1897017911263,16.0540500376747,NA,16.137598218624,16.2926159038976,15.7952070322853,16.0788256124604,16.1440629159243,16.1300168540089,16.1959995609864,16.2147415144861,16.1224893216525,16.1731613958007,16.2140149559023,16.103879759387,16.1283898085652,16.138965549…
B2RUZ4_SMIM1,NA,NA,NA,NA,NA,NA,NA,NA,NA,14.7649769463669,NA,14.6557957280031,NA,NA,NA,14.4540765098678,NA,NA,NA,NA,NA,NA,NA,NA,NA,NA,NA,NA,NA,NA,NA,NA,NA,NA,NA,NA,NA,NA,NA,NA,NA,NA,NA,15.0910989196951,15.0463454448884,15.2177222641813,15.2879923541234,15.2534038732497,15.1070278863232,15.2639781586614,NA,15.2238763902481,NA,15.1696718787243,15.2196657933205,15.0507088448299,15.2464112631041,15.10…
B3KNS4_ERVK3-1,16.5776509397406,16.1626837663877,16.3824926133204,16.2263102899337,15.9124409792254,16.3393170874463,16.4726104482798,16.3244104932599,16.4792573479795,16.0770940782323,15.7722757532046,16.5557673180392,16.2809358112765,16.4883353883237,16.2249771821622,16.1848358226466,16.0822883767637,16.0187846132116,16.1096863369652,15.8917474090298,16.2444494398006,15.6178694444454,15.8751806…
B7ZC32_KIF28P,NA,NA,15.6204980211088,NA,NA,NA,15.3797419424643,NA,15.1704009392664,NA,NA,NA,15.3460377222971,NA,NA,NA,NA,NA,NA,NA,NA,15.6145851672237,15.3744118430709,15.6282832129814,15.7318392018628,15.2697836213336,NA,15.4232937916837,NA,15.4048624329288,15.5548338331427,15.660377022298,15.6233804646857,15.7700552736991,NA,NA,NA,NA,15.5199603719046,15.4076328136268,NA,15.2919985358489,15.83780…
C9J7I0_UMAD1,18.311533231409,18.645706506462,18.332242002687,18.5877025908552,18.2967016729985,18.4798507467217,18.5060004343608,18.4888534164967,18.6470030193856,18.5163463882241,18.4131912716691,18.575374395565,18.3290015905318,18.7238834859772,18.3679238389922,18.5830038032842,18.7031162184099,18.5453730709655,18.7849514865011,18.6627836914781,18.2489124291244,17.3287065191626,16.8023654924711…
C9JI98_TMEM238,15.5780645419229,16.2722236487681,15.3450669700922,15.8471035369869,15.7202725118021,NA,15.7382443846088,15.7828212690585,15.0064637870475,16.1460855412518,15.6294787010661,NA,NA,16.2169985136576,15.768610817271,16.0800643217618,15.7907975711704,NA,16.3664139221172,15.9332523010852,15.7235653670265,16.7156019856929,16.8465201695512,17.0902060790267,16.8551294662605,16.876438882811,…
C9JLW8_MCRIP1,19.841026688268,19.4358958380594,19.1974083394107,19.3887096275287,19.8308548653686,19.4098375036899,19.4993573132176,19.3547732328419,19.3302046310067,19.4245539111854,19.4337751242984,19.3622208201218,19.6971302117056,19.3486616008586,19.3843973243555,19.3532988325627,19.3607923205896,19.3168687832385,19.6730436438468,19.2810863227781,19.3119107780963,19.4202668659687,18.987678335…
E7ERA6_RNF223,15.8828391967947,NA,NA,NA,NA,NA,NA,NA,NA,NA,NA,NA,NA,16.3891463699021,NA,17.6467869970412,17.3614962619727,NA,NA,NA,NA,NA,NA,16.8211397193632,NA,17.3668829931355,NA,NA,NA,17.142226189552,NA,NA,NA,NA,NA,NA,17.2144411557049,NA,NA,16.0432358391712,16.7324817838578,16.8670479126968,17.8290960247044,18.1110574449965,17.67358409109,18.0913159138131,17.993942239122,17.9524676373213,17.6396…
E9PAV3_NACA,23.7573101590695,23.8738797349971,23.8008970239094,23.6866339954577,23.7746676293565,23.863881004228,23.8125851935379,23.8285607523729,23.7439174084395,23.8536270046132,23.8079265394797,23.6985625362129,23.7990833295669,23.8383833173905,23.7962400276376,23.8158256832101,23.8561495085464,23.7934587359967,23.8669253347512,23.8117185959985,23.8466242029418,23.7844517503433,23.55231394614…
E9PRG8_C11orf98,21.6209513438008,21.4091749343972,21.3357969013229,21.6128530984408,21.3503045316862,21.289706680716,21.3965642400697,21.2145105387206,21.0626462487628,21.5622885604559,21.3185418652667,21.2737998007596,21.516173040324,21.2306649827742,21.0881443934407,21.40760690127,21.2761012174002,20.9830132474503,21.4771950054226,21.5281423799735,21.226081625757,21.6669004670972,21.20567663367…
F2Z333_FNDC10,NA,NA,14.7144362263754,NA,NA,NA,NA,NA,NA,NA,NA,NA,NA,NA,NA,NA,14.8808699004541,NA,NA,NA,NA,NA,14.9874913972662,NA,15.0447707577206,14.7829185804683,NA,NA,NA,14.8727527431194,NA,14.9696871123406,NA,15.1362908928322,NA,NA,NA,NA,15.0227873505655,14.8533935660895,NA,14.964937025796,NA,14.9548288629613,NA,NA,14.8342358951028,14.7962774294217,14.9981618856389,NA,15.0190880703673,14.847673…
L0R819_ASDURF,18.0618019974245,17.7837292501784,17.6217575556841,18.2182265172536,18.0375711538096,17.6527320310437,18.3948686774173,17.8143825196983,17.8047891406799,18.0096170485261,17.7136262890139,17.87110856429,17.8919871698652,17.5866747535465,17.7829650109923,18.190128659252,17.8213596657207,17.912550427328,18.0653031553252,18.0219407029807,17.3706596930922,17.9851444690759,NA,17.707881988…
O00115_DNASE2,19.1649155938856,19.3107031685952,19.4027340035504,19.4831402625369,19.2554128685798,19.4656945980589,19.5389906223275,19.3063458462165,19.4698699685722,19.4763092296697,19.3460784303809,19.2810980868492,19.1268649000481,19.4070871435449,19.4619769524791,19.4634777172391,19.3427333218509,19.5106113299011,19.4658998713939,19.602760980706,19.4712876872766,19.7488467892522,19.153931103…
O00124_UBXN8,14.4226989364724,14.603986908213,14.642769676653,NA,14.5915401923833,14.5463649014477,NA,NA,NA,NA,14.7119018155608,NA,14.4981837491826,14.4663960279295,14.5993655910894,14.4976483419662,NA,14.4989481689025,NA,NA,14.4984806350193,NA,NA,NA,NA,NA,NA,NA,14.7642171283649,NA,NA,14.5376866796049,NA,NA,NA,NA,14.7687588612654,NA,NA,NA,NA,NA,NA,NA,14.7074543572156,14.5499279431436,NA,14.559867…
O00139_KIF2A,19.7114090391578,19.7908336153807,19.8621213656336,19.7457939994841,19.6995213625795,19.8567854164019,19.7504946139962,19.8294993287783,19.9114257561765,19.7620207731988,19.7935207697444,19.8522605948463,19.7637636612821,19.8294466732919,19.9039125364897,19.8445028730984,19.8538238818059,19.8637301770885,19.7409250695999,19.7215185367719,19.8778412685249,20.1303610518536,20.197261609…
O00148_DDX39A,22.4870913184212,22.6457637436104,22.3831180404404,22.4013579365779,22.5982791841493,22.6709526128754,22.5040998908454,22.3741205382512,22.4451516912667,22.3860818137614,22.678352980937,22.5412895541528,22.5408204954999,22.5679161782186,22.582991591472,22.4667409139312,22.7216687512486,22.5619386532797,22.3990239482611,22.6092237056319,22.5099163856725,22.2817268972443,22.5341015326…
O00151_PDLIM1,19.3988010603677,19.2066670443067,19.2912578792392,19.4516252856257,19.0893055710705,19.2156965074909,19.4881392503929,19.2143681162118,19.2118545769728,19.349343024627,19.2395516218239,19.1577972564669,19.4765252031695,19.1471631800471,19.2619438920241,19.4285133853261,19.2296186365281,19.1946838789006,19.4263299966869,19.2374739387001,19.2659816358852,19.6742690714151,19.301934296…
O00154_ACOT7,22.7632755600473,22.6715842903348,22.5260066588047,22.5786655318144,22.688075329692,22.5795999491466,22.6346476258016,22.6133962354183,22.5583008814916,22.7513803051621,22.647875833171,22.5331525306189,22.6671331032472,22.4861638175172,22.53582357035,22.6774250271105,22.6372579079248,22.5853899865475,22.6644057139477,22.6141547912431,22.6198985013192,22.1443398085029,22.2349088724098…
O00159_MYO1C,21.0390292165148,20.9215127397865,20.969334385038,20.9907080950189,21.0717202913744,20.9879238735357,20.9714649386277,20.932304065626,21.0149288475215,21.0230042166714,20.9701179064257,20.9784536449916,21.0315132915936,21.0597775766755,20.9830292793413,20.9953779333628,21.0156262363801,20.9970327061247,21.04102106527,20.8686867597334,20.9582493946919,21.0446598009003,21.0728794971775…
O00161_SNAP23,19.6347849461927,19.9851594762297,19.9436490695734,19.8727366456409,19.8013307689867,19.9346695238051,19.8102433889682,19.9285617864841,20.0161636622463,19.9463029168646,19.9539444414543,19.9166033709751,19.6767030742786,19.9605599049946,19.9722452291861,19.7937976679525,19.9596475993706,19.9323889498617,19.9347031222185,20.0129224646537,19.9115884085709,19.5384951489838,19.38971824…
O00165_HAX1,19.0892172818618,19.0100236085812,18.9312667605713,19.1371167999167,18.9840900066472,18.9621273661023,19.1485427387812,19.1700099559057,19.0401739165372,19.0281555557066,19.0308212633972,19.0469216743653,19.1379770347867,19.0324419980299,18.8991917783115,19.2031099955948,19.0003914108118,18.8417837911477,19.1272812094731,19.0653040137304,18.8958474165955,20.1314273324171,19.9855717930…
O00170_AIP,20.9523621943293,20.9772728410872,20.8529498035408,20.9673001049057,20.9166984013716,20.8049150710591,20.9299920843979,20.9006052311939,20.8510654145867,21.0056196024199,20.9153151550979,20.8508869598503,21.0790003119647,20.8510675573541,20.8301936830851,20.9212130251787,20.8562845833502,20.8773382622995,21.034246627944,21.0102845550949,20.8525185747378,21.0678854736261,20.872767321258…
O00178_GTPBP1,18.151408739259,18.3318120639484,18.208777516197,18.1092495030376,18.2004406849472,18.1373473400688,18.1642494378323,18.2051447615036,18.2354514350341,18.1263161403824,18.1969858093795,18.1803477611434,17.9872504776273,18.1589453449807,18.2452250302824,18.1863182240462,18.2376179789554,18.2176414169636,18.1814065473195,18.2482580808732,18.2052374901708,18.1003968274608,18.2479102487…
O00186_STXBP3,20.3746992485277,20.2709635909176,20.3534012371591,20.2202790944984,20.3237207523847,20.3601903806632,20.2710558926774,20.3432988797734,20.4207194384966,20.3055871868888,20.3457502825506,20.3033740594735,20.3936960646923,20.3007393571291,20.3954419696862,20.3117939598021,20.3023477469824,20.4075797029424,20.2575963373193,20.3234631486959,20.3557629902713,20.2387811636762,20.17057151…
O00189_AP4M1,17.2976436635734,17.5111567942541,17.6269850806783,17.2732476612912,17.4703644168538,17.5079216365688,17.3787107772926,17.61296476797,17.6727773956829,17.4481089220627,17.5616360363092,17.5784302188743,17.1407800739706,17.6061537724077,17.5900127195364,17.3448531317401,17.5899760870119,17.5205400168472,17.36754785929,17.4737706716784,17.6668339770439,16.570046233283,16.6387423319794,…
O00192_ARVCF,17.6175792569262,17.8527866587647,17.896329026259,17.8415721756794,17.5588145483081,17.8023834512204,17.8468819146534,17.7599555156853,17.7907264760606,17.8487638570281,17.8849355741296,17.832117338703,17.7380284529361,17.8266147290592,17.8355086848922,17.8141231610913,17.8160745119189,17.8130803563247,17.9258112378572,17.8269105473926,17.8238665649021,16.8292238805598,16.74838551330…
O00193_SMAP,19.4267392609824,19.6745934875077,19.7644371947333,19.5983303132261,19.564758927294,19.6274752714402,19.5876184861813,19.6627247565649,19.533294388629,19.5829705911091,19.5760049759349,19.6087721917944,19.4975847579161,19.6824016438621,19.6561559342852,19.4999823322036,19.6416700101594,19.7244815798327,19.5120055889574,19.6464416184414,19.6734276872225,19.8218770609888,19.474721962530…
O00194_RAB27B,18.4364783621553,18.8112959072536,18.9616807398458,18.5949678060015,18.8972689436155,19.0677374236744,18.4688983131845,18.8159166135665,18.893767024034,18.5633470521614,18.8890509440433,18.9052705968178,18.6068152533339,18.8646832417248,18.9902872622795,18.4830899439969,18.6976396782536,19.0731849340398,18.6221285719689,18.7032063726688,18.9393692927858,19.2218084369257,19.541049101…
O00203_AP3B1,20.7179687841617,20.6691939350872,20.6459489009494,20.5813713030118,20.8363625196263,20.718549298657,20.6537536926155,20.7317579552487,20.6629594995343,20.7207801820396,20.7841442947126,20.6281770091102,20.712863324311,20.7300346199826,20.674713630087,20.6608365717558,20.722188243669,20.6833588626788,20.6350177612596,20.6917637698034,20.7021987418568,20.4538178774926,20.621293550946,…
O00204_SULT2B1,20.1947264657095,20.2062236286423,20.1122842448302,20.211367398213,20.1859695153134,20.1039603583543,20.1466007890306,20.1435783989899,20.1575117209707,20.2090810509122,20.1476539722875,20.14898833036,20.2047649743689,20.1462618269434,20.2022175034407,20.1155292908696,20.0511696196936,20.1523691627494,20.2042864471044,20.0235755816336,20.2109745179333,21.5672129770088,21.8986038371…
O00212_RHOD,17.4764315442277,17.5435019201047,17.6767849213048,17.2214335010145,17.3845420979936,17.5482270550745,17.3523272138764,17.4228534015332,17.5896136552481,17.4206788467868,17.2872717044779,17.4819246272567,17.9932559448281,17.3224012192851,17.407328172345,17.4125659457523,17.4445943613873,17.583206259263,17.3854961991338,17.5033753139293,17.5177330771364,17.8534805926087,18.102279620912…
O00214_LGALS8,17.0371064685318,17.67606441636,17.8509663521113,17.6516015897445,17.2860337546094,17.9562883253009,17.8174044799348,18.0457664762557,17.8161535346122,17.7995278265234,17.6811115037452,17.6888275269513,17.2712550485971,17.7853494828347,18.0589960132336,17.7711925936505,17.7117994482792,17.862123550043,17.9324998210357,17.6237207553158,17.9396388020609,16.9725286658656,17.75738853652…
O00217_NDUFS8,21.0854196894426,20.9781651989964,21.1863039924776,21.113178912771,21.2189689110879,21.0486531797832,21.0244205891596,20.9592233831208,21.0711694147748,20.9180865224038,20.9259408137177,21.0503444946997,21.2812370766751,21.1448898608914,21.015202410758,20.9722161817202,20.9091297133645,21.1322630519386,21.0257972717088,20.9285737628228,20.949672458129,21.3977991321578,21.23172701406…
O00220_TNFRSF10A,15.7182635409562,15.6823690761783,15.4781291968403,15.9310248937825,15.894166341505,15.5454025072007,15.9230065004834,15.6801303394116,15.6011839863991,15.3613138047123,15.7536426014128,15.3799422928169,16.1906612625786,15.6854374275927,15.3929754422807,15.8003482153687,15.72198684831,15.636522126783,15.5631972780618,15.4010471422722,15.5627424968312,16.6945846431127,16.538102685…
O00221_NFKBIE,17.7370565552677,17.6075079168525,17.847012892417,17.8746710778151,17.9844783685069,17.6363112179842,17.8695251118548,17.7744044991032,17.7431741136488,17.8529354258212,17.5885262662038,17.7950465931076,17.6402224457845,17.7492606230455,17.788577918807,17.7489190584279,17.8154003299874,17.6722038745525,17.7286088696233,17.8240564968853,17.7086225756785,18.1659897553188,17.9864856445…
O00231_PSMD11,22.484610473796,22.4846464311601,22.494146697388,22.5508264435368,22.4924666895626,22.4830790881578,22.5534578461235,22.5463319422374,22.4904423190088,22.534879652234,22.5664399339404,22.4011147386355,22.4480258707136,22.4991630545559,22.5143153314466,22.5403997846466,22.5443442349103,22.5308799164381,22.5609209821154,22.4909731142746,22.4597031093446,22.2501108934673,22.22655867957…
O00232_PSMD12,21.6484584945859,21.4502562404983,21.4637057545435,21.4474990651644,21.5725511181754,21.4805342525043,21.4562412459871,21.5165906937452,21.508644225147,21.4576912386279,21.5747168464526,21.4804075707802,21.7026197881531,21.5247048392012,21.5152779438491,21.503723404827,21.5690809558984,21.4788370579699,21.475694645626,21.3883681313043,21.4953995196815,21.0362150435905,21.16132068676…
O00233_PSMD9,21.9385366908252,21.8175542210552,22.0029116147484,21.985322387811,21.8751975550458,21.9175458794062,21.9311899906663,21.940852354563,21.9127498947174,22.0085785699609,21.8619039942114,21.9654188849543,21.9128816124756,21.8951416884704,21.902463742271,21.9916662041226,21.8735741420755,21.8299447139677,21.9821187882213,21.9159625737631,21.8778211464951,21.8601569981304,21.659942298043…
O00244_ATOX1,21.4093382560409,21.648193565086,21.3658837892758,21.4095150077249,21.0181435126507,21.4778041904037,21.4272914139779,21.3029590506799,21.4747517162579,21.545212568338,21.4609479163273,21.5129485933727,21.1902983624509,21.3367097712823,21.3474859249379,21.3652236186085,21.440282357926,21.2731603384494,21.760431659665,21.6364564108965,21.3566478987923,21.680231467995,21.3927919451218,…
O00255_MEN1,18.1101255212079,18.3758378522395,18.4449087435364,18.4716657512963,18.4106038828301,18.5576617559012,18.5299774351648,18.481044881121,18.4871348238127,18.253125728138,18.4425432952156,18.5257128985872,18.2545831301713,18.5021577266679,18.4757878731425,18.4841727106742,18.4386955996034,18.4047234895475,18.4254283927702,18.5199633378238,18.4276651466078,17.9634863305651,18.217164345542…
O00257_CBX4,18.620582909499,18.505401875013,18.5034510986517,18.6224312759666,18.7555053735453,18.4431730893051,18.5562789000889,18.5732959056793,18.4050021678223,18.4520488898907,18.4517158948849,18.505689130835,18.5529071957205,18.5541907388335,18.4492522677119,18.6631788336814,18.5505838782097,18.4930712488323,18.7575003432548,18.8535442267201,18.5652021514139,18.0255581663975,17.546041129976,…
O00258_GET1,18.3098656462419,18.1990725143148,18.6727543967504,18.5331682192169,18.255131767195,18.6524382194215,18.4709667086395,18.507461970741,18.534187354632,18.5049710674671,18.2468298992517,18.4649527764613,18.2923274601514,18.48241714089,18.6699992674486,18.40934099501,18.30567420447,18.6741625057639,18.3508169640118,18.1187900427607,18.5880162938832,18.0702054608802,18.5457411338234,18.38…
O00264_PGRMC1,21.6627690722824,22.0485490608242,22.0162792490088,22.148042472769,21.7165150558689,22.0243762339273,22.0090869858958,22.0687156870149,22.1064975296505,22.2034240945924,22.0218092498343,22.0141316312515,21.6773160002368,22.0531141738158,21.9804466176594,22.051950287358,21.8826464270424,21.9813166118741,22.1306071292994,22.0364760869888,21.9030861803233,22.4551224172761,22.2656178865…
O00267_SUPT5H,19.647135113228,19.7796677081892,19.6775480463508,19.6715988767666,19.6870173066829,19.7218927374406,19.7112647847956,19.6841188647104,19.6276173700304,19.7105174349101,19.7981611251275,19.6924358783584,19.5255237313298,19.7184060732434,19.6712096140085,19.7136927967079,19.7613425106735,19.7700173770214,19.7221576714751,19.7736953044926,19.7103400170958,19.5118942658685,19.646182689…
O00268_TAF4,17.9890003201224,18.2373767508273,18.146639408166,18.2198103484668,17.9641280553347,18.200264305559,18.2406272037285,18.0895138922659,18.1958153120992,18.1310895419892,18.1937959860833,18.2000697171068,18.1150003052256,18.0717486383017,18.1265652968168,18.2351919424176,18.2263317466111,18.2084569729045,18.2509120401851,18.183022980564,17.926506353903,18.9729563616561,18.662781528131,1…
O00273_DFFA,20.4431767708135,20.4853494520305,20.4840736225867,20.5883825301149,20.295499382792,20.3901056145895,20.555206361822,20.4479209341693,20.4185954525913,20.5537637295222,20.3573814175532,20.3848228331726,20.5715908373151,20.4070130047148,20.4358604936261,20.5472868436815,20.3882703620688,20.40561133961,20.5650119495922,20.4981475486461,20.4996591214362,20.69244653612,20.5055468739448,20…
O00287_RFXAP,16.7650932830541,16.8912431446264,17.0496470479103,16.8530338327572,16.6544469548613,17.0219657891545,16.8607920225828,16.8017484257315,16.9878166188696,16.8938043031588,16.9172449226008,17.0502992756254,16.7622481446806,16.9012240176657,16.998613470016,16.8843901694342,16.9718722204351,16.8855630906736,16.9956221055638,16.9902001096908,16.996068301707,16.7350386979606,16.79486522412…
O00291_HIP1,17.481110755345,17.8176640603022,17.7268062077545,17.6905065595058,17.5581395551709,17.9345795123773,17.7463057279904,17.6137254773154,17.7740979129732,17.7733440552945,17.6011240425956,17.8776149319806,17.6816736416159,17.790611850655,17.792633243119,17.602029386713,17.6842234066518,17.746461529644,17.7438858005902,17.8034782015497,17.6752426408501,17.8335252721208,17.7579301459688,1…
O00299_CLIC1,24.7725517532764,24.7583281684597,24.8016850405508,24.6399448032349,24.8625899489478,24.7925118616539,24.6941251760607,24.7290858148251,24.8812073975125,24.8409646088096,24.8344780303316,24.852183544653,24.8644602704954,24.7631991069427,24.82556146455,24.7695704304214,24.7845821196765,24.8951250821894,24.7635407102469,24.7300238520309,24.825124707034,24.5517017643228,24.6963062073767…
O00303_EIF3F,22.5197136477928,22.5666903615902,22.4021972993078,22.4317205988005,22.3432874232012,22.3866407815768,22.4790621578321,22.4592652040537,22.4088632461873,22.4303974047369,22.5355117124838,22.3463682439523,22.4984467164404,22.4541335605132,22.3770807491648,22.4404569122278,22.5137485368275,22.4482783656788,22.4600762479017,22.4168891704515,22.5077199541937,22.0148013274192,22.326862059…
O00308_WWP2,18.0329900642281,17.1926746262963,17.3941824962401,17.7005998371939,17.7848501126525,17.487968523644,17.7257417854557,17.4145891502628,17.3296106705822,17.5809728228838,17.4901904583996,17.6189942536366,18.0326864975748,17.6672399815709,17.5553714044091,17.6454054294521,17.292212727479,17.5368058036756,17.4045134747539,17.4560541894826,17.5783928600974,17.953765828822,17.7466833268028…
O00327_BMAL1,16.6102806073541,16.212064009486,16.3215095803584,16.4037237663831,16.5575634341095,16.5426463788364,16.287084162482,16.22360662813,16.5162282643607,16.2357482282901,16.2485185551888,16.4153611910794,16.5213750003378,16.5366456131088,16.5315967877442,16.2474580565134,16.4910453569501,16.3602095620283,16.3998786364625,16.3311280641809,16.4246179418549,16.3018814424461,16.2459705269141…
O00330_PDHX,19.4479766922929,19.2541472762584,19.2299386451239,19.3069930457636,19.2568450870851,19.241049428436,19.2971879336297,19.1623944435343,19.2443022289736,19.290776114843,19.1789122857822,19.1991137806185,19.3955553405393,19.2284385771915,19.225615690499,19.3022626319392,19.2051390040914,19.2237159494528,19.333553841292,19.241749945032,19.2126034773059,19.7694417316656,19.5168236796851,1…
O00391_QSOX1,16.9238658778753,17.6556966861649,17.281049335512,17.5308456668496,17.3255074435734,17.5461439294902,17.3488531088172,17.7391954444901,17.3927243817419,17.4917954821736,17.575158302442,17.3690434937219,16.5974825810206,17.6165957713972,17.6708545614802,17.3231071473919,17.5660144120083,17.4934793335844,17.5633591863537,17.5508623004066,17.529843056322,NA,NA,16.1110432974047,NA,16.520…
O00399_DCTN6,17.1643333230643,17.9525513411661,17.7568418821698,17.6306680082098,17.4095979232024,17.874290250091,17.6747957925662,17.7852927039817,18.0278803902373,17.8365266604883,17.7962852011028,18.0078855840933,17.7613115444191,17.8615278228611,17.9409305023528,17.6672621430021,17.6746753910442,17.9381924085803,17.8900099712928,17.99062498637,17.9722275528329,18.185349187129,18.1688124492169…
O00400_SLC33A1,19.3982267961343,19.1670806380184,19.5122618957342,19.4230529674188,19.6655194647516,19.5406636014456,19.4547122157066,19.4545690139723,19.5225335984736,19.4240856440614,19.3628188499107,19.5264655174983,19.1493849263115,19.5591938770591,19.4670196303953,19.4723155230957,19.4891515388394,19.5841682941379,19.4515430647234,19.3740019344265,19.586515617058,18.2581073897518,18.61211803…
O00401_WASL,19.0223898587517,19.0124320009136,19.1539351651468,19.0497480184593,19.0822115685289,19.1134384830987,19.0742107738833,19.0972441790909,19.214921645607,18.9889852094613,19.1205437939354,19.0870867687568,19.1339457891371,19.2081709961421,19.2369794321097,19.0479079119343,19.0452603568357,19.1119964004591,19.0414971077031,19.0650970190081,19.1807414696271,19.3328348547601,19.03778527714…
O00410_IPO5,21.6514930828637,21.6255672792477,21.4529374926308,21.5749512213973,21.549806807545,21.5483405544422,21.7321532564278,21.5978553898954,21.6039079708375,21.6995388102859,21.7117664679654,21.5979597953575,21.738954538919,21.6455227880342,21.6584718977205,21.7619909853175,21.670742213804,21.7116462142028,21.54401308587,21.5617052114791,21.6934948389584,21.9972827143032,22.2274702455803,2…
O00411_POLRMT,16.3821704907266,16.5737653715011,16.2483758892048,16.54932386506,16.3404087788129,16.3157068825796,16.662313373751,16.3680641982601,16.3568010139487,16.3876662848969,16.5848710505467,16.2830488685519,16.532898883869,16.4036506687402,16.3062601795807,16.5891907389527,16.3891394924821,16.3242637577359,16.4737261760801,16.37599740886,16.2981502023575,17.3350007394254,17.5364498018359,…
O00418_EEF2K,18.7437262137317,18.6486473645473,18.7308843129999,18.6875709687063,18.8775535968941,18.6850763589184,18.6387558934431,18.7352069131978,18.7368196080736,18.7046538570679,18.7234697283317,18.7364937666813,18.704548869679,18.6698885053059,18.6876623134276,18.6944873489358,18.63624189959,18.7302276879024,18.6249839528126,18.743742243342,18.704447949587,17.5542547382485,17.4987892458037,…
O00422_SAP18,22.6468097301593,21.7735017252004,21.8624020780554,21.8996200808668,22.4711756991329,21.7321207785421,21.8579522151698,21.6499439694483,21.7710590697982,21.6607078317988,21.8680311584555,21.671229404634,22.7028633960826,21.7807386865233,21.6664676441783,21.7922766225701,21.8145411177709,21.5077028584601,21.9196036948173,21.6763539448698,21.6892878633503,21.9666362189858,21.7573217387…
O00423_EML1,15.3951474975046,15.9908374166016,16.5024027350808,16.0362191208642,16.1184902105194,16.7507255315947,15.802745176853,16.5884465279164,16.4940363930268,15.7914652691737,15.8888609205476,16.3769831351448,NA,16.650768163149,16.6311599055084,16.0639479963585,16.2077610856919,16.6245058539644,15.9021973906394,16.1486631475937,16.2824666910727,16.4334632595584,16.0005956413909,15.711424408…
O00429_DNM1L,20.6321819243273,20.7789341626594,20.707115342522,20.6861484979583,20.6808515079246,20.7647707639282,20.6937024342903,20.7298759409386,20.8076508937538,20.6895976795779,20.8183804726748,20.7859102644074,20.6422350738312,20.799495896928,20.7917514765152,20.7021250549227,20.7404869317446,20.8032678772291,20.6759916506004,20.7148128807316,20.7706919998851,21.1338782857315,21.22924755026…
O00442_RTCA,19.0292286432069,19.0303332930537,18.9500714165612,18.9812008184554,18.8976473322467,18.9598993698658,18.9841118217536,19.0131962841051,18.9761245524207,18.9856121296343,18.9984304608594,18.9354420377315,19.1003042683982,19.0483335633156,18.9960362979877,18.9565574033252,18.9648513572974,18.9828986584186,18.8706291660826,18.9208019528295,19.0046294222281,17.8944820895321,17.9150330542…
O00443_PIK3C2A,18.1464333805653,18.1750164927024,18.1102815291476,18.2326234248538,18.1757369590692,18.136184766096,18.2293770110456,18.2349240736747,18.1616664050206,18.2178554098741,18.1980862863082,18.1801028442783,18.2266127134182,18.2377128550004,18.1644958128664,18.2334207839269,18.2866013259655,18.243737887075,18.1497573686462,18.1980988378758,18.1633556707511,17.860006374156,17.9692782961…
O00458_IFRD1,14.6820753920107,15.181176273945,15.0488172669662,14.9769154019026,14.9035625720125,15.0204417719613,14.9694393279912,15.3239679892446,14.9881673179434,14.9851484924017,15.1591754469226,15.042497586196,14.8203477225024,15.1721086127534,15.0486819710187,14.9249307228641,15.1464346934695,14.9855664599684,14.8437558796604,15.2923163529563,15.1034034626918,15.0013481782228,14.99545775713…
O00459_PIK3R2,18.0487530557926,17.9017965127402,17.9625474825139,18.0229986268867,17.814390104981,18.0249617632899,17.9851792544643,17.8649631957172,18.0779329635754,17.9765688946523,17.962130029115,17.954941451267,18.0028789949165,17.9410786346211,17.9037762289513,17.9803835575719,17.8303522938778,18.0434936460467,17.9987792634277,17.8208159612265,17.9998799549065,17.4505367478036,17.32765280629…
O00461_GOLIM4,17.342015964966,17.741885224966,17.7400069502158,17.9134016718026,17.3119862967841,17.8344282539872,17.8533324961968,17.836817327432,17.7979833934421,17.8685865038819,17.7187238050067,17.8722282639517,17.5256386657618,17.7464715196869,17.7492136361684,17.8639182022334,17.766553213661,17.6667936868471,17.7986249768,18.0684383011082,17.741802644947,17.815170556947,17.8071174651971,17.…
O00462_MANBA,17.9113803346393,18.0993123176751,18.0535039080482,17.8752861477749,18.0472747820759,17.9656116352723,17.8628853228252,18.0780093558705,18.0374817166311,17.8438101659601,18.0631113331338,17.9819742747912,17.6125820022444,18.050288583903,18.0091624738676,17.7784840347044,18.1038709611759,18.0441106992031,17.9550328036959,17.929200664801,18.0012769516397,16.9657895692687,16.90168792670…
O00463_TRAF5,NA,15.0560269244757,14.9632132913439,15.138074723483,NA,14.947839970295,NA,14.9840549561226,15.1692752243469,15.0149727503974,15.197015943484,15.062294983607,NA,14.8645029074828,15.0894699566583,15.3492425020747,15.3340706963343,15.0824600844953,15.1716733693983,14.7353843113983,15.0901909697377,15.3604347556748,15.3698974950681,NA,15.4335536917365,15.3439746437845,NA,15.433654857883…
O00468_AGRN,15.9982986680948,16.3584657765365,16.3373075001184,16.1923494859907,16.135106022184,16.4323810750523,16.101655429828,16.2569130659707,16.5380902992816,16.328330231123,16.3282286907591,16.5249093619858,16.072221566433,16.4447714180214,16.4843168679781,16.3261949518104,16.3369846206738,16.5153493201407,16.3483361823326,16.3299668136812,16.4057117702113,15.7915409798974,15.5995386057156,…
O00469_PLOD2,18.713001591384,18.4184682237437,18.2929225320424,18.7364158576236,18.3358254909982,18.4275796810189,18.7164867308876,18.342528941154,18.2963728802549,18.7240592471712,18.4097414126079,18.24968773593,18.8070979916746,18.3372379577317,18.4438185189368,18.6794807014991,18.3550958005965,18.4142637333954,18.5975467231674,18.3697467936707,18.4784964232223,17.9853263498732,17.6897820377073…
O00471_EXOC5,18.6883406736524,18.7136248973483,18.694981326458,18.581927501588,18.71483000684,18.7007189876718,18.6356565120509,18.7586918186456,18.7347827175422,18.6078920321789,18.7250882368839,18.7009089964234,18.7006086167716,18.7704848168867,18.697813781193,18.6626373129862,18.7995613868119,18.7665648846397,18.6190946194239,18.662322322454,18.7597900009118,17.9990399128638,18.1282653530362,1…
O00472_ELL2,NA,NA,NA,NA,NA,NA,NA,NA,NA,NA,NA,NA,NA,NA,NA,14.3019898406717,NA,NA,NA,NA,NA,NA,14.5237637247067,14.6247850006669,14.6561455160116,14.6544445263626,NA,NA,NA,14.5267520076991,14.5511795808049,NA,NA,NA,NA,NA,NA,NA,14.5945622356983,14.7324365598054,14.6049227605016,14.5434437420707,NA,NA,NA,NA,NA,NA,NA,NA,14.3590423364534,14.4983243215032,NA,14.451684749539,NA,NA,NA,NA,NA,NA,NA,NA,NA,"EL…
O00479_HMGN4,19.018312658216,19.1345824293871,19.5695914679165,19.637198181431,19.1554281585785,19.6096962854591,19.7699369977493,19.3501141702346,19.4026105306787,19.6747645123218,19.5720265881526,19.3893534914909,19.2206786062672,19.6218774582738,19.4711594828153,19.4072149016102,19.3939550526652,19.1780867046192,19.762413916513,19.4600373859194,19.6353043503044,18.8717480760631,19.061048070310…
O00483_NDUFA4,22.4906576800914,22.1998417421056,22.4210653529013,22.186453655108,22.4494862683583,22.3127557785869,22.1970660308897,22.2458777776659,22.3284198512414,22.1223842688531,22.2800020476488,22.3420395744971,22.4345695047209,22.2751771455418,22.2999515697545,22.2936722690166,22.277327653065,22.2649038288785,22.1854206107252,22.1464102040594,22.3009248809897,21.8548366089806,22.1323544096…
O00487_PSMD14,23.0396492050671,23.3734681704707,23.3089239133435,23.2884271849468,23.025350239574,23.2960185211892,23.4081162891078,23.3835924979691,23.2957108573899,23.425067853155,23.3613407232212,23.2493276542575,22.8770056706138,23.2993118227932,23.3643911204602,23.3783505341066,23.3362081280421,23.3440813039525,23.2922362689684,23.3134801421591,23.3644688802604,22.5716903484186,23.0831441018…
O00488_ZNF593,19.0322527746405,19.1536435879758,19.0022485882151,19.3427730303147,18.8818905793695,18.9310555733232,19.1969273611025,18.8646277108493,18.7918066846207,18.9559977136925,18.9139209786171,19.0055499466998,19.0518308517339,18.8795136907159,18.958609215216,19.3700393809034,19.1530572640457,18.9943897959964,19.3637233990193,19.3212078515847,19.0961683931225,19.7638216240087,19.274321886…
O00505_KPNA3,20.3809896501302,20.2703016449184,20.295794102996,20.3047631695695,20.3184652584809,20.2793176224264,20.345311389295,20.3192349102605,20.3353970877372,20.3120752725745,20.3126680022164,20.2577779578444,20.3946044208987,20.2766465986382,20.3382633861271,20.362013736179,20.1950221576445,20.2411143277572,20.294092052156,20.1950403126606,20.3973234968588,20.4647761230844,20.5456813504157…
O00506_STK25,16.9202801199472,17.5240391606506,17.4654629130725,17.4807149724051,17.4187549045658,17.5988967338542,17.3705884267925,17.4845424196644,17.4937643214169,17.8292491618602,17.4255065188589,17.4680456828226,17.2884283918841,17.4912817191581,17.4310575661746,17.447720350815,17.3235739001733,17.278635937063,17.6128210255815,17.6544962126629,17.568988140503,17.2073406922183,17.248908922853…
O00512_BCL9,NA,NA,NA,NA,NA,NA,NA,NA,NA,NA,NA,NA,NA,NA,NA,NA,NA,NA,NA,NA,NA,14.828371929499,NA,NA,NA,NA,NA,14.9180453764188,NA,NA,NA,14.7744894471825,14.8622699261141,NA,NA,NA,NA,NA,NA,NA,NA,NA,NA,NA,NA,15.0075591706438,14.6391383361477,14.8629291210747,14.7867158347782,14.7669263331134,14.7969545272847,15.0675028786947,14.6138260675488,14.8321473038204,14.8330832156241,NA,NA,NA,14.6066608827931,N…
O00515_LAD1,21.3622697862514,21.1639024930543,21.2689333366129,21.3178177255877,21.3742940710544,21.2716875008616,21.2635853010924,21.2136520547519,21.2195659358041,21.3240903844939,21.1540105123852,21.1536282997675,21.3299212266797,21.1334034557278,21.2777569264533,21.2392374890056,21.2301099761997,21.2134671440353,21.3117736430575,21.2819099821521,21.2372284060867,21.9873931436697,21.7284186123…
O00519_FAAH,17.67439241727,17.775961302137,17.6701651939295,17.6486081039492,17.8734057074902,17.8835177914078,17.6184618184217,17.7887661627387,18.000918920744,17.5866143171327,17.8068309125087,17.7790544952988,17.6067560941124,18.0598093597411,17.9224292454353,17.6444217714417,17.8792411427634,17.8876232925263,17.4668947727225,17.7118010431389,18.0093671243206,18.0484215976544,18.3051731635382,…
O00522_KRIT1,16.4044391927773,16.8413195262982,16.5346972709576,16.5219204531706,15.5779494338927,16.6932633116199,16.6637377088796,16.6070569866223,16.5220010868057,16.6577416353789,16.2446480632046,16.6402855945462,16.2410574626271,16.5872252949553,16.5596875087171,16.6426059794917,16.6649448211705,16.612758833765,16.5217592159129,16.4757621771222,16.5658311483765,16.0086732572526,16.1664027646…
O00526_UPK2,NA,NA,NA,14.8951568741858,NA,14.990777279354,14.7123153471629,14.8872631282516,15.1656624857043,14.8662882646292,NA,14.8143477268029,NA,NA,14.9904206128868,14.8169541085195,14.7526320264713,14.9789145667815,14.9427434874599,14.5676692691868,NA,NA,NA,14.6833876210269,14.9090750673453,NA,NA,NA,14.8311177467708,14.8347332773527,NA,14.8628445641002,NA,NA,14.7846946420562,14.7844721983786,…
O00541_PES1,20.9793480733408,20.9056272633538,20.8798548467902,21.0098996915701,20.806174498566,20.8785872457031,20.970906955472,20.8571286299685,20.7334652256046,20.8629152061319,21.0085839686672,20.8577203816215,20.9100355166698,20.8231484551466,20.8658584097202,20.9091768891385,20.9139779867309,20.831859048969,20.752090121351,21.0063767602581,20.813093425811,20.7620891749659,20.7959202250245,2…
O00559_EBAG9,17.653375615035,17.9633570710417,17.4799687632131,17.6997442760472,17.52544748357,17.8144158599111,17.9604736357459,17.8514360486897,17.8455942507614,17.9145073216791,17.8980226608241,17.7303074691874,17.3605270567507,17.7496214906511,17.7883246307028,17.6824197395525,17.9982784082957,17.7630997081578,17.7477985744845,17.7681602228951,17.8147014548332,17.6759402612083,17.501101970242…
O00560_SDCBP,18.1642364054715,18.4172804307133,18.3422343614987,18.2898514872364,18.0292935479304,18.3580004090254,18.4712801679215,18.3707413174048,18.2661468623935,18.3381892011966,18.3218342356961,18.259062956829,17.9342882947377,18.2696150821821,18.240738190385,18.2185637845868,18.3920416071388,18.2792328369192,18.3311953149103,18.3546193644655,18.1683381715047,18.0639645987149,17.70736141656…
O00566_MPHOSPH10,17.5726339268935,17.8429030197467,17.6396746562231,17.7273553579051,17.5220985732063,17.5474632334406,17.737551027146,17.6553100358481,17.5164080946646,17.5430513894182,17.8084529716745,17.5043013622088,17.4524395786984,17.6683903158074,17.5880234621643,17.4004627185043,17.6852332684245,17.4906686089997,17.5061890093127,17.875320854269,17.3310400771478,18.3744615254673,18.0409131…
O00567_NOP56,20.6971703666852,20.7797741292894,20.8151308467605,20.7101850502171,20.7359620750726,20.7278224427299,20.73300143383,20.6442077545523,20.6253822967045,20.447704596872,20.8284191961825,20.6332453377473,20.2402785378944,20.7083091987138,20.6988289300209,20.351134915087,20.7341979799914,20.4959026836843,20.3230009274088,20.6719239038228,20.3150232014497,20.943399401373,21.0027542758424,…
O00571_DDX3X,22.6911468070979,22.4425494972548,22.2698401190125,22.4575087258124,22.7214347134457,22.370733512035,22.4298791495765,22.3758625629207,22.3538490420901,22.4418456738894,22.4365928997216,22.3414683821705,22.7947749308569,22.2933240583898,22.3125907535149,22.4581651719432,22.4286555208317,22.2045057948316,22.4936342370019,22.4831734174133,22.3718253578785,22.6365579566762,22.4142101249…
O00584_RNASET2,18.0865458288699,18.5161915645215,18.4485851297341,18.4842376735019,18.2378759098856,18.4514907941948,18.3558729951776,18.2979442618677,18.4797516992784,18.4247568956319,18.4458808433773,18.3889903081594,18.1246420477941,18.4778675551383,18.4914746890195,18.2592394709734,18.4670048977918,18.4634610895143,18.4466178874171,18.4409446659146,18.3843409992411,18.912285966829,18.88949554…
O00592_PODXL,20.3953839640817,19.491132422068,19.7857717102438,19.6952141597532,20.5052038990957,20.0680777680202,19.8580020379085,19.5470084662768,19.8124370300216,19.9252284706693,19.2564451764096,19.9790960073039,20.1435341128801,19.7488827993837,19.9418525882322,19.8987483199512,19.822159056731,19.6503925895308,19.7020976092515,19.6901105344116,19.8838687235458,18.3653663649776,18.74997542333…
O00622_CCN1,NA,NA,NA,NA,NA,NA,NA,NA,NA,NA,NA,14.7544671575057,15.3411269016187,NA,14.7665643823464,15.2686961837061,15.1664156434972,15.4094329809835,14.9819196863054,14.9644804738784,15.3012400431839,NA,NA,NA,NA,NA,NA,NA,NA,NA,14.8336613573892,NA,NA,14.7025025132106,NA,NA,15.670807938813,14.9083935979344,15.1069256420039,14.8976193401271,15.057809999786,15.0426788967901,NA,NA,NA,NA,NA,NA,NA,NA,N…
O00625_PIR,19.5388563381727,19.6843025769671,19.464039185856,20.0770313745875,19.1501229733428,19.479692312216,19.9675645017624,19.6279875317285,19.5756887299178,20.0881906385094,19.7064082104239,19.636946284185,19.5257440059517,19.7481933034453,19.4519978902552,19.970328000133,19.657568187042,19.453691838745,20.1376509224784,19.7065577346622,19.4650258741903,19.5586969049597,19.2814920567155,19.…
O00628_PEX7,16.9377930778992,16.8818237431976,16.8499725724706,16.4590602841464,16.4478608829112,16.7299480259442,16.8647527416167,16.8340466719475,16.8157685063078,16.6378867883812,16.6995274426415,16.9021610979613,16.8467200452313,16.5038362211438,16.8021888909499,16.6474643642572,16.7889107151841,16.9916339573149,16.6396490018519,16.7909909431286,16.9766562161155,NA,NA,15.7391446923741,NA,16.2…
O00629_KPNA4,20.5724598380466,20.3891816380495,20.5815771065345,20.3729019293649,20.7797221978951,20.6257416103713,20.5746317575884,20.525150353616,20.6986474441251,20.3902698357058,20.5116202771777,20.677687504587,20.5166374715328,20.6028749316275,20.6773532671043,20.5590129848778,20.4961581991105,20.7985388640013,20.3647621795016,20.4109771971523,20.6292644694272,19.6934370196311,20.09259849167…
O00712_NFIB,20.5122057224302,20.9237666084267,20.8987667601256,20.938090528545,20.4481759827577,20.7205079463556,21.0002747007302,20.7981898702391,20.7710415107891,20.7703185541017,20.7384195787961,20.8573945927436,20.6200384131244,20.7809516882352,20.8581415105089,20.7481278304021,20.9582889548142,20.8487253875042,20.8555109604095,21.031869201086,20.936079377512,20.7910000463879,20.6322226314245…
O00716_E2F3,14.8075543544971,15.2547750009601,15.1624161812557,15.3922051220967,NA,15.170165981091,15.4232652342507,15.1280100151275,15.1934696563122,15.3728249686975,15.1523221919782,15.1028863284893,NA,15.1581330639641,15.4577114426808,15.3765422172773,15.1517245595465,15.3309556872106,15.3673395776773,15.2409663010508,15.2725913183515,15.4088213834179,15.2581773935046,15.3807466349044,15.24530…
O00743_PPP6C,20.9825809224907,20.6373914579504,20.6071286036593,20.3973361188552,21.0021359336445,20.8798181807029,20.5766455584761,20.6292706010017,20.7368314962361,20.5205399758189,20.7017051355669,20.7770001040183,20.8338783574485,20.7682527465971,20.8678654247865,20.6304689544875,20.744541993832,20.780060286626,20.5187412081057,20.5297388153128,20.8186101487566,20.2016483135946,20.72757904411…
O00746_NME4,14.7470963183122,15.1983849664307,15.6131817754337,15.3546101373182,14.8157557107045,15.5579784929103,15.242791498163,15.5503800663503,15.6197486409192,15.4751970619304,15.2769676734199,15.6728428851883,14.8034933386482,15.5366673271148,15.4875299742754,15.3140119852651,15.3064889766018,15.4874396046952,15.4594965616187,15.5708495212299,15.4266728729594,14.9514626268079,15.23434593741…
O00748_CES2,15.7933999699481,16.2828244659606,16.2055049157712,16.3755402813242,16.28371331548,15.9464625868468,16.2275532230194,16.0268351987268,16.1012438020997,16.0908254472215,16.1455618319488,16.078296675931,NA,15.9304747246456,16.1046235127662,15.9836872083548,16.0539347583824,16.1300734977308,16.0970196371874,16.1227920962595,16.0761660691516,15.79014701593,15.2210053616898,15.721039842183…
O00750_PIK3C2B,17.9699362569905,18.2725989624282,18.2960165992583,18.2186598661653,18.1625392127037,18.2666977354761,18.2018688617884,18.2463824501205,18.3919258676539,18.260535127948,18.2748353172391,18.3164555868324,18.2574103022061,18.2434138112018,18.2959763372388,18.2589372083297,18.1890025972158,18.3547769608553,18.2512696775032,18.2060933352964,18.3569409466908,17.3893876650411,17.21466172…
O00754_MAN2B1,17.914419460969,17.7076828120322,17.5683993445662,17.911028760047,17.7434420179046,17.6083109349375,17.8432234799544,17.5009457125627,17.5886709632932,17.8499640769994,17.7345819774974,17.6263764378611,18.0203695862692,17.6842985512454,17.773556584874,17.9060349225396,17.5745283892333,17.7334634773166,17.9343973712952,17.8434160092247,17.741705857255,18.2498254828076,18.211323283993…
O00757_FBP2,22.9877042847272,23.6625842113155,23.7701422996519,23.122843860334,23.5560007917431,23.658300263871,23.0406409784989,23.6486751424657,23.7516234980522,23.2598543479688,23.5383793613976,23.5855612770476,22.9287713598448,23.6737530805708,23.4013103982832,23.1260254807368,23.5368324636373,23.562424485658,23.2692386355476,23.5171634496976,23.5920855987091,24.4691277494519,24.4873014938707…
O00762_UBE2C,20.1211918159706,20.0016197326219,19.8656742371452,20.020654312698,19.8457284624457,19.8578298526796,20.0395794870406,19.796495293954,19.930340763658,19.9480473122756,19.9029023872821,19.9017240483228,20.0736373047027,19.8064063966572,19.9372737146168,20.0212774547922,19.8766874044205,19.9300060542652,20.0179926896353,19.93030161046,19.9027488794697,19.5013438186099,19.6365085640006,…
O00763_ACACB,NA,NA,NA,15.8909844468587,NA,16.7935510077899,NA,NA,16.6779244638082,NA,NA,16.7207426478151,NA,16.152399242069,NA,NA,NA,NA,NA,15.3271911765935,NA,NA,NA,NA,NA,16.7285205164494,NA,18.2110508944201,NA,NA,NA,16.446950308834,NA,NA,NA,NA,NA,NA,NA,16.7926437016316,NA,NA,16.8783422685777,NA,16.8418100895438,16.6797887289797,16.1755092638331,NA,16.6848618024141,NA,NA,17.5981840421744,16.13328…
O00764_PDXK,21.2581621068332,21.3717892694516,21.4518980651071,21.3290242790011,21.3361266257707,21.4952183014669,21.3013219588821,21.4787044687832,21.4964207425723,21.3963755300851,21.3725147700548,21.4767887992266,21.2012047589959,21.4391641609229,21.524566885564,21.3127907743506,21.3269232280788,21.4359675629495,21.3198956707371,21.3775468741706,21.5805297407742,21.1219698154941,21.43429877864…
O00767_SCD,23.4215385157698,23.0225776602127,23.2569678951588,22.9676144987613,23.4613313739652,23.1794474794404,22.9152089390842,23.3875913073217,23.2839615144599,23.2401311453686,23.0797014741781,23.2749944090225,23.5723077556854,23.3738096068156,23.2096899141093,23.1371509122635,23.1641695858703,22.9615162563994,23.2101181483886,23.2238568219534,23.3335401114948,17.7772259953914,17.94953047349…
O14493_CLDN4,15.9241253668254,NA,15.0962832217754,15.0471184525813,16.0938379219525,15.3938888841631,15.1393645917448,15.3954410577139,15.3951421066168,14.8984894081418,14.9169154106954,15.6301049811304,15.4584662382111,15.4538113713383,15.662471154578,15.3147841090025,15.4116830645983,15.5121850406112,14.61182404384,14.8353577068109,15.5019187410039,NA,NA,14.7727861298678,15.1276737628853,14.719…
O14497_ARID1A,18.677892454988,18.9954537484996,18.8275437712056,18.9151072607758,18.6759720525168,18.8871648635891,18.9138938395411,18.9360938253386,18.8163996396814,18.9230403502367,18.9317887103704,18.8795264062818,18.7204871061601,18.9524608412635,18.8389481161969,18.8749562553977,18.9713780927244,18.8324784179424,19.0161740203075,19.042765694673,18.8285492785495,19.0239679587296,18.8640617991…
O14521_SDHD,17.6546477517426,18.0427233408371,17.3059185653909,18.0911609278923,17.1596192668777,17.7344557013163,17.9170417253306,17.3796228157267,17.2505293672801,18.1609738535932,17.1463418443392,17.2483030897616,17.6341047163929,17.5732503806441,17.3789638536745,17.762486452973,17.463654225926,17.3240993002701,17.972839004907,17.6613277487964,17.4868293442881,18.175488106421,18.1622667864165,…
O14523_C2CD2L,17.1749845245514,17.6355770128608,17.4873103878869,17.341344877881,17.4228681257244,17.5321092810575,17.3738174330407,17.6333150654768,17.5667824657731,17.4356001875818,17.606570696426,17.4841457431541,17.0949349010452,17.6330521845098,17.3698849553719,17.5113725508916,17.6002754003459,17.4575911398766,17.4828028514186,17.6043034231184,17.4742674251132,17.8077458917629,17.7373404969…
O14524_NEMP1,17.5485531582563,16.55054892565,16.7173485013648,16.5180316862569,17.5999974544769,16.85758417167,16.8353736249991,16.7954452363951,16.6718023854922,16.7456943423536,16.5186544215291,16.9444941640926,17.6768376315016,16.853030735931,16.7221265898817,16.6557084220394,16.7148839847171,16.7129843006044,16.6406973875458,16.3883668695313,16.8571134586364,NA,15.9103504421494,16.17732085704…
O14529_CUX2,NA,16.2107665193499,16.0031664051378,16.1270670377681,16.1330004876815,16.3034279253132,15.8385798596694,16.1767967056343,16.0442802151014,15.9658151880759,16.1677792480139,15.9476182732172,NA,16.0798537502243,16.2755681750701,16.1810052291558,16.1405793127554,16.2162328302166,16.148122283691,16.2702283666814,16.1258402937373,17.2349355798019,16.9745268413687,16.9084410239208,17.08995…
O14530_TXNDC9,19.264091712241,19.574303630705,19.386839645038,19.569946012928,19.2830616440919,19.4335143878436,19.4648110396575,19.6438138291202,19.4412460157025,19.5742987875097,19.5234623581078,19.3756822211476,19.4660329771799,19.4089292133197,19.4813691338411,19.5329461242571,19.51313295812,19.4351085925325,19.6211545515158,19.6489317748548,19.298235439515,19.3263423338094,18.9370868611478,1…
O14545_TRAFD1,18.15011662325,17.6886326653956,17.7765223957552,17.6653477920973,18.3046243733303,17.6560154188562,17.5414358663211,17.7411701414425,17.7045777498765,17.7097073072772,17.6606204572516,17.6526475080516,18.1411177635676,17.7383534017775,17.6336649148733,17.6554144797149,17.6514921682864,17.5507536027126,17.7920326327604,17.8056627345986,17.7451046241816,17.9222211340066,17.6778233652…
O14548_COX7A2L,18.2594572806056,18.033125978813,18.1780554035792,18.0729858178901,18.276661724765,18.174372302809,18.0008904755022,18.111112818316,18.1165304635925,17.7254692180458,17.9617492711775,18.0717286319913,18.0010755907573,17.8450258849091,18.0936470210981,17.9626738082049,18.0880875938289,17.8771860405887,17.9515675638863,18.0654288033432,17.9615489940267,19.5563298025403,19.61084613472…
O14561_NDUFAB1,21.0288833638459,20.851776476258,21.0176619171244,21.264957792951,20.824063386124,21.1063111763715,21.3692641033204,20.5638060107598,21.3456644575302,21.1926212139262,21.0266766872172,21.1823535137066,20.8280266749679,21.0968605141197,20.9973089144623,21.3789303822931,20.9366576314508,21.1757974842919,21.3300914296739,20.5955039240624,20.8700147451755,21.8657571442207,21.5499965944…
O14562_UBFD1,20.9656490105058,20.9155415294653,20.7161182097238,20.8506420312704,21.072759853085,20.7489745946812,20.7174405592086,20.7539395260776,20.8436111873671,20.7141569229071,20.8979067416009,20.720735624513,20.9860929491041,20.7100947639526,20.7522600600283,20.7820089176762,20.8691789752904,20.8238283226781,20.7787253169732,20.8432747558747,20.762947494276,20.8444652846243,20.550796842925…
O14569_CYB561D2,15.8362343348038,17.1079266366855,17.177069621255,16.7812766235111,NA,17.4205751063742,16.6227558838831,16.9287355051126,17.4139971547552,17.0886547073435,16.3772105399149,17.1435436311096,NA,16.5214607357789,17.0856899156573,16.7779859685977,17.032350191743,17.4058403842244,16.6707315034183,16.8400252259571,16.7884248537101,17.0931205614793,17.0672791445098,16.8591266125222,17.09…
O14578_CIT,17.4936035425478,17.5060883151125,17.5378337511837,17.576496944995,17.3845776883989,17.6330867358289,17.5251079110801,17.4449123852128,17.548916443846,17.5578986208305,17.4623068354741,17.4906633797528,17.3269956924399,17.4203988864525,17.4956544162827,17.6173317614888,17.4829287050864,17.310334821964,17.5659450548804,17.4939437684144,17.4308022261686,17.5368553834624,17.44298913595,17…
O14579_COPE,20.4597472337298,20.5215956626163,20.373735421745,20.4029307055211,20.4984429382211,20.3434883330691,20.433493651703,20.4440353919897,20.4667151219844,20.4335340667253,20.5557044597524,20.4164976088107,20.5382207454522,20.3724474101824,20.3923849076751,20.449153128187,20.4575854198331,20.4504208320975,20.4392971758693,20.4164041631167,20.4338494482016,20.2672662199534,20.3647506769966…
O14593_RFXANK,15.5667963283077,16.2474996734192,16.30561228888,16.1627481804231,15.691882401113,16.0186821454767,16.0985152349477,16.293663106645,16.3098096804828,16.3168650187634,16.1160072349063,16.2634831571533,15.8075744520944,16.243957826129,16.1223547617135,16.0223238280263,15.9614643415198,16.1077625366093,16.3153229116863,16.1622579161035,16.2666052971769,15.9450851594408,16.0840410886462…
O14595_CTDSP2,16.5816413403001,15.549737661645,16.346740243622,16.034193614362,16.4492496436193,16.3996159913015,16.2716566217939,16.4305458575055,16.2391729408129,16.3644821882682,16.1215007109976,16.3607329363375,16.4859056218553,16.4410560044408,16.4964271062519,16.3159502256247,16.2237484883677,16.3877453887628,16.348390971217,16.4663838563746,16.1069449167831,15.8024605013552,16.383274670293…
O14602_EIF1AY,NA,16.3328633351313,NA,NA,NA,15.7448927324772,16.0170663632079,15.8045955327466,NA,NA,NA,15.7375873065984,15.6494623119287,15.6361753114588,NA,NA,16.0616658533595,15.3730064820531,NA,NA,15.8913409420775,16.1003344486159,NA,16.2678991372352,15.6453517500636,16.1849047950226,NA,NA,NA,NA,NA,NA,NA,15.8363410295904,15.8285783593891,NA,NA,NA,NA,NA,NA,NA,NA,15.9103236229208,15.856579884956…
O14613_CDC42EP2,17.0934082431202,17.5333115738768,17.117548240632,17.4459495886339,17.1626112875578,17.1212084586845,17.1089030878199,17.1643277900746,17.1838268163602,17.2277540444394,17.2318238522371,17.1962874555074,17.3013171139861,17.2740755909611,16.9144849626198,16.735391548342,17.2419990412187,17.209636414592,17.2004001703595,17.3023828599508,17.2783011567696,17.0768179295318,NA,NA,16.754…
O14617_AP3D1,20.6808124597172,20.7307919691049,20.7698549067438,20.7104769270454,20.86639474667,20.8366989926292,20.720160557706,20.9043559916568,20.7977314497426,20.7385791542849,20.8294767282328,20.829574387177,20.6257140643088,20.911332664324,20.8360230484843,20.7446671060947,20.8570323339951,20.8519306310038,20.6360973861942,20.6805714825213,20.9100668832919,20.295776763271,20.7887852060567,2…
O14618_CCS,20.8280183204447,21.1063256248537,21.067847003169,21.1574323084468,20.8849862251428,21.0576160602331,20.9770477606681,21.027304731779,21.060777221919,21.1221356840272,21.0074720407834,21.0531154475857,20.9290598836264,20.9618925005489,21.0337286220931,21.0554400964248,21.0138862723691,21.0857518842979,21.1691053368507,21.1906756270018,21.1081128664679,20.5430975355806,20.3063210140696,…
O14628_ZNF195,16.0135164528859,16.3364685834523,16.2562648466567,16.4345089199034,16.2984809455632,16.2929287500993,16.3787333834927,16.4538534668341,16.205660282825,16.3326674478599,16.2326362405341,16.2810137617156,NA,16.2610108927337,16.3749628436329,16.4899385615162,16.3341366411281,16.3808779411494,16.4010437338191,16.4114839197083,16.2870947335478,16.20343998985,16.5800272458257,16.44502052…
O14639_ABLIM1,15.7500363249191,15.8914553236612,15.5288249522544,15.6549579190826,15.2492049284786,15.6828098029692,15.7679228292115,15.2769337744519,15.4955268187099,NA,15.3403363096894,NA,15.8558339898054,15.5113007327383,15.6241087848198,15.7585708285403,15.9150670557728,15.3479919826039,15.7662958250157,NA,15.4009246170216,16.8836098092156,16.5051902253578,16.5833946450861,16.6861063451827,16…
O14641_DVL2,18.2224085302154,18.3685438820765,18.4051221884807,18.5279483539864,18.1363439069851,18.2607622664324,18.4895921123499,18.581081716333,18.3968996331903,18.5566805471241,18.4150219936657,18.3445911933832,18.066207732809,18.3740708337274,18.4005246317879,18.572377654361,18.4171463455992,18.362189055154,18.4975330220818,18.5114551534815,18.5631568561134,18.249258144127,18.0298646993714,1…
O14645_DNALI1,NA,NA,NA,NA,NA,NA,NA,NA,NA,NA,NA,NA,NA,NA,NA,NA,NA,NA,NA,NA,NA,NA,NA,NA,NA,NA,NA,NA,NA,NA,NA,NA,NA,NA,NA,NA,NA,NA,NA,NA,NA,NA,17.0602627495794,17.085836200377,17.5983667655248,17.2933527283556,17.5271049498323,17.180195385178,17.5424755468983,17.5435213730942,17.0491506916187,17.3585670209108,17.4329258882811,17.3124646935649,17.342065357698,17.6759914021616,17.1424931632821,17.2470…
O14646_CHD1,17.3979184994564,17.3867490029365,17.2795328816155,17.3661223034335,17.405059358723,17.3116663665026,17.5019502698219,17.4325401181161,17.2437878359757,17.5059345617843,17.3900604049428,17.340160588121,17.4190376316207,17.3025837568053,17.3020258977452,17.4139105021598,17.3881025438138,17.348982694738,17.4345916847934,17.4988716552246,17.1802880590281,17.6945419239499,17.7635008577637…
O14647_CHD2,18.0855340301345,18.0836822368738,17.9006756081408,18.0374295615266,17.9224920759716,17.966854791174,18.0867835340475,18.0178263129059,17.9767639537494,17.9637413700909,18.0694094575587,17.9647777871602,18.0786599416515,18.0782370949232,18.0497489722682,18.0271553679358,18.1221968215717,18.0838472898597,18.0509217318917,18.1366528681874,18.0424910266893,17.9031237969987,18.05594004193…
O14653_GOSR2,18.3787469681231,18.6041851093412,18.4596777967071,18.7855418680398,18.3773997879743,18.5684217998921,18.8089461362962,18.5581252757576,18.5521918996153,18.6324485711522,18.4589422292042,18.5504231093161,18.5059879060636,18.5948181138616,18.7048741420111,18.6925435594294,18.4408803661028,18.6214177298051,18.6123325373406,18.5223423304904,18.7150640605542,19.5829481222502,19.377407086…
O14656_TOR1A,19.4640092854518,19.4875748954177,19.4115526059695,19.4963412068548,19.4570707694794,19.4456916674331,19.4964145897891,19.4834219493763,19.4349133282474,19.3987746376828,19.5224174854884,19.3905834168338,19.5807755007767,19.5474874501814,19.4650233378097,19.4284849536768,19.5243987469311,19.5052451876626,19.459030510586,19.3479256860168,19.536613637934,19.1998187480473,19.42745255668…
O14657_TOR1B,17.7141100702907,17.5738465607314,17.4746824726999,17.4059707621751,17.5696516720769,17.532168005913,17.4655403057278,17.4845887486965,17.5600905226988,17.4084956104437,17.4813087003177,17.4991612757071,17.6194990335702,17.4730527483829,17.5365629902133,17.3135545856238,17.4282442479789,17.525822527179,17.5375298909533,17.432489891202,17.5111023510413,17.4524649379412,17.529058653722…
O14662_STX16,19.4383773455819,19.3587251117318,19.3154111883254,19.5516903797984,19.4324714785412,19.2563072735825,19.4717134921645,19.3223503874378,19.541759334247,19.4034599137897,19.3879528444929,19.362915827743,19.5356357410588,19.3033351640118,19.2960336486461,19.4722535561643,19.3801614333298,19.3648411157908,19.4713286002562,19.3991380534397,19.3739270749761,19.6772185628591,19.53147752722…
O14672_ADAM10,19.4763170632502,19.8050750606798,19.8748841900753,19.5516922740009,19.491139689737,19.9336330455657,19.68678018726,19.8556000600612,19.8753336436274,19.8086842529803,19.8340379947168,19.9177655215864,19.3476335254992,19.8550887103093,19.8522684684352,19.7298357074085,19.7896884845927,19.9158502095901,19.6239169800644,19.7702198035044,19.8291985935511,19.6756941910133,19.73648221780…
O14678_ABCD4,15.2716199451293,15.2369777730671,15.2088581401305,15.3927008380357,15.2756463368704,15.1890284706265,15.3548677008349,15.1948508336813,15.2667040711865,15.1757200825157,15.4480459658424,15.2509804210939,15.4786025498633,15.2880026093637,15.3684831637795,15.4266034100792,15.1790178207393,15.3314773703195,15.1221848827692,15.377500412223,15.3808628893146,NA,NA,NA,NA,NA,NA,NA,NA,NA,NA,…
O14681_EI24,18.5920631288022,18.8543139057184,18.9381603498269,18.5770968945341,18.7183299527326,18.9862751834112,18.6040538728552,18.811239149425,18.8094137806227,18.6854559592869,18.9159019862459,18.8540312249926,18.5578608890974,18.9771617647674,18.9097720383804,18.6340627509354,18.9778578986008,18.9890883874898,18.5004072546916,18.5586175495032,18.9727479373824,18.5244518785155,18.86767869913…
O14683_TP53I11,18.2622288723787,18.0747298658646,18.4181902024268,18.1640934386768,18.8350902350804,18.2467684649896,18.1004163628978,18.457604454636,18.3762300125318,18.2685415718877,18.0911994070344,18.619706085782,18.4239474290306,18.2440718110107,18.349144552863,17.9301687893154,18.3598459777268,18.3770857316783,18.1826910997943,18.4026326118627,18.4561801952261,18.227656927989,18.69066992440…
O14686_KMT2D,16.2736894641581,16.7514547384142,16.6642172397938,16.7696989494647,16.5733120065254,16.5523858666469,16.669366294559,16.6240356280539,16.6289191397174,16.6854937510792,16.8029486644885,16.6796038379607,16.3646878378458,16.6958723228702,16.6211553591543,16.7229163581719,16.8017767938636,16.6619741723052,16.7865450094449,16.8124836689109,16.6453871873334,16.5872245249519,16.6995061328…
O14713_ITGB1BP1,NA,15.5061737523556,NA,NA,NA,15.240014657764,15.3347388414477,15.4354471686446,15.2731578015667,15.145883799674,NA,15.3975313044803,NA,NA,NA,NA,NA,NA,15.0944256930931,NA,NA,NA,NA,NA,NA,NA,NA,NA,NA,NA,NA,NA,NA,NA,NA,15.06115543463,NA,NA,NA,NA,NA,NA,NA,NA,15.0894013663348,NA,NA,NA,NA,15.5492264554662,15.3049210822785,15.3675505831165,NA,NA,15.4148804894918,15.1774121945279,15.363539…
O14715_RGPD8,NA,14.3993338879759,NA,NA,NA,NA,14.4583203566493,14.5369201207757,NA,NA,NA,NA,NA,NA,NA,14.4461793660425,NA,NA,NA,14.5268588448609,NA,NA,NA,NA,NA,NA,NA,NA,NA,NA,NA,NA,NA,NA,NA,NA,NA,NA,NA,NA,NA,NA,14.382848870268,NA,14.4527277122328,14.6402934703666,NA,NA,14.5912923420134,14.7458313539925,14.6674850967668,14.6414976089331,14.6714606524013,14.6200218906988,NA,NA,14.6037765275943,14.510…
O14727_APAF1,17.7200817602236,17.5323408962549,17.4748555975716,17.4480730826809,17.5832567601947,17.4951494013555,17.6585935098092,17.5722573388132,17.5285607996562,17.6553012863794,17.6157685031416,17.6126141198835,17.8148136988531,17.6104150573582,17.497265387315,17.5126770461466,17.6392777054566,17.4988691090291,17.5677802010686,17.4685331141134,17.6324688671992,16.4679654436357,16.5364784998…
O14730_RIOK3,17.1639907334444,17.7684706742032,17.3035932047672,17.5361059860451,17.4770797745486,17.4786484191254,17.6116696659542,17.5296046904278,17.597338353726,17.630003066535,17.5274829983721,17.5511741988463,17.4134780977984,17.6995076048877,17.3998061080156,17.4386609660771,17.7717358150039,17.5649904573962,17.6587495182631,17.7334275650467,17.5634657807457,17.4529464271978,17.62393745403…
O14732_IMPA2,18.6932386312043,18.6151287033856,18.6565382881146,18.8687662417698,18.8627694975554,18.8051639653744,18.6744452812296,18.8085717679374,18.7023982494386,18.8370425708673,18.5254819726545,18.917166416286,18.5816700192584,18.7626431800439,18.5629896654478,18.822003234372,18.7093091882385,18.7915653899862,18.8699246114663,18.8238672552551,18.492861811131,18.0327097338178,17.740168408188…
O14733_MAP2K7,18.691763105334,18.9330925145046,18.9260887606603,19.0072785419569,18.9995500061339,18.9534215934127,18.9771555577476,18.9862403352117,18.9631898676722,18.9731368133344,19.0036101016456,18.9523049066472,18.8552751579319,18.8399344569163,19.0022389870229,18.9304906523389,18.9556605916348,18.8968443413383,19.0197515007119,18.7950680186133,18.9975781823398,19.0619769823104,19.097955141…
O14734_ACOT8,19.0716238332308,19.4554529145367,19.3278250764711,19.1689313434584,19.1854965055248,19.3704450157742,19.3577924615565,19.4366503429763,19.4099657067945,19.3479657020289,19.4202340533516,19.3577249737958,18.929440429445,19.3939389641852,19.3315701620383,19.3152912714564,19.4591172617007,19.2804495061197,19.2903494731384,19.3560285002011,19.370227824147,18.453050488045,18.918647067741…
O14735_CDIPT,18.9279826938371,18.980067665474,19.6438424268743,19.2715826029902,19.3316939705366,19.5501726226899,19.1267250896397,19.5120984221785,19.4551356900631,18.7906467313831,19.2517703366869,19.6281855627891,18.9384679835554,19.5552327823017,19.6464297374922,19.3211431791765,19.4186385687041,19.6280951946858,19.0947641579958,18.9075965806655,19.480600345799,17.6737924396212,19.07813909137…
O14737_PDCD5,21.2981482931797,21.5634789306575,21.4382113078846,21.561972403244,21.3735202838861,21.4010682680701,21.5074284001078,21.4476183022675,21.4603458534765,21.5934460091668,21.5654441838543,21.3705769217795,21.3972737698217,21.328465571397,21.3552549969364,21.591163403335,21.4219640901198,21.3017665343301,21.5831551838735,21.4397507356945,21.4393558160967,21.8781760480849,21.447610126856…
O14744_PRMT5,21.9011734554329,21.7645848208988,21.801311942052,21.8839335663087,21.8265029139504,21.8036799550042,21.9345482296045,21.7808195595864,21.8774387857939,21.8670976466099,21.8776608621379,21.8310280692993,21.8993905373634,21.7764636325913,21.8553200079392,22.0069338326646,21.8581095954327,21.9097069961405,21.8641279867525,21.7127435423755,21.8708153392231,21.989004559489,22.07318455825…
O14745_SLC9A3R1,23.2798715770805,23.3919068439654,23.2210815486473,23.4793797867369,23.2381317234102,23.2474048260448,23.4338622972304,23.4313226063985,23.2118937210657,23.4847663478828,23.4404106229139,23.2385635202684,23.2946725926983,23.2604609176583,23.1533960591709,23.4532996808569,23.3465116951815,23.1108496537747,23.461077488924,23.5261800777391,23.2050943719293,23.405367974031,23.05901509…
O14757_CHEK1,19.2333446393964,19.7615814426988,19.6031536693512,19.5077847721825,19.3014028578346,19.6212677930275,19.3778561521995,19.5348240727266,19.4321532187645,19.3483474583983,19.5382474517115,19.5726798861885,19.0872159581392,19.3840528756243,19.4890757427908,19.5584934989501,19.560360900499,19.5741054805455,19.495826650019,19.5818836451492,19.6646268951535,18.4888892947838,18.50173184501…
O14763_TNFRSF10B,17.1439686281733,16.602884738481,16.7035876950507,16.8534374833832,16.761533277359,16.6897124788762,17.2447664889763,16.6884523864788,16.5201100095211,16.4990365868478,16.759873750203,16.6801387346889,17.0779568361332,16.8896249893283,16.7055589949842,16.5250533314162,16.7446578895609,16.6863532125828,16.734569120365,16.6075330057169,16.6987086766266,17.1361358732012,17.247053280…
O14772_FPGT,17.4800273637918,18.5681157037762,18.4497108703985,18.5364070604882,16.436911548921,18.4757827533011,18.5706387896784,18.527079459986,18.791872431783,18.741862338132,18.1840855646053,18.2869774180742,17.2678117266729,18.5882773943014,18.3335622813719,18.861598026211,18.6141588111305,18.5328612909806,18.5430788504859,18.8020291523251,18.2773422657505,18.5984576865431,NA,18.362092474690…
O14773_TPP1,19.5404923573285,20.0490799057736,19.9564728940261,19.9785801131892,19.8347942341867,19.8570720567898,19.8957953390796,19.9692446761186,19.7597667992144,20.0476554569719,19.9331713579505,19.8602376409611,19.6067026390307,19.8094271049172,19.92884290934,19.8997654966474,19.8670724783989,19.8323386993893,20.0598213624228,20.0089591982406,19.907976338815,19.5928221151059,19.2137754483235…
O14775_GNB5,17.4501915769074,17.2584761519408,17.2775229310833,17.0211202858123,17.3169713729509,17.3573933810906,17.3085073281012,17.3465065308562,17.3164024595239,17.4335087278859,17.3013510417147,17.3711205836481,17.5720172383078,17.3802519274418,17.4677352269969,17.3499262155511,17.2614344355569,17.4951638495489,17.1480310250352,17.1671672776034,17.4736704518638,NA,NA,NA,NA,NA,NA,NA,NA,NA,NA,…
O14776_TCERG1,21.0741668529556,21.1705198765899,21.1856218233301,21.2533770980181,21.0085519880015,21.1276326945809,21.2335301005442,21.2194067803224,21.1757612030251,21.2387227593857,21.2179037199964,21.166447097007,21.073576035137,21.1750081576718,21.1756504112294,21.1660324329406,21.1769579683844,21.1138591443343,21.2572078694907,21.2707974178022,21.1989237768608,22.0688747369168,21.9272240315…
O14777_NDC80,20.1814651081346,20.0627212877966,20.1820928956642,20.2399679208754,20.0592039527668,20.1035540969269,20.2398856399533,20.1962539454796,20.0507738007394,20.3463717501019,20.1069215889815,20.0302332731506,20.0523769762034,19.9868807205045,20.0790063248463,20.2092915148398,20.0796127155027,19.9374494839924,20.1959804408542,20.1352520063257,20.0815146671352,18.617304996147,18.7324239366…
O14786_NRP1,16.4215941682464,16.5533076446372,16.8800110917558,16.5458952603609,16.0394363651232,16.5014813113417,16.5294113801688,16.0741217224639,16.7646025559519,16.0374219054904,15.9845111355716,16.70798181651,15.8987409992277,16.155739112619,16.5688825470153,16.3268696051388,16.0941957330003,16.5589598293458,16.4770840095919,16.2558604345683,16.1328939913259,17.6104426434834,17.6973512270524…
O14787_TNPO2,20.5978833711428,20.5421758179676,20.5122595316189,20.4639450410624,20.518549666869,20.5027545325905,20.6843054201447,20.5540941899441,20.5012461290412,20.4951366964175,20.5133950799812,20.5317717568342,20.6538775910517,20.5758754490526,20.5800562796032,20.5276435111836,20.5955062693053,20.6226839619085,20.3891858761735,20.4815796831698,20.646722167482,20.0618106008712,20.69390886266…
O14795_UNC13B,16.0123987825562,16.0216407088211,16.032218133816,16.2238986329955,16.0278196811135,16.0743080392013,16.1148592307697,16.0436637330477,16.0434212446135,16.1475622350018,15.9071510556171,15.9273932236985,16.0395495189638,16.1875230308142,16.0781668577786,16.0486447424096,16.0492309065441,15.9065184335072,16.1475562515013,15.9880821200071,16.0330351457882,15.8207765888587,15.826242830…
O14802_POLR3A,18.3973155998341,18.5228479811623,18.3182628620263,18.4908740424958,18.4336087882541,18.3753513616581,18.5373260916462,18.4179283362619,18.362667470015,18.4200438523142,18.5764553023651,18.4158407253152,18.5222151268102,18.488139104071,18.4403089400645,18.4650422989094,18.4805567175493,18.478816093057,18.4085066230146,18.4629961324457,18.3987704546104,19.0892776309819,19.02925933282…
O14817_TSPAN4,NA,14.7016886267855,15.9243758354455,NA,16.4245457918133,15.6209526120953,15.6971178066364,15.6358348844425,15.781732385569,15.3737192818542,15.3260056177806,15.7129189194036,15.8608762670838,15.8135320629188,15.4089662813606,15.4052930200667,15.6321181450223,15.5950116725352,15.5045040693198,15.0370206932504,15.8962531137578,NA,NA,NA,15.6022039509051,15.4451558078212,NA,15.49394529…
O14818_PSMA7,24.2964194784249,23.8791876553354,23.8173188351243,23.7989225250292,23.9265938645433,23.8410049763033,23.866955247461,23.8261730166951,23.7577997672224,23.8904445857309,23.8542179183563,23.7529785453762,24.1691498089861,23.8129725297535,23.7931672089115,23.8375433034459,23.7770668846289,23.8043006305431,23.8495344203256,23.8779848829052,23.7862720962247,24.0138424380089,23.8971779361…
O14828_SCAMP3,19.782264753691,20.0849799266222,20.0148423889816,20.0935686499214,19.9020865364293,19.9653515058551,20.0216433418834,20.1263948164765,19.965198609822,20.211081462716,20.0730213097377,19.9388216857542,19.8945021173072,20.0275641470637,19.9585184842723,20.0378010323964,20.0448684066939,19.9045154423266,20.0989098024073,20.1803051221216,19.9727818662776,20.7377040622088,20.45805571577…
O14832_PHYH,15.5121381338956,NA,14.9739705377466,15.4192097914366,NA,NA,NA,NA,15.5382614833588,15.2473883019466,15.2054424405649,15.3660733045609,15.4660474896056,15.6275407733291,15.5235364591546,15.371561550099,NA,15.4822782604492,15.4051838384167,15.4318169244952,NA,NA,NA,NA,15.5719467971473,16.5058138685879,NA,16.1978890713897,NA,16.1106700048581,16.3992578960191,15.8485931283162,NA,NA,15.940…
O14841_OPLAH,17.5794869869732,18.1539449452632,18.0466257518288,17.5167718442669,17.9253033233287,18.0076371837046,17.5783926631703,18.0850022415045,18.0484646173677,17.643122844767,18.1080640052152,17.9794205235473,17.311462555123,18.0947475318957,17.9712435667284,17.5497080805459,18.0263975226381,18.0515791993511,17.5875893384048,18.0626050175934,18.0952808176747,18.9579184765449,19.42445694502…
O14874_BCKDK,17.4185352969716,18.0155973879067,17.8373450617031,18.0253396945971,17.5594708962499,17.9545437872966,18.0786647953169,17.9292487514161,17.9355093470271,18.046130278697,17.8934248585895,17.8887150767951,17.561889039094,17.8342278526697,17.9136226916311,18.0523773411981,17.943698547468,18.0794555162567,17.9850572153575,17.8952388308849,17.9502535023551,17.569295417661,17.4779644805372…
O14879_IFIT3,NA,NA,NA,NA,NA,NA,NA,NA,NA,NA,NA,NA,NA,NA,NA,NA,NA,NA,NA,NA,NA,NA,NA,NA,NA,NA,NA,NA,NA,NA,NA,NA,NA,NA,NA,NA,NA,NA,NA,NA,NA,NA,15.2770062098708,15.4164837665291,15.4851756782452,15.3356431820966,15.2857545038327,15.7985325424948,15.081721887643,NA,15.7302324179277,15.2145327750243,15.1095767007409,15.8167834125795,15.1724788417186,NA,15.6439544379801,NA,NA,15.5589675705018,15.40337164…
O14880_MGST3,18.2794550084057,19.0520552414101,18.9696977267273,18.8445719299752,18.3453591159383,19.0135752752684,18.7328117149145,18.6908749679899,18.9741120038511,18.9046419360348,18.8489141334113,18.9910846603781,18.5017016723959,18.9789106524473,19.0019232825013,18.810037063806,19.010052305167,18.9948010092796,18.6747990049899,18.8786502814055,18.9655078782074,18.9277916206091,19.15583523236…
O14893_GEMIN2,19.8335853879023,19.42027361506,19.6103235082597,19.6024235384842,19.6038160899231,19.5869128239339,19.6810376606912,19.5682452987751,19.5684930880061,19.4800588911114,19.4080496873297,19.6307222129332,19.8345364951659,19.7154557240774,19.7118302076033,19.6407820588865,19.6402641179243,19.740401110897,19.4180041146718,19.3913047495535,19.6373952419742,18.9460984176454,19.17580086025…
O14896_IRF6,16.9623487763632,17.0479531780341,16.9599449586912,17.0484245226241,17.0164714919135,16.9568441761722,17.1307655195546,17.0064678453444,17.0474172955265,17.022413137626,16.9717047048733,17.0624524927327,17.0779763119088,16.9433062710279,16.9288923212782,16.9756351934082,16.9551412578037,16.989766076485,17.0580027541072,17.1331578855906,16.8759739814455,16.2551584341213,15.890326125980…
O14907_TAX1BP3,19.6788412732133,20.0124759950011,19.9729138349802,19.3154141637885,19.9658428771768,19.7891976675893,19.5455803530611,19.8996448058821,20.102624155221,19.5928555485622,19.9186887025009,19.9790321495168,19.8430709382456,19.8970645505209,19.9453600767979,19.5909675980237,19.9265292868775,20.0074449462324,19.545188244586,19.8155107142277,20.0389664253134,21.062308223854,20.9752867738…
O14908_GIPC1,19.5348490489997,19.5549459526111,19.6687205528928,19.6266278603709,19.6659667320122,19.651319472143,19.6030248478866,19.6877282042516,19.7257066709777,19.7140650608627,19.6315433967186,19.7091962445635,19.496391533649,19.5718954269904,19.6419821117476,19.6471919073532,19.5991303537317,19.6361549082948,19.6631577928753,19.6041519260685,19.6291593206599,19.7581082394011,19.55686550902…
O14910_LIN7A,18.7135268809921,19.0233919349092,19.3960327273547,19.0218324873109,19.0032868006592,19.3705957078813,19.0238907043857,19.1577094770794,19.3725154914165,19.1842340436996,19.055018645062,19.3071098894915,18.6072334992633,19.1618657733109,19.3624031951165,19.0932068508288,19.0845920369528,19.1488136333086,19.0501563115154,19.1144757065654,19.2583056795868,17.192540362305,17.50011653754…
O14917_PCDH17,NA,NA,NA,NA,NA,NA,NA,NA,NA,NA,15.7855627061524,NA,NA,NA,17.1118254525455,15.2271578711207,NA,16.2778596566187,NA,NA,NA,16.6823952319411,16.172466935361,16.2284674476254,16.1794632582197,16.4456715393486,NA,NA,15.8293531996296,16.2374046839623,16.486787579805,16.4418184175438,16.2097636194717,16.3330132240496,16.2531948706422,16.5196174131165,15.7561480346812,16.1437769029546,16.2295…
O14920_IKBKB,17.6907783987329,18.077635117771,17.9326822207152,17.8556361656704,17.7570753479727,17.9453533899079,17.9756831557486,18.1140047217424,17.967104794121,18.0008769121508,18.0530421305325,17.8224094075001,17.8766225600491,17.9735754654195,17.9620175665251,17.9487188017459,18.0584852190209,17.9726003895331,17.9913319148063,17.9769279071369,18.0382430359179,17.4505859780954,17.43108199922…
O14924_RGS12,17.5812954828967,17.4611540735216,17.5991316729786,17.6341559006651,NA,17.5978723972986,17.5596975950199,17.3040897989068,17.6222343823651,17.5948595233849,17.3959473005924,17.3974475505985,17.6911554477897,17.5685185941298,17.7371403373174,17.608656078849,17.6169965770769,17.6013840693654,17.6887874889708,17.5589838778675,17.7238500654436,17.4960163487296,NA,16.812061920461,17.37855…
O14925_TIMM23,19.6858321209336,18.596776827919,18.8473968933333,19.1206330669365,19.1480992769341,19.1165398158474,18.2831284356857,19.0326849781091,18.4814046422683,18.8081978555834,18.6637182892027,18.5778389368235,19.4356716277029,19.1424759266139,19.1905850925457,18.7664975210967,18.8792976221175,18.7685932040521,17.9164689258153,18.4600893988534,18.7539077119251,18.4599212888955,19.379348601…
O14929_HAT1,21.6262610210375,21.5971935277683,21.6125123405161,21.7033811251765,21.6687604476254,21.6680272541389,21.6945674501385,21.5577037471907,21.6098358702389,21.7438554896467,21.6136302855967,21.7183002908083,21.6402893291855,21.491272888127,21.7067366343216,21.7428683981408,21.5579398139689,21.7390674872535,21.6100723253809,21.5605487907164,21.7621591707263,21.2075814325464,21.30824604044…
O14933_UBE2L6,16.2355675843548,15.4281134228716,15.8793688013336,16.2706958701457,16.045890923717,16.0253919123023,16.2197733195461,15.7784075353237,16.1086719298768,16.1217249092016,15.5371327244247,15.9798831506915,NA,15.8694069552525,15.9905823073908,16.0329101600371,15.9260231533591,15.9683874852945,16.0069536488026,15.8158943928265,16.12485243068,16.7170152557128,16.4910660130271,16.43220843…
O14936_CASK,19.226375007265,19.3628890793795,19.4194818978418,19.3123623078633,19.1864040850291,19.4575017455941,19.3109454616212,19.4207173099175,19.3812960004389,19.437757187045,19.3842183824592,19.3804315368441,19.1509593332114,19.3721596573477,19.4437327113891,19.3026125215951,19.3517067855275,19.4413480551798,19.3400759539539,19.4013951655913,19.3801446265619,18.7470893800628,18.817505672728…
O14939_PLD2,16.2832028475753,16.8387458778165,16.701139458943,17.2900095984754,16.0824007385225,16.6123299544825,17.1405173409201,16.6632830376314,16.8085579611253,17.1897979030503,NA,16.4260277819425,16.8873241413202,16.7072341443963,16.8489907692729,16.9284247460367,16.6244641952858,16.8817427596783,16.9414237758869,16.7813280890394,16.8787339144353,17.2784861775701,17.3200145334766,17.14375308…
O14949_UQCRQ,20.176232230695,20.1786227008352,20.4950825496777,20.3264900441005,19.9952236734898,20.3842151279114,20.2604736884466,20.249163092777,20.2703089429743,20.5213982975082,20.1260399667253,20.4066889464303,20.6734116937468,20.3706872341871,20.1235503324201,20.1272149976925,20.2760648683554,20.3831279462421,20.5328133837554,20.2961463303736,20.2017096922709,21.5429478188444,21.32651839894…
O14957_UQCR11,14.8937951789988,15.7862991385596,15.771639137705,16.060183459487,15.9853245459631,15.9620162965379,14.8952508908325,16.2229783422296,14.8565583239213,NA,16.202512721509,15.7635468287785,15.2640120584516,16.4751736368062,16.2199535347607,15.5185128571687,16.0691365427042,15.8930668442809,15.5199349761587,15.9199233171775,16.2265261940924,15.9005793521193,17.0094212848861,16.99355258…
O14964_HGS,19.8201061717222,19.8293361970485,19.876379319223,19.7153502541779,19.9171034791017,19.8500719154074,19.733338414639,19.8743078095097,19.862432436077,19.8746373470618,19.7743600512986,19.875179820432,19.785836767731,19.8256383780242,19.8644035805014,19.7611400265635,19.7635554237537,19.8130527567105,19.805240345347,19.861350136203,19.801274048252,19.6373684184262,19.6863176960691,19.65…
O14965_AURKA,18.2606310246201,18.1377521005306,18.176674783353,18.3636106658119,17.8537890102805,17.9664720235822,18.3312366980035,18.1791277901848,18.1811302411492,18.3287303450457,18.122611129583,18.114462299718,18.1281315397282,17.9664312602352,18.1488519783942,18.3623613035554,18.1088319582698,18.1458413137859,18.3057044838002,18.21695794328,18.1411458061476,18.4894568110873,18.5457155093822,…
O14966_RAB29,18.1476318091527,17.4101200941321,17.2252619631294,17.1898280236445,17.5180004506591,17.3676714779622,17.1741465011837,17.6554416734743,17.2895556402505,NA,17.3308942932672,17.3789589245655,17.7689569990257,17.628449500808,17.4371446395121,17.5399816034128,17.3689428727537,17.3306446754851,17.160834541571,17.2169976041619,17.3041136427694,17.624259676562,17.5118284762692,17.677947345…
O14967_CLGN,19.0268974591243,18.5445574892939,19.1711446123411,17.635553947891,18.9379084569267,18.5230305970498,18.277465485783,18.2515530826604,19.2256856977527,18.3511980690299,18.7156655250407,18.4201222350884,19.1314175084187,18.3293307942631,18.9728043927668,18.3893034886766,18.6845399775737,18.689808952906,18.6778609863756,18.3206491016971,18.50072912169,NA,NA,NA,18.8253712615179,NA,NA,19.…
O14972_VPS26C,15.8178880891871,16.2343937298491,16.0154186588708,16.1902326844034,15.7981056609682,16.0597951696164,15.9596659158147,16.1076325461614,16.0822792932416,15.9615977399626,16.1894238607415,16.1934712389527,15.7991865091956,16.0420688042399,15.9461252183582,15.9724442010483,16.0228905223294,16.1507272897073,15.9413547853764,15.818638306739,16.1576508767851,16.0539141248814,16.393735406…
O14974_PPP1R12A,20.8789427630518,20.9151086957241,21.0187083262377,20.8587853820074,21.0013661011653,20.9239679537603,20.8421533084564,20.9356605446953,20.955513450153,20.9477318227637,20.8349145952733,20.9682781645585,20.9318056528964,20.8783446656077,20.9397547603875,20.7865341195594,20.8261604762673,20.8819244036773,20.9085769007126,20.9593522135068,20.9356108743304,20.9426939639215,20.7937510…
O14975_SLC27A2,20.535290531025,20.8793923330032,20.7738596786861,20.4623228522718,20.7575000155275,20.8057687287661,20.5857687562486,20.9169544663508,20.7647476761932,20.5607198859901,20.9391817920599,20.8095106137291,20.6344832427864,20.9561364364402,20.8289355307806,20.6272940537363,20.9480027196878,20.8432942721932,20.4513184064314,20.8029043925056,20.9265637164174,16.6557342725621,16.83538242…
O14976_GAK,19.7483939358152,19.9646511868158,19.8019191097634,19.744886361061,19.9435374741137,19.8564608825687,19.7614306497201,19.9518093841513,19.8948754008021,19.8273181081456,19.9973476488437,19.8532688859664,19.7326218367418,19.9159810732,19.897992554558,19.7909922744601,19.9609506822301,19.8687958426605,19.7733303517861,19.9751020095426,19.8985146663285,19.1158048387232,19.1842795890795,19…
O14979_HNRNPDL,23.166259868679,23.314535436383,23.1297694137925,23.2475086051225,23.0674130362736,23.2328350023791,23.1847035145218,22.958211197052,23.0372497804332,23.1589183175664,23.2753436853044,23.0335087758335,23.2332398213882,23.0490319300126,23.1047224850191,23.2041602307271,23.2451646089024,23.2171470875422,23.3036016152606,23.2645774164039,23.080050601863,23.3621250453387,22.94033877722…
O14980_XPO1,22.7276993006096,22.5964193164657,22.6432990640779,22.6208295428404,22.6666405587599,22.6761035107755,22.7014519295981,22.6714357903289,22.6471211801143,22.6268661213994,22.7071829763519,22.664206149866,22.745432656607,22.7163354957063,22.7216650251929,22.6594394711724,22.6978502742512,22.7399525938707,22.5568505474894,22.4997913469961,22.7076922945234,22.1027734566181,22.603694122472…
O14981_BTAF1,18.5321095372784,18.7121429305556,18.7074283619643,18.7021825102595,18.5092803144191,18.7524642322444,18.7640628435244,18.7917536775574,18.736553982429,18.7043327705069,18.7924681008768,18.7406191596348,18.5300222326681,18.7647903229222,18.7199009265528,18.7640143678952,18.7252343260783,18.8091210466411,18.6709422795419,18.6316598140358,18.7689408897178,18.6691557577024,18.7635076502…
O14986_PIP5K1B,NA,20.4507757124945,19.9399596700759,20.5607242481579,20.2625823819571,20.7196884288218,20.5879928497168,20.3497771762621,20.4231840782955,NA,20.8041322498973,20.4404803155863,NA,20.852822048686,20.7806110464536,NA,20.5041874711984,20.7668693908085,19.8947672549384,20.1551626933481,NA,20.3625315365991,20.4815783283069,20.6007677818489,20.187964175427,NA,19.6408590558166,20.44080405…
O15013_ARHGEF10,17.2377306865478,17.4254053075831,17.4093638162812,17.4730249668276,17.2895664878243,17.4985397916084,17.5015235629291,17.5715899275296,17.277436270583,17.4005594799767,17.4849221027283,17.4291601523929,17.3785388195158,17.4460460077782,17.5203864678064,17.4947635305732,17.5220609738939,17.2447636370052,17.4976137665544,17.5777178867268,17.508041728247,17.1109047241527,17.04910792…
O15014_ZNF609,16.0764264806809,16.1957023822419,16.3262936734571,16.3679944796005,15.9994761489116,16.345056054466,16.2953085874951,16.420409562459,16.2967885711906,16.4229290178552,16.369046389315,16.4280683326366,16.0258375852835,16.3061268282631,16.1845287283982,16.3135546600381,16.2748940090838,16.146310618194,16.3787813176487,16.478499097672,16.2569492386708,16.4665237657917,16.4507786729284…
O15020_SPTBN2,18.1256525153389,18.4588907589825,18.4764967982589,18.1976818184908,18.2460384113091,18.483387248814,18.1985924804599,18.1946361262571,18.3297190191042,18.0804946065558,18.3413985376039,18.3166081622123,17.9455691899576,18.358994036878,18.324318966616,18.1059428090237,18.3194352575385,18.173490776769,17.8223139749823,18.1445583084044,18.0289844022997,19.1743423044646,19.361544751625…
O15027_SEC16A,20.6089654818301,20.7050233753347,20.5755079301881,20.6800787422514,20.6634048642237,20.4792646225912,20.553981449945,20.6549937702614,20.5986824568765,20.6902698696796,20.6464722170308,20.5649594060286,20.5063066582478,20.6766325155536,20.6377510875477,20.62799261662,20.6460601831297,20.5549673099219,20.6774594846574,20.7317424266256,20.578418808574,21.1657948278227,20.948310834443…
O15031_PLXNB2,18.1443835071195,18.1418641240251,18.1377625750491,18.1067123177651,17.9786381207111,18.0814491220607,18.291298325071,18.0967994598633,18.1171182214422,18.1893522737877,17.8592695334393,18.0665164477604,18.059548364905,18.1587595736493,18.1738889420304,18.1408430491179,18.1014269996747,18.2446258654867,18.0820234032662,18.0025648820271,18.2637668803051,18.104463664932,18.14613191703…
O15033_AREL1,15.3910937923277,15.5186494036049,15.7754821099553,15.8135241452575,15.5675230383194,15.7706765343355,15.8207395374478,15.6996877730862,15.7321479048529,15.8154776761345,15.8345759795661,15.6275492201298,15.713975976759,15.7130459940785,15.8100329736195,15.6946461698686,15.6867852983091,15.7489216845684,15.5705928881343,15.3392153712077,15.7652054938225,15.1949677574318,15.4092485792…
O15037_KHNYN,17.5507206085904,17.9201479837723,17.8287569885093,17.722177260769,17.5080292168519,17.9134919006863,17.7521490355585,17.9120861249203,18.0165386800479,17.8269045905705,17.8189680059078,17.9123734392542,17.4161123305263,17.8560055949527,17.8910837585595,17.6777846642144,17.899992276482,17.9853416468434,17.8055855642822,17.6533193837268,17.8817870668547,17.3864355322655,17.12781396123…
O15040_TECPR2,17.2850173504033,17.3490249092029,17.5013071364483,17.2901488400741,17.3228230082666,17.516086380516,17.4927103186451,17.4867535085234,17.5244703008986,17.5364212921679,17.3985054802329,17.5538819841506,16.9832479405194,17.3509749004243,17.4104231518413,17.216213393416,17.5002364108565,17.3020005178541,17.355519476972,17.4152619384702,17.4143177425496,16.8771256491414,16.69567382371…
O15042_U2SURP,21.0472546264396,21.1487246512209,21.2229901695176,21.2270064592272,21.1323192473907,21.2290487443138,21.2346967515429,21.2503644697797,21.2380944841452,21.204796164467,21.2374087644587,21.223873925219,21.0854378308493,21.264808751757,21.2188355250271,21.2194233976388,21.2270460471566,21.2527118769359,21.1840518903288,21.2478698051412,21.2201309820811,21.3766883770252,21.35756121806…
O15047_SETD1A,17.7394417670197,17.7720129483111,17.8737211837731,17.7874666771022,17.6800315781618,17.828109485901,17.7030628588337,17.7483291242703,17.8409486538497,17.6791645329514,17.7717146181446,17.8454354500679,17.7700062122537,17.7265982483266,17.8477767482035,17.7788220241107,17.7703348986029,17.7981477218367,17.721436659474,17.8133092013307,17.7932995209283,17.7659220954318,17.6791624490…
O15049_N4BP3,16.3111681335558,16.3764177272414,16.2652549393836,16.4456409950444,16.2665195001414,16.2506470151227,16.5059391266272,16.3830274694643,16.4179401327627,16.4323798355122,16.3228333274837,16.3523972068492,16.3630068970644,16.4382382116421,16.4123545189838,16.4032028959629,16.3898904026047,16.3311225915545,16.4582654897333,16.3970347164425,16.2726686976932,15.6806073053581,15.658868073…
O15056_SYNJ2,16.4694770944692,16.8498920619891,16.8839571913182,16.4979774693557,16.67555609794,16.7666644559585,16.6328749726499,16.728040593808,16.6986443817815,16.7861410549075,16.7597892770051,16.6757504318164,16.4646863893253,16.6493616586913,16.5111136536451,16.5250156606776,16.7564182201046,16.6779575826098,16.6783418241348,16.7917258171306,16.5268738592108,16.8841656223368,16.505642871664…
O15066_KIF3B,16.4926211179256,16.7169830528778,16.6313681241266,16.591947307023,16.5878217795072,16.635947260193,16.638996096436,16.7189151852238,16.7091643219598,16.680277543749,16.6570895944777,16.6982475375459,16.5822342057584,16.6198712555972,16.626693019463,16.5263803138135,16.6859624907799,16.6226055184919,16.680447611562,16.7084743520091,16.4628899797748,17.0161484656715,16.8852329672525,1…
O15067_PFAS,19.9945755578926,20.125021273689,20.0321251484383,20.0292257844338,20.0062433479032,20.0323044792522,20.0460785176575,20.0230252823615,20.05918774656,20.1406313219899,20.0586881124766,20.0552753477524,20.1116142630167,20.0244183956849,20.0277562464713,20.094022035426,19.9961935984564,20.0681694528481,20.0356463670299,20.1261059604536,20.0621018752505,21.0302707778737,21.0015255444931,…
O15068_MCF2L,16.1117764208302,15.668253408517,15.5888032328349,15.9168014277245,15.7925289794668,15.6009209728739,15.8062811661724,15.620382218535,15.7624537955485,15.5813993213007,15.6271187140882,15.5690054838332,15.8862702219891,15.6309452206637,15.6299694713782,15.7424336974716,15.5362906084103,15.6438408530075,15.7174720726423,15.4939183002261,15.4897333808352,15.2872265297164,15.17402618546…
O15075_DCLK1,19.9139583453966,19.9142533650094,19.7245394815848,19.8520116156184,19.8712656458737,19.6814066259737,19.7513017990294,19.8853569106081,19.6405917861703,19.8028676505583,19.7983892014765,19.710084209441,19.9790543524175,19.8783998514321,19.7246163258439,19.7680159371321,19.8169479201574,19.7101065405065,19.7131947672209,19.81470116728,19.797838108395,15.9670336923264,15.9034066485535…
O15084_ANKRD28,18.8875747972565,19.0507141484281,18.9234677851031,18.8682591457166,18.8401491825481,18.9892665840734,19.0183973691612,19.0602070856821,19.0561160232552,19.0341366219251,19.1143939170664,19.0459095559523,18.7812725100147,18.9836515216213,18.9967762146438,19.0585661167504,19.0686410051725,19.0384400563517,18.9328211281092,19.0068439353014,18.9555032078454,18.5605355605883,18.9669774…
O15085_ARHGEF11,15.9704862107605,16.4458683893697,16.2121415328283,16.3726727183765,16.1308777334962,16.356748936029,16.4691167589177,16.4618328592754,16.5015096868579,16.2056327197761,16.3707479528969,16.4055869847343,16.0747151600907,16.3965676989183,16.4512430796236,16.3360832445371,16.3454813910119,16.3392251212337,16.3070832221635,16.4277283642997,16.323436815148,15.9928089341144,15.58967462…
O15091_PRORP,19.7957134225312,19.9447708581783,19.9611727668272,20.1284322067543,19.8309466904956,19.9950198028898,19.9619453110212,19.9530922418143,19.9650428451454,20.0431333684782,19.9473041484718,19.964133924492,19.8631073531675,19.9222953785554,19.9927922992289,20.0221687546019,19.9068919533104,19.9881754763109,19.9783905027499,19.923681579241,20.0188574633438,19.2431777641341,19.31852024076…
O15111_CHUK,19.3337558990811,19.5048989767987,19.583461850515,19.5875775923232,19.6708601221805,19.6983150087908,19.6799909030995,19.6259316046353,19.4613908302048,19.5940953782065,19.4947095557278,19.5913661385467,19.5822808289773,19.5973685812718,19.5809079048228,19.6305128330572,19.666407621964,19.5613602325224,19.5013119669022,19.5392081588512,19.6420881369031,19.8284244738947,20.140874503595…
O15116_LSM1,20.1383613502454,20.0192874472066,19.876201422913,19.9982758662956,20.1729435739124,19.8167254674195,20.0727178430171,19.7937613325133,20.0263261760089,19.8391049964357,20.0551915525927,19.9023604052297,20.3303068276964,19.9145358501618,19.9414121897245,20.0422209960886,19.9476344820463,19.9867855334962,19.9871187398824,19.7568213564763,20.0763899448382,19.9747302186667,19.62254656943…
O15118_NPC1,17.9708908615077,18.1570887990802,18.1131726320202,18.2787154460152,17.625112985102,18.2612290065525,18.2498022305175,18.1352682309181,18.1135311338468,18.2026165648959,18.2902813937819,18.13498725737,17.9973311805966,18.2113138718207,18.213435275394,18.2935116468152,18.1786096492032,18.3011219163495,18.1846506997646,18.2717997789174,18.4141649703033,17.512877905319,17.4783949372339,1…
O15119_TBX3,NA,14.3646365598459,14.2516989347895,NA,NA,NA,NA,14.2687753746835,14.3575857549432,NA,14.4477409680517,14.2147028950159,NA,NA,NA,14.2165739995772,NA,14.4080627669502,NA,14.3096322678372,14.3091175701962,15.4713780135757,15.1942036179282,15.8517486579436,15.6125338806009,15.3793967238141,NA,15.7256931257192,15.3033413016188,16.1016450312918,15.3265107738309,15.4948114811194,15.81304632…
O15120_AGPAT2,17.9030389662526,17.9640395585481,17.9854733335269,17.4955073139376,18.1588536511376,18.2620552207524,17.9633052978572,17.9745089149453,18.1339083874366,17.4610963680958,17.812688675411,17.9528561481378,18.5150223558224,18.2596432212912,18.295252524248,17.8118378421056,18.1638096699006,18.3023502866785,17.6547656678824,17.5418105477837,18.1301278707389,17.5669309428549,17.8490652834…
O15121_DEGS1,16.9983245031414,17.4714936780294,17.3849868493146,17.1721916438009,17.6146041856203,17.2084269139135,16.8223761582724,17.5414377691651,17.44639644465,17.1546099679648,16.7111401261174,17.389533392913,NA,17.3254852443373,17.2476985264884,17.0784941938353,17.4018834351259,17.3479566066821,17.3960314764877,17.485985904077,17.356361389267,16.5139277987882,NA,NA,17.0618094775043,16.38050…
O15126_SCAMP1,19.5456346259341,19.6093949942153,19.6468784572137,19.5452467391613,19.5197231257264,19.5127265125727,19.5817531203209,19.6783043072728,19.6332468541509,19.5524149524528,19.5381063771302,19.5549954786557,19.5269152851413,19.6891355936106,19.6002375651197,19.585015651498,19.5650443591065,19.5317110054169,19.6101167341345,19.6772904349195,19.5906318908527,19.7450589782655,19.645973903…
O15127_SCAMP2,18.6444995724788,19.1936909905695,19.1131944544709,19.1601674523481,18.9274029924054,19.0808512584995,18.9840723024497,19.197114621835,19.0296760821243,19.0416299179164,19.0264751694598,18.9119512398902,18.7955331145807,18.9818660290781,19.0452624938589,19.0399359618255,19.1228771604696,19.0898028312911,19.0828278867649,19.3207820337611,18.9405404853492,19.5409581645312,19.247411924…
O15131_KPNA5,16.7312412373723,16.4998055154556,16.156311187345,16.7129762930231,16.6705620302678,16.5526324330081,16.5540364749907,16.5312495348375,16.5079681713718,16.2867036726736,16.4879673716348,16.493585079707,16.4810605068006,16.5330972232583,16.6124498026157,16.7345818436172,16.5095112717107,16.8445459410279,16.0675465931373,16.0597044553227,17.0035006808593,16.367748558064,16.577146816373…
O15143_ARPC1B,22.1138302571066,22.1234573017516,22.0508103864521,21.9299490212985,21.9486561101268,22.0110285405273,22.1157384090864,22.0264960013958,21.8942100499333,22.1226966759851,22.0845659820105,21.9834279123608,21.9568118445549,22.0659064666255,22.0499891824663,22.0559413510277,22.0497239538892,22.1350105855287,22.0102359528199,22.0392158458479,22.0150079880378,22.0800445679322,22.21005539…
O15144_ARPC2,22.0646396958143,22.588865302324,22.4771578419214,22.2714706713757,22.2385080826063,22.3572635520716,22.295689398633,22.5147241099575,22.3259612097184,22.3497075794413,22.5357087417681,22.3389038451415,21.8511459736011,22.4825188666671,22.3897303453184,22.3259226952458,22.4032871081648,22.3743461146413,22.3370777317327,22.4122574752541,22.3720205110714,22.2414039395966,22.58117483065…
O15145_ARPC3,22.3121405861327,22.4624092387714,22.3889146724643,22.3558674549976,22.3108739481627,22.3839048331951,22.3623646116504,22.3731904320483,22.3865664909801,22.453722246622,22.4810505625325,22.4465983074895,22.3627754841986,22.3554563853767,22.3432760034268,22.432679090829,22.4147905851137,22.2947342457502,22.4654628425547,22.4798665245453,22.3100726652776,22.8091977114278,22.43905025419…
O15151_MDM4,15.7569071798352,15.4532361632217,15.8512478238535,15.583499406616,16.6113161189628,15.6708154111844,15.3567987773074,15.7994941168255,15.6803213138144,15.5515656973241,15.3828510833705,15.8673820616632,16.5083955347669,15.6408063845578,15.8417572729424,15.7053944239571,15.3570202908986,15.4327483848958,15.5918996137852,15.9280698414507,15.7493814089753,15.1992861986703,15.32921696490…
O15155_BET1,17.3503291190098,17.4199813518118,17.5885519107633,17.2427247388754,17.4872948559739,17.7063462647143,17.1988853493574,17.3702824018357,17.3742414999174,17.0139866480952,16.9031312866978,17.3435943014485,16.9769970247396,17.3616623284214,17.3914609127317,17.1941784839768,17.3283909032138,17.6255077196893,17.3108278610587,17.2435269158418,17.6899155726594,16.4727572631652,16.5787964615…
O15156_ZBTB7B,15.8213910631169,15.638184083697,15.5411894895181,15.6665394081686,15.2297096197964,15.6001886363838,15.6682751401879,15.6212767212595,15.5735247498032,15.7270226073184,15.8083294644871,15.5896561688875,15.3636753895393,15.5723693547958,15.6143198074933,15.7634715993765,15.6901547411388,15.590953952222,15.5971791227818,15.6241648766881,15.725464871174,16.0869269804942,16.19516368228…
O15160_POLR1C,20.3221989363635,20.5502696205697,20.4397801111921,20.4742578603949,20.3685983000091,20.360900157156,20.4149118632803,20.3166260681967,20.3288381188681,20.4273406863402,20.4498612881604,20.3999114614422,20.4581585031032,20.3981573172803,20.423087505678,20.4533585945187,20.5035024143306,20.4424665161206,20.3970276394347,20.473708302976,20.4429313124157,20.7926532114574,20.43877322569…
O15162_PLSCR1,18.0855354624507,18.0907204171995,18.0490436797487,17.5168028936224,18.0831129062814,18.0322184181375,17.631587135735,17.7410266583232,17.6400774075822,17.8128551498079,17.8498969014116,17.9733879276115,18.379583573889,18.2191473375736,18.0821846496782,17.7041656854228,18.1733489699968,18.1010150790506,17.5830791829238,18.0339355615667,18.004734186563,16.310376649721,16.473992285709…
O15164_TRIM24,20.1958568004271,20.0513890926779,20.0424506968115,19.9616569175292,20.2039183621566,20.1837564501756,19.8647565652848,19.9748875062285,20.06346829516,19.9670676052053,20.0694403293129,20.0701924074894,20.034653712516,20.1060497363022,20.0946491067105,20.0046324884946,20.1153593026668,20.0563811481833,20.0459891587333,20.0775136629228,20.031198391003,19.8309643677451,19.967876742948…
O15173_PGRMC2,21.1970684431804,21.512647653125,21.8143895900278,21.5388441077081,21.371626312771,21.7012030017154,21.4627916968492,21.6546506902934,21.8233235828061,21.3632972687905,21.532943637471,21.7831321815621,21.2629593763578,21.706163902164,21.7446546722679,21.5152440745744,21.6844115832177,21.9001145340501,21.4090830541851,21.3831565221068,21.7911945241683,21.7199252730897,21.826703971738…
O15182_CETN3,17.3185978339054,17.670136097082,17.325294489137,17.6083979278659,17.5740991235395,17.2228363606659,17.5772604389873,17.5157097432657,17.5344523855147,17.3370318935167,17.1459914124223,17.2915567055514,17.8922286509056,17.4146657934487,17.3120608437084,17.3024758681111,17.4935773364234,17.2334192477124,17.6401678053116,17.3990497993362,17.0275337609752,16.0870412315286,15.76378936010…
O15211_RGL2,17.7186569059294,17.8592966117397,17.9122136643022,17.802336821413,17.912378628508,18.0759072835066,17.667956222309,18.0217231198278,17.9751663012947,17.5627074103317,17.903754715701,18.1003232375564,17.8475078937427,18.1076450370102,18.0608443660411,17.6243326772954,18.0619962964514,18.002347290482,17.8242506795069,17.968637142862,18.0825322368126,18.3086083682811,18.1660261357143,18…
O15212_PFDN6,22.2420920913757,22.2707148584433,22.3118362739997,22.3469578449756,22.2706458014851,22.2408099262777,22.4170998873802,22.1742325782251,22.1689961029817,22.271586736184,22.1797404983203,22.0482214300685,22.3022800690033,22.2099473703703,22.1761089691969,22.3517736970267,22.0972051250997,22.1886432632309,22.4078237885888,22.1991205860368,22.2506375906778,22.7574213128616,22.2555801331…
O15213_WDR46,17.310689232156,17.8255505545457,17.6977635714222,17.6786247733961,17.2335886233319,17.7308189579759,17.7588511322786,17.6747538219031,17.4544793848175,17.381385691689,18.0190212480443,17.4763220735752,16.8934110007709,17.6734435795341,17.6409427840873,17.2754697100142,17.8064287107264,17.4304155547317,17.256470957019,17.9319190694513,17.2242115609089,18.0853414709525,18.106150447176…
O15226_NKRF,19.503470715022,19.3720609715068,19.3749683134212,19.5119536047373,19.470323127928,19.4075025221467,19.5575992944305,19.4198589767273,19.3041007871861,19.4474255462644,19.4663661279055,19.3901720832224,19.4798548621908,19.4018441589583,19.4024469605601,19.4803706785,19.370515374181,19.4238120161454,19.4900143774233,19.5333697325419,19.3546213531367,19.8377137003418,19.7055385885301,19…
O15228_GNPAT,16.4290705014193,16.6208514316748,16.5817595996669,16.6385351742299,16.2815912710734,16.4665047032165,16.6253236616014,16.3653285309518,16.5817125142739,16.660056667947,16.4542034996496,16.3201654302631,16.5511618570672,16.5095759414953,16.3101727417006,16.5706362355274,16.5533640490122,16.4014601449513,16.5381520261147,16.4686214572238,16.4547062940455,16.1597866609586,16.2880130354…
O15230_LAMA5,16.2768652678673,16.7205611625739,16.9406722684795,16.754870262516,16.5491460230605,16.8116404158939,16.6471554886456,16.7555682646901,16.8962312518058,16.7696182635661,16.6493337711532,16.9597159482106,16.5486012664888,16.7999088304841,16.9693237361406,16.6884135928364,16.7887960989084,16.9181869791948,16.7156032825682,16.7204478101208,16.9329729613329,16.2329833196851,16.0888081998…
O15231_ZNF185,18.1455994380711,18.37000543862,18.6734893881274,18.5344016636703,18.1665457906104,18.6073929820452,18.4184981838645,18.5109416610799,18.6717536038541,18.5729191399946,18.2378466727128,18.6368529882951,18.0711399543459,18.335717048039,18.703910059626,18.3811417267026,18.3958581201971,18.5365581461649,18.5516175636519,18.4961387209152,18.5343727479624,16.6305310571549,16.718137796332…
O15234_CASC3,15.0734582666569,14.9385178112142,15.1503011168723,15.0074232007356,15.2000438641992,14.978831457588,14.9303058315663,15.0901208805243,15.0585406780939,15.0134314305778,15.0595506583702,15.0757947478862,15.1937898950555,14.9489739649865,15.0728307123228,14.9559397425347,14.9626651212319,14.9436851836406,15.0199788412684,15.0280495400105,15.0986549881108,15.1235905168761,15.1296380142…
O15235_MRPS12,19.8319167696136,19.6727230187024,19.8944990852269,19.9059451657646,19.625304576576,19.9090103511495,19.8520327655946,19.7513843065707,19.7073722756554,19.912182450808,19.6082627713712,19.6567337114769,19.776029552167,19.7995992674035,19.8309715532324,19.8180438362711,19.6690388161976,19.8743723579285,19.9786579375712,19.8540098161107,19.6108508658085,19.9448335623312,20.04908046605…
O15239_NDUFA1,17.3534974788763,17.8363309323455,17.4209151002072,17.4423861341607,17.1072417612384,17.5583778125566,17.4563509976179,17.8975213855876,17.6984051167054,17.2897722909398,17.6329975483702,17.5127702253575,17.3905062135737,17.5816820952156,17.5384048890701,17.4936489205031,17.4768663464242,17.6677468923138,17.5909983098917,17.2503678265119,17.1057736978061,17.9781657316459,17.94584294…
O15240_VGF,16.2983460353671,16.8080262954592,17.2285703290055,16.4547164298758,17.058099029273,17.0458475373264,16.4622768891423,16.9591316861443,16.7053007806853,16.1596708843643,16.804225346126,17.0577575130842,16.5615245706231,16.7989136036328,17.1345044892393,16.3651025998725,16.9059637474955,17.1331018411184,16.3707706567483,17.1661863897871,16.9351101908162,NA,NA,NA,NA,16.2560842369465,NA,1…
O15254_ACOX3,19.1642651903233,19.3832420630474,19.3582827669398,19.3525590424061,19.2988652199321,19.4137769194342,19.3375138974412,19.4646181293366,19.4556110827913,19.3113009846955,19.4125199640607,19.4512783082372,19.1834714317432,19.448247143061,19.4834894944707,19.2984695290605,19.3961123121742,19.4374495471719,19.2664916322988,19.3591086472787,19.4661536230617,18.7155178891007,18.8617246004…
O15258_RER1,19.918362636788,19.8544215111222,20.2958785162597,20.1815421013981,20.1440021822563,20.2812720101307,20.1469189964049,20.3058639271554,20.2125259895338,20.0498303728011,19.9061335524358,20.3408622097795,19.8933728743627,20.3791069635449,20.3184421424916,20.0950309809073,20.1091886450939,20.3381706934767,20.0758646331059,19.8775933079818,20.1862093356828,19.3621636530655,19.86640461550…
O15260_SURF4,19.9831524049463,19.758926973456,20.3124632771267,20.277059155266,19.9624314041673,20.2330260847163,20.3088628537998,20.2382917670397,20.2567167101528,20.2025611762469,20.0366984263913,20.3668683380185,19.8443987747956,20.1835061121655,20.2887268684565,20.2488153814622,20.1461225373038,20.2957171890392,20.1702172905324,19.9234383949649,20.221532915304,20.2420954427677,20.656267188965…
O15264_MAPK13,18.4284097879103,18.6559542160318,18.8269096508467,18.8222675139511,18.705279855374,18.8112816905185,18.7483643238694,18.8485878845163,18.8445482221939,18.8388650463871,18.7956501398384,18.8142416320973,18.4486435959861,18.8156543805467,18.7936845235818,18.6713632045766,18.7131424404014,18.7934986028534,18.7591152933999,18.6931520906782,18.8749674436542,18.8967096470893,18.808407186…
O15265_ATXN7,15.8360334436636,15.8450048970611,16.0328247830829,15.8635463349674,15.8146061679979,16.0579811211019,15.8548840721401,16.0453487153458,16.0486205298354,15.8838081638631,15.9531216037971,16.1953352194325,15.8325517655884,16.0522705531501,16.1784685293078,15.8565443186802,16.029032233021,15.9119980948457,16.0860139069037,16.2970047933268,16.1552095049826,15.6927553916124,15.6726855046…
O15269_SPTLC1,19.5419771667639,19.2843978110048,19.3474744165311,19.1876414831723,19.4787985186866,19.281617778316,19.2096893630461,19.3434653719642,19.3260071887069,19.2947918486949,19.2567107820492,19.3104898195954,19.4102421346363,19.3598210451678,19.3245610767419,19.2192517332378,19.3097414801676,19.2260629970652,19.2910572109734,19.2724211715015,19.30355559855,19.3207273346758,19.54606855089…
O15270_SPTLC2,20.3680292604373,20.3144225950785,20.3024505026205,20.229989235549,20.371203019053,20.3609019631112,20.3240233264125,20.3964913602139,20.4249128981574,20.3300613596509,20.4013014162369,20.4542067257151,20.2754785360953,20.4123526471244,20.4458539761864,20.3581488489028,20.3919217169814,20.3919187504087,20.2382250315119,20.3562877809869,20.4303963656753,19.5377183018426,19.7678595497…
O15287_FANCG,15.9013516544387,15.8137968975108,15.7600659776712,15.7916850535751,15.8289395623059,15.5787254923217,15.7851607337164,15.8502396330856,15.7681265787353,15.6717618071517,15.7291038082289,15.7830189493018,15.558944212368,15.9099355664204,15.8285640327025,15.8309102643727,15.8875348937381,15.7419975045656,15.7439456599758,15.6386086232883,15.6253074693486,14.8773078316825,14.8880687915…
O15294_OGT,20.3765142737961,20.4019340945954,20.3010153360065,20.4665958112276,20.3858227276111,20.3193378141391,20.4000861572036,20.3612651581175,20.2623287706878,20.4120186254824,20.4519958031208,20.2571238801702,20.3544702119245,20.3699119102996,20.3342433105769,20.4714689238445,20.3379694867645,20.3348835230057,20.4266015358396,20.4300103073089,20.2690411927995,19.585703194177,19.506637778922…
O15297_PPM1D,18.255414783107,18.1258803490076,17.9492570813248,17.9644878235675,17.9842254106315,17.9512957543961,18.1901427079596,17.9238422444367,17.9015640455972,18.1016163670801,18.1801498384329,17.9031918419764,18.061570778754,18.0535930242364,17.9812161488783,18.0902625286211,18.1611815233053,17.9846721121368,18.1679548522109,18.1770781448258,17.845541636889,18.1381204534186,18.005631796332…
O15304_SIVA1,16.6728075806364,16.5646280123367,16.3756585168351,16.2685741165302,16.8791262832808,16.4315039056802,16.2062440513164,16.4791536967062,16.5134017184608,16.3215820905388,16.3771421787575,16.492076913717,16.6048737920379,16.4100339154313,16.5634123778879,16.247296669641,16.3196210691794,16.4675083133101,16.2378391370198,16.3732139212132,16.3693316641729,15.8398168649229,15.70339829622…
O15305_PMM2,21.7062340088793,21.8304922588774,21.8388406712927,21.809643473803,21.7765053026472,21.8370261231807,21.7954939709374,21.8347476930985,21.8504187998894,21.9312479628274,21.8249509240088,21.8471763777111,21.7469363068537,21.7680646685461,21.7752986303246,21.8556733257753,21.8237337069004,21.8551501116362,21.8874484716081,21.8615898337944,21.8048283860004,21.9073272407731,21.59065792510…
O15315_RAD51B,15.1782529398664,15.0460584619264,14.7357588659574,14.7738331820568,15.1628412006383,14.7350352120182,14.9193682690034,14.5746790372205,14.4802829912547,14.8113345428478,15.0476447505842,14.6542537587033,14.8717670039332,14.9033644745466,NA,14.7833179848063,14.9897117297235,14.6426120486352,15.0030333202358,14.9463640510909,14.5533294069009,NA,NA,14.8236324027919,NA,14.6639099769894…
O15318_POLR3G,NA,NA,NA,NA,NA,NA,16.7416543724529,NA,NA,NA,NA,NA,NA,NA,NA,NA,NA,NA,NA,NA,NA,17.0677768425153,16.3627202154344,16.4103853962585,16.6687698386126,16.9861575607613,NA,17.0317024530359,NA,16.4608837264181,17.0215773541276,16.5609304963715,16.6407673950014,16.8319994015494,16.7985276238277,16.6682301245178,18.3203021279875,16.6521494812127,16.8081854379643,16.9058055882479,16.5155954812…
O15321_TM9SF1,19.5574992210948,19.5365933093272,19.8255272975169,19.6107911959736,19.6649805168713,19.8001003700091,19.7817191710371,19.7976156902334,19.8845491942674,19.7342607374883,19.8201904215802,19.8679717782188,19.5362967386607,19.8243132327067,19.897315482518,19.8065393050147,19.8537014472568,19.949843348933,19.5655289924803,19.5804365848796,19.7795995848957,19.4890470426698,19.9284863746…
O15327_INPP4B,21.0286111909743,21.1590581069182,21.2159019480413,21.1530249582144,21.0689960487928,21.1831568012624,21.122203046341,21.1216805306649,21.2663191403952,21.16779250891,21.1793258190751,21.1722600643001,21.1867915274797,21.074522679529,21.2324445258576,21.121535103979,21.1390467741743,21.2297382041478,21.1569996142344,21.133434826148,21.2270040819411,19.7652098150922,19.4774789496726,…
O15347_HMGB3,24.7473675127064,24.8671471485205,24.6550213835566,24.8726306903317,24.6564109376253,24.70758944164,24.8229767201186,24.6529884018985,24.6354078618454,24.941239590062,24.7953352292224,24.6288822985131,24.8892254294402,24.6255920069029,24.5959285307154,24.8351020999766,24.7553696093582,24.582545620639,24.9614813323493,24.8467431284461,24.6552433619321,24.1114205646735,23.6484433570604…
O15355_PPM1G,21.5949228544495,21.5255801936819,21.5933790232574,21.5256460966049,21.5714727317514,21.5447813824803,21.5096042985798,21.5177211362097,21.579555293737,21.5170044695291,21.5321917974127,21.5523211196706,21.6791949495113,21.484113987846,21.5400686029167,21.5223844556004,21.5260734189548,21.6023031141571,21.5038107927684,21.4523221583373,21.5196106414183,22.026604404804,21.834202009906…
O15357_INPPL1,19.5141005647895,19.7117419995145,19.6755449455282,19.6610001371726,19.6471510114109,19.6715926317287,19.6421365414741,19.7660442118124,19.7281136587065,19.6644544110587,19.7939799928196,19.6868529019653,19.3930647695852,19.8104508051665,19.6953314692486,19.6167006691754,19.7083769540709,19.7004915233449,19.6757575949116,19.6992027773174,19.7066381223311,19.7182560248897,19.77434873…
O15360_FANCA,17.1000970546691,17.1234084461328,16.7268015092597,17.4275571834836,17.104615921358,16.88286370885,17.3197967856273,17.0906798274866,17.0630186711223,17.2596313586616,17.0084978714252,16.9985875111759,17.3593326308944,17.0663846104829,16.9351212554448,17.3883203395902,16.9827609182993,17.1012638185383,17.2200276965402,16.9921898850718,16.9757720550285,16.1081507918073,15.901084401835…
O15371_EIF3D,21.9774735726619,21.89599529527,21.9004808635124,21.8223506538575,22.0108604835731,21.9375157623962,21.8915736574094,21.9608015732798,21.9345352488027,21.799240123744,21.9435891173396,21.967890008055,21.9773855020195,21.9583664222312,22.0550043193259,21.9457148631117,21.9494452228844,22.0525651308305,21.8280691966483,21.8480453949907,22.0068366370183,21.8901783850253,22.0080960035458…
O15372_EIF3H,21.423871584472,21.2397011236524,21.2924801617021,21.2221216491758,21.4644254877744,21.2244063609907,21.2845726474768,21.3433386613191,21.2307185586801,21.2247515007914,21.332627149827,21.1840914166653,21.336299664985,21.2173576894066,21.1849168004254,21.2895513177448,21.3360058737982,21.1770435563849,21.3203538248865,21.3266255992403,21.2384674016473,21.1647209893525,21.141938586949…
O15379_HDAC3,18.3264513887252,18.0536499794486,18.1662001518945,17.8738673349508,18.2343757984175,18.187785800499,18.1673803664636,18.1312388336865,18.1442856863239,18.0704543145116,18.1934391027543,18.1636532296404,18.1636372146638,18.3431064200635,18.362441475662,18.1390810306095,18.305855691161,18.2838018913116,18.0887188810681,18.1295879694031,18.2730230392154,18.438695311211,18.5508720801208…
O15381_NVL,19.0857216141552,19.4466985685743,19.402485741296,19.3168260719781,19.4446362647403,19.4280952315897,19.230946750962,19.4320858809285,19.4888394577155,19.2993554504893,19.4712316763717,19.3835340839689,19.2107258522583,19.491122988609,19.4028006943201,19.3176634164076,19.4452458877484,19.4687475844018,19.3527606368759,19.4897374105642,19.4260059850518,17.8500263248328,17.65112958887,17…
O15382_BCAT2,20.1241822076344,20.3995317145304,20.2245339104841,20.1957296104693,20.1534657196369,20.3315068508282,20.2723451732573,20.2450884920865,20.3093429410114,20.2823791669129,20.4128127736305,20.3077939479308,20.2136568552403,20.2443037724758,20.2962863955064,20.2857134047242,20.279630678149,20.3355197077535,20.2611739808683,20.2775865238409,20.3468238560224,20.6999124422665,20.9589909487…
O15392_BIRC5,15.8614367974716,16.2592632328455,16.7320097822408,16.3567865988828,15.9809796799183,16.4429293718227,16.213166642918,16.3064772836937,16.232551870359,16.0912556865231,16.1118090342727,16.4794855434294,16.2120970004574,16.3270557066298,16.4606716870674,16.1257492284522,16.390587247369,16.4569454781508,16.2233862560784,16.2982586652359,16.3903437590447,16.2707672460641,16.259896022112…
O15394_NCAM2,19.3865745560556,19.1593444661934,19.0598580137818,19.2926988832756,19.2196111703767,19.1504029112606,19.2737824335306,18.9717275754114,19.2245028616012,19.4825957753134,19.0438161136008,19.1418377921106,19.4192479810573,19.101234170594,19.1516450471562,19.3213165235525,18.9869772580724,18.9768034312915,19.4111684617301,19.0620091865402,19.0314425006089,20.8646953387631,20.6586858941…
O15397_IPO8,17.8866783098115,17.8887746550328,17.8796021157072,18.026402302751,17.9111169058361,17.8810351295899,18.1490709164159,18.0556200382649,17.948290729986,17.9921328102173,18.0200151325246,18.0201041995357,17.9884631952678,17.9479246581911,17.914585562013,18.0787235536528,18.0480880679445,17.966353796705,17.9388784226216,17.7928070621825,17.9936936432409,17.2106710845073,17.3977096357607,…
O15400_STX7,20.3613501775755,19.8952681323973,19.8085627118803,19.6126247338318,20.3377453591053,19.8859612150192,19.6427314776496,19.8593508005469,19.8520035898708,19.6177117364426,19.8645492358947,19.8136151754374,19.7818998532176,19.8311926594027,19.8083780856751,19.643037445343,19.8245854536315,19.8715468576124,19.7972381569836,19.8912398200844,19.7411323268061,19.7718399582156,19.54133877049…
O15417_TNRC18,15.7144450140771,16.1986935139258,16.0063777333189,16.1038919987711,15.8897405902572,16.063785763747,16.0107758237461,16.0395436695761,16.0133373417185,16.0584740322588,16.1389350486506,16.0218805809134,15.9042711951488,16.0926061957594,15.9585058163427,16.1868098960782,16.0468560709251,16.0527423454345,16.1926643340198,16.179688291509,16.1362010294048,15.5397905402047,15.6502067678…
O15427_SLC16A3,15.8895522292243,16.1966953504352,16.6032818343571,16.4565594506071,16.2447348012872,16.5954179523108,16.5129675319517,16.7256266280404,16.6528791886727,16.4690206079906,16.2656721539761,16.7537053821828,15.879847976071,16.8540566190017,16.7331336017564,16.6204702886843,16.5845356158311,16.6827339389245,16.5494085451407,16.2778703854292,16.517601358405,15.4689959004135,NA,NA,15.744…
O15431_SLC31A1,NA,17.3408491353877,17.6611812914713,17.2648551712487,17.1540025335181,17.8098374797737,17.4448370960576,17.970446744838,17.5167171585476,17.3611029393713,17.8330594636514,17.6197947568054,16.8362469094962,17.8681399438252,18.0504428757588,17.8158096716111,17.8842389038012,17.8173317207072,16.9857508069038,17.5108371437077,17.5412537041227,17.006314518745,18.2111811917124,17.721813…
O15438_ABCC3,16.6921680016375,16.9344631369867,17.0665942667838,16.8212617153136,16.6595137802641,16.9086773585898,16.6193784200216,16.9317323405889,17.0993872872195,16.7042241947151,16.7860664533344,16.9230260432883,17.1321231915405,17.0739751156713,16.9455049758219,16.6385031965391,17.0025694996881,16.8192979677412,16.5680875279517,16.8113241135612,16.8277635142036,15.923132263703,NA,NA,15.9086…
O15439_ABCC4,15.9578848327603,16.6262815575567,16.3475472941003,16.2897015723942,15.8625244820207,16.4469967970774,16.2097924543851,16.3066315296277,16.5382686225662,16.213865686067,16.5860822079967,16.6301417440083,NA,16.5008374920012,16.3508558035529,16.4036843781774,16.3735013061685,16.488117583505,16.1102371829853,16.4072257577256,16.4874272986797,18.1906323382641,18.5258496254464,18.67450793…
O15440_ABCC5,17.6962999958847,17.9216317598714,17.9440676843993,17.8847005680827,18.0005547746238,18.0024153215485,17.8240482697026,18.0737305403173,18.0157054601393,17.8905624937138,17.9317874661234,17.9846148845536,17.6176982496016,17.9974074240341,18.0363387245515,17.8201218798189,17.9939112772255,18.0014682874936,17.7983879836864,17.868091849726,18.0132537129245,18.0193160032998,18.0670888713…
O15446_POLR1G,20.1080258893401,20.0917089855964,20.0351075533205,20.1190824620278,20.1402780448237,19.8199871171857,20.1329388917412,20.0397905554618,19.7563511947423,19.8403168068037,20.0442276026225,19.836335830518,20.069221508014,20.1079553931566,19.8967408226353,19.914240236001,20.0379437292088,20.0171824375026,20.0039342715635,20.0024563972236,19.902437380197,20.780236414194,20.4037657614398…
O15460_P4HA2,18.7786873383151,18.7007308304038,18.6786407573393,18.9082320413767,18.5805352905291,18.8398243879128,18.9471740787658,18.7167649814547,18.6791130881551,18.7603016540064,18.7176200578775,18.5764161262351,18.7789903692849,18.8107051865299,18.7310990168133,18.9141714205056,18.6385343265965,18.5361350019213,18.8685949128731,18.7852679460184,18.7707430977309,19.3824518708086,19.081309847…
O15484_CAPN5,16.4055760091658,NA,17.2780357875466,16.9810523140126,17.5989836293863,17.0053386004221,16.8763003465261,17.4455790277611,16.4455968985487,17.1051496334035,16.9198080010169,17.4173463844605,17.1927671581091,17.3185318887606,17.4469453745175,17.0708347193612,17.2691940991985,17.2909439928599,16.8423412639524,16.7946945464257,16.8233665240385,NA,NA,NA,NA,16.6927073362316,NA,NA,NA,NA,NA…
O15498_YKT6,20.8793436596707,20.7277658921694,20.76968483558,20.7095724105208,20.6973454432399,20.7772014826263,20.7418102776465,20.8580348666701,20.7331089009505,20.8054444228031,20.8082454692577,20.7394379763006,20.839911910208,20.8067726270997,20.8150254660877,20.7449021487803,20.806351925735,20.7606173635201,20.7153201762711,20.6736691152712,20.7343510896694,20.5592391037592,20.6553299133303,…
O15504_NUP42,18.6765417757973,19.1977393113441,18.9925512722315,19.0091848262001,18.8104454662541,18.798965022185,18.8998373340564,18.9513990744709,18.8931099203861,18.9849145997223,18.8694653628971,18.8153950885451,18.8757341856628,18.9833769881033,18.8369717898327,19.0414185231581,18.9916826949171,18.9386680519416,18.8947352583405,19.1359779322044,18.9160190525426,18.2209783905005,17.9170722977…
O15511_ARPC5,22.4410471644025,22.3293622506897,22.2450162681799,21.9996789722464,22.5358357305569,22.2345365933452,22.1495897386747,22.2079116708952,22.3139140830593,22.1854044031635,22.2049294784952,22.3118685491545,22.3717878669387,22.297872489328,22.4264221177473,22.2123496020701,22.2818562783672,22.3669779361882,22.1376911534045,22.2255475540613,22.3602616137149,21.9099797266742,21.8617359279…
O15514_POLR2D,18.6107412285431,18.1827697139233,18.0292149160115,18.4239018850772,18.2083365134303,17.7834024974158,18.1546916492764,17.6778233748002,18.0109396222626,17.9640240034606,18.0970394815561,18.0128810206291,18.6132964141976,18.02582373392,17.8632247618351,18.2331752413778,18.0590400867361,17.9891057715352,18.2534833080547,18.0050721225184,17.9748824967935,17.9990677781067,17.7670670769…
O15516_CLOCK,16.4930382984053,16.5625848605159,16.3993102400172,16.2571155114033,16.2308802463559,16.4810260345228,16.4949664021998,16.4577053910913,16.3536406267479,16.1537699133836,16.2583795211432,16.3606133864323,15.7508626666789,16.6790859446249,16.3519802747615,16.4144271809216,16.5725855444746,16.5583122021084,16.1850082043998,16.3233105388976,16.6474506843185,15.5791648796313,16.266524910…
O15525_MAFG,17.5562123670397,17.24642739767,17.2314381486091,17.0412792652912,17.5590557328114,17.1053496362787,17.3367696752962,17.1843252974687,17.0989494629055,17.0037596698327,16.9514483602104,16.9191461178213,17.8165667511102,16.8152723720353,17.1807077066918,16.9778500052027,17.1963857615429,17.218516012195,17.1525477367715,17.3590765662431,16.9515232952369,18.5495159566305,18.3289725583717…
O15530_PDPK1,18.1233772940448,17.9329051651679,17.7966355174126,17.7447158763608,17.8883532051878,17.7195421608992,17.7767335440387,17.9597029126765,17.8909372532673,17.8982745104403,17.8397500309901,17.8759887189266,18.0340688829884,17.898945811081,17.8911277069233,17.8002561403222,17.8571540601192,17.704277415174,17.804462284563,17.859485201713,17.8735143638084,17.9259404941599,17.4027187499543…
O15533_TAPBP,18.045358278176,18.5971934223815,18.6278276890673,18.6347311365976,18.429021249678,18.3963439005761,18.3946792992861,18.6193597219526,18.8064549487374,18.7940205506961,18.4970279616439,18.5654784060801,18.194810291586,18.5256385745745,18.6281595564222,18.472006044988,18.2988066577881,18.336684204117,18.6091589156589,18.7155176913869,18.5324142690578,20.852826805321,20.5001488866825,2…
O15534_PER1,15.4240981400501,NA,15.7403407363459,15.6020836461495,NA,15.4263815123611,15.5987852383242,NA,15.5726254532788,NA,15.5160709628109,15.3682011615107,NA,NA,NA,15.8721911265199,15.3192999516798,NA,15.9312175966401,15.5423173206079,15.680290620981,17.2543124727378,17.0958461196461,16.9563990981772,16.527192570864,16.9108510251783,NA,16.7125365651431,16.9285030362793,16.5755140585018,17.17…
O15535_ZSCAN9,NA,NA,14.7970819672845,NA,NA,15.3656302752989,NA,14.6859564955008,NA,14.1825349113129,NA,NA,15.2135106241455,NA,15.3925705710949,NA,14.8287205887602,NA,15.2016185304553,NA,14.8106890589166,NA,NA,NA,NA,NA,NA,NA,NA,15.1791039366849,NA,NA,NA,14.6299309538854,NA,NA,NA,NA,NA,14.4915515871756,NA,NA,NA,14.7898957898975,14.6030579870402,NA,14.8593350007177,14.881108835222,NA,14.896827685164…
O15541_RNF113A,19.7479870664495,19.8572703182595,19.9479636963217,20.0043749579411,19.7136474533914,19.9394827713277,19.9888201910522,20.0388244836152,19.9991660780327,20.1706268034653,19.9907266757689,20.0174217843364,19.7222214913315,19.8987552192017,19.889653416176,20.1493353362898,19.8734849923732,19.9170961566764,20.1191781863201,20.0828552518511,19.8559995634992,19.6997230737222,19.49937557…
O15550_KDM6A,16.519071507801,16.3452778664703,16.4156175602276,16.5006583508701,16.7569576580895,16.3366901126138,16.3225741789167,16.1298125544863,16.4450084517083,16.6610219745403,16.3357346161724,16.403747611007,16.5812686372566,16.7411260599932,16.3752546350952,16.3256386569299,16.3742306393951,16.4341326108424,16.5399229001696,16.4593218209881,16.4154227578062,16.2851001438032,16.23510855454…
O15551_CLDN3,17.3489790721163,17.6414311517399,17.9747605523865,17.6986835590094,17.6586764377536,17.8352485306589,17.8049450053234,18.0163478795388,17.842368976755,17.8273697643596,17.5610992265672,17.7258668110207,17.3912113213621,17.9858173875499,18.002155969671,17.6296163542255,17.7572698215671,17.6809316812844,17.9344908885023,17.9744652605791,17.6351520942772,17.1340819699239,17.34185713902…
O43143_DHX15,21.9041405135073,22.0678344584385,22.0644005895243,22.079028137377,22.0690576621937,22.1200555204843,22.0346147290234,22.1888506070652,22.0920395422025,21.9920612735746,22.1838397920967,22.0683261178671,21.930839188512,22.1859552521938,22.0992956914481,22.0465204546924,22.1562020320621,22.0919733138452,22.0592134291277,22.0033120457063,22.1197265835907,21.8850350885136,22.09596507688…
O43148_RNMT,20.0244147060633,20.087947755632,20.101702924868,19.9843199544624,19.9758105189586,20.1081565630042,19.9787037761753,19.9678894352734,20.0040267608986,20.0916038704225,19.9871126437035,20.0246005308689,19.8331052028583,19.9193266453072,20.0655603618729,19.9958702402196,19.977345870719,20.10003829475,20.0509866655896,20.0310975388363,20.1100125531658,19.9866851351707,20.0081613402006,2…
O43149_ZZEF1,17.7438859924787,17.8446690718829,17.8284352069743,17.797885069028,17.7980400199092,17.8732497791573,17.7962907205836,17.9034180475417,17.9360993839705,17.8347983088084,17.8892121750253,17.8981427356831,17.6851390726753,17.9107446430365,17.9841951840977,17.8526355804829,18.0021228871412,17.924096967136,17.7726153641658,17.7778947444735,17.8932443559157,17.7097531939899,17.90051449270…
O43150_ASAP2,17.9221625821996,18.1261109475199,18.0459491952501,17.9342315442453,17.9523866994073,18.0383374062437,17.9734724829203,18.1478973158282,18.0794274532869,18.0646773451399,18.2248463928743,18.0380704488973,17.9541495466416,18.0294750373278,18.0748780325791,17.9567450044918,18.1185865264128,18.1046337704069,18.0251035790967,18.1000531650686,18.0585669489094,17.7550915434856,17.734719824…
O43156_TTI1,18.3885102760083,18.3907212535428,18.3005888142025,18.3015803696165,18.3654415418692,18.3779815206998,18.6082220654977,18.5051554877374,18.3966711660371,18.4576195505626,18.4939185607456,18.3776706805984,18.4154247090867,18.492255782906,18.3801486355583,18.4093256286834,18.4890302449398,18.3068816856921,18.3779916902108,18.3380449596131,18.3978360066828,17.885264006391,17.805668942383…
O43157_PLXNB1,15.473637620676,15.9657313584319,16.0741899657123,15.73666057947,15.5817849065611,16.1274018430557,16.0911148437763,15.9275947381941,16.0152078927151,15.9027925059702,15.8346137388861,16.0270350383958,15.3860915316298,16.0482678696235,15.8569219964339,15.8476513803455,15.935022635054,15.836786819152,15.802175600555,15.9219916484197,15.9546516481653,NA,15.7167319445395,15.77739857497…
O43159_RRP8,17.6319039589124,17.8675922697605,17.8365656841329,17.8937888021822,17.5786881018681,17.9060196860177,17.9623539519632,17.7902556336099,17.8979901034977,17.7930999320202,17.8749059137788,17.867438659431,17.5071768375678,17.9209897004653,17.8468387105737,17.8775510998281,17.9331441056405,17.821507401171,17.8323428471849,17.9519838744033,17.8560919260136,18.4575583379162,18.250704928758…
O43164_PJA2,16.0615033110336,16.1264375455329,16.0892337175554,16.0026761411955,15.2840546342886,15.9408573564716,15.8617685261384,16.0005042375687,15.9543709982949,16.0239086165303,15.7526365804093,15.7614263228814,15.6423577226194,15.872187696929,15.9969050114295,15.9024031669949,15.8612073952187,15.7029819612529,16.1735355691197,16.2334617555097,15.8607941811117,15.4167925963949,15.29524448952…
O43166_SIPA1L1,17.3711121637421,17.4849926609679,17.4903596672636,17.3518041619631,17.1699022734375,17.4959501491738,17.3999797329196,17.4974204993433,17.5401815876596,17.4307134219213,17.4288847151742,17.5553343757252,17.1564044079601,17.4350258607758,17.4983365623939,17.4633692363189,17.4535725816932,17.4226151288491,17.3053630874029,17.4320299402797,17.4691501094996,17.0581559976581,17.0331142…
O43169_CYB5B,22.2341601022717,22.2468663733983,22.2731307918089,22.1496614143876,22.0735624190446,22.4913162156544,22.0384729483061,22.1589224470518,22.2993955144793,22.0844397839824,22.1382437927163,22.4244752341715,22.1978759911383,22.1058575320224,22.3464560672187,22.2289191976031,22.3580533521777,22.317169418426,22.0800865161772,22.1470173835184,22.4096166855456,22.1962999260055,22.4497142877…
O43172_PRPF4,20.7426451200276,20.8750706556493,20.7022462674673,20.8202433601955,20.7063909622201,20.7825758536687,20.8478590914441,20.6556514740965,20.6916426936705,20.8249273330011,20.8795808496389,20.7532582322163,20.814998256537,20.7352611771586,20.7716226312104,20.823880028324,20.850319110369,20.8745879260523,20.8909999631234,20.8402984887177,20.7921534470594,21.2271611868022,20.960154037597…
O43175_PHGDH,24.5206252101857,24.6229684170754,24.4368943426399,24.5114247998782,24.5380014974109,24.4801113139048,24.598755913499,24.5717778309796,24.4519921047666,24.6555204297438,24.6438836627735,24.4712505791061,24.5881979590178,24.5669361229168,24.4289793687013,24.6557559128563,24.6141569800164,24.5127175527515,24.5644473483463,24.7227681171374,24.46193792266,23.6451484773983,23.458843355876…
O43181_NDUFS4,19.520085117899,19.5461290531484,19.4667499721865,19.5950795677623,19.4187957784664,19.5449641080743,19.5939418589727,19.3785560998369,19.4545162551428,19.5701196978053,19.5848718052073,19.5100943654835,19.7084718070772,19.5093101905559,19.4601119634266,19.5740515861223,19.6045437821009,19.6048321880591,19.6670978541638,19.6031773580579,19.4691927374737,19.840206008065,19.6071714119…
O43189_PHF1,17.9134366608197,17.8897185021525,17.6114195763969,17.6287928800317,17.6423574042505,17.657608002511,17.6635731476138,17.7022820323475,17.5381643485373,17.5297460523645,17.7633231752956,17.6684813715737,18.0671297593163,17.7121807042945,17.4520697442697,17.6697236730573,17.817570926169,17.5376134863512,17.8368323549655,17.7967609245831,17.5713111748579,17.3962263025346,17.285941332614…
O43194_GPR39,NA,15.0302608595664,15.1067287689099,15.3890443431395,NA,15.0868224075574,15.4245461660474,14.9596237236429,15.070885051007,15.5814847945793,15.288034587256,15.1646624292887,NA,15.311942026184,15.2025683013041,15.3236341639116,15.3256142934226,15.4136553172836,15.6303169161286,15.2615252133964,15.5055358165897,NA,NA,NA,NA,NA,NA,NA,NA,NA,NA,NA,NA,NA,NA,NA,NA,NA,NA,NA,NA,NA,15.54559924…
O43237_DYNC1LI2,20.9510379357702,21.1305790658669,21.1127054707112,20.9969300079462,21.0340059426737,21.0240981545868,21.0571953799287,21.1158431711857,21.1312724576802,21.1291125850153,21.154861821077,21.0832198121653,20.9807800672287,21.017386695875,21.066765263309,20.9933699181555,21.0811413909822,21.0321638367056,21.0899914648479,21.1280685235476,21.0927452465984,20.9343107952587,21.180381826…
O43242_PSMD3,21.9438496462767,21.8816131398225,22.0925549754798,22.1215056398375,22.006857341868,22.0864328740768,22.0832724405767,22.1290570223034,22.0567076408975,22.1119734305255,22.032719017766,22.0567704823371,21.880460130989,22.1092797147108,22.091818624933,22.0761187347922,22.0110547392052,22.1082607394089,22.0569652452363,21.9606711412292,22.0238210444318,21.5836364575274,21.691700101161,…
O43248_HOXC11,NA,NA,15.9075045639249,15.2835529389914,NA,16.0003445182259,15.7936375080904,NA,15.218235958047,15.5707411309817,15.287172529777,15.2708638390009,NA,NA,15.7491259275991,15.3176952907034,15.6875541723172,15.4538638601237,15.339777674056,15.6652692075883,16.0948439709495,16.8488877814871,16.765972332842,16.2174234895831,16.6920756923995,16.2282090707926,NA,16.9384183867543,16.30438868…
O43251_RBFOX2,15.700045676005,15.1838932190602,15.473498495716,14.8856974930769,15.8450346727855,15.3082924063888,15.3858389818012,15.6653856624779,15.6759854290014,NA,NA,15.5903632097867,15.8533376589316,15.7455309270806,15.3102646011825,15.2697944078452,15.8563359126157,15.7825395451904,14.947982377497,NA,15.6225965353481,NA,NA,14.5087389152354,14.8035609449592,NA,NA,NA,15.285604606179,NA,NA,NA…
O43252_PAPSS1,21.3165707319402,21.1743288017296,21.2075592522792,21.2982389742654,21.3224336109258,21.2509441317031,21.2932770355688,21.3031388357933,21.311268683729,21.2579449666849,21.2568541171074,21.284477418278,21.4509188205226,21.2601831460341,21.2534903755654,21.3093564536015,21.2084417279715,21.2609208755954,21.2998088503743,21.2323578082592,21.3053342554383,20.7959140409786,20.7729585916…
O43255_SIAH2,15.4741261189663,16.2722126359596,15.8334031328636,15.9181051007774,16.2086211947716,15.7416322208144,16.0455803583189,16.1614970958948,15.9226965653915,16.1981820379469,16.1289121396947,16.1910564857926,15.5027427166373,16.0171554900902,15.9066258704498,16.2020695400344,16.3079617217848,15.939986430563,16.0394136464731,16.2734123478535,16.1477580106955,14.9759887575938,NA,NA,NA,14.9…
O43257_ZNHIT1,NA,16.159325487185,16.0849260716447,15.974715625775,15.4304230691507,16.2994362807009,16.0078258236992,16.2258516155719,16.1261152570749,15.7534419651572,15.5160355639172,16.2018481103526,15.2309305205909,16.0457451230087,16.2132221890359,16.0068947950375,15.9218674164303,16.2086581722853,16.0757894510547,16.0515213313611,16.0035719382279,15.9957672830832,15.6794508741519,15.8098708…
O43264_ZW10,19.8708910638916,19.8443904539565,19.6812240732351,19.7972839340295,19.8102266239943,19.790686602384,19.8686340349876,19.7449743111873,19.776154956882,19.9011540736984,19.8283362530252,19.7586883486476,19.9334853102891,19.8280182461416,19.8306863731426,19.8892516038212,19.8361125713171,19.9234831532937,19.8187151305828,19.7475689433443,19.8193110389092,19.2923788880281,19.277326064650…
O43272_PRODH,NA,NA,NA,NA,NA,NA,NA,NA,NA,NA,NA,NA,NA,NA,NA,NA,NA,NA,14.2451769794325,NA,NA,14.5389243290709,NA,NA,NA,NA,NA,14.9076519568331,NA,NA,14.7058340512846,NA,NA,NA,14.4806610478178,NA,NA,NA,14.5427743371191,NA,NA,14.5035306933427,NA,NA,14.4756742263198,NA,NA,NA,NA,14.3374045412391,14.3696159070644,14.4230143712265,14.385122993938,NA,14.3728887719378,14.4305975264983,14.358199628928,NA,14.4…
O43278_SPINT1,18.9934870900513,19.3361603263503,19.299741835623,19.1339141056597,19.2784681812675,19.3157824663871,19.1824294018183,19.2830425993235,19.296412635829,19.4534237411094,19.3189629153127,19.3199919471201,19.0855251090877,19.3604129088038,19.3140787237365,19.265308999716,19.2815434467629,19.2688126548804,19.2795625093005,19.3578967822666,19.2724918981672,18.7622749772172,18.85323417698…
O43290_SART1,20.4249796193967,20.2607578762531,20.3771245147992,20.2651874976174,20.422785667602,20.3760804811434,20.2925035380543,20.2731130789539,20.3302669761786,20.2168797329442,20.3432005407391,20.3141973288507,20.4682260226247,20.3282877994807,20.3695893856579,20.2698202968029,20.3731383725649,20.3865888139292,20.3283543662222,20.2852403196868,20.3322767406085,20.6402962175275,20.4095019213…
O43291_SPINT2,20.7184587431222,20.8426218184539,20.6795606826641,20.7376722253335,20.7456415781951,20.7327190844469,20.7773373134269,20.7435347541248,20.7908654829889,20.9278454328143,20.8671607236006,20.7866048419502,20.6383624419558,20.7996632011489,20.7000661489447,20.8943003876852,20.754546648596,20.6615856785762,20.6560513723295,20.7070647001979,20.6088925537164,19.8463675628631,19.728207777…
O43292_GPAA1,19.467839465595,19.655744662685,19.7113824506804,19.8795029793082,19.6367296841133,19.763550909871,19.7166441699983,19.9592831703131,19.8211997350019,19.8106584641506,19.8651511686388,19.8724827699219,19.5710135799306,19.8249103228767,19.852177603985,19.9027464215171,19.8481746559312,19.8419871674072,19.7190246343384,19.629048747774,19.9056422418786,19.4397450491111,19.7839795557265,…
O43293_DAPK3,NA,NA,14.6271476421959,14.7793304860452,NA,NA,NA,NA,NA,14.6498615203657,NA,14.6433001755524,NA,NA,NA,NA,NA,NA,14.9686966537452,14.7879351194707,14.8118474957379,NA,15.0158668592745,15.0635757546737,NA,15.2339195641036,NA,NA,NA,15.0502940287583,15.2092014691789,15.0062245846644,15.1487235635515,NA,15.1416841805847,15.200032116959,NA,15.1527863202505,15.1911354692597,15.1589036042792,1…
O43294_TGFB1I1,16.1986796978995,16.812488201882,16.5239434886789,16.7611759124398,16.5329628104751,16.4058229748491,16.5464332767741,16.5219158339567,16.6328776127339,16.6808644487758,16.7054247277903,16.6239153492663,16.4269147419209,16.7008661393629,16.4701073767735,16.7098616696501,16.7170346474832,16.6780959184099,16.793672899785,16.7028843943172,16.7115766567294,NA,NA,NA,NA,NA,NA,NA,NA,NA,NA…
O43295_SRGAP3,15.9814162362492,16.020618408862,16.4123885204422,15.7640156694197,16.3356238068503,16.4411762533712,15.7527769821489,16.1818954953719,16.0403140249017,15.7346053746084,15.7878426735846,16.3050459174692,15.7281819919378,16.3254594998824,16.3356551065055,15.9494769192982,16.0320247302428,16.205413513432,15.9210922219495,16.1657918270727,16.4125192548049,NA,NA,15.4055366685799,NA,15.7…
O43299_AP5Z1,17.9493423543196,17.9501199406147,17.6741301249955,17.9609973417121,17.8701224586297,17.7994141896909,18.0639475060314,17.915200628018,17.9280938000762,17.957881998162,17.995124691689,17.8691293475003,18.0332189211976,17.8068247218936,17.8513540912742,17.9597256332632,17.8894064776821,17.714589920312,17.9911566025568,17.9876117433879,17.739614525585,17.24563123257,17.2945293941663,17…
O43301_HSPA12A,NA,15.0342298267854,15.052367337998,15.4810404546308,15.0645527800217,15.2924978401918,14.9715078940535,14.9810214905871,15.0923553625706,NA,15.0566872697749,14.8847094465528,15.0929847137837,15.3364229179407,15.1535198817906,15.180298493437,14.9213464383015,15.4007558596311,NA,15.1318992572376,15.1713149612314,15.0032471043626,14.7685455217362,NA,14.9074515304481,NA,NA,NA,NA,NA,NA…
O43303_CCP110,15.6819319966036,15.7847223633882,15.7918266764761,15.7583999191889,NA,15.8717666868044,15.7203632568984,15.90753335832,15.4930835469995,15.8839343187831,15.6144676030688,15.8318569998924,16.9435101190398,16.008478735363,15.4619623842225,15.7685153389558,15.8610218824292,15.4534988024801,15.8989960351201,15.8675857543152,15.6420351850328,NA,15.3488322716505,15.4563358533151,15.56543…
O43306_ADCY6,NA,15.4148138244578,NA,15.7907326945714,NA,15.7163175178066,NA,15.5418283057248,15.7222109780744,NA,15.4709530682887,NA,15.7501280384461,15.5302248959466,15.725502197938,15.7207794467322,NA,15.5749583082617,15.4531724869763,15.4385676937812,15.5622796199434,15.9733492706363,NA,15.6662186432737,15.8827100055165,15.4653525356899,NA,NA,15.41532839684,15.9807082163752,15.5322675152553,15…
O43310_CTIF,NA,16.4880967902979,16.4010561717585,16.7733417451739,NA,16.0569813237738,16.1430258912632,16.4236293694545,16.1685123799796,15.9595386827356,16.0084558883536,16.3938477940292,NA,16.5127002020132,16.1422817123501,NA,16.4475049382482,16.6722742527372,NA,16.4216044749298,16.1167834768467,16.9921724087128,16.8362563410753,17.0833049849395,NA,17.0303941637371,NA,16.5749973984734,16.649905…
O43314_PPIP5K2,18.8366391148362,18.9930588617199,18.9659055942175,19.0775104361231,18.9061260133758,19.0127692336704,19.1161345188438,19.0982517145123,19.0277484711771,19.1330277207296,19.1037671665919,19.0429070139105,18.8454251354315,18.9443645650723,18.9559454589449,19.1283444519083,19.0077904245348,19.0450781886654,19.1868336670105,19.0250458103308,19.0282615242174,18.8492479627926,18.9180117…
O43318_MAP3K7,18.3558021090577,18.8304353123943,18.8511389259172,18.8713236124438,18.378056210549,18.7265885729948,18.7769877347399,18.8624374387206,18.8920028976088,18.8262006790716,18.8755569532255,18.7751658031043,18.380505817137,18.782141383203,18.78760272648,18.8385557716376,18.7203429810578,18.8176971877152,18.8740874764881,18.8637624676218,18.8011288266414,18.3210401090991,18.3966373119053…
O43324_EEF1E1,22.0361899542429,22.1197193522787,22.1389525223981,22.0510960324929,22.0325435325017,22.1757574536608,22.0724309130942,22.216769258081,22.0956125709214,22.0301581375817,22.2368170705439,22.1181494434476,21.8135898227826,22.1774049486899,22.2596599501278,21.979592046203,22.1875344120311,22.0956203362661,21.8540083790374,22.0582248725077,22.2913311998148,21.8491433407826,22.3161985817…
O43325_LYRM1,17.5148130714496,16.2399275525103,16.2575721349881,16.0479162172511,16.4032269233988,16.4710201940798,16.1152894845645,16.1079003337883,16.1104742141387,16.195141789415,16.1171761483299,16.2914832917626,16.4333336848524,16.3096872510116,16.2430425220769,16.2405771012831,15.990986168443,16.4317348490999,15.8996659246445,15.8622546472101,16.3653630898671,15.713405081964,NA,15.877043516…
O43347_MSI1,16.5141417540848,16.3910958267751,16.5498615228977,16.3644455023877,17.0165784905408,16.8140221662519,16.2029893323074,16.6135855825396,16.6385186673108,16.1176570499265,16.4343798261873,16.7385963867983,16.8306375817242,16.6744715253734,16.5597048252907,16.195973256326,16.3861883717513,16.5723823577357,16.1990453667966,16.4512186264396,16.5984846868079,NA,NA,NA,NA,NA,NA,NA,NA,NA,NA,N…
O43353_RIPK2,18.2993238243925,18.3222906611713,18.3001355811986,18.2880062289354,18.2361203410774,18.2923296877119,18.26378266041,18.3395002942646,18.2416006625661,18.1165970824135,18.2191669413425,18.3251437513315,18.2836087816257,18.204268915799,18.1571821175181,18.3667990364584,18.2279409376978,18.3721147461574,18.2447930559981,18.36972288402,18.2276031570153,17.8577236484337,18.0254871890048,…
O43374_RASA4,NA,NA,NA,NA,NA,NA,NA,NA,NA,NA,NA,NA,NA,NA,NA,NA,NA,NA,NA,NA,NA,NA,NA,NA,NA,NA,NA,NA,NA,NA,NA,NA,NA,NA,NA,NA,NA,NA,NA,NA,NA,NA,NA,14.8854608094553,14.6323401748334,15.0973534936216,14.5936048454973,14.7517077714071,14.6188549583521,14.5451832481679,15.0325882680266,14.9004532540755,NA,NA,14.969120599579,14.8911071257931,14.9340333181287,14.9561275222812,15.1047667075257,15.08053199933…
O43379_WDR62,15.5152485895115,15.5933392277054,16.0652467282583,15.3123764210549,15.5569883107773,15.7529475575082,NA,15.718938102855,15.8547676940376,NA,15.5915897934836,15.8002730821441,15.2501183214387,15.6203525342189,15.7539672654863,15.7044474235845,15.6558354047462,15.6453158006475,15.6242708548191,NA,15.581972795295,NA,NA,NA,NA,NA,NA,NA,NA,NA,NA,NA,NA,NA,NA,NA,NA,NA,NA,NA,NA,NA,NA,NA,14.9…
O43390_HNRNPR,22.8312445899676,22.9020216966103,22.8034767970435,22.8452818781073,22.8414308082953,22.8099972341702,22.8125455868677,22.6806567709193,22.7291159775433,22.7581005480027,22.9577360971304,22.7046638250352,22.9556837352048,22.7922567549985,22.7214628705366,22.7800453904047,22.9373117694636,22.8385907123777,22.9079355723861,22.8740645073937,22.6543283581027,23.0849728825383,22.90449909…
O43395_PRPF3,21.0549562843675,21.0353696991476,21.0526864213889,21.0736861724091,21.0522188296489,21.0198571975007,21.0485458705255,20.9730020199958,20.9241336240047,20.989292820674,21.0329487289035,20.9775898160703,21.1879297986717,20.9646981668401,21.0124965662691,21.0373131380478,21.0601912725396,21.0356084447955,21.1012410645155,21.1123321930655,21.0016983234211,21.5489841726229,21.2732697746…
O43396_TXNL1,21.8638900423358,21.9230150318609,22.0010996094376,21.8999672181048,21.9494873128651,21.9715530105559,21.8800191373965,21.9321129644647,22.0102414770914,21.8978697900629,21.8828999970672,21.9905117201486,21.9254117146001,21.9664521646327,21.9718316940862,21.9196831043973,21.9156084770512,22.0315883056017,21.8971380205031,21.9415562535481,21.9791823553553,22.627000519564,22.4324921158…
O43399_TPD52L2,24.2750847211485,24.2304986213844,24.2397918654483,24.2422856169241,24.3021298692868,24.1458162494504,24.1977098534394,24.2381775107865,24.1321747159733,24.2759225986501,24.2070447369413,24.1306489700659,24.3564328527101,24.1361924176766,24.172337411801,24.2215835528082,24.1785091410184,24.1402676397904,24.2216425891834,24.1822582722562,24.1737712339324,24.5863513237453,24.27853257…
O43402_EMC8,19.8965718963451,19.9547476745561,19.9666804421477,19.7247371881805,19.8943473704835,19.950304264381,19.8095599036401,19.9872275392147,19.9043597545552,19.7663777998751,19.9189868312496,19.8383355290409,20.0338764155523,20.0095613688227,19.9696783244542,19.8742909886135,19.9444190271776,19.9556227235719,19.9048944193101,19.9783906660131,19.9955546208519,20.0073159886667,19.97333769821…
O43414_ERI3,20.2008662679475,20.0474392147898,20.0256570328196,19.8133387550451,20.1590849637268,20.0612971461404,20.0238951899584,20.0769132391996,20.1466944586402,20.0900414098586,20.1724330104179,20.1068016512587,19.9617805108482,20.1268545324227,20.190146313973,20.0336470067604,20.1122262842605,20.188064560468,19.8964524950292,20.017854525983,20.2024937563537,19.5931783656976,19.9627153829405…
O43422_THAP12,16.7725223837587,17.0763854259783,17.109681260703,17.0134213553151,16.6285189759632,17.1295002030851,17.1093141861227,17.1451645053354,17.1496248692156,17.1581039233199,17.2090188141909,17.1384907927221,16.9424582843393,17.0752940737406,17.220842433196,17.1952326365376,17.1084621771815,17.1197875432814,17.1042695252867,17.1745521485217,17.1921429548694,17.0175007823961,17.3229466628…
O43426_SYNJ1,17.5899944988809,17.5181587255117,17.3488166955075,17.3077828474146,17.548484336325,17.2400584317185,17.4792556823322,17.561189132223,17.3941375006559,17.604067646486,17.323711842097,17.5269672663078,17.6786833466027,17.548901643047,17.3703745838464,17.3562008622452,17.3961862260669,17.5380920412621,17.3906966601559,17.6279613537355,17.3321839662011,17.4348053261519,17.2444696879845,…
O43427_FIBP,17.4503817744083,17.405379293957,17.6652484616686,17.456003703687,17.6001412101371,17.676162272467,17.3081931198291,17.6005148422241,17.6712897645452,17.2984106875253,17.6086334486546,17.6909741893661,17.6110980790454,17.513769934032,17.6690493338083,17.5122382917738,17.6125500797761,17.7636392922391,17.4167200093923,17.3240775277721,17.7485328176107,16.1532452095677,16.8002512686912,…
O43432_EIF4G3,18.1938152277404,18.3235668586256,18.3192456959966,18.2486955149905,18.3912960302838,18.337405053109,18.2469297149667,18.3941782274159,18.3637415543629,18.2183734608269,18.4156302996829,18.3009081776135,18.2635275308142,18.4201375294321,18.368059909655,18.1587009278557,18.4151469397301,18.2791165075627,18.2482618342348,18.3627560173131,18.3125855193385,17.7824206549887,17.8707913851…
O43447_PPIH,21.5746000767454,21.6040359498874,21.7003114621979,21.5699132716747,21.4764627519189,21.6959725024636,21.6696922981326,21.6166238197208,21.7586997618622,21.5959764370423,21.6257323966152,21.7539164231218,21.5488531715579,21.5834654723281,21.7605296189561,21.6156495824224,21.7154853768945,21.6803332045028,21.6283585876471,21.6366125401926,21.6344415650629,21.884119657108,21.91896435047…
O43462_MBTPS2,16.0058072624529,15.1818960340568,15.0491945993956,15.2482376744267,16.1291844734727,15.166146088708,15.1170027797603,15.0028582304359,15.2066577154221,15.1807259711979,14.9429773827619,15.2784576425496,15.8434956519976,15.3440641113184,15.3200415898083,15.1685751071564,15.2563545243648,15.183305831541,15.0892698655314,15.0827025742062,15.337468729217,15.8110599468762,16.08686538511…
O43463_SUV39H1,NA,NA,NA,NA,NA,16.345316710072,NA,NA,NA,15.8896106755835,16.1661070152929,NA,NA,NA,15.8577969605099,NA,16.1227764140363,NA,NA,16.05374214122,16.1536438685336,NA,NA,NA,15.677745218107,15.400629187461,NA,NA,NA,NA,NA,NA,NA,NA,NA,NA,NA,NA,NA,15.4427708613723,16.537706388731,NA,15.9778309967191,15.7710072397953,15.3324725364495,NA,NA,15.5907342181047,NA,NA,15.7047117445699,NA,15.8942634…
O43464_HTRA2,19.218601186293,19.3276456751476,19.1238494252106,19.351330387762,19.4134787056603,19.2870354993161,19.2931398596797,19.3034544848603,19.3128238422833,19.1136309275608,19.3858094801991,19.2087448824492,19.495733443122,19.2973191599107,19.261269242835,19.1652314610456,19.4053680185267,19.1535672194523,19.2821006896088,19.3889295863901,19.1433024397018,19.9471719555138,19.7280757989257…
O43482_OIP5,16.265971455623,16.7089492046234,16.7148534744919,16.8688625534595,16.2550990449111,16.6672900923749,16.4986781953541,16.7509222906247,16.4700315260923,16.5728770993302,16.2851585811488,16.6553328205171,16.0407574971145,16.453553621874,16.343790803787,16.7066779302369,16.518066717658,16.547500570179,16.758603919873,16.7931155384809,16.4858603143015,16.1943832601394,16.0367497175919,15…
O43488_AKR7A2,20.153381735262,20.5396251134722,20.4487614247875,20.4260663805952,20.3022590274721,20.4700209694208,20.4574950291479,20.5575830094282,20.4996043569618,20.5736704576228,20.5891388098517,20.4821647754524,20.2273691677886,20.5092041734626,20.4919516464214,20.4400106059326,20.5152394296181,20.514374502204,20.4564586556958,20.6020920347266,20.5442808484753,20.1124585166706,20.2367365050…
O43491_EPB41L2,19.9066518912178,20.3696465710202,20.4322489506578,20.1815380951956,20.3103962266273,20.4364097076166,20.0921402054249,20.460480576283,20.479399180614,20.2462179904633,20.4347415773488,20.4569130936894,19.9051395975891,20.4063730864944,20.4317236697158,20.1198343213551,20.4248400560153,20.395006465972,20.1942342768785,20.4976094911965,20.4090394244877,17.207719546533,16.99057806869…
O43493_TGOLN2,17.7844138569131,17.4569746533223,18.1491437878501,17.7097258216947,18.2181531139032,17.9959925314847,17.6651976851734,17.7878308988567,17.9762494345443,17.6233360157067,17.6067544251049,18.1032249424507,18.1415619496989,17.938323770141,17.8298710142302,17.4499592955945,17.722027743318,17.5127101454199,17.5325451842108,17.6755642979274,17.9388038707393,18.4946529606606,18.7479310153…
O43502_RAD51C,18.2522345704799,18.0005591747598,17.9860360967187,18.1569883864182,18.0654992996769,18.0465027374046,18.3381603448524,18.0627235646519,18.0681887974822,18.1168312576558,18.1672606846882,18.0514460242135,18.1623606711679,18.0292014857327,18.1182815642972,18.2257407154269,18.1025200792049,18.2065385610311,18.0349746910695,17.9745203673042,18.1509115275397,17.2867248591038,17.29409704…
O43504_LAMTOR5,18.2589439036761,18.022843735077,17.5170270430415,17.9670494101356,16.9613731738219,17.7337183149137,18.1195458593436,17.342160252226,17.759039965059,17.5212114297584,17.9488203945718,17.7228199783927,17.5585949766962,17.857178812756,17.7259705134283,17.7712785356142,17.9487226345743,17.7995757634612,18.1384984174116,18.0714137332126,17.8723570343141,17.702734008972,17.335897599060…
O43505_B4GAT1,18.8685518286319,19.0853094811744,18.957040732732,19.0034912607411,19.0444157824286,19.0220534081044,19.1850573287913,19.0096395613434,19.0681780018086,18.8448192491479,19.109185512491,19.007285194711,19.1368954960361,18.9473240726431,19.0428398069852,19.028892945452,19.0907023223495,19.0706716254603,18.8496321052456,18.7982820674732,18.9552435865499,18.1274135705671,17.948308709586…
O43513_MED7,16.3425363156871,16.1861231540182,16.0252565645858,15.8132644637379,16.0364597000263,16.1549957218162,16.2599133557715,16.2807350217075,16.2494256828816,16.3152157211385,16.1460786905577,16.1357472566543,16.0457909959695,16.1270008283765,16.1133385567432,16.2653830546205,16.2852644037712,16.1851147900388,16.3457270677774,16.2139992878889,16.2881534386125,15.9472216269015,16.1931853471…
O43520_ATP8B1,17.2094321246259,16.7441978262939,16.2016498970628,15.686283796905,16.4185276854076,17.291175443041,16.3245170345192,15.9652987181616,16.1611065425035,15.9306365863765,16.111607327394,16.0025333211637,18.6774513864116,16.2642540423029,16.2506026600758,NA,16.8130978303334,16.1980042090808,16.1265962051434,15.9976122258079,16.3259550203977,17.4360581216388,17.6091547244447,17.39592374…
O43521_BCL2L11,16.2102037247089,16.4030663038287,16.3926371441438,16.430796316444,16.7817790079292,16.5026438846156,16.2810517005958,15.7113732695717,16.5096401300329,16.5273530695868,16.1560284635764,16.2731317594516,16.6485273091025,15.9011633256921,16.3305284792462,16.346175359041,15.9788548707289,16.3880264379613,16.410501806853,16.2827087592492,16.3657795796749,16.5645335639193,16.6002384130…
O43524_FOXO3,17.0557462648774,17.5162654190744,17.5037775308573,17.6109891395142,17.3436766460346,17.4827746036284,17.2372838001675,17.4321855104021,17.4987991991778,17.5406949063363,17.1846191467055,17.5905306520249,17.3447221539671,17.4127423654441,17.4374737586624,17.3686784566738,17.3625211932681,17.4788564559089,17.569671187691,17.5544913398551,17.5397446319674,16.0085455173944,15.8073458224…
O43542_XRCC3,17.6492063710603,17.6149120392447,17.5439239635947,17.7076976907129,17.4426143176731,17.5372721197565,17.8928488437383,17.6610184409561,17.5592410264513,17.6587284988804,17.5416224788782,17.4393585464606,17.5799546194659,17.5932931652487,17.5825883325014,17.7249549174243,17.5701530043007,17.7166617499087,17.6922561078291,17.6134354310495,17.6992588648792,17.1535249952262,17.113577426…
O43566_RGS14,NA,NA,NA,NA,NA,NA,NA,NA,18.0004044646545,17.5039996373498,NA,NA,NA,17.2220806519618,NA,NA,17.5692147031373,NA,18.31984590794,NA,17.9900804536925,NA,NA,NA,17.8683795759418,17.6357979753343,NA,NA,NA,NA,NA,17.6367277947075,NA,NA,NA,NA,NA,NA,NA,18.0984567653418,18.0183701712302,17.8167053028061,NA,18.9424606824385,NA,NA,18.9814788759606,NA,NA,NA,18.7018790813716,19.2277008761012,NA,NA,NA…
O43567_RNF13,18.8327994373049,17.8095224560025,18.0167566204066,17.6399666876817,18.2287751400657,17.7906167425032,17.943466117244,17.9644818671281,18.014395852428,17.4089763881072,17.6781337808382,18.0132190747406,18.5526028574852,17.8008472097674,17.9783987645065,17.7456965219607,18.0188006493702,17.9395226115033,17.7058029937258,17.7178061502803,17.9857584681262,16.8245830648454,16.97512331822…
O43570_CA12,17.639337914041,18.8615458645928,18.6242574869169,18.7108395092927,18.4795311770949,18.5320830662367,17.8598872228807,18.9260784949471,18.7661375477389,18.6689358803092,18.6373956251958,18.7952319165684,17.2855280497483,18.9019528110835,18.4942297299301,18.6914317584226,18.3099098134579,18.2877878087138,18.3722795303962,18.8736176415678,18.7395777435036,17.9752221791662,17.24154222058…
O43572_AKAP10,17.8332520362539,17.8034935815406,17.6299763989581,17.8239283557592,17.9210440224132,17.7921142052423,17.7606459953721,17.7545305343365,17.6722387215831,17.7011190128076,17.6146462862541,17.7799332793666,17.7360698268374,17.7486062286071,17.6665104525076,17.7368406469617,17.7452262391382,17.7561286618722,17.7402324940181,17.7668432219968,17.6623471727136,18.1929852520973,17.95820931…
O43583_DENR,22.3259873667761,21.9610305341887,22.2217892256674,21.9458865863345,22.4193981971761,22.1463340024156,21.9451723689788,22.0831014411702,22.2295792509137,21.9404150905248,22.0529940507256,22.1580573046412,22.3340767646164,22.0582120999327,22.1353736423976,22.0194618073805,22.0314848157893,22.0792885395332,22.0255167781773,21.974634940885,22.1024879725989,22.2462898384689,22.22407661752…
O43592_XPOT,21.1774824983686,21.0785715677981,21.1001476752247,21.0316577449726,21.0950143496851,21.1816734802872,21.1788697963572,21.2045460675224,21.1771153633317,21.0749594919535,21.2420878950452,21.1911442320832,21.169189700509,21.2362763345253,21.239668704894,21.162803553922,21.2495979373545,21.3225604726369,20.9041364560789,20.952223534807,21.2992839678597,20.2579566228146,20.9159711411939,…
O43593_HR,NA,NA,NA,NA,NA,NA,NA,NA,NA,NA,NA,NA,NA,NA,NA,NA,NA,NA,NA,NA,NA,NA,NA,NA,NA,NA,NA,NA,NA,NA,NA,NA,NA,NA,NA,NA,NA,NA,NA,NA,NA,NA,14.343097694988,NA,NA,14.316111648613,14.3297138568676,14.3425752659122,NA,14.3254373479297,NA,14.311806604393,14.413241172255,NA,14.2218184276807,NA,14.365384306703,14.2516076377233,14.340905060457,NA,14.3022387290943,14.3414010261577,14.2948399849432,"HR"
O43598_DNPH1,19.8604659482447,19.9961250887591,19.988011966175,20.0060357550917,19.8844812945098,19.9645950341213,20.0144701789978,20.0206094799814,19.9402517347694,20.0883772846893,19.97220392218,19.9821703821864,19.9247640232747,19.8800929501141,19.9676548503702,20.0114425885316,19.9029320156928,20.0542820588225,20.0016075362631,19.9602159417507,20.0652175556661,20.3454895659539,20.509546645283…
O43615_TIMM44,21.0182907123406,20.9874622461565,21.0033649529961,21.0786067920943,21.0649452502892,20.9412517338641,21.0214500706387,20.9933951482787,21.0237022722097,21.0265688097437,20.9626140544045,20.9626235748888,21.1683706149449,21.0193133810489,20.973526439371,21.0222979824081,20.9276277994154,21.0173782448394,21.031945522944,20.9438384437967,20.9946840495027,21.6487021267065,21.5895812723…
O43617_TRAPPC3,21.6346009945222,21.445148028552,21.4041968232817,21.2034000580018,21.4297078362182,21.525059133599,21.3654294223074,21.5237901063284,21.5349700142356,21.3717749579259,21.4870883709506,21.4962680424301,21.5161619155259,21.4274022428975,21.4482468264447,21.4123195213743,21.5137621032355,21.4215952912624,21.4176828232776,21.4174808508409,21.3365605004011,20.946724916022,21.2470641367…
O43633_CHMP2A,20.3166746932089,20.5169638077232,20.5337629539391,20.3169479216208,20.5771182616857,20.4817659431805,20.353525666093,20.5749176459162,20.3929146277061,20.5200981528709,20.4747609420869,20.4853404449996,20.2017753709692,20.5035956235935,20.490391775459,20.4083568030776,20.4489675278109,20.5336736494901,20.430283502535,20.5305860790422,20.3618315140911,19.5896068017246,19.56600356689…
O43639_NCK2,17.3932068574384,17.4063246600095,17.6195377187246,17.4896093918872,17.5098682735534,17.5464312675003,17.5963922929048,17.6767685498256,17.6225255485917,17.4434061593616,17.5973751656435,17.7453269282246,17.3550256740895,17.5743649497047,17.5358456892586,17.3684957926631,17.5288026045189,17.4883723090218,17.4554431458487,17.6091217766348,17.5318794844583,17.3105415620931,17.7116121458…
O43657_TSPAN6,18.0266755622504,17.1141314173473,17.404059906398,17.0011456993114,18.1560383973729,17.4454375593787,17.5204386288385,17.2714742051401,17.3078045108912,17.453568344632,17.2310983422457,17.5368119142766,18.2268730601893,17.6309893342522,17.3548534077398,17.4121461738449,17.1931997526293,17.3448292626127,17.1387577283307,17.2109865020153,17.3826141590788,16.6323056198163,17.3995188787…
O43660_PLRG1,18.8668306095078,19.1310902455816,19.087475165392,19.0695976510932,18.9366913589387,19.1101215533016,19.0562630951765,19.087185505466,18.9219790140165,19.0595502634019,19.1340726591861,19.0428253880116,18.7627308879621,19.1643488593736,19.1073042487045,19.0382516625896,19.1160771761947,19.1182987521473,19.0485450159074,19.1915945253621,19.1131124236042,19.4599581560805,19.59733207512…
O43663_PRC1,19.0577966723785,19.0261265915011,18.9568370436983,19.159314810183,18.7869358972315,18.9465407598649,19.1116159587215,19.0438385440102,19.0654502576878,19.1254205159411,18.9950920769398,18.9619455497351,18.9589798769093,18.8595083789006,18.9880542940767,19.0998700123747,18.9694927504815,18.9189546085341,19.1309520322203,19.0588294254079,18.9558627602492,19.0629873962257,19.27040496401…
O43665_RGS10,17.4174236613832,17.3615615476843,17.3524375410969,17.4819404795252,17.2500698464265,17.3105900571358,17.4595960468631,17.3507616822547,17.3651721852776,17.4676721342964,17.3666887224341,17.3357374210226,17.3864002839129,17.2562031360647,17.3601268007706,17.5316674749279,17.3510711995943,17.2554390695458,17.5485806023328,17.387634777992,17.3732424946179,17.3626864025893,17.3790942619…
O43670_ZNF207,20.2285860678564,20.4648078505412,20.5708082335124,20.5716148748434,20.2634204005539,20.5330452542634,20.4930988081794,20.513900077138,20.4633632911435,20.6624659515157,20.5073516657644,20.414148524248,20.3798975352003,20.5526632246839,20.5009092744154,20.4936989897421,20.4803829360238,20.4639651551357,20.5280923513236,20.6051239528223,20.5615188129705,20.9695271968078,20.7319415970…
O43674_NDUFB5,19.984098769585,19.8182146084149,20.017105332953,19.7392033688309,20.1049105482018,19.9905669427131,19.7299931330524,19.8938439019041,19.9000558511207,19.800384128603,19.8439569555947,19.9535282807691,19.8787154596158,20.0287335812353,20.0299623986408,19.8222784097573,20.0080614037677,20.0755551594784,19.8772765965031,19.8089765446793,20.0311268627974,19.5956220963745,19.80552624810…
O43676_NDUFB3,20.45382378085,20.8322262334904,20.7580852814552,20.6831592573698,20.5196084114209,20.782160221866,20.6121825844448,20.8258864266645,20.5459326404603,20.7332409966221,20.699948233038,20.7124458621057,20.5264029809044,20.7239512703647,20.7067598440833,20.7686058393701,20.7834463991104,20.7851177582714,20.6675373316747,20.8443957273495,20.7742358068131,20.8384923780099,20.823495582783…
O43677_NDUFC1,16.0992123386778,17.1148984617121,NA,17.3174984764696,16.0069056487205,17.5040213399946,17.3795110995141,17.0162141858839,17.4925763215769,17.0313490399106,16.8203194446612,17.1917245042055,16.4790021909096,17.2381755887333,17.1600522368986,17.0695169041889,17.0684526232048,17.2767264533944,17.190190827794,17.3090159902805,NA,17.3994232296787,17.8342529053349,17.6965488945497,16.791…
O43678_NDUFA2,20.6998424579644,20.9166384437365,20.5432218037781,20.8885008970343,20.6629730662726,20.6299195510191,20.7639614256595,20.5560788786237,20.3712302708558,20.9409418754385,20.7623754627809,20.4657749496087,20.6816088907673,20.6360648341584,20.3517170600775,20.7826759030495,20.7786984743601,20.5297947710223,20.9733347503956,20.9355655475458,20.5483693635005,21.1408308637384,20.38285605…
O43681_GET3,22.1000558462713,22.3483127097314,22.3541769432422,22.2115392726191,22.1935347207232,22.3216719625839,22.2519739753175,22.3571587334462,22.3858734043383,22.2244431066707,22.3846888336781,22.3389697874128,22.1271965517857,22.3037044538181,22.3499357130675,22.2165173132452,22.3786196739859,22.3717938768413,22.2154141045245,22.3087818799122,22.3945966936807,21.9223462531119,22.2067295262…
O43683_BUB1,16.4971866866117,16.9011849538945,16.8378954387,16.9832314254807,16.2749598965337,16.7547241583725,16.801725553851,16.8916288296415,16.5805836818416,16.9626404026842,16.5475428762375,16.6598595754061,NA,17.147341687708,16.6354984348509,16.9210188712767,16.6630383674962,16.7820074160966,16.8801696071887,17.1258686841815,16.7351494681395,16.9236878093399,17.0014367457766,16.685427744186…
O43684_BUB3,22.6727177093344,22.805311544033,22.7665016411397,22.7746240675809,22.6401596087274,22.7200983343403,22.7443080030916,22.720692651061,22.7148877386861,22.7817550724128,22.7657154630585,22.7067010665802,22.7813250292906,22.713770538824,22.674207584294,22.7230777457264,22.7196628708134,22.6880813194902,22.7492409321142,22.8220241236081,22.7258894118819,22.8479792022593,22.7790195317064,…
O43688_PLPP2,16.3593257132582,NA,16.5246585973072,15.7456140637547,16.5608562437191,16.0880863036347,16.3342429921641,15.9581092943636,16.3163053026616,15.5082171408272,15.072807543054,16.1383774049578,16.1764525847864,16.2744568202912,16.2219927837144,15.9303379352352,16.0625656948164,16.0624384123408,15.867216821415,15.7051851413017,16.2940403143214,15.492426279463,16.3073900161977,15.643669760…
O43707_ACTN4,22.78430464775,22.887392040732,23.1636565881345,22.634777538365,22.9661858539098,23.1441136039496,22.6869826605686,22.9863073501223,23.0968806774195,22.6634738170299,22.8530498199047,23.01921620572,22.4547091170122,22.7159905223962,23.1425235681767,22.1991585908687,22.6798370618356,22.9387480577822,22.5870585707699,22.6614522647069,22.9631766713759,23.599430416016,23.1971631515914,23…
O43708_GSTZ1,20.5063917177769,20.7750776340636,20.8335834918422,20.7025202346968,20.7364032724548,20.8911604183124,20.7889567754783,20.8884291747416,20.9447431337055,20.756575550627,20.9531670042475,20.905965659545,20.4485128803461,20.8559102903855,20.9500308434991,20.8009126175823,20.9570767410469,20.8869532047624,20.7773267737345,20.6379737999781,20.8947313182355,20.0376248452991,20.24560920820…
O43709_BUD23,17.9033560378149,17.696667138747,17.7957992601601,17.7254304997009,18.1085181578042,17.7720480575386,17.7090408961557,17.7407324304633,17.6097578702749,17.7032426678537,17.7515568444686,17.7909861254552,17.8717007758778,17.7866388352499,17.7218943970877,17.6517989432227,17.8219296440926,17.8686864809619,17.6812375883832,17.9057326454018,17.7924258758387,17.9389402075338,17.8934705398…
O43716_GATC,17.807179493738,17.8826619088981,17.8003619527071,18.0708256454978,16.8734471202574,17.8600292658658,17.8757287143267,17.6162330280026,17.6246853587404,17.8737848766847,17.872246732731,17.7217965926643,17.764597196813,17.8960869000816,17.8075386743094,18.0271226986488,17.9415918945946,18.17111776955,18.0174439655301,18.0363672933531,17.6391223878078,18.543688310912,18.2172285788391,18…
O43719_HTATSF1,21.5805704539805,21.1629953990283,21.3024355836391,21.2408544066972,21.4294910956201,21.3045031304209,21.2056365656809,21.2038965673902,21.3346030517246,21.2188493224462,21.1980733387054,21.2744875393774,21.5113530453119,21.2259967251608,21.2980942005645,21.2460453308017,21.2022792681486,21.2773036180452,21.2604052592435,21.234172682986,21.3494743725971,21.1194861643851,21.03637358…
O43731_KDELR3,15.5291686455537,NA,16.1402885092349,16.146239720987,NA,16.0319004041451,16.1089363116533,15.9914093044677,16.1034803833,16.0169535185538,15.6857695687047,16.230003753186,NA,15.8666685680043,16.3925383403389,16.1612358815701,16.0126726416472,16.2228517874406,15.9297694473561,15.3093246987693,16.0124435103699,NA,15.5928915236651,NA,NA,NA,NA,NA,NA,15.233881473079,NA,NA,15.431377647560…
O43734_TRAF3IP2,14.7230066717765,NA,NA,NA,NA,NA,14.74591440792,NA,NA,NA,NA,NA,NA,NA,14.8959725070623,NA,NA,NA,NA,NA,NA,NA,14.8265687994676,14.5848676002691,NA,NA,NA,NA,NA,NA,NA,NA,NA,NA,NA,NA,15.0832121660189,NA,14.7180267783012,NA,NA,NA,NA,NA,14.7669010480079,14.4441313491387,NA,NA,NA,NA,NA,NA,14.78734457226,NA,NA,14.6701622198207,NA,NA,NA,NA,14.6881885441149,14.6450375207954,14.6787915368815,"T…
O43741_PRKAB2,17.2958026021911,17.5436491243454,17.1403467908101,17.5589331265292,17.4407614781612,17.4262790412139,17.6056257879373,17.5094707047972,17.4480787256923,17.4622313377465,17.4130932517666,17.3988233865689,17.2829449345414,17.405831684305,17.3898892339654,17.5609310377557,17.4185541970567,17.351858623703,17.6257264553931,17.5304714177358,17.4737796987841,17.1648467911942,17.1049709004…
O43747_AP1G1,22.0607298680938,21.9622806713749,21.985901785574,21.9589783091839,22.0619233530045,22.0684232157378,22.0705138299445,22.1067434306299,22.0469977804884,22.0880708144515,22.1430110756275,22.0504234009479,21.9048105967386,22.1578845868385,22.1197927554606,22.0644223046792,22.080094575419,22.0799610897711,21.8873956815306,21.9221951920526,22.1428468962653,21.4046299060572,22.03222335680…
O43752_STX6,19.2056891992213,19.1822601057576,19.2059824242877,19.4055302159596,19.183027971778,19.2526713289952,19.3160829016678,19.2723286423381,19.2922401419353,19.2723488342945,19.1730495577533,19.2178535899131,19.2780991267826,19.3169113209963,19.2685028745918,19.2606162965744,19.232932013011,19.3435606244368,19.3933638360014,19.3568845441508,19.2633545698194,19.8288512324809,19.462597063755…
O43759_SYNGR1,18.303100829698,17.38910225433,18.3238568746451,17.7438143432446,18.5651008558837,17.9332558080379,17.6496790133381,17.7832050000358,18.1613476874696,17.5912260645749,17.2669408404798,18.127538103023,18.239770964928,17.8602402624986,18.1725692461387,17.462643044859,17.8271593197663,18.0633892607793,17.4722888277205,17.2271644953402,17.6409785592227,19.3068977198155,19.5091734331329,…
O43760_SYNGR2,20.7237347366775,20.4948330830153,20.9802834453414,20.8604783965057,20.8729433934462,20.8143192358051,20.7242894972376,20.7527713144162,20.5612128196824,20.8099118165546,20.5539757172185,20.8742607704771,20.7100365201266,20.8914381683808,20.9087126825831,20.8220647058002,20.888526894984,20.7806203865316,20.7328341478508,20.7988700344197,20.7645345567457,21.2673892175638,21.357868389…
O43761_SYNGR3,NA,14.6895408959954,14.9056967527805,NA,NA,14.9717504737239,NA,14.967923072609,14.9117332983999,NA,14.8875674756711,15.0119241482423,NA,14.9992539194716,14.9145320547239,14.7280739036466,NA,14.7861500894017,14.8315818463525,14.7848403985577,14.9854538980339,14.9872889316566,NA,NA,15.067431953578,15.1955272975405,NA,15.0155886025551,NA,15.2754136821319,15.2475135092031,15.31922148474…
O43765_SGTA,21.9830197863548,21.9520406048609,21.8785469291486,21.9595953347149,21.956986834664,21.8615366889075,21.9578891886209,21.8915899932016,21.8405165091526,22.0134614224371,21.8776135684105,21.7750551411464,22.06549180778,21.7665544159594,21.7886075460826,21.9469270907163,21.8439974866838,21.8728172519383,21.9703342702362,21.9124637995319,21.8405056342504,21.9502997765297,21.760786104194,…
O43768_ENSA,22.2754327787917,22.2902075094799,22.1898586168487,22.4073276702996,21.8745081733712,22.3525060406361,22.3657089797928,22.0270378848764,22.0098483820679,22.4494694967205,22.221078073809,22.4577903826057,22.265236965968,22.2717600816408,22.1722280113072,22.2556624303552,22.2950414252586,22.2081205496376,22.6013859806164,22.4347771306875,22.1101494100609,22.8483860268474,22.434534359314…
O43772_SLC25A20,18.3969891337204,18.0789116513543,18.2104288815192,18.0915862003381,18.122066249144,18.1204491260141,18.0311751570489,18.0301303449959,17.9543863682182,17.9460015024705,18.0684767092938,18.1023891709214,18.4904307622242,18.0948288544747,18.1536130506693,17.9629385749397,18.1123853524511,18.2436122783945,18.1503353534904,17.9582193019319,18.1239632484622,17.9138517909414,18.1550142…
O43776_NARS1,22.1721533433549,22.3044777562382,22.1358108919846,22.1413921833446,22.2475736482476,22.1609638887513,22.1530837314874,22.2302848540469,22.212474846093,22.2293940452685,22.31975840098,22.2152457307435,22.2172321034701,22.1938307461599,22.1854162680899,22.1878761338027,22.2712557429597,22.2051514603697,22.1629562670401,22.2178383614968,22.2089933757447,22.8152225128844,22.847972855536…
O43791_SPOP,NA,NA,15.0965990909426,NA,NA,NA,NA,NA,15.2749286291257,NA,15.283526755684,14.9969767734909,NA,NA,NA,15.1494075033033,15.1092494152134,14.9855064793688,14.7568187649304,NA,NA,NA,NA,NA,NA,NA,NA,NA,NA,NA,NA,NA,NA,NA,NA,NA,NA,NA,NA,NA,NA,NA,NA,15.0752480602222,NA,15.2025741033606,NA,15.2290059456854,NA,NA,15.2461470236574,NA,15.2569810849069,NA,14.8643991865908,NA,15.2568690946594,15.4678…
O43795_MYO1B,20.9086820825032,21.0573701283588,21.3618596479391,20.7501095953771,21.2062222927824,21.4348971682342,20.7608728216844,21.1502211146161,21.3646067396866,20.8523248281031,21.1125584044928,21.3374153529484,20.7771342296811,21.2267878310769,21.4653921669026,20.7759951117913,21.1403619963148,21.4156037399977,20.8386117541104,21.010936015369,21.3643887594934,20.2916334668641,20.4495232398…
O43805_SSNA1,19.4318662219372,18.6328540899594,18.8392529514893,18.9503198677425,19.1948167293316,18.6219254780293,19.0679882528056,18.454552837772,19.0148342613596,18.694466251275,18.4863453958686,18.5747112507636,19.3695946923325,18.5426726745252,18.4798034772603,18.8982375670013,18.5652787548048,18.8522710525494,18.9741295577274,18.3854795228831,18.6364655843106,17.9552983990063,17.79922792045…
O43808_SLC25A17,17.010967181479,16.637806992859,16.714422114899,16.5017928777463,16.3638365009196,16.6992572069274,16.5560403509547,16.7908995307491,16.7243757710071,16.4633938393657,16.6229066006602,16.7033440313195,16.7877420418795,16.7177789502216,16.7451788590807,16.4838542503721,16.4766466584008,16.8491052516587,16.3980809365929,16.4413247884569,16.864992380732,15.976605954018,17.21408115529…
O43809_NUDT21,22.7428804977159,22.6056000863776,22.7427759873618,22.7025184534201,22.6987402577719,22.6635097323706,22.7636774695215,22.6714378102,22.7570221206006,22.6400562829584,22.6893945713993,22.7024443732629,22.7095965589142,22.5693425678276,22.6266399460143,22.7520769142686,22.5853835232564,22.6990735660994,22.7197459348109,22.5100001650571,22.578101373656,22.7656300893991,22.840958243680…
O43813_LANCL1,21.5188663822948,21.4354228079891,21.3927898205031,21.2436859093147,21.4189701373008,21.4840735481883,21.4217741868559,21.4394605623907,21.397095481377,21.4137561773296,21.3688662396961,21.4413739195549,21.5328063245282,21.4087639239833,21.4423748107781,21.3546928802395,21.4055799752534,21.4694018967807,21.264619948597,21.3480220465447,21.4896600441204,20.8750934204111,21.4110243759…
O43815_STRN,18.475113005812,18.5647231237302,18.4729487256627,18.6860560831562,18.5405073582867,18.5140702624002,18.5222786649756,18.6013169388523,18.5607950519293,18.6694192721201,18.6036962150227,18.5373167787547,18.6460497731008,18.5267458430083,18.5595874416366,18.5649634048329,18.5427747304267,18.6099601726276,18.6459658080716,18.6566980084481,18.5723511402944,17.9674625535285,17.94304431874…
O43818_RRP9,19.1886408237414,18.861957849227,19.0548758731947,18.909949588023,19.0989606133505,19.0678175958029,19.0983204492376,19.0959479136356,18.806467758388,18.7228323848114,19.1490909563508,18.8564380831137,19.0070707044469,18.928817177154,18.9891518798637,18.7509630476553,18.9787825709398,18.8721280161738,18.5040302696951,19.075303128683,18.8003835442882,18.7880217690852,19.2772532285355,1…
O43819_SCO2,17.8613088198377,18.2192998416376,18.3427686392174,18.3883447567955,18.1192476019924,18.4399629193894,18.3877180178889,18.3122345488677,18.3512828669088,18.5230423574946,18.1511632408064,18.4525678983303,17.6872649796977,18.1802127263086,18.4206116375339,18.4076704857476,18.2549772628025,18.324182102867,18.445029978214,18.4459045052794,18.4141443581487,18.4864656468976,18.346069461126…
O43823_AKAP8,18.1376723264961,18.2441799262103,18.2891433809696,18.37403326198,18.0550865299048,18.187261306503,18.0911606334245,18.130345343216,18.2790345912913,18.1290277029765,18.0710620857162,18.1945299770342,18.1247454973617,18.2197924554956,18.2781474307321,18.2192134470045,18.2544812369287,18.2964649253915,18.2652365474831,18.2883867439422,18.300332818602,18.8118772652792,18.5677033139676,…
O43824_GTPBP6,18.4772443359233,18.3472172179628,18.3675692847803,18.177977773974,18.531950118321,18.4047495195054,18.18263896308,18.3575024595372,18.3870573395035,18.090112084173,18.3273751751072,18.4389881323615,18.2755510749533,18.3351644404357,18.3766654392382,18.2554584448711,18.4045673836385,18.46590557062,18.2116187676915,18.270155060426,18.357911026658,18.2453681630417,18.4947368810606,18.…
O43826_SLC37A4,17.9315160269574,17.9151134478854,18.2240951795431,18.2273003793622,NA,18.4806771623346,18.0873293976995,18.3190092885158,18.3753309249103,18.2635288432363,17.8652742042021,18.5709037236763,17.9682483879027,18.4761735390925,18.5604288556477,18.1145675117757,18.2687063656766,18.5781544327537,18.3714734156963,18.5048422126939,18.5021208910054,17.8818269566407,18.2015246401133,17.6176…
O43829_ZBTB14,16.6436174144181,16.2977907440322,16.3181249352371,16.0170352681417,16.3733136123233,16.3248791409598,16.174291094566,16.2969145534352,16.2457068734677,16.1316916460118,16.3522404503609,16.3147714047071,16.5635612664456,16.3065972340038,16.2873545256547,16.1621814606016,16.1377339523545,16.2784151952242,15.9391502924711,16.2096717129188,16.3517466402629,15.7001051708503,16.179241311…
O43837_IDH3B,21.0803207250498,21.2696847277088,21.1918310234597,21.2107234412526,21.1498619954161,21.1870763635047,21.214525128894,21.2863635135364,21.2224067319468,21.2366428847136,21.2454217573491,21.1689117391826,21.0114827436387,21.1700762565964,21.2161602746276,21.2146306674677,21.1641814013591,21.2893742435187,21.2344516648427,21.2019594505831,21.2087885901378,21.8300385248939,21.7611237235…
O43847_NRDC,21.4323001534382,21.4386659023929,21.4178544584639,21.5125368920879,21.3468014884374,21.430690835618,21.47815157662,21.4827573412585,21.4507434036803,21.5341506477381,21.4935042158716,21.4556923194358,21.5396188416442,21.4172868233961,21.5123463337162,21.4978772190308,21.4427073375501,21.5100971282341,21.4594088128686,21.3629586365528,21.5179332795303,20.5696473159438,20.6167743236653…
O43852_CALU,22.1180073783388,21.8438961391327,21.9655855963198,21.8886221041965,22.1835230454165,21.915545671627,21.8960160602708,21.9394072613084,21.8867868758436,21.8999829871693,21.8759228511044,21.8628217438672,22.2334932786068,21.9192347976261,21.8966689619563,21.8050072594677,21.8576001394833,21.9084022185823,21.9555176489761,21.9163336056016,21.9720330459936,22.5894610508097,22.32799880926…
O43854_EDIL3,NA,NA,NA,NA,NA,NA,NA,NA,NA,NA,NA,NA,NA,NA,NA,NA,NA,NA,NA,NA,NA,NA,NA,16.3955703764164,15.4195193003278,NA,NA,16.0029221809551,NA,15.3149590466249,NA,15.6713989451898,15.66625346614,15.3590150307971,15.5109231383181,15.3333085265334,NA,NA,15.5570317705894,15.3781534055216,NA,15.4330077176244,15.4349005071624,NA,NA,NA,NA,NA,NA,NA,NA,NA,NA,NA,NA,NA,NA,NA,NA,NA,NA,NA,NA,"EDIL3"
O43865_AHCYL1,20.0236895350501,20.0793663926368,19.970154214034,19.8844110291242,20.1826815568526,20.1189928315938,19.9056538590893,20.0196131781473,20.1075277772199,20.0913792062341,20.0918701242709,20.0369525900551,19.9433606757122,20.0591017664651,20.0953134698247,20.025058109437,20.1234834363171,19.9775478864464,19.995042585831,20.0840775534101,20.055438862062,19.3904333674123,19.626534112496…
O43896_KIF1C,17.7784827101904,17.846700207683,17.8792212298714,17.8495510219042,17.8039549241305,17.819077644953,17.9100906237751,17.9647982758465,17.8669945054062,17.9088940928645,17.8864066809256,17.9574712343699,17.8339815422291,17.8951087935039,17.871247361238,17.8639802937118,17.9402995454439,17.9317831179027,17.8724847917808,17.8921916334836,17.8184394653504,18.254308485657,18.1244703844192…
O43900_PRICKLE3,NA,15.6001176420093,NA,15.8634043456634,15.5282335752285,15.776391536662,NA,15.385869783453,NA,NA,15.7976378645973,15.4678748243729,15.4630745387165,15.8021561924991,15.5284324326357,NA,15.352709407388,NA,NA,15.6326451960877,15.5327916227897,NA,NA,NA,NA,NA,NA,15.529010969849,NA,15.6747637065352,NA,NA,NA,15.4932608505164,NA,15.5167882155946,NA,NA,NA,15.4740847938209,15.789395217439…
O43913_ORC5,19.3893649722708,19.1030866502404,19.2358566446903,19.1242092984308,19.1964079556168,19.2947701041034,19.2207236472437,19.1526696845021,19.2052487970778,19.0948514773553,19.2290689031575,19.188681695544,19.4645139435403,19.2033735067777,19.2899079430195,19.1493418015492,19.1937807561456,19.2984190274079,19.0119478266187,19.1229027728065,19.2326110737527,18.381861901927,18.721516370167…
O43920_NDUFS5,20.3160943709799,20.5222279851887,20.5572880085885,20.7917969707272,20.285200702979,20.6202967903671,20.7889335662422,20.5858826279619,20.4985302966191,20.7708863295843,20.6366217093541,20.5280150091465,20.4569906201198,20.5434485053953,20.5846482794383,20.7238517076957,20.5665707840238,20.6569244902051,20.8263768467588,20.75230656652,20.6166447459046,20.8576722271572,20.70212594608…
O43924_PDE6D,19.4764357996984,19.3828963941654,19.1618012591618,19.2007405247074,19.2141296194023,19.1592832118478,19.282438764193,19.3472795810424,19.1091366440321,19.1146142700968,19.2207027333624,19.1876824138986,19.3929391681657,19.1293675135159,19.1806223730898,19.2503834513855,19.2711511228122,19.1786487245037,19.3211009891524,19.3024981617221,19.2221142992375,18.2382908532504,18.1928240737…
O43929_ORC4,19.1499568140171,18.9851796117054,19.0027952245876,19.0971374439237,19.0096884466652,19.1319459553844,19.1896164787255,19.0541263941056,19.0734967481089,19.0978570951986,19.1290671882227,19.0477905254312,18.9277147092907,19.0705882369518,19.1328264958369,19.2097522771121,19.1159322768004,19.1691272585994,19.0703156613504,19.0735816345004,19.1903612181293,18.5539303768496,18.5785667409…
O43933_PEX1,17.1586294589405,17.5286747572593,17.3102797668214,17.5871438163997,17.2576276603182,17.3292030950644,17.5603025511927,17.5302688618204,17.5792837679643,17.5675832013173,17.4851207546292,17.4509976459536,17.2251092941281,17.4582781714443,17.4832488662322,17.5700220223703,17.4544619674021,17.3758257671532,17.5491025750389,17.6675832752899,17.3258185964517,15.8622255736091,16.3509459198…
O60216_RAD21,20.3830322037571,20.4594865965252,20.4485891013881,20.4230014576848,20.3296782775322,20.4794400686801,20.4969746095588,20.3829183467622,20.373571448249,20.4276830288752,20.535316332378,20.4402978077682,20.4574331754777,20.4706498679234,20.4403183509857,20.4811005470414,20.5594969066973,20.5164497227684,20.4748906255941,20.4648440518578,20.4122965732673,20.22428554941,20.2708983844649…
O60218_AKR1B10,NA,NA,NA,NA,NA,NA,NA,NA,NA,NA,NA,NA,NA,16.7580704717637,NA,NA,NA,NA,NA,NA,NA,NA,NA,NA,NA,NA,NA,NA,NA,NA,15.7172441951676,NA,NA,NA,NA,NA,NA,NA,NA,NA,NA,NA,16.5634750700071,15.8452328534438,15.5959827627821,16.3528258115484,15.7583394931421,15.5923349094442,16.8914434815736,15.2313354452814,15.8134793993279,16.5909260515567,15.5100501674453,15.8111694784289,16.6087203665032,15.307069…
O60220_TIMM8A,18.4558165918088,18.6612796012215,18.122377671085,18.9233707794031,18.0517151359941,18.4269912804016,18.9338821195638,18.4198646670567,18.436595785446,18.4874577473073,18.5782371889014,18.6398563950642,17.9506761079884,18.3584390083534,18.3705179143365,18.9002467741509,18.3647026513409,18.581792456896,18.8783871412723,18.7397286367489,18.4347081251011,19.222191178353,19.098532628253…
O60229_KALRN,NA,NA,15.3414736578302,NA,NA,15.5269528953839,NA,15.6617496173274,NA,NA,NA,15.1823141005633,NA,NA,NA,15.6373426520578,15.4307754614573,15.3479265383636,NA,NA,NA,NA,NA,NA,NA,NA,NA,NA,NA,NA,NA,NA,NA,NA,NA,NA,NA,NA,NA,NA,NA,NA,15.2289226831695,NA,NA,15.1608857234016,NA,NA,NA,15.0345642524031,15.0631943675684,NA,NA,NA,NA,14.9105245285873,NA,15.2965559488684,NA,NA,NA,NA,15.2869737003845,"…
O60231_DHX16,19.6402828487141,19.7699511732255,19.7356685361906,19.7316842855611,19.7014874793642,19.7178535456682,19.7509762344476,19.8012539574293,19.7356762942968,19.6313304844854,19.800690617896,19.7102851094578,19.7259899084835,19.6923020034369,19.7233519638429,19.7463403758047,19.7506453965552,19.7510124940425,19.7372966115497,19.6783796478939,19.7226013814054,20.2608056265176,20.1256003966…
O60232_ZNRD2,20.8662561553107,20.6577661274215,20.4837070033693,20.6683408566669,20.640085866286,20.5037529080641,20.6044948758557,20.5098167331127,20.5646299120973,20.67134374175,20.687479479071,20.636475056977,20.8806134679149,20.6755426630332,20.6834296357839,20.695587614301,20.6955995540855,20.7447581342515,20.4766168518033,20.5887947841525,20.709280069341,21.4001770120529,21.0134406687811,20…
O60237_PPP1R12B,NA,14.886637288517,NA,NA,NA,15.4395795444606,NA,NA,15.2662882613946,15.0281444991998,15.3003560953278,15.3978825366859,NA,15.3523001911764,15.1525270376393,15.0226777209839,15.22701059891,15.2212291999255,NA,15.0158825987308,15.1750925238978,15.3384628421748,15.5374301502392,15.2141691258479,15.3824799552563,15.522246408952,NA,15.5746172405254,16.0755457319387,15.1531177997953,15.…
O60238_BNIP3L,16.0227996713053,16.0473057132889,16.1924205387243,NA,16.2026162156255,15.9156830224701,NA,15.8942064579571,16.0010911796874,15.8114467293328,15.7889693055738,15.6795251279203,15.9519293243329,15.7745189340614,15.8334754206128,15.7416882891645,15.4489700820762,15.8282641594391,15.82074543839,NA,NA,16.1412590211289,15.7885569168632,16.0760498391164,16.1411555182415,16.0220606267463,1…
O60239_SH3BP5,14.9659318994192,15.3244087163831,15.4142396942289,15.3991239539387,15.0685185825519,15.3511157233977,15.2264136791878,15.4533889517466,15.4199709426017,15.3751086306999,15.4468310296821,15.4337969356752,14.9834306330071,15.4495890745248,15.4280888020001,15.4492228811588,15.4181025256527,15.2691888548445,15.5428037936577,15.5486445866165,15.5373787003861,14.8764837420933,14.77601105…
O60242_ADGRB3,NA,15.3701223063907,16.4289176883617,NA,NA,16.4177097951174,NA,15.8329008489808,16.0327683973545,NA,15.7826754262391,16.8578873436629,NA,16.3512429712207,NA,NA,15.5425680693453,NA,NA,16.4211883303534,16.1827478311889,NA,15.7270424563663,15.9793312371882,NA,NA,NA,NA,NA,15.7937637417551,NA,16.1652107108958,NA,NA,16.0939570613206,15.9516095499376,NA,16.4286531782184,15.9472311366939,16…
O60243_HS6ST1,NA,NA,16.8906749003185,16.7438322119469,NA,NA,NA,16.2682112140252,15.5136226396502,NA,16.9302470112949,15.9323917419828,NA,NA,16.502511101345,16.6726167823544,17.0229520485743,NA,NA,NA,NA,NA,NA,NA,16.4920765256245,NA,NA,NA,NA,NA,NA,NA,NA,NA,NA,NA,NA,NA,NA,16.4171899347741,17.0700906345126,16.1109352816015,16.5838830499624,16.5444540893462,16.6968176204997,16.5670610252955,NA,16.0111…
O60244_MED14,18.4673112011132,18.6939331609456,18.5393322069751,18.6390180297884,18.455629516936,18.6161597844922,18.7765365016345,18.6166033312515,18.6011873511975,18.514383178553,18.6068912964727,18.5731594780647,18.5894219875961,18.6804238214805,18.626658955636,18.6297612845731,18.6286359616189,18.6197819731803,18.6061920384037,18.6334533024952,18.610737733286,18.400155150123,18.5322989830691,…
O60245_PCDH7,14.901729736831,NA,15.4371990688562,NA,15.1002307070541,14.9801597215281,NA,15.0698445497413,15.1568813986761,NA,NA,15.0995076105267,14.8422616899914,15.0380758713963,14.6491405287225,14.9591495119251,NA,NA,14.9662239575196,NA,14.9260674004939,NA,NA,NA,NA,NA,NA,NA,NA,NA,NA,NA,NA,NA,NA,NA,NA,NA,NA,NA,NA,NA,NA,NA,NA,NA,NA,NA,NA,NA,NA,NA,NA,NA,NA,NA,NA,NA,NA,NA,NA,NA,NA,"PCDH7"
O60256_PRPSAP2,20.1094376664042,20.0581564139909,20.0086227616313,19.9725963818767,20.1470453663635,20.0252898409901,20.0408772952447,20.0321134951756,20.0653994898208,19.9593824677762,20.0520285029304,20.0285802725236,20.0770681019204,20.0482190251206,20.063817353519,20.0807231785686,20.0969633111392,20.0773516994802,20.0294875960949,19.9988451064578,20.1517965799171,20.0508150262646,20.03444296…
O60264_SMARCA5,21.5019560759362,21.4812536715297,21.3103120925533,21.4411138331736,21.4621241703882,21.362064680135,21.4580678298388,21.4035369655642,21.3581894207,21.4119286203869,21.5252065853296,21.3624781179066,21.4321636519204,21.4269545016752,21.3771278847863,21.482152216929,21.5027315825401,21.4396060756803,21.474598068201,21.4859348965784,21.3335559776191,21.374156057987,21.4442516122666,…
O60266_ADCY3,NA,NA,NA,NA,NA,NA,17.4902358769191,17.9948548900035,NA,NA,NA,NA,NA,16.2383929585885,NA,NA,NA,NA,NA,NA,NA,17.8201548847693,NA,NA,NA,16.9176053090819,NA,18.0909649419076,NA,17.7355165663538,NA,16.8748434352822,NA,NA,NA,NA,NA,16.7375183716895,NA,NA,NA,NA,NA,NA,NA,17.9490328773483,17.5979702396314,17.8527474156307,17.7438187052607,17.7155928083377,NA,17.7793123840772,16.9703567202908,17.…
O60271_SPAG9,19.7526782282391,19.8848331493012,19.8275535255137,19.733602951582,19.8359243239661,19.8022525611001,19.7410275332653,19.9444827383078,19.874931023743,19.7767024445925,19.9320605725768,19.8916677178175,19.6954627294168,19.8670327828555,19.8549154457423,19.7569087584662,19.9174793004146,19.8265853526667,19.7522370848164,19.9441165639524,19.8477851502918,20.2537965356461,20.30345141466…
O60281_ZNF292,15.8991045841761,16.3366443584739,16.0125703757624,16.3381398871845,15.9048610619062,15.9999758043643,15.8910732945244,15.990231606241,16.0851587113328,16.0889114278479,16.2820441678906,15.9993484878061,15.6107885965137,16.157380489981,16.1059667957591,16.1241600470416,16.2520649400157,16.079585518799,16.3190983946993,16.1330315103806,16.1005288536398,15.5778101472195,15.73070733347…
O60282_KIF5C,17.7559589975336,17.4827358889191,17.728117685065,17.6971742337922,17.4883408323033,17.7100472173637,17.6880945788509,17.698030160075,17.682483532124,17.6842695673916,17.4523305636678,17.7304084264793,17.7231242887385,17.6051041844378,17.7163790812146,17.6118082771637,17.5080713727767,17.6238995599534,17.72130518957,17.5752005791427,17.6722630168661,17.224247233114,16.8696371553893,1…
O60287_URB1,17.4860005513327,17.5884390924504,17.5182914101706,17.5491843895268,17.3611317562512,17.5910392063375,17.6905470399553,17.4974806584845,17.462751941225,17.4240864459584,17.7239929097441,17.4847319055754,17.5379864313293,17.5669702979459,17.548785798556,17.5922753865565,17.7102949837843,17.6399302655977,17.4013355766148,17.5455968392545,17.541733964234,18.0926279743861,18.4211898382849…
O60291_MGRN1,15.7681235780111,15.396344922136,15.5045009455079,15.4977900750932,15.5382598579234,15.3420542150752,15.3571201990371,15.4753409157585,15.3804336598407,15.4196411372616,15.4229184641235,15.5090540008089,15.7691132080831,15.3306601550234,15.3499252265911,15.350343447455,15.197879171711,15.1271429229271,15.4721594020327,15.3318887858895,15.2966183819216,14.862342593834,14.9926101732895…
O60292_SIPA1L3,16.6263331945674,16.856623814721,16.677006463399,16.6887684137152,16.6739275309867,16.7777090218626,16.7351521054634,16.8057446605894,16.7148192177919,16.7818312205268,16.8115205667698,16.7000096518737,16.8185715782427,16.7537408629311,16.7605614145116,16.67950678829,16.861113823612,16.6206173390829,16.7492745734717,16.8426191641222,16.6848330191833,15.8405299001655,15.601291145477…
O60293_ZFC3H1,16.4284794869796,16.2891214149844,16.1921842652533,16.1798718104776,16.2968005914413,16.2026787133342,16.2131602937273,16.1139797096279,16.1650439025092,16.2041822782317,16.0456446479567,16.0067979156973,16.3488501741559,16.2465362735727,16.1629694411372,16.0960706240699,16.3418974152731,16.2458243179886,16.2613426569325,16.1216984122574,16.036202513115,16.7030527760723,16.533701357…
O60294_LCMT2,16.9798189452511,16.4969593189322,16.7118207924342,16.7620627158879,16.6355984761511,16.5854424495344,16.8341495491956,16.6655395739602,16.6454776639329,16.6644085889207,16.6234455708762,16.7140499982041,17.036575685039,16.7360413401532,16.6306325661086,16.6766511945626,16.6274143701902,16.5482029762686,16.7206271327757,16.6671484580824,16.8804878362546,16.828426957298,17.02832529745…
O60306_AQR,19.7976070697368,19.8110080928339,19.7293897834966,19.7008656095479,19.7264708156032,19.8354449061904,19.9203866021054,19.7743836754707,19.7282648073808,19.7571971837382,19.9593906153451,19.7485903857659,19.9089544238784,19.8406750010829,19.8093001905018,19.8328664222155,19.9045381425876,19.8413487786699,19.7162017314633,19.7829382847846,19.7832417891685,19.4055576840736,19.62679381315…
O60307_MAST3,NA,14.5938300227876,NA,14.9139667565244,NA,14.7538165364741,14.8891647459925,14.533670668645,14.7826877015433,NA,NA,NA,NA,14.7511802101429,14.5712737522798,14.8012920381756,14.7680707382374,14.934464218396,14.7339263542868,14.7721629048428,14.416508539207,15.3387902540764,15.0461493410053,15.2363425946296,15.1038160667721,14.9515302247551,NA,15.4152067345217,NA,15.1398896328858,15.03…
O60313_OPA1,20.2897387494369,20.384930019145,20.2904012486015,20.289180268509,20.2697825358054,20.3456297266073,20.3552895499909,20.3380132424488,20.3587786784362,20.3561142993521,20.3738865562625,20.31822927864,20.2771247035218,20.2757318361837,20.3432340817881,20.2999314211914,20.3222549493427,20.3503159146766,20.3695564452821,20.3648219008297,20.3163869792807,20.3676460670993,20.3026324653809,…
O60318_MCM3AP,18.3873980234506,18.6075463758909,18.4520305986953,18.5070087769323,18.3751436929267,18.4580588103584,18.5827617616366,18.363241836208,18.3722248790007,18.4498345937388,18.6699932903357,18.4719655939987,18.46650003915,18.5913170631769,18.4848350392185,18.5157744805907,18.6725165870805,18.4777764447863,18.5596944676739,18.6300616527435,18.3555321483945,17.9742466811574,18.15457703055…
O60331_PIP5K1C,16.949412163697,16.3304539576076,16.2385286251082,16.1555334810336,16.3308277080362,16.1048784136495,16.0197682497973,16.116474857019,16.3275060297087,15.9904614879399,16.1908004524577,16.1412776061268,16.3455045766375,16.3477871928127,16.2243907001927,16.1304713418641,16.3073313959952,15.9796624774812,16.127728222248,16.228163687208,16.1164493002298,16.4105731886414,15.55325832295…
O60333_KIF1B,17.3814589217202,17.4297243973056,17.5175436743666,17.69529268067,17.3548700437334,17.5254027723408,17.5885668563738,17.6331996456256,17.5681121603481,17.5025689070783,17.4062516886202,17.4914548628059,17.1071557725213,17.301514426362,17.5258607505707,17.5795692093726,17.5487856823476,17.5018509481854,17.4775490843798,17.3643507668123,17.5194779263287,16.8937232822157,17.084828415145…
O60337_MARCHF6,NA,NA,14.7821172070673,14.6667462143604,NA,NA,14.8083314360149,14.5801109167626,14.8566305031405,NA,NA,NA,NA,14.809728970507,14.842444248537,NA,NA,14.7979770553292,NA,NA,NA,NA,14.9474534434134,NA,15.1254642060956,NA,NA,NA,NA,15.2262388727213,NA,NA,NA,NA,15.1128826049489,15.056953151464,NA,NA,15.1453256052454,15.0360860494294,NA,14.9792676049121,15.053813033334,15.1524993728395,15.0…
O60341_KDM1A,20.3631877358032,20.3309047169058,20.285462884767,20.3906321280194,20.376719516355,20.3410226608964,20.3594604823902,20.2851810619718,20.3212658494412,20.299000143435,20.391929181111,20.3274040009953,20.2033047421728,20.3673766465863,20.3832578992469,20.3494006936535,20.3715096882064,20.4032560094091,20.3372794905774,20.2867429491911,20.3404304271345,20.2845865315454,20.4211988722012…
O60343_TBC1D4,18.3391059095739,18.6132330251547,18.5860231015186,18.5874697863576,18.3486683849533,18.5041646351559,18.587133844677,18.554781988112,18.5884732023304,18.5584258238224,18.5592367429861,18.5826408544777,18.4057065630484,18.5392136785578,18.5267725312822,18.5718879583503,18.622186258265,18.5314651928657,18.5688868376514,18.6098013783625,18.5844458598019,19.1057293423867,19.21195659915…
O60347_TBC1D12,NA,NA,14.513780385492,14.63243684115,NA,14.5341036217693,14.4489556929503,14.4723064666233,NA,NA,NA,NA,NA,NA,NA,14.5389521131045,NA,14.525069143103,NA,14.67964052036,NA,14.6657813834696,NA,NA,NA,14.6001976634659,NA,NA,NA,NA,NA,NA,14.6781320265636,NA,NA,NA,NA,NA,14.6570082164129,NA,NA,14.5637500597768,14.4039170539403,14.5103263362724,14.511395457398,NA,NA,14.6420551224068,NA,NA,14.…
O60353_FZD6,17.2138956025012,17.5639538927187,17.2395873220954,17.4092010999873,17.3093399265008,17.155361021768,17.5511076687179,17.2604857271732,17.2598518618775,17.442497542498,17.297017785528,17.3094666313855,17.3196874981787,17.4660132331292,17.3356568752431,17.3618751765733,17.4749243856612,17.1158809980672,17.2375189212317,17.5639827295429,17.3906710980533,16.5529553771475,16.8209921601858…
O60356_NUPR1,NA,NA,14.2334264869433,14.1655775330103,NA,14.1823950228344,14.1736177439795,14.1605381456242,14.182269664768,NA,14.3292407696435,14.1840661963351,14.2796752715576,14.2094159487406,14.2260503404013,14.2073211445927,14.2101328269547,14.2997491399402,14.1863908572678,NA,14.2163993361277,NA,NA,NA,NA,NA,NA,NA,NA,NA,NA,NA,NA,NA,NA,NA,NA,NA,NA,NA,NA,NA,NA,NA,NA,NA,NA,NA,NA,NA,NA,NA,NA,NA,N…
O60361_NME2P1,NA,15.3038912473953,15.9365947874944,15.2166317643358,NA,15.6317831817122,15.4271132116414,15.8019035318969,15.6249444277291,15.3643893928042,15.3708122370568,15.6043233785663,NA,15.6571999407209,15.7601155940067,NA,NA,15.7743257043788,NA,15.0899272072204,15.7079481937356,16.389965803019,16.6335609836853,15.433367537804,16.3325617268814,16.3046036058568,NA,16.2881866535939,NA,15.667…
O60381_HBP1,NA,14.7244314871949,14.7256358863874,14.6083668440819,NA,14.7734728208348,14.8124779756506,14.7643266928771,14.5558530238053,14.7141134299573,14.7294020137868,14.7339871345226,NA,14.616587862716,14.7465966605343,14.7102169707331,14.7183130178125,14.7596955031443,14.6143648570369,14.6000732484163,NA,15.1069580566071,15.0435804805329,14.8457207112025,15.1058910073729,14.9400595332183,NA…
O60427_FADS1,17.5577352941565,17.4669146948816,17.5294440875063,17.9709237828219,17.1203728926989,17.6150378380643,17.7841653353301,17.4741145796515,17.5962750706247,17.7281617398922,17.2612699070931,17.5600879871571,17.6499969657388,17.5109327014496,17.5545306275876,17.8335984877756,17.3550156619623,17.5859619825144,17.772249692748,17.3471392430387,17.7031774144976,15.5700089043795,15.1704507222…
O60437_PPL,17.1623727096056,17.4498864591776,17.7203555796116,17.4272921655055,17.5367858605944,17.6321548888982,17.1699519466421,17.3697646517287,17.6311434361878,17.3478583131923,17.4142913505194,17.532914696742,17.2214438062774,17.4367751792786,17.6330594905885,17.2835825948292,17.3057845038376,17.4471485435038,17.4711931725316,17.3511820510256,17.4111441873816,18.057172868675,17.844975628728,…
O60449_LY75,NA,15.0060314230548,15.2953999974909,NA,NA,14.9613407437352,NA,NA,NA,NA,NA,NA,14.5423509298383,NA,14.7896678474135,NA,NA,NA,NA,16.2159244724339,14.7654265347493,NA,15.0631868271189,NA,NA,15.517150094302,NA,14.7470778223039,14.6432089937682,14.8812489801714,NA,NA,NA,NA,NA,NA,15.2757085011669,NA,NA,NA,15.1125159340404,NA,NA,NA,NA,NA,15.3974658201702,15.0190785175618,15.2583275410423,NA,…
O60476_MAN1A2,19.2800747637397,19.1929915358025,19.3319490078397,19.4865804503035,19.1788445758596,19.2101629301061,19.3277041602591,19.2349151694683,19.3498405108686,19.2936287114866,19.2222048418161,19.1871159218177,19.3096376964685,19.3652582994854,19.3490818645825,19.2609226785661,19.1879394972396,19.3554925129328,19.37635768125,19.1311422333649,19.4036880343301,19.1912579007207,19.1746613583…
O60488_ACSL4,20.9666260527352,20.7236056599029,21.1606287619854,20.8208756432093,20.7943857617549,20.8717379655778,20.8218201178972,20.8400239407466,20.7480313492894,20.9630043945111,20.5350259767063,21.0872106995177,20.8236517446886,20.8937613482894,20.9701052611897,20.7779749290844,20.8492471995526,21.1319376533601,20.9079157518822,21.1320397145387,21.2074478398926,18.731343317071,18.5846741798…
O60493_SNX3,21.2309751569778,21.1829043867811,21.1702763265556,21.2341207245682,21.2000196477309,21.1774576249152,21.1627905482368,21.0651405083432,21.2784574796591,21.3201260309982,21.1305742180682,21.1911013541949,21.2976991383778,20.960159878676,21.1860936413947,21.2244653465453,21.2036400024157,21.1716321937004,21.2735043626777,21.2695996089016,21.2357148756466,21.4322619554232,21.09787309657…
O60499_STX10,18.2748105520698,17.5896572411112,17.1895735211838,17.5888907530425,17.76214858897,17.4125981911814,17.5916920719408,17.4197851475819,17.4585653126518,17.6048998020063,17.5020441507103,17.4108390864871,18.3370808067625,17.4253557561104,17.4988770900301,17.5189016058202,17.5782953022507,17.4268657744039,17.6384527039255,17.4685437249464,17.5576547125037,17.7536807509468,17.48653919345…
O60502_OGA,20.3005954148892,20.3711718440339,20.3365809310399,20.2809451136095,20.3343072114884,20.4018085764755,20.3749881540113,20.416990939609,20.3840089871829,20.3055240912513,20.4423819396874,20.4309848435855,20.3814623241286,20.4744900816651,20.4583580033323,20.3597150519181,20.4368321460352,20.5081501770753,20.2732520809596,20.4019393082626,20.4771947472555,19.7709699612385,19.794446386083…
O60503_ADCY9,18.0497770245837,18.6212231518457,18.7304102504779,18.7768588452277,18.2256437871831,18.4895231642528,18.6637662979712,18.6724009594103,18.5682179755047,18.5076806729804,18.5875897661542,18.5185308205464,18.2445861993971,18.5331009414955,18.5811886813779,18.5790075116339,18.5678465043249,18.5506077531199,18.526028184168,18.5739758202008,18.4705912056008,18.6520010415729,18.4893012495…
O60504_SORBS3,18.3509429035293,18.537380002501,18.8650778187473,18.5934277212614,18.4643738920868,18.7097127871961,18.4753593588851,18.6682127127105,18.6488122061969,18.4322863414907,18.4377173749844,18.6273542000497,17.9763089553758,18.4838401651153,18.5830001890495,18.8289288078135,18.5206386647507,18.4912151635081,18.7457531952274,18.5588425519784,18.7654062690103,16.7785766980811,17.236007020…
O60506_SYNCRIP,24.493077653333,24.3815473023553,24.2321637366051,24.3739648464426,24.351883834676,24.2941849330314,24.3349610024344,24.2538509399684,24.2474265264085,24.3390309606339,24.4005313440238,24.2333271271114,24.6116064813294,24.2020395973515,24.2372176068676,24.3817406161579,24.3816202187256,24.3104704188443,24.3925208335803,24.311821238984,24.2795550740717,24.3881864255546,24.0688710683…
O60508_CDC40,17.7603336890879,17.7707858699683,17.6698243684872,17.6077689009486,17.6613885728078,17.6465921759341,17.710629407181,17.6309908870235,17.6354431734223,17.6027679556318,17.7336441123876,17.5623670520283,17.7154545352955,17.7494856192971,17.7043840609492,17.6468392147639,17.7034190876936,17.7739615551243,17.6308069071776,17.6488694436094,17.7204638940978,17.6458176127416,17.5718596880…
O60512_B4GALT3,19.3962451489761,20.3240458577207,20.3459675485992,19.813397501883,NA,19.9808067064329,20.1590207658491,20.3225902482331,19.7651207729761,20.0101231693205,19.3409929028051,19.6076811539636,NA,19.5672152640675,19.876338752862,NA,20.3146354079484,19.8658986167494,19.8205627789694,20.0796063883386,19.7997854714066,20.2566191151044,19.7894338952721,20.3771453733245,20.2067246955705,20.…
O60513_B4GALT4,16.5493407903252,16.2028188538531,16.359592868613,16.1748090227129,16.6002307043263,16.0863146441908,16.1647785584734,16.12122075105,16.2922112837324,16.0374786749421,16.1642320976201,16.1199856507297,16.0864362843884,16.1759949608849,16.23026186228,16.2337196847021,16.5451970401161,16.3111232700466,16.0459837472386,16.2910726932628,16.4520274776145,NA,16.3213058044652,16.300124472…
O60518_RANBP6,17.2865240120803,17.7062728979677,17.5701981180336,17.4690319268257,17.3500144342089,17.6005044168193,17.6239232883719,17.5696269151271,17.5901926092811,17.6412984783958,17.6830007139166,17.6383828774786,17.216589631832,17.622620752587,17.6223653557516,17.6376767842738,17.6159463151168,17.6785070172442,17.5386943807849,17.5630133519489,17.6961206223322,17.3655699660447,17.5062150985…
O60524_NEMF,20.0415116106368,20.034651323817,20.1050525126973,20.0623382333261,20.1339865239531,20.006855986362,20.0401270882577,20.1877449592239,20.0150932225807,20.1385503611604,20.1400486898468,19.9929648763942,20.062528697664,20.086852085859,20.0638127951502,20.1251698614138,20.0801766171032,19.9884933558134,20.0671432597122,20.1060491042457,20.0987586523091,19.3793224751944,19.4443588835543,…
O60547_GMDS,19.6194659764062,19.7264307236684,19.9146804269545,19.6690718151189,19.8956958561398,19.8742031000904,19.7324606220736,19.9176175758755,19.8536122766317,19.7750790153176,19.810873251659,19.8842082305204,19.5669771260932,19.9292701473573,19.7715133615697,19.7264336120451,19.7869580546867,19.8791925721604,19.7437802229026,19.7203256201705,19.9198331482724,19.4141447941169,19.76980704429…
O60551_NMT2,16.0601336333797,15.8229981726424,15.4141631504889,16.0739038372322,15.6930442038439,15.9461642865714,15.6948376775616,15.7424221495648,15.8624795236509,15.8493976320731,15.4836887129882,15.6990001974556,15.8679245208216,15.8904676471191,15.886576430479,15.9825790995955,15.7061893956306,16.0693260503534,15.8079002769855,15.9168888839203,16.0610642445879,16.0265015624449,16.31911682113…
O60563_CCNT1,17.0017230289913,16.8615543973689,16.8363826881517,16.9366740973934,16.9632325129724,16.9014200728893,17.0300001051927,16.9805629412439,16.9048593398411,16.8340287331995,16.8310640521601,16.8887596320097,16.9491344025494,16.9650204282704,16.8981994234209,16.9690540782014,16.9480708869595,16.7579317992123,17.0090651610791,16.9779856245534,16.8901788307832,17.2181817184173,17.123371230…
O60566_BUB1B,17.2825613853655,17.3856589881743,17.4109751189799,17.3889190705645,17.3761269720764,17.330929980886,17.2766845122949,17.5503985048825,17.2262764272805,17.2761753255463,17.4635339646492,17.3674885041696,17.1912961105099,17.4097630085207,17.3876919336302,17.4143202858946,17.4043859554168,17.3982910030428,17.317510089834,17.43596040446,17.3972018791814,17.0181210456846,17.1091463998927…
O60568_PLOD3,21.1343765808598,21.5975458565545,21.4466826562513,21.2389312427234,21.5230946605242,21.4507262168231,21.2167997264859,21.5987520985314,21.3710673506325,21.2803547158413,21.6195567998241,21.3771463687656,21.1371942040082,21.5264412798337,21.4478113733804,21.2578021579059,21.4518344101104,21.4032443599929,21.289503289788,21.5534872559796,21.4661780447332,21.085382977283,21.12797376630…
O60573_EIF4E2,18.8777786094077,19.1915100065507,19.008605784817,19.1015914538153,19.1044529266559,19.0820951681835,19.0376257661908,19.3121186274563,19.0661235512005,18.9300844212668,19.1244816896062,19.0908013079173,18.9867935694627,19.1730498932582,19.1526826451119,18.9935798624464,19.1599165597766,18.9690966760086,18.9422560383618,19.1610574885865,19.1865330315232,18.85537241941,19.16157324994…
O60583_CCNT2,17.0248509373225,16.2626311563318,16.6163274436639,16.5440950237773,16.612275250954,16.4080560500983,16.4343711605672,16.466636155427,16.505252350946,16.4012289913164,16.5302190744872,16.4084304576009,17.2550411172387,16.4942101630464,16.4648717694065,16.5348401556772,16.4977726302377,16.3466682010679,16.4225495917212,16.5625003175824,16.4556499241295,16.742572148508,16.5985918774401…
O60610_DIAPH1,21.0460843276818,21.0548854988448,20.939235375894,21.0344935766898,21.0719781533489,20.9399420430541,21.0524685102584,21.0732762707747,20.9758456065816,21.0175684068454,21.1001914175396,20.9581484022542,21.0713023403178,21.0342174693688,20.9686559322256,21.044616849004,21.0389333806619,20.9506538279588,21.0042081300814,20.988633063315,20.9897860739215,21.2106241521749,21.33582635492…
O60613_SELENOF,16.9323710413402,17.302884017926,17.5024310418061,NA,16.7382878146799,17.300079788322,16.9481781150872,17.0565959665612,17.5359662662102,17.6071685622545,17.0305793017855,16.988621324961,NA,16.8265931600405,16.8338392099835,17.0686467310068,17.1774581773114,17.1935491373785,17.0190755596393,17.1429031338074,17.1899898892997,17.3089754975477,17.0055240279199,17.2006756727813,17.3833…
O60645_EXOC3,19.7830971666994,19.8796242226664,19.8682301675929,19.8967773869782,19.8002943425257,19.9540968366846,19.9156199855399,19.9664642706655,19.9569496900166,19.936234608706,19.9449693904681,19.8756206121072,19.8058386325308,19.9756046969371,19.9915496903008,19.8732356314733,19.9243665235276,19.9302685434647,19.8902918461262,19.9604262828131,19.9697550786046,18.830125005095,18.99504214831…
O60658_PDE8A,15.2989043875587,14.7854359859558,15.0146690406987,15.0361402792604,15.0265504874503,15.0679968960044,15.0043290359208,15.2214319436728,14.7832014190398,14.7607674042237,15.0296921558996,15.00390299829,15.3186201066725,15.0306650881295,15.1456642971693,15.1469503836011,15.1364310339294,15.0657112625361,14.8536829286617,14.7898208716975,15.1102288793274,NA,14.6525936982448,NA,14.74660…
O60663_LMX1B,14.5811038997092,14.6532444319887,14.6553352894555,NA,14.6714585297716,14.6963271599268,NA,NA,14.7135603962405,14.7519614729013,14.7994032032141,NA,14.6531064465522,14.5707227848908,14.7782112385843,14.5896036054135,14.9002763588328,NA,14.6768571250302,14.6497067947023,14.5644890066078,NA,NA,NA,NA,NA,NA,NA,NA,NA,NA,NA,NA,NA,NA,NA,NA,NA,NA,NA,NA,NA,NA,14.6464157409751,14.788395541872,…
O60664_PLIN3,21.3122421020472,21.4213091397567,21.320099010439,21.4276386165536,21.2961738487064,21.3603170055317,21.3691315647574,21.3898851711174,21.3933353200938,21.5397623711058,21.3953195275782,21.3224918410551,21.3667371747397,21.3384381064135,21.341800593532,21.4411889408345,21.3685820591913,21.3378828034498,21.5353897878649,21.4174272584534,21.3562358155184,21.1021659859421,20.75150778680…
O60669_SLC16A7,16.8717618163103,15.8270035639514,15.3712500474348,16.1857857097116,16.579145083247,15.4139817259969,15.9548805318921,15.7849212399764,15.9219263755266,16.1992470184734,15.4298116071277,15.6331743757464,16.6458513912853,15.7626416536342,15.762628146867,15.8757349315585,15.5632973381156,15.8019224340788,15.8564207187749,15.9964154590536,15.705174860341,15.9963141377478,15.6989078056…
O60671_RAD1,18.5488680996102,18.3971755304614,18.2429741300272,18.1286021020763,18.5486678576073,18.3196236887511,18.142017543679,18.1917666580906,18.222117605051,18.2104571592348,18.2430786816485,18.2706207106578,18.3030899584916,18.5006125118178,18.2343059337354,18.1503804934428,18.3978558781196,18.5338338738961,17.9884531187253,18.2795461161039,18.4635799608611,17.9068117158478,18.190850256591…
O60673_REV3L,NA,16.4697631098581,15.576652289506,NA,NA,15.4953848444859,16.3112020993253,15.6600064340716,NA,16.1477797984431,15.6747049675906,15.7636678863356,NA,NA,15.7882026486965,15.645227972901,15.4501216503574,15.5553304363154,16.0708035540569,16.0529478023745,NA,15.8630457055631,15.8866389627219,15.8456375526823,15.9584381702279,16.2131784923156,NA,16.0675616714224,NA,15.9250969249389,16.0…
O60675_MAFK,NA,15.2765954562618,15.2400891722233,15.6878278576943,15.719229028004,15.4152006644937,15.600521790074,NA,15.3046921933587,15.4367967678862,15.0111535203822,15.1773245553393,15.5883073664615,15.0430696965347,15.2316535628644,15.6252708447102,15.1780150794118,15.2037779322561,15.6880468547152,15.8507109307068,15.4979016859874,15.8425761947276,15.8513606081986,15.976874584967,16.2617499…
O60678_PRMT3,19.7442441341293,19.6720865705969,19.5386409753865,19.6380841787913,19.5783246532906,19.7348980127899,19.7179876624908,19.6203516190339,19.5138946501592,19.6774497402621,19.5546906693381,19.6779808650774,19.5980004699985,19.5774166293896,19.756911689893,19.730104397682,19.6916922587359,19.8263348983212,19.5168063295372,19.5804153102942,19.8037364303883,19.8923460162046,20.14431782507…
O60683_PEX10,16.6063042594128,16.1606234044441,16.2970578248486,16.209965371973,NA,16.1107992303267,16.3008263866703,16.0785174443034,15.9292882626046,16.1765474790042,15.9568139740763,16.227792170153,NA,16.2106970592461,16.0036491296155,16.3096249206568,16.2457713648983,16.2553111732199,16.1019118591978,16.0388402481472,16.1441339688316,15.7162593599211,15.7858841515008,15.8915733926297,NA,15.54…
O60684_KPNA6,20.4107957993786,20.6910586097356,20.5043856160195,20.440371283801,20.576142580641,20.5680967574986,20.4248176728915,20.6280553951063,20.5166143278728,20.673500717153,20.657317551602,20.5665822110749,20.4576176387099,20.6949884368476,20.5443703624453,20.5288470180623,20.6458727810662,20.6166236042122,20.5163835007051,20.7700987767145,20.5718932818321,20.8903738985105,20.6640223062252…
O60701_UGDH,23.8377273692708,24.0179990481316,23.9218893658218,23.8766085948532,24.0298569652051,23.8870013760949,23.8154875754969,23.9704508951856,23.9546622155334,23.8810933035115,24.0603722168699,23.8859844271738,23.936698405915,23.9114160540581,23.9284190579064,23.8954995134403,23.9945149328183,23.9408365991117,23.9118372137508,24.0227466634697,23.9301022794873,22.6138095022369,22.02266842782…
O60716_CTNND1,20.9232626232196,21.0732772820392,21.0311948390796,21.1632013526073,20.9858064428641,21.0282557432765,21.0846147005095,21.0204993786246,21.1420668605041,21.1527309654871,21.0732032345731,21.0219969543257,20.9648699012094,21.0375194458585,21.0285911360326,21.08261846734,20.9993359736286,21.0437819978041,21.1923711419101,21.0699469268438,20.9954100646599,20.6769272126536,20.4410858042…
O60725_ICMT,17.1695567437134,17.6323619868711,17.7578639843097,17.3728395120497,17.3347653028418,17.521161706099,17.3421105754955,17.818426890764,17.59004510212,17.1942362308896,17.5672630192126,17.7197996305174,16.7751300155654,17.7611139483561,17.7866914232086,17.2156020333272,17.6855512013394,17.8136969841558,17.3386606051822,17.2874053579331,17.9056002529967,16.8108091412413,17.4817883187299,…
O60739_EIF1B,18.6211368184897,17.7629632975548,17.8252872761852,18.2595882462374,18.2509593579081,17.9129030349612,18.2772658103976,17.7536910040373,17.8673010127768,17.8169583807383,17.9162473332226,17.9136749974954,18.9209141684246,17.9056194039326,17.8947235746729,18.0597839161966,17.9773589557061,17.9545422154332,18.1010313369593,17.738240613435,17.9726824376738,17.5996793159801,17.0735224856…
O60749_SNX2,20.2666616856626,20.5189661118635,20.5278644770628,20.510055428171,20.4689153035542,20.5835616807709,20.5262598549914,20.558922241817,20.5152677508439,20.5415593501024,20.5089067603391,20.5677551676644,20.2000768171205,20.4938227433595,20.5692143194171,20.5369965761494,20.47170539631,20.5924464369072,20.5167141521507,20.5112209807015,20.6183327666949,20.9530857930761,20.9115546565556,…
O60762_DPM1,21.2425325511963,21.3519856905862,21.2916257169454,21.3017900209382,21.3488596801608,21.2905218564648,21.2870119502881,21.3501364469533,21.2612968069791,21.1929872161608,21.3815493851861,21.2243287896782,21.2242293193753,21.3648492026721,21.3700528233566,21.3254539682541,21.356786057969,21.3897667733647,21.283950157124,21.1672416449513,21.350272937698,20.8207685038695,20.7156349317256…
O60763_USO1,20.6933799049049,20.7438706506273,20.7782754218891,20.7626918057242,20.7708836874898,20.7413629573146,20.7261203349309,20.7920944604339,20.8369369284838,20.7765662889845,20.7809266510586,20.8339163808433,20.7288560048175,20.7881892148322,20.7873889531572,20.7661962101766,20.8159351818342,20.8289036257037,20.7859568546362,20.8447523297666,20.731909797831,20.6965661248267,20.62513519073…
O60765_ZNF354A,NA,NA,NA,14.216144476664,NA,NA,NA,NA,NA,NA,14.4176801593791,14.3257602487493,NA,NA,14.420782436755,NA,14.3403341711428,NA,14.3255740820025,NA,NA,14.5879993901628,14.6685531529874,14.6093605375344,NA,14.6116947605898,NA,NA,14.8147543013272,14.5679730133542,NA,14.6140703378783,14.6762730526456,14.5981298584606,14.5879255420769,14.5436694894148,NA,NA,14.6002729126464,14.5501867595623,…
O60779_SLC19A2,16.1976475319288,16.3942121099371,15.5643484212372,15.5326125778438,NA,NA,16.6767072566038,NA,15.7102957327217,15.8538681378462,15.9865690967461,16.0286625250681,15.785084275394,NA,16.1911338635251,15.9822888015385,16.1105576919067,NA,15.9029518056169,16.0736435698472,NA,18.0139284421556,18.0322568844299,17.6686461545357,17.9284615947886,17.9517573599084,NA,17.5701051256173,17.9880…
O60783_MRPS14,18.9041107729629,18.8687577658684,18.7845871744028,18.9576167827708,18.8035870197137,18.9559444619035,18.8627875880055,18.8938610978031,18.95812622499,18.9958254316577,18.9199851408362,18.8932413454137,19.0182245535525,18.7768129940809,18.8113717447302,18.9398853672605,18.8848182971217,18.6796391933241,19.0846160963507,19.0121609584577,18.8660782603809,19.1902207697979,19.2537079261…
O60784_TOM1,18.3849928973726,18.2926822683689,18.2555204993505,18.3918454424814,18.4186586732953,18.1928205049816,18.347652869026,18.2463169559021,18.1781033970523,18.2614648407385,18.3122667099821,18.0873110217745,18.4384113918107,18.3086618212275,18.2887149901385,18.2860984172448,18.2904322208935,18.1692469514633,18.2783119044121,18.3224430205638,18.3089591631361,18.1534980819222,17.76373595424…
O60825_PFKFB2,16.3686305057512,16.441574896307,16.6021716378715,16.1934222301623,16.2983128369127,16.6610516184964,16.1858644400877,16.3450771255402,16.5952102295347,16.4144399983995,16.3680576995436,16.5467257761717,16.0615982000998,16.4500220110163,16.5435478246983,16.297789744351,16.4667925368633,16.4936976381732,16.0405892145595,16.3634941129245,16.6753274759793,16.4988397628138,16.4380004719…
O60826_CCDC22,20.4054121091697,20.5530311789622,20.3867802627385,20.5345507726285,20.384715273531,20.3845227904201,20.4474263003642,20.4456723808338,20.3961847962547,20.5168073674762,20.4676840796904,20.4158893139329,20.4980743646653,20.4027750093966,20.4033951926099,20.5119275146955,20.405167401576,20.4541287243591,20.5501710672478,20.5486265664706,20.4631257618426,20.1814250069819,19.9448686315…
O60828_PQBP1,21.1990955639363,21.2232776387878,21.1327256045536,21.2775573237488,21.1467484633675,21.1091409019235,21.2195803418271,21.0406932259321,21.0366783846531,21.0832545875922,21.1392114417906,21.1141153750885,21.2256259651011,21.1382667135439,21.0818875414685,21.1805450329726,21.1036984277844,21.2080448058933,21.2080900572519,21.2563253869122,21.1709555760233,21.5710267739499,21.129514087…
O60830_TIMM17B,18.6033476185959,18.6992279575522,18.7848725490817,18.7456956070105,18.8746764252936,18.8610196517595,18.4444694272141,18.8215329257017,18.7745886268232,18.6020648648226,18.4071728848685,18.8217335712884,18.8750268818141,19.1646179181869,18.8452105461736,18.6258359881736,18.8341373682153,18.8610857463715,18.5550482769818,18.5872717875054,18.8196053090417,18.7294112549951,18.9363216…
O60831_PRAF2,20.0101153483358,19.9735746008547,19.8215432765239,19.8527304886765,19.9366049253438,19.9951405477419,19.9849100426448,19.9509877362189,20.0064268677313,19.9594587721232,20.0601320775951,19.9069485164927,19.9708803976465,20.017190299479,20.0012547649421,20.0830762272642,20.0118973069576,20.0105588392369,19.8420234095349,19.8493227328625,19.879194862709,19.8599016332478,19.78327780825…
O60832_DKC1,20.8042978465103,21.0294359731975,21.1424845296457,20.9564263984864,21.0640310561009,21.130228939395,20.9475457502797,21.0927020927553,21.0686078677375,20.8590018354476,21.151794869519,21.0699938483546,20.4961129995413,21.1467879387715,21.1323395452262,20.9040027586567,21.1558222485963,21.0821620565253,20.8911593516653,21.0940941144908,20.9424382449417,21.2103568398193,21.314907629079…
O60841_EIF5B,21.7552882487054,21.7443819280637,21.7326631024669,21.755407950723,21.8103319688194,21.7056984026696,21.7333649969592,21.778841428953,21.7159964499814,21.7691495241593,21.7670837183393,21.7391180769697,21.831274942864,21.7430154738928,21.7204983232336,21.7191510432494,21.7598693129993,21.6953881151432,21.7121515884975,21.8104518417284,21.7654404277382,21.9376210491967,21.827186080787…
O60858_TRIM13,NA,NA,NA,NA,NA,NA,NA,NA,NA,NA,NA,NA,NA,NA,NA,NA,NA,NA,NA,NA,NA,NA,NA,NA,NA,NA,NA,15.4437859470624,NA,NA,NA,NA,NA,NA,NA,NA,NA,NA,NA,15.1873186122754,NA,NA,15.8717006906221,15.4394111392735,15.4773144570357,15.5725316121426,15.6297451192598,NA,15.7128989067307,15.2608184505878,NA,16.3181972355392,15.5810437167348,15.5458459979633,15.6565117263098,15.7604333260703,NA,NA,15.300913068400…
O60869_EDF1,22.7585230298283,22.8659748019947,22.8914494689789,22.8413448184488,23.0948587386169,22.7993757165084,22.7594207667108,23.0536660083027,22.8098666761137,22.9259668378093,22.8632366514298,22.7876975277854,22.7309967968636,22.8564235601333,22.6367320586576,22.8093465712924,22.8524441761265,22.5799516946927,22.9402225871892,23.0441666820306,22.6433722766169,22.9807167110717,22.6624330883…
O60870_KIN,18.7914043883955,18.7701554844447,18.7876763225675,18.8142223206479,18.7153882745512,18.7618981350709,18.8222576163295,18.8303527828459,18.8917157990238,18.7799070374577,18.8030995980927,18.8432361512331,18.8084475546962,18.7920448906847,18.6819057952542,18.8328162646013,18.8298018076942,18.8287666239678,18.8057336045669,18.8350013366574,18.7164677345848,18.339690634746,18.063758980232…
O60879_DIAPH2,18.9808327081615,18.6756713702379,18.5933495580259,18.7127380280589,18.676412598089,18.5378834110673,18.8455896801775,18.6559196127567,18.6042309715041,18.7485806197993,18.6836206879818,18.4865850466033,19.0502597186066,18.6313365563473,18.5647794049107,18.7548344845736,18.6528741052933,18.5837743490113,18.7147157673077,18.6487275219513,18.6297988082687,18.1252492898779,18.011863411…
O60884_DNAJA2,21.6346221380145,21.5226421804147,21.4834493415486,21.5423327662525,21.638159493117,21.4309875549003,21.5048587188242,21.5509544142024,21.5082049876749,21.5913732373859,21.5155052921262,21.4866704279739,21.6750666489663,21.4291216247068,21.4818096027223,21.5090396958207,21.4144541155719,21.3837849366981,21.6118024499403,21.6217777485507,21.4179896928898,22.1917279879904,21.991962752…
O60885_BRD4,18.6582601638042,19.0117397059999,18.9091176013392,18.980849669155,18.8599927442265,18.9221065821253,18.9303429468436,18.9382476860807,18.8003036490821,18.8764626594421,18.9911327906354,18.8739332072386,18.7816119679041,18.9639759015824,18.9080046254267,18.8637100450786,18.934020364358,18.8374156590657,19.034662084293,19.0554329302193,18.879868379548,18.8750629430184,18.8992795298202,…
O60888_CUTA,21.5209725370197,21.4538938846259,21.2681736254558,21.5230611522007,21.419498186466,21.3290589557517,21.6080009632386,21.1945337998758,21.5037337936923,21.4195062449077,21.5174661568346,21.3891295296721,21.5167331346037,21.316571182722,21.3222072081668,21.6228142231509,21.3639952901531,21.4200141998463,21.6158138938295,21.3953817819454,21.4155542449545,21.3597929560744,21.167172123276…
O60890_OPHN1,16.2699007846687,16.4189853297672,16.1324981269729,16.1236193539207,16.1447684156879,16.2149509829632,16.057051814536,16.4275573473919,16.1746860038484,16.1568414891525,16.1897912738446,16.2447117755944,16.1729255675105,16.5084195682277,16.1455639825993,16.1524978966477,16.3856364098146,16.0970774115019,16.2685084258401,16.3069299749364,16.076409185229,16.3617576687497,16.53296447200…
O60906_SMPD2,NA,15.0788062690183,15.1508430317953,14.9741951675628,NA,15.0875189084503,15.1024846587214,14.8935032778265,14.9652886134253,14.8922410395353,14.9875884712842,15.0404079378314,14.5325373145226,15.1034867453345,15.0736039443999,14.9542248537883,15.0379955092237,15.0502843943702,14.7729532733275,15.1779003207866,15.2649031572585,15.4815719878083,15.8897703943855,15.5623065491855,15.848…
O60907_TBL1X,18.2185584093791,18.2335948702939,18.1732824111367,18.0208450863941,18.1424897646301,18.2703288672844,18.2292164703856,18.1651617147317,18.0977713887927,18.2877370600319,18.2189459585196,18.1877922142294,18.2354515022228,18.1543347372266,18.2434992376652,18.1918492227895,18.2866187910262,18.1085415458934,18.0335078577191,18.2836594461477,18.1876398808449,17.5561069460673,17.537585665…
O60921_HUS1,18.1222896476076,17.9132983258731,17.6862371821337,17.6591989023252,17.9474055103854,17.922419574963,17.9607013435815,17.9669298136987,17.7845121988906,17.8378534921837,18.091980427703,17.6675774077199,17.8891376134893,17.9369559129003,17.8116596919955,17.9562549525245,17.9852964571596,17.8238964623518,17.8597434013902,17.9197048069802,17.8196593334886,17.9331887772927,17.960457322158…
O60925_PFDN1,20.9661982892424,21.1329710179241,21.0313033865235,21.1790715895342,20.8670544458291,21.0046898306459,21.1380238550496,20.9051747347739,21.0809122374122,21.0900947651993,20.9937512167743,21.0094475057806,21.1734829503055,20.9148307177345,20.9219767159266,21.1136430466004,20.8717543123861,21.0142400927712,21.2443325295579,21.0308806088063,21.0027912210555,21.6032923059334,21.282301607…
O60927_PPP1R11,18.5954325079191,18.6462125426078,18.7727271890327,18.8397202975116,18.763814599981,18.7008683717148,18.8311422245618,18.9671783809636,18.9439709065993,19.0726177639046,18.6603391412531,18.8864207028119,18.6839829288687,18.6954955354109,18.8524349611612,18.8815633109403,18.7188414208115,18.8491330652031,18.8470250721669,18.8526378598417,18.568724402086,17.6510344962947,17.545227211…
O60930_RNASEH1,17.3216451867269,17.1331565310393,17.2589988964908,17.0550494549014,17.24369811287,17.0896794864563,16.9803621539229,17.0869627939506,17.1541902279987,17.0720074800443,16.9441087887828,16.8449873964841,17.2776348435878,16.9027010326551,17.0561787415394,17.0220741546944,16.9368883502786,17.0258239837994,16.7206324035899,16.8929609495977,16.9535198774777,17.5719403153918,17.661775145…
O60934_NBN,19.1153942692301,19.2102725178943,19.0804959312981,19.1692421585562,19.1138412979925,19.1089205270778,19.112296330285,19.2081308773789,19.0853816523867,19.1013495880859,19.2553584827572,19.0698897213487,18.9816429852712,19.2002007023716,19.16951883236,19.2473132096237,19.2020528107945,19.1556751278494,19.1521781251808,19.2335880010616,19.1494614409193,18.84253673568,18.8752035378722,18…
O60936_NOL3,21.0768773243407,21.3404598231839,21.0880461838727,21.2358150783939,21.1250974680348,21.021247975842,21.1861353768989,21.1840414508104,21.1968032173079,21.2643008541156,21.2986500100696,21.1314161121846,21.1633647304582,21.2550394626391,21.0272070123837,21.2428235579994,21.2352798028055,21.1303767381222,21.3266142298555,21.2874344550602,21.1118097925149,21.5708738238347,21.24104918741…
O60941_DTNB,15.4142677629363,16.2658002646079,16.1988312698818,16.2036612776103,15.524467717525,16.0706497429899,15.9543516034484,16.008227287011,15.9473711575363,16.1374713426428,16.2780785483928,16.0988095484111,15.9564397597655,15.9648460888315,15.7571405520647,15.9731768504907,15.7742198679762,15.8443593597733,16.1126961677799,15.882090621435,15.7412219729795,15.9495300922038,15.7554368276326…
O60942_RNGTT,19.3326750622073,19.057490299137,19.047030182893,18.9992648828843,19.0695773270636,19.0694879411183,19.1020518278685,18.9646635201588,19.0581872956998,19.0130270565636,19.0310585138136,19.0662538162095,19.3421790780609,18.911833442106,19.0846025537579,18.9527116753911,19.0135512109404,19.123704712358,19.0439100715549,19.0258228467256,19.06242280701,18.7980445031109,18.8180013127142,1…
O75027_ABCB7,18.9865663904111,19.3362404223485,19.2481810835446,19.3269623323468,19.0653477167587,19.2775415725559,19.2150867987288,19.3240957601005,19.2715896918391,19.2983279580893,19.2386909896274,19.2435755995211,19.0275578631509,19.2146971738705,19.2070264048181,19.2725627517641,19.1878431536928,19.1094954548938,19.2411738428368,19.2767146779847,19.2818645330425,19.0570426308586,19.338445021…
O75044_SRGAP2,19.5807324726971,19.8111421310658,19.8348231193461,19.7802948444167,19.7462016907163,19.9249156534186,19.7372497602682,19.9527415931979,19.7601807934246,19.8221019560732,19.7493136455665,19.850357315603,19.6327445533223,19.8828196961234,19.8631374118331,19.7642937517815,19.8011618042214,19.8879032546114,19.7887685932869,19.8862507322857,19.7751329890698,19.6212966883697,19.356815163…
O75051_PLXNA2,NA,NA,NA,NA,NA,NA,NA,NA,NA,NA,NA,NA,NA,NA,NA,NA,NA,NA,NA,NA,NA,NA,NA,NA,NA,NA,NA,NA,NA,NA,NA,NA,NA,NA,NA,NA,NA,NA,NA,NA,NA,NA,15.5151860570125,15.6686305941353,15.310884911214,15.5985523369295,15.6032765178438,15.5272670094301,15.7153291253601,15.6426819331021,15.2845619084151,15.6617940980867,15.7428435284377,15.6798908644452,15.6021678643833,15.5891880220047,15.4885229364589,15.44…
O75052_NOS1AP,16.4495693297159,16.6935081840618,16.5339979505949,16.8829882064985,16.5162487825808,16.5009159994298,16.9066869043437,16.5327029206296,16.4692955552598,16.749128470585,16.8235518166036,16.4066209566368,16.1726599159428,16.7346434741033,16.595193002675,16.8543171297901,16.8011849065913,16.4819679779658,16.7703194670344,16.9258019050822,16.4917358455811,NA,NA,NA,NA,NA,NA,NA,NA,14.675…
O75054_IGSF3,21.0423224718701,20.8781094471562,21.0754306102842,21.0304177309945,20.9700941470848,21.0924386668712,21.027038433432,20.9605120665062,21.1283576017785,21.0792102066531,20.933945937659,21.1050696853385,21.0032368474914,20.9910977859577,21.1416511150968,21.0448517902106,20.95431412991,21.1085123348828,21.0203097442493,20.7633946330075,21.1022313487076,19.8992527857094,20.0083063068259…
O75061_DNAJC6,15.2136859764517,15.2063441644009,15.2190433467502,15.0966280273103,15.5258329990123,15.1236370334446,14.9851099682771,15.0889109873298,14.974163668387,15.13748130395,15.1753831294797,15.2844478592492,15.173647513414,15.0653159341336,15.1916738097608,15.1924267875021,15.0954012287598,15.1533393586014,14.9534615939187,15.1492763112824,15.0526792228644,15.7061692139139,15.649580277123…
O75063_FAM20B,18.1167691458264,18.2750513284726,18.3400249362859,18.2464979159274,18.427493420031,18.4123158692107,18.3847519299341,18.3824963825692,18.3504901901116,18.3080584810594,18.3077767112402,18.5045899884334,18.3852867189066,18.426293740223,18.4004144080846,18.3897991762082,18.3019867819967,18.3645696810921,18.2509865829198,18.1793108869626,18.1647648956853,18.3317703055294,18.3680094117…
O75064_DENND4B,NA,NA,NA,NA,NA,NA,NA,NA,NA,NA,15.44557546718,14.787366707642,NA,15.3928941753628,15.3322674823365,NA,15.6478205246704,15.4445609227507,NA,NA,NA,15.8367575193076,NA,15.2507229570235,15.8364297747592,15.9943432472618,NA,NA,NA,15.7944253889087,15.8352730807946,NA,15.7855673259926,15.7792534421189,NA,NA,NA,16.2004587362732,15.8336813677371,15.6451702889279,15.695658085831,15.7932249372…
O75083_WDR1,23.8084311301248,23.905033104834,23.8162552130592,23.617314054287,23.9947305162648,23.8035689811466,23.603450089126,23.8174439565743,23.7784756438588,23.7365839772027,23.904141869237,23.7619071851612,23.7586879125118,23.7610582597784,23.7785927178954,23.6369120250862,23.9002411079075,23.7451247207121,23.705666161247,23.8180682019669,23.7779465523116,23.1109949235737,22.9719874634485,2…
O75093_SLIT1,17.2014048770529,18.1735091956811,17.1743129226872,17.3509139306316,17.7073658024763,17.5139110641278,17.1176952948749,17.1061364763502,17.404056622191,17.3323112009251,16.8301254958419,17.2617236862767,16.9852204088698,17.3452987456141,17.4198695591299,17.3934356812573,17.1847040072171,17.0155245036798,17.212973937923,17.5622792872388,17.3622880048289,NA,NA,15.3913312880042,15.53326…
O75110_ATP9A,18.6607755067776,18.6720822768314,18.6790661794787,18.3590645286866,18.6482783551259,18.7900716534482,18.4155908700218,18.69964999492,18.7251864051452,18.4990480858699,18.6391284622133,18.7352996230565,18.2551934353798,18.7448480475894,18.5344095972951,18.5659567316513,18.589134583096,18.78211481976,18.4428482718783,18.5389495986588,18.6179273728872,17.4471867789453,17.695798891321,1…
O75113_N4BP1,16.8571435775519,16.8704742129381,16.7501382086736,16.7256181360353,16.9011840816561,16.7846047855593,16.7469714782912,16.9450681595697,16.8539135891666,16.7851738246798,16.9307816978064,16.8060962475123,17.0853430797518,16.9016817795104,16.8263571736562,16.7699279418235,16.805568108477,16.7059640984021,16.8302021832559,16.7783535443341,16.7326333346041,17.1976778063636,17.2368510759…
O75116_ROCK2,19.2390044519176,19.2997286339831,19.2935976102942,19.229832924185,19.3002381462482,19.2773056191243,19.1986746427328,19.3261938131508,19.2997295718579,19.293083461275,19.2242679099682,19.3025949734877,19.1752645269157,19.2594498858814,19.2751547942347,19.2399834410056,19.254568747874,19.3029930983618,19.2687078302875,19.3114073687137,19.2578753141398,19.3096923254323,19.299598372401…
O75122_CLASP2,18.9699066429031,19.0776324459776,19.1098567252536,19.0340044264276,19.0458965494777,19.1410177392757,18.9987603785437,19.1865476745642,19.0776567543489,19.0766485227294,19.1355223958535,19.0888195822869,18.8476208406149,19.1356390961175,19.1153967832494,19.1280689187983,19.1002189869593,19.0348641529021,19.0451161259943,19.1500285508148,19.0808007906313,18.4684960645079,18.52545928…
O75123_ZNF623,NA,15.3471954128368,15.199356278814,14.8591334219167,NA,NA,14.8912187776004,15.2907663802528,15.309676159967,15.0060133745277,14.9242787211553,15.1315718404703,NA,NA,NA,15.1429446255845,NA,15.0726405813328,15.2772431670577,15.1565242298945,NA,NA,NA,NA,NA,NA,NA,NA,NA,NA,NA,NA,NA,NA,NA,NA,NA,NA,NA,NA,NA,NA,NA,14.9537938842912,15.0690094130352,15.1422443109517,14.9771195810923,14.88863…
O75127_PTCD1,17.9058572553889,18.0101542539485,17.7819544715516,18.0148464826798,17.8840696950412,17.8741749173524,17.9784922352121,17.9815436914503,17.8879886703955,17.957066770221,18.0309157216359,17.9163507814733,18.0924345960358,17.8636406305793,17.8536021146376,17.9298412990188,17.85102775651,17.8297451236791,17.9131311191124,17.9553033452027,17.9664470072693,17.3955379004844,17.301375526643…
O75128_COBL,NA,16.113062441237,15.9943302189055,15.9728193267829,NA,16.0378488609422,15.8918999845987,16.1076624768472,15.9562301349508,15.8564263193283,15.9948885131918,16.0641848718808,NA,15.9514259440697,15.9580574310347,15.9295063916591,16.1602979913865,15.9563857163732,16.0523842742587,16.0560544267732,15.946806203797,16.4320629224155,16.243368980895,16.0893888552565,16.3686717849748,16.0782…
O75131_CPNE3,21.4703227961639,22.660983323355,22.4383418582531,21.5221952808856,22.1459487915968,22.0862626496561,21.3497734703205,22.2879073159374,22.2430872416525,22.3953727854272,22.2594674253482,22.2318095838537,21.135462010661,22.7200362143196,22.0700177804794,22.2165432193352,22.6664981038704,22.0591906525654,21.2062761370612,22.5003683794329,21.5959184052386,22.8212231264754,23.42369457007…
O75140_DEPDC5,NA,NA,NA,15.6574041893162,NA,15.4681400848389,NA,NA,NA,NA,NA,NA,NA,NA,15.3332536103152,15.783878787996,15.5486516899751,NA,NA,NA,NA,NA,NA,NA,15.2768630861564,15.5355185892011,NA,NA,NA,15.3799322424047,15.4664655899776,NA,NA,NA,NA,NA,NA,15.6720523771544,NA,NA,NA,NA,NA,NA,NA,NA,15.8226436874522,15.5819580307856,NA,NA,15.4036803431482,NA,NA,15.9620624401763,15.3951248659476,NA,NA,15.51…
O75143_ATG13,16.7064626397069,16.8003882519475,16.9571012781669,16.8182386865584,16.9702878452951,16.9164399317617,16.8902051153154,16.8802470457473,16.9791749203348,16.8530848162707,16.892296638686,16.9633862632259,16.7270428410291,17.000749811062,17.062783082598,17.0310661445606,17.0222895286907,16.9329088128757,16.8411603066245,16.8141075692796,16.8762434439347,16.1802075092695,16.218329484863…
O75144_ICOSLG,17.1428647468225,17.3235603190557,17.4306492187453,17.4524812591893,17.1020847076489,17.2855461461221,17.4722581520659,17.4901562179062,17.4517866070142,17.4878430274407,17.1155717909532,17.7029532963794,17.2799896860343,17.040514321092,17.0675850564734,17.5649196996487,17.2654046139494,17.4738188684003,17.4464863705168,17.4264420517815,17.7302160061066,16.9815627103424,17.040528876…
O75145_PPFIA3,17.1512608093224,17.2023958875432,17.0700731231547,16.9929140823446,17.1765309888615,17.1233962375403,17.1512063413086,17.1048312823262,17.0896012424278,17.0719507297842,16.9938382120116,17.1259309032089,17.0520646879155,17.0918889304633,17.1107497696207,16.9809015105014,17.0606419067779,17.2046399729507,17.0494198172328,16.9649870944455,16.9933077536069,17.638435352297,17.568967454…
O75146_HIP1R,19.4618427397787,19.5249163767723,19.6280297281549,19.5334195735566,19.5504701541192,19.6367653236586,19.4873205874886,19.611466123813,19.6075418039303,19.5655560966128,19.5413859678249,19.5722992098719,19.4383627616805,19.580256697502,19.6356186256169,19.4476230227428,19.5780487145251,19.5809042015515,19.5051437867361,19.6442043515419,19.6242540642884,19.5924530122078,19.53024550268…
O75147_OBSL1,17.7055288936789,18.227465238084,18.328005067292,18.2160205489296,18.0483855647042,18.24800160813,17.7939567557837,18.1966873706741,18.2684230008073,18.2858361893239,17.9197094017579,18.3738130192405,17.6608001633846,18.4308115368833,18.1821613603118,18.2809187741208,18.1343925072465,18.3017606023354,18.4107819296169,18.3975572478083,18.2981844523018,NA,NA,16.1327045201718,15.4523568…
O75150_RNF40,18.9672687575328,18.9946659139149,18.9759740136219,19.1051509593839,18.9764563291494,19.0171148791777,19.1226412360046,19.0291189739953,18.9758274179528,19.0496575435166,19.0194420414466,19.0243584903183,18.9473464387645,18.9821605299075,19.0197860858611,19.0393472764967,19.0086471869802,19.0628641599175,19.0846705808898,19.0894418486269,18.9623916086168,19.4897737619619,19.366867493…
O75151_PHF2,18.2568104750375,18.6760147500631,18.4228458939548,18.4460544404636,18.3287745118585,18.5161086230055,18.3633057693048,18.4214040318639,18.3505901866887,18.4870887246323,18.4981802584921,18.3861680969754,18.2952095641992,18.5241628359704,18.4022428998962,18.4422929079541,18.4943292648486,18.4728045213448,18.476579288902,18.6580152542851,18.4236235451466,18.3286992437053,18.52816441244…
O75152_ZC3H11A,20.0919173197844,20.2259811790151,20.2367453709033,20.2817203240901,19.9898958043173,20.2585976680815,20.1987839127497,20.1083674123197,20.1120436960915,20.2882652199751,20.2055713768904,20.2075087697786,19.9946327858899,20.183049559344,20.1373488534843,20.2597139069144,20.2688083804494,20.2979932364403,20.3033553585804,20.3200710328542,20.1044868091205,21.2728511865965,20.88000092…
O75153_CLUH,20.4919264917934,20.507187307255,20.4063828199289,20.4203894370308,20.4356794198901,20.4182179082296,20.4976290029042,20.4491579489129,20.4350792778924,20.4746415887624,20.5100865996745,20.4796826565551,20.5016549264797,20.4294820039738,20.486222883452,20.5660748208141,20.4850151416275,20.5624692056524,20.3954903281736,20.4933337545646,20.5344164238372,21.1541606728484,21.300736512492…
O75157_TSC22D2,17.165753536823,16.8099364127472,17.205704879798,16.7679828611125,17.5120576048877,16.9966594026964,16.8984818683029,17.1936381312573,17.096903596512,16.9234182742536,16.8328584139814,17.2418455850978,17.6371850042215,17.0347639794839,17.0723891449289,16.8712578214228,16.9359104454029,16.9437089637277,16.9822824582985,17.0246455630461,17.0370736791894,16.7276177322984,16.8335038055…
O75164_KDM4A,17.361678694018,17.7325447604312,17.713908721792,17.8920143583581,17.54670201889,17.555291782586,17.6191561578515,17.5857397407064,17.6944593585302,17.9263849370683,17.5996382326369,17.662432041287,17.668064389273,17.6195305667685,17.5343818188085,17.7825851084318,17.6605851412646,17.7891965034717,17.7855485345958,17.8456938799353,17.6293522942168,16.7741113428739,16.5516633675646,17…
O75165_DNAJC13,19.3391456878704,19.4458243049356,19.4119221766063,19.4736327972753,19.3899555276442,19.4145982864978,19.4811221243488,19.4779026315496,19.4250855407578,19.4536059296734,19.509018292133,19.3926306620361,19.3895269600077,19.4986370846271,19.4789380134428,19.4581774323956,19.4874146282985,19.5016438826971,19.4483568527606,19.4068604188268,19.4810391526989,18.8694397701473,18.96230041…
O75167_PHACTR2,17.1264707037116,17.0089273872091,17.0830978818283,17.0945908671577,16.7775143628608,16.9829136289885,16.9611836402678,17.0813707072966,17.0670454118775,16.8973562416183,17.0332815026112,17.1772185046413,16.8428879123316,16.9592030510306,17.0359268645635,17.0685539324678,16.9058818362186,17.0655262892111,16.8952893796071,17.0632828548088,16.9831335027558,17.3956212821366,17.4687473…
O75170_PPP6R2,16.9733930304292,17.0875275687645,16.9889512641347,17.1875749602636,16.9927209522799,16.9872131945371,16.9504218084558,17.0925553882051,17.0621512119918,17.2226977350207,17.1481707164458,16.954595423459,17.1419306576167,17.0668825872215,17.0992049568786,17.1245547339418,17.155706356131,16.9056283755215,17.2603125893437,17.0884867281901,16.9871974966237,17.1055704915913,16.9333219308…
O75175_CNOT3,19.6978809101095,19.7673791367489,19.7724884495869,19.6812861513657,19.8094456757636,19.7132775339381,19.6503753293723,19.8055217189172,19.7426970190548,19.6902184605941,19.8327163261506,19.7284324618496,19.7447124395175,19.7972289694854,19.8395585678654,19.7903468235483,19.7765804645965,19.7204976403023,19.8354524976965,19.7730311963351,19.744265615325,19.6564431703063,19.4269133543…
O75177_SS18L1,15.985884288109,15.2170171833962,15.4285460503619,15.2701053020035,15.6942248828132,15.3004186914261,15.1972340105884,15.3594536407268,15.2889948337858,15.1349927095601,15.2489100811399,15.2943640081142,15.3777203422664,15.1684172136085,15.0861119968909,15.0615428807824,15.1310518339872,15.110533697599,15.1946540381569,15.2754077078178,15.2440050156823,15.8561798314381,15.8897234428…
O75179_ANKRD17,17.9894542900838,18.006805132565,17.9386201853265,17.9731484586569,17.8858264748673,17.9216820644935,18.0405671476322,18.0144039498485,18.048832680282,18.0601338328004,18.0414215270293,17.9642245073804,17.7916393973219,17.9983333270914,18.017351271119,18.0482417013662,18.0026000594185,17.9101539303931,17.9837776451759,18.0874665106949,17.9437481492525,18.0804717056558,18.1113535961…
O75182_SIN3B,15.7907666610748,15.9827096743533,15.8772222548082,15.8670256595773,15.6307723880034,15.8118152869205,15.9264475810451,15.8384569131097,15.8751365702241,15.881454540353,15.9266045720421,15.8102402921185,16.0094089187809,15.8652428984519,15.8698244029843,15.8845236288843,15.9866217947931,16.0481210182311,15.8945238615415,15.7281239778894,15.7614111629556,15.8702556169802,15.6850370249…
O75185_ATP2C2,17.4405435367221,17.7365012879651,17.6502584443544,17.7057112771553,17.607707457914,17.5298872080097,17.6994924616986,17.8125005589009,17.7144820200275,17.6345374992129,17.762839404226,17.4416786448694,17.5148499948159,17.5888889293636,17.5694518629858,17.6588569922509,17.7402555788467,17.6130694255324,17.6577160032057,17.8131269394869,17.7181901457795,17.3169632126851,17.0396456897…
O75190_DNAJB6,18.3070134223451,18.3206871256142,18.2880812227068,18.3894397905508,18.1890297640731,18.2952034567028,18.4563255728673,18.3918074868049,18.4192742534434,18.3011900316628,18.4307785831634,18.3351823684736,18.4706053080566,18.2797322406445,18.3096529530032,18.3835821527609,18.371968804211,18.1611610356226,18.4563455674733,18.3161209845395,18.3289806245187,18.3854177151525,18.085645726…
O75191_XYLB,15.936291422567,16.167757383727,16.0003645243571,15.6151363146403,16.0738399078951,15.996505958174,15.583047602078,15.9971216169649,15.9354556414994,15.7393052073102,15.9109821025765,15.9681960018316,15.9597163519796,16.0157294610381,16.005898231169,15.6131161918437,15.9438301706995,15.8780233251164,15.6067636369015,15.9135825909772,16.1190773521763,15.4903453828733,15.7006018344732,1…
O75204_TMEM127,NA,14.9226681574339,NA,15.0279640773294,NA,15.097409209893,15.1418795614443,14.9982999607368,14.9326205963344,15.0198516338548,15.1761715591281,15.0651273567375,NA,15.2984246132205,15.0079138855318,NA,15.284827044148,NA,NA,NA,15.1153426511979,NA,NA,NA,NA,NA,NA,NA,NA,14.981035708503,NA,NA,NA,NA,NA,NA,NA,NA,NA,NA,NA,14.8669795570773,15.2696437011637,15.0691113669593,14.7039748409908,…
O75208_COQ9,18.2028407260638,18.2412328008835,18.3788366969816,18.3511244668456,18.2914915853893,18.4542779580929,18.2812862425338,18.3349493223627,18.4514162853668,18.2867664246106,18.2204676270834,18.4420924484705,18.2509314871018,18.2928008210098,18.3686059091403,18.3991310578943,18.3210710593114,18.3308080032368,18.279729993441,18.3188889973706,18.4052580887107,19.1173576022098,19.09904757847…
O75223_GGCT,23.1337968142402,22.8504786138238,22.799094237908,22.802093580956,23.0603190158087,22.7675228306295,22.805559827789,22.8219735255282,22.7562698281868,22.8777119684889,22.8055476374591,22.7483179674559,23.2815693347726,22.8419332125316,22.7680640509022,22.7821052571295,22.7960550142588,22.7507426222485,22.8605989820386,22.7405883771639,22.8349423755286,22.0012492829329,21.900491401684,…
O75251_NDUFS7,20.132541165884,20.4323923477392,20.1060374385971,20.3842180096195,19.9381838895847,20.2671570942303,20.3153516853364,20.2796328159465,20.2074840006071,20.5253396620998,20.412709826724,20.2001194413724,20.1201690970819,20.1503560829173,20.1905716257818,20.3441030936499,20.4012357915749,20.1973504036985,20.5080395541359,20.4518449005785,20.2253727494687,20.649587131605,20.38202726782…
O75290_ZNF780A,NA,14.5684101301571,14.3793797427983,14.4582967168239,NA,14.4224831824778,NA,14.4782781760115,NA,NA,NA,14.3105034389169,NA,14.5794579363543,14.5574162362208,NA,NA,14.6532542227343,14.5311081174915,NA,NA,NA,14.5088695416963,14.666093285398,NA,NA,NA,NA,NA,14.6154108907712,14.5926733413419,NA,NA,14.605713982528,NA,14.7111137286907,NA,14.7187358675936,14.660182358539,14.6174632474427,1…
O75298_RTN2,NA,NA,NA,16.2344334072275,NA,NA,15.4686657607771,NA,NA,NA,NA,NA,NA,NA,NA,NA,NA,NA,NA,NA,NA,NA,NA,NA,NA,NA,NA,16.1406731300723,NA,NA,NA,NA,NA,NA,NA,NA,NA,NA,NA,NA,NA,NA,NA,16.3398199215315,15.5838247500702,16.2475084247858,16.1519906422496,16.5380024586935,16.9017663472542,16.1273059976907,16.165910597986,16.1613401450333,NA,NA,NA,16.0294756542887,NA,16.1818092121556,15.7549509455158,1…
O75306_NDUFS2,20.431578168836,20.6487842011969,20.5793284153882,20.76119171878,20.5340200264846,20.5971258177986,20.7297308244711,20.6358940244683,20.575947678673,20.6993199863118,20.6554193135796,20.5312713197093,20.5651099523576,20.6417502604927,20.6104692780705,20.6796832336419,20.6256818164916,20.6733265425657,20.7433649660499,20.645219208608,20.5769758123984,20.9372663520351,20.9061583997824…
O75312_ZPR1,19.3549625248121,19.5610785701427,19.5081247949556,19.5647668109155,19.4630838564428,19.4822839515976,19.4857439459259,19.5711447085332,19.5019635484166,19.5742757836899,19.498226517552,19.4706040069105,19.4371913020603,19.4397818818569,19.4912081796725,19.537448579834,19.495460404623,19.5538992530582,19.5631530533949,19.6368976723807,19.5279505409456,19.515076139995,19.2940871771411,…
O75317_USP12,15.1077832474766,15.1752078199881,15.4135263690529,15.1837917896673,15.3483587382275,15.3099774934761,15.1767707924475,15.3460136865262,15.5056360915024,14.9653643669163,15.2618554717035,15.3443788840943,15.4811640278696,15.3859973348145,15.3096230569065,15.0713550566887,15.4213221243855,15.430053390218,14.968190560553,15.039263797284,15.3783469941948,15.2243212733882,15.498106256171…
O75319_DUSP11,16.9307800780046,17.0534212286053,17.0798236692572,17.2473875064909,17.4581701966819,16.9700051831123,17.1741624717803,17.0823697832837,17.0517308532814,17.1869869257993,16.9208846036111,17.1801532551907,17.3576503382974,16.8601781765538,17.0004581821526,17.1543140837404,17.0447394478592,17.3205668080675,17.1972279082717,17.3308036611707,17.2990865470884,17.3459111492145,16.78826388…
O75323_NIPSNAP2,20.0925039596333,20.3949516670676,20.3078418276085,20.1781759767107,20.2884055179172,20.3445209992996,20.2725641261088,20.4516427970766,20.3138061716584,20.1863322358346,20.3742783819299,20.3523160792672,20.2867193178309,20.3909553867039,20.3222945437969,20.1759077546057,20.2720961463669,20.2902824483456,20.2222268371386,20.2606174730343,20.2954933346908,20.4955050048982,20.753248…
O75330_HMMR,16.5297789418092,16.9482771491323,16.8468949971715,16.9820087481276,16.521698801165,16.9093177231562,17.0626393349214,16.6136718873659,16.6283937824867,17.0196618451615,16.9114871170293,16.7472648504916,16.5983496539624,17.0339212686503,17.0392531647572,17.1521747046191,16.7426872264975,16.7182480444802,17.1375552425231,17.1179887199741,16.7980857732673,17.376112585851,17.186532764045…
O75340_PDCD6,21.4661288477073,22.2335084618119,22.0477900402266,21.6332854873969,21.9753017752905,21.9122408606922,21.5713619104642,22.0418134440215,22.0143317771291,22.0411800190462,22.078392216173,21.9494980428057,21.8660028758627,22.32486669918,22.0424583382087,21.8643353714769,22.2348244052943,22.0430218464739,21.9198409301839,22.2229919634761,21.9822759491812,22.1172105775494,22.398095026964…
O75347_TBCA,22.9090402302693,22.6887125830079,22.9089596751129,22.7789870075419,23.0132582301205,22.8278838818873,22.6329564645716,22.7188725612971,22.794769181787,22.7477502681114,22.6493699241822,22.9352367574175,22.7674328425741,22.6678343444387,22.6409373829109,22.7360420416724,22.6364319284653,22.6496298665836,22.762116713799,22.6950420264027,22.6280745993872,23.3189393157418,23.193673977293…
O75348_ATP6V1G1,20.6353615625757,20.6474421415362,20.4322807377445,21.3578764608572,20.7767967202679,20.7684175045175,21.1010664914595,20.3723180968203,20.8644073756682,21.1011409186382,20.680925847042,20.6623945269257,20.9761471022705,20.58319175723,20.9385680566822,21.1690279078249,20.9019384271069,21.0293029707046,21.1263697490647,20.6465993387789,20.8368737648099,21.5305256296052,20.569758691…
O75351_VPS4B,20.5984817943265,20.613021766535,20.6601197988488,20.6555192882905,20.8044305377297,20.6490361863312,20.5613797819097,20.6440902176573,20.6465006084056,20.6943161294226,20.6224992546281,20.5913418508916,20.7242350544629,20.6012565912515,20.5956621263934,20.6932451090948,20.534994697573,20.6641938419914,20.7643576089361,20.673038949023,20.6378225435336,20.8405877399436,20.695764093998…
O75352_MPDU1,18.7577817184152,18.9167723686954,18.7150751788439,18.8069615400021,18.7602737134297,18.682224130382,18.8878829519688,18.6899148978263,18.8931187013346,18.8002529178789,18.8397058768455,18.7659248563891,18.9291068177016,18.7711851638308,18.7402418199208,18.8024742345857,18.9465909477192,18.7160490866721,18.7205990837831,18.6997120060576,18.6597159495762,19.9112781138328,19.9750975980…
O75356_ENTPD5,16.9575199636243,16.6290763408219,16.4575368591897,16.3023444134904,16.8307191023013,16.3902740095095,16.4368741951061,16.6166309845599,16.6448730767078,16.4511461887333,16.3079533584238,16.4800003484869,17.2796322145392,16.5446432949915,16.4069617831103,16.2731621555594,16.3649254636228,16.3291920570185,16.1855607764745,16.3975227899916,16.4289868099805,15.4723029102797,15.47830766…
O75362_ZNF217,18.0954886623121,18.0648993989025,18.2594723505171,18.2690537328267,17.9686145259663,18.1578097865836,18.2658289841384,18.1941751960593,18.2459314343561,18.2773507322895,18.1071929673133,18.2059112648457,18.1649625098428,18.1856352008203,18.2054034732443,18.2828686145271,18.1487331345122,18.1217004625074,18.361753987667,18.1572302528575,18.0977396408966,17.7453848258994,17.715109779…
O75363_BCAS1,16.8828718274285,17.2749283569673,17.516461092791,17.3026956096669,17.0478785513259,17.4195554752431,17.1687529526936,17.2907046440734,17.5621292375387,17.2710855299605,17.3066177569437,17.4522888416003,16.6304750500406,17.459297229455,17.3697167926752,17.076519209055,17.4299647020599,17.1348428516623,17.4062952518539,17.2947691136256,17.2761217661389,17.2075966899478,16.899498153168…
O75365_PTP4A3,NA,14.7551642316045,14.7426140732827,15.1714195976612,NA,14.8955976168044,15.0459471767866,14.8761466007602,NA,NA,14.9217946209926,14.796945127901,NA,14.9083442342507,14.8253825581439,15.0512843484221,14.8915391478603,14.6760092225278,15.0999382239261,14.8055640753546,14.7036908475692,NA,15.1189750250853,14.9304488435399,NA,15.1453106547041,NA,15.3385435184606,NA,14.9821847437592,15…
O75367_MACROH2A1,23.6438439363052,24.0195897822353,23.8261499224349,23.7785210363333,23.7543202666593,23.8639207051544,23.8365706102619,23.6435981077385,23.6811307848197,23.8658034391371,24.1290080406028,23.7245559938714,23.6809890737705,23.8854128775731,23.7954120918051,23.877493356951,24.0439443080664,23.8794785183833,23.9466434811976,24.0471212783142,23.7292895280658,24.1325745860011,23.912922…
O75368_SH3BGRL,22.1334614639642,22.4115135413323,22.4486438375875,22.2210983984699,22.3722933563087,22.4877459380176,22.0787857517785,22.3294047588424,22.6299628472808,22.2694883122262,22.376441065245,22.5582555300993,22.2486845066878,22.2231713356999,22.4647763408169,22.1386684339461,22.4542565548825,22.5478075002101,22.3354995636472,22.4347872007225,22.4487992323808,20.2582440265098,19.91668473…
O75369_FLNB,22.720109907715,22.9337867443254,22.7395401811611,22.8492478737871,22.7548193090311,22.7231790363978,22.8731320559162,22.8092569456969,22.6521897785946,22.8386371594853,22.9939397455353,22.7040030909979,22.8168008905391,22.869550405371,22.7082103369728,22.8801000966977,22.916296181517,22.7753427814129,22.9022540445015,23.0242442135371,22.7423743962593,22.1451655745625,22.0039704950037…
O75376_NCOR1,17.1324273838496,17.2790366864813,17.2570441156405,17.4572720675841,17.0493859577709,17.2279981894161,17.3104289062365,17.2927789080783,17.3209565458561,17.3367145855778,17.3555765039687,17.3063807494273,17.0056394622514,17.2285692898263,17.3030991549172,17.3530245591458,17.3449965440408,17.2154870892135,17.4235165012803,17.4016940021593,17.327156926909,17.4264514630047,17.2399745215…
O75379_VAMP4,NA,16.1387615157876,16.0157752127886,15.9040160365546,NA,16.1458757341213,16.028651170335,15.9971723028752,16.1719038890765,15.8652925099402,16.0145167573028,16.153922190945,15.6357743544079,16.0929189795367,16.131759372738,15.7590162331941,16.0395455881507,16.1595393332014,15.5922756357756,15.8614429045652,16.141403641791,16.3386913485262,16.3000472489633,16.276224655271,16.51796196…
O75380_NDUFS6,22.7107736368089,22.3021156633756,22.5352983563821,22.5932821391728,22.3542290346641,22.5143019298285,22.5042424237281,22.3657255444143,22.5118800713394,22.4560038389273,22.4436017285509,22.5683356102509,22.7876728244011,22.6080824276452,22.5476066050508,22.5331683477606,22.4182846990981,22.4333365098784,22.5593687980078,22.4815953487195,22.5780453136048,22.681898022407,22.763698994…
O75381_PEX14,18.7759023404219,18.7268871945728,18.575365143568,18.7172489018607,18.733857398672,18.5577758082546,18.5897188075649,18.5689913244269,18.6510636589499,18.8075983666006,18.5416393500596,18.6084725813323,18.7349367368752,18.4989982594681,18.5020172417499,18.446116993085,18.5437578383231,18.4518419161049,18.6973133795571,18.6435065585343,18.5409308262461,18.7036686005469,18.741552327333…
O75382_TRIM3,17.839497984015,17.6092248666024,17.518539143407,17.862922022873,17.8187028072059,17.4606870393009,17.8242310452749,17.6391780188785,17.4481727850433,17.7750000119406,17.6523964504879,17.546865632043,17.9216374941385,17.6220747820306,17.54549258871,17.6956870271522,17.5458938225551,17.5702863764042,17.8318982585549,17.7149797080426,17.4778098011271,17.3073367092261,16.8543503701484,1…
O75385_ULK1,15.6041313082384,15.6843892732562,15.4836881945213,15.93882005079,15.3202538964467,15.6752807627575,15.6338881180311,15.7367636875634,15.6223682411281,15.7380964323073,15.6479679114176,15.6422710160634,NA,15.4905967130672,15.6766615517894,15.8152689125814,15.6702533465163,15.5414379421173,15.7313707415493,15.6840352915614,15.5268149416468,16.3341276845191,16.0980318210625,16.110179360…
O75386_TULP3,NA,17.4317743698385,16.7635488231478,NA,NA,NA,NA,NA,17.035555280971,NA,NA,NA,16.6750499543828,17.4386713257112,16.6880073131585,NA,17.3647714260061,16.9410168561889,NA,NA,NA,NA,NA,NA,NA,NA,NA,NA,NA,NA,NA,NA,NA,NA,NA,NA,NA,NA,16.9720127727454,16.7833535938092,NA,16.8093788756946,16.8913303979222,17.1998080047349,NA,16.9249120332418,16.968500380596,NA,17.1395146346884,NA,16.94531798691…
O75390_CS,23.7379768975435,23.7665773634347,23.7961447558135,23.7831667760685,23.8026657739596,23.8010259234317,23.7249447782441,23.8205065552769,23.8141175897197,23.7808311206657,23.8284495841271,23.8255058655371,23.7010655755784,23.7788255175009,23.8002071673225,23.7984349303596,23.750674646465,23.8360866671388,23.7888134312617,23.7733846370544,23.8296130219192,24.2749145330152,24.2839190718721…
O75391_SPAG7,19.6226411613493,19.5494167017161,19.665735073471,19.4616200144626,19.5995205304429,19.5127611490823,19.453654484987,19.5758191177276,19.509088902013,19.5393528610427,19.4341539377244,19.6041224747151,19.5315519031363,19.5670955044525,19.5942760975863,19.4429971093173,19.5295639676309,19.4921293480012,19.5599438022651,19.7863005819575,19.7154434022133,20.3671081732002,20.071163049775…
O75394_MRPL33,18.5121141581173,18.5507285559624,18.3025606282638,18.5652997710967,18.1873203024093,18.3459358275668,18.5476133894962,18.5205579686924,18.164655885731,18.5979175386079,18.441763259186,18.3182762621828,18.4009417824255,18.3174322698246,18.3810463132325,18.4891255499779,18.355032837139,18.4463233804206,18.5993031307507,18.5103518961271,18.4508571346574,18.793311736509,18.362018343529…
O75396_SEC22B,22.1017162235089,21.9684397183348,22.068578938947,21.9201264707454,22.1265636244403,22.0275949338613,21.9357179210127,22.0231373767457,22.1176001195009,21.8831511409744,22.0022952302879,21.9415442499948,22.2253048886103,21.9864730619758,21.9489793594448,21.9605816686553,22.0033711044805,21.9213343343377,21.9605319282405,21.9094821132231,21.9212934016956,21.4101511630244,21.368844601…
O75400_PRPF40A,21.6651576469272,21.530787963832,21.5311528612313,21.5827867865493,21.6032448824707,21.5881939409483,21.5629102377043,21.5402087697151,21.5873048521814,21.5342457766242,21.5408024680234,21.6087124099484,21.6774761611947,21.5824163891536,21.5675526325462,21.5326814113419,21.4938149334403,21.6319199939135,21.5878237904463,21.619690705697,21.5134407270401,21.9867688031011,21.775777001…
O75410_TACC1,18.3773410175837,18.4501659556421,18.5780341564968,18.3720775543675,18.5090258534858,18.5549437663905,18.3779288058708,18.4699051963507,18.6249630213339,18.52513083992,18.3368704513007,18.5225683253968,18.304327002475,18.4038450158856,18.524966205822,18.2817899503405,18.4498706854864,18.4916877312183,18.5759095424165,18.5412957268133,18.460166039904,18.9558846888216,18.7643889976567,…
O75414_NME6,18.2453954348942,16.7386693821049,17.1466057385801,16.8342552947603,17.6835012576504,16.9972239962704,17.1730878626142,16.730370448455,16.9289636645223,16.9049717534479,16.730642344729,16.7861314953547,17.8410758964982,17.0867514356255,16.7667531958479,17.0195557339065,16.3574627603629,16.7918232596545,16.7601323826766,16.6908707283542,16.9738441582518,17.2756731853274,17.385425799751…
O75419_CDC45,18.1333770003982,17.9492699109232,18.0253455224485,18.0398179423047,18.0996246607405,17.9627685515624,17.9128370699519,18.0694305660065,17.9760815435537,17.9412211426238,17.9670443773343,17.9818044074783,18.1507613547036,18.133294007307,18.066748984188,18.034553383509,18.0013212562882,17.9943452257738,17.973568251178,17.8712747678201,18.1364931763001,17.5158868041138,17.7972385623752…
O75420_GIGYF1,16.6096802921012,16.4428899458562,16.6798238199546,16.7305135920546,16.4186753495002,16.3174048751221,16.4939472572484,16.5645125152745,16.6992807267054,16.5680044802153,16.4059006374276,16.6957153747561,16.6586765956094,16.5937105791348,16.3672821343058,16.5270023660068,16.7812795544237,16.6460730417466,16.5172458344597,16.724732718931,16.5299143447898,16.0103612562925,15.597833458…
O75427_LRCH4,17.2709152613098,17.1630209069224,17.0297416107872,17.2914819424777,17.3873325959991,17.094243865434,17.1690558133824,16.9882555504132,17.0755902673092,17.051814535361,17.0894636570919,17.1281997695749,17.5169707978969,17.165667526647,17.1123391065076,17.1216648181953,17.1249709186242,17.1873521299591,17.1803986856704,17.161056912896,17.1712435674774,15.787089660285,15.6457669804304,…
O75431_MTX2,20.1111372378736,20.2729067856288,20.2111331917903,20.2561525765843,20.1905998071859,20.1849113846192,20.2918766420331,20.2391556143307,20.1637936168121,20.3179397930654,20.3686156611272,20.2879815603201,20.2028717765154,20.2696353173086,20.2566467730581,20.2062423671228,20.2831164747012,20.3601605464442,20.1581166884008,20.384547018469,20.3094763269825,20.0251703375057,20.17188921185…
O75436_VPS26A,21.2434449343513,21.2613875066926,21.4414789811092,21.1900654073103,21.218885975555,21.3927613683822,21.3162873265438,21.4076744823253,21.3176552718896,21.2120858567128,21.3146921945179,21.3527761446236,21.1242819953499,21.4178327537406,21.387623036046,21.2511970585094,21.3151606997182,21.4292062170898,21.2172173113621,21.1724400303475,21.4331528949824,21.5371760379745,21.8424554734…
O75438_NDUFB1,20.6537339444929,20.8431178024633,20.8805758563351,20.7851147104419,20.7951937905375,21.0233829340814,20.938877105786,20.891634218621,21.0766033885861,20.5380729090547,20.9053204785056,20.9674008922346,20.5000266061891,21.0109570033713,21.0291580546783,20.8250772165394,20.9169017672996,21.0517374065161,20.7822660329918,20.4014898898973,20.9762754261174,20.8085004599166,21.0144926655…
O75439_PMPCB,21.3871238841203,21.248016252404,21.1215928249455,21.1833805290634,21.2503210790791,21.1754272982869,21.2055124304836,21.1628386651968,21.217203535968,21.2179914817695,21.1646179045298,21.1252232115393,21.4964318138864,21.1000736659588,21.1569711796156,21.2649857116698,21.1704923417724,21.2301052838309,21.2459001613983,21.1404984473135,21.1819114051767,21.1872203260631,21.28302970563…
O75446_SAP30,18.2857607541988,18.015674846939,18.0964332922895,18.2139918350833,17.9195186347146,18.0506867767138,18.2478606397913,18.0859309187629,17.9515134146864,18.1249262253108,18.0815916589757,18.0904370097802,18.4379463335265,17.9650539980702,17.9293382574708,18.1058496518871,17.9424260564486,17.9053357770032,18.2464918779862,18.1742282012185,17.9886751681273,18.5406428734358,18.5494658094…
O75448_MED24,17.7363140045808,17.9457321704866,17.79138485377,18.0346230377435,17.8058672734409,17.8360973227741,18.0586895635784,17.826833660465,17.8525994424905,17.9912338491344,17.9904749421549,17.8796767349625,17.830367156449,17.8880701775253,17.8915817970561,17.9996107420792,18.0053136267685,17.9271264307697,18.0215144705787,17.9828968157873,17.8393058246848,17.8617097475728,17.7645402654368…
O75449_KATNA1,17.0401136926958,17.6022830434512,17.4308373345463,17.5113747285153,17.3405056719215,17.4073939700443,17.361880034155,17.4094431605461,17.3706149049637,17.4541488266909,17.4517310839811,17.4160802770179,17.4556229521838,17.3446343659669,17.3981409784868,17.422632646743,17.4210325721199,17.4016144398705,17.4895312303517,17.4812963033518,17.5100005399704,17.7878678907612,17.7531590379…
O75460_ERN1,NA,NA,NA,14.9498561649827,14.8947659739798,NA,NA,NA,NA,NA,NA,NA,NA,NA,NA,NA,NA,14.832271044608,NA,14.9476992670079,NA,14.9674358013273,NA,14.9805351533222,15.1730953288814,NA,NA,15.2954398506827,15.0771322067094,15.1693573574941,15.0622463668223,15.1257412165429,NA,NA,NA,15.0331215964102,14.9492984678796,15.2152459316257,15.0522331296283,14.7722425601956,15.0124295723327,NA,15.3003608…
O75461_E2F6,15.2800449064663,NA,NA,16.1750899542833,NA,15.5316268163553,NA,15.3626817238172,NA,15.9778060561756,NA,NA,NA,NA,NA,15.8020203517275,15.6316107361371,15.9054961286055,15.5651386912083,15.747447461972,15.9538564020706,NA,15.8172325580435,15.9604857588401,16.0345771752189,16.1500991332394,NA,16.3840274574715,16.1732173337786,16.128636794891,16.210947288845,15.9872830359569,15.14201351695…
O75467_ZNF324,NA,15.1450069510232,NA,15.0888162356639,NA,NA,NA,NA,15.0091608148434,NA,NA,14.8295600528718,NA,NA,14.8275016643741,15.0076815163562,15.013599695716,14.995742643384,15.1111933128499,15.0009966940199,NA,NA,NA,NA,15.2379925558988,NA,NA,15.1943098359115,NA,15.1822272802194,15.1481247825921,14.8689463466691,NA,15.0726370483616,14.9524857497036,15.175932847879,NA,NA,15.0573208917015,15.08…
O75475_PSIP1,20.7948721148149,20.7154688695134,20.6831394444755,20.7799677495243,20.740511138034,20.701818872606,20.6889687566277,20.6401486327423,20.6964037302271,20.6250283235666,20.7466433823893,20.7035671286535,20.8899065774809,20.6976182017783,20.6824983987693,20.7687289177691,20.680507281413,20.7548201654561,20.7187448603597,20.740242418501,20.6332816456886,20.5720630318695,20.3986552707227…
O75477_ERLIN1,18.7141038581065,18.6672140747826,18.6462428006222,18.7736923398263,18.7123820060159,18.6763794628037,18.7172612937696,18.6107495756676,18.5468590805749,18.6699058384602,18.7381530776593,18.5999137444371,18.7607808955581,18.608211986781,18.6678289494704,18.8512266163575,18.533251039627,18.6622180595202,18.6831195221931,18.5944805502085,18.711726961227,19.3830317472293,19.23265407041…
O75478_TADA2A,15.5959782856168,NA,NA,NA,NA,NA,NA,NA,15.2153680787376,15.2959505624021,NA,15.1042906585883,NA,15.3413361626815,NA,15.4037648177704,NA,15.3521074925937,NA,15.1056228870806,15.2754999323859,NA,15.2273318511144,NA,NA,15.2607785044126,NA,NA,NA,15.2316829157202,NA,15.1501196868601,15.1673140976391,NA,15.1931699450037,NA,NA,NA,NA,NA,NA,NA,NA,15.1119593723776,NA,NA,15.3599669997991,15.126…
O75486_SUPT3H,16.0708299175526,16.1718714625694,16.015482042912,16.2603880087815,15.7801085398897,16.1732461896717,16.241495410428,16.2430232191298,15.9882001973276,15.9460848654789,16.1594479142948,16.1124610693538,16.3297866651348,16.2730260912181,16.0438899296117,16.1950407723184,16.3004132548752,16.0461344937666,16.2892225291026,16.0882210600876,16.1060694860208,15.9650494941849,16.0513727106…
O75487_GPC4,18.0149707782618,18.2063920851183,18.4943698540466,18.0521809264066,17.9545934215502,18.6126300745856,18.242173897858,18.3355377180244,18.489439382963,18.3405228220271,18.3149696612771,18.4805828287676,17.6402942040644,18.5952481990212,18.6574806724281,18.2548928884813,18.3718711533138,18.4519569757854,18.1249519084354,18.3713185163585,18.6260433085892,15.8625183308389,16.50380175677,…
O75489_NDUFS3,20.6306868446662,20.4868448521105,20.4959974147907,20.6612589687622,20.5935156423504,20.5212903297782,20.6679727129184,20.4642317815557,20.4631034070409,20.5210606667642,20.5573900893694,20.5595080558047,20.6307171014326,20.5312369025632,20.5957926272367,20.610180118436,20.5668109410899,20.5617081586497,20.5967464640387,20.4784740884791,20.5405323212711,20.8097354771441,20.875404643…
O75494_SRSF10,20.2710417675219,20.4048433743793,20.4672591446149,20.6068652977074,20.2801459424265,20.3584874669694,20.4902216080808,20.2363343722251,20.3333480945738,20.4429716810369,20.5455425215477,20.3107987194854,20.5602151011289,20.2803939795831,20.3609663211195,20.4035885814602,20.4140529140839,20.3155370752396,20.5087198785603,20.4437614702764,20.2415226929063,20.4639079089187,20.33825665…
O75496_GMNN,17.3095435170028,17.2598588821427,17.0849888307236,17.259531882768,17.2120232931466,17.0350340006077,16.9480063101567,17.2276292386404,17.007065367621,17.1530590765844,16.9651205083378,17.1003340371074,17.0683359740678,17.0757346711198,17.0809919234293,17.1789908064036,17.2238769697635,17.1323486238587,17.1864153017549,17.3737033988767,16.9124049076275,16.3766049404535,16.419120518091…
O75503_CLN5,16.7995602840407,17.2142704283357,16.9788207565839,17.2584258483466,16.9423188210662,17.1612472771201,16.7233171191708,17.1634969341935,16.8585975270163,NA,NA,17.5482927931683,16.8146624079277,16.8023530476486,17.1282012139258,17.0128318576412,17.1283293513949,17.1162890119346,17.2694752627628,17.1641038645258,17.178278830368,16.6866909588762,16.6709019668662,16.7646625128396,16.61037…
O75506_HSBP1,20.1430608765483,18.801907882006,19.3535723165001,19.9881755195843,18.7554009372202,19.4887894776347,20.3326691545368,18.8286707904193,18.8641895938662,19.610755693351,18.4578086728631,19.8257710071819,19.5760170843937,18.2158871664282,18.4029061086641,19.3831945798967,18.6271653736096,18.4387407349502,20.4278275543988,18.41094429459,18.7220276885015,18.9538504042036,17.6210764666871…
O75521_ECI2,18.6258341593158,18.6054661128237,18.5632682208993,18.713881265856,18.4705283747606,18.6041300127619,18.7917640289449,18.5277444616292,18.6480826649206,18.7994449165513,18.6304689589242,18.6041697760103,18.7788626666477,18.4953486948812,18.5850414176886,18.7679519580507,18.6096165988706,18.6232772917021,18.7541371992822,18.5562092677505,18.5980866885615,18.1190744306065,18.04109998376…
O75525_KHDRBS3,NA,NA,NA,NA,NA,NA,NA,NA,NA,NA,NA,NA,NA,NA,NA,15.3010781331796,NA,NA,NA,NA,NA,18.2712803789492,18.0361414281438,17.9639751905061,18.3336951163881,17.9126793631998,NA,18.2663849324014,17.8787331278567,17.9373136679894,17.9374730147224,17.9838293849143,17.7873597553612,18.2186308218889,17.8063534958292,17.7069586734913,18.1139714849054,17.8778568830814,17.8779976340129,17.912124513658…
O75528_TADA3,18.1326693861844,18.261124817919,18.2551181194408,18.2318679065195,17.9707663538365,18.2066166860318,18.3507482841002,18.1224134004801,18.2492443893883,18.0929919081543,18.1948178828767,18.1718451579889,18.3615544868526,18.2113884205238,18.1431621592528,17.9144522239515,18.1526440713157,18.0577355867856,18.4285120663438,18.3646110981209,18.2903638372441,17.6619079272746,17.4439608231…
O75529_TAF5L,17.6668178677342,17.3357214936748,17.471267089052,17.293515742284,17.382021494001,17.3549644986296,17.1659711749075,17.2245743342422,17.3367728885094,17.1379422176285,17.2657639164784,17.4416693514091,17.4594771016199,17.3572559511137,17.2549706666754,17.2485673201687,17.4571488243196,17.3874419693732,17.0356913919374,17.1969159302455,17.468733513433,17.16872163098,17.2979019499198,1…
O75530_EED,18.8676220569897,19.1382446611252,19.0447319657109,19.0040666383409,18.8248129740252,19.1107095476136,19.0922792439934,19.0744088200931,18.9987070674878,19.0211228080124,19.188124777726,19.0350524555533,18.7632057922746,19.1453625020916,19.0935439347174,19.0916944837943,19.0910841906172,19.0511153200821,19.0740829992338,19.1397260217522,19.0461416973292,18.6721462803225,18.963643788531…
O75531_BANF1,25.0721744636453,25.0134220843256,25.0435189826517,25.2102214577911,24.816498904178,25.0436179248064,25.2140206879162,24.7371364423295,25.1150446297837,25.1183443512055,25.0812726938774,25.0971075835406,25.2487649389005,24.8438017681292,24.9765646369045,25.2100538835706,25.0111453486355,24.9729544387989,25.356616022678,25.0681316260888,24.9118655370533,24.8552241016527,24.44643023250…
O75533_SF3B1,22.5805139139543,22.6599056842373,22.6034235390507,22.7310042335714,22.4984147819494,22.6477487980507,22.7237995439367,22.6027925318929,22.6035087857738,22.5963396918756,22.7182406498069,22.6380746771383,22.5522666494167,22.6950581881735,22.6561713506254,22.669066839329,22.6576229050185,22.6671948636257,22.6533682167636,22.6800329202003,22.5884115220157,22.983964724549,23.10517120863…
O75534_CSDE1,22.6022851479898,22.6956573156424,22.7907208510671,22.7855402378959,22.8363310730692,22.7419666696421,22.6338309994218,22.7771586580632,22.7700505274017,22.7805159942127,22.7964002818949,22.7676736777086,22.6845106983592,22.7123075881371,22.7984128598666,22.9039579672335,22.7698789672842,22.7878798617906,22.8722177096491,22.8838544399964,22.9226182357006,21.8750988344542,21.920752733…
O75554_WBP4,17.0231300100966,17.2137627191291,16.9613657180477,17.1491826737778,16.533870974969,16.7466074463903,17.12382722096,16.874772886568,16.7967385023868,17.1686103082476,16.979237745902,17.1781692787668,16.4674531639592,16.9744372060079,16.9439527048048,17.211505823659,16.9549252271183,16.7504726399782,17.2662091965689,17.3881858792933,16.6249576463548,17.5966088072024,16.9072395827761,16…
O75564_JRK,NA,14.8884370321243,14.8375486412041,14.9889273512345,NA,14.6931329478025,14.8806858571317,14.7850188759386,15.0539780389356,14.9660095086379,14.9171346340905,14.9091547716395,NA,14.6932800976302,14.9717024372066,15.0161025772732,14.9085627950799,14.9807630223938,14.8550165622194,15.0115439863742,14.7594339308374,15.2558882151501,15.0193499626264,15.1563982908673,15.2261869355841,14.91…
O75569_PRKRA,20.2511309492548,20.1268503204369,20.0470526524877,20.2059384946774,20.1932694979805,20.0566588759469,20.1769667760501,20.0490186761676,20.1180133162826,20.23182653792,20.1530957925802,20.0687763328918,20.3840479513037,19.944448839176,19.9911635837364,20.2192639924475,20.1018951483377,20.0875399735508,20.2329276658155,20.2069862376236,20.0492376102864,20.1844885644441,20.015334970448…
O75570_MTRF1,NA,15.1291045690352,NA,NA,NA,14.7140601508521,NA,15.156112505364,NA,NA,NA,15.1259523894772,NA,NA,NA,15.3106913941091,NA,NA,NA,NA,NA,NA,NA,NA,15.0582895430331,NA,NA,NA,NA,NA,NA,NA,NA,NA,NA,NA,NA,NA,NA,NA,NA,NA,15.456897646188,15.3020544713183,15.4031792863266,NA,15.3665380254984,15.3033425819422,15.1850492473072,15.4689662961458,15.2654181954665,NA,NA,15.2747570712804,15.5765402080142…
O75575_CRCP,16.1513067213278,16.6455023566796,17.9029420193935,16.42977328701,16.4300904012048,16.4837626161079,16.5104363272246,16.5339876664771,16.472912437085,16.1991938486266,16.3103198684356,16.621728561225,15.7824707912126,16.3448356447826,16.3840637185613,16.3026537144653,17.0425122345855,17.1824017745386,16.4785681765209,16.3030376870602,16.4586131397508,17.1303581710328,16.5060751235737,…
O75578_ITGA10,NA,14.9052837870197,NA,15.0004097338326,NA,14.695633328869,15.1378444035574,14.9042513925889,14.8479682989699,14.7106030452939,14.9926239318537,NA,15.6082095849749,15.0476063357319,14.7419582233731,14.9148983729398,14.7012501287233,14.5065663563728,14.8332492208665,14.49696102612,14.7632008483942,16.5030989265988,16.0668409858807,16.1795466549221,NA,16.0869465761939,NA,NA,NA,16.0963…
O75582_RPS6KA5,18.7385137585223,19.0305344070652,18.9112591694865,18.9912907725832,18.5825854131441,18.7756009791507,18.8921277686822,18.8710538599737,18.9697378598666,18.9042072381809,18.8747476189021,18.9076057233714,18.6525461413487,18.8748956402648,18.9232303486302,18.8577570524493,18.9487981819575,18.871906593096,18.9169916355098,18.9060378921899,18.8979676193991,18.4145092181477,18.28434100…
O75586_MED6,17.9733705929829,17.8020839826153,17.8858001837235,18.0800987727884,17.9172784463637,17.843695571701,18.1667606480415,18.004756721845,17.8996999553195,18.1147213785296,17.7028505130462,18.0483918279183,18.2233364612986,17.8762642743881,17.9560073223426,18.0214912548513,17.811773618664,17.9338626154731,18.1609107697434,18.087846472273,17.8696094682911,17.9343025033689,17.9555447729041,…
O75592_MYCBP2,16.1547206778959,16.2274127267471,16.3171203015917,16.2994730811887,16.3404190199354,16.3771358459366,16.2497969753365,16.3024467456077,16.3186525622692,16.2324455468861,16.2906794002466,16.3393132467915,16.3691449815004,16.4136756340291,16.2931241275079,16.2208458274566,16.3316993502818,16.3705445571267,16.223536291083,16.3208768867497,16.2749164372719,16.0938860085222,16.285990352…
O75600_GCAT,17.6792408811324,18.0215652721044,17.8094355333483,17.585540857136,17.6982143306537,17.7038855793785,17.5139590767382,17.805604906089,17.9942188704794,17.6305164137614,17.7678388743477,17.8219658492529,17.6908030980928,17.7166410186031,17.830639515659,17.6763580155805,17.8291160137131,17.8029571269302,17.686273825189,17.8312489736075,17.8172883436793,18.3641560905782,18.6645820911699,…
O75607_NPM3,20.4151722838494,20.4071962847346,20.3703800335446,20.4468126668677,20.3961881951693,20.3182800891169,20.4656601790049,20.4200269136819,20.2523793789837,20.301151813454,20.3049408656743,20.2761167232464,20.682057751626,20.3255923100186,20.4574395163578,20.3651014171068,20.3352475111804,20.44378530367,20.246499046455,20.2180478462181,20.4022863851475,22.1169880485623,22.0758330167063,2…
O75608_LYPLA1,22.5416487752386,22.4139233062268,22.3127934617214,22.5847855864219,22.5805795182344,22.3200818630947,22.5848803702262,22.3491906788626,22.3879428540135,22.3923895793435,22.462086671741,22.3120922275999,22.6222798604298,22.4018170117652,22.3550888768534,22.5170843729576,22.3306594509689,22.475000466935,22.4146600660118,22.4058885564916,22.3632059286959,22.6711619170333,22.6381239891…
O75616_ERAL1,18.4322950929215,18.5033895918151,18.4734075262205,18.7250210044302,18.4491579009524,18.4948792636546,18.5465408462936,18.4904094462893,18.4895186999417,18.833432261978,18.4212353470944,18.5442086268826,18.171883625935,18.3545373594572,18.4713768333872,18.7286300593925,18.4281218275665,18.4471172265381,18.7017308312159,18.679118001682,18.6099614421783,19.7602971270765,19.546336257848…
O75629_CREG1,19.6700095318411,19.0603697100748,19.0527280942414,19.3860668789407,19.4066442892142,19.1299951284683,18.9775421604978,19.0124305614094,19.2233327419714,18.9476921705779,19.3993731377203,18.8274429536234,19.7358251001817,19.1139464629213,18.9293032711593,19.2825457615445,19.423496211728,19.0452383127481,19.2206709173769,19.1910937090177,18.8942767138397,18.5421566291873,18.2836965593…
O75643_SNRNP200,22.1492558596515,22.1281999364897,22.0934057374382,22.0981273879841,22.1922770259886,22.1893063312353,22.1443207756603,22.0750781600528,22.0847469173951,22.0351620306203,22.2242393964192,22.102856403619,22.1532822736118,22.199178611311,22.181150033058,22.106472482136,22.2288506965973,22.2239338948725,22.0838241130515,22.1148008251115,22.1357931281902,22.071634512102,22.28579709260…
O75648_TRMU,17.0157006353494,17.2472743323942,17.1810883601293,17.0402964182681,17.1839568933117,17.2089798871599,17.1433139993512,17.255598242794,17.1740660593031,17.0999239704558,17.2107740686711,17.1879601766185,17.1546541087724,17.345079331765,17.1784295180178,17.1096089937734,17.2890883720235,17.2668812714051,17.1440253601374,17.2863920776467,17.3416706513801,17.621296677069,17.5430538322845…
O75663_TIPRL,19.877624625014,20.0520667029128,19.982044889985,20.0565847893821,19.8984140748644,19.9897430879009,20.0557867817409,19.9580693969403,19.868046585075,20.0659309890145,19.974539837695,19.954994309311,19.9998992431964,19.8833521694211,19.9671747377153,20.0509254572002,19.9426126374788,19.8338419832858,20.069510984572,20.0099770468717,20.0550538769428,20.2956905976507,19.9937285165841,2…
O75665_OFD1,16.0627692618999,15.7403622706973,15.8455543637091,15.8661770218274,NA,15.9447314565918,15.6773929989643,15.7170282758937,15.7828639908169,15.8203431799111,15.6246216944561,15.9226290182614,16.6167483827536,15.4746553604522,15.781134501521,15.7804384292788,15.8072897885605,15.68173112275,15.9212009204275,15.9192184412794,15.8609821528372,15.2830533946674,15.3585422305651,15.5601463505…
O75674_TOM1L1,20.1490670706924,19.9338381197115,19.8630450090177,19.7858999583344,19.9142023221107,19.876660909969,19.9773914576903,19.8987038645427,19.9899217475684,19.9243165260606,19.8777515239683,19.8854193823386,20.3554500160423,19.8296059245015,19.8802089595132,19.8690712714955,19.9065937614465,19.959535125935,19.982031211291,19.9719388663484,20.0103605289193,20.0655765501939,19.86845318633…
O75676_RPS6KA4,17.5155371060341,17.7092860534264,17.7312834335488,17.6103766176594,17.3998174656299,17.8644620231128,17.6450080556098,17.8699027696408,17.8209697037998,17.6707642360883,17.8007616112747,17.7165041308774,17.341750572052,17.7271807244835,17.6206182457273,17.7605865926782,17.8013615016967,17.6264641154657,17.6565267072593,17.8019767601021,17.7257483531776,17.5188676881754,17.64497585…
O75683_SURF6,18.8969183644187,16.8245321766886,17.3157519972111,18.1022162722228,17.9982146448405,17.3892245228611,18.4365991184034,17.1240913220027,17.3625666207704,17.6131257397044,16.9565728965851,17.4754325678837,19.192723510587,17.2730241694401,17.0946179324312,17.9364689946689,16.9586256670794,16.9370111245564,17.986883339345,16.9993914723969,17.1720631730891,18.0699681792703,17.99154926419…
O75688_PPM1B,19.585171234767,19.6478566115674,19.5619980283965,19.444912640385,19.5629736942565,19.5726891609466,19.6123258892117,19.6247721030544,19.5644160452868,19.6050499534959,19.627535291452,19.5842990066002,19.6081895409469,19.5460742077216,19.5043977366488,19.5745408048617,19.6000751732145,19.5904311069684,19.5960893506042,19.6646997626069,19.6074575612091,18.9941856647173,18.896583398553…
O75689_ADAP1,15.9407372511792,16.9543057491054,16.8660802565735,16.3197387054924,17.0956773921758,16.9033280558317,16.3193782302881,17.1136286937084,17.1975093565537,16.637105879921,16.7017423807544,16.9207255952311,16.1736195105956,16.8530754576963,16.9759383904859,16.7491134773392,16.9761554317149,17.008070697255,16.5468154698241,17.0088127348033,16.689249258356,16.2638158139316,16.614714125618…
O75691_UTP20,18.0445312844242,18.0809931771495,18.0004461214482,18.0135424203599,17.871938606767,18.0409065203872,18.1855582228299,17.9301621351047,17.8433085328258,17.9398805523971,18.174427711427,17.9634931186694,18.0325227893184,18.0702726398444,17.9598782538221,17.9459372710895,18.1283975443849,18.0203910160978,17.8484821810599,17.9288073808643,17.8779169675977,18.6308799425648,18.96282419043…
O75694_NUP155,20.071100088306,20.1206086287573,19.9725205299852,19.9919310830952,19.9694534330008,20.0832899594167,20.1080642354239,20.0212106399161,20.0288406419918,20.0253974854126,20.184704838754,20.0231456819679,20.0262832800184,20.0649121292858,20.1113693571554,20.089422439291,20.2057319898701,20.1774459073344,20.0055648075198,20.0626749977722,20.1235288089969,19.6742217886653,20.04484982534…
O75695_RP2,19.7288034753713,19.7077621835296,19.4639984225481,19.5718802250661,19.7400343242577,19.4895951617597,19.7274021574357,19.4537701702073,19.5040852110456,19.6040245706472,19.6080565754768,19.5344147370685,19.5677633641012,19.589767978943,19.5439196756153,19.5636214165522,19.6166676538962,19.6134605911018,19.5003082018603,19.5963170585273,19.5368633290924,18.0959263519744,18.176707719815…
O75716_STK16,15.5729146670427,16.1153947634865,15.5658239411364,16.2373214915775,15.7412383282429,15.6211248653739,16.0496196249043,15.6864995671964,15.7655218159311,15.9799211819064,15.7252556865986,15.7071830519798,15.901641259439,15.6677553208642,15.8672190887657,15.9868814651213,15.9864043208506,15.7878969312609,15.5779032606637,16.0049569420182,15.6251461960583,15.7235937656523,15.8496797925…
O75717_WDHD1,19.9619387994632,19.9059157079606,19.8929221817518,19.8985775360077,19.9994684429375,19.8582601696901,19.9787304353706,19.9505282145596,19.8546965827638,19.9287454185168,19.9134766064826,19.8806419403739,20.0852451514345,19.9083905606295,19.9500316923733,19.9780478366323,19.9235047462915,20.0334775748926,19.8843868494678,19.8939480052621,20.0003886711276,19.5479523655856,19.518222148…
O75718_CRTAP,18.7409562194873,19.062188383707,18.9037756427166,18.9664739216518,18.9563500953779,18.8377476271708,18.7873058626966,18.9278367518915,18.8276119591284,18.860018619613,18.9896904818715,18.8679442765133,18.9549594991043,18.9439538887446,18.8535511305026,18.8381230497057,18.9515687777184,18.9359763248465,18.8437052287267,18.9974750688372,18.9436673637811,18.2381466016679,18.18214257683…
O75746_SLC25A12,18.7256612930247,18.5513585780916,18.4809371182909,18.7832398701271,18.4683561461082,18.5936040701979,18.7605933939622,18.5599605250002,18.4874807718573,18.6350126450595,18.5654852207237,18.5095392528447,18.7701040546368,18.5665431203753,18.6161026015129,18.7436109481147,18.6214807447991,18.706485811406,18.6942011872915,18.4482887664832,18.533647973757,18.7742492608966,18.74936440…
O75752_B3GALNT1,17.7896445638322,17.6707724088132,17.5991775954188,17.5341793967565,17.7610311258477,17.5144804285714,17.7451658381079,17.9334913361418,17.6379939923589,17.8522153551001,17.7829710204418,17.5060669506293,17.4318455390007,17.7472719009898,17.7680928585147,17.6951049502312,17.8279417703953,17.6721268498111,17.540662214367,17.7848846995537,17.5759168681683,15.3904930808802,NA,16.2497…
O75764_TCEA3,NA,NA,NA,15.808351304908,NA,15.1857077637131,NA,NA,NA,NA,NA,NA,NA,NA,NA,NA,NA,NA,15.1927571512345,NA,NA,15.6495061805587,15.4459806322629,15.709290142295,15.4887871111623,15.6137221109081,NA,15.6555354533661,15.780831308553,15.8074272373889,15.5243974453541,15.5714931492687,15.5964988871636,15.7265114371255,15.5028694151006,15.6583109153438,15.9230610645673,15.6322712701078,15.557965…
O75771_RAD51D,NA,NA,NA,NA,NA,NA,NA,NA,NA,15.4670659535791,NA,NA,NA,NA,NA,NA,NA,NA,NA,NA,NA,NA,15.0323082970289,NA,NA,NA,NA,NA,NA,NA,NA,NA,NA,NA,NA,NA,NA,NA,NA,NA,NA,NA,NA,15.1537601242965,15.1488408509631,15.4948348481784,15.3167901282029,15.4194533026588,15.1733007816683,15.3483456510951,15.4734142960035,NA,15.49785058336,15.5376562118625,15.4954048935204,15.6267204278834,NA,NA,15.4361371759439,…
O75781_PALM,18.1153615833063,18.9088971780004,18.8965911777775,18.5266033724962,18.4847022243079,18.8732066071592,18.3668227456167,18.7201113736077,18.9001408040643,18.3996825510696,18.8561932146567,18.8599161554012,17.9396601119423,18.8183275784709,18.8768322188477,18.4061938232149,18.8460276432154,18.83229388307,18.4298911238881,18.865334235806,18.9324067148909,18.7191788072211,18.7182864307355…
O75787_ATP6AP2,19.7388183809935,19.748079909378,19.7932363726832,19.8133584333477,19.8251445804431,19.7084805223749,19.7192415710308,19.7168646865207,19.8629425395479,19.7183448354568,19.8309841018876,19.7673227166597,19.8839439730526,19.7631585348499,19.776391574055,19.8099174855761,19.7855615479463,19.7171679208893,19.8256202459091,19.7030948769581,19.7453093408488,19.5965287982141,19.553450924…
O75792_RNASEH2A,18.6375148915507,18.77122209308,18.6328394648102,18.6260703723959,18.6313219182582,18.6223125085383,18.686921254042,18.7304675249352,18.6414714159554,18.6479467525074,18.7057682445131,18.6686560459934,18.5359620335881,18.642314259948,18.6823400811996,18.6714442520762,18.6503985345046,18.6727760335125,18.6206546782506,18.6822337021726,18.6983113999912,18.7195270116294,18.4967304992…
O75794_CDC123,19.0944263062354,19.2986626234839,19.011494937748,19.1480116982974,18.9986693833117,18.9991698856239,19.2498823074441,19.2124898626403,19.0755821586573,19.2228011414568,19.2022038997753,19.1229892896585,19.0539909671345,18.8165637163184,19.0547425565028,19.1943030269323,19.1694610370765,19.0257293826114,19.1655264197075,19.2451168710719,19.1553106626301,17.792076838074,17.9016320846…
O75808_CAPN15,17.5863999567435,17.9893628694789,17.9318438716243,17.6669003045351,17.7042553309622,17.7727305093238,17.8007677232937,17.9089233369711,17.8394932387041,17.8473328102678,17.9043700883895,17.890415625815,17.6416428015077,17.7265130012055,17.9137528515278,17.824731352791,17.9554136252077,17.7477788866588,17.4677375299613,17.953271000835,17.9323746532438,17.9480637817488,18.00806968139…
O75815_BCAR3,17.4244802088985,15.5818317305895,15.8218207113047,15.5466446176528,NA,15.6348399335808,15.1969255108386,15.7563786602937,15.6971537496999,15.5331470752538,15.3269664272248,15.5818852202786,NA,15.6019747406794,15.833089118753,15.2927961433737,15.8955780868811,15.7884281629954,15.3785959443721,15.2940043532786,15.560021083852,15.6502594994249,15.7086235864021,NA,15.7152055872538,15.71…
O75817_POP7,19.0151334169128,19.3978162408439,19.4360036299317,19.5741279101078,19.0232662255808,19.3022483343113,19.5559371062095,19.3112044464734,19.4922438255346,19.5953888513748,19.3991229747415,19.4106273607443,19.1579895878293,19.2085360261288,19.384063823278,19.4877265250215,19.3442911958345,19.3889375536915,19.4862812568527,19.3665069510453,19.3792395586458,18.939742109237,18.892197918396…
O75818_RPP40,18.5908534304366,18.6229190642848,18.5089064245532,18.5005975907796,18.6269512305486,18.5618388455391,18.5764699386526,18.5228798314048,18.524316919427,18.5894162752253,18.6675968729169,18.6237230163492,18.6199627281188,18.6242359787015,18.6506783751277,18.6225861669826,18.6470226507943,18.6664917449629,18.4254799393734,18.4956370121454,18.6587574017948,18.2210948528544,18.7150651257…
O75821_EIF3G,23.104316218189,22.8997493400561,23.0147899721365,23.075717602387,23.1593487596151,22.9503868326177,22.9629461976686,22.9539187312921,22.9949120585865,22.991699227594,22.8791334825968,22.9544332116961,23.1674274238429,22.9115105531982,22.8999687966393,23.0005603906198,22.8740519250439,22.9759679611722,23.0002084828651,22.9642104583345,22.9847372864044,23.2393143949607,22.983498221741…
O75822_EIF3J,22.3172455919101,22.3062860406341,22.3912693070843,22.1531472011917,22.478037036337,22.2411449083438,22.0970636402441,22.340515039491,22.3328527927593,22.1824075365531,22.3795401279176,22.2341616639841,22.2221361311248,22.2586248729227,22.3166386060295,22.1464032430104,22.3594380440692,22.1259964207396,22.2078128931303,22.2697843296493,22.2335316776693,22.3721170999397,22.30324042183…
O75828_CBR3,20.2694230170571,20.0822327995104,19.9760770345801,20.352093284855,20.0256428477267,20.0216856434458,20.3224321858791,20.0334844067785,19.9703010143874,20.4615452983337,20.0082474198609,19.9917888723198,20.2739890463946,20.0730132177107,20.0221549300859,20.4295449031912,20.1003476206804,20.0670183104963,20.3284481771523,20.0192544722363,20.0183812366214,18.9247059465499,18.76991959121…
O75832_PSMD10,20.6165778539516,20.4889816265136,20.5357794587475,20.3754659565003,20.5494804376628,20.4716929810372,20.4102594316921,20.5246122980727,20.565371940187,20.4637778146162,20.5166068103151,20.5448522268477,20.5763360666575,20.4889962447799,20.5119522008848,20.457223273763,20.5160047136389,20.4755202321347,20.4254622823632,20.3625666263847,20.4972396341157,20.1580689306586,20.3171301519…
O75843_AP1G2,19.9508486491508,20.0228494811078,20.0776850315042,19.8927905652835,20.0490970278255,19.9516600244709,20.0704100989399,20.0950606699274,20.1505688118713,20.0452119777777,20.096169665737,20.1668475123836,19.8542302552509,20.0720054521157,20.1269838004623,20.0730397597225,20.0400921529742,20.0368207884407,19.8506352312409,19.9965878006393,20.1137022346588,17.7698559794575,17.6405936758…
O75844_ZMPSTE24,21.1837419961913,21.2897111061016,21.2694636106691,21.3678111062186,21.2214458040045,21.2621076123434,21.2691311494639,21.3730835671312,21.2754851251502,21.3025869841567,21.3492365332987,21.26813196708,21.2218341385194,21.4065823936495,21.2817791328745,21.3347853552313,21.316369817896,21.23155399085,21.3809072210163,21.2237380234288,21.2199291967571,21.4043622574272,21.66129180570…
O75864_PPP1R37,20.7252776814213,21.1040614806791,21.0402841222378,20.7198046405547,20.9785214302547,21.2330622199905,20.7405615612524,21.3288547743372,21.096524093829,20.7524299167344,21.2645705669774,21.0714059695132,20.4410048905586,21.3488689010472,21.0877367810829,20.870976687363,21.2147775500059,21.1390107390724,20.8704563525731,20.9072350658876,21.1125911450525,20.716836392564,20.6425790653…
O75865_TRAPPC6A,18.2877152656555,18.335427028099,18.3693781843752,18.2644019366379,18.1414013923874,18.351145715133,18.3176609244177,18.2794866875493,18.2856220449657,18.1081768936788,18.319952532944,18.3020992126148,18.3221883553733,18.2417517366326,18.4665287039171,18.2567110274514,18.288750189819,18.3623775800371,18.3103337676271,18.1213687126036,18.3778394089879,17.7842337083216,17.7650933705…
O75874_IDH1,23.394222249655,23.5235668783571,23.3955213070743,23.4777512163595,23.4169300821323,23.3917008312055,23.4177215249823,23.417252890288,23.4864700486755,23.5109771197533,23.5384272475694,23.4227544585996,23.5528911371538,23.414085014244,23.3526694040929,23.4570172516299,23.4961368908151,23.3820197469637,23.4988205385256,23.4523617416183,23.4041063574729,23.0090008439858,22.7932345662832…
O75879_GATB,17.1177971878349,17.2043099040872,17.2930850987737,17.4478158782802,17.018562132238,17.3447579750165,17.3600850465026,17.0986425508631,17.3440075775014,17.2621926214284,17.2597373508051,17.2116052808646,17.3119307536446,17.1305510460645,17.3214869287775,17.3293121833424,17.191163059134,17.4111471834352,17.3576477169674,17.1954814085066,17.2566333468154,17.7517983207121,17.568212719409…
O75880_SCO1,20.2385728958143,20.5537737270128,20.4459286171879,20.610862022301,20.2399345963805,20.3914581696895,20.5743141464514,20.5432339158075,20.3872105880442,20.5831941808094,20.5036006386219,20.4034977502813,20.3766283047106,20.4513603414528,20.4069164327033,20.4920952971119,20.4396519719255,20.4330411208388,20.5872493367633,20.5655122766283,20.327511223543,21.2665117548539,21.067563985041…
O75882_ATRN,17.2889079426483,17.344619961529,17.4653181578304,17.3941643429242,16.9598764395975,17.4367573015915,17.37970959899,17.3109184768547,17.4552170692981,17.3608149942885,17.4431025100694,17.4411653018988,17.0935136920785,17.2880888958441,17.4113167782384,17.3591568084963,17.3404552876215,17.4793088960546,17.3780513988481,17.2834552776871,17.2823299979322,16.5770413094656,16.7648673393259…
O75884_RBBP9,20.5645541274866,20.4322544913219,20.5657960105836,20.4174382926058,20.4705344366744,20.6737051440874,20.4249833811029,20.5083136210774,20.6644303835828,20.5672871109242,20.4803854029991,20.677338674481,20.545314394981,20.5005160728296,20.7256663056204,20.4377998428193,20.5536465943763,20.692303334262,20.45519808497,20.518942311974,20.7222273672376,19.9616596418184,20.1424270499839,1…
O75886_STAM2,19.0037609657543,19.140719024523,19.1111319089538,18.9999491046689,19.0787362800377,19.0854755744609,19.006188540595,19.0830978573889,19.0664721931105,19.0369223288878,19.1245391218926,19.0115871338058,19.1937284773075,19.0809576524215,19.0199659191795,18.9948863135542,19.096766011077,19.0930210280698,19.0903446818056,19.0429171299124,18.9901678270554,18.5164019229166,18.205903849145…
O75896_TUSC2,18.469072506989,18.4591616717377,18.1865433487498,18.3945368741493,18.4911580147796,18.3729215480962,18.3147339177552,18.2607410397693,18.2372771148159,18.4023601520474,18.1699144168016,18.2021000406449,18.7915544458146,18.29222074806,18.2842991318647,18.3586398051926,18.1879510385114,18.3252923105124,18.2269715810031,18.1771498387395,18.3259907008067,18.6074360753823,18.143827047396…
O75907_DGAT1,18.1971013896797,20.9434243160884,21.218132641793,20.9319093940775,NA,20.9660474855495,20.8308502539603,20.7501903212856,20.999103724162,20.982625520218,20.4063590179044,20.9541686728285,18.2828469856765,21.0774051791932,20.8798154808164,21.0077674837895,21.1289837851094,20.9460618580545,20.4310682621526,20.7682519594709,20.9002533666753,20.4526069226906,20.0980334899768,19.595954558…
O75909_CCNK,18.7155685692372,19.0168771777228,19.0635942466039,18.9953125224717,18.7006121710687,19.1139895200148,18.9780392162541,19.0613311490192,19.0567913105291,18.8751406993387,19.0651090921985,19.1721828699726,18.4885389148385,19.2064943766887,19.1939146202904,19.0441221691627,19.1651194206866,19.0551500016897,18.9796028914233,19.0309920722157,19.1884098129594,19.3769502101908,19.3774435163…
O75915_ARL6IP5,20.8672255473976,20.5842855273109,20.9809258510786,20.8865050404725,20.7444519144754,20.9202868063423,20.7958789137688,20.8323599862486,21.008910201972,20.8149853799031,20.6610524954604,20.9821437666675,20.9598703192854,20.8845811370854,20.9484793732754,20.851276119121,20.6418489600133,20.957328670271,20.8772503240549,20.377467651965,20.7884800187743,20.4779627862237,20.58404485193…
O75925_PIAS1,15.8115040062627,16.0641409334609,15.9869455620808,15.8447167464339,16.1076176441734,16.001987155961,15.9530276469283,16.1389716690639,15.9993901020719,15.9652723929665,16.0793480349222,15.9615484368412,16.1060799848331,15.9705416185284,15.9169117498729,15.9541949373185,16.0818754367743,15.7595593551468,16.0522471362868,16.0021682086334,15.8098077475904,16.0323302573483,16.3559543323…
O75928_PIAS2,NA,16.3896825335118,16.663740323161,16.4204640166442,NA,16.5606975540012,16.4074300156934,16.2121588396356,16.3792820996539,16.72236018383,16.3204897969353,16.5561994735613,15.7043227778764,15.5603308588273,16.6019806055287,16.8507694900345,16.6045066860716,16.23755157608,16.4857839731391,16.2562767766592,16.0483733673294,16.3253265397305,16.6678886496095,16.3588096719156,16.66420679…
O75934_BCAS2,18.8882455895456,18.8640131059436,18.8460959936033,19.0037349840149,18.8119261558397,18.8305807335944,18.9670174934105,18.8245802346362,18.839009217879,18.9628033164294,18.8796387422527,18.7823596005111,18.8784607151296,18.921504705171,18.8707084526124,19.0111357532172,18.9759614829271,19.0347613423015,19.0491134799944,18.9717560088992,18.9166764775643,18.8988915544166,18.62701878600…
O75935_DCTN3,21.117647639024,21.0617047531492,21.3255073157151,21.0408068103368,20.9454991511885,21.2219172649213,21.1867360159133,21.309773756169,21.2114654468233,21.3492218286797,21.1401498065708,21.2483903214525,20.6909996153438,21.160042366438,21.1157669487948,21.2621102208129,21.1821437985587,21.2599560743568,21.1601156772168,21.2579654759677,21.0755835337358,20.8752070789531,21.101511064232…
O75937_DNAJC8,22.2077396077005,21.9428742649597,22.1095878690522,22.1688188806925,22.3655062962692,22.1278281697159,22.0875662063112,22.0443933778011,22.0717288404455,22.1226716023243,21.9853614758745,22.0858199282514,22.323263052031,22.0389891244894,22.1017999157239,22.0242993493206,21.9470847105157,22.0831926803829,22.0905681236425,22.0774430558881,22.1303864024116,22.1648250931926,21.861113599…
O75940_SMNDC1,19.1484718669633,19.1259913706746,19.2126277519751,19.1553303079286,19.3602370065818,19.1019885480479,19.0333602222083,19.028557371637,18.9979865456059,18.9897143792746,19.0822981116087,19.0360292144355,19.2467425206739,19.1088161747901,19.0783231988726,19.1345990333682,19.1251714437527,19.1495933629115,19.1262896667563,19.093748398201,19.0438346015644,19.1863316856291,18.8671933135…
O75943_RAD17,16.9765281661059,17.1536012443236,16.9746575639888,17.1639669088538,16.8989480653751,17.1157587826738,17.1814712944107,17.2799212994434,17.2146153964301,17.1817564687664,17.1516554258571,17.1021774254065,17.093163302783,17.2545123931296,17.1870138418984,17.1334609765899,17.2309665438297,17.131078646053,17.1991968736696,17.2254882153787,17.0928205886261,16.4534344162369,16.75334881999…
O75947_ATP5PD,23.2661176898646,23.0216052050893,22.8414984082168,23.2100783012258,23.0473602027805,22.8648904315339,23.1550207742736,22.896474521901,22.9425538354516,23.0318280044321,22.9212525366597,22.872708474991,23.484528803004,22.8468950939203,22.8912018051615,23.0928911688326,22.8692956743371,22.9029346393118,23.1932225739424,22.9404288708865,22.9400785840386,23.7967085498721,23.49364678574…
O75955_FLOT1,20.1037183247552,20.8810895334978,20.8192945829466,20.5891077400338,20.6047822227592,20.8040877806117,20.4907362954197,20.9168309364545,20.7390411864197,20.5196976284063,20.7909194965503,20.518754236536,19.9984797656246,20.8928495624641,20.6232649139029,20.4972346043805,20.7225908579465,20.4519982011444,20.3321383312851,20.2132615279927,20.1561411618424,19.672816901581,20.05935898274…
O75962_TRIO,17.1202808804224,17.4110350683149,17.3617176511899,17.2740232577165,17.4024529869355,17.3479439668995,17.1501534863412,17.4301375714576,17.4607825936528,17.2393272224776,17.4716259385524,17.3686126299083,17.1560627462112,17.4112462148464,17.4019688229886,17.2341257291229,17.4397065888966,17.4169693670864,17.1766363049883,17.2992927907064,17.4104313312167,17.4088793629462,17.5938289370…
O75964_ATP5MG,22.7161515812241,22.781781906331,22.6381694376373,22.67515635211,22.6701272820126,22.6726125275636,22.6773515120999,22.6058047863417,22.5993125192456,22.7706672523117,22.7448600902724,22.573719160864,22.7803705060731,22.5975183943731,22.7067784689503,22.6482841376826,22.6592971279546,22.6600259149355,22.6846843484058,22.66666343431,22.6688521756543,22.9971543195653,23.3116848912624,…
O75970_MPDZ,17.2014280066545,17.5134621351793,17.6652263011756,17.568440526705,17.1876693179179,17.669392578059,17.681325985624,17.5861865881402,17.6388747541976,17.4868608849928,17.5119315020089,17.6933465698045,17.0486146743622,17.5370202637565,17.7088135969668,17.5213489709121,17.5615421217215,17.5527784371439,17.6281959467148,17.6811921715375,17.5781034579886,16.3000382302732,16.3594134153884…
O75976_CPD,16.9719894843233,17.07554538289,17.1769373916745,17.1840121839977,16.9634411543362,17.1311808999835,17.0471126592525,17.1091142620997,17.1496282849326,17.1885905104833,16.9643737279772,17.0452989166228,16.5262884117272,16.9732890331668,17.1573816729229,17.106704827091,16.940180232811,17.0475183228134,17.1658573853737,17.0496654933317,17.1110518999361,18.4432584399406,18.3785619428036,1…
O76003_GLRX3,22.5472726722943,22.6886722542642,22.5494084006679,22.6636822348337,22.5477174746369,22.5298801819604,22.6994303956179,22.668359175036,22.6198788529346,22.789346448902,22.616830096137,22.5973097829788,22.5984473771415,22.5352647313104,22.5916866833451,22.7102707984246,22.6102535189663,22.6283474363827,22.7429622775255,22.7326040247799,22.5813783332308,23.187731509392,22.8186801893776…
O76021_RSL1D1,21.6423143123914,21.4405664178684,21.3897257168786,21.6623524929064,21.4207312990037,21.4822790607785,21.7500905703372,21.2863914739718,21.3344256456383,21.5658253924798,21.6354925253526,21.3579140022429,21.6935055064201,21.4888577058082,21.3475632239989,21.6667698889446,21.527424977118,21.3926411001778,21.5621017370183,21.475412611384,21.3199489384667,21.8793484165375,21.8438741000…
O76024_WFS1,18.8267876655966,18.8136671245416,18.9573294131359,18.8876728191713,18.8067175697229,18.9124850329591,18.8766820739705,18.9922129863138,18.8972790899213,18.821322834612,18.9065158346177,18.9359038497204,18.848149381746,19.0056639945865,18.951398143768,18.9667341690523,18.8460069030128,18.8888940178551,18.901183014971,18.9164616026935,18.8834135294316,17.7729499110059,17.8671583695624,…
O76027_ANXA9,15.7914576397896,15.6779555534309,15.9957874611414,15.795994997698,15.9468440106409,15.8289864416283,15.6443719110545,15.6611962181092,15.932155386903,15.903357359543,15.5968098879701,15.7931632352616,15.8827185103954,15.7046209599297,15.9110457367608,15.7893241281688,15.9921418145272,15.8687629297095,15.6614088565707,15.6214498345085,15.8497507921196,15.5838669636524,14.778224023033…
O76031_CLPX,22.8334718411558,22.6600163941691,22.6598565043126,22.7107026617852,22.7705036056303,22.6201934123749,22.6907820941978,22.6645604514081,22.6281553245707,22.6594052957774,22.6324778273685,22.6150241710803,22.8842113985472,22.6164537672681,22.6528739386052,22.717598426189,22.6086620365695,22.6602563589931,22.7315191533913,22.61141983848,22.6946656896733,23.0589457692433,22.7595724222099…
O76041_NEBL,16.9197507528467,17.1734748490505,17.7338275116956,17.2231146946412,17.7692339675358,17.4585393254138,17.1853565738493,17.3756674224982,17.6335597986865,17.2633120813751,16.8565399672316,17.5430402333028,16.9630785143421,17.4949947126209,17.4909609477159,17.1760742327084,17.0950263332407,17.6832850273436,17.3838445779836,17.369145085655,17.4360856118123,17.111233763439,17.319480643836…
O76054_SEC14L2,NA,16.213422248041,NA,NA,NA,NA,NA,16.5185189421078,16.1415928797976,NA,15.9425685095354,15.7329843447994,NA,NA,NA,NA,NA,NA,NA,NA,16.1494031742059,NA,16.3418655547676,16.692382392019,NA,16.3716958516905,NA,NA,NA,16.2606927241891,16.5040034628321,15.4695896738253,16.3694781140897,16.1511491740409,16.0282272403539,16.3186480129868,17.0551654820404,16.411552625718,NA,16.4212810499949,1…
O76061_STC2,18.4112389532552,18.6012340937906,18.8908632000323,17.8192749284627,18.8288221812585,18.7846907021711,18.4081762161932,18.6952715370474,18.6442130447425,17.9977061290739,18.5776942633233,18.7296046459451,18.1564858233138,18.7513545799774,18.8135448348101,18.2525544638149,18.9012898580433,18.9320405691257,18.2003331011192,19.00267569866,19.1629345610199,16.3641742524306,16.513943835311…
O76062_TM7SF2,19.1048464940374,18.9422149443449,19.2635296300821,18.9263596881805,19.3263337814404,19.1984724027375,18.9205924676488,19.0804104280849,19.1420768093984,18.9739314320006,19.0438387556274,19.242125566969,19.2782544885621,19.4140496643532,19.2237206995315,18.9769674418566,19.2283060312799,19.23499703798,18.8673113150523,18.9373408804653,19.1982295659063,17.7927666824264,18.19392616183…
O76070_SNCG,21.0133225091775,22.4337866838724,22.4055569981983,21.3353355973613,22.3593594464336,22.3885799828998,21.1678740012526,22.5383153651326,22.3778174624921,21.4417505928951,22.4654656020478,22.3468357103296,20.9042210333384,22.5206428574283,22.2840116533787,21.3120960368746,22.4373278964578,22.1174606304793,21.4940776507706,22.4981634690397,22.2581758712602,21.5406686430883,21.7711650975…
O76071_CIAO1,21.1589780119623,21.0525000337608,20.9125543313871,20.805299606643,21.119459388744,21.0606430739531,21.0526269708416,20.9726912575078,21.0774365261124,21.0801291737834,21.0092068382787,21.1157266369454,21.1162517564387,20.9932793648892,21.0762491875415,21.114087408144,21.0078666588478,21.1557453113116,20.998984127184,21.0182734756353,21.0590559439394,20.709954534209,20.7735388992489,…
O76074_PDE5A,NA,14.9340708594614,NA,15.6973405415366,NA,NA,NA,NA,NA,NA,16.2551975788881,NA,NA,NA,15.2909156294587,15.6439610224292,15.4424570767399,NA,NA,14.620082295005,NA,17.1928103989395,NA,NA,NA,15.8285843504015,NA,NA,NA,NA,NA,15.6635630862335,NA,NA,16.339115205617,NA,NA,15.8845433647586,NA,NA,NA,14.909593170975,16.0216983413013,15.719440219296,15.4813229226252,15.7310534540512,15.23961884974…
O76075_DFFB,15.9344718446508,15.9987013668342,16.0236701412718,16.4066847584517,15.8395174522384,15.6423142493097,16.0416541549089,15.7482780836685,16.2015890167265,15.8045320669573,15.778306519115,16.258460499473,16.2701943092029,15.9413834416767,15.9369791361847,15.8604858669219,16.059185796808,15.9672001806529,15.9358765753832,15.3799364179372,15.7715159622281,16.4070135684588,16.4133386717886…
O76080_ZFAND5,15.6912328524711,15.760997035869,15.5642881551857,15.6906315187836,15.7669907201924,15.5270311421503,15.5915342803421,15.7437796125953,15.6084119859928,15.5201129836818,15.5112149348417,15.8024830124237,15.7546807113617,15.6398549910727,15.8292385967322,15.7015357102515,15.6191439505692,15.5144969147401,15.8214210777545,15.9479244652125,15.8748204253991,15.0198961722897,NA,15.717535…
O76082_SLC22A5,NA,15.3375689816855,15.5402494688202,15.6539429419613,NA,15.4841758800577,15.9950831095901,15.6028052979019,15.5245565228989,15.9486869974039,15.4721748692511,15.5776933255008,NA,15.4162608871652,15.5432376021197,15.4232060472803,15.437003615586,NA,15.5376858096198,15.3726590237623,15.5399329252616,15.7765546135356,16.0642156389301,15.7770927298086,16.0690171650879,15.9278574093199…
O76094_SRP72,21.6606864072389,21.5669535167345,21.5079491843072,21.4076921831036,21.6012291511826,21.5036346446611,21.505140848787,21.5032382099381,21.5049797428345,21.5218836037635,21.4971526151472,21.5138818107954,21.5948185691088,21.4899070838699,21.4956403572589,21.5099410553577,21.4560630028883,21.5935508515075,21.4480221887669,21.4890812625297,21.5450000372288,21.0987841238132,21.3088721800…
O76095_JTB,18.2354242674175,18.6943847893822,18.5607110190508,18.5353844213082,18.313098812631,18.7778120610823,18.6818092937019,18.7570043539584,18.739152975905,18.7318855522229,18.7391573680638,18.8442452565232,18.0840399038663,18.7934812768476,18.7031381834307,18.7162452281973,18.6879614443453,18.8216603746156,18.6097113515714,18.6021971186687,18.2744098608303,18.8708834994593,19.2615894815378…
O77932_DXO,16.3194181337421,16.4994018230514,16.4629010970423,16.47651825608,16.3862825790858,16.5140192551296,16.5529502828711,16.3669968696945,16.5762831286889,16.4237353724719,16.3952548697637,16.4981055760217,16.3504666339428,16.5847057568272,16.5266844345175,16.4657710468303,16.454521339674,16.4639951969316,16.2690024071621,16.316387367319,16.6218922466921,16.2101351491048,16.7549749811533,1…
O94760_DDAH1,20.2516344768002,20.1620392109163,20.2482161398671,20.2009514005862,20.2666694197589,20.1863509315566,20.1265986374597,20.2251744557349,20.1918962879289,20.2385259386324,20.2458535801257,20.2146824613894,20.350604741201,20.0718295190142,20.2324896763955,20.2005379642677,20.2363952956744,20.1803393138783,20.2707927432359,20.2446613888637,20.2820262998471,19.5321507340309,19.1708081730…
O94761_RECQL4,17.3661615714572,17.6984939191965,17.6715459054913,17.5353258536982,17.4197428461173,17.6196314513032,17.6094198400909,17.6004616935671,17.6460013609973,17.5495694729967,17.7337105950537,17.6290546791794,17.5807920608554,17.4668584745325,17.6443240441259,17.6646675939987,17.6776593750013,17.6821440379101,17.5973993163354,17.7380294512446,17.6077702356411,17.4700547437906,17.48773937…
O94762_RECQL5,17.9266177254508,18.0901950212929,18.0637843151509,18.1407436787352,17.832265501399,18.0640965869075,18.0509490792786,18.0709625034664,18.0972693223643,18.1511117312536,18.0816289169704,18.0298154185579,17.7724231323916,18.1294733864497,18.0345368554511,18.1144458084105,18.120688298457,18.1547877470746,18.0080435774309,18.1127509181563,18.1099443843612,17.536518298179,17.57888640091…
O94763_URI1,17.7612537155171,17.5804527240512,17.3168421629473,17.4037161281243,17.7915719329947,17.3463933867075,17.403513204835,17.5903076602929,17.3005339762945,17.3092653584099,17.3815204498655,17.3621007495974,17.6827375312078,17.5137429557191,17.4103016467091,17.1501297367378,17.3336979375789,17.0690701122515,17.402937345379,17.4827995102455,16.9926840694335,17.7254658904863,17.379345251729…
O94766_B3GAT3,19.0137151920827,19.0954705747811,19.1839104112953,19.1942325655164,19.1843178421179,19.2206549704618,19.1551635005432,19.2858129721511,19.2572623549387,19.206525977923,19.1689700867333,19.1987593856093,19.1098485149969,19.2449534564964,19.2552155252335,19.2290072921261,19.084958483988,19.3287245512453,19.1060322628167,19.077969043521,19.1688061032162,19.0152979688373,18.95801962831…
O94776_MTA2,21.4093960416468,21.2744897565862,21.13524332335,21.3529951281286,21.3152745911916,21.2926232551558,21.3212974467348,21.1971678414786,21.2154070252748,21.3254172523308,21.2369757986624,21.2545657878575,21.4874787040047,21.199069653703,21.2558881698532,21.3056424538707,21.2223251754498,21.2708051812145,21.3567607434621,21.4160654814487,21.2225892293385,21.9893106177811,21.7277927444334…
O94782_USP1,16.5501089394054,16.7197016163589,16.7617655747889,16.5326180620264,16.6323418632886,16.8002327286683,16.5097911117607,16.8423268051374,16.6702712140329,16.646215242586,16.6688476394579,16.8299813359287,16.563381657677,16.7508978043746,16.9982341083911,16.6732501498312,16.9326060890418,16.879631788804,16.6507210523811,16.5653341324923,16.9151606993516,NA,NA,15.9101897629394,16.2205560…
O94804_STK10,18.5298227666113,18.3477809921624,18.4999008543145,18.3508330537615,18.3707770231967,18.4488141773019,18.3404212730404,18.317302028006,18.4408378321532,18.4570903626049,18.2924596013413,18.4306492689635,18.4754962976346,18.4090107731936,18.4745859318783,18.3932999676229,18.3930814538376,18.397862863532,18.4392090503794,18.4254857394804,18.5054945996928,18.3721703395698,18.06403671950…
O94805_ACTL6B,18.4550983090282,NA,17.0315871274586,18.0953478923105,NA,17.9870619648044,18.4449727286272,NA,17.7955050466534,NA,17.7187182473239,16.8322306997613,NA,17.2924528982355,16.7505078707087,17.2427096683018,17.630775879346,NA,17.7182824610721,NA,17.8840968222175,18.408197313778,18.3975547769621,18.0464831733407,18.0912064769435,18.1666190895313,17.9440856362537,18.7335053797995,NA,18.506…
O94806_PRKD3,NA,NA,NA,NA,NA,NA,NA,NA,NA,NA,NA,NA,NA,NA,NA,NA,NA,NA,NA,NA,NA,NA,14.7123783985266,14.7052361164358,NA,NA,NA,NA,NA,14.7721006773274,NA,14.7582821546135,14.7922704132243,NA,NA,NA,NA,NA,NA,NA,NA,NA,14.9639983556016,14.6884471847104,14.7227414592682,14.9370156966185,14.7702131861769,14.7836165779715,15.1643618824349,14.8723417297291,14.8116746557837,14.7110590755786,14.9787447105357,14.…
O94813_SLIT2,NA,14.6764043813176,14.7767804884315,14.8958107655082,NA,14.7261797828702,14.8504618458057,14.7199536304832,14.7056218138305,14.8167002860969,14.6750591990757,14.8013295736007,NA,14.6817729448687,14.7116473393171,14.859720419565,14.5398379587377,14.7434295188959,14.8648816641418,14.8067664495252,14.6662630215275,15.0429444914477,NA,NA,NA,14.7462194537196,NA,14.51874016938,NA,14.75713…
O94817_ATG12,18.3745895885601,18.6984335428633,18.5600542632643,18.4422803150713,18.3037680867237,18.5994499514673,18.6307842240113,18.6324344710476,18.6278928806454,18.4945199340326,18.5900339790558,18.6727427792759,18.2114208914333,18.6034908525501,18.6884265679985,18.528319553007,18.5398051721406,18.8085120339873,18.4856263325455,18.6481439447519,18.5382052055413,17.8358906621304,18.6314497438…
O94822_LTN1,18.6767372521408,18.6596502938127,18.6037477697581,18.6960036177225,18.6222808948132,18.6286491272772,18.7355975733531,18.6302138331541,18.6110475877569,18.6478799666705,18.6143364243433,18.6201251723655,18.6671008139132,18.6146496415437,18.65311984424,18.704043661477,18.6568479873655,18.680008360637,18.5152150916765,18.5691168838617,18.7023136443383,18.1371492506943,18.5419951395548,…
O94826_TOMM70,21.5807108897925,21.491285217622,21.3266565330248,21.516316369785,21.3568790084001,21.383842605013,21.5492823190281,21.3815746372964,21.3632002376463,21.5604633691357,21.4660990297206,21.3897820164517,21.6081709244761,21.3492429929342,21.4105257987258,21.5680192667448,21.4435189523615,21.4283276778295,21.5643452858507,21.5558855181779,21.4250060859047,21.9082782544683,21.63811416597…
O94829_IPO13,19.5520772433011,19.42512641078,19.5484258957018,19.5518042851419,19.1675278510745,19.5773066491964,19.8406057708391,19.6928651081025,19.579613281388,19.4927012719899,19.5049035653406,19.6269003762883,19.4224448348459,19.6587335447535,19.6341403486372,19.6079971453333,19.6187197022724,19.7570615177155,19.5305655077029,19.6010559538543,19.603954623416,18.9688239352634,18.8979216768604…
O94830_DDHD2,15.861042197144,15.5779069466772,15.5376519392446,15.5059937097637,15.6194073292062,15.4805283611678,15.7402459688992,15.5877722506132,15.4077364025739,15.401546759767,15.6006367635144,15.5489384656243,15.8278348427069,15.597443014869,15.5041923659309,15.5103223383647,15.4752982823868,15.5161767389756,15.4061039997657,15.5034796769362,15.4900590968368,15.3372242401721,15.436299973972…
O94832_MYO1D,19.537969128321,19.5998553654191,19.6491437673956,19.5358514661362,19.6315015815542,19.6760627498078,19.572288490144,19.6053578046709,19.7263166604748,19.5461148797963,19.686976762163,19.6496631590089,19.5806333078627,19.6413154190889,19.7166854944084,19.5127731423594,19.6937574354994,19.7023348760261,19.5539742475823,19.5581729004122,19.6496921838984,18.9495434893074,19.351456245743…
O94842_TOX4,18.899288750174,19.0189881142391,19.0533507680093,19.0173734303946,18.8022959252312,18.967482330029,19.1077102439064,19.0772202705206,18.9536468796733,19.1167599747871,19.0141748992235,18.9299938332121,18.7204083284584,18.9736241990849,18.9444702544666,19.062357926606,18.9687555700026,18.9980961907016,19.1946432144142,19.0668600546731,18.9470723393279,18.9431990970424,18.6661469362438…
O94855_SEC24D,20.393612088899,20.2715525594625,20.0817932940038,20.2601966633743,20.2009908935693,20.1762771215412,20.4549387393972,20.167448925828,20.1862766688372,20.4289074858173,20.3295003931853,20.2100940887808,20.4114908442827,20.2388516199485,20.2397286172114,20.402069508767,20.3104425594656,20.2690608910359,20.2723336441395,20.2064627694989,20.2540599123581,18.6780784542734,18.52319979613…
O94864_SUPT7L,17.3756053449455,17.216888753347,17.2906599765744,17.1702989500572,17.1753276758073,17.22193437164,17.2347269628673,17.2733070691722,17.0802918542647,17.0218849339216,17.129786193536,17.1070770522452,16.7818823570537,17.0753945247626,17.1874323061634,17.0646407245136,17.2547944940209,17.1821706590427,16.975633357098,17.122330013356,17.1898166518956,16.7425838549518,17.1086990395958,…
O94868_FCHSD2,NA,14.9711904810862,15.3941238337046,15.0843724280299,NA,15.2402046702497,15.1555949197668,15.2330182005254,15.3753561330959,15.2243022677714,14.8031458269598,14.575796203067,NA,15.0191966723306,15.1770885003972,15.0552700347111,NA,14.7802708173059,15.0640554559134,14.9296233776786,15.0296769728825,NA,NA,NA,NA,NA,NA,NA,NA,NA,NA,NA,NA,14.5323923803844,NA,NA,NA,NA,NA,NA,NA,NA,15.13107…
O94874_UFL1,20.6690752532999,20.4253982096656,20.5948814782321,20.5250422925192,20.7269877094057,20.5879023222167,20.5396838270331,20.5567923225458,20.610926976663,20.4937822311867,20.5193448473999,20.6060572765947,20.5615340095136,20.6304639329388,20.614608497956,20.5358297639653,20.5427409375993,20.7067052310307,20.4822923816117,20.3690191236965,20.6561020393395,19.9298715630547,20.194027843642…
O94876_TMCC1,16.0180044604761,15.635839982366,15.9221389226024,15.930228652091,16.0339638336579,15.7715952872096,15.8447490880174,15.9082195890146,15.8487949294424,16.0045622238772,15.7399637177237,15.8419770158984,15.6996950329116,15.6285296169718,15.6684458813791,15.817753618009,15.8501270322463,15.6129330260927,15.792693007537,15.8971192398653,15.7363513391257,15.9618147720118,15.7665107454724…
O94880_PHF14,19.7158159808275,19.8865825653572,19.8651991332228,19.8934099185882,19.6390408699964,19.8873803222971,19.9445501524681,19.7743685352681,19.7087263259425,19.8879323181636,19.8922400642847,19.8441991037467,19.7620515731552,19.8721288476769,19.8334281185505,19.8935716001587,19.8528945125038,19.969888302943,19.8696757055263,19.9544258260193,19.9036694749366,19.2872473246523,19.3604977075…
O94886_TMEM63A,16.4644294775069,17.0238318072229,16.7674023361507,16.5315072649144,16.9227796685941,16.9976120045658,16.9170925760332,16.9942917978054,17.1630742307985,17.0975773179164,17.0563922054435,16.922624339313,16.3616784599589,17.1856599051639,16.8994744222249,16.8618403582106,17.0304825648788,17.0697451563875,17.1654282950513,16.9630103373111,16.9885015589982,16.8058691609335,17.14575557…
O94887_FARP2,17.0391598276456,17.5202275395211,17.429288896156,17.0893008902701,17.5461906716249,17.3736163870478,17.3154116347488,17.3756361809074,17.4799553275693,17.32098920162,17.3891910159703,17.3673248205243,17.0159677772382,17.105531967888,17.2263148299616,17.4146129314021,17.5850361911578,17.3868358905065,17.0525712651316,17.3712332037634,17.2892659835643,16.9907478772321,17.4937355188924…
O94888_UBXN7,19.3454714063149,19.3841002712887,19.3805457879444,19.3447698363901,19.2493631316587,19.3471514749407,19.3419007785544,19.4016068773593,19.5106585276044,19.2221597587058,19.3225731099799,19.3598330373383,19.3966878583963,19.4351622216734,19.3820741227792,19.315237556017,19.3256322129006,19.4910389367236,19.3993369964364,19.2701416570448,19.4005367816437,20.2463947504594,20.1376970342…
O94901_SUN1,17.894355770427,17.834197989811,17.8053282923861,17.6937872922636,17.7413298935045,17.8028178419625,17.8568409782984,17.5844683096308,17.7255706352106,17.6326329486193,17.8795813627598,17.8611048404351,17.7292377102644,17.7780529562968,17.8724513182014,17.6907511505555,17.8300496550105,17.9440840631632,17.6600854938287,17.7010211641677,17.6181315118837,18.0581298847505,18.114650010349…
O94903_PLPBP,21.1415358803924,21.3771483919238,21.2483033674532,21.4235212501979,21.1514281627519,21.2590716783692,21.3831740447439,21.3421531335824,21.2322420321733,21.4429310048017,21.3359481166481,21.2235877909186,21.2182805434735,21.285517662972,21.2647448651363,21.4403638921864,21.2818242901739,21.2518496018871,21.3561120786193,21.3711317799254,21.3058776029303,20.9518919171092,20.6598313108…
O94905_ERLIN2,20.5634202698958,20.6756357395577,20.7357701014617,20.7257428455839,20.6230888794151,20.6879309363728,20.6885275579592,20.6706825491239,20.7648197095368,20.7291777170888,20.6602016989986,20.765698710259,20.4682672423345,20.6779167366612,20.6884224655893,20.6915351710212,20.6010270311045,20.7907869410794,20.6914885234444,20.6494474958214,20.7331637853383,20.3503584548638,20.352055940…
O94906_PRPF6,21.5864245310343,21.6463167806732,21.6396202504133,21.6562584544751,21.5571037547143,21.6951390345874,21.7020327148088,21.6601234432118,21.6537114137537,21.63648193928,21.6971454261133,21.706324048174,21.6195624347081,21.6541540234195,21.6876897307765,21.6542799918445,21.7021760901502,21.6982051538816,21.6655022806447,21.7515137193949,21.6658842817106,21.6201997964336,21.680931162001…
O94907_DKK1,16.4898937843441,15.4329571811824,15.8438239522658,15.8094581748503,15.9012838730147,15.7273164933028,15.6321402802789,15.5394193760641,15.7130940826458,15.6868159712681,15.3385311313109,16.0168952774661,16.0377175455376,15.41591475298,15.697349514669,15.9129750687906,15.4959227093856,15.7210239907213,16.2541172833212,16.0223214153469,16.1308579594208,15.257717794598,15.0185109478378,…
O94910_ADGRL1,NA,NA,NA,14.9047989309543,NA,NA,NA,NA,NA,NA,NA,NA,NA,NA,NA,14.6241759957386,NA,14.7457893060583,14.5166649973421,14.5563194513048,NA,NA,NA,14.8104475811778,NA,NA,NA,NA,NA,NA,NA,NA,NA,NA,14.9701468870489,NA,NA,NA,NA,14.9082669209932,NA,NA,14.9839172788429,14.9656120093992,14.5939025331185,NA,NA,NA,NA,NA,NA,NA,NA,NA,14.6848543477864,14.8487021559404,NA,NA,14.709611919198,NA,NA,14.9371…
O94913_PCF11,18.4162878463175,18.4827517601886,18.4713906489583,18.5967882545313,18.554343276378,18.4356125455802,18.5063840103039,18.4701340786891,18.4019203939883,18.4255133048645,18.4928826571179,18.4290304772397,18.5436204091434,18.4734121144105,18.4619324565709,18.4890126824968,18.5157813628152,18.5089619838522,18.5640612881991,18.6935080039168,18.5131041590261,18.4578693725894,18.3483824807…
O94915_FRYL,18.5817148068548,18.6882922425295,18.6867616285934,18.8083750261784,18.6049167152815,18.6819867368706,18.7729405592821,18.8029892144428,18.7166315004623,18.7195755461271,18.7958619900998,18.7678006267756,18.6097611765218,18.7923926410808,18.8428597458506,18.782735672012,18.7646354497549,18.7954328388795,18.6942802493008,18.7150140014456,18.7955541740661,17.9760343312747,18.24796728120…
O94916_NFAT5,16.3731550739311,16.7168935640038,16.7972007960765,16.6492919778124,16.2872345024109,16.799620976733,16.7091971562335,16.8852519377752,16.899026835627,16.7350181369633,16.7962947331477,16.8359486130391,16.3628481518728,16.933715518249,16.8149540300926,16.7235661880255,16.7514266258837,16.5841805292133,16.9337973464317,16.8895536756354,16.7144518694206,17.6925595954744,17.575381173435…
O94919_ENDOD1,17.2374637459631,17.0765807221628,17.2920058241749,17.3363359369642,17.3503657811672,17.0881538049725,17.2353085726784,17.3198867566611,17.121896497795,17.1988013509598,17.2095116680685,17.1882789112876,17.4165752733144,17.1236230691441,17.2220408164602,17.2555398232483,17.0936886968263,17.0887751671377,17.1328149543237,17.1708001077387,17.2435733708907,17.8957776867045,17.551197497…
O94923_GLCE,17.477075743587,17.6412034641637,17.7106468727222,17.6532523362061,17.5802046863205,17.5846829690712,17.6066558065005,17.6901692852931,17.6434273419868,17.6019075890986,17.6176118822533,17.643201714337,17.6761150690175,17.7167220766759,17.5759650196473,17.6539652019596,17.7532106980282,17.7261270453779,17.6062392582691,17.6346057700356,17.8150226335208,17.0329309373761,17.111065519406…
O94925_GLS,19.8831066066112,19.7781402250085,19.5714486722394,19.6931978229654,19.6289139477683,19.6098722312085,19.894186469314,19.6852133486831,19.5627398191175,19.7883062847586,19.7712736017442,19.5472150713132,19.9908826869005,19.6317051974252,19.5135099235778,19.8224076685265,19.6903035950322,19.6323331061529,19.7872440179662,19.6828078515762,19.5561483654596,20.3014656133549,20.077437473809…
O94927_HAUS5,17.6806395717675,17.5368764805565,17.4037990679921,17.6139333146591,17.3595037465644,17.4307712938576,17.5122271295342,17.6568167692147,17.3461665484044,17.5066285997567,17.7229737052868,17.5548440218173,17.4952762116306,17.555323561332,17.4771711377181,17.5288954065522,17.5777841574106,17.6022196550632,17.4834529104489,17.5102663258272,17.6625217564083,16.9812439620909,17.3929687176…
O94941_UBOX5,NA,NA,NA,NA,NA,NA,14.9550438936361,NA,NA,15.1157582253639,NA,NA,NA,NA,NA,14.8666620917995,NA,NA,14.8128641552735,NA,14.9796703835736,NA,15.3770430819882,NA,NA,15.3482645851528,NA,15.2761721840991,NA,15.0253280840692,15.0127815646362,NA,NA,14.9641696215551,15.1405586486388,15.2377769121489,NA,NA,15.2825229340884,NA,NA,15.1598218002009,15.3174439402305,15.7713202181424,NA,NA,15.2540639…
O94952_FBXO21,16.8850126025309,17.32425751283,17.2549284135192,17.3489634747419,17.0813894708061,17.2886098876745,17.4891423156048,17.2174086545481,17.3430968791333,17.2354517121386,17.3668201989723,17.3001543433381,17.1714308674162,17.3621192790435,17.4460799227229,17.3721693132997,17.4068607704403,17.4601401548109,17.234616819875,17.037347477417,17.3234313951975,16.842539683402,17.2061109134885…
O94953_KDM4B,15.9027569709047,16.0934858146635,16.1685077433748,16.2718369571731,15.3455303585046,16.0804183231108,16.2803653784093,16.1232313713447,16.1328042048987,16.2886073106059,16.1284681537179,16.2935086345304,NA,15.8510786199324,15.9496407764702,16.4447219042953,16.1309933648139,16.2359448383616,16.237887907852,16.0233142144757,16.1770963320011,15.637948648683,15.9137422747313,15.90675150…
O94955_RHOBTB3,NA,NA,NA,NA,NA,NA,NA,NA,NA,NA,NA,NA,NA,NA,NA,NA,NA,NA,NA,NA,NA,NA,NA,NA,NA,NA,NA,NA,NA,14.7242263229903,NA,NA,NA,NA,NA,NA,NA,NA,NA,NA,NA,NA,NA,NA,NA,15.0502735946873,NA,14.7207036097061,14.7416188249508,NA,14.6371670316278,15.0418035133641,NA,NA,NA,15.1878206552833,NA,14.6432112769103,15.0376267400399,NA,15.108742053421,15.0928279887341,15.0390910459623,"RHOBTB3"
O94964_SOGA1,20.6767417294016,20.7555021358077,20.5966766374526,20.5228334981216,20.7711057282846,20.6810803903323,20.716893719992,20.6367712338026,20.6195593415629,20.5486622465718,20.7310025929168,20.5933149455044,20.771200808453,20.7526561323751,20.6416423015113,20.5329926962935,20.7532017020569,20.7346641956764,20.5559296019185,20.6426106585444,20.636799422411,19.6203889164796,19.297337872645…
O94966_USP19,18.1384803512363,18.490799852019,18.3888360430256,18.4189762113244,18.0404549650556,18.4126846100943,18.3869804640072,18.5563170037415,18.5549782026058,18.4864065997678,18.559459452119,18.5551730618863,18.0910501081204,18.5557223546701,18.4641542092155,18.3994648036712,18.4476490910163,18.4919126218034,18.3718553743687,18.4670614544186,18.5059146067736,17.9161223954121,17.82685938715…
O94967_WDR47,16.5317208995535,17.0094137423584,16.7660773648179,16.610460486561,16.3915363379561,16.3215758243861,16.6199795885956,16.577006246,16.7028900246254,16.4922696629792,16.6217251585307,16.4668382320879,16.5707509844453,16.4669380782459,16.6094617747476,16.6588968193496,16.5844260505781,16.6666484379737,16.4054118658463,16.7370576647761,16.5222997988805,17.1875537174515,17.2746919097521,…
O94972_TRIM37,16.7628530600726,17.1169263830215,16.9231088545224,16.9144110544888,16.7880900678416,16.9686560854876,17.0343660230084,17.1103296155581,17.0278494814168,16.9157339022842,17.1516135442595,17.0903261594151,16.7833240669527,17.0677083102909,17.0232281024906,17.0238480619234,17.0641720469788,16.8970307566349,17.0559272896961,16.9530070377583,16.9853301620079,16.3439773025638,16.28374009…
O94973_AP2A2,19.8720621177035,20.015715639142,20.042623317314,20.0089331363074,20.0165280292226,20.1589994995073,20.0699325110938,20.1023300446973,20.1137774867394,20.0323775947066,20.1872503917083,20.1199954228473,19.8946137134293,20.1627867355955,20.2084957781718,20.0936876352216,20.1493428139191,20.2053283962265,19.9513763630428,20.0156854914382,20.1188145048793,19.7921425275306,20.15808684616…
O94979_SEC31A,22.0107291944266,21.95767039582,21.9758405256826,22.0411316488681,22.0468734326757,21.9751945588082,22.0096973341279,22.0283864992217,22.0055549952482,22.0517388067369,21.9799891384337,21.9717419340992,21.9771000072741,22.0238221373513,21.9878984672356,22.0548270825893,21.9799239673932,21.9678878314148,22.0354848639413,21.9610244104062,22.0122059655396,22.2413621564053,22.2568827008…
O94992_HEXIM1,19.1275856117079,18.7706382920684,18.9703310650471,19.0487060108131,18.9243732428304,18.8157650987731,19.1291240766135,18.9585107520495,19.0283746579234,19.0714636862123,18.8671106163416,18.9511491754981,19.1982431431972,18.9336069802264,18.9636239913822,19.1075617553122,18.8699158912606,18.9362492870581,19.0379665454035,18.8834444188935,18.9702639774652,19.2568769182421,18.93859333…
O95049_TJP3,18.8197401276457,18.8181511377606,18.8325854726851,18.9334803633799,18.8247414992096,18.7352230575751,18.8985465507013,18.7568862334762,18.7348901140085,18.8893992509228,18.7829769032254,18.7738590194427,18.7799500253367,18.7027258150785,18.6546808501889,18.8404044701128,18.7503952349358,18.6433999253243,18.9372680371261,18.7939548819854,18.7787212836945,19.0974491722366,18.8506524633…
O95059_RPP14,18.5506885991839,18.2703905851571,18.5192402415281,18.4567883769344,18.4170553552297,18.4611591608729,18.4455537590314,18.4244672959187,18.4543858148306,18.3941187142157,18.3459713954172,18.686072785196,18.44636563158,18.3871327083087,18.4413383994307,18.4916007787844,18.3962043530586,18.3577153052719,18.4372126419683,18.2893202853198,18.5398203755154,18.3176872905919,18.627310320294…
O95067_CCNB2,17.4115828773373,17.225081763424,17.2889199573245,17.2558514863968,17.3330466342242,17.2737840538105,17.1903628076729,17.4275590525292,17.2519158723725,17.1694600234181,17.2892825658679,17.3865376869738,17.3977321971336,17.3105360756417,17.3094411088362,17.3655366640598,17.4010112622161,17.213350885454,17.2831667787114,17.2992597303629,17.3578902051294,16.7242683552476,17.13451601482…
O95070_YIF1A,17.8136976691784,17.7103954851382,17.6739879209488,17.738818214048,18.2618262417445,17.5342154652848,17.618281195939,17.9109368533543,17.7673847262123,17.6308631687362,17.5630989337771,17.7888606288288,18.0438819624866,17.9337009713116,17.728577551282,17.5696357752162,17.6689416220905,17.6414475364592,17.6220299673732,17.8599910399026,17.7245587439561,17.5616616912399,17.658286221863…
O95071_UBR5,19.2389248706794,19.2486298008192,19.2772391802603,19.1906098977595,19.2379383667937,19.3137745537676,19.2756934575709,19.2817094676009,19.2575991566845,19.1922573212427,19.3064086547113,19.3158581888276,19.2376081427704,19.2569523799229,19.3370920756156,19.2776967835995,19.3106372841958,19.3938897229802,19.1767273057059,19.2404354606983,19.3698153225143,18.4794493466436,18.6791328137…
O95081_AGFG2,17.8931702793927,17.8766985392593,18.121451141375,17.9992576648328,18.5133278068178,18.1391056866563,17.9667989000811,18.1553369448386,18.1746775095285,18.1146941817415,18.0618061877644,18.1480246458092,18.2669875040615,18.1790482236665,18.178838090304,17.8471805302743,18.0835626549452,18.0956208022815,18.0642517091176,18.105036961892,18.0199253409917,18.7291266681007,18.663890431383…
O95104_SCAF4,19.2082982737427,19.2894263237464,19.1921643960495,19.3375106735697,19.1330295206296,19.1647048677932,19.2359283598217,19.2183685344403,19.1626671333556,19.0719236725949,19.3082338418178,19.2018747813891,19.213973660254,19.1844767677337,19.2142575121396,19.2210317179778,19.3045759298671,19.1839749941477,19.322067026531,19.3589568471474,19.2201979650551,19.5584863215257,19.49552555960…
O95139_NDUFB6,20.6724624020654,20.2356214666118,20.2777396625109,20.2289041359542,20.3160710405398,20.4302759476723,20.1412006351006,20.2352779544592,20.2398752883435,20.3154972181516,20.1418652620224,20.4590098684432,20.8423590500788,20.5165861574604,20.2596543340163,20.1699974359821,20.0167489985163,20.4095125015743,20.3168982864956,20.4424439197535,20.3295735589372,20.2748286213181,20.08451464…
O95140_MFN2,18.3811698718874,18.4032037580127,18.3072282720396,18.4591766597449,18.3018877536396,18.3865782862649,18.4823358263294,18.4637631532988,18.3831828607154,18.4353115459082,18.4500363509452,18.3356884780799,18.2317758671277,18.4667702758933,18.4567716389613,18.5014867436643,18.4503695654355,18.4084561342448,18.3618988040039,18.378096338807,18.433228311817,18.3109073858706,18.580879338294…
O95147_DUSP14,NA,NA,15.5444466982778,16.2494407491031,NA,NA,NA,NA,NA,NA,15.4861937665905,15.5795302798884,NA,NA,NA,NA,NA,16.0109292830725,NA,NA,16.0084309255103,NA,NA,NA,NA,NA,NA,NA,NA,NA,NA,NA,NA,NA,NA,NA,NA,NA,NA,NA,NA,NA,16.2598428199539,15.9823632316649,15.8279878852776,15.872601047866,15.5805241954188,15.6016272635679,16.1379982915305,15.6791585982295,15.875530142214,NA,15.7596072133573,15.9…
O95149_SNUPN,17.0385050708888,17.3173612689117,17.1265874661878,17.3156589634541,17.0382188403865,17.2226052782494,17.3225154659178,17.258804945878,16.9828230960669,17.2874857402637,17.0225239475479,17.120631489267,16.90795965876,17.1804230033512,17.0162842969465,17.1250233482918,17.1642847834767,17.3005929088146,17.0452466900098,17.2917325194886,17.2629119224972,16.4748370090799,16.1334961225978…
O95155_UBE4B,19.0929924889057,19.1819522065283,19.1225165726388,19.188836336084,19.0378419614608,19.2390624215862,19.3158030654741,19.2376110894026,19.1882122148249,19.2690747129701,19.2997690356546,19.207744194204,19.1126316564877,19.2597104211119,19.2440782684021,19.2902205912388,19.2740615016997,19.2668168193465,19.146536845421,19.1960323862266,19.2940701165779,17.9290105578095,17.921974407166…
O95159_ZFPL1,20.7317152711235,20.5967957672266,20.5748295652194,20.5267823687545,20.5143706993242,20.6676726070563,20.6067653104133,20.5431767383372,20.6414528160234,20.715926664825,20.5873615276233,20.6940282711331,20.4164448904906,20.8217876264341,20.5535398403151,20.6297837896963,20.5584067719731,20.544116109857,20.5395675058502,20.6919886294691,20.6755341822148,19.9903427326924,20.36428680538…
O95163_ELP1,19.7971258665895,19.8233733907578,19.8974464131054,19.8742347887547,19.8934026314256,19.948418516407,19.9556807288198,19.9378253562132,19.929660332433,19.8766924554152,19.9331252712512,19.920966683996,19.8320191419981,19.9347078135456,19.985127138113,19.9365812169943,19.9783775262881,19.976612057046,19.8475593661846,19.7859835178271,20.0020996954166,19.3100506643978,19.5085891372562,1…
O95164_UBL3,20.2480410829262,20.7694940883478,20.7474658972864,20.9622853251248,20.2956455206461,20.764237688599,20.8562915622232,20.7727316253389,20.7020119031963,20.9160015714588,20.6946677696471,20.7806954587102,20.2201078327476,20.6742897387548,20.7991199050997,20.9518630886024,20.6031931210131,20.7423198395226,20.8184798668658,20.8021387882292,20.8166515214055,18.6620487617587,18.92255597948…
O95166_GABARAP,17.6136708497771,16.1735172822322,16.0933253363094,16.2606971114411,17.6141470594616,16.3097238687896,15.9887195617443,15.6878862905381,15.8290070477125,16.4401199586505,15.8796607747448,15.6782876988134,17.2158298548222,16.0571491648352,16.1968554567066,16.0110779630442,15.7896142375004,15.9336701513581,16.4137677572987,16.3707981440335,16.2151439726135,16.1601868166126,15.5848605…
O95167_NDUFA3,19.3156377348422,19.3779553226017,19.2514957376269,19.3505898220279,19.0956411045901,19.33349500289,19.1832285316995,19.0805896241801,19.2789200474158,19.2041309146079,18.97753143668,19.3308406270171,19.5204786354134,19.2648971702718,19.2540927620739,19.2207099591576,19.2237863752257,19.4504015207227,19.3448140656127,19.3836528392888,19.2080809169836,19.721275312224,19.4380324003131…
O95168_NDUFB4,20.7678104481971,20.6866512528745,20.7563794283867,20.8399115959124,20.6761915532014,20.8373170967359,20.8409481437059,20.7365029621842,20.753446168514,20.8807003250293,20.715828376919,20.7301020422267,20.8894345311985,20.7788200619533,20.7910327787422,20.7388773064406,20.7538463379851,20.8895689816118,20.9004785196988,20.8748873697823,20.860385344656,20.9361699544451,20.83708238606…
O95169_NDUFB8,20.4847056462957,20.6710902239853,20.2509146007285,20.7860480462222,20.0804364518794,20.3686119196771,20.7852569490732,20.3825576202818,20.4893566786084,20.7790003782186,20.5841909116273,20.5049906931483,20.6685863063833,20.3151166598598,20.5138590228602,20.7204006197097,20.4828054758784,20.5336979647421,20.8342342312341,20.6431195056546,20.5593867277733,21.0182187916871,20.65759516…
O95178_NDUFB2,16.8579811851797,17.432153960365,16.9942576406002,17.2464575620152,16.7983768644507,17.1252772397603,16.9962306775663,16.8030793672967,16.7211913529534,17.1524898542168,17.0668236800171,16.747060296664,17.0128405364908,16.6529190740128,16.5924937992891,17.1157260746377,16.9078779891029,16.5381823269033,17.3720987077504,17.0845729608408,16.9728380586168,17.3745177420139,16.7938268539…
O95182_NDUFA7,20.3152384118518,20.4127129080667,20.5535164458675,20.5750276464491,20.4591942532269,20.5714979813448,20.5638879927449,20.6048063353864,20.4991748287741,20.5661379814576,20.4989884075726,20.5992025522693,20.3261204206925,20.5409862013719,20.5663951033124,20.4864847708095,20.4770316780125,20.5177542317306,20.7044962672426,20.6230196104099,20.4289596341507,20.7010003851318,20.80549452…
O95183_VAMP5,NA,NA,NA,NA,NA,15.690328944477,15.7286418167099,16.0970369320599,NA,NA,NA,NA,NA,NA,15.3538460617259,NA,16.2030205319822,NA,15.5347356332299,15.6488960410772,NA,15.818838160333,15.2695218166907,15.6939712174287,15.5485014349191,NA,NA,15.5691543388547,NA,NA,NA,NA,NA,NA,NA,NA,NA,15.4810023997507,15.5082253861584,NA,NA,15.5327566059791,16.000149551565,NA,15.8474207860627,NA,15.7666342555…
O95197_RTN3,21.377777767326,20.9760040201163,21.3540430625456,21.0030415810455,21.4225926985286,21.2884590239495,21.1042355510792,21.3093257300719,21.3439301059641,20.9474506977482,20.9383738908497,21.1982728990247,21.1438664537669,21.4691437815103,21.3221128857113,20.9376053546801,21.0820669978213,21.0963178537629,20.9218882288137,20.6911599310472,21.3723072079763,20.8407006307934,21.37999491195…
O95202_LETM1,21.1395409750336,21.0668066595748,21.0249806342036,21.0729803806645,21.2150038737226,21.0667948821287,21.0338571415668,21.0857287787851,21.0457925693881,21.0642130972079,21.0680893806971,21.0285208910769,21.185419788709,21.0732980998973,21.093845444329,21.1043354637371,21.0753929811826,21.1386831762705,21.0636401887589,21.0560654188314,21.1548507024039,21.2084916353637,21.05891514755…
O95208_EPN2,18.0242277238516,18.3161996053474,18.2663208306352,18.2085775176557,18.0262411664569,18.1858665846805,18.2249785803461,18.3007693736998,18.2204008750233,18.2865347509675,18.2333879922745,18.3293776826196,18.1034682050563,18.2729380450886,18.2420784422729,18.210444570043,18.2927461479952,18.2759277719001,18.3129081698263,18.3061358562802,18.0851346861795,18.0752497901615,17.72276163169…
O95210_STBD1,18.1680480829695,18.3376686164941,18.4620598049681,18.3698296372864,18.2793741609096,18.3220361232463,18.2658175849862,18.3922221634334,18.3417735972148,18.2670514702695,18.1559832085058,18.3327251339547,18.264342875108,18.5051092627486,18.4809428032444,18.1611564758237,18.3502187777199,18.383686756023,18.0935765799291,18.394986277534,18.6015363385539,17.5143319845293,17.913012293826…
O95214_LEPROTL1,15.3770581626948,15.166557790789,15.6323808522171,15.0286613755135,15.3501033470296,15.274159673246,15.0747642950835,15.3403904075337,15.3852578129227,15.1015865528724,15.1074473998255,15.4295573179087,NA,15.7392007531087,15.5371500422791,15.0219570153934,15.5263534952041,15.7666847530992,14.9289807736153,14.9104427521937,15.4196259691713,NA,15.2607884204275,14.8893140694562,15.01…
O95218_ZRANB2,19.6543906047854,18.6232629936771,18.8894536447999,18.7896977820414,19.3899130604255,18.8392007762097,18.7113171291351,18.759256972836,18.8631320538122,18.6947764234145,18.613036782007,18.9829043961906,19.5452515755887,18.7777601377551,18.9483812218065,18.9037402831328,18.6145406545131,18.7911257198318,18.6871268237131,18.7357302838252,18.740422297889,19.1050428560003,19.02870816061…
O95219_SNX4,19.1500722734727,19.2149805493538,19.1879513925267,19.0750105774589,19.1266635199537,19.2001892196561,19.1901653950044,19.3256186639731,19.167953992417,19.1484931233447,19.2579421993321,19.286982342148,19.0574896355032,19.196116950997,19.2727609474812,19.1306417791654,19.1571867979963,19.2578285913295,19.0881032987234,19.1742291272953,19.1800467005338,18.6991458274268,18.90839639924,1…
O95229_ZWINT,17.6262445182001,17.567514105715,17.278572085226,17.6290661156904,17.4666782187621,17.2977545737972,17.3835442935847,17.4868227228304,17.0387767933216,17.7483576886622,17.4930675593219,17.2830803695846,17.479117788183,17.4352367616308,17.172277231634,17.5894995629708,17.1912858957451,17.2913596766794,17.7871127292344,17.7786678800475,17.2563977918769,16.7207698146692,16.1758545247991…
O95232_LUC7L3,20.9525461146439,20.4566561576504,20.5631180216053,20.5960655302077,21.0622802693458,20.5559958150367,20.5727446650751,20.4998567104071,20.5770718710016,20.5297712055818,20.5384499323928,20.4848294873443,20.948015148104,20.5704047772283,20.549210448756,20.6361920295263,20.4858037683785,20.5666565753185,20.5856387685593,20.5337112474602,20.5145525776452,20.8394792857048,20.7798521306…
O95235_KIF20A,16.7794837461457,16.9007809095572,16.9207420938356,17.1354888081766,16.6800314962814,16.9124264832099,17.1399440219747,16.9670545561059,16.9715341956866,16.9978736189801,16.8729631008995,16.9907490686178,16.7159284666223,16.903891220049,16.9300702116258,17.0825419536167,16.7672569531527,16.901924297083,16.9946232407646,16.9003912707327,16.8328000277473,17.8501089059023,18.1154000542…
O95238_SPDEF,18.570503243651,18.8339448681244,18.6972267604993,18.8923326487963,18.602033322779,18.7027049347757,18.6758974228444,18.7567273603352,18.7062367738216,18.9846723069677,18.7342507353067,18.7256365641773,18.7005068393257,18.7196151288463,18.5971911652214,18.8459717322835,18.7673612918262,18.6047987024472,18.937508020547,18.7735373693687,18.4908958368663,18.1078356500395,17.874262856882…
O95239_KIF4A,19.3026706362884,19.284803473494,19.0772402163242,19.1934299572911,19.1806532453936,19.124931441852,19.2190022282738,19.1840749639151,18.9922188195363,19.1725056493134,19.2004586247984,19.0360323752013,19.2941591957909,19.1162182071141,19.0379250123851,19.2336923749601,19.2255255416961,19.1299897481419,19.1703612097737,19.1674566030008,19.0178422810538,18.8664832330705,18.71927328987…
O95243_MBD4,17.2650813507736,17.6621523607386,17.5123163318107,17.5563551913669,17.2963609402263,17.5141737887424,17.5584051452053,17.5105920576223,17.5822039110582,17.5180198394353,17.5980293074155,17.5121630567483,17.4753988752432,17.3637517651097,17.5200307599428,17.5244630700497,17.543063390156,17.5321281091978,17.5375112125933,17.5663959447265,17.5392557174875,16.343737085668,16.288031022310…
O95248_SBF1,16.7302754873381,16.6527010242321,16.7488217316215,16.6967596968949,16.6354055796729,16.679829469701,16.7784953121735,16.6588047884495,16.7869420440089,16.6847037584479,16.6941045309959,16.6769048248883,16.571195821319,16.6078375622613,16.7345892543249,16.7331588942582,16.7086356949298,16.5832033108587,16.7838688979192,16.6289100338576,16.6974018682556,16.2217260227772,16.247972750643…
O95249_GOSR1,18.9977576392438,19.4301233709675,19.2577432835938,19.3251737344049,18.9774151859595,19.2194066464786,19.1331404680111,19.4035609686272,19.3333398803155,19.2637910138623,19.2887044052158,19.1972092777657,19.0639297551487,19.2681722212605,19.2414671667596,19.1568299550609,19.2767510227226,19.1171146377213,19.2585009210814,19.3975825471474,19.2339215983731,19.4030243135072,19.336164599…
O95251_KAT7,18.8254948831394,18.907853323565,18.9963899126,18.9018296411046,18.9308239585079,19.0245231880674,18.8667592843436,19.0592561375056,18.8516071471214,18.8482881926807,18.9266790678434,19.005738107635,18.8436701293119,19.0973992538899,19.0103072537167,18.8868684763026,18.9938681703279,19.1376061955879,18.7885344230782,18.8452050381061,18.971608251431,18.8404624679402,19.078687802176,18.…
O95260_ATE1,17.9608176022307,17.9039021235983,17.9276744567438,17.959346031942,17.9368583292791,17.9437459252799,18.0186229020132,17.9245638259965,17.9530510992935,18.0898759062029,17.9151829809708,17.9458616254381,18.018487620156,17.9062942503739,17.9538716341116,17.9605937702067,17.8976597475067,17.8736740500365,17.9845865221089,17.9576765230788,17.9679684368004,17.5779135163531,17.510813453739…
O95273_CCNDBP1,17.2581852172938,17.4538009337063,17.2215350658716,17.3663115671669,17.4522812262921,17.3057994141921,17.2255246312215,17.5287749932021,17.3435805357744,17.3110046176281,17.2297323045501,17.3398776136578,17.2907705900153,17.4518837654332,17.2386283926844,17.3838340581829,17.4191914796917,17.1612582176772,17.3384739885682,17.4014837464446,17.3651506149039,16.0485421582543,16.3009972…
O95274_LYPD3,19.2250868482019,18.3405148244354,18.7294812224234,18.8202118493989,18.9478153497452,18.8424900667978,18.8686596590177,18.186409916956,18.7402444365381,18.512797522103,18.424159135941,18.6145383082331,19.353075815188,18.7489645184895,18.7038224124771,18.5333700679674,18.6182578675577,18.596517030793,18.6933950280931,18.0865104071553,18.4468512679924,16.6653927926815,16.7285345481309,…
O95292_VAPB,23.1428418195258,23.2168369124567,23.1643617638226,23.3182144401102,23.2778511893919,23.1488569470001,23.2560073014242,23.221906850013,23.1565275478131,23.3214596139081,23.1672372296132,23.1224898863245,23.2669695451795,23.1835991188474,23.1575278067344,23.2566882978892,23.1692953045,23.1601295413416,23.3213847551687,23.3584089034229,23.1521785509138,23.3695284362814,23.1160174916512,…
O95295_SNAPIN,19.2908107108077,19.4330758399345,19.5572602893468,19.4420071988708,19.2136083651189,19.3900297167383,19.4845350504106,19.4954304798289,19.550771810114,19.4382462231178,19.5724066370343,19.524290033043,19.5226150968471,19.4925129933454,19.3784621968025,19.5097184222717,19.5378762453055,19.4982245904734,19.5148504250344,19.4967318840822,19.5998470493085,19.0136361234731,18.6968197222…
O95297_MPZL1,17.2545105555244,17.4145482938298,17.5154885203324,17.6133693135069,17.6042657635506,17.6301480738409,17.2679857102348,17.5424209187519,17.410454627525,17.6608022380422,17.241766151437,17.4082198810635,17.1168343343013,17.868469340608,17.6396682054712,17.1831032936899,17.1290408629639,17.333804493042,17.3741316690974,17.5504677224023,17.4723215095747,17.4237101495843,16.8420500448537…
O95298_NDUFC2,19.3660068164693,19.2330560272398,19.3473446647964,19.3630380486941,19.5177586165089,19.3452315792259,19.3594041536702,19.3779252089439,19.3865590311034,19.3351273026402,19.2418091919126,19.4835937697743,19.297760081217,19.2991037113457,19.3110004764877,19.2609055407773,19.2451088769168,19.2863836604298,19.32249375995,19.4466939499075,19.0493068730471,19.5463686437038,19.60063738056…
O95299_NDUFA10,20.6114023639401,20.5178796814093,20.4529190674252,20.6070815709146,20.5552233873649,20.4942589479944,20.6657497837229,20.4016578734766,20.5026597994559,20.5744408046193,20.5483735538886,20.5140099735403,20.6983759772454,20.5008484321702,20.5115377091351,20.6083465208514,20.5939987217056,20.6157471321297,20.5769031709478,20.5639842430078,20.4966098917555,20.7023419944831,20.6348534…
O95302_FKBP9,19.9533404395102,19.5386182955566,19.655266095948,19.78257014237,19.5358372287664,19.5497847562693,19.6429071962233,19.5516190618672,19.7072895474533,19.6460125286378,19.5404726277428,19.6823245931502,20.1564214990835,19.504609852227,19.5969094420643,19.7088258045223,19.5370801031044,19.6850666944583,19.6693740511206,19.6134738544607,19.7140662617505,19.5498782993432,19.7055065284381…
O95319_CELF2,17.4675292605056,17.9487654023744,18.049773718237,18.0878308244014,17.6734124284527,17.9986453321403,18.1924835823144,18.1448420515812,18.0303512600338,18.1350009279971,17.3623573497773,18.0665890080221,17.2125277810998,16.9204402625343,17.5406267843956,17.9485258314346,17.7065960730031,18.076008988926,17.9778429883727,18.097015450638,17.2898038032651,18.2262560771457,18.132736238399…
O95336_PGLS,21.8717408259812,22.0816744845895,21.917384638697,21.9949816169156,21.9066453327264,21.9325232079601,21.9646356282145,21.9507238083945,21.9688104249518,22.1145848260387,22.048887380817,21.940699083096,21.9292427040867,21.9055950549798,21.9615288795219,21.9927216152408,21.9512434170959,21.9897454370866,21.9999699158684,22.0127728258206,22.0454927482241,21.6439608061461,21.5344234263505…
O95340_PAPSS2,18.2187455572947,18.3599879276811,18.3795937977502,18.5617123788699,18.1737777973012,18.3071906599314,18.3725522750818,18.4310553750672,18.3358244203682,18.5671851665513,18.2571981368238,18.3440185922373,18.2931534345677,18.3479041197683,18.4116001065983,18.3758104108205,18.2593088458854,18.3563581624554,18.5167318713498,18.3761019225631,18.3868568750154,19.3377949475726,19.58294069…
O95347_SMC2,20.6570380478652,20.4350955082711,20.3373247260545,20.5215185535813,20.5917056757839,20.3864286711573,20.5410725208664,20.4002707238987,20.3294044564789,20.5553968701578,20.4142353895418,20.3414169493411,20.6909035003755,20.3817622833495,20.3664468946994,20.5371068943077,20.3995371132656,20.418656754325,20.5475055027759,20.4777527114273,20.3436519649048,21.0259211688042,20.82180589488…
O95352_ATG7,20.2593575995522,20.2498299634086,20.1748611743773,20.2780754452288,20.2584831308266,20.2388249803688,20.3146144458063,20.3061536739612,20.2147230305153,20.3606275639362,20.3283980470662,20.2011674181971,20.31820078857,20.3074392008129,20.2790826954364,20.3356710025667,20.3035184783742,20.2678783758721,20.2678916094706,20.2470479873482,20.2584560825522,19.3853212806713,19.520024132437…
O95359_TACC2,17.3154381526828,17.0943528379525,17.2326833166998,17.1633455285379,17.2805198708697,17.1523695768677,17.1282783640347,17.1485895814345,17.0520268207225,17.1614149667567,17.1047096106902,17.1243594892829,17.4044102445662,17.0414336804481,17.1556012443948,17.1181832904983,16.9649640163941,17.0284662563827,17.2115791324645,17.149674283187,17.1066305722812,16.8506066795114,16.6222220190…
O95361_TRIM16,19.2160728407446,19.3572251222513,19.1028338204847,19.2590939227963,19.2824708443825,19.1559217116473,19.4078080118098,19.2516433247251,19.1909183924262,19.3789543468429,19.2910953578296,19.148181430294,19.1796190433809,19.2568726867827,19.1622619406086,19.2033042104114,19.277870156185,19.1123356186878,19.1261901855836,19.258516261302,19.1472532405859,19.9670553221397,20.13382558452…
O95363_FARS2,17.7073656367295,17.2528772444848,17.7640256936225,17.8707910217318,17.567180695641,17.6358922195728,17.6409818194139,17.779343672393,17.8421223681316,17.5468419779033,17.2538085152432,17.7047127207362,17.6032880457198,17.8120362916714,17.6510376352984,17.8469551931078,17.6392673436929,17.8819695726339,17.6174658720167,17.2831839542492,17.5813423373845,17.3509295166812,17.56946144940…
O95365_ZBTB7A,18.3045999343279,18.1329336680232,18.2212647255872,18.1286636318285,18.3530402060689,18.2809250438612,18.0842282896833,18.1655201487946,18.238651142474,18.1158133863103,18.2627624464954,18.2696842608184,18.2790275461139,18.1453757795017,18.2361597755203,18.2676188371477,18.1506942170524,18.1869798808056,18.1916056781972,18.1446847627623,18.2729260109437,18.1463377644698,18.484701132…
O95372_LYPLA2,20.0499522374756,20.0866703200868,20.2617254465419,20.3041705460745,20.2173544272867,20.2055161074533,20.3367440310278,20.2722012738404,20.2772955621981,20.3200251525216,20.1627796829782,20.3390599890775,20.1392246223945,20.2387171185259,20.2710650884948,20.264901322631,20.1161685215418,20.2817403232366,20.3021945153177,20.274378200841,20.3217047563118,20.2359831628832,19.9789615209…
O95373_IPO7,22.0615145749291,22.0767920153586,22.1062245301607,22.0934902011911,22.0445893121447,22.1936468782038,22.1918785073684,22.1866954748317,22.1560540554767,22.053258630291,22.1478820863361,22.1902109503156,22.1195374232088,22.1967292862294,22.2719132536882,22.1627144099749,22.1699946493922,22.3034762904912,21.9153005352584,21.9668144491468,22.3256336175606,21.9563611077714,22.30333710355…
O95376_ARIH2,18.1293229926055,18.1918821859796,18.2509011044595,18.0345043789859,18.2403123468464,18.2743744351731,18.2014888287941,18.332764870232,18.2602594924018,18.4123423844257,18.2237822180853,18.4398588947808,18.1385267623328,18.3156721240532,18.3770103508163,18.2480360221118,18.2608367029973,18.4729434151977,18.1850657781678,18.2835412128567,18.462293930221,18.1209833239979,18.50194977640…
O95379_TNFAIP8,15.971721819849,15.5142205778908,15.4975028477545,15.7775596382229,NA,15.5705953681118,15.869049864977,15.5000235825489,15.7223260007395,15.8304178271869,15.6687346032288,15.6345526079739,NA,15.8934420927981,15.5441770265708,15.608582317582,15.6650227094147,15.6408899128364,15.4639768784604,15.4910164643606,15.7777694907896,16.8109665198948,16.3651896309421,16.4342537139011,16.3368…
O95382_MAP3K6,NA,15.5485135467814,15.8569810918889,15.9921619798415,15.9211912256466,15.63661339257,16.0179554809083,15.8131756777458,15.7499080199864,NA,15.5225425414246,15.8215444808477,NA,15.8767588559628,16.0290947753821,15.7500663626688,NA,15.8786475835798,15.868958635031,15.9565282530646,16.1205207892908,NA,NA,NA,NA,NA,NA,NA,NA,NA,NA,NA,NA,NA,NA,NA,NA,NA,NA,NA,NA,NA,14.930405301849,15.51241…
O95391_SLU7,17.7391979791184,17.9183757262634,18.0490985502427,17.8460879347284,17.6531309003964,17.9962418972186,17.7877740146102,17.8522692453772,17.980201315194,17.8382928120277,17.7852674925518,17.9674577942234,17.9761395236458,18.0920055059472,17.9409418477865,17.8178263699124,17.9971373509036,17.8191595003461,17.9610206008386,17.9601181300569,18.0277889465787,18.5380023197561,18.24986036081…
O95394_PGM3,22.3890507401681,22.2552440396789,22.4155477896372,21.9649463897219,22.3601722915694,22.4360822224495,22.0397870598837,22.2621648817414,22.518624694359,22.0917170424207,22.2630750090737,22.4070716846176,22.2668964253692,22.2471054753859,22.3880075022294,22.0861102094424,22.2626703923392,22.4080411924465,22.0626592983105,22.1818057664124,22.4110411911467,21.4053062695841,21.62847294747…
O95396_MOCS3,19.2579916764042,19.0892774650404,19.0827611490995,19.2431620932456,19.1147681344339,19.1620296733003,19.2186824096136,19.0351500459081,19.259148341246,19.3823873621554,19.2209791954551,19.2014823500929,19.2524380623703,19.035569973024,19.254055521344,19.3064494261989,19.1815832047627,19.27361847036,19.2394346286806,19.1000722056773,19.3283405333631,19.4245730015559,19.5593579368722,…
O95400_CD2BP2,20.7805330793131,20.5595287604126,20.7093721859354,20.7930587472293,20.6856571359351,20.7112591084224,20.70370716477,20.7171749879509,20.7411839350951,20.7156915018559,20.5793423035222,20.6856508214189,20.7466592974669,20.5768403506006,20.7576661244255,20.6895075198855,20.5795185754514,20.7416334637504,20.658545336816,20.6638042955292,20.7050462327753,20.6232524911674,20.38754537033…
O95402_MED26,NA,14.6705302311635,NA,14.7781561145269,NA,NA,14.8790143735913,14.8159670010905,14.8277093174678,14.7433487176077,NA,14.7233296999863,NA,14.7991714451189,NA,14.6704403339764,NA,NA,14.9426719411724,14.8291753229568,14.7810138244877,15.3383055071282,14.9608285890626,15.1865244997116,15.154733242301,15.2162247132304,NA,15.1759290358531,NA,14.9803200831167,15.03744936902,15.1500896702104…
O95405_ZFYVE9,15.3208086237989,NA,15.3228759538182,15.2491870245171,NA,15.4844102110368,15.3615001039375,15.4493798854423,15.2736218501517,15.4589730748263,15.4732546699048,15.5122238334573,NA,15.627951277631,15.5564136975527,15.2233167225652,15.4758836997952,15.2796946230621,15.4744830304731,15.4736126577309,15.4470308609685,15.268912650063,15.3332529392889,NA,15.4669062521718,15.5407002028141,N…
O95425_SVIL,17.4271523247309,17.8555906945283,17.8619944958473,17.6964872014265,17.5044359698254,17.8612351759839,17.7294424628317,17.9214249919903,17.8516860928826,17.7924427656503,17.9374857528607,17.8622684513731,17.5102574141058,17.8598714466706,17.8255180553283,17.7617389053636,17.9151708301512,17.8554407935206,17.7508220962787,17.9559375307995,17.9257836281781,17.8037383036817,17.7715241717…
O95429_BAG4,17.3537097798447,17.4328795649903,17.4974937726063,17.5348272216175,17.3140944279984,17.3490380188944,17.6604759451747,17.425742003261,17.332873022389,17.3458032875594,17.2669416264533,17.3907534043678,17.9594531563125,17.4649301774036,17.2551002801172,17.5003820365982,17.4322769420128,17.3709392262413,17.4831652971889,17.2014460012841,17.1874304215542,17.8203070038244,17.529643649562…
O95433_AHSA1,22.510806276032,22.2904365471346,22.2484941530097,22.284222854396,22.5244337390134,22.2708400402983,22.373249916046,22.3314611087158,22.2945303247942,22.2827448378183,22.4066799720529,22.2664822668994,22.5205867748754,22.2901908422904,22.2494362537625,22.3406728645027,22.3527481021743,22.1625793923238,22.3085321705105,22.2795537045977,22.2561744504185,21.8899487185661,21.998615831300…
O95453_PARN,19.6849181907787,19.602737281467,19.5984761879759,19.6768065068124,19.6264925673009,19.6079102451106,19.6948663118458,19.5750270280962,19.5828269944487,19.5809991332628,19.5942568272858,19.5531351286925,19.6457920990106,19.5999035579169,19.5556406258933,19.6656794799628,19.5816841839053,19.6623130254735,19.5232396200587,19.6342099703254,19.5902180855373,19.713423201824,19.658392506360…
O95456_PSMG1,21.4056329749621,21.216029037854,21.2029857411461,20.9780974653838,21.3547615402609,21.3225930940833,21.1117283836432,21.3653620552984,21.3102887168686,20.9457145040166,21.4166314986703,21.3347646156476,21.3453878041305,21.4299805477966,21.4425615102788,21.213797481972,21.3899345326326,21.3793647201907,20.8797441334801,21.0313408688707,21.4179379528605,20.5319257332661,21.11716050917…
O95461_LARGE1,NA,NA,NA,NA,NA,NA,NA,NA,NA,NA,NA,NA,NA,NA,NA,NA,NA,NA,NA,NA,NA,NA,NA,NA,NA,NA,NA,NA,NA,NA,NA,NA,NA,NA,NA,NA,NA,NA,NA,NA,NA,NA,15.2031904850075,NA,15.5162391681592,NA,15.0662908791899,15.5033188655672,15.3890458641302,NA,15.4175457493351,NA,15.3051919087815,15.3304684479375,NA,15.3926491107425,15.369037687112,NA,15.3624927695487,15.5363576075467,15.7358968900241,15.3801083381674,15.6…
O95470_SGPL1,19.5874193374385,20.1158448335183,20.0590609835546,19.8962621421401,19.9918295285896,20.1200648544112,19.8634782168973,20.108979784436,20.1113550552126,19.8792860196355,20.1215096216743,20.0715702500215,19.7710214450729,20.1758767083505,20.034513808509,19.8451397433675,20.0917725714834,20.0463184005257,19.8660667157043,20.0973004251748,20.0558272913007,20.3268419504234,20.32636410012…
O95471_CLDN7,17.1864914294916,16.6539521021163,16.725380824254,16.2213134193851,16.7856785629735,17.1452316462024,16.6123471024785,16.794604526394,16.9729581316405,16.7582400560555,16.9890991566596,17.2246749242759,16.8032650211234,17.1082693483579,17.3702368881568,16.7491260746539,16.8011513790966,17.2103807749791,16.5058976694401,16.7755962192757,17.295625823626,16.0081969475573,17.557985341228…
O95478_NSA2,19.8064866224027,20.0767672332062,19.8949801452248,20.0424544356437,19.6892318475376,20.0351404940598,20.0768220750343,19.9407289941338,19.8251536593655,19.9289627693442,20.1450079988019,19.8269365358887,19.4894283038949,19.9819673804281,19.8962087223782,19.9264448484448,20.1108575002306,19.7613484306149,19.7704981142186,20.1634721625609,19.7363733474182,19.6953409440951,19.7367220133…
O95479_H6PD,16.7647704359391,17.3686843911246,17.3691732291625,17.1667084913307,17.2833406351361,17.4013181212777,17.2557624475499,17.4572754057618,17.4422042058254,17.0448262810469,17.4038416839513,17.3506546838571,16.9526350594103,17.3466020453202,17.3910715598519,17.1574596374572,17.3971692896053,17.3204353165975,17.1937890867982,17.235594486861,17.4244454714397,16.5656074265311,16.73196608943…
O95486_SEC24A,19.1582744046124,19.2506869473222,19.2442672135904,19.4051942188941,19.0857097304438,19.2628804765823,19.3269658225367,19.3162298099573,19.2374993104386,19.290623717238,19.2668513601833,19.2641730791169,19.2490476931152,19.303623870878,19.2535982809295,19.3176414131265,19.1943567707589,19.2551854656626,19.1907677094139,19.1347016055166,19.2689376317927,20.0169157768169,20.0938448896…
O95487_SEC24B,18.6771899971503,18.7076109659561,18.6798193378982,18.7561076628662,18.7135674309886,18.6892454112825,18.7294211247409,18.7764247382475,18.751255480527,18.7590523690563,18.762061917805,18.752730383876,18.7281316590177,18.8541385123822,18.7186317000478,18.7822972975067,18.7440648230881,18.7705639066353,18.6351949539553,18.7226686522395,18.7308812174722,18.8682790993039,18.94588817847…
O95490_ADGRL2,NA,NA,NA,NA,NA,NA,NA,NA,NA,NA,NA,NA,NA,NA,NA,NA,NA,NA,NA,NA,NA,NA,NA,NA,NA,NA,NA,NA,NA,NA,NA,NA,NA,NA,NA,NA,NA,NA,NA,NA,NA,NA,16.3991376905451,16.3237470667086,16.3362289066594,16.2482121689029,16.4072340801181,16.1990252791888,16.285543652841,16.3275232753315,16.2444414468767,16.412448474062,16.3906314469197,16.3293829327944,16.2798825782456,16.3504614096099,16.3856099642855,16.229…
O95502_NPTXR,NA,NA,14.7736861382782,14.7798842035819,14.4059173065962,14.7210218839657,14.5771411634694,14.5819343255625,14.713364521091,NA,14.71341021363,14.6438710655795,14.9160008368974,NA,14.6602567740396,14.6127096216211,14.5771461936149,14.7798265294615,14.5299272190276,14.5037669963937,14.7233588793642,14.4745096018173,NA,NA,NA,NA,NA,14.5672726233005,NA,14.6956331374292,NA,NA,NA,14.5510485…
O95503_CBX6,18.5592240867583,19.5619708082343,19.5085080653669,19.6695070268964,18.9904370859273,19.4126621381902,19.0849431480366,19.5997995165581,19.6397837527702,19.6396501827751,18.9803330012676,19.4766149500381,18.2760486357536,19.5568633060463,19.517460432088,19.5666697208784,19.5178795875734,19.4459864001353,19.5353745449801,19.5745016134848,19.3669592383931,16.718749860698,17.751825512035…
O95528_SLC2A10,17.5101520170151,16.332931725942,16.3989953787688,16.6831100408095,17.6818001297571,16.3772889982335,16.3782493957669,16.429592572226,16.467934561096,16.3978246851435,16.259621750308,16.4685288150528,16.2860822057918,16.5864946446705,16.4040012391355,16.3638836385581,16.3349558768339,16.4161871644303,16.5075110064808,16.3689775541129,16.3729506116695,15.5003848337135,15.33925560206…
O95544_NADK,16.8222250240078,16.9447426585333,16.6197589513047,16.6717798348604,17.0757906446475,16.7195023140539,16.8675828738609,16.8054962890545,16.4338946718759,16.8852409015158,16.5764167115645,16.9677889732525,NA,16.8044814414546,17.0001961938732,16.8892290038011,17.056068126513,17.0159208964431,16.8618868492811,16.9034332230303,16.969803027424,16.6390149030969,17.0386167149351,16.971640985…
O95551_TDP2,17.089872479507,16.8751930710129,16.8526730995243,16.7557879319504,17.2153825532252,16.8831524679098,16.9464216054812,16.9272770405914,16.7973664862303,16.7413899279662,16.7995525987891,16.7407887018589,17.2919922453727,16.9515872317813,16.8144553326099,16.8021711656981,16.9738051511569,16.8656126349124,16.6612060318237,16.7672412666186,16.8231335748251,17.2202313930244,16.94290046396…
O95562_SFT2D2,16.6824864153704,15.3702079628999,15.7994176799996,15.5937905668545,17.0388302506418,15.6528143369368,15.4505907831015,15.5115765962286,15.6954801498768,15.2420940715409,15.4716360874808,15.7262246943502,16.3825588478348,15.6820176019846,15.7775489363919,15.3408376083152,15.4944669524449,15.6648452313622,15.4597619361039,15.242640582181,15.7495141916213,15.5260391298745,16.085490983…
O95563_MPC2,19.1583706811687,19.3719180443923,19.2991037915269,19.3353719567946,19.3349701673808,19.412020423554,19.2460801870215,19.4669764388316,19.3240295535802,19.3844176961872,19.3858926400071,19.4374475518537,19.2083179458813,19.5026372414457,19.549717832331,19.3209049753395,19.4268111014599,19.3965215096991,19.2604350993534,19.3499454901036,19.5700207231689,19.4347148163983,19.775164289193…
O95571_ETHE1,19.8126473510134,20.0268086328904,20.1603706311721,20.0304790560559,20.1120545499397,20.053827249018,19.9961222115157,20.1954356576016,20.05772261856,20.1241675734391,20.0924679715345,20.1515988883301,20.0452741466026,20.1621879638031,20.0636600814729,20.059588240292,20.1272384514697,20.109677852816,20.181074943751,20.0810359048546,20.1618264951942,18.0539063328746,18.460001590941,18…
O95573_ACSL3,22.5009170780602,22.6915405417553,22.6522014661293,22.5280193550996,22.698940846276,22.6497384632186,22.4219759777381,22.7604428738595,22.6790880295801,22.6555581234067,22.7525083708878,22.7039249804421,22.5444710910898,22.7288222635102,22.6472021022805,22.6186147515802,22.7321204449696,22.6398490057638,22.5879888047679,22.7336146637972,22.7654527938513,19.6083320634408,19.7064467683…
O95602_POLR1A,19.5467425945412,19.6628708885757,19.6358301081525,19.6367199938101,19.5666383800852,19.7220308599246,19.6874454156336,19.6554882953212,19.615573631636,19.5401526982191,19.8000577319746,19.6987788353358,19.4846802014047,19.7790654317241,19.7277741896268,19.6361384041866,19.81467848252,19.7840723806254,19.5461204448095,19.6855103590841,19.6968181232421,18.1037981321335,18.31964909122…
O95613_PCNT,17.0666204829157,16.9648292458412,17.1434123145396,17.1536999949837,16.9044579778402,17.017569034352,17.0322363407989,17.0755173053041,17.0162552035361,17.0202898148763,17.0702954102189,17.0047400943999,17.0482775064,17.0023491967651,16.9935523544458,17.0659472819198,16.9756920827628,17.0443981356431,17.0973040447424,17.0294259697096,16.8970885508911,16.5211823031191,16.5251360862798,…
O95619_YEATS4,18.6408239467879,18.7984305383532,18.653369009375,18.768626779994,18.4909918301292,18.6951065034168,18.7561837710196,18.5262994587504,18.5789780686575,18.6842393859612,18.7312081919359,18.5691220761865,18.5879782780777,18.6540989152512,18.6351290875332,18.7679957003375,18.6534744564406,18.7151584837532,18.6872527002687,18.9380257983931,18.7020064781616,18.3951556872546,18.2979597150…
O95625_ZBTB11,16.7190817518112,16.5649251497292,16.4649503489849,16.5028932943611,16.4514057475298,16.3861720421047,16.2458695838349,16.5344401667867,16.5001822528899,16.6534218368504,16.6136478230816,16.5962342407792,16.6888815109633,16.5228405586652,16.4723376606822,16.4598972010298,16.5719498088478,16.512344911539,16.5837751271534,16.7819487158161,16.5368649437899,16.4303320109219,16.423124744…
O95628_CNOT4,18.244537777804,18.4053526587269,18.1883434013242,18.2510856522758,18.4676683270207,18.0097013677052,18.0076477869861,18.0391835888829,18.1401108640235,18.4012002292208,18.2457762373699,18.0117184398215,18.2990640486546,18.1214705599435,18.2031899887174,18.3402623814689,18.1811807873057,17.9657317239281,18.4606661016203,18.3165478112407,18.0396131664413,18.6887039067121,18.0017215722…
O95630_STAMBP,19.8967893498981,19.9853688552825,19.8736045077065,19.8147589251388,19.8482418211822,19.9140255275343,19.8890722629313,19.9014719798184,19.9451833437435,20.0231061680074,20.0116961756622,19.9509245980728,19.819165373371,19.9197005575191,19.9247336051448,19.9075342690615,19.9806944627976,19.9449371327599,19.9319873934357,20.0018259938367,19.9594485471218,19.8762977930216,19.784586375…
O95631_NTN1,NA,NA,NA,NA,NA,NA,NA,NA,NA,NA,NA,NA,NA,NA,NA,NA,NA,NA,NA,NA,NA,NA,NA,NA,NA,NA,NA,NA,NA,NA,NA,NA,NA,NA,NA,NA,NA,NA,NA,NA,NA,NA,14.6760384073786,14.8986758080707,14.7701623811068,14.816672650527,15.0018877349803,14.9816834825938,14.6310584761328,14.7702720503779,14.8229710070006,14.7454766033918,14.7969812823059,14.9151630928764,14.8805851882546,14.6324227415812,14.8664920382403,14.7187…
O95639_CPSF4,19.6549979926715,19.5520525388128,19.4474110423413,19.5429656082747,19.4941718956377,19.485322792558,19.6362283522729,19.5331805320264,19.3601724456295,19.4634864555543,19.5428950824932,19.5214178245104,19.6499994803929,19.6072232989276,19.4983338187808,19.5808696608679,19.5639743486475,19.7010197800844,19.574597780515,19.5210785021308,19.5136265358799,19.7413114263236,19.60484583003…
O95671_ASMTL,20.3040444167726,20.3057352493574,20.2766106035837,20.0924492840901,20.2538477666739,20.3627887842736,20.1977358990946,20.316794214762,20.3492937580768,20.2717400817836,20.3489217251702,20.3547057882727,20.1433806582746,20.3258417404584,20.3067614753466,20.2990792199719,20.278965494903,20.3126904204494,20.1689134997559,20.2293076413239,20.3429520464003,20.0338564970539,20.70550935706…
O95674_CDS2,16.1013209538692,16.5423825013178,16.8744145064505,17.0996218454467,16.5567505035453,16.9760237411056,16.9015235876325,16.9782610904765,17.0755630681077,16.8651097676346,16.6727558796496,17.0780148301704,16.1654437685121,17.1158731230668,17.104601106695,16.6571480151216,16.9823594013832,17.1698808239006,16.7274560801278,16.5470588515019,17.1536227450107,16.6100973757449,17.14025865587…
O95684_CEP43,18.7392974202819,18.8120216288612,18.7011064775357,18.7546040025656,18.7114990611804,18.7082282644676,18.989869543188,18.8725515484738,18.6816437905499,18.7576194658312,18.873601582644,18.844908611921,18.695602053202,18.8221689112715,18.6464297547035,18.8166180272493,18.7759496901513,18.6956109933132,18.7952566571589,18.8865465319003,18.5961031272104,19.0369452972448,18.7774911091838…
O95685_PPP1R3D,19.3400222818734,19.6803294521129,19.7274761528294,19.4723574529017,19.5060915707194,19.7333180410727,19.5382094087658,19.7474007167001,19.7169985313872,19.6632760144178,19.7021297975531,19.7129195533338,19.3459813974094,19.7443704783533,19.7489892342783,19.6337835866604,19.626514705288,19.6830706291275,19.5467876452855,19.6498798287973,19.8029473784359,18.0557246825325,18.52065185…
O95696_BRD1,18.194889053621,18.2509878830363,18.1109595418703,18.2729454052584,18.4066007256516,17.9943355880837,18.0111926748303,18.1666801825018,18.1480327103579,18.0497458279409,18.1196425819869,17.942514912372,18.2114693255017,17.993607494827,18.0387296861741,18.1167266538708,18.1794397468811,18.1544310457595,18.2415747563969,18.2023341330399,18.243472465714,17.9606732400026,17.8490077840678,…
O95707_POP4,18.604596962341,18.5102209728969,18.4952333901666,18.6766017807199,18.8112419867713,18.5634831467753,18.59404525741,18.6107749607298,18.4781399066963,18.5026812935138,18.6033145634419,18.490668516212,18.4589058577953,18.6214172781432,18.5608350750391,18.6196341116357,18.508447817488,18.5693369508508,18.5541929093547,18.441518350339,18.6103157697266,18.5858550120891,18.7435429123007,18…
O95714_HERC2,19.7283102298922,19.7904304465913,19.8249476341517,19.9427731526708,19.5826064921968,19.8473980104347,20.0230240728007,19.9280801028959,19.8330481955485,19.9769419800366,19.8121698964315,19.8837616435006,19.7585059250591,19.8717945354915,19.8722330058447,19.9002213999573,19.8537914657922,19.8616232825004,19.8766925492765,19.8404644989358,19.8638175448346,19.60440459004,19.61531392592…
O95716_RAB3D,20.5326912631335,20.1817578689917,20.2784867765698,20.174320134263,20.3793752514943,20.402018812049,20.2790866651868,20.2453586812152,20.4178163545061,20.2058143864262,20.2726888916709,20.4470216297787,20.4533485272713,20.3316284137451,20.3004568748028,20.2589672264748,20.2868607192089,20.2636765852082,20.2270883538034,20.2089175825316,20.1558910113872,19.3861791804721,19.40958840528…
O95721_SNAP29,20.4065874966399,20.4216564766921,20.4646857897337,20.4294958536601,20.551514316271,20.3635742435896,20.3114681480186,20.4713772336139,20.4592546340629,20.4201384252951,20.4148080654875,20.452679721669,20.5060850591494,20.4751913221851,20.4067316088815,20.4044157482353,20.4416404242666,20.3755685274114,20.454374189611,20.4202857235728,20.3751636987,19.9763371337603,19.7287328363327,…
O95747_OXSR1,21.8296410149858,21.8444625198011,22.0024931219093,21.9366132369891,21.9909323929179,21.9715050640549,21.9315086011043,21.9659480783061,22.066590912433,21.9068951990618,21.9696431632226,22.0123427099349,21.9978369678653,21.9609543377528,21.9703093234497,21.9469743306865,21.9795632358557,22.0210323458619,21.9101638093362,21.8624302822626,22.0596362932417,21.4660258902095,21.5531586562…
O95749_GGPS1,19.8382785747661,19.6456019842642,19.6350993459471,19.544330219756,19.8243008834173,19.6201168063586,19.5996173745299,19.6576127893596,19.6009765178236,19.5120202748922,19.53501132247,19.5117575468736,19.9028786404273,19.8313507158049,19.5797506117064,19.4802648042323,19.6279185970975,19.6065839815631,19.5513674373065,19.6598955556566,19.6527379761331,18.3513399381032,18.196688089587…
O95757_HSPA4L,21.0385648377771,20.7125849245836,20.5947475925001,20.9423146259321,20.6616402402312,20.6665241231275,21.0409595846011,20.7119598925747,20.664592718039,20.9799946991638,20.6898844783898,20.7235968208284,21.0776149553068,20.6219912404302,20.6753979391935,20.9815518031976,20.7023695280384,20.5902622293325,20.9349666192561,20.7047095682504,20.6873703813972,20.9128456216819,20.671166780…
O95758_PTBP3,20.4342024355996,20.4169584972221,20.3964211072705,20.5899264986534,20.481625098882,20.3913765624755,20.6205397355004,20.4349696284171,20.4390622602377,20.5676250113682,20.6224325667131,20.4477912727763,20.617986953858,20.6007909013686,20.449004368061,20.4909650980567,20.5206965857105,20.4276292829071,20.6229037539346,20.5012795226834,20.3399640229885,20.5530423398163,20.757545554390…
O95772_STARD3NL,16.5756384387869,NA,16.3309473398847,16.3852190567627,NA,16.4672381358422,16.6293590462913,NA,16.2656898630543,15.7001793545847,NA,NA,16.5271899307136,16.6302075887615,NA,16.8748307555106,16.00708960864,NA,16.2055167778138,15.758418720313,NA,NA,NA,NA,NA,NA,NA,16.5474619305426,16.7157452281071,16.7495014715344,16.254501472494,NA,16.6861528747797,NA,16.1377527273028,16.5120913341532…
O95777_LSM8,20.9583277134424,20.7000705155342,20.7392599927324,20.5475752944891,20.9328781996209,20.5693938655023,20.6124133625805,20.4970810892542,20.7505328113541,20.5150880090652,20.6177616688228,20.6791008374022,20.8043268996687,20.4770379375027,20.6186340322492,20.6583439746896,20.6560431368503,20.6837112466184,20.6751623905905,20.5582604846094,20.4979360668521,20.8658316056909,20.9889416235…
[truncated: 7,258 more rows]
