# Supplementary material for: PAK1 activation drives divergent resistance mechanisms to aromatase inhibition and tamoxifen in a luminal: A breast cancer model
Source: Mol Oncol. 2026 Jun 5:10.1002/1878-0261.70286. Online ahead of print. doi: 10.1002/1878-0261.70286 (PMC13399542; doi:10.1002/1878-0261.70286)
Supplement: Supplementary file 9 — Data S8. Phosphoproteome result of EGF‐stimulated MCF7 parental, long‐term estrogen deprived (LTED) and tamoxifen resistant (TAMR) cells. [file MOL2-9999-0-s009.csv]

,"LTED_C_r1","LTED_C_r2","LTED_C_r3","LTED_10_r1","LTED_10_r2","LTED_10_r3","LTED_120_r1","LTED_120_r2","LTED_120_r3","LTED_2_r1","LTED_2_r2","LTED_2_r3","LTED_30_r1","LTED_30_r2","LTED_30_r3","LTED_5_r1","LTED_5_r2","LTED_5_r3","LTED_60_r1","LTED_60_r2","LTED_60_r3","TAMR_C_r1","TAMR_C_r2","TAMR_C_r3","TAMR_10_r1","TAMR_10_r2","TAMR_10_r3","TAMR_120_r1","TAMR_120_r2","TAMR_120_r3","TAMR_2_r1","T…
TRAV18_S83	17.6230333731847	16.7254557439075	17.4518340415778	17.4258928214902	16.6337299589647	17.4970652988204	NA	16.733452730739	17.6585534236126	NA	16.6895170232651	17.6744466100869	16.958603184413	16.8432868499633	17.7042796283421	17.5642808624313	16.3680408974341	17.561487451104	17.5688868124213	17.3151467538788	17.6800978198242	NA	NA	NA	NA	16.4456364769354	NA	NA	16.1987621920481	17.1495226622082	NA	15.0701671398658	NA	16.8807194918406	16.3931237419397	NA	NA	16.4992900416393	NA	16.9029988811063	16.0324042539428	17.0700875766091	17.622168728967	16.5005333917177	NA	NA	16.520809977514	17.3968112531187	NA
ARHGEF5_S1126	19.3078262439966	17.063241289152	19.2726503325677	18.8184991419237	16.7226762467979	18.2444065760521	19.2282913622998	17.4592408374978	NA	19.6568636585067	16.6190756852783	19.2965356835401	19.4438044634026	18.5085234384226	19.1087897082386	19.0892882446064	16.5990834300206	19.2858607068046	19.021730396214	17.7438956705612	19.2955753239458	17.8779227884308	16.0479399397528	17.7532588833604	17.8915593802384	16.2603073692849	17.5597835824294	17.4208430212122	NA	18.0816883512669	16.8450746741793	16.2453490716589	17.5051587757254	19.4421491499927	16.6257950311548	17.5928578692556	17.3808002967382	15.9661773761972	17.1293056927745	18.8615094908342	17.1478162895594	18.1567436057534	19.8527338000326	18.7724064448241	19.9487898960206	19.7750474073611	16.9069659285159	19.5890697357771	19.8014421130758
ARHGEF5_S1405	16.8614713151211	15.9942471907528	17.1310828792737	16.9510835626076	16.1415432598301	17.1944404613756	16.916657247792	16.2754112809846	17.3443907133673	16.8998763925037	16.2069623535503	17.1922981912105	17.0661535664233	15.9726925136569	16.8173046958123	17.0604620415361	16.0754191378548	17.073861073198	17.1166118829155	16.3558414871156	17.0854904825703	15.6018183382023	14.9514714142704	16.036406318197	15.7091280892975	NA	15.7554277180365	15.7878776760274	NA	15.9829900742946	15.7947632797016	15.1602253289229	NA	15.8304417426828	NA	15.7143017048888	15.9346265602982	NA	16.1588299277237	15.5073536310499	14.8595117129916	15.7403557393125	17.4242898936275	16.165634252561	17.06590492481	17.1397306876455	16.108270066435	17.1153909394729	17.2774317554808
ARHGEF5_S606	17.583123694298	17.2994950425427	17.1537108358591	17.3433830632729	17.7475731187623	17.5118610163249	17.3145308154576	NA	NA	15.6235020680657	19.4450425457711	NA	17.8308670368978	18.6536383423551	NA	NA	17.8627107818272	17.2168511431786	17.6515799703124	18.3033984630654	17.5735231641657	18.0022525029051	18.0327341052966	NA	18.2390229146818	18.8138725749939	18.0214304824943	18.0116521504756	17.3781389465536	17.5052383850429	19.182075148249	18.717414563243	NA	18.147123234959	18.2879634071859	17.758023270004	18.5207821765757	19.0101239815339	17.7641326004022	17.6152472091222	17.9254776892511	NA	NA	NA	NA	17.9924951615126	18.8889661869974	17.2423144105537	NA
ARHGEF5_S110	NA	NA	NA	NA	NA	NA	NA	NA	NA	13.590974365133	NA	NA	NA	NA	13.9687388576561	NA	NA	NA	NA	NA	14.0175232884219	NA	NA	NA	11.9710426866909	NA	NA	NA	NA	14.2752439223003	13.5606758979613	NA	NA	NA	NA	14.1025322720761	14.1191587089193	NA	14.3358818997423	NA	13.8819506499494	NA	13.9354174842696	14.586954400132	13.693375566666	NA	13.6804385669519	14.1650306007841	NA
ARHGEF5_S892	14.1947740505479	14.5535144224595	15.1030126204293	NA	NA	NA	NA	NA	NA	NA	NA	NA	NA	NA	NA	NA	NA	NA	15.5965718615811	NA	NA	13.7106256582941	NA	16.0573229513848	NA	NA	NA	NA	NA	NA	NA	NA	NA	NA	NA	NA	NA	NA	NA	NA	NA	NA	NA	NA	NA	NA	NA	15.6399834644013	NA
ARHGEF5_S184	16.8490260495875	NA	17.0148390674579	16.2281985017048	15.974776548968	16.9045988931788	16.3985002723924	15.8173143204098	16.79527432769	16.5392417174922	15.975332618077	16.8523166946928	16.4629525162912	16.079531493797	16.8871353721128	16.7865852722515	16.0366593577545	16.935081878854	16.505483407516	16.1004512309468	16.9667776677762	15.0751354519529	14.923354334585	NA	15.3372715798689	NA	15.8414351675977	15.5312269495736	NA	16.2225236839625	15.2996905622332	NA	NA	15.3506835086101	NA	15.8583224472608	NA	14.8117738251499	16.1054783373477	14.9433285104616	NA	15.9242028889686	16.2869964957652	15.9900598130606	16.7869548550476	16.4312515933647	NA	15.9197473511774	16.3979062161635
ARHGEF5_S450	NA	NA	NA	NA	NA	NA	16.6083710335466	16.7724509312293	13.5513247556929	NA	15.9487722146805	12.3504463950978	14.2400417711722	17.4088713903829	13.1257839686576	NA	16.1856086437601	NA	16.5357629015281	16.9489207110861	16.1481787812266	NA	NA	NA	NA	NA	NA	NA	NA	NA	NA	NA	NA	NA	NA	NA	NA	NA	NA	NA	14.3931134368218	NA	NA	NA	NA	NA	NA	NA	NA
ARHGEF5_S445	NA	15.4473807157554	NA	NA	NA	14.9771314512713	16.6083710335466	16.7724509312293	16.1208513630547	NA	16.1609112603256	12.3504463950978	14.2400417711722	17.4088713903829	13.1257839686576	NA	16.4333647953462	NA	16.5357629015281	16.9489207110861	16.1481787812266	NA	NA	NA	NA	NA	NA	NA	14.591981408333	NA	NA	NA	NA	13.1273972999696	15.1015949104051	NA	NA	NA	NA	NA	14.3931134368218	NA	NA	NA	NA	NA	14.1920819082353	NA	NA
ARHGEF5_S983	NA	15.2107370216552	16.5183037354183	NA	15.3127399039231	13.3185330281173	16.5994875592393	15.3497836597457	NA	NA	NA	NA	16.553955639789	15.0682945849317	NA	16.3013648831759	NA	16.4776117133535	16.6242997792108	15.5117954002004	NA	15.3322203055081	NA	15.7216332766989	15.613719984571	NA	NA	15.6917213739619	NA	16.1085801700881	NA	NA	NA	NA	NA	NA	15.5721226702582	NA	15.6371949980908	15.5035175061185	14.9072456307468	NA	16.8261959817028	NA	16.7429633728852	16.9263036925803	15.4312647524025	NA	16.8102414891405
ARHGEF5_Y656	15.9003950225987	NA	14.1165120465077	13.9592712988127	15.192339227522	NA	NA	NA	15.3659561753407	14.5759235780909	15.549957649098	15.7359372050014	14.1214896725331	14.9616390016209	NA	NA	16.4979963912655	15.5322273845881	NA	NA	14.8144356946395	NA	16.8327750289791	NA	NA	16.1207969329436	NA	12.4812466845861	17.2140139542749	15.1749028192503	15.5755532798378	NA	NA	NA	16.4066867838296	NA	15.5699911468897	NA	NA	13.3817490284754	16.6422583339331	NA	15.7798288387127	NA	16.2347044483163	NA	NA	15.4508675558956	NA
LOC122526780_S160	11.9962359020138	13.5905843791468	11.8447302327029	12.7127066886697	12.9766754916749	12.480740248057	12.3541561938743	NA	11.7659916544499	NA	13.2314017010575	12.0616863672654	NA	NA	12.6893663218373	12.2207398305481	13.2091362422007	13.0381041893806	12.456155416891	NA	12.0794402585729	12.750435549428	13.0055191747545	12.7093201023454	12.922017497112	13.623583391269	13.564618825176	12.661180530593	13.2503618197393	12.5818921299095	13.1802857642218	13.7700114075748	NA	13.0032274235482	13.3928208660397	13.5207726198902	13.352682010462	14.1151263841701	13.8000594363697	12.7150764524171	NA	13.1654817166533	11.9182996562205	12.5724712755122	NA	12.5271232801327	13.2659518715542	12.0618570392923	11.9875704922667
E2F8_S71	17.9780754532043	17.2349677185718	18.031245628252	18.037916958612	17.1889872377344	17.7811610060493	18.4788165240563	17.7225651280439	17.7172234269854	17.9067398409648	16.9255123617154	17.9999060069676	18.0152174731658	17.0196292162821	17.75865823516	17.6336558120948	16.9208620142073	17.7745186124344	18.5610512270816	17.0179722938931	18.0787464007117	15.9314240908843	15.1909632401601	16.4049115797547	15.8867642093336	15.683428751351	15.9809702687367	15.8797513642436	15.1972664629197	16.3222853606523	15.2256485723672	15.5926507499427	NA	15.9866848068538	15.3620762047649	15.6684266525057	15.3834234046981	15.6599052564966	15.9874438838561	15.9790611039804	15.0338504858287	15.9925953711827	17.2380614246137	16.7472314909028	17.2003877138673	17.3320783620769	16.2737612737386	17.1687030436876	17.5724834216455
E2F8_S102	16.1288231714463	16.8141085065168	16.1786974285985	16.3585685804992	16.9452606103698	16.311691131547	16.3853994638265	17.0596054896765	16.486380285932	15.3220169844009	16.8701153348431	16.2016397327537	16.2433603304593	16.9000599439398	16.466905697493	16.2152593254959	16.988530662913	16.2147520833625	16.4297493518247	16.8671891526833	16.308631186701	14.6293455209463	15.8346578935571	14.6840280215309	14.595125304382	15.3017411776392	14.8989757955628	14.6956152645333	15.3589258873591	14.9129360236139	13.4253380834233	15.676802857795	12.0673314048146	14.5619237594866	15.8109536161097	15.0222962522056	14.3321523228487	15.9686542003156	14.7775731471703	14.4750931649161	15.652636649343	15.0644044125142	14.9518411531381	15.8521071324709	14.9618854276897	15.2148998112988	15.9945299921565	15.1578715336759	15.5851317945019
E2F8_S664	13.77597876844	13.3030384327871	14.1025194778433	14.4171989474501	13.2508830590006	13.870486025421	14.4881475807987	13.9097796342807	14.2139530723749	14.2384201459328	13.2383809459553	14.0497261399943	13.6624989459462	13.1507595939702	14.1697608156793	13.7215314702036	13.6064351252259	14.0230475645249	14.1564758833998	13.3014678245077	13.8047530944339	NA	NA	NA	NA	NA	NA	11.7742034912209	NA	NA	NA	NA	NA	NA	NA	NA	11.823946558065	NA	NA	NA	NA	NA	13.9868377290294	13.7005889268127	13.9170996774059	14.0664660398356	13.3069606482879	14.3014973030672	14.3496629353272
E2F8_S358	13.8772643998194	NA	NA	16.4538117170446	NA	12.3845224123862	NA	15.9555887120165	NA	16.5138715629439	NA	13.6607266680023	15.6324425785125	NA	NA	15.2480577790317	NA	13.0852793917013	14.4433217785174	13.2670665761249	15.6333054976391	NA	NA	NA	NA	NA	NA	NA	NA	NA	NA	NA	NA	NA	NA	NA	NA	NA	NA	NA	NA	NA	14.8643813443795	NA	NA	NA	NA	12.8182194691646	15.4021998530965
UBA6_S951	16.2397691465077	16.1406622789438	15.7847392929105	NA	16.2105620901043	15.9436817834285	16.310534093249	NA	15.9670117249336	15.9896571681393	16.0472631900397	15.822242596378	16.0144979534155	16.0275833437986	16.0634222252729	16.0279452034405	15.882480962358	16.1635783570737	16.2021081310418	16.2758624934567	16.0911741074389	13.6237526376594	15.4231871648774	14.0975149182283	15.250448003539	15.4948507005336	13.830536345087	15.0313423238052	15.2641304044765	15.2941724887028	14.1630335577616	15.6916575341535	NA	14.8526939748391	15.4213488182069	14.2699531768938	13.8016034052305	15.4583119061347	NA	14.7738132942253	15.0831409824983	14.1621125295025	14.965659215524	15.9073865861668	16.0185280369425	15.10789859974	15.606804177569	15.2330658112393	15.0819838042346
UBA6_S36	NA	NA	NA	NA	NA	NA	NA	NA	NA	NA	NA	NA	14.3405740523661	NA	NA	NA	NA	13.2071049665923	NA	NA	NA	14.7202681875103	12.4587741401079	NA	NA	NA	16.3805991976799	NA	NA	NA	18.3798987743461	NA	NA	NA	NA	17.0044397773921	18.4673905467036	NA	14.5447067210709	14.7037251899766	NA	16.9611823658996	14.7767848536904	12.5226716388448	14.3773221047886	NA	NA	NA	NA
ESYT2_S739	18.5634954515379	17.7675437372462	19.2525436587587	18.2372853410577	17.4784337788313	18.745309017234	18.1842555911024	16.4547483046874	19.0708551881258	18.1057741167885	17.9630268926161	18.6270767266053	18.2909917302451	17.9013864055343	18.6170733146384	18.501666323162	17.8478890568818	18.7545220142287	18.413513982005	NA	18.7724214877422	19.4469136602693	18.9262681713742	19.7694870928976	19.5310306340213	18.5342717117534	20.1264367311964	19.9749882589281	18.5820544469009	20.3200714134792	20.7817919616165	19.244765046239	NA	19.7146881060531	18.5539942357612	19.7945323204167	21.2469239406824	18.9284782398666	19.8621462074396	20.2696869307048	18.8485690271652	19.805491546282	19.0477868497183	18.754697080241	19.8380126291239	19.7989508407866	18.7468419977183	19.7838343983832	19.424163893868
ESYT2_S738	NA	NA	17.3397645923056	NA	NA	17.2821905439682	NA	NA	14.8185122366509	NA	NA	NA	NA	NA	NA	NA	16.1976113740455	17.2874166780209	NA	NA	NA	NA	NA	18.7962403078227	19.2639215889366	NA	NA	NA	17.9776091540666	18.541576967763	17.9420636161762	18.2059961608558	NA	NA	18.2881601447081	19.0800413215972	20.2878441526688	16.9119460640919	19.4988547688386	NA	NA	19.1489535028362	16.6861190972373	NA	15.386041414031	NA	NA	18.0266311772785	17.1491042475206
ESYT2_S736	NA	NA	NA	NA	NA	NA	16.9890274473198	NA	NA	NA	NA	NA	17.2801014373723	NA	NA	NA	NA	NA	NA	NA	NA	17.1619237813837	NA	NA	NA	NA	NA	17.6805526573542	NA	NA	NA	NA	NA	NA	NA	NA	NA	NA	NA	NA	NA	NA	17.8977754357663	17.9446276099401	17.7701352059001	18.3448096444441	17.6810355139572	NA	18.1804211449722
ESYT2_S743	16.2722469373624	13.536820817452	16.1443637539886	16.5231195163319	14.9022999090867	16.7822281536746	16.2550254622313	NA	15.8952299216661	16.8902584503211	NA	16.1885267313582	16.4893247453075	14.1039766464353	16.0781343315939	16.800504684018	15.4025656428994	16.5960573284264	16.1595950543977	13.3953938857628	16.2707821519963	16.7696762273552	15.622650413456	16.5514328435886	17.384837065343	16.3889057194638	17.1673058577742	17.036535703544	NA	16.6257493140397	17.5090419005615	14.9056345165871	15.8842508350765	17.1102504412587	15.6358519249265	16.7869458185362	17.2091343249774	15.5996978171776	17.0037216244978	16.6568164696232	15.7911766555882	16.5856068350013	17.5494733215112	16.3064744887701	17.7476869899061	17.7862334221121	16.7952952388768	17.5257508648129	17.4240835663866
ESYT2_S669	NA	15.526797918734	15.9400356720811	15.9590949067408	16.0264012671622	16.1076798382179	NA	15.6859160177963	NA	16.9273508652895	15.5988465585581	16.3351623718321	16.3420220370125	16.2706658021993	15.7554144956541	NA	NA	15.619257371061	16.3313250526783	17.1972486958856	NA	NA	NA	NA	NA	NA	17.056687312177	17.6274986524618	16.6602894024536	17.1127787564845	NA	16.3758169961759	NA	NA	16.3322817848998	17.0454831773748	NA	16.227788728911	NA	NA	NA	NA	NA	15.9515674880237	NA	NA	NA	16.7834077250669	16.8160411151744
ESYT2_S761	21.4164623972637	21.8373162662231	20.9741346192893	20.7799542234882	21.1790514183652	20.8130215955418	21.2537740486174	20.2608421741805	21.1441876513755	NA	21.65837815446	20.8992167765964	21.4604457428164	21.5942466208741	20.1775021693062	21.4115811934911	21.4639257995639	20.6833406780174	21.1365449029942	19.9873638877998	20.8691418447127	22.2940873898802	23.1158383833139	22.566060756733	22.2481390907427	22.8500851116311	22.3051428774195	21.7456961351176	23.3921693580891	22.6012456442702	21.9174532870555	23.1048734013057	23.2782205781832	21.5695795465836	23.1270890022853	22.3736399148933	21.7374566777849	23.1203636877829	22.5392238350696	22.1897313206449	23.2742939203673	21.8601355769602	22.7836874583376	23.1563720084353	22.2893336640494	22.481620013735	23.1202969356099	22.3916605724081	22.3579076835125
ESYT2_S758	21.4164623972637	21.8373162662231	20.9741346192893	20.7799542234882	21.1790514183652	20.8130215955418	21.2537740486174	20.2608421741805	21.1441876513755	NA	21.65837815446	20.8992167765964	21.4604457428164	21.5942466208741	20.1775021693062	21.4115811934911	21.4639257995639	20.6833406780174	21.1365449029942	19.9873638877998	20.8691418447127	22.2940873898802	23.1158383833139	22.566060756733	22.2481390907427	22.8500851116311	22.3051428774195	21.7456961351176	23.3921693580891	22.6012456442702	21.9174532870555	23.1048734013057	23.2782205781832	21.5695795465836	23.1270890022853	22.3736399148933	21.7374566777849	23.1203636877829	22.5392238350696	22.1897313206449	23.2742939203673	21.8601355769602	22.7836874583376	23.1563720084353	22.2893336640494	22.481620013735	23.1202969356099	22.3916605724081	22.3579076835125
ESYT2_S755	NA	17.2817735170563	NA	NA	16.2676598881508	15.3518011291812	NA	NA	NA	NA	17.3438740554396	16.1259381148276	NA	16.1830310107272	NA	NA	17.2365451218262	NA	14.6901001090048	16.7191077188549	NA	NA	18.778125920641	NA	17.7586013362666	19.4179347375196	16.5330009936266	NA	18.3841825932797	16.8220144087014	NA	17.3435439539891	NA	18.1411666464543	17.0650261130562	NA	NA	17.7770579780283	17.672806473895	17.652377295507	17.7826625135701	18.6455061076146	NA	NA	NA	NA	NA	16.0490102148224	NA
ESYT2_S691	15.6822735606559	NA	15.9130902045031	15.6156074167406	NA	16.025004928348	15.6958029233123	15.0747542930848	NA	NA	NA	15.8592827281804	NA	NA	15.6383732739555	16.2091454061085	NA	15.9356742289447	15.4197793505689	NA	15.7648910625548	17.7901434163386	16.4978289066566	19.784928484022	19.2777407594588	16.1384036263916	19.8300073739746	18.4279150112626	16.5746909360314	17.8953086566657	19.0234050584057	17.6185274009795	NA	18.2690197545692	16.6786844852051	18.4266168182206	19.9517548753563	18.1954900355357	20.5201357347216	17.8295005842413	17.2191622537562	19.5474042804211	17.5346332930346	16.1708635446234	17.3821320934317	16.9862741461216	16.3562553158538	17.5215231445838	17.1059630527523
ESYT2_S693	NA	NA	15.8357931040364	NA	NA	NA	NA	NA	NA	NA	NA	16.4564449526127	NA	NA	NA	NA	NA	16.2687050464476	NA	NA	15.7908377022386	NA	NA	NA	NA	NA	NA	NA	15.6123306540365	NA	NA	NA	NA	NA	NA	NA	NA	NA	NA	NA	16.0581955744243	NA	17.744179835883	15.9576198605366	15.9048011855281	16.9353881385221	NA	18.5953463426342	18.936404318846
MED19_S226	21.9725356124678	22.394792248094	21.8091104181367	21.7991451737883	22.4830207421348	21.823081935701	21.847160493028	22.5800441738483	21.4000483930441	21.4807688761237	22.2903282569639	21.859196997399	21.7666876554433	22.0016372634133	21.6967331651289	21.8028747269596	22.2356879879009	21.7924026503737	21.6488003280533	22.3161116677104	21.7177792519362	21.4226297588507	21.4805867013747	21.1329683805085	20.8185856757225	21.6451481955216	21.3271008775968	21.4729929855702	22.0686670706526	21.3431699578213	21.3832251249938	21.7730218328618	20.1906249762551	20.9519098120806	21.4942602880522	21.2337884490559	21.1791476658942	21.5659518277698	21.0433635602089	20.9837313190537	21.9291461110015	21.1986425332979	22.1997637371299	22.420960780061	22.0617426917571	22.142855719135	22.5013878554138	22.0899104938261	22.3159010961087
BLTP3B_S989	16.0402436146504	18.826249296028	18.6707990422113	18.6581810272897	18.5990452986638	18.7767352536225	18.277003391664	18.9286795582799	18.5193361539531	18.6987284545021	18.7329442744949	18.8078112545745	18.5371714436849	18.5652810722742	18.5163313044186	18.6056132503914	18.8072916616545	18.6409039796102	18.4432613115814	18.7805622435196	18.4248647048436	19.2216637386456	19.2611039136143	19.409224844386	19.0774031867654	19.1793266714159	19.0791318813137	19.1151382642051	19.0602856934197	19.1630731777968	18.4667084700825	19.3024480364198	18.3951413079066	18.5809666164096	19.3410552098716	19.0697372133854	18.7231378788912	19.1608205797034	19.0257721324138	19.1214928350999	19.2578908624689	19.084368964185	18.8861507533456	19.0227130659354	18.9240537014031	NA	18.876442875939	18.8610171872044	18.844955758533
BLTP3B_S414	16.5413879681498	17.1088494029034	17.5377411781808	16.2343923198913	NA	NA	NA	NA	NA	NA	NA	16.7241221957014	17.3745135024603	NA	15.8533422284867	17.4444723078414	15.3908314975934	NA	17.1032691431854	NA	NA	NA	18.1268335976422	NA	15.9961112996406	17.2940440775521	16.9217174571264	14.6028243991608	17.3545335215448	17.4352476887026	14.6194859788187	18.2502718442471	NA	17.0592247166172	16.9898052912458	17.0334802173429	16.3410674531	18.0018426538171	NA	16.7414958537791	15.3845286852588	NA	NA	15.3908367855513	15.8312866393206	16.7598217347886	17.6542077019443	17.3242812250699	NA
BLTP3B_S418	16.3658910041548	17.2723101444597	16.5871349885535	17.6068201149512	18.0038002487847	17.2586233058398	16.7679053213548	17.4615705975038	16.3349694348735	17.1358430698678	17.4136584390171	16.4640814321965	16.5124325311378	17.2768748031422	17.0532906598029	16.9744941515715	17.7262175088283	17.3548064244832	16.9770237446844	17.5311514803127	17.0267600612406	16.8534925473727	17.0469455765418	17.3203475959058	17.8879857032694	18.1389247469323	17.9170424717132	17.1127596615968	17.5989717127696	17.2673195238434	16.8011772706836	17.2118698560821	NA	17.0454183242557	17.6170048419664	17.9538642685995	17.4692981987263	18.1825273895382	18.260614347221	17.3442191745003	18.0408907729842	17.4987978553302	16.8313587052795	17.0155847507705	14.2889513703374	17.5124000703618	18.0773804997094	17.2448456110604	17.0821440036983
BLTP3B_T420	15.9427004610274	14.2406989057443	NA	15.111770878213	NA	15.9636709016338	NA	13.8770100918611	NA	NA	NA	NA	14.4347317188903	NA	NA	16.7573349308814	NA	13.8578608498271	13.4369400936096	NA	NA	NA	NA	17.4903899212223	16.5490426151767	NA	NA	14.5851014176525	NA	15.1470968669836	14.4140285787703	NA	NA	14.430662921415	NA	NA	16.1640933819075	NA	14.9256701592215	16.4588236981703	NA	NA	17.6393219545813	17.361572263606	17.3354977594719	16.8730873664749	17.615943065616	14.6759054791978	17.8422721544808
BLTP3B_S423	15.9427004610274	NA	NA	15.111770878213	NA	15.561227379826	NA	NA	NA	NA	NA	NA	14.4347317188903	NA	NA	16.5271794624579	NA	NA	NA	NA	NA	NA	NA	17.2464212764677	16.5490426151767	NA	NA	NA	NA	NA	NA	NA	NA	NA	NA	NA	15.6674649094959	NA	NA	16.4588236981703	NA	NA	17.6393219545813	17.1694396243669	17.2090712267512	16.5496120483475	17.615943065616	NA	17.8422721544808
BLTP3B_S935	NA	16.9297429086405	NA	NA	15.4177534758869	15.3964114674948	NA	16.001650750437	15.2970738746517	NA	15.8298909266175	15.7409715433987	NA	NA	NA	NA	15.5206026375161	16.8643731083864	NA	NA	NA	17.7596380784233	15.5016309247029	16.7896889438557	NA	NA	18.1950554383673	NA	16.4854778030351	NA	19.4685063021049	16.4694894286389	NA	NA	NA	16.0746411536656	19.4376306937875	17.5450607164572	17.8213492914462	15.7967185652473	16.4551790885316	15.8192994759447	NA	NA	NA	NA	NA	NA	NA
SHTN1_S619	14.2335196230311	NA	14.4549058165091	13.9910638750409	13.6264808675541	13.9380357604148	13.8378105994074	NA	14.0845777517422	14.0015504585307	13.4772522887203	14.12522655255	13.6402602187593	13.4938082321764	13.94941510511	14.2560093479418	13.6665445584546	14.1380611150321	13.8735479992723	13.1281386149065	14.2476163040764	13.0169747861616	NA	NA	12.5094269509077	NA	NA	13.5767230859467	NA	13.0547265158961	13.3695250794037	NA	NA	12.6953702893673	NA	NA	13.5240292039657	12.9523286189118	NA	NA	NA	12.8485584225915	13.7231821408259	13.0796083972617	14.7843922337532	13.5577048588903	13.5135512392969	14.0658436362293	13.711803545212
SHTN1_S494	NA	NA	19.5094323904106	NA	NA	19.4433142990576	19.722329680169	18.144266441521	NA	19.6324524884642	NA	NA	NA	NA	NA	NA	NA	NA	19.6540386739678	18.0117641112573	19.4142726134949	18.4692762340106	NA	18.8453857451706	NA	NA	18.5696997387865	18.5835459173695	NA	NA	18.591895667977	NA	NA	18.6449169471302	NA	NA	18.6984397109922	16.8768489673021	18.638451475073	NA	16.7995429071957	18.5225000159047	19.8028597174217	NA	19.8033651411209	19.4683923683458	NA	19.4936964485906	19.5037770307613
SHTN1_T487	13.8165722050525	12.8932942443905	13.940016866767	16.1107033248103	15.3374301672312	15.8445429500931	15.1387059053388	14.3716977202944	15.4490975961086	13.6645239883811	12.7479230297956	14.2238249819467	16.2365387745504	NA	16.2030921369094	14.8170853680497	13.7816272046623	14.9463391190003	15.9948402010432	15.4183753204977	16.1867853298555	13.3946572427172	NA	13.4959271565859	15.660641088201	14.6386894638836	16.0383983895986	16.2402248111939	12.7573408487989	14.9414944563834	15.2252816504267	12.623922885244	NA	16.3925520916875	15.6802798473154	16.5745797357051	15.7778860455278	NA	15.5505687410511	15.9182115500344	14.9077552571671	15.9722612085155	14.2632070880621	13.4010430930522	14.0303809909679	16.5317619624826	15.3303727170728	16.3672282823718	NA
SHTN1_S506	20.4882185431281	20.209124019626	21.0248101742254	21.3091098245834	20.8531917041032	21.6426912699544	20.7989382376062	20.379615033738	21.1188349445456	20.3387925633686	20.5241992202496	21.2089580909452	21.1525007234393	20.8376711270045	21.5177200017944	21.2129153184247	20.9141573216818	21.8298684939791	21.0349169196233	20.565271654056	21.5669831410094	19.9958400037915	19.6869826151312	20.4770786493864	20.5438524599707	20.2381584185693	21.1580254267979	20.2891115365337	19.7418564124803	20.4093056203692	20.0487344034589	19.7689622362054	20.3771608789824	20.4913045360773	19.9825795907232	20.7517689166661	20.5551870325787	20.44355109994	21.3578602528693	20.2147156138693	19.928864715581	20.5269392232884	18.975104362941	18.4673485635115	19.7474630443606	18.742211870032	18.2977129545387	20.0131761109028	19.2321602487431
SHTN1_S534	17.172998753613	NA	17.43896728149	NA	NA	15.0067582665862	NA	NA	NA	NA	NA	16.8491500854605	16.4205687063256	NA	16.6895989437908	16.669446551473	NA	16.5392743510791	16.6507058929179	NA	17.3453005820643	NA	NA	16.5904123218928	NA	NA	16.5586211763924	16.027991132409	NA	16.5722685659864	NA	15.3150245298058	NA	16.5903658144909	NA	NA	NA	NA	16.5527765817107	16.3301710661258	NA	16.4227184021429	18.0569912379677	16.1249225050978	17.7266163872214	17.346277263671	NA	17.2211148675155	17.5922049984538
SHTN1_T537	16.1080207266546	NA	16.5312019235957	16.5629626630512	NA	NA	16.7438034873874	NA	NA	16.1618598614761	14.362461955258	16.5238203566717	16.2861399071658	NA	NA	16.6878958804554	NA	16.5430549075045	16.0481800233879	NA	NA	16.0148303935399	NA	NA	15.5445021511064	NA	13.9796085131693	NA	NA	NA	15.2851651720889	NA	NA	15.301467871127	NA	NA	15.1081101681162	NA	15.6414671629161	15.9674248988141	NA	16.1053486614616	NA	14.7231677933806	16.389675953154	17.313696553271	NA	15.8797520403972	17.2626955140635
SHTN1_S375	16.4547201163543	17.0820805747901	13.4751077064797	15.8260490715239	15.4552513712124	16.3070046228663	15.537536369734	NA	14.7181425128244	17.3904710682088	16.6846465336994	17.6117877296697	16.113028946872	15.4287505581666	16.5666698366713	17.1295554816226	17.1631779368327	17.8027691465012	16.5860701892107	NA	16.1134367935851	15.1290195759712	16.0417428370319	15.1719696741676	13.8880975998056	14.9198449422333	16.7037445794072	NA	15.1814760038839	15.2135585657394	17.3746795686393	18.5062817871922	NA	NA	14.818423840843	15.8824899775415	17.3231513444084	18.7287819373594	18.5547438175895	NA	15.1751183742034	15.4257833439783	14.5483321746591	14.1389439795529	14.5210568245748	NA	13.9204964434088	14.2962822759972	13.7934204670622
SHTN1_S249	20.0978772237583	20.963665413136	21.0505279249339	21.9523826152226	21.9281275320927	22.3582028363816	20.6533286371101	21.178947400548	21.3490222734061	22.3108681962141	22.7319134812282	22.565433799809	21.625606339705	21.8770035006716	22.1970784746196	22.1651504168328	22.7711483279521	23.1770667500564	21.3334227017796	21.70642773297	21.9274267574408	19.6009247640778	20.1475939380269	19.8123247532457	20.6124251325732	21.1259345496522	21.3327765293414	19.8119699320931	20.0804925410214	19.8469663627038	21.4693937935753	22.0855037354514	21.2882250720243	20.5868149522348	20.9473417489078	20.8624819928901	21.8990811503236	22.5731141325601	22.3905210937076	20.2297617724216	20.398371045365	20.256424840255	17.5450656510984	18.2097874356439	18.3609388770118	17.7663791189224	18.0271614599053	18.5659494669601	18.1336844694603
SHTN1_S467	19.526053481453	18.5385911712177	19.4278170783172	20.2244226866805	19.5629631800528	20.1723696752252	20.0500160287503	19.2134372410274	20.2163199041904	19.227451162128	18.712700602827	19.3579230761414	20.7869558396724	20.1854428235518	20.680791680251	19.644503258235	19.0810457111547	19.7958115154632	20.624716463369	19.9111902552592	20.7832343276653	18.2878778819218	18.5951246089766	18.6901987624227	19.8792174205712	19.8647199220076	20.6196057032069	19.1519887980313	18.5084423359437	19.5674464690641	20.3069890042846	19.1125989292116	19.51817745907	20.1981509985035	19.8641719098563	20.5736073098334	20.612316899629	20.7132734060835	21.3461179284615	19.5688153260773	19.2202164680804	20.0206758799503	17.5002821933924	17.166497925223	17.5163598755454	18.1722640020722	17.4808270833517	17.5881311914752	17.6338929531478
SHTN1_S464	16.8436427990707	17.4109230877981	NA	16.6438171375059	17.3412176783511	16.3459209732387	17.0440333310854	17.0881810544251	15.6312259103045	15.9267596799157	17.2394237042255	15.0625561025757	17.4404913313063	18.4932395589279	15.9613085248582	16.8609607698338	17.3177166279782	15.2274958760647	17.0534677072785	17.170206937911	15.812442868882	15.1719667368472	16.3209507990613	NA	17.4921308851258	18.3347872653642	16.5335322599245	NA	16.9664010778694	15.8504384589357	17.2161496771865	17.0991263448525	NA	17.2327374353787	17.1568668702746	16.5438470412398	16.5174161794613	18.4271383002756	17.3230342748802	15.5578204639474	17.9364780072655	15.6899276252885	NA	NA	NA	NA	NA	NA	NA
SHTN1_S101	16.5182563536142	17.0747529859065	17.1728862209062	18.4409761452264	18.2954725706774	19.0289115268178	17.0841663555818	17.2433871523577	16.9368536629955	18.4978093379652	19.0150829623225	19.1236998021721	18.0087913844171	17.9185398163988	18.5917465621298	18.2544324681404	19.5208638406492	19.8281666659006	17.8914841803621	17.6120137928666	18.5624148993178	15.8764901575615	16.6665613252934	16.3766210693977	17.5907169216716	17.9619583753879	18.3019592822161	16.4647361596998	16.4519389695694	16.4316393950654	18.0333038638463	18.8910127585341	NA	17.3168446814592	17.4118303315385	17.5383129926695	18.7414345976487	19.7430173551406	19.3672506419585	16.7030704082193	17.0746207826758	17.0870714846381	14.0607791986313	14.5455499897595	14.522741594914	14.346236882658	14.8715979765855	14.6653429626573	14.4871216234517
SHTN1_S233	NA	NA	NA	15.3784568780506	14.486792389929	15.4339892744312	NA	NA	NA	NA	NA	14.2172733718693	14.9631860404369	NA	14.6685061085525	15.3671198562342	15.135718831495	15.8319136497836	NA	NA	15.0478161270119	NA	NA	NA	NA	NA	NA	NA	NA	NA	NA	NA	NA	NA	NA	12.6923615240502	14.1648648020011	15.4715938044223	15.3333242745039	NA	NA	NA	NA	NA	NA	NA	NA	NA	NA
ARHGAP10_S591	17.9265422605841	16.4600567501116	17.4564679735733	17.2735740951406	NA	16.7934627729315	17.8042075126326	15.9167090389921	17.6972586261152	17.6904641474392	15.8402786415648	17.5364081608032	17.9085804488752	17.3951001251433	17.6930633870146	17.8776315910172	15.9469778217379	16.9970620064841	18.2129422590044	NA	17.929735436064	NA	NA	NA	17.390692028629	NA	15.0841378755322	17.2503450142152	16.1788083190644	17.3236145902342	16.9243729540647	16.1107569197254	NA	17.4221517581688	15.4844700427087	16.2899007580581	16.8632375799214	NA	NA	17.0565328809777	NA	15.4689202716533	17.340050873008	16.6984246873724	16.7232238253959	17.6913230922849	15.7781519167787	15.5565760865363	17.2717368745974
BICDL2_S36	16.1909255689387	15.4648434492057	16.0912971758074	15.913646905131	15.4926433181306	16.1311813692592	16.354707171212	14.0184164366806	16.2189548842608	16.1900303365624	14.8874134468929	16.2572269403473	16.3461992993452	14.795941850318	16.1243109840577	16.3718832813915	15.1730530320606	16.2852479965697	16.1918445304228	NA	16.0586496507654	NA	NA	NA	NA	NA	NA	NA	NA	NA	NA	NA	NA	NA	NA	NA	13.1787302871717	NA	13.7017064654097	NA	NA	NA	13.9592332698418	NA	14.0921309465949	13.8163769670395	NA	14.0656471923006	13.7224653937551
ARHGEF37_S251	NA	NA	13.7034269587204	NA	NA	14.5296067205426	NA	NA	NA	NA	NA	14.5700206630389	NA	NA	14.2591239338901	13.4838595996131	13.2870375268299	15.1969326432059	NA	NA	14.24275752298	NA	NA	NA	NA	NA	13.6509802765054	NA	NA	NA	13.3355820641291	NA	NA	NA	NA	NA	14.1011882192352	NA	14.3494112133944	NA	NA	NA	NA	NA	NA	NA	NA	NA	NA
MEX3A_S308	14.0635127752431	NA	14.5675197804825	14.4084397829075	NA	14.8718110952989	14.1379198925854	NA	14.591078902163	NA	NA	14.6161318037349	14.5248067889277	NA	14.668601265669	14.1304240526079	14.0164816160248	14.4657618310766	14.7111624731298	NA	14.85536298684	NA	NA	14.920812891018	13.8839841531797	14.0342251238046	14.9163585216301	14.0455166871217	NA	15.2815836460354	14.5082782023274	NA	NA	14.310912265011	NA	15.0047200581275	14.5686804194314	13.6855159558758	15.554890985236	14.3731984285386	14.0667300986309	14.9942959685533	16.5671842154588	15.4670731025772	16.3518367721862	16.5891646298506	15.4020962808808	16.4693461305387	16.4744053670362
MEX3A_S428	NA	NA	NA	NA	NA	NA	NA	NA	NA	NA	NA	NA	NA	NA	NA	NA	NA	NA	NA	NA	NA	NA	NA	NA	NA	NA	NA	NA	NA	13.0515072613054	NA	NA	NA	NA	NA	NA	NA	NA	NA	NA	NA	NA	16.4373031630823	15.4612215253113	16.2280349783427	16.1615523673759	14.8597811557281	NA	16.4851356116596
C1orf226_S18	19.3983740522916	19.4120930530415	18.7383102411198	18.4563277773304	18.930253233095	18.9611532432039	19.3571998952741	19.2822622123757	18.7296863411219	19.2046304283864	19.3257186073476	18.6450869234214	19.6127876826837	19.4176090433524	18.7633876869548	19.0706699120509	19.1254985417241	18.6108262234207	18.913950291069	19.0814511597984	18.8656430158528	17.482931879464	17.7161980203723	17.2434522955643	15.8779078562098	NA	16.7301892243157	17.5631421002674	17.1888108594542	16.8944087007856	17.3613330728227	17.0102800902704	18.848294045349	17.4653087576479	16.9240433349808	16.8145675348012	17.1805573100236	17.5080299036206	16.5753119075044	16.5650904552064	17.388435007058	16.7446345920028	21.3244157586937	21.9142956795538	21.8967604885889	21.2845122371693	21.6181154409817	21.2542512758656	21.4460536511794
C1orf226_S47	NA	NA	14.8934017758056	16.0835880930546	13.7329393866045	16.2895305702352	NA	16.146007048827	15.8789886043845	NA	15.3967358806011	NA	14.6892944878041	15.2838218198493	13.7786994221798	15.3026690882764	14.9930371115864	15.719807729687	16.2043806579012	16.0623069631791	NA	14.532219481144	NA	NA	14.2918385667317	NA	NA	14.5694669866083	NA	14.4708661056666	NA	NA	NA	14.7285598944915	NA	NA	NA	NA	NA	14.5224521957785	NA	NA	18.9592730183611	18.0324137658397	19.9218938909554	18.0905795649257	17.9357802556473	19.6162304468585	19.2538021257075
C1orf226_S223	18.25916282743	17.4667469481279	18.1316751761528	NA	17.6655531544846	17.1822409375632	18.2858204630885	17.4865711567982	18.3171606947688	17.2784758556179	16.7995904941738	17.862725218825	18.6325279633216	16.9553384426454	17.9686486836902	18.499845745082	16.9759688182365	16.5948335011713	18.510807774997	NA	18.2324511179865	NA	NA	NA	NA	NA	NA	NA	NA	NA	NA	NA	NA	NA	NA	NA	NA	NA	NA	NA	NA	NA	21.2434216329542	20.8206894886377	21.3287524658551	21.2326313971994	20.7569132282509	21.3340590999581	21.1446114112603
C1orf226_S222	NA	16.8806958378609	NA	NA	16.7494248412011	NA	15.9131321240682	16.8345839765178	16.0325039063949	15.7431054827432	16.174427464019	15.8199383325997	15.9249043473506	16.4609690273952	NA	16.1262521865098	16.5446434379629	15.6396701868206	NA	16.3534495154519	NA	NA	14.8491769316212	NA	NA	NA	NA	NA	NA	NA	13.2385060350329	NA	18.3616935298721	NA	12.4085136347457	NA	NA	13.4216307692936	NA	NA	NA	12.8383509560689	18.1659352244084	19.3315378870406	19.1315508195521	18.0061100292289	19.0475766062846	18.9666473952176	18.3578534311713
C1orf226_S198	17.1644416998959	16.415411030324	16.8017870202186	16.6971450044638	15.9753417593976	16.1664279714038	17.0907680428686	16.3170824888996	16.6923393426286	NA	15.6663919221085	16.7141209746758	17.0134874286227	NA	16.4480574387075	16.5508124062079	NA	16.0402943931588	17.1749002619698	NA	16.5711490794438	NA	NA	14.6011222550713	NA	NA	NA	NA	NA	NA	NA	NA	NA	NA	NA	NA	NA	NA	NA	NA	NA	NA	19.8189267091615	19.2567185022292	20.9100291188041	19.7074161895959	18.3689881057261	20.3948824739334	20.2298445050344
C1orf226_S249	NA	NA	NA	NA	NA	NA	16.1086200483823	NA	NA	NA	NA	NA	16.2354765324768	NA	NA	15.7373773083487	NA	NA	16.4302595915174	NA	NA	NA	NA	NA	NA	NA	NA	NA	NA	NA	NA	NA	NA	NA	NA	NA	NA	NA	NA	NA	NA	NA	18.9057981841547	17.7184589949833	19.1827469031207	18.9621785365316	17.798992155084	19.1248253716969	18.9342040638951
C1orf226_S244	NA	NA	NA	NA	NA	NA	NA	NA	NA	15.9643435722966	NA	NA	NA	NA	NA	NA	NA	NA	NA	NA	NA	NA	NA	NA	NA	NA	NA	NA	NA	NA	NA	NA	NA	NA	NA	NA	NA	NA	NA	NA	NA	NA	18.3883449607339	NA	18.7100281691191	NA	16.8082818919483	NA	17.8736413506653
C1orf226_S258	NA	NA	NA	NA	NA	NA	NA	NA	NA	NA	NA	NA	NA	NA	NA	NA	NA	NA	NA	NA	NA	NA	NA	NA	NA	NA	NA	NA	NA	NA	NA	NA	NA	NA	NA	NA	NA	NA	NA	NA	NA	NA	17.7199062320518	NA	18.6202946425255	17.3608837511341	16.5382565117553	18.1805157283617	17.3611494737679
C1orf226_S73	14.3869593819557	14.2097861050719	NA	NA	NA	NA	14.0989531287393	NA	NA	NA	NA	13.8630966135883	NA	NA	NA	NA	NA	NA	NA	NA	13.8268756668879	NA	NA	NA	NA	NA	NA	NA	NA	NA	NA	NA	NA	NA	NA	NA	NA	NA	NA	NA	NA	NA	16.8726923783902	17.7240310286895	17.7076299100051	16.466811515614	NA	17.4254757331914	16.9136236977453
PLEKHG3_S741	18.6082128389813	20.0601221340375	19.3126623605042	19.4528693810133	20.2378914756157	19.4921893092317	18.7068891739045	20.0835139226959	19.1020953547848	18.9172955391377	20.1511896875726	19.3788211403009	18.9282657074205	20.1972223082578	19.4422242524478	18.9651500061766	20.5379194486811	19.6931405609573	18.7738759103056	19.9696532266506	19.3103650477897	19.0261720652367	19.7458142276143	18.6259835660021	19.2440900777897	19.6765395118591	18.9056032482463	19.1036784637017	19.9640726046215	18.4181240099483	19.7839467276762	19.7389854495368	NA	18.6677667451242	19.6139159575371	18.7579169657009	19.7978985349631	20.0952588955228	19.2575722176828	19.1229089420963	19.8105129256767	18.5319373509573	17.2946971458403	18.5891545074395	17.9961017592497	17.1827047830789	18.3753129317449	18.2529927300277	17.6266337800589
PLEKHG3_S76	18.3963279116491	17.5140473516247	18.7941059012932	19.0901397306786	18.5651083182859	19.2181726938447	18.9119942840814	18.2931376002926	19.076347368969	19.0634969902683	18.5602769694006	18.8620415772976	18.8431776964842	18.0710848590157	18.891895293234	18.8783307605212	18.362692946204	18.9464285391992	18.7450384579614	18.2603996107114	18.7786190879857	17.1727091652987	16.8225180295841	17.4966539415395	17.610827938756	16.1117374921893	17.4144393404677	16.8690029060778	14.9085680509075	17.5480542069041	16.0144484052251	14.8328873712805	17.5265531135769	17.1868709455025	15.8312032559788	17.3632652577409	16.5088500533909	15.417372488132	17.0087606624802	17.1280185626354	15.9303665943897	17.5484042499001	18.6631774797425	18.0290144830891	18.4426435630607	18.6224211519968	17.6198637134312	18.8176613582575	18.4858817144328
PLEKHG3_S423	17.1652856033188	18.3462344774785	17.0529908109158	18.4313887650409	18.3632336095999	17.8935339345853	18.0511916944292	19.0284671106356	17.2278677953953	16.9121384095269	17.2558092342015	16.9627601520624	18.1530391696353	17.5195963303592	17.1650232262458	17.846513733752	17.1473750712231	17.4896570159199	17.4190189199611	17.0787328066263	18.1031956218805	15.2404932574751	16.3084352739176	17.4797401090913	16.0021078653335	16.1675230390687	16.3890104403783	16.1624346668165	15.439742132375	16.7437023944273	15.152047670157	16.4664746547358	NA	15.3626093315579	16.0358686358488	16.0552073898905	17.1053310296662	16.1247105480191	16.7060468008179	15.2716025790086	15.6868826587058	15.9354969864084	17.0851716227116	17.6069046513233	16.3797550468482	17.2417271757813	16.8716346233865	18.1767887893799	16.9924477370398
PLEKHG3_S1081	16.2932274389751	13.1713233729772	16.1235208503839	NA	15.9424779302073	16.1125751709313	16.7521989288429	15.405309237646	15.7405398513356	13.536064669665	NA	15.4485550167902	15.8569135702129	NA	17.6484336409701	16.1843747328963	16.5139874269248	17.2124124294604	17.1118799262647	NA	17.227276316076	18.1721561791791	NA	18.1151708508117	17.5360328383261	NA	17.481210385655	13.8851411546007	NA	15.7590281846311	18.5761573061172	16.785131557655	NA	17.433002840462	NA	NA	NA	17.3852556458769	17.852728035167	17.1898033488263	15.2726850892908	NA	NA	15.549584075163	NA	NA	16.7691613539033	NA	NA
PLEKHG3_S433	17.7990184331941	17.8545267493606	17.2810670154628	16.9709545603127	16.5958690024499	17.11228644036	17.0979373557237	16.3987489203106	17.0912316996558	17.4297585795076	16.8829376045682	17.5729091156369	17.0753435345577	16.7612826582348	17.3980583847553	NA	17.0617710108322	17.3887280420945	17.592373388169	16.7937334992011	17.150369138277	16.5856141395212	NA	16.3975752611165	14.9688486638031	14.9208207502531	16.290680237236	NA	14.9228951335313	16.3099142886127	16.6092541189471	16.168212604604	NA	NA	15.2162838971812	NA	16.2465770602306	16.0050705963295	16.0179322105976	NA	15.2604717314859	16.2032150979899	NA	16.9485595062367	17.4534810782974	16.8862819772716	16.7108461642531	17.0745834395347	NA
PLEKHG3_S643	16.3455420693811	NA	16.2158805419991	16.3318468809235	15.4151309423966	16.2524917216425	16.5377252246184	15.5325572706054	16.6380790271622	16.4394225313675	15.7284102441931	16.2059393183971	16.6490952287648	15.6717935964685	NA	16.489324462052	15.4689987850156	NA	16.6202230408316	NA	16.2813366724234	16.2322957090847	15.3397912642295	16.119616187935	NA	15.0039989488169	15.8395110868684	16.0106025700137	NA	16.1914478677455	15.9250514374043	NA	16.232737486586	16.1880674561323	NA	16.0580801129373	NA	15.3611472582947	16.0720683860154	16.1018704296226	15.4412751908523	NA	16.7726687127308	15.4708138706167	16.2450491615653	16.5937878471456	15.5341172463021	16.1398510615209	16.6081376550312
PLEKHG3_S962	NA	NA	NA	18.3937102185015	NA	18.8708554461173	NA	NA	NA	NA	NA	NA	17.7231503019305	15.9483868841859	17.5065860618088	18.5320609204708	NA	18.1640529950753	15.4114101874926	NA	17.7955584885568	NA	NA	NA	16.5315680994924	14.8315622583423	NA	NA	NA	NA	15.5818142203872	NA	NA	NA	NA	NA	16.6476051053965	NA	17.096753039904	NA	13.7658366877248	15.1232106512763	NA	NA	NA	18.5366591465871	NA	NA	NA
PLEKHG3_S827	16.5939500944218	15.907105831085	16.807552931069	16.3296400037004	16.1924037104058	16.7216109305951	16.4806173754692	16.1745688135677	16.8618803587701	16.3617344323627	16.2688364177889	16.5674819842723	16.6290627891442	16.3620268953377	16.7503900863567	16.466332951761	16.4407313709748	16.6988169615358	16.7465506052255	16.1655973602564	16.8750245912337	NA	NA	NA	NA	NA	NA	15.9229611293981	NA	15.8957575737288	15.2057337619829	NA	NA	15.767624128714	NA	15.7628650707811	NA	NA	15.5487818368278	15.6251695389554	NA	NA	15.3056599591521	15.5059816333293	16.4328532303902	15.7897040927507	15.8641754089495	15.9286682969011	15.60589204138
PLEKHG3_S1037	18.4106878099381	18.0087485983234	16.5555058097	15.357783646118	15.4324000971911	16.2902417063125	18.0188991770956	17.1218998217062	NA	18.0180275258219	18.6029380333601	17.0793163457305	17.2756701771076	17.9114556030735	14.9667101834653	18.0008729504341	18.8184844772146	17.2607079444987	16.0578777524018	15.6432365232203	15.2751475958373	16.3853545467821	16.4592960167613	15.5158011065595	17.0959823620313	17.0423964338904	14.7166754098816	17.1110333797155	NA	16.1827622968151	16.8488740126501	15.040014171881	16.8833151597869	16.8580050505117	NA	15.1840718030676	14.4788748403738	17.3493701559471	15.6469319409517	NA	16.7130171680947	13.2843417549704	15.9393640180654	16.4400252351137	15.8341008418012	17.1455014113484	18.4074215651601	16.1219555780564	17.4328423645707
PLEKHG3_S1040	17.3395907378265	NA	16.8235189865815	NA	NA	NA	16.8024550066167	NA	16.6770371286196	17.2092569828685	15.7714249041577	16.7403135498836	NA	NA	15.8628460476054	NA	NA	15.6708590655756	16.1565563600237	NA	16.7101529868638	16.1960881270642	NA	16.0023573953494	NA	NA	NA	NA	NA	15.7640440414128	16.0443796788504	NA	NA	NA	NA	15.0082065998824	15.5091746709267	NA	NA	15.7882763286766	NA	15.5821512063468	15.701214453242	NA	15.989702935207	NA	NA	NA	NA
SH3PXD2B_S291	13.8850702282796	NA	14.1942442743152	13.1057471927759	NA	NA	13.853999552095	NA	13.8806575282152	NA	NA	14.0346579979848	13.9442914655942	NA	13.7795337257349	NA	NA	14.1064695484474	14.2613088612968	NA	14.1164859771036	NA	NA	NA	NA	NA	NA	NA	NA	NA	NA	NA	NA	NA	NA	NA	NA	NA	NA	NA	NA	12.0315039833805	14.2886776010739	NA	15.5236196372359	NA	NA	14.1095963745826	13.9919442204992
FRMD3_S416	NA	NA	14.0285668604267	13.8065935146471	NA	14.0769502371261	NA	NA	13.6646983987334	NA	NA	13.9652894508006	NA	NA	13.7950975753868	13.9639624453755	NA	NA	NA	NA	NA	16.7549933889585	15.2663023005586	NA	NA	15.0777677647375	16.4506058279546	16.6937715337868	NA	NA	16.5861523471437	NA	NA	16.7759640740223	NA	16.375758034105	NA	15.3988650935218	15.8657079558099	16.698028923931	15.4080229824161	16.1906142105599	NA	NA	NA	15.1732846150767	14.0852798716806	NA	NA
FRMD3_S429	NA	NA	NA	NA	NA	NA	NA	NA	NA	NA	NA	NA	NA	NA	13.2051144487651	NA	NA	NA	NA	NA	NA	16.0884071067825	16.0690219664149	15.9715623714885	16.1811212775361	15.8627337384048	NA	16.8851837906435	15.6285163437013	16.3121720619971	16.6779853979057	15.7736291040494	NA	16.5835105653952	15.9457941732433	16.1823603390778	16.5103695249442	15.8940479177927	15.7938111927977	16.3516006538246	15.4160542180708	16.1345271019707	NA	14.3442530433091	15.1757249818615	14.3463827032945	NA	14.3838571774105	NA
PTPDC1_S438	15.322484071115	15.4171748034796	15.1317856180424	17.5800019243495	17.3193067200357	17.4696227621961	16.1394440018979	16.2618657594245	16.6561006079496	16.3206649612848	16.7104576734333	16.3212338714016	17.4534049947128	17.1514012856623	17.1585785302441	17.5328747290997	17.2043305646675	17.0061300318701	17.3321717983426	16.9263158619423	16.7280335447428	13.9081274413128	15.0753072393406	14.254087531462	17.3083185603013	17.0373897582039	17.4964032666742	15.4845269756031	15.8035495626781	15.7687713161055	17.058587930435	16.5460610803157	NA	16.7073800762039	16.8406931088302	17.2682807915467	17.6585377969387	17.6642131911258	17.7941488951426	16.2951825002148	16.3962787550061	16.3229543052259	14.1175088566057	14.3267073851482	14.1032564819241	17.3371000809025	17.4713220229884	16.748293510904	15.0354388759746
PTPDC1_S392	NA	NA	NA	NA	NA	NA	NA	NA	NA	NA	15.7660754528015	NA	NA	NA	14.9871911602859	NA	NA	NA	NA	NA	14.7664422977165	NA	NA	NA	16.0183102465845	16.6300344169376	16.0264087665636	NA	NA	NA	16.7785078018006	16.6884986921638	NA	15.5013053438991	NA	15.6231886804112	16.3696877774106	17.1243212464333	16.6113761465889	NA	16.0793478786064	15.4903821906917	15.4857121001676	NA	NA	NA	NA	15.8937841826844	15.6041815853676
BCLAF3_S17	19.3640581733028	20.0234749634863	19.3955533363622	19.3049427689565	20.0014537534701	19.2716053147176	19.3055912906073	20.0879106628074	19.3978052353227	19.2324892965937	19.7905639606178	19.427842808283	19.2668978445231	19.8923979877249	19.2538651290916	19.5344305116817	19.8126849992597	19.4249445503167	19.2578839491164	19.8903594398538	19.2022699845821	18.6241676295837	19.2269515274542	18.6737881247012	18.453102541822	19.1105999656684	18.7306264902007	18.8489057886038	19.4827703873355	19.1539504408707	18.4595808114667	19.1449405104715	20.4959204493644	18.7919805071694	19.1966619765805	18.9017152693246	18.7898030802748	18.9843202676378	18.8110319753466	18.8211135795347	19.1633366397801	18.944256815752	18.4973950092453	19.0743534882306	18.76229515556	18.5029006077593	19.0193892438322	18.8025749031206	18.6968209680271
BCLAF3_S15	19.3640581733028	20.0234749634863	19.3955533363622	19.3049427689565	20.0014537534701	19.2716053147176	19.3055912906073	20.0879106628074	19.3978052353227	19.2324892965937	19.7905639606178	19.427842808283	19.2668978445231	19.8923979877249	19.2538651290916	19.5344305116817	19.8126849992597	19.4249445503167	19.2578839491164	19.8903594398538	19.2022699845821	18.6241676295837	19.2269515274542	18.6737881247012	18.453102541822	19.1105999656684	18.7306264902007	18.8489057886038	19.4827703873355	19.1539504408707	18.4595808114667	19.1449405104715	20.4959204493644	18.7919805071694	19.1966619765805	18.9017152693246	18.7898030802748	18.9843202676378	18.8110319753466	18.8211135795347	19.1633366397801	18.944256815752	18.4973950092453	19.0743534882306	18.76229515556	18.5029006077593	19.0193892438322	18.8025749031206	18.6968209680271
BCLAF3_S192	14.6774478295811	14.6463812336085	14.3824834133667	14.7175862785351	15.4533824701455	14.8223968027233	14.8398835873052	15.1486611805749	14.8168296064038	13.9072990864243	14.503349257347	14.4299794488684	15.1825846385617	15.357176053668	14.9508330043294	14.8642416554759	14.8568289099561	14.4039982347135	14.7409005883853	14.8386161080356	14.747303612388	13.595393858727	14.2293525951477	14.3093021939818	13.8019811375395	14.5576372177797	14.7221495003314	13.0281382859451	13.8830074688537	14.4385443852021	14.0787069861585	14.1007693218746	NA	14.276369732161	15.1449647263552	14.690131845369	14.4362022131313	14.2488886510515	14.4396090745395	13.8825055006439	14.5542531495193	14.6070790275962	14.6354318703729	14.9939630216508	15.060807766233	14.6989374985684	15.1470385185447	15.1293401495464	15.1443407878644
BCLAF3_S100	17.6325304918957	17.9834584596411	17.8344576057132	NA	18.1390801754981	17.6345743982307	18.0001719794525	17.8669359739348	17.6406819794131	17.8963296058873	18.1164752121809	18.0051359353026	13.0048171950135	18.0783231088292	17.6866952684396	NA	18.0532453019117	17.9423369575741	14.8721772851816	18.5251595523279	17.88808868353	16.7025269982152	17.4081998365516	17.5673479720113	17.0353991107424	17.2336051276145	NA	16.9971944128268	17.15337435881	17.2985579674612	14.5529900928425	17.4192794684061	17.4594124116672	16.7710829804132	17.4149826589783	NA	17.2256351027884	17.2292921584345	17.0641896553582	12.571180108749	17.1430975580516	12.5208804979487	17.2640017244419	17.5289468868757	17.2791294277253	NA	17.3971889246713	17.2489966030623	16.9789625718665
BCLAF3_S139	17.0093614244091	16.6464978337354	17.3055081366876	17.5972406890768	17.1878160295504	16.5492919950395	17.4529891272261	16.6832084167607	17.2619819619558	17.3904346856477	16.95931516171	17.20765854048	16.888068683036	16.9119748533254	16.7761665350437	16.9049843865911	16.8138086952103	17.1854913056287	17.2832948535199	17.3313474242399	17.1212173029928	16.2123425783985	15.7496110981569	17.1442771542324	15.8722345671152	16.0712522794012	16.13949629485	15.9630697015087	16.2373064400802	16.1593677838262	15.472308227803	16.6771606022037	16.3636691421039	15.6950424467357	16.5786801187149	16.4920566054164	16.533104585936	16.4091027200894	16.6330733163882	16.6276494153154	15.4465621364537	15.8672641485024	16.485041160892	16.6889537817089	16.2481173286202	15.5543607846879	15.3285117954161	16.8913388492532	15.8633458612793
BCLAF3_S402	17.2683959608119	15.9579425625897	17.5250982788225	17.387540535229	16.3908068572734	17.3897641730406	17.6681986518785	16.0041085608184	17.2155234865827	17.0561151502539	16.5079350402802	17.5590640009825	17.2070682353519	16.0395917019198	17.2873024619985	17.5275293095763	16.0529322412325	17.354528335567	17.6260434433317	14.6604089364941	17.3147839015883	15.9700289482525	13.9088698088961	15.9004246969972	15.8829991095852	13.8006886503007	15.6745470728092	15.5724500950506	13.8192318880241	15.0577278125409	15.5864485572536	14.52913862552	NA	15.6596374341198	14.2249693930988	15.2725432095842	15.6407518727786	13.6109216100014	15.6877827178415	15.6948301338707	14.2962663963447	15.0536688172889	16.4141245472768	15.7470751724846	16.4162424178765	16.6472340393592	15.4327956128058	16.2913582785774	16.5249741103683
BCLAF3_S80	18.2602303345904	18.9737269102563	18.5621672069205	14.6505045505803	18.867011928906	18.4541530118415	18.3570201094065	15.3658416182815	18.4439178842013	17.950660034244	19.0967544862974	14.9422101113267	14.7941890083401	18.7416335366534	18.4648776240389	17.9644363024814	18.9426514439223	18.5385837174205	18.0986244616848	18.9879241847766	18.4445649101603	NA	18.2912139657499	NA	17.5783584422061	15.9149207562169	NA	17.93163758301	18.4545235193559	NA	NA	NA	19.8821539690502	17.6152922472031	18.3382575031121	NA	NA	17.8712479128058	NA	NA	13.3432682128532	18.1504573575414	16.8726149496039	18.3590294192002	17.8554831803509	14.1410775507003	18.2298194791046	13.8413033591181	14.1789601649947
BCLAF3_S78	18.2602303345904	18.9737269102563	18.5621672069205	14.6505045505803	18.867011928906	18.4541530118415	18.3570201094065	15.3658416182815	18.4439178842013	17.950660034244	19.0967544862974	14.9422101113267	14.7941890083401	18.7416335366534	18.4648776240389	17.9644363024814	18.9426514439223	18.5385837174205	18.0986244616848	18.9879241847766	18.4445649101603	NA	18.2912139657499	NA	17.5783584422061	15.9149207562169	NA	17.93163758301	18.4545235193559	NA	NA	NA	19.8821539690502	17.6152922472031	18.3382575031121	NA	NA	17.8712479128058	NA	NA	13.3432682128532	18.1504573575414	13.8373311364625	18.3590294192002	17.8554831803509	14.1410775507003	18.2298194791046	13.8413033591181	14.1789601649947
NBAS_S475	NA	15.0872425973344	NA	NA	NA	15.5371424223121	NA	NA	NA	NA	NA	NA	NA	15.2466970222117	NA	NA	NA	15.8013617493911	NA	NA	15.785301220327	NA	16.7081148937808	17.0206832601203	NA	16.6162415422743	NA	16.6538751799593	NA	NA	16.2650515781603	NA	NA	16.599091313388	16.7895258690214	16.6335870772089	16.2816937317477	NA	17.0317761497298	NA	NA	16.8827139545359	17.2084284859497	NA	NA	NA	NA	17.1700598661291	17.2918205539618
TARS3_S453	NA	NA	13.6564064837925	NA	14.1744448899194	14.350626853153	13.8852625920769	NA	NA	NA	NA	14.0047124558944	NA	NA	14.3873903435581	NA	NA	13.9779204497254	14.1562376727799	13.9475487031265	14.414917925819	NA	NA	NA	NA	NA	NA	NA	NA	12.9696583800352	NA	NA	NA	NA	NA	NA	NA	NA	13.6446630671911	NA	NA	NA	NA	13.2550370215225	NA	NA	NA	NA	12.7168400222707
FAM234B_S33	18.8655163931957	20.4754530441727	18.9783902697179	18.8392645547652	20.3489638869125	18.9318758401216	19.1878050700666	20.3529963500153	19.1592684204409	19.1395887935652	20.5310007947996	18.9500684606618	18.1743008022339	20.4225464075315	19.1323769888393	19.1429097612723	20.4342560446396	19.3770299711444	18.8772728354208	20.5582589707723	18.8632954141591	19.1857695662042	20.3549439755568	19.2859712406996	18.7585681856597	20.2435840588106	19.0433386387117	18.7169990401708	20.7098807814351	19.6809295548365	18.7016400378322	20.4447859565644	19.7571777999347	18.8271028816004	20.1016713660941	19.0957290161308	18.1113029468216	19.6671496211002	19.462785949689	18.9281674008615	20.4341774055725	19.4835880043282	18.7579986855574	19.9478336547691	18.8654604287906	18.7806124023621	20.0945039887638	19.2658151846347	18.8678740223251
FAM234B_S30	18.8655163931957	20.4754530441727	18.9783902697179	18.8392645547652	20.3489638869125	18.9318758401216	19.1878050700666	20.3529963500153	19.1592684204409	19.1395887935652	20.5310007947996	18.9500684606618	18.1743008022339	20.4225464075315	19.1323769888393	19.1429097612723	20.4342560446396	19.3770299711444	18.8772728354208	20.5582589707723	18.8632954141591	19.1857695662042	20.3549439755568	19.2859712406996	18.7585681856597	20.2435840588106	19.0433386387117	18.7169990401708	20.7098807814351	19.6809295548365	18.7016400378322	20.4447859565644	19.7571777999347	18.8271028816004	20.1016713660941	19.0957290161308	18.1113029468216	19.6671496211002	19.462785949689	18.9281674008615	20.4341774055725	19.4835880043282	18.7579986855574	19.9478336547691	18.8654604287906	18.7806124023621	20.0945039887638	19.2658151846347	18.8678740223251
FAM234B_S62	16.0596407176848	14.7640384169543	16.9546928031212	16.2455534494476	15.187665363517	16.7182031381225	16.5055043919974	15.0742655087307	16.5437433528373	16.6991127342344	NA	16.6921120202871	16.1509941902068	16.0642927049485	16.7421941798901	16.7084686714575	15.4105508397815	16.9977247069982	16.791983630492	15.3173264457687	16.7669378913805	16.5518996117513	16.6484847388348	16.7459162787905	16.9597839122856	15.9443264230784	17.4062282935673	17.8137783803051	14.3493349925323	17.729331599304	17.4334790007926	NA	NA	17.3693384366681	15.6717162540928	17.2748863129679	17.5259386901748	16.6426704871009	17.6094478526129	17.009771092268	15.7492289728878	17.2016393404283	17.1367646324345	15.3955744240998	18.583851112822	17.252701247237	15.5190923110498	17.6893491820029	17.1197538266579
SBNO1_S697	NA	18.5810222748748	17.6844426816681	NA	18.9560299120757	17.9032819561396	NA	NA	17.8431911439681	NA	18.6471445899427	17.8255365066514	17.6148741110622	18.5221175001021	17.7421598559623	18.0235737496197	18.6578511976117	17.8068727728613	17.4559778805099	18.4749082949419	17.483486649724	17.6837633043467	18.9253422803988	17.8747668214193	18.2443014648698	18.8720419116217	18.4179533560746	17.8109575175284	18.9388283803784	17.9031076666029	NA	19.0948834461302	NA	17.6263664682597	18.8134045700026	17.8433037709677	17.8228773770102	19.0037067690568	18.1861023858917	17.5479256110379	18.6567075210975	NA	17.659852905458	18.6304250593436	NA	18.0690252093506	18.9390294608592	18.022859605834	18.2479738386195
SBNO1_S693	NA	18.5810222748748	17.6844426816681	NA	18.9560299120757	17.9032819561396	NA	NA	17.8431911439681	NA	18.6471445899427	17.8255365066514	17.6148741110622	18.5221175001021	17.7421598559623	18.0235737496197	18.6578511976117	17.8068727728613	17.4559778805099	18.4749082949419	17.483486649724	17.6837633043467	18.9253422803988	17.8747668214193	18.2443014648698	18.8720419116217	18.4179533560746	17.8109575175284	18.9388283803784	17.9031076666029	NA	19.0948834461302	NA	17.6263664682597	18.8134045700026	17.8433037709677	17.8228773770102	19.0037067690568	18.1861023858917	17.5479256110379	18.6567075210975	NA	17.659852905458	18.6304250593436	NA	18.0690252093506	18.9390294608592	18.022859605834	18.2479738386195
SBNO1_S689	NA	NA	NA	NA	NA	NA	NA	16.2347307359556	NA	NA	NA	NA	NA	14.0749330075231	NA	NA	13.4842386720226	NA	NA	NA	NA	NA	14.8335224119193	NA	NA	14.7889393853011	NA	NA	NA	NA	14.9012263307369	NA	NA	NA	NA	NA	NA	NA	16.6336524507473	NA	NA	NA	13.8804524765613	13.7985124392235	16.3657663699821	NA	14.3048446988204	NA	NA
SBNO1_S214	17.7716200910558	16.7293800924389	17.8294118923839	18.0117263601031	17.3452801139549	18.0136029200836	17.6065782168112	NA	17.3638637893251	NA	17.0376051670996	17.896502854445	17.9182107715733	16.299798874989	17.9194621299115	17.9381573252357	17.0794215961272	17.9279228657328	17.4696921535543	NA	17.3387218481791	18.8457435785665	18.3585189042392	18.746866674993	18.8798931444881	18.4013956936555	18.8226933311661	18.6130239062209	18.2545506708401	18.492102520322	18.0429827801958	17.8388409224022	NA	18.8921950901538	18.4887819298018	18.6965071263791	18.1822611989705	18.3406938768395	NA	18.9758182113647	18.2666482665482	18.5293529233926	18.2548827502796	17.7409246193823	18.1754551183458	18.3469106181974	17.7618565197745	18.4363344844087	17.7942487347637
SBNO1_S794	NA	NA	13.8253210186952	NA	NA	14.0600622724003	NA	NA	NA	15.3670639436888	13.8620767610634	13.8678100345572	NA	NA	NA	NA	NA	NA	14.6531083191736	NA	NA	15.9014644043961	NA	14.1218319366789	NA	14.1180632913143	14.2838532278544	15.1865229336819	NA	14.3478918836087	15.9750637033336	NA	NA	15.4136544193105	NA	NA	17.2989544986847	14.0488238344965	NA	16.3567305343717	NA	NA	NA	14.9396985322957	NA	14.5965571548762	NA	NA	NA
KLRG2_S158	NA	NA	15.5618456509166	NA	NA	NA	NA	15.2991348921278	NA	NA	NA	NA	NA	14.8594092038464	15.2267975284909	NA	NA	NA	NA	NA	NA	NA	NA	NA	NA	NA	NA	NA	NA	NA	NA	NA	NA	15.6833262303058	NA	NA	15.4583355132353	NA	NA	NA	NA	NA	NA	NA	16.5542927756942	15.9676672660431	NA	17.6821012545987	16.4113423948171
KLRG2_S143	NA	NA	13.8740869836664	13.7118058607194	NA	14.3939266489339	NA	NA	NA	NA	NA	NA	NA	NA	NA	NA	NA	NA	NA	NA	NA	NA	NA	NA	NA	NA	NA	NA	14.8326901394054	NA	NA	NA	NA	NA	NA	NA	NA	NA	NA	NA	NA	NA	17.3858451597108	17.2230760853323	17.3870285704281	17.600712420281	17.4341734417757	17.7101979005251	18.0033833854729
KLRG2_T141	NA	NA	13.8740869836664	13.7118058607194	NA	14.3939266489339	NA	NA	NA	NA	NA	NA	NA	NA	NA	NA	NA	NA	NA	NA	NA	NA	NA	NA	NA	NA	NA	NA	14.8326901394054	NA	NA	NA	NA	NA	NA	NA	NA	NA	NA	NA	NA	NA	17.3858451597108	17.2230760853323	17.3870285704281	17.600712420281	17.4341734417757	17.7101979005251	18.0033833854729
KLRG2_S204	NA	NA	NA	NA	NA	NA	NA	NA	NA	NA	NA	NA	NA	NA	NA	NA	NA	NA	NA	NA	NA	NA	NA	NA	NA	NA	NA	NA	NA	NA	NA	NA	NA	NA	NA	NA	NA	NA	NA	NA	NA	NA	15.2255334714496	13.6147990031583	15.0460552407868	14.6660359943417	12.1949415919264	14.9505482016539	15.7948629043221
KLRG2_S209	NA	NA	NA	NA	NA	NA	NA	NA	NA	NA	NA	NA	NA	NA	NA	NA	NA	NA	NA	NA	NA	NA	NA	NA	NA	NA	NA	NA	NA	NA	NA	NA	NA	NA	NA	NA	NA	NA	NA	NA	NA	NA	NA	NA	14.3356348372983	14.1298193482095	NA	NA	14.6810687344413
MBLAC1_S61	14.4747515503086	17.2071662349568	11.858305693807	17.4821699430136	NA	13.3327593688242	17.5412693839286	13.252927225473	NA	NA	16.191810756662	17.5531244979405	14.5071845156303	NA	17.6103838472256	14.6620742051201	13.9552479724851	15.1030673943411	17.4975178614408	NA	17.3599642815814	NA	NA	17.0675883193708	16.3840836851373	16.1582311249976	12.3060808289852	NA	NA	NA	NA	16.9225473760389	NA	NA	12.7333353708736	17.4801762917069	NA	NA	NA	NA	NA	17.1950019185223	13.4004331043233	14.1039672772769	16.3217625008546	NA	15.6545264902847	NA	13.2810673670408
POTEF_S971	NA	17.2496374740273	17.0492973130021	16.0312605009412	16.7559611168346	NA	17.6656307266801	18.691194421598	NA	19.5080269351684	18.0037489445557	NA	17.0537358829677	17.2028223989656	17.4120972413954	NA	NA	17.7547950005114	16.7524228176229	19.7390333031814	NA	NA	14.4825380660231	NA	NA	NA	17.4872492256346	17.4046861437839	16.9105231724337	16.8331507005937	17.9956977899845	16.8444854339503	NA	19.0097273963555	17.2307567704263	17.0823648327878	17.4397412224485	17.77009960421	16.8672640470195	18.7931064750515	NA	18.275553793372	NA	NA	16.3885544149114	17.9649716524782	16.6294458151298	NA	NA
KRBA1_S253	14.8214779440177	NA	16.4525450732714	16.8310521217236	16.9048429874341	16.7813894216823	16.4078734098394	NA	16.1787790495586	16.5422751262174	15.1495922966942	16.5165271638152	17.4245793361806	16.2661069978535	17.1470129196524	16.8738584378263	15.9731807517962	16.7797154863078	17.2181599100156	15.9605755033996	16.8622317846917	NA	NA	NA	15.439324456087	NA	15.4415589842215	NA	NA	15.2843585951715	NA	NA	NA	NA	NA	NA	15.4673425468678	NA	16.102924585282	14.7459650908353	NA	15.8133771344086	14.7062148427138	NA	13.9000959833727	16.4622302428566	15.6336192446014	13.426963001177	16.0293687303409
ARHGEF35_S450	14.6950965077222	14.6835664633915	NA	16.6653084592268	16.8422148535705	16.8577673951277	15.609306099431	14.6999426070415	14.6861363042758	15.4074522185404	15.1835529742222	NA	17.376148511825	16.3761984528162	16.3671143318534	17.0470744327801	16.6908115936243	16.1221794396362	16.2461648881053	NA	15.8976753251937	13.8592747433793	NA	NA	16.4594787491155	16.4698169591328	16.0285405120433	14.3360031992261	14.060322872323	NA	15.4690481674463	NA	NA	16.269127954496	15.0962249460613	15.3414658577966	16.120013195038	15.0505473843313	15.4488160529606	14.8421837745598	15.8147899803021	14.2439174785711	14.6142921088455	14.1458159586738	NA	18.161247715403	17.7766856361786	16.1223838840075	15.0572772961183
ARHGEF35_S445	14.660459256824	13.5979354899065	NA	NA	NA	13.0902652887003	15.5267156417223	NA	14.4674938171043	14.1482145716927	13.8584266321494	NA	15.7383703044369	15.3033561728221	NA	15.2059722645385	14.3554946139852	12.3830269219361	15.1251339378207	NA	NA	NA	NA	NA	NA	NA	NA	12.5432097228029	NA	NA	NA	NA	NA	13.5019569172774	NA	NA	NA	NA	NA	NA	NA	NA	NA	14.5067979430043	NA	15.3881863341686	15.5922986497465	NA	14.5530453290801
BDP1_S1883	16.0884916811316	NA	NA	15.7095582725908	15.4502786931558	16.1421633395848	16.0515631958082	15.5991766366801	NA	15.5249990952039	NA	15.9972047376926	NA	NA	NA	16.1806050331916	15.6134128339369	15.9717833580317	16.1727304468432	15.8759568274484	NA	16.1308820659946	NA	16.4232826023473	15.8332982803358	15.9568794461927	NA	16.0380746287864	NA	NA	15.9934792569505	NA	NA	15.8316777278668	NA	NA	15.7638345614895	15.5089957388754	16.0066254069959	16.3172391993398	NA	16.1401229305071	16.1174125091111	16.2005928487803	NA	16.3997405450314	NA	16.1778171986415	16.7615108151759
BDP1_S2451	13.535389432458	13.3980016019354	NA	13.4805223084531	13.7278367216088	13.487663853377	13.6517780048685	13.5763076935649	NA	12.9921952639119	13.5281608286052	13.5070289184479	13.7027063672143	NA	13.6625509158719	13.3124439929621	13.5152673755485	NA	13.7395907945873	13.9109079978534	13.6251175242064	NA	NA	13.4622886281239	13.0745468333386	13.3594355058941	NA	13.390804533218	13.322989747181	13.3581401798497	NA	13.2302125454327	NA	12.9696967724475	13.5027295955567	13.4602464424084	13.3568785596057	NA	13.3696096345085	13.1556410510495	13.4680448558981	NA	13.5858862647014	14.0072075304516	13.753848306179	13.4059501174631	13.7267241913803	13.6495435242394	13.7239900846054
BDP1_S1524	15.1495090103429	NA	NA	14.919368549123	NA	15.2316706183763	15.3235365025713	NA	14.5054399852361	NA	NA	15.173795253607	15.4686601186936	NA	15.1812327024401	15.4992690744785	NA	15.075750738887	15.248973688686	NA	15.3630659649063	NA	NA	14.9103298404157	15.455907114151	14.6341923276129	15.4028922677047	15.5549251444804	NA	15.385896406845	15.4220045603587	NA	NA	15.6777161392179	NA	NA	15.3969150977749	NA	14.9410806046396	15.5768328107264	NA	15.2493455742623	15.1766669462245	15.0542635033626	15.497364250786	15.4216955511347	NA	15.0628702626765	NA
FAM83G_S760	19.9797337610161	19.8554359697211	20.2089669243345	20.4477476782774	20.1532813614162	20.5496582625635	20.3302547243826	19.9657693082179	20.3513516027263	20.0060369967494	20.3279889777496	20.3056475741763	20.5856388220351	20.2521983671726	20.641600981886	20.315868066898	20.4073899941791	20.4839010213577	20.2176019919693	20.063158161738	20.449173940849	18.3260619882988	18.0453837236027	18.566105724551	18.6602455591198	18.5423933837976	18.5828388871309	18.6598737719512	18.1879908377032	18.9545006905265	17.7613469586777	17.687590052715	17.5708324384066	18.7961665690079	18.1369808950852	NA	18.3439204788434	18.3922268430962	NA	18.4621631890814	18.2543163065533	NA	18.7958136532027	18.8009311743534	18.6769886267995	19.0078168099603	18.8528549036894	18.7848653706437	18.7437241313207
FAM83G_S4	19.9245074395255	19.2950778202452	19.655700641214	19.8410912909545	19.2058153753621	19.9537435320116	19.6367042920357	19.5749785436361	19.5099474944329	19.4267148090219	18.9410624666621	19.9211818104498	19.7963666971272	18.9717519956165	19.8372736041973	19.3585813013375	18.8811770554553	19.7509671125627	19.8361788128546	19.4341875161603	19.9398229230209	19.1103088148418	18.946931508185	19.5378445201128	19.6953087741307	18.8542109281065	19.7055618287632	19.5468274479428	19.0179168532392	19.8957238092772	19.2265459749161	19.1621820322524	16.831983683492	19.266559780013	19.2575093413442	19.9261670849539	19.3007231174436	18.8672660936672	19.7160150979955	19.4164132962231	18.7758578518262	19.6413888426496	18.610476313398	18.3881836674962	18.8897268614093	18.4413424308969	18.3439729367956	18.8993014848578	19.0658543691843
FAM83G_S356	19.6841355311958	19.34098966633	19.4747192646841	19.4138919533313	19.2164098642079	19.2846437928274	19.6005136894553	19.2955107614811	19.7079565140758	19.4642115037814	19.1870211389483	19.4859886374535	19.7355745698071	19.0105765307796	19.5173814442597	19.6708247116146	19.3216505717885	19.3546903162002	19.4424008790796	19.2628877793677	19.5348092730793	19.5657440666132	19.0674055673909	19.5713073498736	18.2326698010874	18.6070194306675	19.1482445004091	18.3793571417021	19.0579235282619	19.3001393502546	18.8513548650758	19.1445784208463	18.6220290998319	18.0896654033981	18.8548903100155	19.2471761292451	18.9113348175322	18.7902764835535	19.195154209284	18.2497115935385	18.8931986753438	19.3340909757098	19.0388923633598	18.6597817628934	18.7071835052283	18.6806700761924	18.4557165378154	18.7883334936952	18.8402682493196
FAM83G_S127	19.4231877937188	19.202695416443	16.5437470172517	NA	17.6774913944165	18.5655890106066	18.7111710914082	18.2187798918859	17.1538356474392	19.368916504176	20.0020641022854	17.0590279596551	18.441995210233	20.1125236394377	17.8562188882899	18.3833446779426	20.1052844147345	18.1727212070241	18.2241898054916	18.1653702903343	16.688885933589	18.378097120841	19.8875632821102	17.9708085427391	19.1200004976654	20.3293205893018	16.7616231765615	19.1382488275397	19.0178035915117	18.1032973568924	18.9997507252113	18.8305932263039	20.596621557513	19.2434649706819	18.2987972499848	16.8800958238082	16.9926010813997	18.9294672633871	16.7657610142816	16.8502494958181	19.9971386021384	17.0592979879025	17.1961675232398	18.5569613598224	17.4883463436012	18.202077507282	19.2604049001241	15.2904969513508	17.6148602929406
FAM83G_S634	16.4720778176154	18.9686642248485	17.2579956863092	18.2560801596746	18.4773227323036	17.6304172787858	17.7245376484787	18.9409891619061	16.5685591367837	16.3503544635363	18.6101943291263	16.9995317013369	17.451667792319	17.7374073112092	17.9184387953115	16.2588737357109	18.2543326859317	16.1646197656521	17.0429971517416	17.1990980995116	17.6129468870027	18.1301913155202	18.5142363320207	18.435257220566	16.2759236491151	18.4853325119799	17.2231138089641	15.8892541020927	18.842050049797	17.7265399269152	17.3924253015814	18.3958992702095	NA	16.0957535707267	18.6474830147132	16.9895495432503	16.9657629185695	19.1893690558216	17.2927815416203	17.8361949607879	18.7427994310195	17.6683236677759	NA	16.5158035250691	15.3321412338488	NA	15.6979500160115	15.4162266536899	NA
FAM83G_S650	18.6404554906509	19.3787275372258	18.51340254325	18.400197903074	18.6586137467963	18.2668285936052	18.3234754773881	18.6317697575836	18.517001899356	18.3649207347024	18.7580672503165	18.630366322985	18.4535021355441	18.6511655561984	18.498287469089	18.454557261785	18.8701811689939	18.5579914447045	18.4554371555516	18.4924146970048	18.230322084658	19.4700599352134	19.5921091155913	19.2863684839136	19.009071811894	19.3371455762834	19.5040821594053	18.6645290175141	19.6704185810941	19.0757507865602	19.5935377160523	19.9372554079917	18.8786534053537	18.8964164843627	19.6491545179145	19.5967545494085	19.7258860965218	20.0786644256466	19.7523687776755	19.2360542886738	19.5504097819149	19.5299255220236	17.7231459395341	18.3796397669095	18.4907377348885	17.9126903024614	18.1009357330669	17.9418082738362	17.8079291539577
PALM3_S375	19.2335444884416	19.3008291059763	19.5672641234907	19.4107821700256	19.2123802316089	19.3658818852164	19.529567539469	19.1531621542881	19.5363783890855	19.2672507564818	19.0870052388146	19.6103576005056	19.5002364851998	19.004123498741	19.7032976610284	19.4935326387694	18.8756945786231	19.4436325612865	19.4915610548568	19.12921888406	19.4286215347973	18.1482535789792	18.1922216938877	17.6941083118953	17.7949687496105	18.0221191843887	17.6193482140058	17.9980089082037	18.3249796343618	17.6847738720339	18.071164416132	18.2863293579218	14.0469321456592	18.2013513561104	18.002062913591	17.6096966423571	18.2610270662754	18.0165738803177	17.8906485728905	18.1208355074601	18.1515851232256	17.7868860932813	19.1960537833274	18.5684827366548	18.8767707620286	18.7205577935355	18.0211201732457	18.5179984598367	19.0013406371217
PALM3_S124	19.1906435351047	18.9706404131059	18.6893951583169	18.8414776594845	19.166831390363	19.6428020977342	18.5317170077725	19.2260067488818	18.9130001479671	18.3914764845141	19.7061095824817	19.633802737047	19.4455182672371	18.9663178120947	19.4948808993361	18.3612728075493	18.9895365410249	18.84581928229	19.7215048728655	18.9552142018076	18.6025751562989	19.4366804795176	14.2823282889021	17.6217600845172	17.8361124539682	18.3370828839774	17.8762503793722	17.7313486429977	18.938537634291	17.7548603642928	18.4153477715397	18.2981016133373	NA	19.2947645516826	18.4194781599476	18.0527371455276	14.326582646257	18.4292008803409	NA	18.9434596413268	14.8355275726246	18.8284862330164	18.3552932669552	17.7670569666739	16.8136484790317	18.024256363938	17.0497138701709	17.326327285029	17.1402571734933
PALM3_S303	15.8982812867184	NA	15.578737727831	14.9171408862006	NA	15.7567452474078	15.456025707802	NA	NA	16.4086342589018	NA	15.4574492762698	16.6502787556596	16.5228581516603	15.8233048009609	16.4496505877964	15.0607547169308	15.7725249150671	16.6901284596514	14.4927016554249	16.1412146404409	NA	NA	NA	15.8407995139052	NA	14.537850827033	15.4838656339454	NA	15.2958921862183	14.830028420447	NA	NA	15.5853913498711	NA	14.7461079825711	14.5851276918321	14.0588608053311	NA	NA	14.2484458408819	14.9032688248318	NA	NA	NA	15.7811889798216	15.548131267582	NA	15.0899332568107
PALM3_S260	16.6537666838334	16.2501699105724	16.6339821881501	16.8233621698308	16.2492044936241	16.6679515037213	16.8638749216913	16.4546586069532	16.5653057823142	17.0240388649474	16.2372904032133	16.605001996171	16.8415038082334	16.2464286651692	16.8441273168352	16.417143111198	15.986979504449	16.8039384941437	16.9145401751889	16.8276857318166	16.82322867023	16.4215604716659	15.644958811496	16.1929233354451	16.3655314938732	15.7459044094203	16.0393111370937	16.1636985306454	15.7246692494582	16.0589395578013	16.5269595013521	15.8009974926782	NA	16.4897177783633	15.8493335069088	16.1932917499301	16.6367859411498	15.9303873657238	16.6505018916536	16.2646991874135	15.9512299124432	16.1011040091277	16.0923183948515	15.1091515152175	15.5419780904489	15.9761816459292	15.1548881428193	15.7225750052659	16.1273257880116
PALM3_S143	20.4374697622055	19.1210936713127	20.3084644506666	19.7256359251581	18.6266229852553	19.9476215496722	19.9586550099893	18.4987821887639	19.6380578994654	20.2658160603932	19.1252470349392	20.4704727048332	19.5745838210567	17.5931978701547	19.4565341579325	20.1158693743933	18.9932374730666	20.2784635293695	19.4371020491512	18.2914869906028	19.5539952151956	20.0731112962749	18.9405477495175	20.1218902210858	20.054132235946	18.5798466937748	19.6627658090006	19.9572561532025	18.9723149905915	19.5297239850001	20.0212616101147	19.1128462670859	19.1889503510074	19.9448145957623	18.740623399102	19.4176211042967	19.9190176202108	19.0343116133315	19.9219487268838	19.8617118562815	18.6958256566146	19.3281684531779	20.2372401834857	17.8334466602069	19.7353446234843	19.4023645638157	17.2230289880784	19.1050026065965	19.5484063265791
PALM3_T151	18.1110705799979	20.3410544657696	19.44257099388	NA	20.714035640718	18.1025451640098	20.0266250780812	20.4813603611527	18.6663798369664	18.2001540830138	20.433223858112	19.5024676038424	19.9278476436235	18.6371662464813	17.8137630024198	18.6248549283064	19.2688314702812	19.3008462499003	19.4258666808788	NA	18.9970414406958	14.8060742400888	18.2408858352296	17.0205074698465	14.6310808781146	15.362726383114	17.4215146321131	17.3652438085782	19.8875763180386	13.878973582901	NA	18.8134359676758	NA	15.0963728644883	18.155644993113	NA	NA	19.1250074703375	NA	17.8962728801477	19.6765891825	NA	NA	17.4572892932948	NA	14.0981205833166	18.2986286788886	19.1254740621693	NA
PALM3_S420	17.5912912893541	16.8845007579709	17.8606069249223	17.1372230381443	17.0874117394542	17.8754597788833	17.9435998796094	16.7069869198645	17.1251741335631	18.2870213217722	17.2913405238208	17.7300082101873	17.9789832522316	16.9770253621368	17.6099331219507	17.7652484880397	17.4134553189475	18.1004472727041	17.8802667506041	17.1679466758702	18.0846894091304	16.3449403605336	17.160060585805	15.4974909307385	16.8471060566631	16.5756431151798	15.9725377856098	17.139861121608	15.5186540256054	16.585522847169	16.515209146323	16.2829006537488	NA	15.8847872602975	15.8911264459385	16.8157478802581	16.9092970529488	16.9081755483037	16.3612273960753	15.8831657898651	16.2749885788304	15.9774216555402	16.9648712526526	17.1423987675524	17.9507891839648	17.1819277427278	16.5789962606064	17.3278735789958	16.9446250867191
PALM3_T412	NA	14.4842554739918	NA	NA	14.0804005946678	NA	NA	NA	14.7243181377764	NA	NA	NA	15.5568725228563	15.4622476463787	NA	14.6636662271572	NA	15.5474404921841	NA	NA	NA	NA	13.8059638613491	NA	NA	NA	NA	13.9926160803921	14.8333396635402	NA	12.5476315081265	13.0500368489532	NA	13.8697031308827	12.5349064241704	14.6022234505153	NA	13.5193130907224	12.3133650964636	13.8219187710316	12.8391351623681	NA	14.2484403017986	14.6122371858982	NA	NA	14.3815115637208	13.0306937135693	NA
PALM3_S439	19.8573160407949	20.9208304500028	16.1501139501225	20.4107832556996	20.7884062201852	16.1924694687079	NA	16.2884220040125	20.1030262950578	16.5736502906476	20.4230043345651	20.510480647517	19.964666982961	19.9779499605039	NA	19.8451029356843	20.1060754179133	20.3549816641664	NA	NA	20.1010930086776	15.5204477169573	19.0584646255018	NA	14.7417805095228	NA	NA	14.6798847142042	NA	NA	14.2632725645211	20.0280836507061	19.6617324401428	18.932471750944	NA	NA	14.9497270843491	NA	NA	15.2451373925434	19.7809277651975	18.8101737590624	20.3652433613868	16.3844049655216	NA	19.8666580777212	NA	16.0024029621327	20.3006229571533
PALM3_S436	14.9457634136701	16.0452952305366	15.0492838556433	14.3254227040439	15.1300232045009	14.4415565987017	15.7049198652221	16.0532713569752	13.0407642634203	NA	15.4903620991454	14.9591290369818	14.1069059625738	15.5806181897113	14.773612397457	14.0716414306676	15.0499382305342	14.360077716898	14.9028912696474	16.0742757195315	15.0072643168564	NA	NA	NA	NA	NA	NA	NA	13.7129719608917	NA	NA	NA	15.2229678969544	NA	NA	NA	NA	NA	NA	NA	NA	NA	14.6957781478829	14.8136456638806	14.6274527783013	NA	14.629623611033	14.2869998405986	15.0555057444706
PALM3_S544	14.7969126162112	14.7273109465864	NA	NA	NA	13.5008092121361	13.8675521217598	NA	NA	14.6972486733279	14.9510411390167	NA	13.9912990748455	15.4778033485946	NA	14.1918402935471	15.1027218588986	12.5657225316199	13.4353469850947	NA	NA	13.3789340528082	14.720093135895	NA	13.9532897845561	14.984055023087	NA	NA	NA	NA	13.0653825448711	NA	NA	NA	NA	NA	NA	14.3289749987841	NA	NA	14.1561760687626	NA	NA	14.2180155714446	NA	13.9240094260754	14.2949092807731	NA	13.7758512232429
PALM3_S525	12.8956824234701	NA	12.9092665942361	NA	NA	13.0523562942117	NA	NA	NA	NA	12.6080367440066	NA	NA	12.6165473725722	12.8538414153447	13.0508595484001	12.7449587795487	12.7785535746497	NA	NA	12.3764856182509	NA	NA	NA	NA	NA	NA	NA	NA	NA	NA	NA	NA	NA	12.0232772124885	NA	NA	NA	NA	NA	NA	NA	NA	NA	13.1540586461992	NA	NA	12.7791778912951	NA
SOWAHB_S166	15.5118772819601	14.8478836241804	16.2474500603325	15.6550385948834	14.6553211957125	16.1537901106148	15.2557315929689	14.627656726186	15.9169430786264	15.2819714766223	14.7791535633484	16.2124539341799	15.0819627826196	14.4874582993107	15.9465181676698	15.3945507855442	14.7470388273407	16.162460411862	15.4361549854882	14.8110153107196	16.0958672031017	15.2106290298167	14.5320761108702	15.9262064564028	15.1561189244523	14.48233962708	15.6262362489651	15.3834638049316	14.4249995564436	15.7393343269155	15.2917617617097	14.4991689630478	NA	15.1672106330297	14.602051437242	15.4795606889993	15.3227728721161	14.2371507461688	15.8312452019351	15.2348114471427	14.5350160042122	15.686676493985	15.3411508475174	NA	15.1099044940464	14.6862265585097	NA	15.0061514867281	15.2148393125535
SOWAHB_S454	13.146092917438	14.1434114095369	14.4305550413714	13.503621527326	14.5303447180205	15.5041640778299	13.404767527229	14.5823483596614	15.3761180245426	NA	NA	14.2570262888133	NA	NA	14.8070811280534	NA	15.7476061836395	NA	13.2656757861939	14.1813065617769	14.6843285016071	14.8259762321987	NA	14.8436670789535	12.6441796342931	13.7990753766565	NA	13.3257493919642	14.3342769257695	NA	NA	13.7951634018841	NA	NA	NA	NA	NA	NA	13.6045197718842	NA	14.0430784920402	13.7592807662183	13.2298233233485	NA	NA	12.6100675145372	NA	NA	NA
SOWAHB_S450	13.146092917438	14.1434114095369	14.4305550413714	13.503621527326	14.5303447180205	15.5041640778299	13.404767527229	14.5823483596614	15.3761180245426	NA	NA	14.2570262888133	NA	NA	14.8070811280534	NA	15.7476061836395	NA	13.2656757861939	15.5716105037994	14.6843285016071	14.8259762321987	14.7458640798886	15.6827056137196	14.4462433345538	13.7990753766565	NA	13.3257493919642	14.3342769257695	NA	NA	13.7951634018841	NA	NA	NA	NA	NA	14.0938054850378	13.6045197718842	NA	15.3587835140529	13.7592807662183	13.2298233233485	NA	NA	13.7296265143529	NA	NA	NA
SOWAHB_S761	13.619026542353	13.8162345050692	13.1143436386573	NA	NA	13.0515693326586	NA	NA	NA	NA	NA	13.7663986552163	NA	NA	13.2617381455311	NA	NA	NA	13.3555974130277	NA	13.3425130711762	14.9951518955181	14.3393542727845	14.5794008761659	13.9641054128119	13.9625041629866	14.3483252537037	14.095841351958	14.1035257213007	14.3315942828849	14.717014687517	14.773470999696	NA	13.8663261943686	14.1938001316473	14.5454056796961	14.5332761624868	14.6533304442664	14.757624893408	14.1055095680907	14.411520024377	14.6053667962996	NA	NA	NA	NA	NA	NA	NA
SOWAHB_S742	NA	NA	18.1422563023551	NA	NA	NA	NA	NA	18.1072674596774	NA	NA	18.1270397301575	NA	NA	18.0693417071577	17.3634278189019	16.9998209163141	NA	NA	NA	NA	17.4912044027523	16.849517305849	18.0182472410466	NA	NA	NA	NA	NA	NA	NA	NA	NA	NA	NA	NA	NA	NA	NA	NA	NA	NA	NA	NA	NA	NA	NA	NA	NA
SOWAHB_S740	NA	NA	NA	NA	NA	NA	NA	NA	NA	NA	NA	NA	NA	NA	NA	NA	NA	NA	17.455611821453	NA	NA	NA	NA	NA	NA	NA	NA	NA	NA	NA	NA	NA	NA	NA	NA	NA	NA	NA	NA	NA	NA	NA	NA	NA	15.7035945150782	NA	14.9385508738372	NA	NA
SOWAHB_S106	15.6068585684198	15.8830349193347	NA	NA	NA	15.9998776178901	NA	14.1268431793347	15.7332224835772	NA	16.117481933923	15.537839277153	NA	16.4400770480524	15.8125121339893	NA	16.3729273176939	15.9379274766021	14.9222193816348	14.3636654183377	15.9703912113044	16.0547024116046	16.2399872813383	NA	16.2087065802748	15.9843624303245	NA	16.4088426592584	NA	15.7619159698766	NA	NA	NA	16.40739102765	NA	NA	15.3668038549482	15.2114912704916	NA	NA	16.375942142604	15.7184739697145	NA	NA	14.6753964716833	NA	14.7482233882829	NA	NA
ZNF316_S112	19.7066014757382	19.1517589604131	19.9087983090601	20.0107236273678	19.0344080100557	19.8979118727616	19.9727939484289	19.3084195049609	19.8074696640545	20.1112608725042	19.018163583141	19.9308095321428	19.7990733413747	18.9283060013063	19.7481913655998	19.7687726529708	18.9672299834524	19.7481402550578	19.9004248333655	19.0772577178501	19.7565873560758	20.0206462821133	18.9640524328884	20.0609341528931	19.7415210305277	18.7900058792139	19.725002655297	19.6970917565426	19.2150954745205	19.827867189443	19.7156522979668	19.0360249762875	18.4404025754785	19.8019523041118	18.9969130416266	19.7677989637241	19.8724591626781	18.9471746764259	19.7916665697768	19.9420759069763	19.1321022223106	19.8362152433709	20.4317208480768	19.5250292406493	19.9771569425797	20.0205944816312	19.2799507885319	19.9728160648794	20.1620488210227
ZNF316_S10	18.7015183404189	19.0313492375956	19.2193041896022	18.5078915631646	18.2223375710733	19.4410829890093	18.939653334415	18.8920155902771	17.9652074479766	18.8756164328415	18.9234139176558	19.3380741263027	18.6652456994328	17.7872397079953	19.215042311875	17.5482650468726	17.9011928433056	19.3622594298766	18.9237090300324	17.9898490966034	19.1618564533742	18.6308451142421	17.943500713694	18.7600722724936	18.8636314669174	19.3107584327645	19.2418931533994	19.2336065371294	18.1213970537273	19.4382212021183	19.358052145996	17.9381349843342	20.5093139645462	19.0229000315185	19.1061407034374	19.0426436466502	19.0260735465305	17.3675732131922	19.2743225012716	18.5992953623913	18.6654939641373	19.274184968244	19.3371419923846	20.075282708449	20.627728251704	19.6684052610983	20.7015715004413	18.774581776912	19.2435271827428
TUBAL3_S233	22.7701361865627	21.4864015960928	NA	NA	19.2733153269507	NA	19.4140570415108	23.9701430184263	NA	22.0575947099531	16.0006165889543	21.2287337833786	NA	14.8440002591348	23.2946370629635	16.7133352936809	17.617462655773	22.5220886476914	20.4883506723527	NA	NA	16.869517498639	NA	NA	16.7975026882169	18.1394336015676	20.9140380702547	20.3879681219759	14.9665378546084	NA	19.831508827277	16.9603152046739	22.2775772573768	17.4411613693316	20.3113023901706	NA	NA	17.1937987858787	NA	NA	16.4765272152547	22.3275836979795	NA	14.8206436920076	NA	NA	19.6014263596512	NA	NA
TUBAL3_S230	22.7701361865627	21.4864015960928	NA	NA	19.2733153269507	NA	19.4140570415108	23.9701430184263	NA	22.0575947099531	16.0006165889543	21.2287337833786	NA	14.8440002591348	23.2946370629635	16.7133352936809	17.617462655773	22.5220886476914	20.4883506723527	NA	NA	16.869517498639	NA	NA	16.7975026882169	18.1394336015676	20.9140380702547	20.3879681219759	14.9665378546084	NA	19.831508827277	16.9603152046739	22.2775772573768	17.4411613693316	20.3113023901706	NA	NA	17.1937987858787	NA	NA	16.4765272152547	22.3275836979795	NA	14.8206436920076	NA	NA	19.6014263596512	NA	NA
SMCHD1_S1974	14.5538803580312	14.5761861959216	11.4196994572661	NA	NA	11.494594184521	NA	NA	NA	12.9977112005731	14.9113680004394	NA	14.228035139216	14.4123115664511	NA	13.1859869484766	14.196863982004	NA	NA	NA	NA	13.8243098149976	NA	NA	NA	NA	NA	12.0455263981355	NA	NA	14.4380993094537	11.0783674493909	NA	14.3505393277017	NA	NA	NA	14.221965934199	10.9093620210163	NA	14.068723104532	NA	NA	12.6901613712213	12.7153471658268	14.3970334653646	12.16128072559	NA	NA
SMCHD1_S1697	12.3909281834211	12.7278856026955	NA	12.4209209828006	NA	11.7816763847471	12.5406920948445	12.3066117653772	NA	12.8778317359639	12.2513109139187	NA	13.112343112641	NA	NA	12.5788839878504	12.4987410472229	11.7849887007447	12.3592879696633	12.6816656278152	NA	NA	NA	NA	NA	NA	NA	NA	NA	NA	NA	NA	NA	11.2821213314157	NA	NA	NA	NA	NA	NA	NA	NA	NA	12.9900258845286	NA	12.2602180000206	12.7336133464257	NA	NA
CCDC85C_S246	20.5998111948353	21.1826569896681	20.3801468479376	19.9394436065074	20.6053224351945	20.6353652534721	20.5947678453981	20.9591064307684	20.3808327354198	20.1365355592756	21.067767451862	19.4330736781994	20.6369100384295	21.0727575318772	19.0372790653593	20.3758268795814	20.9693808328393	20.3071272903798	20.1644276941786	20.1850247614297	20.4421665714674	20.4649809077168	20.8230801637096	20.048924490204	20.0941809307021	20.5892197409083	18.722178151269	20.0843165002935	20.5849786150712	20.1496725827493	19.2754706203726	20.5815694936658	21.5074704518109	20.2036124911529	20.6921871729453	19.93297011394	19.0323173657931	20.3410616777595	18.3650592781194	19.731674598136	20.8861232767837	19.9807857693102	20.9981415039559	21.2368236261882	20.4132946604478	20.8797313288915	21.1743288157317	20.2056510882664	20.8276851668044
CCDC85C_S258	NA	17.0586465994871	17.0407107382902	NA	16.9793576052727	16.6405769769425	NA	17.1874965667491	16.9068682013534	NA	16.7893551206715	NA	NA	16.2822802191301	16.9065291712261	15.1632260698044	15.9643785447123	16.0203344047576	NA	16.4799135893396	15.7520957439283	NA	17.1995155161073	15.9481075657533	16.0576239129421	16.0571517970248	15.6418174864064	17.371373790035	17.2053499781218	16.4721888767541	NA	15.2492533363607	18.1084704002388	17.2675893958314	16.7640605491381	16.1015600846238	NA	NA	NA	17.0695885662851	17.3852553934722	16.9426908282923	15.5812875086425	16.5145007895577	15.7120525962796	15.4090015522313	16.0705232698604	NA	17.2156381479987
SAC3D1_S402	19.5895729321923	18.8374182357477	19.8472183007489	19.3814809333944	19.1095963523317	19.6867227870581	19.8367472252438	18.9086004356834	19.8260048455552	19.3429118097033	19.0661625927472	19.9835220729961	19.7557819971748	18.6996929120654	19.5622264625147	19.6353143582369	18.7302514101375	19.6270795417424	19.8310790343015	19.0197448168825	19.8480169860635	19.1378134584063	18.5830952435458	19.4594590563987	19.2081334952616	18.5535243128617	19.2931699241404	19.2873612142726	18.8891380616045	19.3647291881554	19.259751319656	18.6963674559169	17.9242777031038	19.3866652723424	18.7754310288789	19.2462514330853	18.9978594549639	18.4311311159552	19.3799583190178	19.4376945386914	18.899025203661	19.4006875032188	19.7287756819393	18.9700769316318	19.7711841071355	19.6505426958627	18.9811135880195	19.8834010848296	19.7279692150948
IFITM10_S69	NA	NA	NA	NA	NA	NA	NA	NA	NA	NA	NA	NA	NA	NA	NA	NA	NA	NA	NA	NA	NA	NA	NA	NA	NA	NA	NA	NA	NA	NA	NA	NA	NA	NA	NA	NA	NA	NA	NA	NA	NA	NA	14.2864578801941	14.0964189772681	14.6051018458267	14.6061646248741	14.1881009262984	14.1742455516419	14.8178604336181
ZSWIM8_S1130	18.5636269146777	19.1231259124477	18.8200315069666	18.6325197032751	19.0463385053269	18.5237698025724	18.6994977198499	19.6494590598136	18.3410833390109	18.3767361526173	19.1030338800888	18.7950284204612	18.5183426971754	18.8524032703379	18.5416866933798	17.6893121524946	18.8674825067994	18.754449674518	18.7105750788208	19.2011468670975	18.6328602837292	18.1452692943807	18.4490889792122	18.4740331048837	17.0504232681199	17.4327789642535	17.9384276394941	18.2952980359016	18.4585769809701	18.6251924002069	16.9117761639785	17.6862792487282	17.988751911887	17.7124750354377	17.9169900126778	17.5584769478695	17.2771647713881	17.7289857680213	NA	18.3407766849245	18.457313606162	18.666399605552	19.2020162850549	19.5034845083393	19.4497459137171	18.8574329093704	19.1486665421841	19.5222074347018	19.2997850991421
ZSWIM8_S1156	19.3018856452307	18.1123341973448	19.2210256753886	18.8720086645302	NA	19.076366599705	19.2216606644412	18.2939707728858	NA	18.9154082447505	18.3576063806274	NA	19.1749887189901	17.6732037295318	18.9979008704804	18.9206492032467	18.068407038626	19.2450963859072	19.0777395615378	18.0639876269494	19.1801878564966	18.814712799806	NA	19.3756927094894	18.6710523987782	17.717836646417	18.9156411455648	19.0471005642928	18.0258762350944	19.2759934258674	18.3050529078349	NA	NA	18.9328767017377	NA	18.9985038350763	18.2564478527976	17.5461206713496	18.7236140679471	18.9948776528692	NA	19.2112761060539	20.1105871580537	19.3741645244834	20.4154677351197	19.9630987851732	19.1511789074715	20.131560502829	20.1332466894559
ZSWIM8_S53	14.4844621142152	14.5894113109521	14.1652933669285	14.4474937932942	14.4310554721626	13.8653928136178	14.330532221558	14.2470651354959	14.1214543515531	14.3501598457666	14.7448821022513	14.0941322630497	14.3410480086074	14.8025268203189	13.8526510504237	14.3859105145585	14.5660874815634	13.9037869535744	14.1241737416001	14.960354063963	14.0100614417934	14.8267222891258	14.7923771397487	14.8516876753692	14.5194494678583	14.9232240588436	14.1586567130414	14.8570567037724	15.0610484503989	14.6104035628529	14.2494498897992	14.9148970677911	NA	14.3339300441099	14.7740581299044	14.9705269991795	14.3483079616629	14.9914602306933	14.0950219155221	14.7262729496736	14.7658240805578	14.2622833781573	14.6798824473038	15.2909065694326	14.6764779998155	14.1968888451627	14.999475227186	15.0622720120787	14.4081141218609
ZSWIM8_S48	14.4844621142152	14.5894113109521	14.1652933669285	14.4474937932942	14.4310554721626	13.8653928136178	14.330532221558	14.2470651354959	14.1214543515531	14.3501598457666	14.7448821022513	14.0941322630497	14.3410480086074	14.8025268203189	13.8526510504237	14.3859105145585	14.5660874815634	13.9037869535744	14.1241737416001	14.960354063963	14.0100614417934	14.8267222891258	14.7923771397487	14.8516876753692	14.5194494678583	14.9232240588436	14.1586567130414	14.8570567037724	15.0610484503989	14.6104035628529	14.2494498897992	14.9148970677911	NA	14.3339300441099	14.7740581299044	14.9705269991795	14.3483079616629	14.9914602306933	14.0950219155221	14.7262729496736	14.7658240805578	14.2622833781573	14.6798824473038	15.2909065694326	14.6764779998155	14.1968888451627	14.999475227186	15.0622720120787	14.4081141218609
ZSWIM8_S1092	NA	NA	NA	NA	NA	NA	16.9910335467025	NA	17.5736052288968	16.5633231052858	15.9374330684442	NA	18.6609099156438	16.6487733973405	17.0534367266833	17.5017749521657	NA	NA	17.5021314472448	NA	NA	NA	14.8882903079295	15.9371056814233	NA	NA	16.8461173601765	NA	NA	16.7390148999987	16.1147648133933	NA	NA	NA	NA	16.9526363122634	NA	NA	NA	17.7469672364013	15.6609194535047	16.7019714640152	NA	NA	NA	NA	NA	17.4611917262525	NA
ARHGAP32_S892	19.8576686428687	19.3731753883486	19.7116719282897	19.9621243592503	19.4344107837681	19.4968742698321	20.1585597973817	19.6974491858067	19.9523576993875	NA	19.7903432942561	19.5427093306968	20.2380106960151	19.7295641633284	19.6733511012773	19.6789959164231	19.4896102742756	19.3578701739548	20.2164036729102	19.4903247344294	19.7555872588474	18.2181016040231	17.8470815068871	18.140814311865	17.7635700180364	17.7703325127113	17.7033618042744	18.4815139369866	17.9810550955581	18.3393594627082	17.4635311324537	17.2250946685356	NA	18.2596222855499	17.6925075771667	17.9200253715691	17.2550559572392	16.9704101862784	17.609093931031	18.1401075366637	18.0568022388081	18.1592397510049	19.2850709726613	19.2891152590377	19.4432333179714	19.4540514956679	19.2317741390507	19.5494460390318	19.5146376859536
ARHGAP32_S952	NA	16.7082302825783	17.4228108819238	18.141831577673	16.8605745626405	15.9169647472488	18.3720682188396	17.0284226491919	17.9453335661054	18.0900337662737	16.795069070404	17.9461839237245	18.4081303004989	17.5905699746167	17.5073724817837	18.1928564859781	17.5423108964193	17.950398051241	18.2075249761506	16.8479089428113	NA	15.7257566732563	14.9055915083767	15.9186515484742	15.4584278797664	14.7838102241035	15.8927968756976	NA	15.0587568553883	NA	15.3603083473791	14.6677766887831	NA	15.7760911655182	14.8705744052585	NA	NA	NA	NA	NA	15.0807466661807	NA	17.4024770113569	17.4939728872612	17.8167758730883	NA	NA	16.9804739754958	17.2843024814624
ARHGAP32_S1820	15.2190434933998	15.449652987778	14.728342776667	15.7126087135197	15.6249337738601	14.8463845229256	15.6112076342527	15.7268734789618	15.1607777731353	NA	15.2688824653123	15.2624901648281	15.6313282458093	14.9241499326486	15.2867686271144	15.6945020086471	15.0596416564837	15.1003899671823	15.620066039721	15.6702565441972	15.1615915043956	NA	NA	NA	NA	NA	NA	NA	NA	NA	NA	NA	NA	NA	NA	NA	NA	NA	NA	13.1467076234072	NA	NA	14.3575913004322	14.3758433103463	NA	13.7423032544428	13.9176223886543	14.4271319330655	NA
ARHGAP32_S871	NA	16.1489414217726	16.9898048226033	17.1499006960199	16.5317898863481	NA	17.4775178194589	16.5981347469973	17.7403554936936	17.2335940170883	NA	17.075636956733	NA	16.7561966201428	NA	17.722486904657	16.3892942185741	NA	17.519777377864	NA	17.6519555345016	NA	NA	15.953705296152	NA	NA	NA	NA	NA	NA	NA	NA	NA	NA	NA	NA	16.6185155943421	NA	16.2989519241801	16.2343878300826	NA	NA	16.580428169847	NA	NA	16.6717025888135	NA	NA	NA
ARHGAP32_S709	16.5807650559222	16.6667368745872	15.9147823402029	16.9328624853369	16.4915924669139	16.2657192262083	17.1426923483164	16.8573814233963	16.3273457636411	16.5530747675422	16.2126879707032	15.8738728058044	16.4728083380777	16.462146344932	15.6963501231445	16.8972122400821	16.4126948362886	15.7524552584255	16.6731515716175	17.0580886314756	15.8086355679059	15.0547871849009	NA	15.5934485375039	14.4364754012016	NA	15.0883458898502	14.8355976300499	NA	15.3429334499974	NA	14.7706410174489	NA	NA	15.0761182847507	14.9136706185322	14.2248263699094	14.4236310457536	14.9312049777761	NA	14.9382769166781	14.998417361833	16.1541095465362	16.742994012361	16.3475772816482	15.9277645451905	16.5528964441338	16.1253389688582	16.2551199618602
ARHGAP32_S706	16.5807650559222	16.6667368745872	15.9147823402029	16.9328624853369	16.4915924669139	16.2657192262083	17.1426923483164	16.8573814233963	16.3273457636411	16.5530747675422	16.2126879707032	15.8738728058044	16.4728083380777	16.462146344932	15.6963501231445	16.8972122400821	16.4126948362886	15.7524552584255	16.6731515716175	17.0580886314756	15.8086355679059	15.0547871849009	NA	15.5934485375039	14.4364754012016	NA	15.0883458898502	14.8355976300499	NA	15.3429334499974	NA	14.7706410174489	NA	NA	15.0761182847507	14.9136706185322	14.2248263699094	14.4236310457536	14.9312049777761	NA	14.9382769166781	14.998417361833	16.1541095465362	16.742994012361	16.3475772816482	15.9277645451905	16.5528964441338	16.1253389688582	16.2551199618602
ARHGAP32_S1585	14.1046949528877	16.3575308471333	14.6887482525396	15.6750069752607	13.1594730307732	15.0004044170039	14.2983080734743	NA	14.6467666087246	NA	15.2025267181587	15.5909427108161	NA	NA	16.2747674578507	NA	15.2905973669183	16.2058826891434	15.5388029995506	NA	15.3302268057158	NA	NA	NA	NA	NA	NA	13.0977757842067	NA	NA	14.6394664245332	NA	NA	NA	NA	NA	15.4781334659225	NA	13.808639720412	NA	NA	NA	NA	12.3861145905444	NA	NA	NA	13.8634522119956	NA
ARHGAP32_T1236	NA	NA	NA	16.2648703734266	15.7476115148137	NA	16.4429961239892	NA	15.6699833714237	NA	NA	NA	NA	NA	NA	15.9482727139205	14.5251461991963	NA	16.7477295587192	NA	NA	NA	NA	NA	NA	NA	NA	NA	NA	NA	NA	NA	NA	NA	NA	NA	NA	NA	NA	NA	NA	NA	NA	16.0500089767122	NA	NA	NA	NA	NA
ARHGAP32_S1234	NA	15.664878779654	16.5102617409064	NA	16.7050750728885	14.8703550430109	15.3783457503099	15.9929945060078	NA	NA	16.0010749459339	NA	15.9444477548661	16.5615519104609	17.0319512298074	15.5291248585139	NA	14.7414318517455	16.966338281587	15.5751488033376	16.619692603407	NA	NA	NA	NA	NA	NA	NA	NA	NA	NA	NA	NA	NA	NA	NA	NA	NA	NA	NA	NA	NA	NA	15.4612013846899	17.5612439679935	17.6815422991491	NA	NA	NA
ARHGAP32_S1220	16.7124243153627	16.4988678000179	16.0408130481597	16.1390019424374	14.7055070562189	15.9192790869302	16.6055506759015	16.2877116748019	16.3802519628649	15.4298726080905	16.4978046314383	16.019824282126	16.2989920357182	16.6463227581326	16.4203374918846	15.8334875129358	15.9802565770098	15.6201919135747	16.6397564857165	15.8235961782333	16.1748274407292	NA	NA	NA	NA	NA	NA	14.5483238092083	NA	14.4628725013987	NA	NA	NA	NA	NA	13.9898940689379	NA	NA	NA	NA	NA	NA	15.6119805695716	16.1549836094346	16.4439857869923	15.8281568789368	16.5970764971528	16.4506080643266	15.9102773947367
ARHGAP32_S821	14.1760847808998	NA	NA	15.7391121695003	15.4971797126991	15.1773608927557	13.9654968208598	NA	14.4848285630071	15.1928220417805	13.5608820435582	13.5663842131393	16.1666383442497	14.8157625422607	15.5067384802692	15.4715458211959	12.9795397389326	15.0546189649637	15.8468398794368	14.9537569789873	14.4908751589424	NA	NA	NA	NA	NA	13.6162998620668	NA	NA	NA	NA	NA	NA	NA	NA	NA	12.6476708649126	NA	NA	NA	NA	NA	13.1860597864585	NA	NA	13.8242196862165	NA	15.0413954309339	13.486910072682
ARHGAP32_S587	NA	16.200101007919	17.3288549777942	17.2675018919261	17.1240142927302	17.5532124640583	17.1017990109779	16.8672719785133	17.4100218597692	17.2131447015184	17.7169947376722	18.1512174732155	17.3642843205582	16.867149857502	17.4390578787949	17.74084101025	17.447015324809	18.1143398219925	17.5498528790102	NA	17.6175628357281	NA	15.1240738735603	15.543312203569	15.3990917721016	NA	15.577321056873	16.0207087168964	NA	NA	16.0118387744604	NA	NA	15.9945657281975	NA	15.7243768903255	16.6807678200907	15.8827513491987	NA	NA	NA	15.0869789573739	NA	NA	NA	14.2381071555068	NA	NA	NA
ARHGAP32_S662	NA	15.2131752857149	NA	12.9898328205208	12.8633122688087	NA	NA	NA	NA	NA	NA	NA	13.6251260938833	14.2943015922191	NA	14.1044171051729	14.1678666360205	12.5759416838568	NA	NA	NA	NA	13.1377463910869	NA	NA	NA	NA	NA	12.7512206407861	NA	NA	NA	NA	NA	NA	NA	NA	NA	NA	NA	NA	NA	NA	NA	NA	NA	NA	NA	NA
ARHGAP32_S1203	15.9692504446033	12.3229720786091	NA	NA	NA	NA	12.2601626037694	NA	NA	15.4501380577069	NA	NA	15.015856324502	14.5176079046014	NA	14.8805651628177	NA	NA	NA	NA	NA	NA	NA	NA	NA	NA	NA	NA	NA	NA	NA	NA	NA	NA	NA	NA	NA	NA	NA	NA	NA	NA	14.6174272178587	14.4691851114419	15.470490812214	12.1575138797102	15.8006797528182	NA	NA
DISP2_S1252	14.0839395224937	NA	NA	16.1933406650242	NA	16.4022753948834	16.3548639626849	13.0028277232647	NA	16.3023615734103	NA	NA	15.8786337057278	NA	NA	NA	NA	13.9383025331832	13.9052992343501	NA	NA	15.4210265792063	NA	15.5933446078068	16.0932769786207	NA	15.678218048668	15.7006317221768	NA	13.7006895527169	14.112978290315	NA	NA	NA	NA	16.0730960555957	15.9985045547297	NA	16.5423623820048	15.3994429815674	NA	15.6962548207772	17.2506354917094	NA	16.9781437296445	17.2152496118477	NA	17.2018859615737	17.4231339752443
DISP2_S1151	NA	NA	13.3279415093425	NA	NA	NA	NA	NA	NA	NA	NA	NA	NA	NA	13.9405352524095	NA	NA	NA	NA	NA	13.7863454495009	NA	NA	NA	NA	NA	NA	NA	NA	NA	NA	NA	NA	NA	NA	13.6645472189858	NA	NA	14.5385366683984	NA	NA	NA	14.3425953758783	NA	NA	15.1677238585224	13.9017048650673	14.6934405401801	14.4528966272655
TBKBP1_S335	NA	NA	NA	NA	NA	NA	NA	NA	NA	NA	NA	NA	NA	NA	NA	NA	NA	NA	NA	NA	NA	NA	14.5586706448266	15.2737945225964	NA	NA	14.4025693006524	14.5329192459958	15.3263113178039	14.5890744351929	NA	15.1355340569113	NA	NA	15.2754393386719	15.0713805295526	NA	14.9392193862726	15.3182308244429	NA	NA	14.5733291553498	NA	NA	NA	NA	NA	12.3996436260017	NA
POM121C_S190	NA	20.0389730035173	NA	NA	NA	18.4863407241458	NA	NA	18.609440035872	NA	19.5345702126105	NA	NA	NA	NA	18.5195989617994	NA	18.3366472682087	NA	NA	NA	NA	NA	17.9095192835262	NA	NA	17.5987525604095	NA	NA	17.5199276318376	17.9679165575487	18.748090172698	NA	17.0772900601765	NA	17.6902582556412	NA	18.8797330129715	NA	17.7922843882976	18.3208433699387	17.7092027774682	NA	19.146766370324	18.2538763925453	17.3509549098501	18.8575373338157	18.2523515873425	18.1332535468742
POM121C_S186	NA	NA	17.3666862401811	17.5099165614019	19.0563447486242	17.317809564561	19.0279729204405	18.4038407084646	NA	16.9836947294904	18.3098142433915	18.9387930703746	17.52363821428	18.1818109202588	17.8189013840202	17.3199307121738	NA	17.1839182717129	17.5845649199721	18.1794438023116	17.2495825265998	15.8938095680065	17.6267177633138	NA	NA	17.465708528211	NA	16.6980043988591	17.4411935993963	NA	NA	17.6507467152922	NA	16.8470288340692	17.6610154249296	16.6456538963878	16.8757972191574	NA	18.0099182308365	17.4292111283982	17.3467099085759	16.7124424577605	17.1969801335262	18.1508605221899	18.6172461907732	NA	17.8511666271662	16.2122266563414	NA
POM121C_T424	NA	NA	NA	NA	NA	11.9356779542006	13.8459418384927	NA	NA	13.3138041028685	NA	NA	NA	NA	NA	NA	NA	NA	14.0833452810763	NA	NA	13.7247261024267	13.5273359712796	NA	13.9007861417307	NA	NA	14.3766732281318	NA	NA	NA	NA	NA	NA	12.910140562481	NA	NA	NA	13.9878618873474	14.0095817369895	NA	NA	14.6773334381993	NA	14.6953294916378	14.0400981886487	NA	NA	13.4583531121356
POM121C_S2	16.931452778992	15.0433739637917	15.8061351831263	16.8807596137164	14.9125114155636	16.3529218635168	16.9244592599359	NA	16.6999063014788	16.9346707647062	NA	15.6813948430035	16.9981000684394	14.7989954367255	16.6763912548473	16.7918337270863	NA	16.8670643558798	NA	14.7356422935424	17.0056882945547	16.4921131347435	16.2118368397018	16.0081791032287	16.2426348034392	NA	14.0727159826668	NA	15.2655865442277	14.0836940541258	15.0416703650327	14.9103660942182	NA	16.0820496971288	13.1286100753799	13.8940738188417	16.4069356702483	15.25444225221	NA	16.1115143322803	14.4992650184106	15.4654224626476	17.0511795726899	17.1821377039171	17.4749295889032	16.2134448914559	16.9676811674235	17.0540672327355	17.0139097401248
POM121C_S246	NA	NA	NA	NA	14.2312204472666	14.8838548162387	NA	NA	15.2132189416727	13.2152473107691	NA	15.2647251599339	14.6971507928038	NA	NA	NA	NA	NA	15.0148725066526	NA	NA	NA	13.3209363943294	NA	15.5843798552844	NA	NA	NA	NA	NA	15.9860671209754	NA	NA	NA	NA	NA	NA	NA	NA	15.0924474756516	NA	NA	NA	NA	14.6238676431013	NA	NA	NA	NA
POM121C_S325	17.5326869162488	15.5020323036663	NA	15.5827507762956	15.9258229198235	15.0685887755521	NA	17.1722908570413	16.708263395841	18.290321033828	16.8815928552055	16.9772754367591	16.8699987745041	NA	NA	NA	15.6735734316214	17.5698059076038	15.7432446930132	NA	16.8772220925652	NA	NA	16.8684348930065	14.768745754961	16.2389074872972	16.4930863407708	15.8229005277917	NA	15.3613848225758	15.8876888965373	NA	NA	16.5515765184562	NA	15.5900178136999	17.7916963087313	NA	14.7052694503626	NA	NA	15.0848541586511	NA	NA	18.6618481868919	18.077929719232	17.5158293570021	17.0670721843416	18.3585178070868
POM121C_S328	17.5326869162488	15.5020323036663	NA	15.5827507762956	15.9258229198235	15.0685887755521	NA	17.1722908570413	16.708263395841	18.290321033828	16.8815928552055	16.9772754367591	16.8699987745041	NA	NA	NA	15.6735734316214	17.5698059076038	15.7432446930132	NA	16.8772220925652	NA	NA	16.8684348930065	14.768745754961	16.2389074872972	NA	15.8229005277917	NA	15.3613848225758	15.8876888965373	NA	NA	16.5515765184562	NA	15.5900178136999	17.1852472021953	NA	14.7052694503626	NA	NA	15.0848541586511	NA	NA	18.6618481868919	16.2804642091326	17.5158293570021	17.0670721843416	16.5056386887321
POM121C_S355	11.4389664206529	NA	NA	13.945957486894	14.200549157832	13.0623243862736	NA	NA	NA	NA	NA	NA	13.6245111257746	14.4878070896389	14.347617546899	12.5285479411188	12.856244874822	NA	13.245855535434	13.7994122729305	NA	NA	NA	NA	14.2556877442031	14.7184406502229	14.3916459685903	13.1692102068602	13.5791601725368	12.8258321395293	14.2590961814074	12.8369802031284	NA	15.0547540040428	15.5379888314859	15.0849109743426	14.5740458956397	13.6925190154278	13.8214020158306	14.6257088238986	15.023566095565	14.3953844220353	NA	NA	NA	13.9846127310739	14.3918449564757	NA	NA
NEURL1B_S271	15.2288995673006	NA	15.4593200116786	15.6181878061403	NA	15.539315753882	15.2708144796779	14.897685234687	15.0184349848483	NA	15.4618244780479	15.4928576621412	15.2741051627427	NA	15.2846051379668	15.5126795011331	NA	15.8316323858696	15.2438059960308	NA	15.2064738476037	NA	NA	NA	NA	NA	NA	NA	NA	NA	NA	NA	NA	NA	NA	NA	13.06249443655	NA	NA	NA	NA	NA	14.7133355555864	NA	NA	15.3627868876271	15.0702260443216	14.7517946263349	14.9320518325637
FAM171A2_S789	NA	NA	14.9175740177008	NA	NA	NA	NA	NA	14.7485238677017	NA	NA	14.8656004865067	NA	NA	NA	NA	NA	NA	NA	NA	NA	NA	NA	NA	NA	NA	NA	NA	NA	14.640373316306	NA	NA	NA	NA	NA	NA	NA	NA	NA	NA	NA	NA	16.6887558917761	12.4008475440007	15.7476901066625	13.2457360685134	NA	13.4360243949858	16.6098759838194
PHF20L1_S584	NA	17.1954735384381	15.3834919025167	16.4406991121588	17.2477652112946	16.1217239733833	16.5601101896106	17.6576191077493	NA	NA	17.3821936481127	15.651936834871	15.5615126566415	16.9647782887051	16.3331985460655	NA	16.7964250652599	15.7815292115145	16.4684002731306	17.958368540279	NA	NA	NA	NA	NA	16.5423342306873	NA	NA	NA	NA	16.0176409378197	16.6645329277398	NA	NA	16.7494063375982	NA	NA	16.754738718376	NA	16.3989396887588	NA	NA	NA	16.8120657200491	NA	NA	NA	NA	NA
HACD1_S30	NA	NA	NA	14.4371670315296	13.2357294523023	14.7032676175814	NA	NA	NA	NA	NA	NA	13.3901148796064	NA	NA	14.5004264008542	13.5490025237677	14.7990983078303	12.780722793575	NA	13.1923833348393	NA	NA	NA	NA	NA	NA	NA	NA	NA	NA	NA	NA	NA	NA	NA	NA	NA	NA	NA	NA	NA	NA	NA	NA	NA	NA	NA	NA
ESPN_S342	NA	NA	NA	NA	NA	NA	NA	NA	NA	NA	NA	NA	NA	NA	NA	NA	NA	NA	NA	NA	NA	NA	NA	NA	13.3154067527402	NA	13.8051110796184	NA	NA	NA	14.9351404171068	13.2614369366962	NA	13.301683435551	NA	13.7186266679067	15.2056001671922	14.1795029138055	15.9657006498524	NA	NA	NA	NA	NA	13.6050982256721	13.731414457336	NA	13.5258433543947	NA
ESPN_S338	NA	NA	NA	NA	NA	NA	NA	NA	NA	NA	NA	NA	NA	NA	NA	NA	NA	NA	NA	NA	NA	NA	NA	NA	NA	NA	14.1834370036986	NA	NA	NA	15.119599283388	14.0563924798942	NA	13.8828570910948	14.671873815193	14.4492859717246	14.8653792053887	15.0838438226268	14.6599091011632	12.7553944602921	NA	NA	NA	NA	NA	NA	14.4860231104016	13.3348380743138	NA
MYO9A_S1733	17.0640891475283	16.8467994329683	17.873794584728	17.4032248841802	16.7138168577194	17.7350213051342	17.3506618244788	16.9223355386053	NA	16.4849617833382	16.7873781314037	17.8359590348444	17.3414433853038	16.3712968004618	17.5903451273738	16.7533929473547	16.7523707761892	17.7141801898179	17.4488243707259	NA	17.740695443579	17.6864254146528	16.8188815735273	18.0205310627129	16.9955289993295	16.476495846662	17.8541429051161	17.3129289407225	NA	17.7849458178738	17.038806393087	16.5943956286807	NA	17.4571764905973	16.7866384137277	17.7655623532588	17.4032990882239	16.8133356907128	17.7550755564106	17.6465792075642	16.8875923809206	17.8573156379911	18.1124895447958	17.2663420590731	18.1501683377214	18.022640468208	16.942822723347	18.0873298473318	18.080952391544
MYO9A_S1299	16.2677458406304	15.8474006975744	15.9576689650917	NA	NA	NA	15.7761338441038	NA	NA	NA	NA	NA	16.1455638841483	NA	NA	NA	NA	15.9703585134359	NA	NA	NA	15.2929121974691	NA	NA	NA	15.1585651965909	NA	NA	15.3949561787657	NA	NA	NA	NA	NA	15.2608042061875	15.6238334041657	NA	NA	NA	NA	NA	15.7987589845074	NA	NA	16.6952608332396	16.0268801334135	NA	15.8680108054016	16.0520220082214
MYO9A_S2425	16.4317149885795	17.3817513715735	16.4412821720633	16.1840523801914	16.9895584680727	16.1523800107802	16.3176576335187	16.7270112957805	16.258784997605	16.0615560340108	16.9677988313179	16.4550227109026	15.835999776105	16.6000040842326	16.5906111168259	15.8410113080303	16.8114922830541	16.3581859518998	16.5134306153402	17.1918336796573	16.2693542931104	16.0677622013174	15.2235246506107	NA	13.9015631504519	15.1853196882671	14.9987485978861	NA	15.6992128454396	NA	15.3099800101041	15.9320700863394	NA	NA	14.9574054657027	15.1744656098057	15.2504449620148	14.9828120460163	14.3848466445619	NA	15.3217048591566	14.9444912288154	16.7348472084813	17.6462621549007	16.5445403150185	16.5954997937715	17.0363442377017	17.0376564410486	16.8337420947767
MYO9A_S1230	13.6105409833785	NA	14.1825069688289	14.385894572681	13.4587566724163	14.4211087567934	13.8060685992848	13.6365947415592	13.6405831283267	NA	NA	14.3243240941386	13.656061959632	NA	14.2306814414072	14.3081314326479	13.4845066249507	14.1940249706733	13.9297596874957	13.0527762097399	14.3221620718937	NA	NA	NA	NA	NA	13.2757435796531	12.4728965495587	NA	13.3425087798814	NA	NA	NA	13.3045313542315	NA	13.1759302641483	13.0892638674518	NA	NA	NA	NA	13.0862378674476	14.0912798046924	13.3298979949821	14.2854997767202	NA	13.1108287247734	14.3456400312883	14.7255751232555
MYO9A_S1358	15.0846214711554	14.9104937473001	15.7684351134823	14.9878628446719	NA	15.2278072834018	16.0456600370837	14.2369813537457	15.5304788153937	15.7546808676707	15.1668833812976	15.7769908930571	13.7097250132814	NA	15.1896373740883	15.422157440126	13.9437226578396	15.1785558345899	15.5633806851453	NA	15.3992397113372	NA	NA	13.4178251537321	NA	NA	NA	NA	NA	14.2516344991776	NA	NA	NA	NA	NA	NA	NA	NA	NA	NA	NA	14.4178691642699	16.4273628773426	14.7872582019377	14.5399706958752	15.2658943749227	14.3253609519559	15.2941236008503	16.1461216838393
ZBTB42_S328	15.9344518134016	15.8438634231029	17.1578673357001	16.9717721822416	15.5214868310421	17.6305149735314	17.0534380449782	15.6147312349052	16.9782234697397	17.7592695681168	14.9245968829324	17.2689813951414	15.5253313936172	15.4211106929885	16.9160672333386	15.8428295619516	15.1051212280089	17.2522530366902	17.0416163855093	13.6737840761688	17.359196418386	13.9665575158649	13.928799081824	16.3156657200787	14.9757138466092	NA	15.8273008995476	NA	13.5534504167081	16.4700797454292	15.2197201367256	13.6811112430647	15.5474723325893	NA	14.6464497051717	15.8777904762458	15.2420189757588	13.7667984340049	16.5683989270054	NA	NA	16.1557147101317	16.0285847469621	14.3393927901176	15.4957673102894	14.0061734975784	NA	15.6852694118337	16.2856006438577
C2CD4D_S128	NA	NA	NA	NA	NA	NA	13.6120994523167	NA	NA	NA	NA	13.2504577869061	13.8777256156997	NA	12.6680267177578	NA	NA	NA	13.2533787824477	NA	13.2919916959236	NA	NA	NA	NA	NA	NA	NA	NA	NA	NA	NA	NA	NA	NA	NA	NA	NA	NA	NA	NA	NA	14.8287293934818	14.5919866530023	14.6280206187964	14.8887619467073	14.863524826693	NA	14.3358718872173
C2CD4D_S97	NA	NA	NA	NA	NA	NA	NA	NA	NA	NA	NA	NA	NA	NA	NA	NA	NA	NA	12.6820185697526	NA	NA	NA	NA	NA	NA	NA	NA	NA	NA	NA	NA	NA	NA	NA	NA	NA	NA	NA	NA	NA	NA	NA	NA	NA	14.6970857676168	NA	NA	14.8138484398781	14.6384077873442
ZNF814_S87	18.6236316428049	NA	18.2658158704452	15.6084680119934	16.8635705535521	18.0383657660677	18.7668414225399	14.6653541901999	18.1676305024254	18.5144265770594	NA	15.6756565415432	18.5160722783035	NA	18.2146150353965	18.3669346679616	13.829888995757	15.7664736205568	18.6877563164664	14.1618322858099	18.3592316802589	17.4447034066986	NA	14.0233554102082	16.814786861136	NA	13.8748522639805	NA	NA	16.8008734841911	14.0836698150214	NA	NA	14.1957877206271	NA	NA	14.000298356807	NA	14.3337733599574	13.3728311731674	NA	13.9230898516007	17.3817084371548	15.1939338939229	17.2684682349837	17.5611428318811	17.0694804710319	17.4640561349238	17.7706287171301
AJM1_S448	13.8829486719845	14.7705927708103	12.2134659254763	NA	NA	12.9963266212805	13.9215837113629	NA	12.1621036120061	NA	14.6694956429322	11.5020083103429	13.140299227653	14.8552861953627	11.7939935420652	NA	14.2716879996986	NA	NA	NA	11.8878538861521	12.0164381616257	12.8276334358608	NA	NA	12.3317684298298	NA	NA	NA	NA	NA	NA	NA	NA	NA	NA	NA	NA	NA	NA	NA	NA	14.1426929982117	14.8751681807563	14.1243358115233	14.2290904254663	14.7937881847437	12.5446550901526	13.783007697465
TMEM238_S137	NA	16.865421910176	NA	NA	NA	NA	15.0901243594235	15.4542626661213	NA	NA	NA	15.1378487615193	NA	NA	NA	NA	14.3641913576659	12.9932180922298	NA	NA	NA	17.6048583327566	16.3832976635424	17.5875105008738	15.8673323880516	17.3908546598489	16.7118649588876	NA	17.8038287813061	16.4236987023835	16.9297114857131	17.9888455768774	NA	14.7216115958656	17.444227546413	17.1389412931459	16.2442489210573	17.508545177172	16.4333389718927	16.4649068652133	17.7313799663328	16.851028722123	15.2903363864297	15.8322078661415	NA	NA	14.9247078859042	NA	NA
TMEM238_S124	NA	15.98009756992	NA	NA	NA	NA	NA	NA	NA	NA	NA	16.2171848064364	NA	NA	NA	NA	NA	NA	NA	NA	NA	18.1628863551612	18.4627045452986	16.6304669449578	16.3902303316713	14.9437246341246	16.9649759122564	16.2304268180022	17.8209545199791	18.0095889105374	19.1386879881598	18.6437641195559	NA	16.6598602586333	17.436576015251	17.8469886773573	17.6557986127352	18.8515555539615	18.4117377708259	15.9511334272321	17.6255803795807	17.8953619399803	NA	17.0905972385218	17.0846707407562	13.0436900861243	16.9652581429019	16.571324965676	NA
TMEM238_S154	NA	NA	NA	NA	NA	NA	NA	NA	NA	NA	NA	NA	NA	NA	NA	NA	NA	NA	NA	NA	NA	17.5188094392306	17.9003018699151	17.5345136773185	16.396091601278	17.397068739324	17.183722579386	15.8627478317697	16.6761772979819	16.6630887339693	18.1395582101836	17.6345563855777	NA	15.9142621520979	16.9201483051196	17.4001284775986	18.3778140733583	17.5825828824066	17.2378177658932	15.7785870472484	16.6975354700854	17.0479495169778	NA	NA	NA	NA	14.8567857476347	NA	NA
MCRIP1_S21	23.0504938969753	23.0884503707199	23.2848472305315	23.5288468191189	23.5767308438364	23.5280326177182	23.8350762169795	23.9411763637723	23.7819958425762	23.1651781622458	23.0087924307161	23.3231246544127	23.4003436746298	23.0672567584688	23.463234586183	23.2785124884695	22.8139783155714	23.1437562160826	23.5929683869477	23.7600985636183	23.5929543706741	22.3161680578015	22.0625514991731	22.6861814508804	21.7657016689942	22.1740520971253	22.6233624772995	22.0353663110644	23.1754843516747	22.7690541498999	21.5046198131719	22.565091194907	22.6075391739661	21.7580599768628	22.78006953718	22.8249084774771	22.0061980788212	22.3925379497269	22.5802420009372	22.3179873739436	22.6274868850322	22.9353131101058	23.2264681419559	23.110247754935	23.0414453164122	22.9458448059045	22.7428051352933	23.2312909506226	23.3702408576629
ANKRD63_S203	NA	NA	NA	NA	NA	13.1220102743991	NA	NA	NA	NA	NA	NA	NA	NA	13.1404750107515	NA	NA	13.1191974125804	NA	NA	12.8575508775654	NA	NA	NA	NA	NA	NA	NA	NA	12.9468136984068	NA	NA	NA	NA	NA	NA	NA	NA	NA	NA	NA	NA	14.7139851982265	NA	14.688419351762	14.917517322468	13.9512898971408	13.9958677583751	14.834872884649
RNF223_S20	NA	NA	NA	NA	NA	NA	NA	NA	16.573031655582	NA	NA	NA	NA	NA	NA	NA	NA	NA	NA	NA	NA	NA	NA	16.2625223240485	NA	NA	NA	16.0418028468612	16.5627132478405	15.5649273423858	15.9834939911932	16.1474288270234	NA	16.3969824423352	NA	NA	16.1783260689321	16.2991956701245	NA	16.5865566860409	NA	15.7843583034356	NA	16.7577411330569	NA	NA	NA	NA	NA
RNF223_S27	NA	NA	NA	NA	NA	13.7038468400947	NA	NA	NA	NA	NA	NA	NA	NA	NA	NA	NA	NA	NA	NA	NA	NA	NA	NA	NA	NA	NA	NA	NA	NA	NA	NA	NA	NA	NA	NA	NA	NA	NA	NA	NA	NA	17.3035462643647	NA	17.3270938710852	17.155482610902	NA	NA	17.2750769355889
NACA_S2029	NA	20.9987135964374	NA	21.2125630354551	NA	NA	NA	NA	NA	NA	NA	21.8552511462692	21.6694028285999	NA	NA	21.7604542018189	NA	NA	NA	20.838329592041	21.8029576303047	21.7674661274312	21.0449729093745	21.862233983979	22.2811984886222	20.7990096418607	21.5018785384102	NA	21.3952359691812	21.6130341865031	NA	NA	NA	NA	NA	21.4902315287903	NA	20.6872748913426	21.3599727732428	NA	21.0892556283741	21.5557686378837	NA	21.4550277410275	NA	22.7817696731604	21.1601759643925	22.1797312413974	22.9851946717811
NACA_Y1975	14.1865989178454	NA	14.5428867257937	NA	13.5338408681848	14.0757674887118	14.4201912637127	NA	13.7319810472686	14.6472211748771	13.091406616362	14.2596204653155	14.0036616069543	13.3282880056197	14.4994448730702	NA	NA	14.403967303743	14.7303787129422	14.7319384065432	NA	14.5035614778557	13.7059177316274	13.8836768498077	NA	13.9204665329044	14.9043938857165	14.5581512271311	13.3673287326101	14.3105306623104	NA	NA	NA	NA	13.8412190998918	NA	NA	13.9153646948951	14.9170303457397	NA	NA	NA	14.1389280545919	13.8122110037647	15.219372088797	14.3288421327923	13.5730967330983	NA	14.1233570888772
DDX39A_S37	15.4196369504968	NA	15.2912597598388	15.0707840435997	NA	NA	15.296333982289	15.814408217293	15.37810169048	NA	16.1030096343035	NA	15.5543219818112	16.1849620065705	NA	15.4053886014154	16.034304874597	NA	15.418430073176	16.6830400243256	15.5881087143183	14.9133083451307	15.3615682660117	NA	15.238941920045	15.5059336867952	NA	15.0015903148599	NA	15.0685166724457	14.8166292912098	15.3011052183642	NA	15.1168398560136	NA	15.1149612299324	14.9862926894238	15.1227917935031	14.7177526828187	NA	15.6597006684528	15.3266381001741	NA	NA	14.242261397997	14.8305562225044	15.5912827921191	14.119359314371	NA
DDX39A_T171	17.3245388494221	15.0631930855261	17.6172997657022	15.8499438773407	16.2838789679648	16.6758687927951	16.2414057706126	16.2634888347821	17.7856009497541	16.2298251157854	17.0795335707278	17.4630203523989	17.278408182042	17.1376150953311	17.3316028832555	16.1243252400656	17.3891723013103	16.8520345372834	16.7890092829637	16.4262320478627	17.1075406135651	18.7394393471589	18.3742220686918	18.5989549092274	18.3657496856538	17.910145970146	18.9079402795216	18.787648170095	18.1937398461613	18.5680183878495	18.5877448769293	18.2641779205515	NA	18.7905386299586	17.9991380697195	18.639586288378	18.9663990503166	18.165086763368	17.7218632565491	18.9742661317477	18.2864216783098	18.5723656312651	16.5192864173438	17.9827808837291	17.7651420303467	18.1720460515352	17.6215345955985	17.7717927592419	18.0280193918821
PDLIM1_S90	17.4875469931185	16.4139857231027	17.2542097680438	18.1241607143079	17.0817624399997	17.9207948421241	17.4172926766834	16.522054946103	16.9524773912649	17.4394351989508	16.5825888469285	17.3626329450801	17.9869811281617	16.8896022482839	17.6396555786774	17.5880769017049	16.8854305684172	17.5529233622985	17.587772972968	16.5093871432903	17.298984323997	17.5487180863972	16.8018058362347	16.9392911160331	17.8892638888509	17.3041214348872	17.6008681461292	17.0912698612648	16.4946894120452	16.6120178098273	17.7871769071559	16.8748629698314	17.2211803974168	17.8310437678758	16.7415301303916	17.1894049361932	18.030198150928	17.2515993808217	17.6362708739858	17.3786283493048	16.6555511573504	16.955819764296	17.8390217360732	17.4068584192979	17.870151556547	18.4674919203496	17.8309031323577	18.3107424012844	17.778519923699
MYO1C_Y648	NA	NA	NA	NA	15.0146005902374	14.4682331018787	NA	NA	16.019993089287	NA	NA	15.3775422484173	14.9429697021943	NA	16.485272488146	NA	15.0008342321806	NA	NA	NA	15.7300999612578	NA	14.5664914963874	NA	15.655146494249	NA	15.1878708243054	15.0388362358363	NA	NA	NA	NA	NA	16.038369925054	NA	NA	NA	NA	NA	NA	NA	16.0918003836235	14.6830349914536	14.6835150023777	NA	NA	15.6759060294311	NA	15.3510715594719
MYO1C_S408	15.6156582510179	15.4293619492082	NA	14.7039706014478	15.6734722826614	14.5362777856305	15.714982321044	15.6590931962901	NA	13.8959439979813	15.6470933466054	14.8868319840609	15.4148435741309	16.0613071987382	NA	14.7990436208376	15.604257894626	14.7015263926633	15.638481461546	16.0323476020968	14.9423824696643	16.311041883663	17.2912703001657	16.905066085172	16.9367647689114	17.3969751915602	16.8841235081255	16.8119598912016	17.2027627817961	16.961427583948	16.4628136346719	17.2140793581463	NA	16.846255786406	17.7629341649409	16.9500027281691	16.5900557110853	17.2391123946983	16.8681701766444	16.6580123647228	17.3824086351701	17.1139484587162	16.9965097034562	17.1907395259242	16.8337393635385	16.9550542219335	17.3031732426311	16.5923962988747	16.830689024179
MYO1C_S592	NA	NA	NA	NA	NA	14.0598196762493	NA	NA	NA	NA	NA	NA	NA	NA	NA	NA	NA	13.9953249508316	14.2780152029559	13.909618023125	13.8061987409057	NA	NA	14.0996458295326	NA	NA	13.7798868066344	NA	NA	14.0915946287756	NA	14.3721031241321	NA	NA	NA	13.9699802806774	14.1759216666102	NA	14.4094586364796	13.8755679163856	NA	14.1211599940464	NA	NA	NA	NA	NA	NA	NA
SNAP23_S110	19.0543345916927	17.8324702518393	19.0942756619155	19.1237512518192	18.0600800372606	19.1336401611395	19.0499864527222	18.1541478372576	18.8072387976644	18.9561999805237	18.0749127831347	19.197897866895	19.2152990786575	17.8633901715823	19.2934368147127	18.6976781518567	17.93867661717	19.145042710301	19.197347010096	18.2150634600608	19.2087434546525	18.6226628109501	17.7343843314551	18.5740071544097	18.6068271436481	17.6067149396966	18.6365068132176	18.7941867136433	17.5058863420697	18.7063137176909	19.1398723129425	17.6396517257575	NA	18.9995104245477	17.876944973294	18.6820671613086	19.5958852386853	17.6280069695874	18.9114683945927	18.8465185888375	17.6122753870257	18.8232129787126	19.2397894723779	18.5888748836971	19.4013796386396	19.369018300403	18.6001512313798	19.6178167069073	19.7515017101065
SNAP23_S20	NA	NA	NA	NA	NA	NA	NA	NA	NA	14.7484213711507	14.9836242869164	NA	NA	14.8982064661245	NA	NA	14.994166623116	15.0407834487126	NA	NA	NA	17.6156070450721	17.2512027546116	17.0341925765185	17.1836123593733	16.8505222786826	16.9727499373252	16.797620005731	17.1787185651212	16.932868898173	17.7974325368466	17.3292626161544	NA	17.4311318398107	17.3463077899734	17.431117661126	17.9450225554439	17.2707463877805	17.0994892795429	17.4506929852984	17.390046713791	17.5034047449733	NA	15.9577964343738	15.9706520703867	NA	16.0856433198019	16.2892891963457	NA
SNAP23_T144	15.6521025572448	15.4211947881727	15.7392181528408	16.5077876114148	16.0307227280239	16.4356626722908	15.9634083294903	14.2552548311662	15.7031916462958	15.6522763455584	15.1825459175591	15.6038169225853	16.3575461730827	15.7977545788162	16.4695876557386	16.0992024138451	15.7243432321744	16.4954266506563	16.364638733048	16.2504947351358	16.6940162902856	13.1568774294602	NA	NA	14.2643898508439	13.6825864621298	14.4757475645113	NA	NA	12.6748367585235	15.4306546150105	13.7904817944528	NA	NA	NA	14.7003357041875	15.9368279861459	15.016940652008	16.1298627824755	NA	13.405942461853	14.1892572570887	NA	NA	NA	13.2412215348676	NA	NA	NA
SNAP23_S161	11.1717094756907	16.3205053637377	15.5348833795911	14.0543644883629	16.6506159341982	15.6439380230549	12.5063894103593	15.8612856854793	15.5769768470735	NA	15.6647090909596	15.3776168313662	12.7977699514515	16.2808325540156	16.3270842120607	11.8082024300547	16.1458849645529	15.7864314427444	13.1966643509811	16.1718376897516	15.9236499530659	14.5009558360483	16.2819122691411	14.3704525094359	16.1184275426311	16.7034552051849	15.4539403335718	14.7542637643221	16.602553178787	13.9032731489473	17.4803266222978	16.3082350436713	NA	15.3823269998912	16.7439504379626	15.6484667723473	17.7844128389662	16.5842881215683	14.9711807620682	16.3186973288263	16.4189848426082	14.5779257207938	NA	12.1786489654936	12.403783487664	NA	12.9989370068671	13.857972521899	NA
SNAP23_S34	NA	NA	NA	NA	NA	13.6396469151664	NA	NA	NA	NA	NA	NA	NA	NA	NA	NA	NA	NA	NA	NA	NA	14.7757625535994	NA	14.6839482676526	14.9967227865845	NA	15.1228232789333	14.5688267185272	13.7081284134367	14.855436963328	16.4604154659119	NA	NA	15.0397314785965	NA	15.2490499061734	16.3388074874085	14.2264701534247	15.0470859067277	NA	NA	15.1298346980944	NA	NA	14.7346673038142	NA	NA	14.4915976375211	NA
GTPBP1_S47	20.4962773203215	21.425464791779	20.5355704748933	20.513884480283	21.529285969763	20.594608487529	20.1847666077281	21.6025220981328	20.8246336980858	19.9301931400347	21.1221799061402	20.6376670978943	19.8765967618538	21.2592709642457	20.7226120775079	20.3467071008336	21.1878500561514	20.4421550351956	20.5413562307716	21.4472351808729	20.6565008613318	19.6662807553752	21.4653954182739	20.471683389308	20.4040687728678	21.326372381422	20.5722991982751	20.4464205421715	21.6458987156222	20.8120450828974	19.6541713573375	21.6172328111873	21.5464504243467	19.9303055719414	21.5837734666557	20.668872217843	19.6710470088757	20.9354519740199	20.6201694031115	20.363432071114	21.2837278171646	20.52174784961	19.9922097596956	21.077901157848	20.2294993843966	19.7307563545292	21.1302248164848	20.5183606960173	20.6599293237045
GTPBP1_S44	20.4962773203215	21.425464791779	20.5355704748933	20.513884480283	21.529285969763	20.594608487529	20.1847666077281	21.6025220981328	20.8246336980858	19.9301931400347	21.1221799061402	20.6376670978943	19.8765967618538	21.2592709642457	20.7226120775079	20.3467071008336	21.1878500561514	20.4421550351956	20.5413562307716	21.4472351808729	20.6565008613318	19.6662807553752	21.4653954182739	20.471683389308	20.4040687728678	21.326372381422	20.5722991982751	20.4464205421715	21.6458987156222	20.8120450828974	19.6541713573375	21.6172328111873	21.5464504243467	19.9303055719414	21.5837734666557	20.668872217843	19.6710470088757	20.9354519740199	20.6201694031115	20.363432071114	21.2837278171646	20.52174784961	19.9922097596956	21.077901157848	20.2294993843966	19.7307563545292	21.1302248164848	20.5183606960173	20.6599293237045
GTPBP1_S580	15.0874231289874	14.6903133743786	16.6029080876676	15.7091243368741	14.3566908372449	15.6463652785069	NA	NA	14.7424492562961	15.0753227791875	NA	16.6492718569585	15.3859923431347	13.818508838164	15.6673595171204	14.8425902209288	NA	15.4092199342588	13.3655738011129	NA	16.38647349058	NA	NA	16.1458225359893	16.2732011321896	NA	14.8742627207698	15.7474947838934	NA	14.4206675659161	16.613176310693	NA	NA	15.0734297725901	NA	14.8015870798603	16.6588689806498	NA	15.1811658869441	16.0264976171892	14.3510712302833	NA	15.3783171850998	NA	16.3029921056708	15.2337691691994	NA	16.3627701909337	15.1376006792464
GTPBP1_S25	18.8374667048897	17.8208499104321	NA	NA	17.880141510809	19.9562650381457	19.8531017205779	NA	18.4096408580315	19.0683949496403	17.9317961852922	18.2738073351144	19.7775468726314	NA	18.3229823493946	18.5656487639655	17.7670456799259	18.5547619787301	19.3093215667407	NA	18.4806967184273	18.7563648587999	NA	NA	16.570843119552	NA	19.4495453693213	18.108105169336	18.1282303957527	18.7491479766446	NA	17.9008774049544	NA	19.7454628621641	18.1499034753669	19.3707048551503	18.7367596311238	18.1109287533113	NA	15.6462134672156	18.2431152003088	19.3289719832392	20.5129861555288	18.4036176560707	16.6132355872762	19.7829362795072	18.5041608448281	19.5854241523779	NA
GTPBP1_S24	15.6186865806818	NA	NA	NA	NA	NA	NA	NA	13.5838299543541	NA	NA	13.0119074990236	15.6801188803609	16.2087339666158	13.4629673851328	16.6541055945905	13.9885808771791	NA	NA	NA	13.0286123090434	14.0039640837986	16.6392221905848	NA	NA	14.096890863988	NA	NA	NA	13.9330481582295	13.6163258198971	14.5996864307101	NA	NA	17.0953103926595	13.7235045176665	NA	NA	NA	NA	16.8214441998849	NA	NA	NA	NA	NA	NA	14.3774893916108	NA
ARVCF_S267	17.4900857676493	16.6692649972736	18.1843230660158	NA	16.9493560593974	17.0977391338377	16.0957916614647	NA	NA	18.1955230626668	17.0240638259596	15.1939383016765	18.155253084112	18.0850681986607	17.8005040305285	16.8642854492256	17.1089613706349	NA	14.8302436249779	NA	NA	16.8108520015056	14.2315289894868	15.4090998754572	17.8500822013976	16.7032548290761	NA	17.6274599644793	16.2932557864055	NA	18.4394826094536	16.2530437131407	NA	18.5092158879696	NA	NA	NA	15.4983391592162	16.7595777812501	NA	NA	16.8776647938992	15.4046487403916	16.541608862463	NA	16.6660494790535	16.3869289365243	17.4930958922118	17.4906825115747
ARVCF_T642	12.98156111629	18.3998216723383	18.7794199760725	17.2422335476411	18.5213106888865	18.4222790664273	15.9569497908552	18.99185151393	18.804179759456	13.5379402272368	18.8018179286489	18.4763498736924	15.8429611876162	18.583156145136	19.0342588829284	12.9650425519524	18.5878645976294	18.6585839604756	15.8933373181078	18.7939596464805	18.8175826669879	16.1956361369047	16.7800530229974	16.1299793184723	16.1517472068848	16.7623286100684	16.0487643673287	16.592678991215	17.0506751889655	15.5028836385364	18.2595266805935	16.2880466835931	13.1414402497703	16.8388098078465	16.8749459255444	15.9538526996962	18.5425827872428	16.489409767301	16.1205365319047	16.8903997303817	16.86803377951	16.2922317080777	12.0264670873327	15.7815833316974	15.1171285221986	12.5579893172886	15.0345385506336	16.1983616286433	13.3321385613431
ARVCF_S343	15.8378448184882	16.6180924926126	17.6462236897492	17.4032880767288	17.7569865380851	17.5157701839474	17.135215263263	17.0865644649412	17.5449587218236	16.5446182741319	16.7104130396624	17.4728319342569	16.7783031029239	16.3889853336484	17.6483521709279	16.8016350146427	16.4961243835472	17.7195282866796	17.5039135470155	17.7394610284171	17.8072930437612	14.7474780718238	NA	14.7566011795436	NA	15.0675073894026	16.2747671332315	13.9437781407932	16.1484972552282	16.5805635025874	14.151012149619	16.1252363619552	15.6278675571633	NA	16.5769372702645	16.3101084527803	16.1165910507	15.750538167536	16.5452549949427	15.9503399259213	NA	16.3025228731044	16.2476145825195	16.5583177865727	17.0307769615937	16.3548340008135	14.9736747489701	15.7407974724177	16.3590347526352
SMAP_S17	26.3321174967204	26.7418527058385	26.0250359126627	26.4169617227517	26.5530451033656	26.1883765605308	26.3623459606057	26.8408646867382	25.7330030292886	26.4274536263788	26.6669120401975	26.0198257885291	25.9778388129692	26.6303208157583	25.9873877857752	25.9044012980852	26.45879603124	26.1338356209934	26.1534867348334	26.7376338673335	26.0360036764556	26.5462338345664	27.1151334033109	26.6635603064263	26.6591242030413	26.8936406242865	26.6049656109971	26.5518860383821	27.0111833650579	26.5050508159076	26.4722961670648	26.9909619274302	25.8902133552444	26.3147018488	26.9349926870043	26.6137163582508	26.2926862938667	26.8957436902979	26.3707641571513	26.1728307332287	27.0466470795826	26.5916214377286	26.0389184075226	26.5346606911569	26.10032703529	26.0593597624973	26.4844750845134	26.0857677087699	26.2915564737462
SMAP_S15	18.6783873135554	19.3629448185784	18.1626989396119	17.7240720977149	19.0037961821383	18.2245416298341	18.378957748673	19.3316403308318	17.7339125625725	18.2979776408186	19.2956750563765	18.3506534537347	17.5131249398789	19.1103460859528	17.9449424007545	17.8122703412766	19.0893358331557	18.2072187515518	18.4388379957775	18.7269733776317	17.9328223386889	18.4407868500568	19.1501588879793	18.3137284074921	18.1823389493585	18.9417022252153	18.0421222862885	18.3504383134542	19.9076002201545	18.4230666978879	18.0872711995164	19.4558004457992	18.5225811739583	18.3700094839133	19.2479806788319	18.2532378561974	17.8321706569371	18.8412219418369	18.0688505082675	18.5647275086876	19.4328722544634	18.3473507824433	17.2618589205172	17.8979199012985	17.2502459656814	17.0361175887326	18.1729279481	17.0636377249687	17.8422076261751
SMAP_S147	13.9058570124223	13.8254523935246	15.0722181306894	NA	14.1994378475503	15.4331691393616	14.2835301222903	NA	15.3114989756596	NA	14.736490053237	14.9766132995713	14.0700302212749	14.9467455785787	14.8358302002904	14.0641585245268	14.6412644874686	14.9316752723675	14.2342109391788	NA	15.2194945950042	14.6374504724708	14.8000590341008	14.6239769692323	14.2331746706582	15.2388774037532	14.9666033779324	14.8759087331474	14.3079652226319	15.2338517524803	14.4511202668904	14.3997619396975	NA	14.7698696573537	13.9062357052768	15.0965652252921	14.3618914911321	15.3577954209716	14.6017886257913	14.2901318980205	14.2656844547802	15.2655329736332	13.8948896436757	14.4415081199079	15.2079475645312	14.5566589439277	14.0110347301803	14.9348634877388	13.8426679140788
AP3B1_S276	21.7497093882369	22.1523246298368	21.7772599286722	21.6913002722457	22.1590084256251	21.8553411921785	21.6808962836096	22.4709491674688	21.8628080542563	21.4572243101325	22.1621933955529	21.7514320789273	21.86328115241	22.2324755124729	21.8356209719544	21.7166003574937	22.2124763190709	21.7795921548758	21.6972201706038	22.413965599392	21.8145075393334	21.7069353778143	22.3761080844541	22.0967571939961	21.801552767942	22.3894112524796	22.0178993010372	21.9305585479437	22.353977461641	22.0917731169244	21.6105615840384	22.2968420113085	21.5881394261392	21.8780430584156	22.4752472639069	21.9812679047045	21.4981023392037	22.3818013001459	21.8851263447648	21.8916549168714	22.3841654239041	22.1000675966519	21.9149558598431	22.2234091148691	21.8772168102397	21.821608454656	22.0237445008654	21.7997283557204	21.9937788283199
AP3B1_S609	19.2095000758346	18.4233952301534	19.4031148577028	18.9769440400325	18.4465739199753	19.2875225963346	19.0131215200659	18.4755875785747	19.2720599319937	19.4383259682377	18.5342064815525	19.5054464144467	19.1235830170763	18.3562335024948	19.2605046804877	19.3208897751498	18.3760307896045	19.2592275781115	19.182517766323	18.7887073094826	19.3282564309991	18.4026914717695	18.1161973150655	19.0536308300195	19.0509667328239	18.080190633248	18.8989359449327	18.8208615646285	17.9887312800551	18.8203749378568	19.264972182424	18.2172090527849	18.360599422533	19.0137974329176	18.1572875225845	18.7689145624165	19.3936422264461	18.3176643540425	19.0849567721914	18.7218846106371	17.9892966163984	18.8275493810077	18.9196633808995	18.1019842547509	19.2305820308114	18.5461879749561	17.8176969298382	19.0389060202851	18.154435288819
SULT2B1_S350	20.5628834749798	19.4967443377852	NA	17.6985882300788	16.9702609572771	18.9651148650323	18.3834346214506	NA	18.7903443844069	20.2125897074888	19.9745577779451	18.3006772999078	19.8500449911258	20.1156758268334	18.2223011423276	19.2023521112229	19.1083663762527	18.6229484112664	17.8992020774173	NA	18.3217250810059	21.3226160517468	21.486446347508	19.4759988429189	21.1916964151109	21.585770626181	20.5711227887	21.2915546691311	19.6940072388004	20.4420607874632	20.3400795696715	18.7911953647728	21.5568131360748	NA	18.3356377075247	20.5641662803371	NA	19.6574301724296	20.0516658472272	20.0052006309738	20.9572758284809	20.5918351070421	21.3782069339102	21.7057404817171	20.6596417817306	22.178943228717	21.315790483605	19.6106028323039	21.3132102586561
SULT2B1_T171	NA	NA	11.6133529103659	NA	NA	11.1567584778084	11.6982633949791	NA	11.5735869447199	NA	NA	11.5313299552969	11.1940084039486	NA	NA	11.8572746297126	NA	11.352901310442	11.4815518513189	NA	11.6674954814132	NA	NA	12.8069632404307	12.2656712444963	11.7916354095208	13.171219194763	NA	12.2049455804993	12.3568288681653	12.2195125315732	12.7121585492163	NA	11.9821813671668	12.1883971880127	12.8663251197268	12.7715102060513	NA	12.6985270631978	13.2781950062087	12.7739858523967	12.9197174458101	13.4028274671128	11.811339653796	11.7575274488031	11.5956796753171	11.5837186671373	12.4679863260925	13.1912767026943
NFKBIE_S183	15.9991914108927	NA	16.1620366618398	16.2402472875688	14.7760056583071	16.112297268612	NA	NA	15.7211440271962	15.8913479482067	NA	16.1464381900698	15.8792036500283	NA	15.7579604581331	16.1389453536368	NA	16.045524471868	15.8000025179734	NA	16.0526684954863	NA	NA	NA	15.4176503332814	NA	15.2330213311716	15.4567200937607	NA	15.1339623539458	15.4788254962293	NA	NA	NA	NA	15.213926278741	15.9133061600671	NA	15.5324612334976	15.0438735335485	NA	NA	16.9971060238529	15.3779452406921	17.0542602043269	16.5534316763246	NA	16.8310229982478	16.6333742848998
NFKBIE_S157	NA	14.0947669666446	13.0036460435922	NA	12.8397196654967	13.4071589968433	13.5319076016434	14.2209274166469	13.4776122055546	12.8983197153799	NA	13.5469211557044	NA	NA	NA	NA	NA	NA	13.6986943039542	NA	13.747269403445	NA	13.9822081087908	13.4713754844281	NA	NA	13.5494287545536	NA	14.2921438677889	14.1662001495781	NA	13.7089728667023	NA	NA	13.8535996269673	13.6870404536812	13.5094686873984	13.4673426178449	13.4155345633907	13.4753831531453	13.5854525952798	13.2758591367046	NA	NA	13.7879319490244	NA	13.3287045059473	NA	13.5007692951725
PSMD11_S14	16.2951374951377	15.6267440444685	15.5121742978316	15.9734557883676	15.3957468385712	15.8864823604496	15.9995971511136	15.0656984102971	15.8611062999196	15.6265814666952	14.1911098710315	16.0653636903817	15.3013011297993	NA	15.6422258619417	15.6605255387976	14.7244405258137	16.0758310084687	16.0833144758569	NA	16.0690368645284	17.0635718680678	15.0956071615516	16.2638029071321	16.0097929327107	16.3877682562562	16.8548517977094	14.8099049442538	NA	15.4319732586641	18.8995215467384	16.7314432422317	NA	16.0336389816571	15.3581760261367	16.0221077402481	18.9440493634708	17.1405183858594	16.820645166035	15.8980469437053	15.0192879161345	NA	15.9622539129403	15.1475473213761	16.3824970053389	15.7621699870581	14.9391161129868	16.751857689127	15.9829183760738
PSMD11_S23	16.0190360666451	NA	15.100587074462	15.0697588135928	NA	NA	15.7264615439861	NA	15.0470402681203	13.708807452244	NA	15.3705339241853	14.4155887207953	NA	15.0948672502554	15.8936539972052	NA	15.2333289914183	15.9713025689565	NA	15.3357033290575	NA	NA	NA	NA	NA	NA	NA	NA	NA	NA	NA	NA	NA	NA	14.2534318625267	NA	NA	NA	NA	NA	NA	15.7582094391121	13.861709144382	NA	15.2712503661069	NA	15.7183231415302	14.9183309353056
PSMD11_T209	18.8039040227975	NA	18.0158385063683	NA	NA	NA	NA	NA	NA	NA	NA	18.1797715008708	NA	NA	18.051648337045	18.1069669425728	18.0631104201951	18.0763408321997	NA	NA	18.112722933612	NA	NA	NA	18.8610650255457	17.009332835643	16.6362031285627	18.3435484776883	NA	17.0649797086626	NA	16.558078552646	NA	18.5228515386221	NA	16.1055121501535	17.6559146517777	15.7357843127916	NA	18.2486500996328	NA	17.123946445436	NA	NA	NA	17.3044051543683	NA	NA	NA
PSMD12_T338	15.976779420713	NA	19.2015619065293	NA	NA	NA	NA	NA	NA	NA	16.1301330862444	16.0202330984482	NA	16.125007336484	NA	NA	16.1835952080418	NA	19.013276710195	19.6170951456686	15.650367963676	19.027792922058	17.0854527908308	NA	NA	NA	NA	NA	NA	18.852401450411	15.4380657753904	NA	NA	15.1606961267656	NA	18.8357126369121	18.9516410827209	19.5887767846831	18.9106598431478	19.0467305288681	NA	NA	NA	NA	NA	NA	NA	NA	NA
PSMD12_S335	15.976779420713	NA	19.2015619065293	NA	NA	NA	NA	NA	NA	NA	16.1301330862444	16.0202330984482	NA	16.125007336484	NA	NA	16.1835952080418	NA	19.013276710195	19.6170951456686	15.650367963676	19.027792922058	17.0854527908308	NA	NA	NA	NA	NA	NA	18.852401450411	15.4380657753904	NA	NA	15.1606961267656	NA	18.8357126369121	18.9516410827209	19.5887767846831	18.9106598431478	19.0467305288681	NA	NA	NA	NA	NA	NA	NA	NA	NA
ATOX1_S47	15.1285356886088	14.0760127446661	14.2493803025523	NA	14.7048789726921	14.0205215402082	14.196015986904	NA	14.9865291260263	NA	14.3266785080787	15.2087780246435	14.7707149707778	14.2515821134503	14.9424353580312	14.8699411613713	14.0866877118909	14.3392904694238	14.0403730325436	NA	14.5279389304305	14.8878816897688	14.0206435377189	14.0957288249691	15.1024078656079	14.723244570417	15.3819254211778	14.4911639770813	15.0572754012274	15.9707029037008	14.000790020766	14.9463533186999	NA	14.249075461222	15.1845745831776	14.5024535481807	13.9020565850153	14.334900987485	14.3597272928792	15.5345408945482	14.89164531931	14.6425168268492	13.4265711583961	12.8346670803044	14.0518175006457	13.5765859823938	NA	13.6410381160928	13.2172570805816
MEN1_S492	15.3801570509732	15.7021625936592	15.5786103340002	18.1314009516134	17.9151231315517	17.8396363627808	16.5162503773419	16.2675653240302	16.6642944091577	15.8833748489276	15.8067534132768	16.0352598056969	17.6843270282329	17.738486457444	17.6435766518088	16.8349735802325	16.7866847071422	16.8562153780802	16.9113649999435	16.615765869305	17.180507051278	13.6206219563944	15.2547928501591	NA	17.4886007965523	17.4902935704345	17.8960059343718	15.4322041418069	15.7026645903245	16.5007744028684	17.6192451310801	15.9598992747412	16.9320805725827	17.5323109103719	17.934246211536	18.1033218811729	18.2664302079804	16.6053130514923	18.0844513334531	16.8597503997978	17.1323778953786	17.2192823307764	15.7647494670167	15.8916038736174	15.791464705668	17.68963431187	17.6764063024467	16.8821787634647	15.9965149536335
CBX4_S291	18.7393983766829	20.0758328653872	20.4460267604287	20.9487627192111	21.1072963656017	20.4745364654891	20.1430457685855	19.0083540681175	20.354940126895	19.2222532606378	19.9124449131596	20.2849826261849	20.3117999955366	20.0266541905804	20.5741137746613	20.060933264045	20.0872447998042	19.3201705618744	20.4125103210367	20.7877856054515	19.4536659601838	18.9163680338529	18.5796955253376	19.5645729020925	19.1242035109618	19.2987548735643	20.1936893740463	18.6159973350422	17.9340695300742	19.4332240288255	19.0380553103969	17.9773551187327	NA	19.1300247226879	19.9255639862819	20.0637454221714	18.938367790569	19.2937935754485	20.3008763385493	18.7197678664159	19.2478411575746	18.7705076723453	20.0252419146223	19.814241666487	20.01101746435	18.8867779789427	20.1562817053948	20.5019939150469	20.2966916381199
CBX4_S293	NA	NA	NA	NA	NA	NA	NA	NA	NA	NA	NA	NA	NA	NA	NA	17.0185064581474	NA	NA	NA	NA	NA	NA	15.5236464504142	16.5110031479978	NA	16.3248176805908	NA	15.2291015885515	16.3371907002041	NA	15.9811541365173	NA	NA	15.7389178837655	NA	16.9389170102588	NA	NA	NA	NA	NA	NA	17.0730780019428	NA	NA	NA	NA	17.3785230360992	NA
CBX4_S415	16.4245999374145	18.650157136675	18.2745272810461	18.9453538074885	19.6942055954255	18.8999432035418	18.5856020082818	19.8078527509887	18.7112508571128	16.5581985718667	18.8353432039453	18.2615020649672	18.6560867222001	19.5207674806594	19.1874885365793	16.806150675508	19.1096305971506	18.6341809186191	18.916066197696	19.6866467277372	17.5979753591405	18.0457135531965	18.8375666834782	18.0512800513335	18.1433781370177	18.9099830831441	18.8606686654628	18.5229852563029	18.8041371284118	18.6536110491355	18.6220013382783	18.574156662369	18.2054115482482	18.0552000790735	19.1524583426344	18.6358062988798	18.6927425965404	19.0472740292434	18.8380482564831	18.157352331569	19.0247049310649	18.7534457216113	17.2921983301762	17.8190462394454	16.3567254082646	18.3220389994166	19.0779203574332	18.6742806283487	18.1282441480957
CBX4_S182	16.5077942126867	15.6811261209888	16.7224029735698	17.9258884183741	NA	17.6745890918864	16.2587496983785	NA	16.3774800184694	NA	NA	16.9502843417722	16.8231894176242	NA	17.1791984729337	17.1895040570946	16.5865311602979	17.280868248062	16.5471281917103	NA	NA	NA	NA	NA	NA	NA	17.4225528769027	15.9456242521811	NA	NA	NA	NA	NA	NA	NA	16.177052021669	17.6922457212995	NA	17.5908931722366	15.9273434890639	NA	15.8833888821501	NA	NA	NA	17.6026689930208	NA	17.2802456618767	NA
PGRMC1_S57	27.9863741445384	27.7554403807664	28.114798766426	28.0870546364137	27.7707575376334	27.9690817646296	27.8943859847396	27.9960794287426	28.1364866110116	27.995862425126	27.7511646968127	28.1129335003118	27.8427062695749	27.5435691460589	27.9682208955099	28.0238672193493	27.637716736913	27.9884045056248	27.9377336146752	27.6352386000033	27.9317733226296	27.3039996206586	27.771972653477	28.4295350421658	28.1620378678127	27.6526562082467	28.2459009292029	28.1550422704153	27.9177903692009	28.0797673313816	27.8869522292609	27.7920227328197	27.3372813333131	27.9146329745141	27.8128457849259	28.1624871600648	27.8447517747738	27.5724710336642	28.0904857690852	27.8681146123074	27.9286567267681	28.2543652699226	26.8698904533532	26.555564734119	26.6919101840301	26.7437554743104	26.4044432009004	26.9023382153346	26.9496666508518
PGRMC1_S54	16.6089804729878	17.375372236594	14.196402164903	NA	NA	15.4260337207193	17.3180157131834	NA	NA	NA	NA	NA	17.701296688071	17.1877309764283	NA	NA	17.3801633859894	16.2836766919827	17.795673053593	15.0711558711911	16.4033033348647	16.7813973946769	17.2699128286143	17.019475134669	NA	16.9106088336772	16.420501905216	17.5615049481484	17.4760726755772	15.6068659111048	16.3605477782002	NA	NA	NA	16.7605280360186	NA	16.9924039059626	17.1404435076776	16.7783974085811	17.777236755785	NA	15.9521077431574	NA	NA	NA	16.2784870154064	NA	16.0347296924817	NA
PGRMC1_S181	27.1706404289829	27.5479595965379	27.363510392689	27.1358621881204	27.6176140395277	27.2906791555711	27.030427380182	27.7112053618674	27.3774968825733	26.9727842571799	27.5346930388112	27.332185830223	27.0758220334201	27.3661933456548	27.2682784487202	27.1856177658002	27.5090057513281	27.2433735036844	26.975468773417	27.4739971164824	27.2396868253648	27.4090491210012	27.7096105606779	27.742373035615	27.3189125614054	27.6709411351171	27.7158589822311	27.5051177977956	27.7998804523334	27.5312107307587	27.3784289848045	27.7633594051202	27.3778988428431	27.2501956597889	27.7992539840713	27.5966188080601	27.2607358036882	27.5191425504695	27.5775922551342	27.3921910086191	27.8072951997144	27.6170781351093	26.3925930698592	26.5031242084922	26.2074386936885	26.3082012967438	26.648404604179	26.4799186565942	26.5769196799305
SUPT5H_S666	17.7488665717998	19.6535500441874	19.6385118509701	19.669670667072	19.7268002710157	19.8497613832634	18.9273584460425	19.923927929096	20.2168838995051	18.244976973706	19.796609193385	19.5497336082304	18.8012302397152	19.8538067567158	20.4438873895313	18.3080568589764	19.5313664740416	19.8834426120202	19.1938885491671	20.0429244819683	20.3640423740094	19.6725410322459	18.8966024898029	18.3341151254848	19.4359454782445	18.6487194350462	18.7901427012661	20.0744585564783	18.6127689390596	18.5733515120181	21.4140503020938	17.9175000488744	17.4549435594298	20.114447840984	17.9585374295932	18.6115120211824	21.535460165585	18.5157607997749	18.8843001213839	19.6646316348607	18.719785976141	18.7026911742082	17.3258168411933	18.0606580567217	17.6269494152659	17.6560105700225	17.1871291521023	18.6474609167743	17.7225090508878
SUPT5H_T1034	16.6084695539018	14.9814380760084	16.3995647803811	16.3578916233802	14.8618475707255	16.2670188241645	15.9107500426253	14.7311796999822	16.2830894269785	16.7755947219959	15.4874571031908	16.3057915764699	16.6896350834568	15.2404723393832	NA	16.7563261534989	15.1804988535501	16.1519472548796	16.7618902116228	NA	16.2188917388607	17.7825976643588	16.0340115021081	16.790401678929	16.5538820919086	16.3091193379871	17.5683600426266	16.4389825438522	16.0418077055052	17.1235407068098	17.9632182265019	16.3088181772835	NA	16.4286991830368	15.8919975188063	17.4438516245076	17.5022647952558	16.34402746247	17.0920257011502	18.0097667470394	16.0361386123985	17.3353468014293	16.4123488545421	14.5137585902344	16.0571499816351	17.3376504681873	NA	17.1659390392874	17.2876516337265
SUPT5H_Y802	NA	13.8501903477775	NA	NA	14.6805296507292	NA	13.2887747638504	13.9566116631933	13.9342082245702	NA	NA	13.4683612599923	NA	14.1475723145666	NA	NA	NA	14.6096404484271	NA	13.4160876741599	NA	14.1731759616685	13.4764303310254	NA	NA	NA	NA	NA	NA	NA	NA	NA	NA	NA	NA	NA	NA	13.2997162203226	13.3055690385873	NA	NA	13.5165917602073	NA	NA	NA	NA	NA	13.8538028506628	12.4001002136655
SUPT5H_T806	NA	NA	15.2562038418687	NA	15.3826620860574	14.6717446279483	13.9214212364101	NA	15.6173034623994	NA	14.9600183291245	14.8716128586269	NA	NA	NA	NA	15.648196222832	15.1231494172865	NA	16.3413272371095	15.5785011526106	14.5830745019299	14.1595399682368	NA	15.2039880961677	14.7374596641887	14.5734479997835	14.8968289544962	NA	NA	17.8444567421182	NA	NA	15.2527500271538	14.5131085128531	14.6050931844498	18.0282641315759	NA	14.7664996530116	15.4176621175681	14.6923661594021	14.5082321996744	NA	NA	NA	NA	NA	13.7717856738491	NA
SUPT5H_S671	NA	NA	15.5342494682492	15.2732112943135	NA	15.1711301469249	NA	NA	14.935262460837	13.4615367344165	14.9933490790949	15.3603754353815	NA	14.7253877474798	NA	NA	NA	15.612028702774	NA	15.4208144634768	15.9609346981445	NA	NA	NA	NA	NA	NA	NA	NA	NA	15.4547418823056	NA	NA	NA	NA	NA	15.9395485342589	NA	NA	NA	NA	NA	NA	NA	NA	NA	NA	NA	NA
TAF4_S109	13.3526033263994	NA	12.473903448851	NA	12.386480436484	13.0429569950284	NA	12.6922783817633	12.181308010892	13.3310217490792	12.0783461179182	12.5627971489983	NA	13.0959828921381	13.060597588391	12.5816501066191	10.454591568076	12.3833370508218	12.5945009859121	13.9363540481781	12.8638405287041	14.2760089012641	13.8026724889302	13.3723188448044	13.8790381178188	13.6458449465696	14.2884223504864	14.0585833248709	13.5429094862706	14.2745151030927	13.6444204640524	13.9212215059444	NA	14.1319298021989	13.8449079633942	14.2311552872153	13.6405207186358	13.8544236382438	13.2186925878494	13.8213611742205	13.7799187360996	14.5720867084398	NA	14.6852291124836	14.6982499969489	NA	14.1400873260131	NA	NA
TAF4_T47	NA	13.8093692451133	17.6657625642126	18.8588188013088	18.7213154384426	18.324348798813	13.6723808535333	NA	NA	NA	NA	13.7194581829244	13.2863329485897	NA	17.9690867946022	13.9700026492352	18.529205111271	18.1932715157315	18.0915771354796	NA	13.2947102203428	17.901607146834	NA	NA	18.2950085466659	18.3396682580513	18.0023604554183	NA	16.9411849299423	NA	18.6707079003811	14.387263433102	NA	18.3087338189011	18.0563269446523	NA	18.9069612432682	19.8007883630526	17.7797248558781	13.7200856377051	NA	NA	18.5957010267812	18.6257839443086	14.9074490200139	18.7567937567344	18.5085068535352	18.4148002452611	18.0982661568593
DFFA_S315	22.7261143280857	21.6629312648618	22.2543319655141	22.6418572519776	21.6858318996338	22.4874228507694	19.4200367459505	21.7217606580125	22.520679535278	22.5996126621614	21.6579458195096	22.5253169342984	22.7998422159943	21.0987832015434	22.5163399304752	22.6829111922331	20.5249624051872	22.5225059682754	22.6077632955458	21.6260528148722	22.585939360254	22.5534722498003	21.9334672796112	22.0796245632309	22.3320097377946	19.4234709268751	20.0538842742834	22.479978728168	21.5165409120807	22.3514839141425	22.3888940327956	21.8083948880562	21.6517469901412	22.541880645395	21.8362217179169	21.816975764951	21.4852093483255	21.7748086208574	20.2091377947798	22.4731952324229	20.7643075563773	19.869021811422	20.4510965091793	22.076747877784	22.9623042217166	22.8325127075368	18.8735824415021	22.6054967369164	21.3334393634938
DFFA_S28	NA	13.0294454381219	15.8774015663982	15.9367058508786	16.6314809594154	15.3109411336716	15.1100806333322	16.2327896748526	15.9431631287001	NA	NA	15.8635068075752	NA	NA	15.8657087946806	NA	NA	15.302347724107	15.5458125053865	16.420571858379	15.5298133082133	17.5271365013648	16.6407700628962	17.5294469280586	15.9961577964726	16.5825031704741	18.1957639591615	16.1489108329253	18.3899545161864	17.537437387814	16.6608067503227	18.5616751708562	NA	16.4272941473224	18.9965380995778	18.2489169856116	18.1213522442183	17.35053226958	17.6653672419474	18.5872603934468	17.8119441367433	18.3402385524232	14.5963226803583	14.5802474595865	15.2653566776888	14.5252088126832	14.8445634702871	15.7917855724834	NA
DFFA_S232	NA	NA	NA	NA	NA	NA	NA	NA	NA	NA	NA	NA	13.221357947316	NA	NA	NA	NA	NA	NA	NA	NA	14.9352509753671	NA	NA	16.1917851922399	15.5242807582783	14.1076844986889	15.0000459275864	NA	13.8356959706846	15.3215025032535	13.9540612773834	NA	15.3164218119764	NA	NA	13.9388740590844	15.0092499213472	NA	NA	14.4819521109057	NA	NA	NA	NA	NA	NA	NA	NA
CLIC1_T155	15.9407622213988	15.0718640248655	16.1708985113763	NA	NA	16.1025327242273	NA	14.9936929569433	16.3263729778414	NA	NA	NA	15.9867577872668	NA	NA	NA	15.0146480437552	NA	16.0641864731367	NA	NA	NA	NA	17.3621133485876	16.6187056418758	15.6538207617628	NA	NA	NA	16.7506127235728	NA	NA	NA	16.8910646523195	NA	NA	NA	15.7578489603385	NA	NA	NA	NA	15.6507357237551	NA	NA	NA	14.108885822831	NA	15.4589630876999
EIF3F_S258	20.4716662836145	NA	20.4477714230752	20.6751415681059	19.524966176574	20.4965566163685	20.232596846735	19.8253519230858	20.4995768424209	20.1611648624748	19.1016147344887	20.6266491907548	20.1455495921357	19.2741335195236	20.5619646593843	20.415349932427	19.2270760964772	20.3190822598226	20.5167448756178	19.4269951121558	20.5357857920021	19.3556994671756	19.357077531647	20.3797906628983	20.0950052241728	19.1626864265186	20.2551702502095	19.9146047472	19.4854352669257	20.1076633356864	19.8906681813484	19.5729201166455	NA	19.8243119905276	19.5381786665506	20.2487782319183	20.0465293774087	19.237221364245	20.1750444946211	19.725868344174	19.4131664875434	20.1498637125194	20.1094423503403	19.2175292356461	20.2192865986922	19.7333497927434	18.5618495619912	20.2778311588278	20.0616354444982
EIF3F_S142	14.946089623425	14.4722482320278	14.2884990852634	NA	NA	13.9794490833922	14.5321672553387	NA	NA	NA	14.6494595072294	NA	NA	13.9853782055685	13.648347068282	15.1861336477872	14.4411052356317	NA	14.8742146996643	NA	NA	14.1174934417373	14.2887101663672	14.0309618571028	NA	14.582344056127	14.1597170769258	NA	14.6735657323388	NA	NA	14.8282684989794	NA	14.1296736849225	14.5827746743963	NA	NA	14.2440942682702	NA	NA	NA	NA	NA	15.1640967918024	NA	NA	15.2234309893015	NA	14.8423865016381
WWP2_S211	19.8246122895268	18.4448069602829	19.8240972182489	19.696192834728	18.5407043933156	19.7451125255502	19.8293937499422	18.6507606113357	19.826854828111	19.7054839288659	18.7889733628231	20.0109805061448	19.841770938659	18.569811259948	19.6644533070215	19.9526484675864	18.6652696139361	19.7334855962484	19.7486224738041	18.708132291334	19.6896158995837	19.7232056955136	18.7390136535922	20.438802194602	19.600928891421	18.6108489934753	19.8590182238139	19.9789673584064	18.7657783921216	20.256019171041	19.0311970118032	18.5480516340521	19.7706475903056	19.9999625700139	18.5580954760284	19.7795499328185	19.0552047237238	18.2386506355864	19.6368064183316	19.8583129934818	18.5040735763776	20.0022291755606	20.3936985821121	19.0195736667563	20.4189013745418	19.9064588074006	18.6997554707737	20.3144281031772	20.0421618628326
CDC7_S27	14.5012006978475	14.66308231502	NA	14.6934601687571	14.9555158006291	14.5304820890891	14.3926425763753	14.7908823021586	14.7656293016687	14.2517920959324	14.6422646273924	14.8849798518697	14.4038251013224	14.4247187318839	15.0876395164541	14.5235428405413	14.6169840782068	14.5125919643567	14.7359237483934	13.8645700434112	14.54276209339	13.7662099215265	NA	NA	13.4928032136818	NA	NA	NA	13.7562795033386	NA	NA	14.4361046970825	NA	13.6718703742715	NA	NA	14.2053416067618	13.8456267372018	NA	NA	13.9501967427186	NA	NA	14.263672278473	13.8183430137638	NA	13.7516804508282	NA	13.4419496946744
WASL_Y256	19.0086793777216	18.363140737521	18.8825829131095	18.9906687983359	18.3712108249222	18.8308282624955	18.9830688529307	18.3507089362973	18.9398499707421	18.7821027607237	18.3632269623473	18.7188383897871	18.8619866691247	18.3117775049733	18.7051599315972	18.8292455365666	18.3278433522879	18.7236470263764	18.9152605238047	18.4686870479727	18.644999388953	16.6574065341019	16.3615826697292	16.9026464772043	16.4271140842469	15.8638160027915	16.5658286135508	16.5946894285341	16.1396916377526	17.1572724148132	16.2269728169467	16.1074615328207	17.617414596196	16.5183126497903	16.0149989558222	16.6980144331979	16.502257475535	15.9549900162991	17.2191570878202	16.5160529627708	15.9756072776245	16.9078306632011	20.0283523197279	19.786603796224	19.9023144010856	19.6023933295412	19.2843256111463	19.785377805973	19.6723281195947
WASL_S430	16.8571171205657	17.0642963313391	16.6834942666716	16.5336205319854	17.1081108118841	17.4672991415564	16.3108254487195	16.5336073276628	16.7312912400496	17.4787731063015	18.076023968504	17.4309752423078	17.1503506088594	17.9021960462588	17.2635913217988	17.7734298641531	18.3593972142989	17.8399814369084	16.5832427790936	13.2307890962049	17.1976989329611	16.276417612767	17.3030781760676	15.4659163622988	17.3287210352911	17.7869758570442	17.1674223371386	16.9265940655625	16.744953106925	16.8420670863533	17.0225125837226	17.9105624611966	NA	17.1500862774847	17.3735276407593	16.8961428980055	17.3033011083278	18.4688887193455	17.6217845915685	16.1495158852424	17.3972586828764	16.844094685867	14.9114385017014	15.7262616227421	15.4021925145748	15.7888741164579	16.6867071324495	11.3787087062028	15.0395766087525
FOXN3_S391	14.9154344795697	14.3057281857781	15.0050004440818	15.0161530713565	14.7667858863057	14.5610000958205	14.5772269998618	14.5039763719849	14.5333894513165	15.1721878963459	15.0652696880394	14.8664141211027	14.732558533614	14.9346395841954	14.6278750132738	14.5789516337594	14.9502563688058	15.0576060431424	14.7427149923617	15.2279660780923	14.5149766306736	NA	NA	12.5839085859623	NA	NA	13.3576973574177	12.7147139803168	NA	13.4048541230996	12.0509286155445	NA	NA	NA	12.9212362253624	13.7344006790679	13.5752901519029	NA	14.535229851418	12.1816025255355	NA	13.0521966435156	14.3015048025225	14.465591733355	14.318295186856	14.0889020974998	13.9676873883253	14.564354661166	13.9073692230838
IPO5_S827	NA	15.7059370226398	NA	15.1308436654576	NA	NA	15.8473906216968	NA	NA	15.6062238330132	NA	16.0923205532187	NA	NA	15.8128042211947	16.0548318147319	16.1185270993308	NA	16.0927343187292	NA	16.1149711055856	NA	16.3814750077681	16.0392854428764	NA	16.0958207192204	15.9479326813444	16.1964731142553	16.0310704109475	16.1042984609014	15.6198080841558	16.1503278524404	17.5425247877595	16.0866844612398	NA	NA	NA	NA	NA	15.7128895043772	NA	15.9121791410504	16.2625026247364	NA	16.0239984290915	NA	15.9775492595914	NA	16.1435879906027
EEF2K_S18	20.0536162386234	19.0892797527298	19.9972657312349	19.5289374114627	19.2183513068252	20.0036322478631	19.8982249985064	19.1158466058086	20.126492615162	19.9542332778537	19.3411336248937	19.9702482569612	20.1199968602973	19.3273318627075	19.9243947877166	20.0328023946528	19.4430671727671	19.9763974603086	20.0069884091817	19.3234360957157	20.1260784040543	18.3589065502948	17.8461157711902	17.8876261338599	18.2954639728258	17.8171358977387	18.3968151676771	18.5750793561333	17.8413173470158	18.3776535427502	18.5666900298625	17.8529107068708	18.8258385393156	18.6342227484966	17.4692070557514	18.3973255756919	18.6143275789217	17.789650482528	18.5308287317717	18.2979472859801	18.0003202062632	18.1438460353462	19.9007870926087	19.1975055519896	19.8146803771286	20.0051568112691	19.3920435089713	19.341834346375	19.9219377886401
EEF2K_T348	19.7487039366456	19.443308138077	19.8982570030525	21.0131579726326	19.9518156089715	19.9535882648395	20.4335492272109	20.0877663237584	20.0062264464292	19.6315057661848	18.2876177209628	20.2668177272445	20.4536131771009	17.6046081220604	19.7991126903187	20.051540289947	18.1123451140094	19.3967774300379	19.6526031044737	19.2004032646525	19.5267448716528	17.2890647100022	16.2477256946445	20.2524381098285	18.0131212083953	16.3457085357359	19.1933913697473	16.6013930466135	18.690384856536	19.3431700505423	NA	17.9757687743926	16.675155997267	16.5063761453555	17.947446425757	19.6626444484447	NA	16.3956016174786	19.3189392751343	19.2479437151682	17.513715024684	18.8060557917919	20.5164642608899	18.7260465540251	18.7072342163451	18.9102440137036	18.2631419098125	20.6167220563017	21.4721470045669
EEF2K_S445	20.0533287149137	20.3750658797891	20.1388108064344	19.6318049160054	20.2649357589089	20.1997618600699	19.6114057745326	19.7369618172389	19.652567178192	19.8226879759891	20.0876824879622	20.1507794786325	19.6968582239713	19.864288408989	19.7228661955593	20.0497186639168	19.9748687325923	20.0080903182121	19.6101708245611	19.8818624163223	19.7906540751783	17.308177807067	18.1548862422148	18.9910599560371	17.826373831328	18.0434496006068	18.9002695310512	17.2817025730205	18.1306479744072	18.9794504813379	16.3150219306505	18.3805898382638	21.2421354150307	16.7821177798227	18.471055515865	18.4080737954194	15.8502823259952	18.3530707013102	19.0165120666414	16.7560689303769	17.8426635559376	18.7973667317658	20.2567491602408	20.2912263141732	20.1666847173269	20.1723090557118	20.3244045061119	19.9194088328049	20.510331972574
EEF2K_S470	17.9681433211927	18.8189934312601	18.5326885334801	18.63065121121	19.2336032952989	18.3265518883852	18.2366478280654	19.0270598292888	18.8693138806274	16.7906458879572	18.7829282553653	18.5253909398007	18.2457798749388	19.0317986498928	18.6931229104138	18.2050115567314	18.7065047724853	18.4175130039429	18.408503414746	19.0083825610154	18.5420177009754	17.8254256266469	18.5695558483904	18.1870972758809	16.1365449341243	18.2862073481136	17.9689504698789	17.7535498658207	18.7903214733809	18.0556030119122	15.9474803461957	18.6581939841937	NA	17.9544103930524	18.7964872920292	17.8694903191521	15.9412189523992	18.5940528792702	18.0811363889823	18.0207197318411	18.5909410854675	18.1083126981834	18.4399959529608	18.2991686456101	17.9899146740497	18.1693763365683	18.01019155064	16.9763416802982	18.4111488259769
EEF2K_S474	17.2575147567899	17.4995659172422	14.8528057444153	14.4176838946604	17.2931104623458	15.0989446603988	16.9722410783163	17.2232427697379	14.7182939092381	15.0616342606368	17.101611387508	14.9423834245849	14.8762433552186	17.0130613360098	14.6928401884104	17.154198816642	17.0314722435332	16.8820130756276	16.8287284623548	14.6434647649168	14.6831320864375	NA	13.6420835553887	14.0445742081954	NA	13.5111799689879	13.4089518398275	13.485639628504	13.6572848164778	13.8963023994005	13.1468887873462	13.6299846473705	NA	12.8832420058942	13.4780883744184	12.8601160604097	12.9751739350644	13.7759607597199	14.3366619949567	13.1342900256906	13.8257530471629	13.6438563553048	14.8774949709025	17.3919171730484	15.0121861354071	14.7754081001537	17.4392464073997	14.9353631855473	15.1296020211002
EEF2K_S31	16.4341085936076	17.7960380049681	15.6493891953056	NA	17.7165994542386	15.1898845712596	16.3409807677893	17.0454180555565	NA	15.9892699268851	17.8805371112759	NA	NA	17.6918616591954	NA	16.0557047817068	17.744287654312	16.2844771681916	16.6768712358638	17.2995821808501	15.9081954408601	NA	16.5018141658394	NA	15.180805190002	16.6675843849648	NA	NA	17.206458393255	NA	NA	16.8897257891576	NA	NA	NA	NA	NA	NA	15.4702452005241	15.6365939478578	16.5928165847847	NA	NA	17.2284053146428	NA	NA	17.5561017726678	15.7305900210266	16.5653917968602
EEF2K_S27	16.4341085936076	17.7960380049681	15.6493891953056	NA	17.7165994542386	15.1898845712596	16.3409807677893	17.0454180555565	NA	15.9892699268851	17.8805371112759	NA	NA	17.6918616591954	NA	16.0557047817068	17.744287654312	16.2844771681916	16.6768712358638	17.2995821808501	15.9081954408601	NA	16.5018141658394	NA	15.180805190002	16.6675843849648	NA	NA	17.206458393255	NA	NA	16.8897257891576	NA	NA	NA	NA	NA	NA	15.4702452005241	15.6365939478578	16.5928165847847	NA	NA	17.2284053146428	NA	NA	17.5561017726678	15.7305900210266	16.5653917968602
EEF2K_S74	15.9563239422502	17.5803454458761	17.707877458526	16.7182983737494	16.2858719883153	16.9464761492138	17.6402392691079	16.9393561522235	17.6598838947205	16.4746331558573	17.6624898366454	17.4673658697847	16.5519504775674	17.6426658254384	16.7631238086065	16.3982238691953	16.6001430313831	17.5548392249863	16.5533531727455	16.4915100549265	17.5754858236343	15.2241918159736	15.8681990105963	15.4747988288096	15.2710135994157	16.2668614171321	16.3210816352802	16.3577406207104	16.0152455570223	16.8692215058632	15.1399515405279	15.5342071089211	NA	16.2898913618083	15.19391935516	16.2467089528011	NA	15.7376218708071	15.4524330050355	15.258946372861	15.4862582763022	16.5242641725264	17.5290684299064	17.6790671598252	16.6925322473747	16.6175192715807	17.5776665662289	16.7021569546858	17.4072808047605
EEF2K_S72	18.2699964826541	19.508562516206	18.9603648968706	19.1196687561151	20.1584809493504	19.4774360930885	18.8248640998803	19.8392033001014	18.8991494493297	18.1768453159095	19.4968493493196	18.7401719360825	18.8591264624546	19.9448728233402	19.4055679671611	18.689087272494	19.68671955153	19.2521938508338	19.0405187381054	19.7049688694305	19.3379571301398	17.1835605429427	18.0552344066468	17.3480285700338	16.9715700494065	18.1846884515052	17.9871171262282	17.217031881396	17.9732138577923	18.1389641670365	16.9228759367002	16.4334959533175	NA	17.5027957433978	17.921903334474	18.1771931395071	15.8320288668124	16.126863084629	17.9764374673932	16.8532691537166	18.0858610174571	18.0919875975752	18.4107933046538	19.1338136124011	18.7240599345736	19.2067599128736	19.7769657760013	19.6569345394677	18.4170258722365
EEF2K_S478	NA	13.2277029768032	NA	14.5516362684815	14.9467944445428	13.2665458461222	NA	13.8612471232369	13.1919217345775	NA	12.7866058285375	12.214908984398	13.0827070133017	NA	NA	12.6665029669532	NA	12.9531770710928	13.3583688753659	NA	NA	NA	NA	NA	NA	NA	NA	NA	NA	NA	NA	NA	NA	NA	12.2794418945492	NA	NA	NA	NA	NA	NA	NA	12.2221516675183	NA	NA	13.7818812759092	13.7335890388317	13.3351411430681	NA
DNM1L_S616	21.101002723404	20.1207646643157	21.2747581720269	21.4300528290182	20.140136975847	21.3311500897288	21.3509877939208	19.7634390156104	21.3233401891105	21.3754042270282	20.1750223442651	21.2885426706724	21.5129658656666	20.295167369306	19.9983551378063	21.3137114154001	20.1137539308846	21.214770222887	21.4084440067442	20.4211562395299	21.390250022677	21.467089536326	20.5704585444051	21.5939994249902	21.6119274237055	20.4475999740172	21.704592503477	21.4050451086038	20.4978515606322	21.5552731502448	21.0683915777064	20.3175524841758	20.7485479953391	21.702608814922	20.5507902077051	21.5649419360806	21.1191995272238	20.4757674087008	21.092985906936	21.5160043335939	20.6446790518349	21.6055543450426	22.0823687577132	21.0268105885227	22.0980331730197	21.9060843434254	20.9516464026286	22.022172598302	22.0131920805095
PIK3C2A_S338	17.5736680957184	17.9506353736589	18.2031409600872	17.7795704061686	17.6677165911899	18.2447428717676	17.7928015244617	17.4407345270937	18.3006710293535	17.6087137785265	17.69193589682	18.2746057807294	18.2891071747133	17.4662137019814	18.2767407249385	17.8905767612065	17.9333314382679	18.1167824318615	18.1032719953072	NA	18.4328704568439	18.3640006824055	18.2416093203754	18.4694208928013	18.1250737257961	18.1223817430186	18.3317582698404	18.4595108343047	18.3159829406998	18.2433106634608	19.5783994041618	18.1604519704084	NA	18.5818840299353	17.9628333340893	18.3303671102174	19.634417486303	18.2057482250687	18.3784991419226	18.5374981649718	18.2176799643932	18.4037859062338	17.3030287574368	16.7193365975957	17.358332190092	17.0570851433522	16.8713163038641	17.6838041674108	17.6081902715472
PIK3C2A_S259	15.3902917189664	15.1778687586259	15.5591631493674	17.6480995427933	16.784459407668	17.266987165296	16.8383903397786	16.3272406213394	17.0350685211279	15.2178001656216	14.6380388091394	15.5183059786657	17.7446841718548	17.1578138678106	17.567357930111	16.887109444044	16.311476381672	16.4980339843964	17.6230950855213	17.0905706686989	17.7180751873124	15.3968992103283	NA	NA	16.6280612397535	16.023230307994	16.6616260225263	16.9143008308352	16.0060963357254	16.3159081677491	17.2370715968826	14.4921211310236	17.0828681781242	17.4994840615094	16.2372554485892	16.8905282138046	17.4609606196107	15.9643252410394	16.3653528847752	17.2554880024259	16.5438907994526	16.8165448898668	14.9925925518981	14.8595203842719	NA	17.8828702048291	16.9013282145968	16.6505977468989	16.0500123571524
PIK3R2_Y464	14.2400040432035	NA	14.1428103975293	NA	14.9481176006156	NA	14.2151748038648	14.7441427718914	14.393322232376	14.6211999496909	15.7265295636976	14.8737641441217	14.4346930279719	15.2679143149726	14.3402774195521	14.6946015437602	15.4613496577874	14.1859813905472	14.4492161239268	NA	14.0898964199946	13.6270444598121	14.6518114848321	NA	NA	14.0688955722966	NA	NA	14.7350672873842	NA	NA	14.7604929999093	NA	NA	14.8978258666485	13.3108303658558	13.9765211051328	15.1622679343385	14.2202626591557	13.88266514898	14.5067780181194	NA	15.5759461164702	16.4407039702908	14.957492789719	15.4299810609544	16.1529067441173	14.8934621845055	15.6193816212049
PIK3R2_Y605	14.4049620249097	NA	14.2775130914736	14.8080339237198	15.9337008479129	15.3093549009618	14.1261703429212	NA	NA	16.3441090021574	17.1049779057473	16.5711465288871	15.6330187932306	NA	15.3084819582543	15.8592089054245	15.6317156172766	15.7666489094382	14.5692231820054	NA	15.0142807627569	NA	NA	NA	NA	NA	14.9630061976484	NA	NA	14.1939751654303	14.5254615297794	15.9691815112375	NA	NA	14.5852087745547	14.723307987662	15.5377692954813	15.4102370427703	15.5575898272671	NA	NA	NA	15.9331273894067	16.9704912701259	16.0878898366078	16.7509631963496	17.2933424302387	16.9590118222441	16.5577974728008
GOLIM4_S364	19.7775618807896	19.8879221580374	19.4529773389256	19.3008799427467	19.8609681685718	19.4290489652713	19.4811258075413	19.8684381334896	18.807804036741	19.5270320882014	20.1544437837483	19.4102215590286	19.4732463551624	20.1098543035772	19.3447166554433	19.1295624672362	20.0807313572537	19.3601454364833	19.5528429051988	19.8644995369732	19.2706908165147	19.0923252933586	19.1977009333974	18.623716018939	19.1425284720716	18.8340497035983	18.6580196014566	19.2833757195631	19.2377569621824	18.9567741943604	19.2239606184984	18.2785863142111	17.5419838642199	18.8009026418669	18.7787804537517	18.8089254112865	18.7133326054552	19.129255281849	18.6120215898436	18.9252310066094	19.3020757333084	18.9100418785734	14.950650076493	15.4784718593954	13.9459117672298	15.4026054394433	12.9391246509003	14.2552479711435	15.7377611239141
GOLIM4_S538	16.2788687831639	15.2599568641026	NA	NA	13.0477562168633	15.351950806311	14.8044785731685	NA	14.4007956509649	15.6846510617555	15.9829681906955	13.6997663673026	15.8519421504499	16.2252742279139	NA	15.5794996004869	15.2702688796549	NA	14.4585409868257	NA	14.4991127036105	13.9545400244421	15.4616693427374	NA	15.4048273065755	15.577152835188	NA	15.3270420615551	NA	14.5915786666191	15.6710378658393	NA	NA	15.2531343329599	NA	NA	NA	13.3688787201708	13.0293421834717	NA	NA	13.7379766744238	NA	NA	NA	NA	NA	NA	NA
GOLIM4_S583	17.372424272404	12.7813919538789	NA	NA	NA	16.1779977399696	16.0739475828034	NA	NA	16.9517602431999	16.9948467433502	15.1739103014077	16.6898885338021	17.5027008883352	NA	16.7923400216169	17.2453930465581	NA	15.4191176411555	NA	NA	16.7624577576634	17.4592506016981	15.0646629420438	17.6058610647843	18.1876497438367	NA	17.5938763434647	NA	15.4216272701139	17.0695320772969	15.4912836651013	16.9909940520301	17.452905455588	NA	NA	15.5118167528996	17.2081603595535	NA	NA	16.7874766492244	14.5339139779756	NA	15.6772198513029	NA	13.2717808804968	NA	NA	14.8176073191856
GOLIM4_Y673	14.1295143082582	14.4812029508633	14.1005905554143	13.9294693229271	14.6904056957682	13.4020605142124	14.0578916777099	14.879484103989	14.5663480848151	NA	14.6835621966479	14.5294296697577	14.1203290539619	14.7327723219659	14.4249480453057	14.7318810971736	14.7745542039423	NA	14.1979086045626	14.4971734272296	14.339892749626	NA	NA	NA	NA	NA	NA	NA	NA	12.3210412079923	NA	NA	NA	NA	NA	NA	NA	NA	NA	NA	NA	NA	NA	NA	NA	NA	NA	NA	NA
MEIS1_S196	14.1848669609275	15.7196884586124	16.1533938086836	16.6085745174441	NA	15.8435374738365	16.1420078655969	16.4406187582009	16.0918658086927	15.7852873886544	13.7684526836907	16.1085262877749	15.8660283342096	15.0794306189354	16.1625751742469	14.1299598980381	15.4399837905448	15.9387673607524	16.6195488623525	16.4586630468529	16.2020881411746	NA	NA	NA	NA	NA	NA	NA	NA	NA	NA	NA	NA	NA	NA	NA	NA	NA	NA	NA	NA	NA	15.6212917061835	14.0869214656866	15.2470065806407	14.9843847740805	15.2862750572443	15.9597364201048	15.9995644294529
ELL2_S503	NA	NA	NA	NA	NA	NA	NA	NA	NA	NA	NA	NA	NA	NA	NA	NA	NA	NA	NA	NA	NA	NA	NA	14.1607393181261	14.4717467468851	12.8867985629408	14.126871401097	14.6170119172316	NA	14.0794104566962	NA	NA	NA	NA	NA	14.1395147100074	14.8091057474784	NA	NA	NA	NA	NA	NA	NA	NA	NA	NA	NA	NA
PSMD14_S224	15.4570274706713	15.9192181791584	15.4370905283966	15.031091097709	15.8171636152946	15.5387840543659	15.3639209791393	16.2492432611275	15.1083574579971	14.974801057852	15.891959595378	15.1926147770033	15.0653051514667	15.6672862525035	15.5779824867134	13.0064752391492	15.7834617238189	15.3792294598924	15.4753431681126	16.0496154983449	15.4824995700567	14.7450721032633	15.5059569393431	13.0935405871625	14.9984938113867	15.3460161570327	15.0962511522648	15.2961529216641	15.6533897307505	15.1087619439028	14.813647130445	15.6230912465315	NA	13.3545895962415	15.8286907326654	15.0626498036993	14.3331453906044	15.3456678336864	14.8339662340645	13.0114525544962	15.3153010007924	15.1412931852948	NA	14.7374162065107	14.332508693621	12.2546457298244	14.8999330869142	12.2027750099856	12.1770325190012
KPNA3_S60	22.5416072594348	22.1569521201339	22.4528823913899	22.4349037058439	22.1277246123275	22.3375264382369	22.540170258926	22.2894708628427	22.4539565910893	22.4352508777218	22.222406452299	22.3706057466524	22.5205544962599	22.0331007804271	22.3128639509843	22.3845741985889	22.0782546240039	22.3127023376875	22.545837985117	22.0245554945095	22.2601442608412	22.8291261902258	22.6148479150539	22.9664532856771	22.5833141108153	22.434282703196	22.7132494123047	22.7807416123927	22.5525036715419	22.8038694224972	22.4632671705439	22.612196016424	22.0177458464757	22.6276172952642	22.4972086529674	22.6546983552176	22.3194047595552	22.5247795682242	22.6739756583972	22.657537026806	22.5384655839942	22.7194398634642	22.7076199621452	22.665344976131	22.7625963009263	22.7102542198898	22.4797698479985	22.7613151788851	22.9401238157032
KPNA3_S56	14.3363143241049	14.3091891927711	14.7008712098176	NA	15.372530568606	13.0789862121558	NA	13.7567128033349	NA	14.2362811979153	14.6716955102921	14.7192058621419	NA	15.1533300507558	NA	14.5054422491382	15.0710890053978	NA	14.9226382831482	15.2649623229681	14.5509656607756	14.1674644864168	15.6834662206746	NA	13.4615485054641	15.3507830110142	NA	14.4087259691353	15.5858612698472	14.1266905109506	14.6568872773074	15.7561529534311	NA	14.5453421447848	15.4753304446332	13.8844137527826	14.4486365683012	15.1616253028704	14.6939686295555	15.0729599940559	15.4230725110369	14.2801538132774	13.4165683101969	14.6353776626427	14.4588572313502	13.4354907762889	15.0069584033228	15.333478148656	NA
STK25_T174	20.3245554348902	20.5242890518574	21.4470448334146	20.2346904130446	20.8899418444922	21.6077457684188	21.3565265448449	21.1763126259063	21.7834677114381	20.7227690441191	20.3738690083009	21.5246820352378	20.5266400672894	20.4114494143785	21.4426667370595	20.4501404276527	20.4026434197799	21.46352687691	20.6785160250598	21.0180572362125	21.7592479169095	19.6636067117432	19.8200567240094	21.3879384185476	19.4166370607032	20.0231037676706	21.8821120617692	20.2947698626068	20.866078108633	22.2879580758129	20.3590395519563	20.4545738779587	18.8011347046358	20.1911619338334	20.5906302468307	22.0171079349406	20.5964582675591	20.2725976941715	21.8711506172612	20.1230337978376	20.623709697101	21.7293374771036	20.4041717161036	20.1612344405808	21.3344476216477	20.2459196137915	20.4685673628322	21.9599313234845	20.8633478865176
STK25_T168	16.4611222347798	16.9719982736483	17.8445174333396	16.5614808458903	17.209967929202	17.9038427192838	17.5071068162191	17.1647017064262	18.1666293741835	16.4000092503789	17.0253256702793	17.9257673683726	16.930755717678	16.8123837500883	17.7209475598128	17.0784763588104	NA	17.7180149531627	16.8882242879485	17.2692370020127	17.9461203093982	16.9847404000006	16.3736933937999	18.1579062606153	16.4763122428071	16.3376944013543	17.8586768738549	17.0475295626212	16.7546039507934	18.6069905570057	18.4607851190765	16.7160962331296	NA	17.1836125454177	16.6235387457593	18.0015831734302	18.4369609558155	16.2802102036855	17.9200895737088	16.640685342394	16.4589156686094	17.9205057365449	17.433468694908	16.9509624234721	18.2369414869259	16.8386183299267	16.3941090055791	18.3004176205281	17.247506162344
BCL9_T315	14.6332983471531	14.3898320665284	14.4326787371742	14.3977441816775	13.033188408459	14.3654045262952	14.575565018239	13.7982986785308	13.9150974697803	14.3391155612333	13.7723021566972	14.4235227543922	14.1099403268397	13.2842737060961	13.9810225626773	14.3883515412591	13.5943443313547	14.400102425402	14.3835313380078	12.9060380714883	14.228733090061	14.4659527624712	12.5996394015686	14.6679932786334	13.8609988145489	13.0276413759437	14.317845202781	14.2943729591987	NA	14.2650988819092	14.3599503220165	12.733173864548	15.550328477371	14.1064698260345	11.7983692682452	14.0120008240054	14.2997846879121	12.4262830717654	14.1890156628855	13.9904446293361	13.1855503179678	13.9993702017876	15.9498699141222	14.4680653692979	15.4484286907308	15.4918677109692	14.7310884286947	14.8016806218831	15.6455667147499
BCL9_S278	17.8951731612485	16.8054887747007	17.6678453207885	17.9050768231212	16.6893024936716	17.6609421594334	18.0078176741263	16.8345720168284	17.6341611057521	17.657457390371	16.8134292051346	17.6623656712255	17.8720850664387	16.6239152134053	17.4300190811336	17.9258296553437	16.7288722613378	17.5761698614285	17.6472468435862	16.7536270360917	17.5638056843763	18.188259423248	17.0376240059764	17.9143717917531	17.4607967639429	16.7805236031241	17.809711377753	17.8607630714062	17.1548377007278	17.7390508740504	17.7469157149502	16.9903178097535	17.7554672696593	17.8645176237239	16.9688907486995	17.7576091770769	18.0326465772896	17.0069446383091	17.9080729760726	17.774306546178	17.0701858624167	17.5831829518941	18.8190292964082	17.5753590860054	17.932019656352	18.5287747854143	17.4799270154751	18.021956468522	18.5578013837668
BCL9_T115	15.2576539598473	15.1411417366049	15.7148371864496	NA	NA	13.7609124293329	15.2744340064392	14.7257538455748	NA	14.6082652957475	15.4629164624036	15.6047264539335	14.522356420348	NA	14.58348667808	NA	NA	15.0152322116624	14.9648058268824	NA	14.8304916979881	14.9223590272464	14.4500860815403	14.8033860507712	NA	NA	NA	NA	14.7835744241455	15.333571507286	NA	14.4822995756607	NA	NA	NA	NA	NA	NA	NA	15.1609667953359	13.0679465542143	14.6522215135016	14.9917222702545	15.0926789859052	14.7723204953696	14.5823581541154	NA	NA	15.5143321392487
BCL9_S104	NA	NA	NA	NA	NA	NA	NA	NA	NA	NA	NA	NA	NA	NA	NA	15.1643192937753	NA	NA	14.8160463007948	NA	NA	NA	NA	NA	NA	15.3792070422218	15.6665581420275	NA	NA	NA	NA	NA	NA	15.3921548181884	15.5004189542739	15.4383722259037	15.6312560239465	NA	NA	NA	NA	NA	NA	NA	NA	15.8982688180943	NA	NA	NA
BCL9_S917	13.9868129400156	NA	14.1550275362608	12.4877960474298	NA	13.492902787676	13.7636786038481	NA	13.7912699304137	NA	NA	13.9855455315851	13.8676031279094	NA	13.3135459984055	13.8957508770522	NA	13.5223015477514	14.0173564073067	NA	13.5076548802673	13.3869920653799	11.9796840928635	13.8458337651235	13.4904979238982	NA	13.655874515726	13.8388454609064	NA	14.0252238722293	13.5739156450395	NA	NA	13.8420172631076	NA	13.7589786526988	NA	NA	13.9156918607205	13.2867035432922	NA	13.6977128860834	15.3432397202457	NA	15.3323330616779	14.7887391243095	NA	14.123587376679	14.942314418276
LAD1_S177	21.9421627807397	21.0228773624056	21.9424215171421	22.2339313105977	21.1750086454261	21.9877066458533	22.209849518425	21.3969991185746	22.10615160101	22.202121334709	20.898526341823	21.9457750394375	22.3953410846334	20.9747452171191	21.9857305344408	22.0669105773112	20.9987126349379	21.8873174337564	22.2196363989645	21.3347441772359	22.1518915109387	22.1068695650845	21.212610132091	22.2527177472444	22.094203989097	21.2804722782567	22.0787240953702	22.1182483622903	21.5970904103618	22.2538960874606	21.0946411327383	21.029499457593	20.8863865923959	22.3045368081877	21.6225852764002	22.1110372876933	21.2955542743046	20.6241077417404	21.2450167270864	22.4075630657024	21.7060960087817	22.2380219402384	23.304553251864	22.4354155938316	22.7945637330006	23.1421669567867	22.3543602596925	22.8614752486897	23.1577699203025
LAD1_S356	20.703371917235	17.3642116652648	20.6078573698499	22.5678107056857	21.6983962424309	22.4416101646036	21.4518442140862	20.6441939394428	20.9104860276087	20.947327777793	18.1322699983659	21.1684585167371	20.7091059962391	21.1544761183988	20.8434873453686	22.0881610599104	21.035272253686	22.1756946547366	22.0453025286544	21.1922421372334	20.5884497408284	18.7613553840506	17.2264480766278	17.6104951480533	22.4804831650129	21.7515389297322	22.5305656615718	19.6310785797931	18.1552717065253	20.8389792341892	22.0823558117757	19.9894249495186	NA	21.9634443590742	21.2249637979493	21.9499093826897	22.4443787959048	21.5855972014261	22.3954239829023	20.0081159093223	20.8828368265674	21.5303349058324	19.9181637799869	17.2019597982911	19.7952936700546	22.7577874098931	21.9036783930539	22.2346162170979	18.0087222280029
LAD1_T358	NA	NA	NA	NA	13.4947565306355	NA	13.4158970788506	12.4345523984115	14.173982324098	NA	13.0446387752061	13.7388570635213	NA	NA	NA	NA	NA	15.0918984366974	13.7627206105457	NA	NA	NA	NA	NA	NA	NA	NA	14.3902692337059	NA	13.7395809570368	NA	NA	NA	NA	NA	NA	NA	NA	NA	NA	NA	NA	13.3475022411719	12.1061465646522	NA	NA	NA	NA	NA
LAD1_S272	19.6247466238248	18.1825626610467	19.5288745716341	19.7461489496545	17.8574949935202	19.4821998096129	19.6405084631365	18.4502685417597	19.4382144823934	19.6884483083723	17.1437332428968	19.6297508453688	19.3530639054324	17.1916685539723	19.3765723012074	19.5569474007396	17.2336417781582	19.333633009803	19.6309357219382	18.0096639658549	19.4540259034814	18.8390656159377	16.3167874367916	19.2014702702642	19.1055816413017	18.1777741673563	17.9942023709286	18.1719487174717	18.2518939283148	17.8545332770557	18.3349492658051	17.6014885769787	NA	18.1202313722197	17.1067535648231	18.5882013576881	18.8734289954611	17.1805432569996	17.5128847529932	19.4167907951508	18.4249808778964	18.2329677023664	19.602266666029	19.2816814570867	19.126453565452	19.6451600127961	18.5442214129699	19.5498291164342	19.5733996614767
LAD1_S468	13.3752635466766	13.4627738693969	13.4848675288643	16.9454706939864	16.6220659903846	16.5349149784322	16.2883940554471	16.7309501875315	16.2474650982169	14.2074740139438	13.7572973595672	16.6360573786651	16.7384524603821	13.6292907717562	16.636142910684	17.6016425034052	17.3415680557138	17.4068193142237	16.7366736295262	12.9820699624542	16.6062446995842	17.6825496288417	17.7438287224676	16.986457331473	18.0520504738793	18.2953539084686	18.0812882688568	17.5091079437162	17.8645037623488	16.8067298443617	18.4005721715599	19.1892315496409	18.7204989848373	17.9172796515031	18.0579865420251	17.6280427502263	19.0175318830671	20.0159631110644	19.3087254055233	17.5503402624186	18.158774815874	17.330151705953	NA	15.8705447418402	NA	16.0312029241377	16.4861803275833	NA	NA
LAD1_T19	18.1004613380779	19.4919191129772	16.7890598824308	17.3217689415129	17.75182561002	16.9200687002835	17.4134779858081	17.0577477021581	15.8837471440522	17.1342981446004	18.0324759412192	17.6525788305735	16.9612297941696	17.668338800661	17.6045214110462	16.8223508011232	18.0998052650339	17.2838279411491	18.4131131134501	18.2520930959152	17.0181613331632	19.5868599588109	18.9259405905255	17.7169747527033	16.9548944195579	18.3966476683586	17.8565652550657	13.628259187909	18.6867634181525	17.5100526979834	19.9968942987574	20.1607290233857	18.4096782102116	15.4906167206946	17.6721758545093	17.6651021646528	19.6109520885682	20.2409491635357	18.2598145257028	15.0048155648013	16.9257428346346	17.6829948952591	18.3581631401677	19.5093137745571	18.6149081193293	18.6804514303654	18.3763998501085	17.6213969311266	17.9137490544677
LAD1_S394	20.2516149142048	19.8899911891326	20.2609188245531	20.1702649459075	19.1123197831405	20.7356223186188	20.7349346382355	19.1335299596092	20.2033091870285	20.6264015732749	19.2105117393512	20.7018950710757	20.869401509724	18.9804905832855	20.3639453939312	19.8947817700731	19.2807879408024	20.5194263957914	20.585647654416	19.2469004831284	20.653122933159	21.1487602852361	20.7179280358028	21.7205716018324	21.0922800610069	20.276537577227	21.4446031339936	21.2338185681168	21.0938750278927	21.4398380143526	22.401327825656	20.8505685082784	19.6378892166579	21.2797983665341	20.307221888316	21.5116599669051	22.3800466956106	20.9850761511127	21.6876305162399	21.2509863607602	21.0153828517238	21.5803696082026	20.2939293255508	19.6062700082335	20.3105388785887	20.0894973031927	19.6201496431523	20.7861417387331	21.0215475769848
LAD1_S123	18.2020078185735	18.5335509544958	17.9313161157004	17.781829963272	18.3249104901838	17.9452212219458	17.61182492381	18.2300569330845	17.5872272107712	18.2177719114488	18.3102950995372	17.980589322019	17.9076359842915	18.2334274829174	17.914553588122	18.1669666902988	18.5395525356003	17.9257199649298	17.692010228036	18.1029414903522	17.8589861854807	17.4900484102456	18.2000660480745	16.7572999263938	17.4319910394161	18.1988971864446	16.6279568993631	17.2417932350005	17.9379683781272	16.3726072198233	17.7590433195047	18.3066976301707	16.9996718541168	17.5797239297409	17.9243560695558	16.636195546464	18.0031850800587	18.1773495182012	16.8519672685877	17.2841299468066	18.1398704911397	16.0442181205162	16.2495764192735	17.9849123955956	17.3641299441111	16.780186650886	18.182092807904	16.8079881104966	15.7257029672213
LAD1_S121	18.2020078185735	18.5335509544958	17.9313161157004	17.781829963272	18.3249104901838	17.9452212219458	17.61182492381	18.2300569330845	17.5872272107712	18.2177719114488	18.3102950995372	17.980589322019	17.9076359842915	18.2334274829174	17.914553588122	18.1669666902988	18.5395525356003	17.9257199649298	17.692010228036	18.1029414903522	17.8589861854807	17.4900484102456	18.2000660480745	16.7572999263938	17.4319910394161	18.1988971864446	16.6279568993631	17.2417932350005	17.9379683781272	16.3726072198233	17.7590433195047	18.3066976301707	16.9996718541168	17.5797239297409	17.9243560695558	16.636195546464	18.0031850800587	18.1773495182012	16.8519672685877	17.2841299468066	18.1398704911397	16.0442181205162	16.2495764192735	17.9849123955956	17.3641299441111	16.780186650886	18.182092807904	16.8079881104966	15.7257029672213
LAD1_S298	17.4402901734009	NA	17.5939722934008	18.0787710583092	NA	17.7003766033332	17.4203529900445	NA	NA	17.3359358580896	NA	17.495545580237	NA	NA	18.4435839885088	17.4540085541732	NA	18.3510135804777	16.2507835177147	15.7166889372205	18.1045007452403	NA	14.9587129074672	NA	17.2901914988763	17.6261993034626	18.3446068585121	NA	NA	16.5252800263626	NA	16.4464868864965	NA	NA	NA	17.9064499629278	NA	NA	16.4228633417772	17.8372945665094	15.7966706982269	16.8329569558145	17.9879377341438	16.7694092733745	NA	17.9789494284619	14.4361354663558	17.8352287374009	17.8238009290893
LAD1_S423	16.3279659479753	16.4502901472245	16.224103698234	NA	NA	16.2691850547632	16.5395988925525	NA	16.4446825269481	16.2907922334889	15.3306055642908	16.5954006559539	16.4641292151059	NA	16.5512778232111	16.1820232037433	15.3503551381287	16.4950381434887	17.1089608852881	NA	NA	17.702261507243	17.1874217654568	NA	16.0201312066798	16.6081582028271	17.5766519125476	17.1542555121482	17.3995646819664	16.7999363008118	18.4743116878054	18.0122123659269	NA	16.8792523742758	17.0125083421453	17.4136208436393	18.3591175976545	17.9894510549331	17.9460104854041	17.0339704437995	17.2062935163504	17.0770845060937	16.4191031952558	16.8622392219121	17.6016145250383	16.4011151820805	16.8495983968378	17.962734313716	17.1588391332847
LAD1_T429	NA	NA	NA	NA	NA	13.9517914380144	14.1957261948621	15.3065680610447	NA	NA	NA	13.9882476190058	NA	NA	14.3460547178512	NA	NA	14.02947694249	14.4396975317353	NA	14.1014819392955	NA	14.0383144825224	14.3786967255942	13.3049519293167	NA	14.5060191429912	14.5606501358805	NA	14.3163516131414	15.6342501283087	NA	NA	NA	14.2932912703753	14.7979396284565	NA	NA	15.1294165421226	14.3071823179018	NA	14.3465686886658	NA	NA	NA	13.8208738431594	NA	NA	NA
LAD1_S64	NA	NA	NA	NA	NA	NA	15.3079658214993	NA	NA	NA	NA	NA	17.4171509313755	16.3136336809735	15.8657273471541	NA	14.4219151414977	NA	16.3256242572107	NA	16.3295158512241	15.2839337333921	NA	NA	18.574266452554	17.1844845468169	16.7473041912631	18.6429586951237	16.2740965717603	17.1025763738917	19.1024647630036	14.1212668435111	NA	19.3327709893202	16.0896046707411	17.6450205630688	17.2170780860021	17.3977711469679	16.6886289505435	16.7514276388139	17.7426715943545	17.3833341087059	14.6274404200592	14.9198264354291	14.9165528822286	17.267633329044	17.1022232952716	NA	15.4531055419925
LAD1_S38	17.8225954057236	18.6660796157839	18.2270953074073	20.2563715710919	20.2833537598179	20.4389012694675	18.7189777224363	19.2410391547438	19.0243625662851	18.643311601255	18.7383217690941	18.0958024887204	19.5304987355477	19.8234139689745	19.814293285901	19.7023820596936	20.1578092075347	20.2684946612012	19.5196272356304	19.8649928618736	19.8354067447794	19.3566319802558	19.2788803922592	18.8083425909716	21.2675701924173	21.3149136486356	21.2815155383026	20.0703306998418	20.1774126730592	19.9284728018093	21.1992776164615	20.1904240725553	20.4468441275889	20.8488260132127	20.882033352796	20.8823454171208	21.6486055130759	21.6663649975633	21.3484381693022	20.5236710173884	20.8273907504718	20.6209006303537	17.6744437918002	18.1190337229835	18.0129007072065	20.1449431737537	19.9647699288558	19.5553717481094	17.870306720998
LAD1_S39	NA	NA	NA	14.7255259949853	17.4912012239265	16.1936863332821	NA	NA	NA	NA	NA	NA	NA	14.9202805184782	14.0568118828441	14.3449254190282	15.3276490014505	14.309525905674	NA	NA	NA	NA	NA	NA	17.8051363074904	19.5210869695681	17.0646919415214	NA	14.7570376023519	NA	NA	NA	NA	15.6662377777533	18.1076960381843	17.0690731826518	16.1499780804071	19.0542204787879	18.0336475207616	16.4969140697456	16.3336966435786	15.1899151952308	NA	NA	NA	NA	15.5574565902935	NA	NA
LAD1_S385	NA	12.1479753645558	NA	NA	NA	NA	NA	NA	NA	NA	NA	NA	NA	NA	11.6931782813036	NA	NA	NA	NA	NA	NA	12.8794305962829	12.6704996397556	12.2296264848411	NA	NA	12.6536281211946	NA	12.6405476047035	12.1960009027013	13.3202794335708	13.5031803237607	NA	11.4843392337263	11.7604496481811	12.3204532195003	NA	13.2752869984986	13.1979011323847	NA	NA	12.0858262483884	NA	11.742981279259	NA	NA	NA	11.429081233777	NA
EBAG9_S36	24.1966773517802	23.3573886768336	24.1079041458068	23.9991136329262	23.2839675906484	24.0774863196317	24.225508970154	23.443795197577	24.1108052591823	24.1797028711054	23.3062326173115	24.18825467177	24.3799098675008	23.1451729842487	23.958568416638	24.2886071722041	23.1236153775807	24.0378251685746	24.2062432277422	23.2801723153725	24.0884686625394	24.3274693120331	23.5014922019593	24.4554371222482	24.1631619803081	23.4021189468891	24.3096039177823	24.3219230691157	23.5391901434622	24.3185639064983	24.2990474470607	23.4963632944503	23.9214127531791	24.3153972030987	23.5530536717232	24.2543576751498	24.3540502455574	23.5090564825227	24.2734022882365	24.2434291528645	23.4657936966921	24.3492332608192	23.9746981538522	23.2162398144759	23.7991128971735	23.7315243937903	22.8859042807134	23.7045106075863	23.7915846402122
EBAG9_T99	NA	14.5839313041918	14.9105697440863	15.2713590888233	15.2238462548692	15.4783328958035	13.8356053304848	15.6770227497836	14.6295725391408	NA	NA	15.1227561367482	NA	NA	14.4436083854442	NA	15.3694086256018	15.092212151386	13.553980568129	15.1257633850487	15.3202804402538	NA	NA	15.0152355516881	NA	14.5185106297418	14.4606306472152	14.6333397876602	14.7230063468961	NA	16.2278447808763	14.6631012627351	NA	14.5393774952202	14.5814096522729	14.6888343277605	16.599535980289	NA	NA	15.2797890224054	14.7357065961677	NA	NA	NA	NA	NA	NA	NA	NA
PITPNM1_S593	14.8314907911648	NA	14.482660307695	NA	13.9063497346807	NA	14.9813313161768	NA	13.9714949002397	14.527283280829	14.4922828844634	14.4020955314563	14.8302927104158	14.1884119156064	NA	14.1296679079911	14.5951887957656	NA	14.6385187669853	NA	14.417239916021	15.6004299728581	15.5107943716937	15.421520067062	15.6801845583531	15.422777765316	15.4997952343154	15.9307222634494	15.2940092849535	15.8226311541555	15.9355817966428	15.4531010146708	NA	15.4862185937257	15.5615666060203	15.6979704460055	15.3343701000343	15.9324993431599	15.7968698702011	15.5771499508055	15.5337748517923	15.7039322140394	14.1616085760052	14.3287771154492	NA	NA	NA	14.0850888327781	14.2230496419038
MPHOSPH10_S242	20.2151128408793	20.7558945654588	20.3081856878403	18.6988086505664	20.9671931581843	19.8865323239641	19.5486955707599	20.1671719497086	20.2047407919196	19.6156724095956	21.2984583225251	20.119832826176	18.8040063058364	21.2975074530139	19.4706647852386	19.4656411394018	21.3427010875091	19.8636768135167	19.7674077950703	20.852283149505	19.5620459209998	20.0613023739065	21.8676144774528	20.1742230202983	20.4698305531036	21.7723037996986	19.8696385795043	20.4132172938974	21.6050750125247	20.1041392311635	20.4807021918022	21.6279435338324	21.0446474991957	20.1933862334289	21.0845019539826	19.8719840101922	19.3272569126821	20.9379989739384	20.1609611576981	19.9872763087004	21.5799687309403	20.2457181329539	20.1366918027209	21.4912205521137	20.5669903216497	20.5581368621286	21.5357394025873	20.2263965778419	20.3337530129502
MPHOSPH10_S163	13.9468128301836	15.4703631185167	14.2704181603357	NA	14.397593278656	NA	13.824392528311	14.5529185733832	NA	NA	15.484306369394	13.7617549149776	12.9928453025761	17.2563001188674	NA	14.0164959285364	14.4667037001809	11.9783665115645	NA	13.1010192365023	13.191957217058	13.6624371988891	14.1971931471099	14.0232582753554	13.5695086139695	14.9041446161998	13.6452822763022	NA	14.6704510512032	13.477121908647	NA	15.6473867788292	13.7977707730479	14.3558567269185	15.688446257796	13.6122625457519	NA	13.9813756643629	14.5732784206663	13.1603212956678	15.8221431425941	15.0812627342353	15.4538489433056	16.1271949244564	13.0797732571971	15.1207397709976	15.4187853991307	13.623931486355	14.2939506904385
MPHOSPH10_S167	13.9468128301836	14.2352250329491	13.1159731531578	NA	15.5559718124842	NA	NA	14.4741089714272	NA	NA	14.3424479785565	NA	12.9928453025761	14.0105913886221	NA	14.0164959285364	15.8005031089808	11.9783665115645	NA	16.6723491220808	NA	13.6624371988891	16.0470704420072	14.0232582753554	NA	13.7835246627423	13.6452822763022	NA	16.2237139840592	13.477121908647	NA	15.9813342812095	13.7977707730479	12.9277093577111	16.364924022111	13.6122625457519	NA	13.9813756643629	13.6593405137221	13.1603212956678	16.2293210595737	13.6703435624683	14.7841651140808	15.1866800165035	13.0797732571971	14.2958215667791	16.3519722434425	13.623931486355	14.2939506904385
MPHOSPH10_S61	14.6500892025881	NA	13.754041836605	NA	13.2313963369532	14.1983936558399	14.728051747072	NA	12.8118576721752	15.398540259197	NA	14.0968749617642	14.8918421953013	14.3229352055325	13.9050357058718	14.1779912395585	14.5357300336342	13.8911106086033	14.0558937135109	NA	NA	14.6829497118397	12.3075340507235	NA	15.9055485202506	14.9246237086924	NA	14.4820468959599	NA	NA	15.0231253881006	13.9296612998544	NA	NA	13.1143526734131	NA	14.2356371478763	14.1249210689743	NA	NA	NA	NA	13.7164415326896	14.0596559636735	NA	13.2847763690934	NA	NA	NA
NOP56_S570	22.1437290735969	21.026961965556	22.0637429756083	21.9454626872333	21.0885635927243	21.9773266014819	21.7538400059991	21.0555381841099	21.6230029998289	22.2864107061711	20.9038659188137	22.1287922034762	21.8696408615469	21.0632318356997	21.8803084794369	22.3267135285686	20.9272464340803	21.8779254365144	21.7884958474908	21.0372675159308	21.779319648703	22.8077196351811	21.9828087391694	22.612190167405	21.4969454015661	21.6811214801708	22.4049389207934	21.9996480323922	21.4473511606445	21.9686967104675	22.5895480378173	21.7287332382434	21.6107168307164	22.1554904326867	21.491293946887	22.1755374913901	22.5590234394065	21.8150777708255	22.2350592114097	22.146109729983	21.6395812995561	22.157563810261	21.9926466629108	21.249270490697	22.226327128809	21.7968413821026	21.2849648394722	22.0060568785981	21.1971453206621
NOP56_S569	21.419475913643	21.3660797487522	20.5807421178699	20.7932414754758	21.320493237339	21.0265463927932	20.8766903949316	21.4407966246943	21.0067200263282	21.506450785881	21.2116880914274	20.9812151902314	20.6343360175718	21.3918918645252	20.9535793309974	21.5638409834355	21.2911551894787	20.8647977425865	20.9005112091953	21.450466342814	20.7920312208055	22.7243844684806	23.5913676241889	22.6715305843251	21.7477337608125	23.3901194308666	22.6382829409701	22.1101652367424	23.1789395586335	22.36211225607	22.509506787157	23.3895743168706	22.8852583896035	22.0732582666722	23.2534120894676	22.5210004437802	22.2226451352776	23.2297177855904	22.4070164545378	22.2701337601964	23.3334298532259	22.6022427735929	20.6198022868151	21.2834534506408	21.2128810644816	20.8212462314327	21.6499497288475	20.6621749255998	20.6194866550437
NOP56_S554	16.0533416391798	16.6789595863987	16.3555741983952	16.6199204281782	16.781491935403	16.1431877653666	NA	17.1306110963502	16.2421410797647	16.4882373751134	16.0891743939816	16.6425202637525	NA	15.7890140392508	16.4160430866764	16.1391218471309	12.5942276502779	16.0562324679418	16.1400156708017	16.6414965257116	15.9454458036202	16.601507706192	16.3568564323117	NA	15.728278932747	16.5387376152438	16.234107133442	12.0301356584121	16.8022421199765	14.9825432012324	12.7999248858161	17.1704800774701	NA	12.3466031086595	16.929340508153	15.6858451207527	16.761988185046	16.6321571495806	NA	16.4759867672413	16.7667754065386	12.1683397541985	NA	15.3468747504362	15.6120692720093	NA	14.7813387449681	NA	NA
NOP56_S520	23.6252654276923	22.7478343086464	23.6709758514181	23.1455205623852	22.7047286781082	23.5583278095914	23.316068142074	22.8581258288372	23.1132743267734	23.4829048236071	22.4734602772309	23.7419153003752	23.0829665866977	22.2189865132381	23.415602891083	23.5914627273038	22.4144807416581	23.4073011666937	23.1849742411729	22.7209080432544	23.3799300868649	24.2258715203465	23.2214206733968	24.2743770020481	23.1551322256336	23.0565528279449	23.9967569401203	23.404834685898	22.8895377667095	23.5858199978022	24.0828027205513	23.2410083124812	21.6796482484752	23.4179552522233	23.1172629683112	23.7362499782801	23.8275465168663	23.1574672306283	23.7730148880921	23.3818805174439	23.0740153634176	23.8538713126838	23.191242692929	22.6987490736831	23.5813056978968	22.9643497425422	22.5303247898639	23.5339479168956	22.4556338483986
NOP56_S519	17.5787228992717	18.5632160682656	17.7466101257614	17.4350165870334	18.8818792702212	16.8460029573162	17.3865338591956	18.3090855950301	15.9943615358479	17.1512237747054	17.7161920587539	17.4453563425933	15.2058340802049	17.6478028506359	17.390386592862	18.0857069587925	17.5939068261352	17.4917201871646	18.1719992370133	18.0966120130152	17.0302635593554	19.2060214441292	20.1469864745824	19.7198839625058	18.5281811946693	20.2192387177362	19.3633421596772	18.0950008081062	20.8877459389552	19.5182941527145	18.4393076645433	20.9447361218454	NA	18.1796278691947	20.4440380320102	19.4475360502071	18.1659971666873	19.7598535607753	19.2635203136223	19.6055647324334	20.6386840572812	19.7684447005819	17.5675956132248	18.4356652463102	17.643902738848	17.0146272455671	18.7508257020215	18.4591117198441	17.2814129245758
NOP56_S467	17.987717834749	15.2046975569679	16.3030006081326	NA	15.4358888205619	NA	16.8677356837249	NA	15.8682941025474	18.8595146955837	NA	16.570796747487	16.4798424484961	NA	16.209797029368	17.0624602029504	NA	NA	17.0400020312114	NA	NA	16.6484678174469	NA	NA	15.7617882963689	NA	NA	16.1769467586896	NA	16.4645073106146	NA	NA	NA	15.8610594910246	15.7021026039267	16.6055467769114	NA	15.4193518033226	NA	16.0157682173451	15.815282077795	16.4633318189841	17.7216377689616	15.5583130189342	NA	NA	NA	16.3423846849257	16.3972673850395
NOP56_T468	17.2754856290477	18.7070856431153	16.5162953057724	15.9799675257577	18.5519362235565	NA	NA	17.6725186661114	NA	NA	NA	16.5001841988648	NA	NA	16.3276652275872	NA	16.744958922534	16.4257231557072	NA	NA	NA	NA	NA	17.1547304211703	NA	17.4559049201586	NA	16.3499804508284	17.6460010908155	16.6840550568476	NA	17.7502186844903	NA	NA	17.5994246228809	NA	NA	18.3443007237931	16.8847361207236	NA	17.7803855273212	NA	NA	16.7236646508079	NA	NA	18.4690381905293	NA	NA
DDX3X_S594	18.6687148646133	19.881242991623	19.1473591417222	19.5096852967994	19.8773121473931	19.3916574907707	18.8719504595897	19.8210089290427	19.1746735508784	19.4183611406175	19.9207408579977	19.5389236005867	19.0184788314767	19.9311016236761	19.4396326612828	19.4318588676172	20.4418010784043	19.9384823768985	19.1402432996035	19.8890937888339	19.3524933391772	19.5077281442214	19.8022123699063	19.0137048922736	18.9662088022331	19.9714451935417	19.3667620203501	19.3972037735944	20.1469289206154	18.6069238468734	19.4304450921013	20.6237436611125	18.9027455979532	19.5031799758344	20.0149741852102	19.2044631032402	19.8884159237399	20.7795805868181	19.776829329771	19.3416609146014	19.9969734981412	18.9991257567283	16.5042271283286	18.1699794556372	17.5034909739781	17.3246043918021	18.0869094841967	17.8761385162506	17.3142197022907
DDX3X_S90	NA	20.0021789329632	NA	15.4489492809797	15.9689339479461	15.8108134606226	15.5558034867279	15.9961227991001	17.9066051870711	15.9461832201115	16.1514994124028	18.1028661215871	15.6088610582957	18.193676397939	16.1821732924106	15.6748129566119	NA	16.382332173792	16.0241953949999	NA	15.9295407133905	18.3666014688951	20.0029610313433	17.6370274806405	15.3957385126905	19.0696800859001	18.3242807481493	14.9737661552619	20.2822947643566	NA	18.2246858479286	18.2662990629909	NA	NA	19.0740721285804	17.1389695677706	17.7105546765063	19.3933969955137	17.0756245585721	15.308881888003	19.5797435254212	17.2135916278827	17.8083725992679	16.7674008092122	17.7842281377505	17.1520132674443	16.4587490368717	NA	15.3536081820117
DDX3X_S520	NA	16.1693210791603	15.7368403892467	NA	NA	NA	NA	NA	NA	NA	NA	NA	NA	16.1465574579195	NA	NA	15.8237065996309	15.5855293376265	NA	16.1811466179601	15.7243787937689	16.4171136010673	16.6639469895194	16.5310975717868	16.258309114349	16.4958238605157	16.6347173031273	16.1911594581817	16.8624557172624	16.7666679065898	15.5968259832493	16.6829788836274	NA	16.4003591531758	16.6923673146883	16.6695248546842	15.8614677287981	16.6406637180525	16.2177126864137	16.4848494323402	16.6823230533816	16.4950126622439	NA	NA	NA	NA	NA	15.8521485554922	NA
DDX3X_S456	13.2634538140181	14.1833300799269	13.7165107758607	13.275622592554	14.3756962285001	13.6921511160213	13.4892224380418	14.5049396729169	13.5134358097362	13.0957014118155	14.0201429708473	14.0247282575545	13.0144703172515	13.9491866917067	NA	12.5655792410313	13.8695335602233	13.5703257896628	13.0998017481421	14.4361507813947	13.6394548310836	12.9706243427486	14.4079815550735	13.911290796287	13.8501240976824	14.3387702993353	14.3854242136334	13.6530966697528	14.4938609175369	13.8910376920374	NA	14.5082343809725	NA	13.6332233562848	14.7974579183558	14.2016154818411	NA	14.3053547847965	13.8212111444492	13.7348561093783	14.3720341786531	14.473489398647	13.5279170756041	14.0895556125928	13.4522690122975	13.5360677741156	13.9877832892865	13.6316373898161	13.4792729709018
DDX3X_S131	13.4367968764798	13.4015604956968	NA	12.9895730729127	13.2024318380514	14.4203860834446	13.2316600090175	14.4337918186228	NA	13.549930266831	12.7308403731948	14.6940030154693	NA	13.0650275755948	15.3004148035592	NA	NA	14.5972708462624	13.1175029924495	16.0288144117457	14.5135718709861	NA	NA	14.2006541139566	12.5057035957362	NA	12.2034155629901	12.5069609205217	12.7718504641852	13.5256547784726	12.800715745416	12.710912016753	NA	12.7961182886651	15.8010793834417	14.9572579448085	NA	12.9665933095815	15.1841947138384	12.9871264238912	NA	15.2246664930297	NA	NA	15.4220673786082	12.9054101143647	NA	14.7579983986059	NA
DDX3X_S429	12.528085129036	NA	NA	NA	NA	12.9810099191075	12.1698744955349	NA	11.6725485129827	NA	NA	NA	NA	11.9901967300403	NA	12.504126274612	11.9451120598907	12.2526070657637	NA	NA	NA	12.5261453094637	12.1421684922079	12.4856042773074	13.0179379532507	12.3123390322301	12.7241254922688	13.1526894604993	NA	12.8965054584997	13.7245528622183	12.407574245383	NA	12.8862184346111	11.8042819200492	NA	NA	12.5755978795761	NA	NA	NA	NA	11.9302770613573	11.3955223416198	12.1512609215858	NA	NA	NA	NA
DDX3X_T323	14.4796200892807	13.74339058208	14.6891282261558	14.8009272093685	13.7020627304749	15.2825933212369	15.1675608016484	13.7480033159467	NA	14.3296145860666	NA	15.1904625284163	14.0566947971787	NA	14.8361521569791	13.5505478967991	NA	14.6896041235265	15.1653781234843	NA	15.2129169028663	16.1934122887245	16.2351651692326	17.0032236668405	18.4296547453974	14.5825194869894	17.3170574366335	17.2494133529265	15.1260389913217	16.8283693906174	17.7648159291335	15.3026665954228	NA	16.6128083350157	15.8421241428742	17.1048556383383	17.2595172187392	15.6658141183313	16.5048996059962	16.878348977527	15.7269597691497	17.004443687979	15.6635626527473	15.138723359286	16.5089732174909	16.1207913278478	13.4975139543109	16.2365137815229	15.6359252896795
PODXL_S529	NA	NA	14.8045422622635	14.6261993549458	13.8619428819113	15.8066187191517	NA	14.9295885421559	NA	NA	NA	NA	NA	NA	15.8595054270185	NA	NA	15.4884156367941	NA	NA	15.869458653331	NA	NA	NA	NA	NA	NA	NA	NA	NA	NA	NA	NA	NA	NA	NA	NA	NA	NA	NA	NA	NA	NA	NA	NA	NA	NA	NA	NA
KPNA4_S60	17.9561399214475	17.8080258095189	18.3384128688169	17.5618390475011	18.1878073305743	18.5726927303721	17.5091165886786	18.0239988227721	18.4714641855864	21.5683023961368	18.5511394079606	18.1721899618731	17.8917539848199	18.897570988198	18.5449467526769	17.9501787804799	18.7781770994179	18.4609761598103	17.9815373396208	18.5246398114118	18.6620066786635	16.9537242070854	18.9210309795026	16.3912809659558	17.8711585159858	18.2315092340313	17.7492556748398	18.3840211515261	17.9755176177389	18.1116640941215	18.1116475290028	18.1864993149565	NA	17.5634781685953	18.1897813793513	17.8986158514507	17.9396839062409	18.4653450497131	17.3950346658833	17.1603431430419	18.0222020577361	17.8084010539386	16.2245919231514	17.5911131423667	18.0505338059184	16.8274386284173	17.9775037907333	16.8024175032994	16.625683854549
NFIB_S189	NA	NA	NA	NA	16.0376372379281	16.6252001468109	NA	16.5648633081236	16.8844870419325	15.7978648145624	16.5712167088366	NA	16.3030977101502	NA	16.1711213836399	16.2433939138912	NA	16.6429765117459	NA	NA	17.1695132026728	NA	NA	17.2053761739858	NA	NA	17.095361944375	17.5150585471985	NA	17.3828565997797	NA	NA	NA	17.8121092675405	16.0775386165127	16.6730852784501	15.8653843074647	NA	15.4638305901604	17.464708485504	NA	17.1738620360535	17.0553868653409	15.983463330951	NA	16.8338748101736	NA	NA	NA
NFIB_S312	16.5478755117926	17.4922535206926	17.0567329520896	17.8685437138177	17.9694581683667	17.6517948885055	17.2973677391648	18.5000502049874	15.9627039655083	16.7101894197134	17.031234019713	16.574764306661	15.7279826958981	NA	18.0256940555814	15.7720524720384	17.899457145998	17.578543253898	17.5878196456089	17.8251438260796	17.6631210276344	NA	NA	NA	NA	16.7456431401769	NA	NA	17.0148374743751	16.1126556525273	16.5098856824502	NA	NA	NA	17.4329924065645	16.9364304708048	17.3976278585236	NA	17.6879815976102	16.3382140387378	16.6412391613738	16.9925655668467	16.4271803127835	17.6975415618415	16.7308740267809	17.2142734032513	17.0217639043164	17.6331982870207	16.6717184917729
NFIB_S328	18.229492499334	17.0897455202508	18.4370743953171	18.3628711745203	17.551066243619	NA	18.541179956757	17.5705556654615	18.3873640060608	18.6347537298596	17.169415827858	18.3531617697597	18.2593786577796	17.2495724526805	18.2991565113468	18.2439450231472	17.1044849262116	18.4044644805985	18.4576261644432	NA	18.4944665294908	17.5016960784786	16.4600589678279	17.7759872040369	NA	16.4325956696949	17.7724705876534	17.529507471834	16.7754183666496	18.0628967832965	18.0466180769056	16.3531999651374	NA	17.6266517100244	16.6305817691628	17.9329913775265	18.2894049934413	16.4135455237389	18.3532666077093	17.6127779030062	NA	17.9782505682967	18.238008372351	17.3917004029846	18.1649832998479	18.1221974662369	17.2179718634331	17.9775306189172	18.1100863718868
NFIB_S333	16.6319548668472	15.9669433871771	16.6264676295367	NA	16.8573461978988	17.311699227513	16.370553587237	NA	16.1525295010087	NA	15.956746558004	16.499151695522	17.2149595684729	16.3797416928634	17.1773269439513	16.9480266235317	16.1969354489782	17.0879956777757	16.686176902648	NA	16.6334958076012	15.8652732583345	NA	15.1796055809738	NA	15.7911022250729	17.0346904024471	NA	NA	15.9135407656063	NA	NA	NA	NA	16.1874968936117	NA	17.3824625508957	16.0741019904632	17.2120859654349	NA	NA	15.9522424680078	NA	15.9330540701425	NA	NA	16.4467224718912	16.6306499164011	16.2664571451723
PPP6C_S197	14.7627303953907	14.7329209670342	14.8949175778659	14.9460661407373	NA	14.7770049397517	NA	15.3099661158871	14.7101126458117	14.7842760201346	14.6565153000021	14.8195290334582	14.8561168106773	14.7401868646076	14.9025874018563	14.4485625406442	NA	14.6681409862577	NA	15.1129337581152	14.7227063960914	13.9955224781556	14.4342244414691	14.5463462924187	14.8075053382371	14.1566452417422	14.9694350498516	14.5932889211332	14.6148983627579	15.0870927937709	NA	14.3588349753727	NA	14.6242590053821	NA	14.8204035204921	14.4262402258905	14.3066636748424	14.83747565364	14.4234292877738	14.3236699871331	14.6723487346527	13.8855776548841	14.2351500068517	14.1083525581176	NA	14.2911782548415	14.3392252778572	14.784694849762
PIK3C2B_S155	17.4166960785287	14.4435663618095	17.6099003874125	17.7984293244408	NA	16.3305741808249	18.3769517160561	15.6961417680423	16.8106587574647	17.7378864645332	15.6548793071286	16.5373883148286	18.1768905589085	15.6624593630753	18.1033397136961	15.7803841950102	15.7330973361435	16.6603052489473	16.0906278247996	NA	16.5346771411655	NA	16.9456435356407	NA	14.3508206760906	NA	15.4370616334679	15.5673945650572	14.7372228068997	17.4940102323901	16.4132502747048	NA	NA	15.6745347041284	NA	16.4906634814012	NA	NA	14.4898387481161	NA	14.8200215502283	15.0770214966484	16.0985203788989	16.2698004261735	15.5601492458083	17.4588131733566	16.0332556402897	18.5093509583928	17.9967001738808
PIK3C2B_S13	15.0161678380523	13.7670484892712	14.772207619443	12.9889365146352	13.490585306362	12.1960667922346	15.191562714559	13.9613139501778	NA	NA	12.9389766736279	13.0902934375796	NA	14.6246215066154	NA	13.9911000254647	14.4424894194356	12.4687834112678	NA	NA	NA	NA	NA	12.9374889211929	NA	NA	NA	NA	NA	NA	NA	NA	NA	NA	NA	NA	NA	NA	NA	NA	NA	NA	14.4487923480878	15.4062232071918	15.7305048350396	15.391935381294	NA	14.4472642301718	14.5292218670175
PIK3C2B_S225	14.2770289852621	14.3551129763205	13.913442881302	NA	NA	14.0843465347986	NA	NA	14.0136279921022	NA	NA	14.1305684259353	NA	NA	14.2455255059918	14.1822411241387	13.7212432751867	14.2023322696906	13.9515221175778	NA	13.8999402713248	13.3585746743986	NA	NA	13.7945721336179	NA	NA	NA	NA	12.9362992306223	NA	NA	NA	NA	NA	12.9098072179099	13.7125145104897	NA	13.6930119223278	NA	NA	NA	14.4761217682669	13.7562670423582	14.1390215929033	13.9765308209355	NA	14.0356156001186	13.7069889758091
PDXK_S285	14.6651876597739	NA	13.980913795291	13.4521566777485	NA	13.5886482067696	14.3575528969206	NA	NA	NA	NA	13.975690315411	14.7102737438891	NA	14.0676292957077	NA	NA	NA	14.535046095037	NA	NA	NA	NA	NA	NA	NA	NA	14.3377487238106	NA	NA	13.3430585431903	NA	NA	NA	NA	NA	NA	NA	NA	NA	NA	13.8335958367961	15.1214077925367	NA	NA	15.1611133298456	13.5508333770606	15.0556282229751	15.1884900026004
SCD_S203	16.0866360658624	15.2609337938513	15.7566472924595	NA	15.1354252320587	15.7981419159392	15.9693402796986	15.1581412884983	15.9518398216021	15.9260312954476	15.1915747971826	15.637981222413	16.0486519408734	15.2672440944866	15.5575804476322	16.019992453617	15.1745599108732	15.5950796890782	15.9240279065392	NA	15.5522179702516	NA	NA	NA	NA	NA	NA	NA	NA	NA	NA	NA	NA	NA	NA	NA	NA	NA	NA	NA	NA	NA	NA	NA	NA	NA	NA	NA	NA
SCD_S198	20.7291285355999	20.3397995323945	20.5294706292603	20.7877968220723	20.1342024790389	20.3539308331698	21.1188908485175	20.2211736569505	20.6846524896546	20.6728719731535	20.526833798358	20.4346860515022	20.7831020894299	20.473267208469	20.3931867982747	20.7190976360121	20.33846746982	20.2823782711276	21.1286889647252	20.2810333166629	20.5098488230918	14.1883163235959	13.8211093865434	15.6250049492767	14.2929544456636	13.5749275832573	15.3215614221456	16.7354111286006	13.9508232859505	15.8082643355123	14.5105858575163	15.8457776755835	NA	14.6114675974502	13.793330202626	15.2848327509466	16.6775601243212	NA	15.4418100953127	14.2707252816722	15.730159149267	15.4861342733508	19.0481566869211	16.5419688534765	18.1998560575658	18.8959871552066	16.4426409270585	18.2044090586027	19.3597128308118
SCD_T351	NA	12.1725207482901	11.6104984338979	14.0211193343407	12.8915100798898	12.6720606497796	14.1347326038817	11.7244712303938	11.5818550589468	13.220551850072	NA	11.192905956143	12.2589285591292	13.353407636499	NA	13.340768930595	12.5871138035122	11.3893371081536	NA	12.5770456056373	NA	NA	NA	NA	NA	NA	NA	NA	NA	NA	NA	NA	NA	NA	NA	NA	NA	NA	NA	NA	NA	NA	NA	NA	NA	NA	NA	NA	NA
SH2B2_S117	15.8977031531708	16.0983851745716	15.1730864008317	NA	15.1655200867815	15.4470983128485	15.6316897302899	15.6991129684184	15.3017934733711	16.001600077656	16.4217580672125	15.1951681341667	15.9457385235992	16.3726540498988	14.7670652008962	15.2323698829749	15.8926577031069	15.0118842452461	15.3225990116176	15.8758939336391	14.8806218467974	NA	NA	14.2048258604613	14.9408084892291	14.8937208020777	13.0266687348461	14.7257173620976	14.4224931368694	14.5569218458447	14.4199617075436	14.1472711111866	NA	14.5775758894313	14.6772084841643	NA	NA	NA	NA	NA	15.5038099692223	12.9065381308094	16.5191995755247	17.1563369496168	16.3012687598061	16.7399349179947	17.4046284195185	NA	16.6490999056173
SH2B2_S310	15.6092011812474	15.8239312966991	15.8128661878359	15.519731944262	15.899811585045	15.6137015236972	15.4977534996047	16.1410779938851	15.8530105696871	15.4941372363072	15.7466870709559	15.78746022124	15.0721360275847	15.9015759078578	16.0801604931047	15.3085569295417	15.7936752245033	NA	15.8865163349668	16.3038918084342	NA	13.8422064819327	14.4075269276156	NA	14.2324092670761	14.4636734881137	13.9937982656685	NA	14.6143212120396	14.2629655865407	NA	14.6304651523185	NA	14.0504628413156	14.8876499752234	13.9786192330674	NA	14.3101687120817	13.590344632396	14.1616056394472	14.301851267827	14.3359278747729	15.8380984661051	16.6285771299787	16.1332575461257	15.7165003412414	16.603457000801	16.2673311113667	16.3332426289349
SH2B2_S157	13.9632756652043	13.2829173168024	14.7091243026898	14.3027191354692	13.4967883368078	14.6762207127948	14.2724632909585	13.8725011645606	14.6946146671722	14.3621469449206	13.2707897635728	14.7217643557771	14.096862117711	13.4511677100366	14.7255988562241	14.1509177977154	13.5651793394136	14.5906711833153	14.2359707712753	13.4426767121744	14.6387995619759	NA	NA	NA	NA	NA	NA	NA	NA	NA	NA	NA	NA	NA	NA	NA	NA	NA	NA	NA	NA	NA	15.2471726824579	14.4948223340043	15.3120191528378	15.2073252839919	14.5820373651215	15.382371883813	15.466093184591
ARID1A_S363	22.120091222511	21.632607635121	21.9818380094647	22.304331017796	21.9836043321277	22.174582175214	21.9280728176301	21.6738486811327	21.4913711360333	22.1695543445141	21.6305313719407	21.9623241202881	22.1482513079669	21.6623057864008	22.0473917760488	22.1536597072885	21.7077167883813	21.9638949301384	21.8876953079709	21.710653419084	21.9311410680537	22.196330913497	21.7338066581554	22.1484882428979	22.2064391171041	21.8282173105449	22.2888896158268	21.7853578762642	21.6288467608558	21.8673600797001	22.1905669844483	21.6429593916198	22.3555918809029	22.1752554184222	21.9084119546199	22.2359673642248	22.2864618932236	21.9208595256939	22.2950439681674	22.0346842617968	21.7756821289198	22.114858317182	22.3366379315553	22.1546114179283	21.9929394644042	22.4556150051185	22.2290371103318	22.3290862771525	22.2373113665218
ARID1A_S1751	16.9017917202845	20.1854043914013	17.0375532161545	16.8809994042291	17.4991653760079	16.9771601291847	16.9933177100801	17.6724366088675	17.1134149510224	16.5595841737013	19.9324686936041	17.0189434313975	17.0632448726967	20.0363198288111	17.0807715810632	16.9565280866306	17.5080333319482	17.0020398871185	16.9804404050129	17.4678901677203	16.9637997065236	18.3714819368868	20.6043207607037	20.1904759427484	19.9879511698899	18.3578091203826	17.9898310420903	20.5458917144555	18.5078390848041	17.9696118616025	18.0786448121136	20.4327285982976	19.3281786346272	20.3490711109933	18.5616361037027	17.9504392248828	17.7342033753088	18.5815146982901	17.6971013490348	18.2135012513208	18.5233410921702	20.2478663527753	17.3275453741269	20.5747265963208	17.0071557326489	20.2880391781013	17.4538587085135	17.0608011147278	20.7877356982479
ARID1A_S1184	15.1101762661574	14.8639784095873	NA	NA	15.3067816871985	NA	15.9198010217146	NA	NA	NA	NA	16.0363353669028	14.9063603346797	NA	14.608841131039	NA	NA	NA	14.9240702524373	NA	NA	15.2603790242089	NA	NA	NA	NA	NA	15.83100905098	NA	NA	16.2315150984413	15.6192228768842	NA	NA	NA	14.5987637967712	16.483080261207	16.3177759797698	16.715751930324	NA	NA	NA	15.4986053818744	15.0369767672413	NA	16.4022412756205	NA	15.0219591120662	14.7675571691928
ARID1A_S772	NA	NA	NA	17.2253776214573	NA	17.428357669269	16.1935144747373	NA	NA	17.5174579841632	NA	16.2680924728907	NA	NA	16.0255711782885	16.4416075314047	15.3142980067658	16.3396547290272	16.5979596537139	NA	16.3602033029876	16.268796900858	NA	15.6029964617218	16.5338807054691	NA	15.9979558831293	16.4859586449258	NA	15.9898462001045	16.7387174416103	NA	NA	16.7612164643136	13.5512709268235	16.2583622908645	16.5245839166153	14.7572420479207	NA	16.3165307566388	14.1404309497792	15.9756431340939	17.0394758249021	NA	18.3089322987431	18.2550422824659	NA	16.2293777832429	16.6884999247788
ARID1A_S1604	14.3157085372036	14.8013780688501	14.981983990008	15.1702331372208	15.5506951909795	15.7626924403871	14.2489415598099	14.5676216904924	NA	NA	15.451530139272	15.0750364622297	14.5599814957063	15.3389476358295	15.204105214851	14.7356451923807	15.7536258785459	15.4890892067672	14.1199913145735	NA	NA	NA	15.488943535303	14.1996626537872	15.1080957568128	15.7584768209277	15.4150036753266	14.479389617872	14.9476926390854	14.5286116227444	NA	14.9270863018706	NA	14.8695111178391	15.4734409102147	14.7759647204667	15.1320070213574	16.0325389325768	15.1106155518434	14.5560488952103	14.7822659201776	14.6731267319172	14.600670494072	14.8891360044704	14.9684247401152	15.9591385266619	15.3612103598898	15.1160946033783	14.2467182310078
ARID1A_S382	17.1596772856239	16.2377692876572	16.9700667596235	17.6738782814257	16.9973307441174	17.8504529222221	17.1564866321121	16.4035113965977	16.2363474934946	16.8718482761633	16.2649210339342	17.0789625126807	17.9252047251656	16.6817429184644	17.6362013018434	17.1433008466063	16.6495554281778	17.4088245081492	19.0002761638061	16.6810362509338	17.4743699082196	16.965576895187	16.3963510071561	NA	17.9678272218561	17.0480966939527	17.9360858829405	17.059307968947	16.0760802574152	16.5868912397932	18.0916797864517	15.8437513434051	NA	18.072903901229	17.0950231922657	19.5105244085582	18.059243492972	16.8261374515278	17.880766090166	17.4063103001388	16.7849511289728	17.3640077118456	16.7897226088047	16.621355793182	16.9615796084392	18.0297457425787	17.1924734969684	17.4834114150538	16.6228316452136
ARID1A_S696	NA	17.914589470291	17.4926611113283	16.9790220541857	NA	17.6710319751669	17.4458322416204	NA	17.330432317759	NA	18.1806683781905	17.2768307064514	17.7895180801084	18.5597012047355	17.3806697183113	17.8689477391002	18.2888924997135	17.6252037634243	17.232771066901	16.5572137172454	17.6668140063152	NA	16.2225949931819	NA	NA	NA	NA	NA	NA	NA	16.7135511876201	NA	17.8547953616924	16.9158007701365	NA	16.3571429491894	NA	NA	16.4076335203534	NA	NA	15.7499318288893	17.3097314337335	17.1752902973053	18.2487929019476	17.9278298477807	18.762225351432	NA	17.0156234936455
ARID1A_S1944	15.600990312398	15.1394732888192	15.4804519202472	NA	16.1592711029914	14.9249059743318	15.7173474087399	13.8025855721991	16.146602683591	15.7779568304562	15.2651637728195	15.4396991444717	15.4931181403824	14.6505975171523	15.8489867853573	15.6720773294984	15.1537851538165	15.2311799458004	16.3816484429927	NA	15.7554608796135	17.2178809219583	16.9307937425977	15.5726858284635	17.2528722719699	16.8238839310023	16.6033997669124	16.3326794357734	16.9139482584133	15.679546808588	16.4533676154251	16.3003316782629	NA	17.2406231172656	16.9024107908871	16.7313615865342	16.5637467256047	16.418809733652	15.7991019889443	16.4710694862337	16.8801241972503	15.7774228299252	16.820006930679	16.0887932794963	16.2642321040465	16.1271231028236	15.5440049793619	16.3454779703518	16.5459385472755
C2CD2L_S662	21.4830126343617	20.9020308589562	21.5703140541096	21.5897467073456	20.8816083284266	21.4567137229355	21.604885267718	20.9498378719279	21.3841612318288	21.1064523958328	21.087916553294	21.4676126908458	21.4877646224901	20.835250963333	21.3661386893561	21.3744017489514	20.8175905967473	21.4180668044978	21.4392302060527	19.1311121985689	21.4206144866295	21.9484524327251	21.2883949663404	22.161438425105	21.8081021892531	21.0793923081162	21.8413573576611	21.936214829214	21.3189795109315	21.8787279046721	21.0291824934063	21.1268932913473	NA	21.8680426111052	21.2167417433118	21.8280842637323	21.149338648858	20.8550565808862	21.3859704811576	21.9118308786047	21.345593761063	21.9068216870513	21.2715936519758	20.3369164042739	21.0650783644629	21.1034170717272	20.2263168319243	21.0363295484942	21.057006740296
C2CD2L_S374	17.1827859468654	16.0732191722682	NA	NA	NA	16.9738751914571	16.8286493512648	16.321806194454	NA	16.8943655446125	16.1398177534993	17.1665243305892	17.1039768905942	NA	16.9481104039074	17.1187490498876	15.9679643242183	16.9910062226564	NA	16.2203602552371	NA	16.5659294264068	NA	16.7705879624915	17.0165619977728	15.4198469997111	16.9133802518903	16.9979373109956	15.6069675099129	16.8008512669542	17.1601066755431	15.7411295688199	NA	16.9224724555771	NA	16.8038514398939	17.2372595234738	15.7276539970191	NA	16.7344764988849	15.7096360936963	NA	16.2352922255602	NA	16.5430469833304	16.0602548650582	NA	16.2928887894781	NA
C2CD2L_S468	16.3048730902892	15.3615882236725	16.3781759139336	14.9027792191393	15.2214198694469	15.9717585242839	16.7106429906435	15.3508656006716	16.5262484073011	16.3217968022589	15.520174888852	16.1266722546088	14.2258822568535	15.986284750745	16.2218964009473	16.1149818170694	15.774979565365	16.191447144509	16.7787182019246	15.7537275623214	16.7715476204059	15.8459781401425	15.6129985179855	14.9762458237615	16.0922137623614	NA	15.863580664014	16.0518394714134	15.0797571940981	16.2885026229225	NA	15.3783120718707	NA	NA	15.4255522249996	NA	13.6551853322718	15.5896447104537	14.3719842420154	15.8391372476948	15.5930164594007	15.7536031811667	15.9098134234407	13.9976278238714	15.6685273254186	15.0358411549058	14.706155686741	NA	14.0106321283918
C2CD2L_S660	NA	NA	14.5060516023778	NA	14.2566731906785	NA	NA	NA	NA	NA	14.9594689376131	NA	13.1381161740639	14.9964988012117	14.8680268435278	NA	NA	NA	NA	14.5782284738867	NA	NA	15.3947226849851	NA	NA	14.675295438208	NA	NA	15.2911133987935	15.2532218220343	NA	14.0803946398738	NA	NA	14.838154073435	NA	NA	NA	NA	NA	14.9220378099327	NA	NA	14.6508453504523	14.3070737690991	NA	14.4031201179898	NA	13.1272445882633
C2CD2L_T417	17.3583937327645	NA	NA	17.4046000847914	NA	17.3271779097017	17.7202778221274	NA	17.0667321031851	NA	16.3557898773335	15.2428090720368	17.7444421247602	16.0283903220111	17.1104327073473	17.4285583610536	16.4008080168706	15.1745329223422	17.7238922765782	15.7396830152899	17.309104005076	NA	NA	NA	16.0192880208619	NA	NA	15.7073895728105	NA	14.0675504482322	16.0089619965254	NA	NA	16.0623790731181	NA	15.9415974656007	16.5962066526402	NA	16.3422855210577	15.7385794214907	NA	16.1734578469595	16.2510458599259	NA	NA	NA	NA	14.3697805276703	NA
C2CD2L_S411	19.324343212819	19.1389958629104	19.569140584544	18.6794196653886	18.89548187591	19.4160658349179	19.4912063538139	18.705885874818	19.5475986322697	19.4100206629443	19.1768718317427	19.3631775058694	19.5161224424355	18.8217613365355	19.1092065797254	19.3415259249351	18.8842391746509	19.2876505063496	19.4628806499264	18.954747733695	19.3781121340669	19.0944866397571	18.4482509841974	18.9929370618183	18.8496227049716	18.4025978513654	18.9416452251178	19.0958219191818	18.5268871162195	19.1643302081482	18.8674662461265	18.5620839824044	18.4002519059962	18.7024810700581	18.364815268187	19.0965004570706	18.6696227538706	18.4593167712929	18.7667144451184	18.928135639404	18.5985539282172	19.0199280356562	17.2879960857794	17.4403013132572	17.8841727985416	17.5404488769207	17.1524650372096	17.4989141003197	17.7497813590177
C2CD2L_S502	15.3412328402864	NA	15.4919426462899	15.8724531583895	NA	15.8531625368048	15.7359419817933	NA	15.196073554168	NA	14.7637783402473	15.5570057608422	NA	15.1667782106587	15.8920237919293	15.372469115969	14.4435520044308	NA	16.0853271692147	NA	15.6462310755969	13.2297534148699	15.2919202307141	13.4343522776144	NA	15.7564531866256	14.3515476349142	14.1496110363121	15.55872607447	15.9291118768933	13.7716285345139	NA	NA	16.3791305716764	16.3199631634419	NA	NA	15.8322334722358	16.2439248509933	16.4403386167731	16.1906603954008	16.6136538075477	NA	NA	NA	NA	NA	NA	NA
C2CD2L_T533	NA	NA	NA	NA	NA	NA	NA	NA	NA	NA	NA	NA	NA	NA	NA	NA	NA	NA	NA	NA	NA	NA	13.2132009418228	NA	NA	13.4751259751543	NA	NA	13.6345009012757	NA	14.8351654296955	NA	NA	13.9873093230158	13.4492256537574	NA	15.9103715970294	14.4622220567494	11.2585291189378	10.7110375315962	NA	NA	NA	NA	NA	NA	NA	NA	NA
NEMP1_S368	15.2992895199672	15.6903705734326	15.0480388759246	15.6929122528593	15.4255493905607	14.6854834404338	14.5240903559571	15.4519519976302	15.0928909382391	NA	14.4650966844533	15.3606598224416	15.2354272021596	15.0395029571694	15.2459503957595	15.1798655255936	13.9415142414659	14.9805592846661	14.8624983340522	15.4211052518728	15.1743160546354	NA	NA	NA	14.4360987183419	14.9873894561431	14.1533314932565	14.7177523560424	14.4687711361648	NA	14.0221553990886	15.0187346484469	NA	13.9002375773088	14.9809550044353	NA	14.9670115599408	12.7879492488854	14.2355039546695	14.5042203710841	13.4132844678025	13.662022768754	12.9821289998618	13.0967069763216	13.7651497734394	NA	NA	14.166279546186	NA
SOCS6_T142	NA	NA	NA	NA	NA	NA	NA	NA	NA	NA	17.0349231900212	NA	16.1354381179944	NA	NA	NA	NA	NA	NA	17.0716773456779	NA	NA	18.4862829038008	17.0653155627747	NA	NA	NA	NA	17.4710357345504	NA	NA	18.2083259156943	NA	NA	NA	NA	NA	17.6783200153096	17.1115344332881	NA	16.7763253017127	17.4899288442912	NA	NA	NA	NA	NA	NA	17.1516395540079
TRAFD1_S415	21.8566103894969	21.1307284650333	21.611345356224	21.7523618664561	20.6940976255135	21.5791833707565	21.9697566206188	21.2039948625185	21.5562024323481	21.826745805852	20.9455600818923	21.6483142850294	21.5210007264097	20.9415518553404	21.7244516662291	21.4981793433321	20.9686057351108	21.6871540576589	21.9380885841406	20.8404981341743	21.7009311206651	22.5523409217684	20.9675247733597	21.3050429892623	21.2981310303724	20.833571149838	21.575158438754	22.2523988599287	20.250028868514	21.1924907572854	22.4506287182192	20.7454010722224	21.9387577932296	22.0979488884152	20.5128075340969	21.4120948592519	22.3159187283486	20.7381136717467	20.8601904313356	21.9194985741419	20.8096990474214	21.1301226634625	22.3410325112199	21.5637261885449	22.7011673077884	22.3906289143391	21.5923621076645	22.0287397611618	22.2023436214387
TRAFD1_S327	20.9869733454012	20.2300658042499	20.4572275995163	20.4197718933287	19.492197091149	20.6995178647126	20.9351527565766	19.5906085311438	20.6481047732667	21.1493082480573	20.4708982252795	20.2935423984233	20.9531589567268	20.7884054329147	20.4298551911886	21.0137491979309	20.5123383058819	20.5991732720727	20.8348048394685	19.912020369796	20.7487707380726	21.8910122839398	20.9987974020111	NA	21.3942357445147	20.7110068954396	20.4183329338812	21.8470994038156	NA	20.722912387182	21.9460281204115	19.8550352805459	20.9442517653729	21.9298397045261	19.9800084239401	20.6018935223734	21.3066914571625	20.4955595143684	19.7624954277327	20.8238347570183	20.5118114700804	20.4767466038937	21.2341215171534	20.8723537407557	21.663069836526	21.6838376680018	21.2572033776131	19.9547483078841	20.8868464519692
TRAFD1_S470	14.6143670912101	14.6658175954438	13.9716592170898	14.0542481136884	NA	14.0981590574492	14.0602165628943	NA	NA	NA	NA	14.3041319169592	13.7047971855546	NA	NA	14.1878855411588	NA	14.3823680180369	14.5215613488834	NA	NA	16.4342674996408	NA	14.1245788769214	15.5901421492494	14.7990836561606	15.5140026065465	14.4575502176938	14.3490111933903	NA	18.3781090857952	16.1017536886978	17.0835897480705	15.256205365552	14.2612405145853	14.748283979786	18.2567734975708	16.6500271916838	16.7463650823513	14.3882699672745	14.1560364409016	13.7668617462019	14.9371054179906	14.5042714601073	NA	14.773601883616	14.4606463512373	14.8817670404552	NA
TRAFD1_S480	NA	NA	15.0426388369374	16.0378051698085	NA	16.1859725904287	NA	NA	NA	14.6723134597365	NA	15.2819318466335	NA	NA	NA	NA	NA	16.2020664586242	NA	NA	NA	13.6005289604444	NA	NA	15.408505659396	14.6864282380064	14.5671052588283	14.9333830189344	12.7879637809886	NA	16.7122821970296	NA	NA	15.5745536667264	NA	13.3831684497406	16.8192494464693	NA	NA	NA	NA	NA	NA	NA	NA	NA	NA	14.9072661515824	13.0891456146153
CIT_S1971	20.6900784460421	20.9810362084042	20.4954061558511	20.5379153912255	20.6830444247023	20.4124626888343	20.3883610159956	20.6524162273106	20.6255416345212	20.5659046795665	20.952560296044	20.6013705897021	20.6636573109071	20.953031573144	20.5405907193119	20.5729926679903	20.8290949286836	20.4378433155632	20.3949667563692	20.9088443996076	20.4025720374756	20.7118686357302	21.1237520047211	20.5137087351339	20.4113373423167	20.9740991530759	20.281808073334	20.4838179871451	20.9354882144175	20.1271150468628	20.2322389360289	21.0316319521481	20.918214891356	20.3330462375338	20.8618926526959	20.2767750467878	20.1177808303537	21.0964371750832	19.8339400420409	20.3353214149481	20.8284128778146	20.3757189103023	20.3071740762935	21.1592886104177	20.8394770393839	20.0509388859172	20.7622476931331	20.4705399017298	20.1414115842339
CIT_S440	16.5324112515455	15.771621481691	17.022643676126	16.8639655186853	15.6227237435573	16.8158474065449	16.8188979095952	16.3266811953412	16.9436231054294	16.5613669075444	15.735039327209	16.9574911837907	16.5838813876261	15.7051161012047	16.7167232023104	16.4015150934701	15.7434170966249	16.8651216150385	16.8483260472458	NA	16.8115090396196	16.9792700490987	16.1913629176798	16.815563971326	16.7237117103645	15.9279843304147	16.7216695641635	16.8734256288369	16.0015586888916	16.2952670463029	16.9546640335139	15.9196708752519	NA	16.9847438122333	15.7717116112599	16.5330666281984	16.8093141537807	16.1162357075215	16.1866676763265	16.9468358214474	16.004164960291	16.499418535157	16.1784946085948	15.6278333354837	16.8807180938936	16.1534318577137	15.3163424354984	16.7228809712159	16.2819956648816
CIT_S1993	19.3034632757516	19.7889030503174	19.4035584057915	19.6282875150244	19.9000401566504	19.5316016069412	19.4572694255011	20.3967576260272	19.6532888406331	19.7455158541767	19.6101088327195	19.5246247320668	19.5229690518071	19.4238725948101	19.5817164006114	19.3807106721837	19.5185161251089	19.4376887757344	19.4818002057611	20.2145428131195	19.537023437197	19.4369866339309	19.4424765919267	19.365902504356	19.1280600835659	19.6090548607367	19.218117702885	18.6977640759272	19.95963818662	18.919133322627	18.7077388980073	19.8349853555958	19.4439288979361	18.7544809225679	19.9949127091621	19.3730807869768	19.0576360000965	19.7057986649601	18.7417710939467	19.3367788996104	19.7363525358694	19.1796654952806	19.2828947381565	20.1595443040799	19.6894368607842	19.0337218874934	19.5017762825068	19.728118244185	19.1929576755644
CIT_S480	16.5504242041338	15.6997963589962	16.3348996061597	16.5133933713312	15.3335078845114	16.193497556891	16.6311902244964	15.4190622651653	15.8371161927293	16.2042911847199	14.6318558438462	16.2650930297236	16.3437707677285	15.3989492889033	16.2153402401683	16.301937790103	15.3670525190962	16.0435708268797	16.5523087903724	13.6192356749008	16.1834425040505	15.744176392504	15.1531457421046	15.59414441775	15.8133869008458	15.0292598814474	15.493743233327	15.8542775968335	15.2362465600475	15.4684056225627	15.5053652299463	15.14421111635	NA	15.5736972723393	15.1542952921507	15.518713965375	15.5091814736322	15.3165443142487	15.1123454370332	15.6144516871647	15.229452772934	15.6041948931579	16.0288749922589	15.9660894638792	16.6398012132654	15.8183677458465	15.9635694468017	16.5505250677031	16.1399416522632
CIT_S582	15.2182986333093	15.2143228234495	NA	14.6707956482411	NA	15.111017911707	14.375634077484	14.2152931457166	NA	15.0904415314302	NA	14.4139711711873	15.0602878830945	14.8009412724985	14.3814925766726	NA	14.8012097673837	14.6712242929898	14.5188534625313	NA	14.5636980566152	NA	14.9701210306915	NA	NA	14.8581580922691	NA	NA	14.507560246086	NA	NA	14.8684556564968	NA	NA	14.977988839512	NA	14.5829556379273	NA	NA	NA	NA	NA	NA	15.6488832207993	14.927409987027	14.4921350835317	15.3292581774177	NA	NA
COPE_S13	16.2782044302825	15.6882070461856	16.5256471310955	NA	NA	NA	16.6851860480226	NA	NA	NA	NA	NA	15.0861116538232	NA	16.3891917368924	14.8320269009916	NA	16.6123076607395	16.4797246294359	NA	16.6108124898208	NA	14.583967889984	17.4811639317063	16.6439406570537	14.6502704912804	17.3654872938386	16.7564845228004	15.6060755912616	17.0057975958544	17.4699156325596	NA	NA	17.0596661607164	NA	16.7531437006837	NA	NA	17.0649023307875	17.1033680050185	NA	17.3842279904035	16.9024413042869	14.7030777810129	17.1997542866972	17.1703785322666	NA	17.1167360067516	17.1272690402591
COPE_S99	19.7448634023922	19.8558309747852	19.0875384592394	18.7842381554201	19.3659113025064	18.9602139860784	19.7215328373225	19.1617883372959	18.8855716440416	19.4481550012734	19.9064584150008	19.0035320827955	19.908451470496	19.8654554775701	18.9782908260473	19.7358175376202	19.8963867905453	19.1198729518751	19.6883111431016	19.3478084146757	19.2927208770536	18.3280240735884	18.971159682947	17.5700648137912	18.2412958185197	18.6389477407557	17.9289698489248	18.6391676515689	18.5837011253945	18.3135507477155	17.7499084411196	18.583583232134	18.0641143681941	18.3214190669735	18.5537371076981	17.9550866553446	17.839108886194	18.7463107972405	17.7280430420084	17.6794561741358	18.9244642999438	18.0928410323098	17.9907217933635	19.2765038803267	18.7710623415587	18.3232241299807	19.2974063142907	17.5761315638795	18.0883315559414
COPE_S45	13.6262286745224	NA	NA	15.4329136111044	NA	NA	14.9292946606669	15.8802043482927	15.3198222177353	NA	14.7078678404493	15.2567503330182	NA	13.7155458775215	NA	14.1792173817647	NA	15.14693790972	15.266131705351	NA	NA	14.3585364080622	NA	NA	NA	NA	15.1802240381441	NA	15.6069880306568	14.7079631218437	NA	15.7097961411224	NA	NA	16.023151990196	15.2392855753862	NA	14.2680841279422	15.0409522102361	NA	14.8241738415651	NA	NA	NA	NA	NA	NA	NA	NA
CDC42EP2_S141	15.9104869451879	NA	NA	17.5029230619615	16.3765003934563	17.1292661777292	17.1223879110584	15.6068005357563	16.3855516686124	NA	NA	15.6483659736296	17.6810273638076	16.6844544313765	17.5119573052587	16.637704698168	15.8561083742894	16.6620820854653	17.8911595433395	16.6502089453875	17.3621537104015	NA	NA	NA	NA	NA	NA	14.2699523397546	NA	NA	NA	NA	NA	15.6188213635869	13.6361677845424	15.4743023661944	15.6497691001916	14.00817877369	NA	14.8238595735786	13.7226291134175	NA	15.1250383552569	14.9089714001485	15.4138137594206	17.4845512895915	16.6244835754333	16.0727479959226	15.5302448773476
AP3D1_S632	NA	15.7828548125167	NA	NA	17.2675094551749	NA	14.9129172903648	NA	13.9665398012191	NA	16.0636367528807	14.897464589515	NA	17.3956839820687	14.40692331994	NA	17.5119301788525	15.2889673718241	NA	15.6983230051057	NA	14.8594969802171	16.3565718389637	NA	15.6705626642421	17.5459459180351	16.0765806464392	NA	17.1841972639801	15.3839769015682	NA	16.7546285679117	NA	15.2887012144356	16.2836649498114	NA	NA	NA	15.2625407940928	NA	16.5209671189571	NA	NA	15.6571950575158	14.7572132665508	NA	NA	16.472370963567	15.7085349536636
AP3D1_S634	NA	15.7828548125167	NA	NA	16.2112632406159	NA	14.9129172903648	NA	13.9665398012191	NA	16.0636367528807	NA	NA	16.2133630889228	NA	NA	17.5119301788525	15.2889673718241	NA	15.6983230051057	NA	NA	16.3565718389637	NA	NA	17.5459459180351	16.0765806464392	NA	17.1841972639801	15.3839769015682	NA	16.7546285679117	NA	NA	16.2836649498114	NA	NA	NA	15.2625407940928	NA	16.5209671189571	NA	NA	NA	14.7572132665508	NA	NA	16.472370963567	NA
AP3D1_S658	16.5379326632747	17.1643476885021	17.1506928033746	19.0573393222331	19.6723414265134	18.6673596838842	17.1425527164118	17.9390172224938	17.6004371305915	16.6207905018234	17.2691502457606	17.157697490342	17.882044548154	18.6782480966097	18.4100319422026	17.9212078802671	18.4253733434054	18.1418226516857	17.7084021791812	18.3278864823667	18.0458250628174	16.8997330424526	17.359682416426	17.0399906566931	18.9554945465937	19.4445296224072	19.3852143786657	17.2218307985505	18.0024210518564	17.4093086970483	18.0201780771679	17.6499390669449	17.5392761131822	18.2754162622339	19.1748523964252	18.6490282368691	18.5686548514156	19.0711489022541	18.9365573247275	17.990872865437	18.5818913820839	18.1724171444794	16.6880870945939	16.69671007914	16.6253975980977	18.4917515577815	18.5494111174534	18.6063611623009	16.8184660555801
AP3D1_S721	15.64023909712	NA	NA	15.3065360959654	NA	NA	15.9196335130179	NA	14.597720283446	NA	NA	14.9471831637396	15.8967205356723	NA	15.1237961650557	15.3483679238785	NA	NA	16.0872413542397	16.6876606028625	NA	15.4605315581803	13.7828502333324	NA	NA	NA	NA	NA	14.2870442850546	15.2429799811938	14.9678249143748	NA	NA	15.1388287799094	NA	NA	14.7450869192221	13.89499365676	NA	14.943786826423	NA	NA	15.7508582761056	NA	15.8774731868045	15.9947473896887	14.9627895669851	15.6083690270719	15.7524914233138
ABLIM1_S452	NA	NA	NA	NA	NA	NA	NA	NA	14.4338983108021	NA	NA	NA	14.4036348769515	NA	14.6247787787171	NA	NA	NA	NA	NA	NA	16.6707727399851	NA	NA	16.5780353223495	15.8442093992567	NA	16.3771262803935	15.7335082293355	15.4938520635161	16.9541240051302	15.477502622912	NA	16.7306824705786	15.659221505202	15.9247767463451	17.0282293002706	15.7654878000008	NA	16.4956808587836	15.59762610448	NA	16.9410249722331	16.1571590381979	17.0851029011294	16.9714889241505	15.8289930641499	NA	16.5865965195796
ABLIM1_S431	17.1692632119377	15.6917936186749	15.5591643307042	16.3096636630464	NA	16.1451331248132	16.157905602699	14.9281114360119	16.1444960759335	16.7876776652534	16.3216609902032	15.9739266501659	17.2312912818269	16.3491051773511	15.691529148868	17.0161719807461	16.3148132808509	15.7895976943567	16.1105177509875	15.1230556549297	15.7916743635725	16.9160994808734	16.8354449495887	15.5662153630358	16.9775391234677	16.6156559985493	16.0164901013075	17.17092134428	15.378597316769	16.1023999213043	17.4572523430372	15.2816881965365	18.0778727948163	17.452460030558	15.3184658743584	15.9240432958537	16.748052911064	16.4410514238494	15.8774396748836	15.6724235201408	16.3810591879703	15.6215555300849	19.098429526939	19.6375114411506	19.53859233108	19.3971641922919	19.0377114468508	20.018325660991	20.1993483951758
ABLIM1_S706	17.0422702573787	15.5837920707904	16.6358883910349	16.8956545108942	16.0499123035685	17.0051946986687	17.4628137696988	14.850052108112	16.4445421367321	16.4083358890499	16.4871868209577	16.9644737879023	17.5557769171571	16.0154962316098	17.0107148363211	16.9064325062473	16.4561204390706	16.9356545911761	17.4281091596881	NA	17.0588871045992	18.449516349384	18.0630513235594	18.5060733802696	18.5897749052972	17.8823773246282	18.3192960305666	18.4906066345303	17.9275562738697	18.7010417242904	17.6640231935946	17.8075616292492	NA	19.0282498697639	18.0351301345515	18.2447997895674	17.6917844935787	17.7822228779519	18.080540802728	18.3260193226596	18.2143010381057	18.5730729994985	19.7324067428946	18.9732506279472	19.3276383899881	19.6171068602607	18.767006794706	19.3046024824575	19.8330074469354
ABLIM1_S669	14.4350081410645	14.8346202711381	14.8524116726531	15.0418964817425	NA	14.9939560737137	14.8505548014449	NA	14.6517110383498	NA	NA	14.8026523267233	14.3996471959811	15.2674894163231	14.7693398299329	NA	15.2540463842642	15.0414779526137	14.5553565382004	15.7229543984134	14.6366294891152	15.7028838100277	15.4685131989547	15.00662630443	15.6592539868303	15.7891047591057	15.4490893272312	NA	NA	15.3897586250454	NA	NA	NA	15.3729078624334	NA	15.487712075219	15.6313719430165	15.7904037962003	15.3713659565316	15.2999284981304	15.5853510186545	15.3274219982476	16.1635555926823	15.7095958776689	15.4349373444052	15.7445915756877	15.4758477822364	15.2212211913767	15.6010993496606
ABLIM1_S677	NA	NA	NA	NA	NA	NA	NA	NA	NA	NA	NA	NA	NA	NA	NA	NA	NA	NA	NA	NA	NA	13.8350733001825	15.1057957595256	NA	NA	14.4402060071022	13.5960556047388	NA	14.1731606276179	14.3958969511219	NA	14.2262166390802	NA	NA	14.400324173704	NA	NA	14.0750056794821	NA	NA	14.2440382323653	13.6673189377567	14.2765388383715	16.2509485499928	15.7012679365895	15.7330476495191	15.5432345652842	14.2739294351902	15.7022549771881
ABLIM1_Y659	NA	NA	NA	NA	NA	NA	13.3713848205392	NA	NA	NA	NA	NA	NA	NA	NA	NA	NA	NA	NA	NA	NA	NA	14.5467179924544	13.9308017479891	NA	14.6536517063406	NA	NA	14.788857575638	13.8359170200069	NA	14.6131257297526	NA	NA	14.5805691376903	NA	14.4396595425164	NA	NA	14.6096871876533	14.973362519203	13.5034646847433	15.1788858045579	14.9573145595846	NA	15.0377334587489	14.8122397693641	14.6914890035025	NA
DVL2_S59	14.204334406601	14.0808505241694	13.4286154817155	NA	NA	NA	13.5620893943102	NA	13.4290984072999	NA	NA	13.3096188025638	14.0646191290382	13.6337064501618	13.7017048567294	NA	13.8390943863016	13.5703204966835	13.8354456656203	NA	13.609066753246	13.7021131660993	13.7026961828384	NA	NA	NA	NA	NA	13.2564505579128	NA	12.8510336965232	13.9245867413123	NA	NA	12.991418357528	NA	13.7160465922148	13.7252777874062	NA	NA	13.2486618063762	NA	13.6905120447636	14.6876831149167	14.6703083543095	13.9494242440328	14.5011867825713	13.374911803239	13.9179235481981
DVL2_S211	16.5499232310427	16.2537386154744	17.0152178837737	NA	16.4022584061146	16.6016376775474	16.6919736876153	NA	16.4971522006218	NA	16.7702184943017	16.7792957318372	16.2745862164416	16.1350274630912	16.0385094223338	15.8915952635568	16.7718340109848	16.6443737556882	16.8107842852115	16.8408268329388	16.6633414815796	NA	16.3412645366315	15.6894625224295	16.1481845864931	NA	15.8676313586712	15.9285191444602	NA	15.9413721649956	15.1968505782199	16.1006211620178	17.0149514390328	15.8507277675197	NA	15.6882014742027	NA	15.8505382708748	NA	NA	NA	16.1685666073698	NA	16.4583941760073	16.1057814498702	16.6240489045073	16.9677908654251	16.2582071953629	16.8027116610711
CHD1_S216	14.8161599574197	16.673497445288	15.219094972448	13.7739265268701	16.3926984544076	15.3537633490492	13.6618942394367	15.9788903072833	15.4278174214382	13.9714682655425	15.6948908158715	15.1227845722078	13.6314116040817	16.202422370241	15.3826644832568	15.1455647762628	16.4011322600718	15.4225769950595	14.799955948492	16.0885891212042	14.7648254586811	15.7245340538507	16.8247434788443	16.1689169307958	15.9036274991704	16.9065371430748	15.9203889519833	16.2332820915404	17.2240765896558	16.3193978740683	15.5665136541835	17.0081341944492	14.1264473325478	15.6293381736771	16.7218532817762	15.8038069600274	15.230041984716	16.2295361790479	16.019702319235	16.1480976270067	16.7132749369966	16.341421811456	15.6399428758184	15.6241132356541	16.3497224374104	15.8222977878509	16.8638404333613	16.1464255611452	16.2117852975734
CHD1_S215	14.8161599574197	16.673497445288	15.219094972448	13.7739265268701	16.3926984544076	15.3537633490492	13.6618942394367	15.9788903072833	15.4278174214382	13.9714682655425	15.6948908158715	15.1227845722078	13.6314116040817	16.202422370241	15.3826644832568	15.1455647762628	16.4011322600718	15.4225769950595	14.799955948492	16.0885891212042	14.7648254586811	15.7245340538507	16.8247434788443	16.1689169307958	15.9036274991704	16.9065371430748	15.9203889519833	16.2332820915404	17.2240765896558	16.3193978740683	15.5665136541835	17.0081341944492	14.1264473325478	15.6293381736771	16.7218532817762	15.8038069600274	15.230041984716	16.2295361790479	16.019702319235	16.1480976270067	16.7132749369966	16.341421811456	15.6399428758184	15.6241132356541	16.3497224374104	15.8222977878509	16.8638404333613	16.1464255611452	16.2117852975734
CHD1_S1040	15.4694959986291	15.3838540033834	15.5345465699895	14.9934540141486	15.287051212974	15.3993897243233	15.5661637028067	15.5739095631904	15.0333473301556	14.794941879482	15.0504841356574	15.675867734361	15.2694774743218	14.7368464279704	15.7407930369266	14.9289076073033	15.2246930821183	15.4466248192828	15.4329496146948	NA	15.2708473664794	15.4493673750919	15.1047754533609	15.0806850943603	15.5060396048068	15.1773575355156	14.670292307856	15.1402930981501	15.4446480491931	15.1603715372623	15.5491494278702	15.4088036521253	NA	15.4076734693229	15.3521351757614	15.1443438736518	15.6275758734701	15.3070580828583	14.9985834166387	15.4957289998166	15.2807159825034	14.9996109324793	15.2213936070903	15.8659547805086	15.781125330175	14.9113695090996	15.6373616579115	15.3623580294873	15.3448357597612
CHD1_S1385	NA	NA	NA	NA	NA	18.0704349487626	NA	NA	NA	NA	NA	NA	18.9469145065888	NA	18.8284699112557	NA	NA	NA	18.5301061216699	17.9377358368686	18.5663511950213	NA	NA	NA	NA	NA	18.6313617914383	NA	NA	NA	NA	NA	NA	17.8132420197187	NA	19.3634611163627	NA	NA	18.3476044811751	NA	NA	18.8395064511003	NA	NA	NA	18.9908612144762	NA	18.7306750402728	NA
CHD1_S1687	16.1527047303389	17.4672591416333	17.0299972608747	16.7077198780008	17.8072889641055	16.8766742669152	16.3933975298763	17.9715081596452	17.3241483116288	NA	17.4780449590656	16.8813138314054	NA	17.4193602745331	NA	NA	NA	17.0343848527911	16.5151743714234	17.8197220340947	17.0161626483419	17.059257054442	18.4104877533487	17.0581544967938	16.7401854316652	17.8115181838124	17.0614667660841	16.943034825161	17.7523749044273	NA	17.0027118994419	17.586268650918	NA	17.9864731920473	17.8920182481872	17.0030778013208	NA	18.4040951069326	17.0262401162615	17.2486813471027	17.5897209087421	17.1419796177338	16.069609314797	17.3847413045725	16.7470289827112	NA	16.8981828981161	17.3089583599624	16.3294097185296
CHD1_S1689	14.7197167341622	15.3625954479671	12.7628943850254	NA	NA	NA	NA	12.4988947335836	16.4930784292121	13.8494128071785	15.2716879158233	NA	16.4689929635915	17.4265397651945	16.7182547742542	12.937165919955	17.6299840863601	16.4499360811007	NA	NA	16.3808164344384	15.0681569311579	16.7617359489443	16.4831372134464	15.9363782272389	17.5659129221975	16.3202040328946	15.181403614378	NA	NA	15.1291080371632	NA	NA	15.6530513972845	NA	16.7229328995939	16.7460157161525	15.0925869278635	13.6334369632324	16.7928732447231	15.7526980494872	16.5932408905505	NA	14.1434583738863	16.0708776497692	13.9423522820955	16.7245933350741	14.1992893658201	NA
CHD1_S1683	NA	12.9769205620411	14.0278478772343	NA	13.2057760249798	NA	15.1247829043403	14.3306612096745	14.9816624315591	NA	NA	13.5529501325096	14.0009010930085	NA	15.1705256817719	NA	NA	14.5522447098705	NA	13.5663500094564	15.4047363641559	NA	NA	13.7061314056268	NA	NA	14.0905661779615	13.3415448812872	15.6792651132399	15.6494078630552	NA	NA	NA	NA	15.2757032385657	13.7421676439107	NA	14.0362942611156	NA	15.1371145179993	14.6441150522338	15.8437715558826	14.7225549913841	15.2831794517553	15.5657803877841	13.3338079073271	NA	NA	15.3288764256159
CHD1_S1677	19.5925339546987	19.4970359917077	19.4177393202843	20.2992278343744	20.0281876967575	20.1324242138123	19.6003108881699	19.5756961358017	19.5993090722556	18.7477163978226	19.5389330763831	19.637915860638	20.156930649695	19.7983873857743	19.9775055742771	20.2593461008934	20.039850598327	19.9782864035882	19.8067289016755	18.3453674048373	19.8120564376431	19.7867164434012	19.731811342346	19.6162885592497	20.3995603332695	20.5500130757751	20.65853484698	19.6896704468127	19.8065702390627	19.8886464127305	20.3620831441535	19.8424621967253	19.3216806124189	20.253444813556	20.2448757668201	20.2784564585546	20.6251755939819	20.571602335051	20.5961016459455	19.9910474835864	20.0134187687715	20.1089003571571	20.2103408002279	20.4157794711091	20.2378710544824	20.7959300177447	20.8548872779267	20.7067691767253	19.2072497738407
CHD2_S1807	16.7544670006248	17.4067759372359	17.0209016020473	17.2217723231894	13.638199348416	16.8320298028182	17.0159216839941	17.9212519269094	17.2134950864435	NA	17.1141321621528	13.1544005865818	16.9206476731529	17.4635999369263	16.6547285444495	13.4603925115914	13.5663567335084	16.503921531144	16.8885744205486	17.2918680064046	16.9343307123474	17.3425405498879	14.1032259224222	16.2145852149941	13.4256894546534	13.7954086635427	16.6385940575227	17.0543240936188	14.0993337766428	16.7475310713306	NA	13.5613932841104	17.6264992976208	17.0530629641289	13.6589784575862	13.504481985082	17.028672629465	14.0567425263631	NA	14.4966272652606	13.3429807720246	16.379166698155	17.907410709535	18.2365474642408	17.3900061949212	17.7983854589402	17.8482349959688	NA	17.8521037856596
CHD2_S1365	16.4015150528804	NA	15.0118530613797	NA	15.7889522931127	15.117060758785	15.3272086259684	14.37376145079	NA	15.7702726998939	16.7281965902886	15.8068281914573	15.5646335687416	16.7471825778663	15.0693084585651	NA	16.1834956555439	15.8480784866304	15.8148437821775	NA	15.0291108848756	14.8516050858842	17.1448141254705	NA	15.4647952169493	16.2988480076524	NA	17.1023201905402	NA	15.4686900813478	15.6056082950622	NA	NA	15.3947427354154	15.6822434114679	13.6239157709456	15.5961387594749	17.107199018723	NA	NA	15.2313102650708	14.7107533902115	14.5513203147103	17.4604046475075	15.7138183550363	16.4910700250103	17.6206079739172	14.7842975652106	15.2857416907075
CHD2_S208	NA	14.7222661665186	NA	NA	15.2799599682457	14.2180691667138	NA	14.2500667734023	13.8752661929719	14.6001507330565	NA	NA	NA	15.1531444766115	14.3365123513677	13.9587954459945	15.1228374699014	14.8191594600513	NA	14.6160910807176	NA	13.7256200726085	15.3936871969521	13.2786229525891	14.3766269497856	15.391087701704	15.0366647860242	14.7342401675169	15.5483832844173	15.3705700248579	12.8958549558078	15.0956548919609	NA	13.7586321666093	15.3645060557457	14.3297506226142	13.5135035704563	NA	14.1908295892879	14.6280239405115	15.3751104780067	15.5238198176779	13.5012490555623	NA	13.9256763266673	13.6329581820385	13.1747206755727	14.4989280958674	11.9026954365019
CHD2_S207	NA	14.7222661665186	NA	NA	15.2799599682457	14.2180691667138	NA	14.2500667734023	13.8752661929719	14.6001507330565	NA	NA	NA	15.1531444766115	14.3365123513677	13.9587954459945	15.1228374699014	14.8191594600513	NA	14.6160910807176	NA	13.7256200726085	15.3936871969521	13.2786229525891	14.3766269497856	15.391087701704	15.0366647860242	14.7342401675169	15.5483832844173	15.3705700248579	12.8958549558078	15.0956548919609	NA	13.7586321666093	15.3645060557457	14.3297506226142	13.5135035704563	NA	14.1908295892879	14.6280239405115	15.3751104780067	15.5238198176779	13.5012490555623	NA	13.9256763266673	13.6329581820385	13.1747206755727	14.4989280958674	11.9026954365019
CHD2_S1728	14.1385916976969	NA	NA	NA	NA	14.2296134813792	14.0105368917606	NA	NA	14.7920668989673	14.8663273372689	NA	NA	15.8734175810469	13.0244649038126	14.281983647316	14.8573836300041	NA	NA	NA	13.4880236493879	NA	15.7048402732557	NA	15.6549629216035	15.462457489015	13.9082460097825	15.2766464097115	NA	13.8879915564459	15.592559039109	NA	14.084646385072	15.713486701426	14.7708420418604	14.4553461514792	14.4682862328087	15.0422445327251	13.947669652078	13.5819950136653	16.7188840231692	14.1914864659622	13.92743994129	13.5548898341908	NA	NA	15.365310925146	NA	NA
CHD2_S1386	16.9564163042768	17.5514947905849	16.741388306151	16.7672864050682	17.4499149487781	16.7260134533551	16.9965424798237	17.5767054077769	16.2521268951501	16.9175622936526	17.4259120321197	16.5736143996355	16.6684367814848	16.8969216717813	16.6488780749389	16.5727058510624	17.4320677588543	16.6684762774218	16.8117279830059	17.4236934330521	16.5742804391646	16.1887060287382	16.3794855580247	16.2629861306217	15.8298462324443	16.0886073937959	15.8093662510603	15.9639995021975	16.4000723464122	16.2675190249272	15.8538530959978	16.0784219817393	NA	16.0260761162165	16.2267006144881	15.8037336487429	15.519492795829	16.2231470301913	15.7818633825476	15.6880169316967	16.5841757514539	15.8217844028137	17.1057713748497	17.5442127971977	16.575708163362	17.2854012186708	17.5985092780729	16.3355243492387	17.3489607722861
CHD2_Y1753	NA	NA	13.1412225845163	NA	13.625232024124	NA	NA	NA	NA	NA	NA	12.8124403736752	NA	NA	12.9448192620824	NA	NA	12.7149407561971	13.4409820997591	NA	NA	NA	NA	13.1804874955892	12.6816430869266	NA	13.5677863816386	NA	NA	12.7583132955808	NA	NA	NA	NA	13.4426405116908	NA	NA	NA	NA	NA	12.8766662837455	13.4167854944506	13.6272311389037	14.1903617161186	NA	NA	NA	13.6284866616176	14.1292609626062
STX16_S35	16.3590612357578	15.3978865880279	15.788357468304	16.8994502574697	15.8505118713352	16.4307160456853	16.8713427129043	16.0404319029227	NA	16.3628913997563	NA	16.2582126173457	16.9101200103319	NA	16.4795985575105	16.1281583922466	NA	16.1371667530575	14.5691995433144	NA	NA	16.9104194784013	15.1769901879015	15.7535474397899	16.9455141525246	NA	16.0899595718368	16.3901648678451	12.8908563269766	NA	17.2154511168229	NA	NA	17.1527139191024	NA	16.0507633549656	17.1421897390877	NA	16.1754128105527	17.0174449648722	NA	16.417990753535	17.51597979696	16.562186974306	16.9244258507398	17.9285576329804	NA	17.2111969483397	17.5019264313257
STX16_S41	12.7111714963268	12.3771993942333	13.5713786587018	NA	NA	13.5932822259902	NA	NA	13.4924198511621	NA	NA	13.0761710997307	12.7735195616288	NA	13.7539917625324	NA	NA	13.3382906165781	NA	NA	13.7231498446276	13.5513177688557	13.7008167955301	NA	14.6594137668122	14.140530144745	13.9626541490308	14.6442606639904	NA	14.3716085008664	14.777105328234	NA	NA	NA	13.6288538219475	14.0183026332267	14.1752275220047	NA	13.0648515136063	12.797818840301	NA	13.9041162572183	NA	13.102513299984	14.1349215003012	NA	13.065925239097	NA	NA
EI24_S330	18.5020296898308	19.5161135133207	19.0067294855943	18.6319945539912	19.7022596877291	20.1726727092579	18.7582729707235	19.7299579337481	19.5446388384112	18.6253917469811	19.6339658180664	19.0186188285052	18.6495044843315	20.1720487808896	19.2888892169924	18.5312350670132	19.9772162272086	20.038101400762	18.9513525480347	19.9168571031484	19.3993548133317	17.0173828097432	19.1128990958998	17.5605304076409	19.5191521691568	19.0558277468137	18.1563101220438	17.6359770126513	17.4179125936375	17.9249755805973	19.2620881353767	18.4079078358175	18.8086368219875	18.7901898246425	18.9758025283108	18.0780798580261	17.5992449923217	18.8542716767525	17.7637491930825	17.3717296328155	18.7651126423663	18.2452185483781	17.8454616812934	19.082186093226	18.5018699214694	18.6486165446221	19.1873169657165	19.594045291799	18.4898626270376
EI24_S326	18.5020296898308	19.5161135133207	19.0067294855943	18.6319945539912	19.7022596877291	19.0020797146498	18.7582729707235	19.7299579337481	19.5446388384112	18.6253917469811	19.6339658180664	18.8088870853883	18.6495044843315	20.1720487808896	19.2888892169924	18.5312350670132	19.9772162272086	18.86639886982	18.9513525480347	19.9168571031484	19.3993548133317	17.0173828097432	19.1128990958998	17.5605304076409	17.7250110465469	19.0558277468137	18.1563101220438	17.6359770126513	17.4179125936375	17.9249755805973	17.6368555069876	18.4079078358175	18.8086368219875	17.8249020192283	18.9758025283108	18.0780798580261	17.5992449923217	18.8542716767525	17.7637491930825	17.3717296328155	18.7651126423663	18.2452185483781	17.8454616812934	19.082186093226	18.5018699214694	18.6486165446221	19.1873169657165	18.3186231206749	18.4898626270376
ENC1_S406	14.2563519853759	13.1215103593897	14.6143509643114	NA	NA	NA	14.0523378580883	13.8621858060711	14.3737002599887	NA	NA	14.2752333517239	13.5833946506509	NA	NA	NA	13.4433257469413	NA	NA	NA	NA	NA	NA	NA	NA	NA	NA	NA	NA	NA	NA	NA	NA	NA	NA	NA	NA	NA	NA	NA	NA	NA	NA	NA	13.7338833074581	NA	NA	NA	NA
TP53I11_S14	22.9037909322039	23.8368974401558	22.1950489511307	21.7799415324008	22.4419943360468	21.9034281998758	21.8133820122117	21.8423862254406	21.9435240844788	22.5326745986887	22.5642601594809	22.6087178788079	21.395860873405	21.7351184672029	22.4168805787623	22.1703137680713	22.8520281112441	22.5039917873116	22.2348388452984	22.3369071791164	22.1803002315754	24.1854446999203	24.5502700101279	24.1201358687577	22.2947091833281	23.7551473313713	23.8894620436579	20.6111329801816	24.1116012717829	23.4819059157534	23.5302345572992	24.7818536014469	25.1922854128839	21.6014148748358	23.8163412713741	23.6818740848292	23.4494964980991	24.8753610096732	24.3390338928518	21.8221985416826	23.8412458742361	23.6764503221723	23.4303606657135	23.8593992759795	23.3560849093151	23.1578678716432	23.5617902524714	23.0751690939225	23.0227718755404
KMT2D_S1671	19.7878465576484	19.1213265223613	19.5588453130649	19.2795510883844	18.8251168228155	19.5303475984593	19.7160831324158	18.8023275863929	19.3947378724958	19.6515919203399	19.1189711582261	19.5106472814603	19.7327046022424	19.2808999899516	19.3729018510067	19.7341902429974	19.2252906437551	19.4202836221925	19.5444488545453	18.7560319392841	19.5322622726772	19.6815375376768	19.3182152447297	19.5595141411693	19.7469824423409	19.2888606135807	19.5236730997273	19.9843890707548	18.5670515414201	19.7390004047559	19.7836819653192	18.8976399371855	18.5124364869091	19.9463577657996	18.9368999337055	19.4827075619589	19.4723686012089	19.2645762104486	19.6369967535095	19.4714110133586	19.2796162365437	19.5652107503479	19.892631551536	19.6675678795498	19.7554968121803	19.9986808732191	19.4470368461659	19.5057614743113	19.6914119232203
KMT2D_S4738	21.2948141469102	20.7650632303604	21.2682271284697	21.0146309239287	20.412410103229	21.1519359838332	21.4654641565341	20.6900539790616	21.1357280805891	21.5509429750362	20.4139830375612	21.2266192901881	21.4496146212804	20.3105801508354	21.0660833960381	21.4490969848772	20.2095985391375	21.1411643315055	21.2673511642844	20.3924480582483	21.2482039498622	21.5230486669013	20.2719656961295	21.6823163344953	21.338454657918	20.1802679829132	21.3354863399694	21.3628486338088	20.4176338335251	21.3064176524739	21.497871174584	20.3556845991979	21.4710123506128	21.4480850299509	20.2316500124577	21.3323756115144	21.4879990235688	20.4333414879434	21.4533494857692	21.2862198672205	20.363133262979	21.2053395086718	22.1700803397904	20.8616201782692	21.7470876050112	21.7292289156216	20.6810662491551	21.5324433526846	21.7051645985891
KMT2D_S4849	16.6780116081048	16.4690143631305	16.5629236362106	16.6859782852856	16.5553431959631	16.5622512709402	16.9496801820187	16.6451901413896	16.5467562772846	16.815809983263	16.5657336564249	16.5487365059699	16.8650300330034	16.4643906679946	16.6168033592953	16.3848886585548	16.2875949640863	16.4932151874491	17.006291975875	14.9075692551467	16.5563347656762	17.5915728062188	17.5741101681553	17.2220685768363	17.4393594473068	17.2548397166923	17.1703418345807	17.6466462974096	17.3940494182065	17.3674576469554	17.1665311054339	17.3649214887863	NA	17.6230542909024	17.3285290614292	17.2949787110614	17.1844029509221	17.5639030271235	17.1998440804328	17.5726964683146	17.5459559644314	17.4708632150031	17.0238998609099	17.1331330464238	16.6670340047315	16.8288575358376	16.7165544926147	16.6678655903392	16.8943141258959
KMT2D_S2274	18.4243417475722	16.665586510155	17.5460536032429	19.8424767704086	18.3869498579979	19.5896543650852	18.3674237957654	17.4996863241345	17.693460526484	19.3475958677236	17.6167638880712	19.0548109279892	19.2497348632366	17.2278138849409	18.9420041005925	19.5091490255125	18.174478120412	18.8265786200392	18.8756823767426	16.5021074257559	19.1449459446075	18.4941344864388	17.2110909532162	19.0494491690659	19.4906176439547	18.3906627082075	20.0028720884414	18.5384524460063	15.9945452954812	18.875172214578	19.6815298137455	17.8490374423792	19.2007335498833	19.5504405277516	18.1856665063017	19.3827072310927	19.9860181650448	18.4408454753744	20.0834083101183	19.1949070185988	17.7257071908911	18.3891572594116	18.5659332841334	15.8807354816758	17.9589706970743	20.0818630474564	18.5776443012258	19.953846283116	18.4174147126148
KMT2D_S2640	NA	NA	17.2372322330042	17.9331750300625	NA	NA	NA	NA	17.5327910212597	NA	NA	NA	NA	NA	NA	NA	NA	NA	NA	NA	NA	NA	16.0952798828725	17.1879990131542	NA	15.8583838763274	NA	NA	16.620596157049	NA	17.92394966498	NA	NA	NA	NA	NA	NA	NA	NA	17.5888554256844	NA	17.9185529423047	18.1125344073651	NA	17.8088419099498	18.3473236541965	16.8372400505059	18.0532467687588	NA
KMT2D_T2240	16.5754286108298	14.3576252300114	17.6015856513567	19.9777972973876	17.6305061144576	19.6776923096855	18.6443786668259	16.8479835221457	17.1121002319573	18.0135363463214	16.4431419504767	18.912742878598	17.9489326197345	18.7382423052469	19.2206860372122	19.2291719521027	19.0856459927958	19.5764697008754	19.0925972500029	16.8423156089882	18.1869297694017	17.0169494645105	17.491383937393	18.3722050491669	19.4517880047297	18.7493562907206	19.6957615460802	17.5754166233317	17.3812442302399	17.3063448109533	19.3370411125056	15.9626830744411	NA	18.2931922972718	17.5671062380647	19.5672033931892	19.8802860409974	17.9449096096858	20.1162040250829	17.6564271827688	17.9935831754446	17.8427733903773	16.4842843492376	NA	17.9401087701	NA	17.2723082509949	19.805031466103	18.6495826111135
KMT2D_S4822	17.283093270257	15.4193574476245	17.1403530236578	16.3481835476917	15.8321099584904	17.0891604354784	16.6621101318597	16.2217306428402	16.9667763970476	17.1264029267769	15.7128726455695	17.1883136607741	17.0406575843536	15.7601808231598	16.8031546650093	17.1631612903298	15.5727383008161	17.0464938137092	16.6937385576841	NA	16.9687417350157	16.30111076514	15.9709646730169	16.140707907396	16.5311526380296	16.3952521525925	16.7268533621278	16.6898516672116	12.7580359442749	16.8589535511373	17.0829286263286	13.6882120017104	NA	16.8069204966361	15.2206228672601	16.4690898221627	16.8154143544335	16.0863781139927	16.8103072557871	16.1358200818338	13.1340618315155	16.6346652388169	17.4785147854341	16.8155520490029	17.8186408497737	17.5274654607255	16.4359605427139	17.1410656797311	17.1139708827896
KMT2D_S1834	14.3833693368499	14.4846427440678	15.8561327933655	15.3170536186008	15.0427527257095	16.749366234668	15.8689462903466	15.2427016213893	16.3278134051564	16.3144206104598	16.159611082472	16.2434337987434	14.3925618496868	NA	NA	15.5076508735045	16.1554839023145	15.9730888095282	14.5318404468651	NA	13.2574667129553	15.4029653974934	NA	15.2228986750305	16.1590886230926	14.9085609909852	16.2827288325343	13.5964750757814	NA	15.4338293026965	13.721188732462	14.007809695271	NA	NA	NA	14.7310722683805	12.9573415799963	NA	14.8299095536307	13.9236799915851	NA	15.2056371207623	14.5919202391684	14.4893488638108	14.2618700801505	14.8217245208666	15.1066618247928	15.3537763855719	14.7550357491474
KMT2D_S3130	17.9959088555941	17.2815206843071	18.2578983152825	17.8687887897765	17.3947275625682	18.2465993584745	18.0239069724944	17.3032194895776	17.9157966550757	18.0032298826297	17.3497308121531	18.2203701871852	17.9574797986825	17.149551971495	18.0480935158001	17.9547009799496	17.1470655914622	18.0756695251196	17.8882311115571	17.11127262578	18.0273787554083	17.6154979991353	16.7568423941707	17.989294932533	17.397257417512	16.6287993672059	17.8754946894247	17.5249559913002	16.6634404046293	17.8615141922997	17.2674082548917	16.7428690429931	NA	17.669326386446	16.8452012675954	17.6502343557479	17.3548615731507	16.6190443173386	17.8761023033353	17.3792370354358	16.6465937620644	17.7180208275102	18.1959989149121	17.6479284694354	18.2311433240861	18.1290236781161	17.3482690236618	18.0761764648908	18.3427093703074
KMT2D_S4359	14.2719128068329	15.093762312663	13.44697853938	16.0731433943237	14.1160020246905	13.1401522692761	17.1873690732835	NA	12.4264236104432	17.4157910058098	15.2995751315355	13.3585872282415	NA	15.850746353336	13.8213889941278	16.8480992611953	14.5473740087458	13.8892908159153	NA	14.8971094733044	13.6804925452651	14.034154055273	14.5579367335145	15.4361093591121	14.4085431797359	14.4438308624278	15.2296517988141	16.9174683465344	14.4154883620746	17.2537893065553	17.8970730574621	15.2398746877868	15.7981838497591	17.5319734029666	NA	13.6516027791084	13.5466144083071	13.8415387502761	NA	NA	15.1594577661269	15.7541181390204	17.849385481879	16.1244486708415	16.2053302110502	18.0635701502728	16.3454036068074	NA	17.6633403684204
KMT2D_S1151	16.8051371737359	15.7988915432098	16.9402465212379	16.3319499527487	15.6858397395449	16.9812416956884	16.8881170269064	15.9722758017731	16.651121851603	16.938067355432	15.608908727007	16.8844191289919	17.2618908420174	15.6191636025697	16.727299608157	16.8030721240626	15.4559632972392	16.7890546081322	17.0317692864868	16.339379392813	17.0974160949493	16.9184701274261	16.5045437884057	17.2060437539867	17.0324274465072	15.7748729267082	17.223967200943	17.1312987671276	16.2851018801122	17.260894706004	17.1160043447032	16.1263448016505	NA	17.2193377096478	16.3714539218636	17.3860663474549	17.2524610408752	16.2341285317094	17.2360271577989	17.2193218267905	16.3366056750982	17.2239344473707	17.7071979616649	16.3536277856406	17.4442200423678	17.1852331592721	16.1793540338226	17.1078767834542	17.3439355907473
KMT2D_T1164	15.8674084233261	16.6003007587847	15.4001265223327	NA	16.9567641901624	15.4486423142703	15.8084570074932	15.7807060191954	15.6109940668547	NA	16.8177094340991	15.6164688632256	15.8985735175435	16.5926663794947	NA	15.5621238504575	16.9129103111594	15.3827353156502	15.8280614570444	16.5737008257704	15.2585742778202	15.1722492253316	16.2974529999806	15.2603061343453	15.6160938898233	16.2849450958935	15.5451085875227	15.4253809333665	16.3919589250379	NA	15.219347115467	15.8886784224264	NA	15.4023903925274	16.600491220132	14.5845460956816	15.7294590691041	16.4940932574445	15.6475651267927	15.2649508458412	16.2279919436261	15.0899587731846	15.1876616232815	16.5923996760055	NA	15.9300545865356	16.8207217515523	15.8459280073871	15.8682800319896
KMT2D_S1606	17.495844318802	16.8643726612845	17.8140244412635	17.6029871071635	17.2215630112132	18.1751574351568	18.0993437999406	17.3688521286031	17.628668758679	18.2749038691914	16.9079408593255	18.0603702702528	17.6444766976823	16.5520743211271	17.8918403995785	17.7742123043689	16.8980012170633	17.8615679924085	17.983956349558	17.2803348277416	17.7525732084185	16.8370149608035	NA	17.3758018552041	17.1635573014666	NA	16.9315617127337	16.5445829080743	16.7192910059186	16.7948018273669	16.6022706451236	16.4796428844026	NA	16.5682231908713	16.5999243239527	16.924939700432	16.1536938419997	16.2495495138149	17.2741579764977	16.4618623818137	16.5896149954433	16.9217885677812	17.5782630065289	17.3594295060029	17.6195981360549	17.1757780131881	16.8605255513568	17.6175713991881	17.9193931774908
KMT2D_S2298	NA	NA	NA	16.0780457126733	14.5528426384101	15.2440998802962	NA	NA	NA	NA	NA	NA	15.5129855974386	NA	NA	NA	NA	NA	NA	NA	NA	NA	NA	14.6660183168165	NA	NA	NA	NA	NA	NA	NA	NA	NA	NA	NA	14.7682014095715	NA	NA	NA	13.7654526990564	NA	14.5872358031389	15.200059837079	13.971274693939	NA	NA	NA	NA	NA
KMT2D_T1865	16.3874187905283	14.5179366678843	NA	15.1646993541522	NA	NA	NA	NA	15.040466093677	15.8168306334115	14.5898120603111	14.987118180385	15.5488637067057	14.6627087724449	NA	16.3813454812498	14.5903142453003	15.8087753257158	15.1153416415961	NA	NA	16.9236661368182	15.3184337617697	NA	15.962306463154	15.2856611294606	15.2449849684758	15.7539403100343	NA	NA	16.6560196787251	NA	NA	16.1443462203977	NA	NA	16.3069716414014	15.0810883238821	NA	15.3134163505636	NA	NA	16.9044827570834	NA	15.747908237658	16.8047880487274	14.9015153683294	NA	16.3411506418231
KMT2D_S1180	NA	NA	NA	NA	NA	NA	NA	NA	NA	NA	NA	13.3258498629958	NA	12.0741721963252	NA	12.1746976358308	NA	NA	NA	NA	11.8395119362989	14.8368574200218	12.3632367333827	NA	13.1129083496695	NA	NA	13.1679068632985	NA	NA	15.4167184795635	NA	NA	15.2260382838893	NA	NA	12.2906964030771	12.2593702846601	NA	12.1519474686736	NA	12.5818584702317	15.8643452638676	13.0734773160276	14.7545719391125	NA	NA	13.9447708723415	NA
KMT2D_T3197	NA	14.7460306290116	NA	15.6749698392874	16.8399859324979	NA	NA	14.2968367264791	NA	NA	NA	NA	15.6055713763761	NA	15.8709170492405	NA	15.6244918264902	NA	NA	NA	NA	NA	NA	NA	NA	17.0341498415569	16.3309959515414	NA	NA	NA	15.3653821254634	NA	NA	16.2617013933948	17.5402808780252	16.1805523476211	16.0232798857289	16.0446423789914	16.316643604891	15.2288017078413	NA	NA	NA	NA	NA	NA	15.9954078697095	NA	NA
KMT2D_T1843	15.6554330190019	NA	NA	NA	NA	15.2823542536859	15.5093031195536	NA	NA	15.3669367668074	NA	NA	15.6248580748339	NA	NA	14.6851104853255	NA	NA	NA	NA	13.2793930042798	NA	14.1798004334532	14.0230758368277	16.3775819028351	14.6344316278368	15.6403627332035	15.7525588326196	14.7023974215308	16.0092264462267	16.2031962204513	NA	NA	15.8470639643389	NA	15.6002744287535	NA	NA	15.1742979526996	16.1141949109738	NA	NA	14.8059173842612	14.950983064045	NA	16.3838283897131	NA	NA	15.9566430034066
KMT2D_S2260	NA	NA	NA	16.4258635326022	NA	15.0547009334809	NA	NA	NA	NA	NA	13.18025968777	13.8116371675546	NA	NA	14.485162379886	NA	15.1089598273387	14.6959130881816	NA	13.1499250218849	14.5416858912769	NA	NA	16.1449052097941	NA	14.9928239463149	NA	NA	13.3050151010313	16.3686832564181	NA	NA	15.6597196873487	NA	13.0713611858601	16.6246404251575	12.4053730050817	15.5823522073077	14.462654273261	NA	NA	13.7390391991523	NA	NA	16.4743541361124	14.0519177027866	15.8975035963855	NA
ITGB1BP1_S41	16.2064218188705	15.2006692185178	16.2101920796991	16.4795819575296	15.1701025169844	16.3043620522183	16.3284427327042	15.1932550378919	16.3307543595119	16.2609050312845	NA	16.3191636105799	16.4448410537217	NA	16.2042172786782	16.384294071647	15.0967187204353	16.3482892743241	16.2639526265081	15.4357874773017	16.2797821310633	16.5545025438846	15.5328603799945	16.7045364492193	16.8942219460592	15.680670005584	16.8734802459322	16.5232977895254	NA	16.5226391128848	16.8633432655587	15.6357277778187	NA	16.7956810190848	15.5839299132147	16.7646868133813	16.913235917394	15.75169161073	16.963656769857	16.6520254047514	15.4546181103866	16.5896013319946	16.8119764000674	15.5632419155624	16.6215524656553	16.6503692686078	15.4111103822437	16.7527739825611	16.5800736710309
RGPD8_S21	16.4847854220568	15.5441439935853	16.4425920371244	16.0270741170126	15.5058964387676	16.3959707681175	16.3551078392187	15.247805095903	16.4056776593277	16.4187571193194	15.3271877881356	16.5998169174345	16.4428733278753	15.352127072944	16.3726793587505	16.4774948642823	15.2479063050133	16.2048444085763	16.4213692220936	15.3769436693661	16.4967041940167	14.6636095211921	NA	14.8720262685202	14.8542846940216	13.5074404818833	14.7443186300087	14.7430472112296	14.0436456908761	14.869183433497	15.1651481666404	14.2165049186152	NA	14.9844781492728	14.1431713626988	14.695563443647	15.1063269532015	NA	15.2437496997255	14.7701037927918	NA	14.73522658604	16.0671866529409	15.2016227809707	15.6689180347245	15.7102491919713	14.9766988160843	15.3910622635397	15.5834706516441
RGPD8_S1742	16.3067126240383	13.0996411305738	16.1251349217034	15.7211745217865	13.014696180032	15.8893679463702	16.1260356969178	NA	15.5044185814417	14.5681440588588	13.0622444775717	16.0533270370602	16.3441310585319	12.651159636226	15.8713418074372	14.3984746230197	12.7986179171779	15.7828199402158	16.1548156862901	NA	15.891788734315	14.910024629659	NA	12.0815685128116	NA	NA	12.0084435490478	NA	11.5373586865088	NA	13.3684670723095	NA	NA	12.9032760145595	NA	NA	13.5098678711574	11.9820707623485	11.9679337425403	12.758815391018	NA	NA	15.851288004501	13.1858137002835	14.9316855545612	13.9590337794855	12.8357940825606	15.2952841948511	13.5184260881473
RIOK3_S112	NA	NA	NA	14.3383296321268	14.3434606979158	13.9658710559656	NA	NA	NA	NA	NA	NA	13.6608741668818	13.7135861055387	13.8775270341899	NA	12.7469231317214	NA	13.865010565743	NA	13.6017717476282	NA	NA	NA	NA	NA	NA	NA	NA	NA	12.5923621444188	NA	NA	NA	NA	NA	NA	NA	NA	NA	NA	NA	NA	NA	NA	13.1913889045388	13.4010735554187	NA	NA
MAP2K7_T42	15.3554661384612	14.3980025661958	NA	14.2387966222272	NA	14.5766666197198	14.9146406551626	NA	NA	NA	NA	14.9417675508455	15.0153620809103	NA	NA	15.5039407698608	NA	14.791954048801	NA	NA	14.9604289551322	15.123492367963	14.5368612069811	NA	14.9583424564291	NA	NA	15.2099976426989	13.399873897699	NA	14.1745216994861	13.4543450743725	NA	15.1099794062583	NA	NA	13.9989821828371	13.7834250113705	NA	14.8589650597338	14.1611677735104	NA	15.437232684844	NA	NA	NA	15.1897093957561	NA	15.4286993683429
MAP2K7_S35	13.5201884488116	13.2456550728099	12.6635435434797	NA	NA	NA	11.6137326941835	NA	14.7479780060213	NA	14.1007837345485	12.1749325785042	NA	NA	NA	14.6788499504541	NA	12.5976763743382	13.4351044029601	14.6189193555192	NA	13.4436196721304	NA	NA	NA	NA	NA	12.3384519180644	NA	12.3493485761842	NA	NA	NA	NA	NA	14.7738924341581	NA	NA	NA	NA	NA	12.5203568592366	NA	13.9174499052024	16.1273691793265	11.6178736630649	NA	14.794716889735	NA
MAP2K7_S403	NA	NA	18.8147636085372	19.4984955289331	18.8646904677134	18.1324753647012	18.5570056086832	18.8630345610457	NA	NA	NA	18.9063237213443	NA	NA	NA	NA	NA	NA	18.9707000573552	NA	NA	NA	NA	NA	NA	NA	NA	NA	NA	NA	NA	NA	NA	NA	NA	NA	NA	NA	NA	NA	NA	NA	NA	NA	NA	NA	NA	18.7210162752874	17.8154710058653
MAP2K7_S61	17.611725896248	NA	NA	17.4817057906249	16.9335335405112	17.5173568044509	16.975371910321	NA	NA	NA	NA	NA	17.6223012946853	NA	17.1245770067965	17.6033937126929	NA	NA	17.1499203574599	16.5634189614232	NA	18.0178247541417	NA	NA	NA	NA	NA	NA	16.8448387517752	NA	18.535631215417	17.4021559395033	NA	NA	NA	NA	18.1997407150414	NA	18.3238047553	NA	NA	NA	16.746431954612	16.4003861903075	NA	NA	17.6148159394573	NA	16.8152737157367
PDCD5_S119	19.4261573004885	19.5195714037759	19.585606530909	18.6581534749087	19.4957967393336	19.1214037866554	19.351101762134	19.3698588797018	20.1894299031753	18.0436635968091	19.4892391733661	19.5318311616888	19.3713751895124	19.4229269482322	19.4707483778199	19.6337984678888	19.4721611335958	19.1960529843078	19.3192342812794	19.241692656664	19.2022327954269	19.2731670342142	19.4582741810872	19.3232630679602	19.4169930354532	19.7045885846875	19.5155514499136	19.5948990859376	19.4173502500517	19.7508345000753	19.1221613566985	19.3861863819498	18.1521358071599	19.5965494208348	19.3579587933373	19.5400246712567	18.9200928930117	19.1882486568696	19.1665270055427	19.7597824775962	19.1772319463483	19.3533451418327	19.2945272915925	19.1822014503219	18.6740516789782	19.1836783476766	19.5299885404846	19.1867777309876	19.6740406617329
PDCD5_S42	17.3292938371466	16.4446808533629	12.6649961712204	16.0586127767419	16.2159902593137	14.7923594315519	16.7695858388056	14.9199657808319	13.382848162908	17.397381838775	18.8623187537989	14.6127197702793	16.0543734575889	16.0207056934675	14.6578523674912	16.907647087203	16.9519833392441	15.236790845417	16.166481638488	17.5998047517826	14.7914115645664	17.1419358523621	NA	13.2518239719646	15.8307629811106	16.5102595937977	13.9985130843951	15.0289978484295	16.6074021950932	11.9234771145261	16.6502945173702	15.5941746048077	17.8285429014793	15.75940865272	14.4029255693463	13.5601419877834	15.6016009362551	14.3165311235661	14.6911748725555	14.3069509733953	16.2740810349027	13.7754790269147	15.8268526519265	NA	14.5442828038674	16.3713618830243	15.0572928724051	NA	15.8825251864627
PDCD5_S57	NA	NA	NA	NA	NA	12.9773037857	NA	NA	12.4137778083185	NA	13.8610598425892	NA	NA	13.4285647988639	13.6298845482762	12.8776342476446	14.4355765985669	14.2528040997916	NA	NA	NA	NA	NA	NA	NA	NA	NA	NA	NA	NA	NA	NA	NA	NA	NA	NA	NA	12.8878212812756	NA	NA	NA	NA	NA	NA	NA	NA	NA	NA	NA
SLC9A3R1_S280	24.9351412326722	24.011995934483	24.7258382782994	24.7374106008474	24.4291217119506	24.7316230417521	24.8952573148048	23.9525946218893	23.7569209946267	24.1620265005881	24.1655359382509	24.887329487224	25.4608955477467	23.9253435985639	24.2163871694343	25.2687311466748	24.4360775105532	24.9876028291756	25.140122629302	23.2639820577549	24.1326720795035	24.5218194183986	23.0693093520577	22.9586185528325	24.989683510338	23.9075354586121	24.5704990939254	23.9671122799317	23.4773684987222	24.2252526494666	24.5156573610049	23.5514501208895	24.4613041095671	24.8545270386855	23.6482466091578	24.3889679888791	24.6083113717845	23.5780454997378	24.2106313513549	23.7578503233646	23.5399617001989	24.1370001710962	25.7541665318835	25.2223011778191	25.5143434787797	26.344749354174	25.716543053278	25.7337807404533	25.6161585769282
SLC9A3R1_S290	24.4793809542389	22.930120541298	24.0610467524495	24.0645378597789	22.986811404183	24.0691394478286	24.1147391741292	22.8275406071388	24.0822617101641	24.59221995582	22.8039579026225	24.2640199834443	24.1972699341819	22.9119461316395	24.1067254668895	24.3581298144216	23.1259534831345	24.1315603718001	24.2657694344734	23.0469037294533	24.172662874484	24.2183337877689	23.0631222149301	23.9655234317335	23.7333258133263	22.8262197538516	24.2191765007406	23.9133868652018	22.7068971747823	24.0513856551248	24.3235200013625	22.9761723149642	23.8412304883359	23.8812505750344	22.8364691009128	24.1060501790533	24.3907713565092	23.1613846508825	24.3767023156668	23.7507628076157	22.4989536951736	23.8366865281321	26.1279140255847	24.8758575353079	26.5019927257251	26.0311298124995	24.9038486942969	26.2628192995954	25.8353558865653
SLC9A3R1_S291	17.1561076932089	NA	NA	NA	17.7053283447007	NA	NA	NA	17.7087119917546	17.281825231837	17.6000629141184	NA	NA	NA	17.0364503618133	16.8006202044758	17.5470392148714	16.994050990759	NA	18.0766737553419	NA	17.5993755057935	NA	17.6528894361427	17.3555452523292	NA	17.9312643804891	17.8143763031224	19.1287668811414	18.0472332190276	17.7720344122357	18.7434296377511	NA	17.5515775465932	18.5789261728216	17.957977454937	17.2009534113385	18.4471853940783	17.9447932931547	17.8858840271465	18.9682259877797	18.0420381737336	17.6120396988832	18.4935703197187	18.8696076352836	18.0549690445173	19.0849042548566	18.9310708677913	18.1521121541521
SLC9A3R1_T293	NA	NA	NA	NA	NA	NA	NA	NA	NA	NA	NA	14.9563208504357	NA	NA	NA	NA	NA	NA	NA	15.8250190007555	NA	16.1898188094244	NA	NA	NA	NA	15.7385443141614	NA	16.6471999028908	NA	NA	NA	NA	15.6967461195005	NA	NA	NA	NA	NA	15.6594638832695	NA	NA	16.7513630510946	NA	17.3101767243722	NA	17.9958694579077	17.452350774273	NA
SLC9A3R1_S302	NA	NA	NA	NA	16.201905667803	NA	NA	NA	NA	NA	NA	NA	NA	NA	15.3733355854189	NA	NA	15.2060555387825	14.8609680230458	NA	NA	16.5313767430188	NA	NA	NA	16.6642659893126	NA	NA	NA	NA	NA	16.338858214795	NA	NA	16.7833621257781	NA	NA	NA	NA	NA	NA	NA	NA	17.573798829871	17.6731533910988	16.5798272442241	17.4027905830391	NA	15.9063838358803
SLC9A3R1_S269	22.5163214683491	22.3459010822671	22.7697386492784	22.7532708976427	21.9824163409381	22.4484884571356	23.1374099830293	22.3558308532211	23.0436246719966	22.5769497225885	22.0094434032045	22.6913345768915	22.7413203252645	21.7599240513293	22.5785871811116	22.4541809634591	21.7217752937826	22.5762973231932	23.0930303551909	22.6358338155357	22.8582426095611	24.6208589766249	23.7929218561879	24.131745266251	24.0011010826819	23.4360093174688	24.1826178418773	24.2665119236261	24.3755889304257	24.2257061121643	23.955981624439	24.4376936194877	22.8999129631869	24.1852798060237	24.3304894810336	24.5496281486261	24.3742358187189	23.9477533039709	23.8366172824415	24.9735042213095	24.1177791414384	24.5811837391824	23.3058989676339	22.6070174950631	23.3457684878086	22.8173735444955	22.2054525792171	23.2372247174434	23.2567974130086
SLC9A3R1_S2	16.6210125955162	15.8330476045922	16.3803179065278	16.5915916541522	15.6973583895955	16.3873599736257	16.9056347091698	NA	16.5475555213595	16.4605112196129	16.1528193144815	16.3085650639383	16.868389804298	15.8685072524978	16.0219848938636	16.7179301730158	16.039958698358	16.4466095487042	16.7816005765025	NA	15.9690726446112	17.5060216671104	16.844289413461	17.5404822374523	17.4016151369204	16.8024248851427	17.4473717302933	17.5862190554769	17.0476303012943	17.3824135461607	17.2188336794483	16.6977043718841	NA	17.6563167277326	16.7663205829883	17.3317093599602	17.3934545057441	16.9527018738038	17.2831407314995	17.6256368014299	16.4117123735778	17.5712127352728	18.5239055455169	17.4893074890488	18.5735384882066	18.3503336240325	17.699503405031	18.2283260313645	18.2733186190269
SLC9A3R1_S46	15.9871085000233	14.8316388043627	15.6316049506685	15.5140504805798	14.4491208692753	15.1584570833418	15.3216249927863	NA	15.3943366731647	NA	14.3775034621807	15.6747153881982	15.336935445412	14.0742960685177	14.9752748989695	15.344081592328	14.8964197898579	15.3342167978733	15.1327645483171	NA	15.3428383603843	17.4154772049486	16.5415452189409	16.762469701622	17.0394626470386	16.5197827836026	16.0534466435038	16.7595194933615	15.9498611703357	15.3411963901599	17.3436810725878	16.5422314123685	NA	17.2423804737974	16.0214967116108	16.059368611589	17.4416122479085	16.4133891607946	16.1550560145597	17.1311784411259	16.0411605426062	15.611543854633	16.5908515330845	16.328635541612	17.0363179300524	16.4460991946695	15.7851030890558	16.8155521355875	16.181909717546
SLC9A3R1_S162	NA	NA	NA	NA	NA	NA	NA	NA	NA	NA	NA	NA	NA	NA	NA	NA	NA	NA	NA	NA	NA	14.1061890745989	15.681289600909	12.5967265943959	15.5158342466476	13.3049769698111	14.5935207677216	NA	NA	NA	14.5492529583226	NA	NA	NA	NA	14.9172433997776	14.710897581792	NA	NA	13.7822143713284	14.3205680215726	14.2328302892538	11.7070365248135	NA	NA	NA	NA	NA	NA
OVOL1_S239	NA	15.4510789862495	NA	15.6491764194434	16.8908738660038	15.5224937532143	NA	NA	NA	NA	15.8460557181633	NA	15.5735045383807	16.4674553179699	15.3868064618869	14.4571349537003	NA	NA	NA	NA	15.09996493836	15.5233026935096	NA	NA	16.5897238275739	16.712041099049	16.302545483324	NA	16.412808450763	NA	16.3807547565163	15.6057055838494	NA	16.2850156790411	16.2653646298864	16.1960125263006	15.7815593453741	16.0275437448543	16.0322475267267	15.5831143521394	16.0917350959307	15.98208029327	NA	NA	NA	NA	NA	NA	NA
CHEK1_S280	16.5876400809753	NA	17.1611089314506	18.8028758567637	18.0111871937779	18.8857630148099	17.4353942654782	16.8692421840242	17.8167506487524	17.3580700864691	16.4441458322122	17.4985421092041	18.3939775709355	17.6781082451928	18.4937020540868	18.1506333992836	17.5185069491752	18.3547008570121	18.0638032827059	17.4040248214595	18.3022989923438	NA	NA	15.5468292314532	17.9207494460652	17.1664324076851	18.115232367875	16.0544861308473	15.469466596913	16.4526495021378	NA	NA	NA	NA	16.9411691685667	NA	NA	16.9954437159669	17.8270919688238	16.8018786540836	16.3105489286137	NA	NA	NA	NA	18.4468539973135	NA	18.0376317223139	NA
CHEK1_S333	16.2140956100901	15.5286065029079	16.6338104445473	16.7857527454968	NA	16.7479326835676	16.5956475135841	16.0422636267316	16.3641617584175	16.5332965320613	NA	16.5400800638999	16.7820084835031	NA	16.6042913191007	15.8291609617417	15.5756613093602	16.5364780417088	16.8746315260672	15.8068194176235	16.7013050967378	14.3464857107042	13.5786795245962	14.6873132011239	NA	NA	14.3593552388633	NA	NA	14.483529475849	NA	NA	NA	14.6345916264733	NA	14.410054397393	NA	13.6419901771843	NA	14.572609902895	NA	14.3078354003545	15.6352678589568	NA	16.0266861093272	NA	15.0854555952489	16.2307574884329	16.3110865006805
CHEK1_S296	19.3489699476826	18.881837975959	19.8777126730842	19.7584864140254	19.0223059972022	19.7807264556935	19.6158406089602	19.2673477663912	19.7963154006106	19.1733946386028	19.0834522564687	19.8311073036583	19.8114471822587	18.9245564480315	19.8371893052187	19.1216885152149	18.9294584666188	19.6413402360338	19.793407838899	19.0958766899353	19.9710029886081	17.7617166143654	17.2620809142239	17.8234182565659	18.3317634635927	17.2845903467147	17.5668987477215	18.146914350323	17.4886813317897	17.8157048971837	17.6037196303487	17.1656183367872	17.796592421256	18.4011766217177	17.2477877051673	17.6549326635445	17.4120631408323	17.1655098065151	17.2897706193332	18.2289650703406	17.4803941408186	17.6117778026434	18.6548810793979	18.3294238049822	18.8970472114791	18.7190158618484	18.0870372447523	19.0539064596657	19.0532132773905
CHEK1_S301	NA	15.6798123430138	15.6239512471953	15.4306978057429	16.3586288595148	15.0935717411375	NA	15.4385823476785	15.9227927301837	NA	15.6136134488747	15.5354438785567	15.8236443139817	16.0010120878725	15.5642815502679	15.5548260395667	15.787022499878	NA	NA	15.8305910097784	15.927522510447	NA	NA	NA	NA	NA	NA	NA	NA	NA	NA	NA	NA	NA	NA	NA	NA	NA	NA	NA	NA	NA	NA	15.5808051106164	NA	NA	15.3487466333953	NA	NA
ZNF213_S165	NA	NA	NA	15.9095370125851	17.4951475535499	16.7420327320918	NA	NA	NA	NA	NA	NA	NA	15.4484835725205	NA	NA	14.877317894104	15.7714856532014	14.1086874901161	NA	NA	NA	NA	NA	13.7589878446727	NA	14.8892155399411	NA	NA	NA	NA	NA	NA	NA	NA	NA	NA	NA	16.2832361642813	NA	NA	NA	NA	14.7393996994332	NA	16.2277503655064	NA	16.6322163979244	15.5242083046841
TCERG1_S812	13.7357188789766	14.3397812793535	12.9124616182744	NA	NA	NA	13.3052214322868	15.0939800809935	NA	NA	NA	NA	NA	NA	13.1033684773127	12.9989934533302	NA	NA	NA	14.8104405863456	NA	NA	14.5256956906616	14.5233915463913	13.1133473414659	NA	NA	NA	NA	14.1540604775062	NA	15.0374021350097	NA	13.747404527541	14.730599382045	14.6262424116956	NA	14.6914511915234	NA	14.3578637872616	NA	NA	NA	NA	NA	14.114376024826	NA	14.4006402475378	14.0539859905765
TCERG1_T591	NA	NA	NA	NA	NA	NA	NA	NA	NA	NA	NA	NA	NA	NA	NA	NA	NA	NA	NA	NA	14.9999315976781	NA	15.1357611895806	NA	17.0066780904051	16.0080377993634	17.069924235924	15.9615562203994	NA	NA	NA	NA	NA	16.5527831076568	15.3990320522434	16.366080660884	17.0120530972059	15.3381000659588	16.3775247139277	16.2104684210821	NA	NA	NA	NA	NA	NA	NA	NA	NA
NDC80_S69	NA	15.7802650623682	14.6937871998465	15.0957985887238	NA	NA	NA	15.4002297855925	15.6916778780711	NA	NA	15.2505789185242	NA	NA	15.062442440759	14.6282949451865	15.6190123058078	15.1905626375269	14.7615341880742	NA	14.7645745865812	13.4893934161292	NA	NA	NA	NA	NA	NA	NA	NA	NA	NA	NA	NA	NA	NA	NA	NA	NA	NA	NA	NA	NA	13.9926177570611	NA	NA	NA	NA	NA
NRP1_S894	NA	NA	NA	NA	NA	NA	NA	NA	NA	NA	NA	NA	NA	NA	NA	NA	NA	NA	NA	NA	NA	13.1149405725844	NA	NA	NA	NA	14.8844533320957	14.9159993673129	12.6283563943967	15.2004128545048	15.0465254848302	12.7713585821327	NA	13.147226040644	NA	14.5504810418543	15.2136159313568	13.953771140451	14.7324319940068	NA	NA	14.5628383362059	NA	NA	NA	NA	NA	NA	NA
TNPO2_S355	17.3626158935137	17.834176720722	17.0665345936522	17.3511699761269	17.7925516566767	17.0655652968181	17.3648204299333	17.9449363205995	NA	17.5080065933957	17.583642883643	17.0403705244071	17.172582102992	17.5178846880426	16.8306627615564	16.7870165755088	17.4249681082011	16.9192297710597	17.4611564308862	NA	16.7607407823025	17.2944947679905	17.8756582980406	17.9499723430017	17.6682205642583	18.0655156963016	17.7893002688962	17.6914818672186	18.3489531686568	17.8259755460376	17.0344654304556	18.3750737552285	NA	17.4138987414077	18.2572605393416	17.892999516261	16.9200796698905	17.9993614062019	17.5198517393868	17.6432572175151	18.0605122123346	17.7069381804521	17.087107771318	17.5852159075443	17.1090839058506	17.1414438243463	17.5647829947226	17.3104456050181	17.5528257133921
TNPO2_S368	NA	13.1112837047568	12.2399818438628	12.6345148955186	13.5215287368174	12.2651999282121	NA	NA	12.4001527527394	13.2437844976636	13.0583625158298	12.0315720819342	12.8313770634135	13.3592471701102	12.3164400810087	12.5130173954324	13.3502132689634	NA	12.9587323508146	13.7137386630098	12.5524281952667	12.8474344571326	13.471647495596	12.5852724779751	NA	13.6765003904117	13.1843918942926	13.0858215569572	13.9491391534359	13.1472455817082	NA	13.7352258202101	NA	13.0421599502312	13.6167851722407	13.1056102726806	12.7447133885718	13.5031278324376	12.6314792785587	13.1693708499742	15.6461111603109	NA	NA	NA	NA	15.9472458356051	13.0582711642645	12.6638585690399	NA
UNC13B_S254	15.6913253389322	13.4466500217479	15.2100349604859	15.8018405840642	14.1656716178345	15.2237904239565	15.4450431846954	NA	15.5226112279931	15.8491684171118	14.3514561180854	15.3623410095459	15.8121005675012	14.2368450439736	15.2432397105615	16.040149714373	14.33312605892	15.2616704580735	15.7513835128714	NA	15.4456684307597	14.7215142331542	13.3406277667194	NA	14.9177728485151	13.3891656123679	14.7995153135961	14.5391881379338	NA	NA	15.2000372109645	NA	NA	14.7379608027154	13.6345219069511	14.6979606355105	15.5794330082942	13.4628821451587	14.5137690426797	15.0745134577073	NA	13.6174193753948	15.2195412171499	13.3949568970601	15.0526815733489	13.9956374590869	13.5073464982752	NA	13.5859618713228
POLR3A_S24	13.5959862739465	NA	NA	NA	NA	13.0675550460145	NA	NA	NA	NA	NA	NA	NA	NA	NA	NA	NA	12.7735978284614	NA	NA	NA	NA	14.921759391048	NA	13.2591983355801	NA	NA	14.2676520690213	NA	NA	14.3772245943802	NA	NA	NA	14.3959651561301	13.8807560754688	NA	NA	NA	NA	NA	NA	NA	15.1252671325641	14.6656056149352	14.4786647243982	15.3315969810739	NA	NA
PSMA7_S11	17.2053952035426	NA	NA	NA	NA	15.5338573826057	NA	NA	NA	NA	NA	16.4692097738656	14.7786631927183	NA	NA	15.72638378263	NA	15.225381877598	16.7510969131677	NA	NA	16.8623514450964	15.6863685230725	17.2185285089142	NA	16.1632458034615	16.1841452213012	15.2931086346544	16.2783347796207	16.5853556982975	17.0467642092348	16.2336667604613	NA	16.7516036413998	15.1027396249494	16.7806014022058	16.9772275282438	14.5708482819917	16.9293528546223	16.8824552364695	15.2035795798252	16.7462951599305	15.828103162001	NA	16.943361244105	15.1288815722566	14.7051160837892	16.846608586484	16.6408362777121
SCAMP3_S76	20.6164665335812	19.8103156183815	20.4399237906252	20.5503956828437	19.7749159443339	20.4763848077511	20.6600373440467	20.1230209666953	20.7149645956555	20.6065984567504	19.7189354077335	20.5005854536293	20.8579781775927	19.7784830623006	20.4263194225689	20.6135959066857	19.7260667487804	20.4320291372218	20.5749680931356	20.0204877888662	20.5660824292479	21.9105578905764	21.2459068616677	21.7444554552027	21.8109198032181	21.0474768089205	21.6837844197704	21.8326395890339	21.1419359439918	21.6132770268284	21.8222633344929	21.0659066741022	21.1340631906714	21.7679026199722	21.1373081501915	21.6717523486078	21.7235652990841	21.1262772364107	21.1660768803737	22.0338023139069	21.2526737846602	21.7991802577249	21.4717139430339	20.8137775365473	21.5749510890791	21.2688126121482	20.7231229753296	21.5760655430717	21.412740352931
SCAMP3_S32	13.1009108628496	14.9428715625725	14.2167818364665	NA	12.4868008698522	14.9647650920845	13.8919570339434	NA	14.3851917991039	NA	15.3350385014399	13.6497656494237	14.7947284427294	15.1638517663033	14.4967843054797	13.8285112006236	15.2314585481244	14.1417991416599	12.5788895193888	NA	14.4804441823799	16.2133235025963	16.1251113974841	14.1859923723586	17.0853502681756	15.9010611640104	14.7990894386829	17.0915225013012	14.3464793713686	15.1099494582021	18.2711309725029	14.8793046932087	NA	16.8833192524659	13.0225337490134	14.8506494414024	15.9739553060071	16.0370117237703	14.4305215605374	14.6696352005395	15.2339155392479	14.2526377800884	12.8514107109776	14.7833590215075	15.1666358517592	14.0297220624752	14.2230839016905	NA	14.1109587357814
OPLAH_T151	13.8035593416423	NA	NA	15.5059776194381	15.3295305599422	14.8652077520442	15.4940839798014	NA	15.450603133125	NA	NA	NA	NA	NA	14.9205062862514	NA	NA	NA	NA	15.3182982185959	NA	16.5100649288862	NA	18.7094085586793	16.2505117917613	16.2060041597986	17.1074283669899	NA	17.4854620984582	15.9893269639614	15.0509773817652	16.9721770132472	NA	15.3721450665574	16.9713957021876	16.7664509685912	16.4855933530079	15.7345715075197	17.1432508697255	17.2106388250246	16.9304955998167	16.9602978504195	15.4727780443659	NA	NA	NA	NA	16.1392937469339	15.5361510848476
BACH1_S445	17.5324294288502	15.8244437725997	17.0350401201464	17.337752531416	16.0831775450927	16.9393598922273	17.0865827421238	15.9793572152677	17.0240693088777	13.2843008502712	16.0244681418032	16.9557470623667	17.3538239655338	NA	17.0312568190611	17.5900188751948	16.2056722661107	16.9413680012896	17.0275724045043	NA	16.8295106847847	NA	NA	NA	NA	14.7530488669941	15.0254928855339	NA	NA	NA	NA	NA	NA	15.6288357163202	NA	NA	NA	NA	NA	15.215018191871	NA	NA	16.5174096096721	NA	15.9471432174464	16.3072734853269	NA	15.8422475737844	16.2502838010133
BCKDK_S31	17.949421806277	21.9691559744492	21.5767977413796	17.7841815716902	17.4563754324256	17.8250868547889	17.8359444138779	22.0190267761255	17.056540666822	21.7783989824939	22.0201182522455	17.2588954256235	18.0566302839365	21.6978902995414	17.2931433743994	17.7750191512	22.086064811683	17.6747355098204	21.9170046451476	17.6216971562237	21.4870992815512	17.7491346200466	21.9881165042421	21.7653975232512	20.9956676345129	21.8866601943973	21.1057078930088	21.5740742458996	NA	21.1672338562172	17.7103009562515	21.9550863659339	NA	17.3306070142847	21.9406239019865	21.3840218089733	17.7162741696353	21.9679057320172	17.5142977100386	17.6375973866131	22.0552982220244	17.4552354655092	14.0391431527969	21.5838658871998	21.5951032231595	NA	22.0653050911422	17.6819995998763	21.4378616216393
TAX1BP3_S61	NA	13.5010030168049	14.9521069846023	14.5498680754515	NA	14.8967019250029	NA	NA	15.0466141906806	14.9056865357854	NA	NA	14.3852345483787	NA	14.8064407055773	NA	NA	NA	14.7943512614335	NA	14.988749138039	15.6581400066558	14.4997909533882	16.0801807591054	15.8742831547397	14.9919206942614	15.9530681755458	15.8532147009193	15.1089244187678	15.5986795264084	15.963923334966	NA	NA	15.8008322606712	15.0233553042986	15.9638031430189	16.0661209205971	14.9041992061134	15.7914792588852	16.0348965842828	14.9550446303794	15.8886315021889	15.9043853846404	NA	16.1753502073766	15.4125352858982	NA	16.1357551758593	15.350882677693
GIPC1_S247	NA	13.715078523441	13.9513937182625	16.7243217441277	16.0451209329766	15.682343738842	14.1338542143781	13.935956301517	14.0894763991527	NA	NA	14.3818479411199	13.7164673858514	NA	14.9343964763549	NA	13.7236562010855	15.2321553913605	14.5470187319355	NA	13.9616812903998	13.6148589975404	NA	14.7430063184135	14.6210949389454	14.4055332263084	16.2936476026353	NA	14.169239099695	NA	14.0079022564711	14.8727776529992	NA	13.392870715526	14.921441695637	15.0008218203596	15.9321542537143	14.6238482363732	16.3457269064438	14.5778601099511	13.9645746003167	14.3359828158164	14.0983093122211	13.5002466208109	NA	NA	NA	15.9342232500533	14.0440965647476
GIPC1_S232	18.7697678187647	18.7675660709735	18.8520458261754	19.3392334189912	18.9883238944217	19.0860437430206	18.8817410695002	18.4601162213646	18.9249880046242	18.2117739989484	18.6281675449786	18.9716624607008	19.0975923265273	18.9162086248045	19.2282818257111	19.0627658758286	18.7805817412549	19.2108197503524	19.1014912002319	15.9826642512035	19.1149397418633	15.1990407668991	17.4421975661148	15.7844898970104	17.8315513157052	17.7116039962881	18.2517478717689	17.7978470565122	17.5624955589011	17.531568635857	18.3507666199559	17.7646499242844	18.7279779136246	18.1767351215247	17.7346303220769	17.6527377142076	18.5719278507848	18.385709226997	19.021419740455	17.6690753823796	15.1205767238424	15.7679107274004	18.4033086447416	18.0728246196229	18.1780953852561	18.5440646168156	18.305269517512	18.4175375582686	18.283162848328
GIPC1_T104	19.6985298432824	18.7329853864116	19.9609268574904	20.0196046742069	NA	20.0096565617117	20.0604804671867	18.9768171293107	19.9544001615622	18.249081854471	18.8023002666549	19.9821085367952	19.9125489436066	18.5880122543962	19.7543394210747	NA	18.6384043386784	19.9066859914701	20.2571021298942	18.8985839698457	19.9949806047191	17.4322119594097	NA	17.646481435884	17.5726773296398	NA	17.6324333943819	17.5529594980988	16.3213649212918	17.5484913618841	NA	NA	NA	17.5184853877913	NA	17.56355991643	NA	16.5559626291308	NA	17.7497362804377	16.636667511872	17.5844418547476	16.5242037242735	NA	16.7692258158619	16.7306912666924	15.4091227816048	17.1003761570154	NA
PCDH17_S1026	NA	NA	NA	NA	NA	NA	NA	NA	NA	NA	NA	NA	NA	NA	NA	NA	NA	NA	NA	NA	NA	15.8775369165834	NA	15.3655609401647	15.7941477061447	14.7994037747004	15.4786283427918	15.9634275079185	14.6397912266025	NA	15.7382318599023	NA	NA	16.2831916847505	15.0581545741304	15.267708686756	15.647944030344	14.5400560237874	15.0592455705592	15.9936119515996	15.1289917826859	15.0652487315882	NA	NA	NA	NA	NA	NA	NA
PCDH17_S1034	NA	NA	NA	NA	NA	NA	NA	NA	NA	NA	NA	NA	NA	NA	NA	NA	NA	NA	NA	NA	NA	NA	14.5077403581783	NA	15.6312708056285	14.8327559607797	NA	15.3130476484686	14.1429778036916	14.8291298353771	NA	14.5942902573157	NA	NA	14.2927670669841	NA	NA	NA	NA	NA	14.5474731103911	NA	NA	NA	NA	NA	NA	NA	NA
PCDH17_S1112	NA	NA	NA	NA	NA	NA	NA	NA	NA	NA	NA	NA	NA	NA	NA	NA	NA	NA	NA	NA	NA	NA	NA	NA	13.5485098029625	14.3553189928326	NA	13.8730112457296	NA	NA	13.8194333993659	14.5182360440111	NA	13.6639201197515	14.1239986804647	13.3281381366615	NA	14.5796655148181	NA	NA	14.333173854947	NA	NA	NA	NA	NA	NA	NA	NA
PCDH17_S1111	NA	NA	NA	NA	NA	NA	NA	NA	NA	NA	NA	NA	NA	NA	NA	NA	NA	NA	NA	NA	NA	NA	NA	NA	13.5485098029625	14.3553189928326	NA	13.8730112457296	NA	NA	13.8194333993659	14.5182360440111	NA	13.6639201197515	14.1239986804647	13.3281381366615	NA	14.5796655148181	NA	NA	14.333173854947	NA	NA	NA	NA	NA	NA	NA	NA
PCDH17_S1132	NA	NA	NA	NA	NA	NA	NA	NA	NA	NA	NA	NA	NA	NA	NA	NA	NA	NA	NA	NA	NA	12.7301109626875	15.3348400702894	NA	NA	14.7137021581003	12.4457350941093	NA	13.1413190067108	NA	NA	13.3613349931124	NA	13.733832798125	13.658020849136	12.3491705394096	12.3674698672967	14.7358208249193	NA	12.5427209344187	14.7389791991691	12.0935481238351	NA	NA	NA	NA	NA	NA	NA
IKBKB_S672	17.9998292799022	17.6572303342837	16.351154619831	17.6440905435511	17.7894273932725	18.260948351506	18.1262477073549	16.1334612034796	15.9869424509184	NA	17.4011036482882	16.3251757452749	18.2543763893753	17.5944631880762	18.0242673496742	16.6268746495438	17.7190178304673	18.1103946724442	16.069630945267	17.0231261097298	16.2603677062958	15.6402513686997	17.0699762137889	16.4080036784368	15.5393197337465	16.9352656567649	16.0840500757294	17.5589202764999	17.0946067121172	17.6084412604678	15.4043461155214	17.0373525132627	NA	17.3046299455685	17.3765743855604	NA	15.7964701900103	17.2218743163735	17.8006423369289	17.0703484567938	17.2985189335816	16.2477413474825	18.3002472965547	18.0231761702851	18.4526560216243	17.5956914590524	18.0940536242143	18.4464022166792	18.2412737543668
RGS12_S879	17.4221739664101	17.1452974584798	15.2860510351626	15.6975217728652	15.2692578785032	16.102348802055	15.0853732714377	15.7416446559672	15.2340906208518	15.749623557053	16.946714857557	16.7866395743789	16.8371987394407	17.3011507988949	15.1590238606925	16.3568544466904	16.946019445368	16.2239158532386	14.9972235245733	15.9252298825031	16.742479330499	NA	NA	NA	NA	NA	14.3059831434751	NA	NA	13.7019115312769	NA	NA	NA	NA	NA	14.3092615896606	NA	NA	NA	NA	NA	NA	15.4239357683078	17.4332947186373	16.1760974828971	16.7401591464164	16.9244703412267	15.4041915155938	16.7939687718641
RGS12_T177	NA	NA	NA	NA	NA	14.9073381711353	14.2760250602889	NA	NA	14.6565854529861	NA	14.9680121032578	14.4137004043368	NA	14.779134254624	NA	NA	15.3427694890402	NA	NA	14.6243529716997	NA	NA	NA	NA	NA	NA	NA	NA	NA	NA	NA	NA	NA	NA	12.9310806402324	NA	NA	NA	NA	NA	NA	NA	NA	NA	14.712194225336	NA	NA	NA
RGS12_S661	15.3867954987839	14.2789627914847	14.7491769295157	NA	14.9995093954657	14.7098184646575	15.2578581421636	14.8730435271769	14.8274724771512	NA	13.6722310966725	NA	15.5258853392014	15.6150389425154	14.3505218858832	15.0495983490291	14.6896182947715	NA	14.7406432230378	NA	14.4332760252555	NA	NA	NA	NA	NA	NA	NA	NA	NA	NA	NA	NA	NA	NA	NA	NA	NA	NA	NA	NA	NA	15.0627843398471	14.7033760564606	NA	NA	NA	NA	14.3421561995411
RGS12_S195	14.6222227729949	16.0165388654656	15.5179438849597	16.1462942890231	16.467003801544	16.4276408885823	15.5070554278096	15.5245407225017	15.9385571836443	14.835064055009	15.6809426717921	15.4609267662738	16.4295490512034	17.1683883208522	16.474245734699	16.0320213809548	16.3429268062359	15.8397870747131	16.3153404642972	16.0012266274516	16.2249456919061	NA	13.6852963414914	NA	NA	14.6143931211109	NA	NA	NA	NA	NA	NA	NA	14.3141000605157	14.2066320911944	NA	13.9534464052858	NA	NA	NA	NA	NA	14.2417979985051	15.0771413099468	14.8300239956809	16.4905219543974	17.1919428673754	15.164189245375	14.7494609927849
HAT1_S361	19.5823085130231	19.1919672863996	19.4055911903585	19.5617679389743	19.0842854971132	19.3615769840821	19.6237111311236	19.1549203837421	19.2879730454938	19.6438933411349	18.7724843961299	19.3625674934928	19.8918589909579	19.0955716013948	19.3879467771049	19.586736965158	19.3252262938431	19.2940088940774	19.5291738185158	18.9412114464281	19.3066595965361	20.274900574808	19.2728715203702	19.5613431046997	19.6395691291292	19.3914945397628	19.4804486015363	19.4634995420954	19.4474257748531	19.3488534937391	19.3879995890716	19.2977218180022	18.812632618924	19.3239398941252	19.2813603992818	19.503034920446	19.3785949135907	19.5991511600418	19.1386760194234	19.7367439475693	19.5319878675062	19.5626356684789	19.9413948031906	19.8105875213609	19.6559939198897	19.6805120556038	19.3358360486674	19.2746426767356	19.5446090337251
CASK_S582	18.0205976058305	NA	17.7265556079408	17.8383044362718	NA	16.5333318968438	17.6007891899695	NA	17.0443121467208	17.8101842632766	16.0439478317483	17.532594193687	17.1167903553393	16.5374693082058	16.5000353188154	17.9788001510922	NA	17.6528450053149	17.8127078547225	NA	17.6999478891539	16.5084749034321	16.4869482941942	18.2932188552211	17.8456431623355	16.5641640429669	16.9222707586893	17.9107674956713	15.4906041632282	17.5861702830564	16.8488096743484	17.2075737465609	NA	17.0418167597482	16.4136819230223	17.9369439592344	17.286836782236	17.077681581873	18.4565163952634	17.382054055968	15.3613532317586	16.1397604884522	18.1941336930655	18.0939367904076	17.9438617808901	17.6231508578011	16.9991444701967	18.456067254396	17.2153019550498
CASK_S313	14.7694380711569	NA	NA	14.5500254387843	NA	14.4597130896729	14.6439461422348	NA	NA	14.5598188024336	NA	NA	NA	NA	NA	14.5604951733915	NA	NA	14.4740844648233	NA	NA	NA	NA	15.2103174549286	14.7925665434139	NA	15.0715964169395	14.9454851163624	14.28154196448	15.0511821162307	14.5691889889441	14.3361389389633	NA	14.9197550091765	14.3160634150902	14.8571528558454	14.752513335721	NA	14.9418688166557	14.8063981696982	14.3153312849624	NA	14.7713636456218	13.8214940427927	NA	NA	NA	NA	14.662666663142
AURKA_T95	NA	19.4683239034291	20.6221525064123	20.0655290962257	NA	20.3431982357612	NA	19.6887983725278	21.2479387226283	18.4571252267086	19.5575877667949	NA	20.5058769240232	NA	20.2897498882448	21.0499182394663	NA	20.3408921138499	19.8416610468297	NA	20.3700507742976	19.6098148462163	20.3458834125613	NA	NA	NA	20.8473922397902	20.3056964371288	20.4496779322342	20.1390525053653	19.6053074542393	NA	20.9440855838423	19.5566687549596	NA	20.3652993582199	19.9774019821066	NA	20.4045521084132	NA	NA	20.4887816300631	NA	19.8226722267223	20.565008391487	NA	NA	20.5725566387276	20.0573505227824
PPP1R12A_S422	21.9891437608779	22.2985021521421	19.9838304295833	18.904757636885	20.6372590988351	21.5949080760106	21.7117158775508	21.604895613718	20.62875116979	21.6707307363907	22.3164423151533	20.5891684664936	22.1394082422784	22.2346988475285	20.4394634276809	21.9605239081713	22.3228260754386	20.5564256400666	20.656023916641	19.2864201549261	19.8932002498254	22.3364434606462	22.3071770328308	21.538359707674	21.9553342093338	22.3653827114978	19.7127833539861	21.8397299771012	22.1049179953915	20.7211263827699	21.621323256708	21.9761492586569	22.5630392965908	21.980693920868	21.2555041506769	19.6296350248027	20.9300534325495	22.2281065656346	19.3610378063339	20.7258979822396	22.7446957988326	19.7310404489711	21.2285054010951	21.7844074876237	19.8004128789669	21.1354806373473	21.1820436687034	18.1690474359743	20.7530467824752
PPP1R12A_S871	19.4413295200186	20.1139069677907	19.3121132715552	19.0524776369213	20.1838484169884	18.9971076683789	18.9867704598038	19.8431589664937	18.6670441997599	NA	20.3138299819326	19.122575917796	17.9375473446996	20.0453865413893	19.090828305551	18.4705183023234	20.3004469094513	19.1696983438795	18.8744271183296	20.1600861085175	18.8428021800358	19.3913127747691	20.2216264907536	19.1562413627236	19.1946321298694	20.1814680119966	18.8962907640437	19.221806729282	20.643782412185	19.0854483671146	19.0143469850466	20.5017701910158	NA	19.2943192044867	20.0634961922873	19.132004777378	18.2875602194141	19.6021310157236	19.0772911864485	19.1434787440168	20.4084150959732	19.3717702828629	18.6332070752993	19.0638673652846	18.1424451013297	18.7555097275281	19.4331018402452	18.5204836742693	19.0242501141183
PPP1R12A_S862	19.4413295200186	20.1139069677907	19.3121132715552	19.0524776369213	20.1838484169884	18.9971076683789	18.9867704598038	19.8431589664937	18.6670441997599	NA	20.3138299819326	19.122575917796	17.9375473446996	20.0453865413893	19.090828305551	18.4705183023234	20.3004469094513	19.1696983438795	18.8744271183296	20.1600861085175	18.8428021800358	19.3913127747691	20.2216264907536	19.1562413627236	19.1946321298694	20.1814680119966	18.8962907640437	19.221806729282	20.643782412185	19.0854483671146	19.0143469850466	20.5017701910158	NA	19.2943192044867	20.0634961922873	19.132004777378	18.2875602194141	19.6021310157236	19.0772911864485	19.1434787440168	20.4084150959732	19.3717702828629	18.6332070752993	19.0638673652846	18.1424451013297	18.7555097275281	19.4331018402452	18.5204836742693	19.0242501141183
PPP1R12A_S299	17.7995537507337	17.2159912076637	18.1113144069864	17.6264935879742	17.2092903415593	18.0598437353295	17.5560118383056	17.8340443800118	18.128681367099	17.4538133367446	17.4250259072078	17.6311861234451	17.5211049671369	17.6869742209543	18.2073827017574	17.3473819757108	17.8106859500251	18.0424381075815	17.5720711205288	17.7488991212206	18.3792727272775	18.7527486082455	18.6017686158928	17.7017252508043	18.1929878965735	18.3536139794193	18.1987638790194	18.4805474339851	18.2411259555453	17.5578001956081	18.4485421038229	17.9678725298093	NA	18.6172438043394	18.0344596122937	18.2620893705909	18.430078986794	18.3322957302877	16.8735300081007	18.5406386743949	18.2166643428308	18.1501220350672	16.7878715394479	16.0252443459586	17.422958697789	16.5585751015214	14.7081668937443	17.0992209253806	16.6063628106167
PPP1R12A_T696	18.6981355802732	14.7864724165082	16.6359776702417	16.2126961988211	NA	17.2314299316389	15.7093562249182	15.6534205122393	19.4246900891588	18.1579085762263	14.6558003402299	16.4958853708176	16.3221466200377	15.1669288525691	16.461975496857	15.6646391445646	14.8186774608405	16.4481566096526	15.7320343277728	NA	16.8381791050854	NA	14.5997768850838	16.4739815858113	NA	NA	16.2236856306746	15.0068603605382	17.9263173320192	16.514260590426	15.0640126595803	14.1359696054925	NA	15.0359336188717	14.9337799570848	16.319347643864	14.6548703527584	14.5020620966019	18.7901687878911	15.4899188226885	14.5016699906518	16.029190053944	15.2408759812827	13.9678930202351	15.7282552953512	14.6445980910056	14.7376827331553	16.7901521794505	15.8712931978938
PPP1R12A_S910	NA	NA	17.1843331681113	16.4297703241074	17.0562708943973	17.4112821193121	16.8384701557595	NA	17.6384823375974	16.4981653248942	17.4314871340542	17.3483561225651	NA	17.0262731722366	17.3737659152745	NA	17.3923031151206	17.5940055421531	16.3898548236035	16.3840602532006	17.3313954490188	16.988141240258	17.6103213613146	17.3597188260288	NA	17.6825139626129	17.5950588975691	16.9429795416906	17.5635849054435	17.4271149416907	16.9132492469319	17.7206720879875	NA	16.6445388447098	17.4517847192012	17.5850994478251	16.883690016173	17.9578563978712	18.0428337729352	16.6513072543367	17.6773012013786	17.4208710440042	NA	NA	16.0084925822392	NA	NA	NA	NA
PPP1R12A_S445	17.2758942064397	16.4235501303632	17.6812506785362	16.2894209228444	16.4247614468369	17.654487303371	17.4878332111482	16.1070825042334	17.9199767705852	16.6972050785585	16.8453417403409	17.9652455030148	17.016365919768	16.2372623238354	17.6950035385411	17.3521053196018	16.6625269302257	17.8984300442617	16.5337200512648	16.2842656507768	17.8810691079178	17.3934293628917	16.685966520787	17.8416623217798	16.9756925879594	17.1144624454916	18.1252858792346	17.3516424392148	17.0149598995491	18.1007757345605	17.6202284170535	17.5154596513369	18.5282238160376	16.9842935715625	16.9744283907289	18.1657454088302	17.5909577082754	17.3306102333665	18.9564885137877	16.9757150334185	17.1473523687792	17.7615506723619	15.8669357863685	14.6361604546896	15.9305424844279	15.6190084777188	14.3776944295692	16.0915526100939	15.2106429309533
PPP1R12A_S507	13.0191457214084	NA	13.6415258528751	15.9298189280464	16.449551712317	17.1587489836862	NA	NA	14.734287050046	15.0274049233447	14.8964827586464	15.2664731909148	15.4445229893378	15.433989170262	16.357203881325	17.1688843960864	16.783476415358	17.4922623488479	14.2043926536084	NA	15.8278137280235	13.8144393044202	NA	NA	15.8546579648803	17.1703390724921	17.6345874144052	NA	14.6969153849216	14.8329357928371	15.7913610726671	15.5959893543131	NA	15.2182989447501	15.8217999475121	16.5271392791252	16.3117287609304	17.7799822921643	18.7014270374855	14.5401914693041	15.6772105398788	15.6012359728399	NA	NA	NA	14.4512232310853	NA	14.6625116780576	NA
PPP1R12A_S995	15.6500509636137	15.8411920619588	16.0430747052388	16.2552628701007	16.0533565320981	16.3919626414761	17.4121961995968	17.2512780172171	17.4520778406162	15.9363580312722	16.20011167781	16.0198556118323	16.6361947735425	16.4547751775346	16.6513131709455	15.4899391110483	16.1303549436079	16.2545165663347	17.3388230863932	17.2532054038202	17.0073316825847	16.7801250300819	16.8933762539609	16.591338951836	16.8151621945486	16.729605477214	17.0345194042639	17.3451481910149	17.3006743104029	17.7593056143236	16.6768127326502	16.7080488367547	13.6142386895403	16.6830289537055	16.7369666013094	17.3321755089193	16.4514944346736	16.8181023660759	16.5118652175754	17.3159212141027	17.3857066626779	17.6364801568511	14.8644609373162	14.9885930436279	15.3428190520561	15.6822702810924	15.6992570600222	15.9410478338833	16.3083060960909
SLC27A2_S552	14.6761922010759	NA	NA	NA	14.787219375199	14.1429383700596	14.2465601254086	NA	14.2300039853385	NA	14.7029276561165	14.263450884561	14.1193846009522	14.4587982368999	13.9768454465699	NA	NA	NA	14.0339541517563	NA	14.2671729357318	NA	NA	NA	NA	NA	NA	NA	NA	NA	NA	NA	NA	NA	NA	NA	NA	NA	NA	NA	NA	NA	NA	NA	NA	NA	NA	NA	NA
SLC27A2_T577	16.267859088178	16.6396036798557	16.2625183251981	16.4500485284493	16.3826125893048	16.3396756933185	16.6052203141251	16.6241781343538	15.3454169389323	15.829892702294	15.888394551455	16.3849639157032	16.3647709548039	14.8043512224677	15.8910193361401	16.1231068867954	15.6350562672772	16.086218323623	16.4641474729669	15.5128870701254	15.8692169039303	12.7407133360224	NA	12.9571213285735	12.9060665502735	NA	12.5855207477815	12.5282882963802	NA	12.361985041494	13.2298906659862	NA	NA	12.7070511004492	NA	NA	13.1326042988571	11.7662687093329	11.6850530936214	12.8114505430433	NA	12.5866145251339	13.0145342445265	13.75665711288	14.5223048487684	12.6808193901354	12.87208502791	14.6021857342451	13.1605783263617
GAK_S829	19.3628675287757	20.3113247593002	19.4782269931616	19.2614718771399	20.4358391164059	19.4035085106944	19.0622921575087	20.3158664610278	19.3674095659026	19.3379215047621	20.4109669908569	19.2876427132343	18.2393031883786	20.2617016689625	19.4155377149886	18.7653861793195	20.4760968877536	19.4473198864196	18.9697227218064	20.3435322430694	19.1135734788559	18.6609548199172	19.9520002740731	19.4184614917864	18.8203397963453	19.629095208922	19.3052887049406	19.3193341009101	20.2275666571034	19.18810774686	18.6955384597767	20.0087995347647	19.5388543285375	18.3961249471878	19.9752283073021	19.1589575957731	17.9720153334425	19.4979177848594	18.8610801145037	18.7718346836638	19.8477797885162	19.175960738745	18.6892638464211	19.3751456525294	18.8634390251917	18.341837507726	19.7450996952751	19.197186881575	18.8658521128457
GAK_S826	19.3628675287757	20.1711939060496	19.4782269931616	19.2614718771399	20.2831951084076	19.4035085106944	19.0622921575087	20.3158664610278	19.3674095659026	19.3379215047621	20.4109669908569	19.2876427132343	18.2393031883786	20.2617016689625	19.4155377149886	18.7653861793195	20.4760968877536	19.4473198864196	18.9697227218064	20.3435322430694	19.1135734788559	18.6609548199172	19.9520002740731	19.4184614917864	18.5973196184157	19.629095208922	19.3052887049406	19.3193341009101	20.2275666571034	19.18810774686	18.6955384597767	20.0087995347647	19.5388543285375	18.3961249471878	19.8335575345598	19.1589575957731	17.9720153334425	19.4979177848594	18.8610801145037	18.7718346836638	19.8477797885162	19.175960738745	18.6892638464211	19.2568884102791	18.8634390251917	18.341837507726	19.7450996952751	19.197186881575	18.8658521128457
GAK_S73	NA	NA	NA	NA	NA	NA	NA	NA	NA	NA	NA	NA	NA	NA	NA	NA	NA	NA	NA	NA	NA	NA	NA	NA	13.1186766416701	NA	13.3790960523851	12.7761716234356	NA	NA	NA	14.0145864878767	NA	NA	13.9474821752603	13.0036735301718	13.288540345132	14.5143867317118	13.0016203293958	13.6613213155224	NA	13.0633466020106	NA	NA	NA	NA	NA	NA	NA
ZNF263_S331	12.2664593413268	14.1794059965364	13.1989750668975	13.9205452235741	14.7986528581705	13.6560258970815	13.5041561705061	14.3648432387953	13.603812714553	NA	13.3982302353421	13.3063934764362	12.4477741410231	14.0760794517353	12.5358901598616	13.5241443880119	14.6716078759589	13.8044190551394	13.9418265627052	NA	NA	NA	13.5521388005696	NA	NA	14.2860982077786	NA	NA	NA	NA	NA	13.5103993770313	NA	13.4114368617733	13.6625785017683	NA	NA	14.2776191831787	NA	NA	NA	NA	NA	14.5473785276467	13.2889609348131	14.2334056065727	14.6939114461816	13.6365952807153	13.2369718757286
ZNF263_S178	15.0421201928747	13.6768499877976	15.2240218357286	15.0888039673879	13.8276486683757	15.2540320626693	14.7894534960631	13.4473488102644	14.6214095679267	14.1233770673933	NA	15.1157429842502	14.9759201687717	13.6653168751889	14.9552395122564	14.8623649165826	NA	14.9534579465936	15.5221316146164	NA	14.9006317362824	14.3319204471715	NA	NA	14.5174725861566	NA	14.2143472489707	14.7028094536267	NA	13.8117979076234	NA	NA	NA	14.6184951349563	NA	14.6094085970675	14.6248494025511	NA	14.600287922836	14.7340612293218	NA	13.7388940385309	15.0143076379659	14.5912058852438	15.098191343017	15.4402878665591	NA	14.8108643306596	15.3290111111236
ZNF263_T149	NA	NA	14.8512901762731	NA	NA	14.7517675934316	14.5308808100696	NA	NA	15.7874248452804	15.3781747655718	NA	14.7606265275188	NA	NA	NA	NA	NA	NA	NA	14.5171328497565	14.4310612951945	NA	NA	14.8676348515909	15.04184661432	NA	14.8932415488505	NA	NA	NA	NA	NA	15.1343625597711	NA	NA	NA	14.6287235228286	15.002383773809	NA	NA	NA	NA	NA	15.4475868937293	15.3059599465341	15.4989117666585	NA	14.9909903011082
HNRNPDL_T178	17.7122892870252	16.309317098612	17.0107735020921	16.980575039395	16.2399637683178	17.1941754619396	17.166944862778	15.9011160717057	16.981304848206	16.9419580725394	16.4248986896428	17.1649451858281	17.6042064850365	16.337776495629	16.996785426488	17.5898980994	16.4291415658133	16.9428291595291	16.7125329834605	16.434081572718	17.2071223673466	17.986358323582	17.5876432842214	17.5142699340353	18.2920106691603	16.9519551678703	17.7905826449464	18.4059958373423	16.6287165803613	18.0827713284956	17.6954582310375	16.9895098667119	16.7847234403434	18.1423840531004	16.830457755305	17.9734161954926	17.5938245192956	16.931632644847	17.380394768552	17.8531511352238	16.889665669839	17.5478420830565	16.8185116993383	15.9981095591675	16.9855206340969	16.7012148520854	16.1658716840071	16.7674485707066	17.0110432344475
HNRNPDL_S241	18.3833421566686	17.5155654882854	18.4582139056076	17.7412148911745	17.4503396849315	18.1042211683973	18.3902985121403	17.5745887924662	18.345846254347	18.112130950472	17.4815528122147	18.4813378850855	18.4173102549543	17.5595447753807	18.2556326424582	18.2301323186789	17.3845007389173	18.1364669930021	18.3505429796349	17.6947890645907	18.424614056888	19.2435513220483	18.1929797539235	19.0634682389568	18.9269623462256	18.1829063459534	18.8442412749141	19.091787981383	18.203612339312	18.9520111163753	18.6787817622268	18.0811150053804	17.0271010558892	19.4433837700914	18.3238690461922	18.6953454825252	18.6071234315382	18.4090462431598	18.6202646535789	18.9412138839461	18.2778915920191	18.8829635886975	18.5559637548029	17.838359717254	18.6545267425885	18.3200902577627	17.4070242986123	18.3076467837552	17.9833987646692
XPO1_S395	15.7731978290977	NA	NA	16.819896790707	NA	NA	15.8529455635669	NA	18.0228657215696	16.1402817600368	NA	15.9161598573416	NA	17.7570609889972	19.2850428983285	17.3167335043233	NA	17.7520349849554	16.900064762281	NA	NA	NA	NA	16.6382976126669	15.6703406978294	18.0277839816417	16.1252037163282	NA	NA	NA	15.2268143235992	16.9097690471071	NA	17.3655145068894	NA	NA	17.5311620249452	15.4621627275623	17.06248276681	NA	17.8072802958875	NA	NA	15.6243678102418	NA	17.3765334931045	14.7895596800055	NA	15.0424380389337
XPO1_S391	15.9180412045682	NA	14.7285760092734	17.8699696745777	15.7960484151694	19.2315234393947	14.877770926546	NA	17.9119238910315	NA	NA	NA	NA	18.4008668066047	19.6422885651119	NA	NA	16.6257336065924	18.1772388368006	NA	18.8288032313158	NA	17.5300624676996	NA	17.1952420083974	NA	18.9726791475648	NA	NA	NA	16.6521321311414	NA	NA	NA	16.2167907624053	17.8214143089884	17.0347130192954	NA	18.7468578329592	15.5054300156098	14.740210773945	17.3636470234035	14.7954120386803	16.7102627029672	15.5199049040538	NA	17.7669593967547	NA	16.1468818347076
XPO1_S1055	16.0707884753928	15.3437289285158	15.6530497417595	17.4231710387729	16.7565663696693	17.260023361325	16.130992001252	16.0307555874419	16.7775824733845	15.506694178302	15.0294113760025	16.0842897905639	17.2350474675555	16.4394179294872	17.3470438306122	16.557910325719	15.5265412259121	16.2698013349228	16.7960984369112	16.6334137411065	17.2644303327844	16.8740050226804	17.1953664073354	17.2891416804868	18.7848150285046	17.6477139804046	18.7117518344157	17.5315747929329	16.6492243438227	17.480876438824	18.4568339076946	17.5273502754639	NA	17.6950827436512	17.5411074920948	18.1918090771996	18.6014521164528	17.7815087851695	18.52074607218	17.5433866926001	16.9651278891446	17.6358545956637	15.317272437249	15.3703062969405	16.0568666925371	16.3287972994694	16.7978988845694	17.4255452796504	16.5130711888817
BTAF1_S95	15.3540212794097	14.2864791676863	NA	NA	NA	15.109427754675	NA	NA	NA	NA	NA	NA	NA	NA	NA	NA	NA	NA	NA	NA	NA	15.6386733200159	NA	15.2149449758039	15.3531406872421	15.3872683258925	15.3731612731417	15.4569996670237	NA	15.4079110756564	15.2428231567335	NA	NA	15.4121660598356	15.1432069433981	15.6356669177994	NA	NA	15.2347270648254	NA	15.2920200190601	15.5890755906729	14.874817490593	15.108376187043	15.3746528842451	15.1301190795994	NA	14.7215660480311	14.7680144049416
BTAF1_S224	NA	NA	NA	13.7638197572226	13.2053601790061	NA	NA	NA	NA	NA	NA	12.4961879482996	NA	NA	12.0306608683648	NA	NA	13.6450773608242	13.0941295694024	12.6928842869473	NA	12.4591256440997	NA	13.3187733427747	NA	NA	13.342849518363	NA	12.0991617294497	12.6132178455629	NA	13.9165867830448	NA	NA	13.7121873592589	13.3513763834288	14.0921114318537	12.5678084910461	14.4322591803779	13.7089762120091	NA	13.1905145323126	12.8622029325748	NA	12.3327481183035	NA	NA	12.8952635926822	NA
ARHGEF10_S379	18.7124682177983	20.205674168416	18.9762862912159	18.9221271466863	19.5478334833183	18.9154286292157	18.4706268338221	19.2999773405683	19.1654871079428	18.3062351901035	19.6967292243029	19.228175820835	18.68216391725	19.5447205070802	19.3150725757392	18.4645361659407	19.9867600099087	19.1679204354646	18.8211240917879	19.3914533471298	19.1122228639116	18.6856531728283	19.2290727477427	18.3805246437385	18.0788844758643	19.1200184141601	18.3424287059059	16.6357040276555	18.6010052583877	17.640523539497	18.559168628898	19.1772943589952	18.7893074324947	17.151077858409	18.4971581675647	17.966546326333	18.3189574412877	19.1060646317641	17.9178117548177	17.0806387633596	18.3716623493285	18.0866524389179	18.2875426377616	19.4324705096259	19.2905030309374	18.2667966678617	19.430986475821	19.3638935391174	18.298906282452
ARHGEF10_S59	17.8422468076797	17.0621416846055	17.6837997963659	16.2166240779779	17.280607373375	17.7052261632564	16.8260763362862	17.0154086238694	18.1799643053617	17.9118587374735	17.8550496737129	17.2549126281007	17.2232345110825	17.9154935338553	17.4770052684382	18.0544391233313	17.8527064640574	18.0005492147959	17.5835704225111	17.5005062585834	17.551592185136	17.0555259339719	17.7298082614028	NA	16.640245885393	17.3744245222887	NA	17.0164351051732	16.9190655672306	16.6267709406002	17.3094171225812	17.1273946295745	NA	17.3520597415069	17.101662569956	16.7673543540247	NA	17.379343203267	NA	16.6563754754652	16.9475236635172	16.3751093363189	17.37835451682	17.9956129143809	18.7817809773708	18.040694743069	17.9149324716287	17.3956222846535	17.6107504503788
ARHGEF10_S1232	16.0419724278962	15.295387204241	16.6014728784179	17.1875589389854	15.9473882034384	17.4177421837974	15.7014015245132	15.2870339435739	16.5632923608492	15.0803147659184	16.0034163347625	16.0811189154909	16.0272800684183	15.6436178443408	16.8876271765113	16.6026816152864	15.8785282223572	16.734747117902	15.7206872290584	15.5779466766917	17.1085147451524	NA	13.7624825473348	15.455548661573	16.5737234170913	15.8526353733037	17.0710164235447	NA	NA	15.5180370040129	16.9731106179256	NA	NA	16.5662227314897	15.6529123817323	16.7069712137192	17.0724286470678	16.5090812097862	17.4189408416294	14.5786751198776	NA	16.3255990978935	NA	14.6333729858484	14.8990352398951	14.5707177524561	14.7735147191188	NA	14.6156077438378
ARHGEF10_S1287	NA	17.0746308829767	17.2709504495543	13.9291283330436	17.1023163236804	17.3571058798112	NA	17.3192858452725	NA	NA	17.0446487534	NA	17.1555917212988	16.9345941760798	NA	17.0791723255392	17.1660121023425	NA	NA	NA	NA	16.5700004837539	16.8574676948684	NA	NA	16.5446907439243	NA	NA	16.7459065205219	NA	NA	16.5375148240718	NA	NA	NA	NA	15.6239693721696	NA	NA	16.4614843848571	16.8717102949558	NA	17.6189235053988	17.9162258968966	NA	17.7051714246899	17.7579023647146	NA	17.6598225790075
ZNF609_S576	20.2922946150587	19.2388588984746	20.241689235553	20.7721795254092	18.9502218978886	20.4442361545358	20.6177603467719	19.8862484014204	20.1190243324373	19.7876880476166	18.9184553843659	20.2483091025402	20.7857781118362	18.97753848448	19.9278920326758	20.4811234552982	19.6686353218585	20.458321186121	20.552074431832	19.525837105943	20.4047424826051	20.1379238412304	19.0341105627563	20.4175550329062	20.6053421408397	19.7048815831274	20.7126791871627	20.4952281735849	18.9530752605376	20.5762143551063	20.4317836088131	18.7920388260442	18.7082828505992	20.5292082548207	19.6926759017439	20.5007661580241	20.8398291356318	19.1166655904041	20.7056606050022	20.7158755629504	19.8635516380645	20.5064871542627	21.1028831664384	20.5150802896667	20.7036105512221	21.1891395856457	20.3941895529262	21.0204323725428	21.1392432352838
ZNF609_S578	19.2028682769361	20.3546609385567	19.2940579639573	18.943210570343	20.1421239779796	19.0638814443163	18.745724888346	20.0063536151941	19.1179214744324	19.30197447211	19.9581229270414	19.2006582894608	18.9382595666906	19.8685145072659	19.2673108529228	19.4302538071091	19.766908244744	19.1851148761985	18.9411266763978	19.649411890943	18.6082761761024	20.0420948138231	20.4934552736152	19.9399294672412	19.7502084247536	20.4324794370222	20.0288086346509	19.7628160421338	20.5610586057409	19.7722614746389	19.6937397237391	20.6062000134598	20.5965606103122	19.7309523419471	20.4465476297573	19.8166369042877	19.3339450445777	20.2628997550623	19.9505978067617	19.6554951889932	20.4804986372808	19.8641642156636	19.6483060708982	20.1635468437659	19.5240775929939	19.583138602099	20.3684436762236	19.5213709580001	19.4750685039128
ZNF609_S1055	17.2502723472459	NA	16.3241729834989	NA	NA	15.6988315998172	NA	NA	NA	17.5605685606326	NA	17.3822479611406	18.5513012996114	NA	18.3904648758115	16.7343688860175	NA	14.6452982261082	17.7785877123577	NA	18.4286873593961	NA	14.8235193965376	16.1164885989252	NA	NA	16.6601965267701	17.3620134088818	NA	17.7945338796564	19.2246953941896	NA	NA	NA	NA	17.6182838589486	19.2721669593413	15.7320991205958	19.0156200905243	NA	NA	16.4619017831573	18.7363218018553	NA	15.6578741342541	17.2700759586483	NA	NA	NA
ZNF609_S491	19.3677456357457	18.4893166924801	19.3321875419861	19.2730192845208	18.706243701015	18.8550818036596	19.4540709984421	18.2549785360612	19.2907191093463	18.9190771019441	18.2196888405539	19.4596949504585	19.4370427921131	18.2946321245264	19.256180630431	19.4869035075399	18.4572004621556	19.2470254139334	19.4519874386215	18.1028946419219	19.4316142681898	19.4565140555586	19.0426578345921	19.7665931976709	19.6620381336116	18.4990021197051	19.6868110223906	19.6489917426549	18.9005714465713	19.6988955582608	19.2955748644603	18.9606598218982	17.9832405906316	19.4850628187617	18.7963967871263	19.5545945906896	19.6010398706343	18.8164714070148	19.8115486419166	19.6108033024949	18.7437280234038	19.6557046981406	20.0495074267248	19.6110615965284	19.8496053563956	19.8898998928115	19.0575999446647	19.5472971230403	19.9871527651409
ZNF609_S1285	17.1079288060653	16.649596723847	17.7189467225706	17.2725496541797	16.6407065028898	17.0682140837846	17.3032210149234	16.348107852772	17.3133788634724	17.2854323226246	16.8065399592287	17.4521205807168	16.6945255467542	16.4918724940751	17.1012757888534	16.8389750536218	16.6517777179012	17.5240610785607	16.9559924375651	16.6450653188954	17.2630423599722	15.9029313761207	15.0385749807403	16.9261324800506	15.9709484596672	15.27678678733	16.1151576784486	16.3813307663876	15.3929424208577	16.5401468812849	16.0530707130182	15.1257646612587	16.1555174835689	15.9439089539404	14.879936108962	16.1620833336721	16.7512936629975	14.8070185244827	16.7563933607351	15.9735446091768	15.0109001881912	15.8637055485552	16.7872782869996	16.8893191872281	17.0385891059221	16.4150601584797	15.9930589409981	17.3004279796261	16.5693280347305
ZNF609_S1313	16.0324076231357	14.7138324753977	15.843818725753	15.2681667988314	15.1923580425854	14.8582742670689	16.0224534427714	14.4094025031372	16.7722255256131	NA	15.6131073753359	15.860283044403	15.5082567424885	15.5227284221585	15.1740047781944	NA	15.3875239333322	15.1909788973744	16.1270875854647	14.7273784211208	15.9072649808112	15.1429317844189	14.9246234153889	15.10093892669	14.5555860789284	14.7442952385746	14.8415678309725	15.273452609617	14.7190958083404	15.1167910027049	14.2398849335158	14.9238277841823	NA	14.8577625749113	15.3210607629848	15.3395793412279	NA	14.8745249892471	15.0756353685486	15.2946025845853	14.3270757567771	14.5904904967195	16.4807048099725	16.1685811721021	15.5528925777086	15.5174657737461	14.4912777530847	15.6482685936864	15.3130069048807
ZNF609_S758	18.6035923259604	18.683898736213	18.5936565371762	18.2277367198461	18.4485672925118	18.6717847599723	18.3730404306665	18.3534384279443	18.2361709069935	18.4153177118117	18.6918125183773	18.4459353048798	18.5817260732845	18.5942940965558	18.5803118871409	18.5149438443085	18.7053082584992	18.6106481292243	18.2665337191235	18.410119050882	18.4917802742994	18.6536607689737	18.8150326139551	18.1239512266824	18.6569721409014	18.782386824107	18.7202746310779	18.7704110821381	18.387943680531	18.7772840183041	18.485361280484	18.4604526425259	17.3549782676306	18.6717949380053	18.7228437715472	18.753029055836	18.2934358411207	18.492482369013	18.6073123526636	18.2496201180912	18.7405404257956	18.6656915001852	18.7100835770343	19.1653980512363	18.9999394666442	18.9919949479096	19.3573463882516	18.3885936089528	18.8202147756811
ZNF609_S413	15.3228620029696	14.6181115656498	14.0509243931229	16.2772798771256	17.1056869117161	17.0424957123347	15.1676032770206	15.1352068621966	14.5952965229394	15.5884544843872	14.9436636209328	15.082823700029	16.8249693532868	17.6558180552063	16.8642225748431	16.7548250780177	17.6885821418394	16.839997984133	16.0221075520062	16.8237283372556	16.559284065419	15.7671050609206	16.8489121049558	NA	17.4796037239221	17.9968327316207	17.5925415167248	16.643359460513	16.583289102261	16.8107266243612	18.0208263895281	16.5601792337648	NA	17.5321131276356	17.94065828552	17.7396455937718	17.6441251393905	18.2471062060498	17.8175595840913	16.3730135681176	17.2163085348953	17.3203917662253	14.2663054697272	15.5107621677716	16.32589705854	17.0512982589046	18.2635873337412	16.0469215309072	14.9220081074267
ZNF609_S358	18.8598687823379	18.4081279705939	18.9278897549529	18.8073851765996	18.1865054954172	19.0081650419879	18.7886217502572	18.206335209776	18.9988893259489	18.6904641460939	18.6020185332338	18.8046689470225	18.8518200803728	18.5702911334804	18.9359716842295	19.0088294833531	18.4131777168805	18.8072517791491	18.9576332803111	18.1985080741837	18.8671051198079	19.4114281420657	19.2331205830611	19.1934632741226	19.3703014847177	18.8350874124066	19.3427452702739	19.3616826658309	18.8245390484991	19.3619031477379	19.2150303341451	18.8949696460784	18.1778323803231	19.4440560129442	19.1037102621129	19.3531168144864	19.1824184635383	19.0761706350917	19.2824953299215	19.3217096489922	18.9090396838772	19.3770511981336	19.225354323006	18.837365744597	19.2320473328118	18.9130814829648	18.636920608292	18.5148257505211	19.293771967184
ZNF609_T360	NA	16.7997940502414	NA	15.3788433148746	16.7666305367519	16.0150166786962	15.1523026024471	NA	NA	NA	NA	15.6502313209805	NA	NA	NA	15.2777127053609	NA	NA	15.5707660946489	NA	15.4504527338529	NA	NA	NA	NA	NA	NA	NA	16.9678489464554	NA	NA	NA	NA	NA	NA	NA	15.2336263703002	16.7196306667927	NA	NA	NA	NA	14.8595580043078	NA	NA	NA	NA	NA	15.8263751963101
ZNF609_S804	15.2431000975118	16.0289464518446	17.680028155879	17.1552127003314	16.9117939599594	15.9735639674675	15.4816675339734	NA	17.047740188742	NA	17.3858858093531	15.923790599312	16.6910629289315	16.9077434806351	15.605060238209	16.4883462707422	15.8149662988067	16.0895651734871	15.9170268113161	NA	15.5486536648057	17.1082649867215	15.1573889344624	16.7956441833128	17.5508386243576	15.2045256701301	15.5511866874149	17.4702375274738	14.9309083589771	15.0869604060091	18.2227759543312	14.9997461755802	NA	17.5045450794677	14.3229145840134	16.2212974423303	18.1872428858375	15.0124520684002	17.302803276681	16.6987569524635	14.9161782678913	14.5447911913696	16.5628638472187	15.1344159623214	15.7453748722219	17.0169251641797	16.5456811269957	16.8836490434092	15.2677357018128
ZNF609_S467	18.9382156420144	17.8307987810868	19.3077123171318	20.0796839056059	18.7508083267295	20.0784346776027	19.7730138478451	18.4537683931092	18.9788932651925	19.2255186983299	18.1051403837225	19.2504461153028	19.9458243068499	18.7374727562981	19.7719268939562	19.6247868551312	18.6133187534086	19.6966522120342	20.027929876934	18.6948997110841	19.9350097160567	19.4270972761436	18.2982363810725	19.1711795729375	20.1942155593716	18.9980362580772	20.5076401421004	19.5806905321912	18.337861666406	19.8224142907804	20.2446510625984	18.1789570711098	NA	20.3250716731849	19.0064944301318	20.3917391034072	20.4469998231416	18.9525626753302	20.4508960426296	20.096201188208	18.8551352339946	20.0297558146935	19.6178631504156	18.1612997065881	19.4698655381609	20.7823916583337	19.3508267351689	20.4928502263153	19.5068757698964
ZNF609_S470	NA	NA	NA	NA	NA	16.2644037221367	NA	17.0049069107001	15.5721025791455	NA	16.4755377534498	NA	16.0522448189096	16.6352964515323	NA	NA	16.9139971021109	16.0206412683469	16.273725033392	16.5818366005423	16.4607444482719	NA	NA	NA	15.9199130668588	16.8357968156093	15.746271086829	NA	16.6466463563348	NA	15.7162601984805	15.9455514738631	NA	16.3546505173087	17.007115854182	16.2442815013064	15.7821131100154	16.1800276964249	16.2302565585709	NA	17.026090450613	16.6011578181829	NA	NA	NA	NA	NA	NA	NA
ZNF609_T746	17.4283537661596	NA	17.7389514673901	17.8539856607882	17.2321663190824	17.9718903192123	17.9689417058699	NA	17.3986739721374	16.7760890277134	16.4620654303691	17.7865572844305	17.4043513493057	NA	17.517142602722	17.3500983383815	16.628045013179	17.7701508518231	17.6190257987851	NA	17.5216125940477	17.6661925586852	16.3287826141903	NA	17.9589867633844	NA	17.8163868720359	17.5567243973029	NA	17.3652534396466	17.6357920810256	NA	NA	17.6697129399126	NA	14.6337232279776	17.8366840605186	16.380636251567	17.5235365330124	17.1466993585109	16.2602801809554	17.1860692286227	18.3230601648717	17.0054141424446	17.9544796925895	18.3011102481867	NA	18.2155897874391	18.1416171799774
ZNF609_S433	13.7092567271022	NA	NA	NA	NA	NA	13.0092479255482	NA	NA	17.0151104595374	NA	NA	NA	NA	NA	NA	NA	NA	NA	NA	NA	14.6898247057148	13.6849033850375	15.122163812534	NA	NA	NA	NA	NA	NA	NA	NA	NA	NA	NA	NA	NA	NA	NA	NA	NA	NA	15.8857143332013	15.5975216228664	14.290015162669	NA	NA	NA	NA
SPTBN2_S1964	13.3631190005853	NA	13.9865477857625	NA	14.0624092968716	14.1086991631665	13.2928241830181	13.9638381114588	NA	NA	NA	14.0471372666328	13.4246231190115	13.6941431081796	14.0098997684857	NA	13.8470902297863	13.9120439321861	13.4987179831116	NA	13.8124963904042	14.054421990529	14.917770787532	14.6535206770448	13.8726240620348	14.2584952492558	14.8868566121925	13.9032627533224	14.4448901844933	14.695985005818	14.6943934580761	14.5680953656895	NA	13.9890659061554	15.7677645175166	14.8442673196772	14.811423142406	14.7763081251779	14.8440130114947	14.3473962798212	15.9297823123994	14.9223841024472	NA	NA	NA	NA	NA	NA	13.5455380494949
SPTBN2_S2171	14.9504808419002	16.6544203468929	16.3661042046436	16.0745315852399	16.0864426105368	16.1870827899323	15.0969195512728	16.1863472866202	15.902138578722	15.4934739639556	15.868981810608	16.0463828409144	15.1919121622468	17.2015628085957	16.3953186964303	15.5947908367154	16.83101781488	16.349273202857	16.0574471081522	15.8572876681179	15.691356885885	17.8556076745753	18.642066208201	16.9938473703847	16.1924034293491	18.1267531692855	17.0403540166214	15.4424928464205	17.7393460054326	16.7028391055247	17.4973161403529	18.1272592559656	NA	17.4569797931625	18.3823561114157	17.1162979390883	17.5087795772777	18.605312815151	17.0587865871191	17.2672848410507	18.4922266820226	17.347433286135	17.6720301322017	18.5581253449893	17.9869664875124	18.1043544952977	19.1699837100749	17.9564499678378	17.496692783077
SPTBN2_S2254	NA	NA	NA	NA	NA	NA	NA	NA	NA	NA	NA	NA	NA	NA	NA	NA	NA	NA	NA	NA	NA	14.6954422366031	NA	14.9719516789145	NA	14.2556219742866	13.5910261425212	NA	NA	NA	NA	NA	NA	NA	NA	NA	13.9488516204223	NA	NA	14.0628160824569	NA	14.2915867266296	15.2768922226965	15.7394677780821	15.4500470350375	15.0189290955507	16.2495739907169	14.8368972094515	14.9614798626327
MAST4_S1523	15.9959079872417	16.5718102282189	16.0466554773279	16.0315136930132	16.5980846747769	16.0125329526066	16.06951502683	16.4858350240717	16.149515419292	15.6878741659869	16.3823313715196	16.0446265088083	16.0523588576182	16.1630415633314	16.1529754224716	15.8648715412617	16.229248339299	16.0093108059415	15.9886214831785	16.6103614266472	16.0011618359725	14.7427832497695	14.794871997261	14.8003498161697	13.9424893936633	14.2519526238159	14.1796731422362	13.2888370357345	14.8028220086531	14.2764941822034	14.4586572135149	14.6514379683836	14.2170105450286	13.2474583521372	14.6644014045343	14.3158380851474	14.3644854094436	14.3088989846197	14.0994431661284	12.6706096664746	14.1775700050201	14.3732322523069	17.4008034608232	17.3224742969888	17.273264128622	17.2258649386606	17.2691857596805	17.6928423196877	17.3928591148693
MAST4_S357	NA	NA	NA	NA	14.9514335203478	NA	NA	14.9858625791524	NA	NA	NA	NA	NA	NA	14.2060838516415	NA	NA	NA	NA	NA	NA	NA	NA	NA	NA	NA	NA	NA	NA	NA	NA	NA	NA	NA	NA	NA	NA	NA	NA	NA	NA	NA	NA	16.0630482523895	15.5788100550011	NA	16.1105396616816	16.1103508920834	NA
MAST4_S355	NA	NA	NA	NA	14.9514335203478	NA	NA	14.9858625791524	NA	NA	NA	NA	NA	NA	14.2060838516415	NA	NA	NA	NA	NA	NA	NA	NA	NA	NA	NA	NA	NA	NA	NA	NA	NA	NA	NA	NA	NA	NA	NA	NA	NA	NA	NA	NA	16.0630482523895	15.5788100550011	NA	16.1105396616816	16.1103508920834	NA
MAST4_S1419	NA	NA	NA	NA	NA	NA	NA	NA	NA	NA	15.7323412116874	NA	16.0866843372751	14.5621377959736	NA	15.7689461455268	NA	15.5125416965457	NA	NA	NA	NA	NA	NA	NA	NA	NA	NA	NA	NA	NA	NA	NA	NA	NA	NA	NA	NA	NA	NA	NA	NA	17.8501976390667	17.9520575552501	18.1335967345643	18.0688275615985	17.839050055188	18.282479650629	18.1288614259904
MAST4_S156	14.4476203298624	13.9314001279209	NA	22.1011401905303	22.0926559026696	NA	13.629637057073	22.2021012801003	13.0716454117986	NA	13.3486723576889	13.0786554134935	NA	13.5649661373357	12.5527321994555	14.0674448500445	12.7074206106225	13.5374744205224	22.2326408838583	NA	NA	13.3152935577072	13.3228921599904	22.9314689447168	11.9321760447171	12.8950478132724	NA	12.679787611786	22.1408817096531	NA	NA	22.1928144650872	NA	NA	NA	NA	NA	13.2592676781091	NA	NA	13.2575561248511	NA	22.7759789760003	15.3272762310964	14.9912939321741	14.9078155278807	15.1878935535191	22.3946326105633	22.8402144988564
MAST4_S1779	14.879655300025	NA	14.6595812805532	15.7962095293045	14.7429293015632	15.5212670632379	14.7580824540214	NA	13.6752037692964	14.4021047283043	13.0101594748669	15.112891597337	15.3128004267177	14.3668841491886	15.3732747280295	15.8325598114162	14.7249492811877	15.5397264377603	15.2540475953034	14.6576866681875	15.265417755994	NA	NA	NA	12.6589739463838	NA	13.2183064157611	NA	NA	NA	13.6918467489148	NA	NA	13.1610641881597	NA	NA	14.2669981511237	13.2220254380914	NA	12.9146748953733	NA	NA	16.7737778392873	15.6372120432734	17.0108809266783	17.6869787924087	16.4036780355266	17.6060584490394	16.3791992055859
MAST4_S206	NA	NA	NA	NA	NA	NA	NA	NA	NA	NA	NA	NA	NA	NA	NA	NA	NA	NA	NA	NA	NA	NA	NA	NA	NA	NA	NA	NA	NA	NA	NA	NA	NA	NA	NA	NA	NA	NA	NA	NA	NA	NA	17.904739674542	16.4188614736986	18.0019696406001	17.4515542990464	16.2728838314577	17.7520218828073	17.5544783874879
MAST4_S1467	14.8058179280616	15.8353549295244	14.5213813331144	NA	14.2799419477975	13.3291780479495	NA	14.1476627470138	14.2910235333254	14.6921013036049	15.1045620571827	14.1083196278234	14.3040467375904	15.0044531042549	14.0870432621613	14.1777481841094	15.4646111742791	14.3559420970752	14.2106554116086	15.0229215483172	13.8909138633521	NA	NA	NA	NA	NA	NA	NA	NA	NA	13.4185529478563	13.5909997089775	NA	NA	NA	NA	NA	14.0563061051372	NA	NA	NA	NA	16.3856365372347	16.897074252517	16.6445283836883	15.667913598021	16.7690196100352	16.4319992198902	NA
MAST4_S1370	16.3247983953218	14.9786938313445	15.7019960991457	15.3537505993846	NA	14.9704779851655	16.1166794237339	14.5257629044767	15.4033282752715	NA	14.1959477792528	15.3523954022263	15.7690973860638	14.9150911886988	15.0652854193682	15.6578992631531	13.9800074375686	14.9448764343707	15.9896205039316	NA	15.3574325857271	14.8724048713455	14.6129896651594	15.3037979682971	14.625005028794	12.9320153353678	14.8094255526699	15.222379884891	NA	15.2960941819159	14.9093707621274	13.7002269739358	16.652932059638	14.7468064986594	NA	15.0161502398309	14.4071865403305	NA	14.9562823150283	14.6572940738039	NA	15.1824747130971	18.3951121532289	17.4916179139245	18.6375675074991	17.4364884780389	17.1385095414716	17.9532508281686	18.3363519626219
MAST4_S251	17.6860285276048	NA	17.7937209214544	17.6216632542939	NA	17.904275105529	17.8188046466405	NA	17.8916549045235	17.8285751615077	NA	17.9046865729348	NA	NA	17.4323855547009	17.7950196374807	NA	17.5789222261443	17.6908569323665	NA	17.684052723082	17.8437708124237	16.8979359710929	19.8338592444092	NA	NA	19.1093694299125	NA	17.5873076912285	19.3900598163754	NA	17.1602588888558	NA	18.2252398810641	17.6886846029696	19.0740344083622	17.117294507707	16.7508770575005	19.1270200668651	18.6317277754139	17.4055913116626	19.6105007252451	17.4672081068909	15.7491861042718	NA	NA	NA	NA	17.602851122403
MAST4_S248	17.6860285276048	NA	17.7937209214544	17.6216632542939	NA	17.904275105529	17.8188046466405	NA	17.8916549045235	17.8285751615077	NA	17.9046865729348	NA	NA	17.4323855547009	17.7950196374807	NA	17.5789222261443	17.6908569323665	NA	17.684052723082	17.8437708124237	16.8979359710929	19.8338592444092	NA	NA	19.1093694299125	NA	17.5873076912285	19.3900598163754	NA	17.1602588888558	NA	18.2252398810641	17.6886846029696	19.0740344083622	17.117294507707	16.7508770575005	19.1270200668651	18.6317277754139	17.4055913116626	19.6105007252451	17.4672081068909	15.7491861042718	NA	NA	NA	NA	17.602851122403
MAST4_S137	NA	NA	13.0346450669063	13.7759179119334	12.7395567653972	13.2911853930081	13.7164578588643	NA	13.4990108731129	NA	NA	12.7098651560142	NA	NA	12.9639484469018	13.502622183212	12.8523060719381	13.4520856658724	13.0616320050916	NA	13.3639814650732	NA	NA	NA	NA	NA	NA	NA	NA	NA	NA	NA	NA	NA	NA	NA	NA	NA	NA	NA	NA	NA	16.3248609807879	15.417312280495	17.1776714272112	15.0156471411017	14.8780973112624	15.8991742014174	15.6373817379586
MAST4_S1947	NA	NA	NA	NA	NA	NA	NA	NA	NA	NA	NA	NA	NA	NA	NA	NA	NA	NA	NA	NA	NA	NA	NA	NA	NA	NA	NA	NA	NA	NA	NA	NA	NA	NA	NA	NA	NA	NA	NA	NA	NA	NA	14.8158849244154	14.2263451110494	NA	15.0836882459278	14.2434888350874	14.8230006233466	NA
MAST4_S166	NA	NA	NA	NA	NA	NA	NA	NA	NA	NA	NA	NA	NA	NA	NA	NA	NA	NA	NA	NA	NA	NA	NA	NA	NA	NA	NA	NA	NA	NA	NA	NA	NA	NA	NA	NA	NA	NA	NA	NA	NA	NA	13.2020734180696	NA	13.8078050612309	NA	NA	14.5378313844838	14.3034913227658
SEC16A_S2022	18.7953655657928	18.1840076340637	18.6689761038989	19.5511774948591	18.8470599137455	19.4697743065694	18.8570888974934	18.3508571627249	18.4006267289045	18.6797411939273	18.6068369078242	18.674865130673	19.1551373682525	18.5534551231275	18.9299255439661	19.507834055268	18.9547778298711	19.4018835297466	18.886175803309	18.3026583086211	18.9703149020956	19.5001940909178	18.8708646698728	19.358927166977	19.9887168664656	19.6760880633716	19.8708869430604	19.6337924199503	18.5812736534193	19.5419134539493	18.9751450697764	18.5882259997519	19.3885441952827	19.6397644724787	18.4532890531711	19.576109669265	19.4797451566714	19.193549800808	19.6918484558423	19.469630822019	19.0926489494627	19.3051590857424	19.607338886736	19.001288743653	19.3119733386112	19.4193418656056	18.937924431856	19.4058386590333	19.4501374675576
SEC16A_T2054	18.0459432774557	16.1095876187965	18.1394541008389	19.6327277921223	18.6827099956345	19.286611318797	18.4416685981569	NA	18.2997781275778	18.5276586923693	17.6747656356922	18.3451135715658	19.6021958614796	18.7012544641231	19.3708661865813	19.0764231767665	18.3004428299885	18.9768327687797	19.1456985661566	18.0941834563752	19.1683634248723	17.9826935201971	17.2408844887972	17.7215042445757	19.5092499567729	18.6702793002534	19.388395690508	18.273877158837	NA	NA	18.7484581536506	17.1421264954417	NA	19.3707982339386	18.2517549198115	19.1362495494663	19.3757748892079	NA	19.3782463807867	18.804423844291	NA	18.7423060230641	18.3922178117383	NA	18.2161631631908	19.4924457167884	18.5228089157914	19.0343898613689	18.2178787071143
SEC16A_S1327	22.2113814421736	22.6287475492693	21.6697706898439	21.5192783989869	22.4223427672758	22.1412441102584	22.0305419108395	21.6432616899498	21.7578456007119	22.0821775266073	22.6829042578808	22.0109082953764	22.1397465137612	22.398727305572	21.776727143361	22.4230090553888	22.6873440998387	21.9944137982157	21.8474410276716	22.1500974764915	21.7479913843393	21.9423569993352	22.571381528393	21.9289325168324	20.7653070604555	22.0813535225237	22.0363065535509	20.5444746022976	21.720093682945	22.1703174594515	22.3916202024524	22.5698655717668	24.3412525272878	20.2388780998342	21.8201198272635	22.1010601479605	21.9007299625979	22.826284933435	22.6324696995956	19.6401921273177	21.7812165095755	22.0206953160565	21.5452575938931	22.0985826491555	21.7290124824235	21.701611186704	22.1259332696668	20.846223619651	21.3763784831224
SEC16A_S1069	19.8310018847678	18.6535238999006	20.0999072608724	20.426069407034	17.3066353176237	20.0276464589473	20.5678675145753	18.063758355715	18.7534548268507	20.4153778822869	18.4577677631239	19.9343891153148	20.1470645445523	17.7123556551252	19.9343966322357	20.3775018186598	18.541141387704	19.5684449000987	20.4658438980574	18.1088245932194	20.1046275854071	21.211373205392	18.9132072970327	19.7825006779374	20.1943705184676	17.858215935822	19.4390332357714	20.7220141370755	18.371396158628	19.487082471556	21.0659230777626	17.5372571374698	20.5430412936929	21.1128307104384	18.2744863263939	19.4835233400862	21.1398606415337	18.5275619003706	19.3088934341767	20.8065952285201	18.0471985890516	20.1643327542374	21.8664751677523	19.4923769367891	21.6330914602436	21.0956789552194	19.6609221287045	20.7483573298511	21.3757221783012
SEC16A_S1305	17.6342283790403	18.626707587454	17.5349413508994	17.6104920764763	18.0730881615962	17.6019128986668	17.9984962085467	18.3004777824737	17.9962549016317	17.1947725876943	18.3994070605157	17.6287096713056	17.9930151300401	18.5391291046955	17.8652646716034	17.6771982123554	17.8620774003303	17.6752517188365	17.7624963255607	18.2847829234368	18.2093523294731	17.99962099795	18.6095842989625	18.1927376264443	17.1301244577245	18.0914247657719	17.8372144988602	17.680467911009	18.085524110707	18.1683857941859	17.4883593624523	18.0189272324644	19.3599306801914	17.7899955628448	18.2217321801787	17.8099589311521	15.7431711776295	18.1009083671888	16.6925473338216	17.3937255928892	18.1953059622706	18.3040711893649	18.2970247293286	18.74802648383	18.4767976634253	18.1022418907146	18.898767321286	18.3719160272194	18.8839292083259
SEC16A_S595	NA	20.0606917111741	19.1463826328025	NA	19.9562089452508	NA	NA	19.6450127893278	NA	NA	NA	18.799334256672	NA	NA	NA	NA	20.1240415948972	19.6198188347546	18.6346810299281	18.9048615463517	18.388848285782	19.228806120759	20.6980266563484	NA	17.5911919682483	20.5796278804544	17.7415165846158	NA	20.6902845241666	19.6438132354873	18.0529101566379	20.6209107567625	21.5175974221244	19.4468001027971	20.4034922800025	17.2156887621628	18.6310079726827	NA	18.3653656844823	19.3978207306755	20.7098275335326	19.9150795353225	18.4078337728833	NA	NA	NA	20.9879145750009	17.0573873866959	NA
SEC16A_T593	NA	20.0606917111741	19.1463826328025	NA	19.9562089452508	NA	NA	19.6450127893278	NA	NA	NA	18.799334256672	NA	NA	NA	NA	20.1240415948972	19.6198188347546	18.6346810299281	18.9048615463517	18.388848285782	19.228806120759	20.6980266563484	NA	17.5911919682483	20.5796278804544	17.7415165846158	NA	20.6902845241666	19.6438132354873	18.0529101566379	20.6209107567625	21.5175974221244	19.4468001027971	20.4034922800025	17.2156887621628	18.6310079726827	NA	18.3653656844823	19.3978207306755	20.7098275335326	19.9150795353225	18.4078337728833	NA	NA	NA	20.9879145750009	17.0573873866959	NA
SEC16A_S592	NA	20.0606917111741	NA	NA	19.9562089452508	NA	NA	NA	NA	NA	NA	NA	NA	NA	NA	NA	20.1240415948972	18.050485271235	18.6346810299281	18.9048615463517	NA	NA	20.6980266563484	NA	17.5911919682483	20.5796278804544	17.7415165846158	NA	20.6902845241666	18.2415773848755	18.0529101566379	20.6209107567625	NA	19.4468001027971	20.4034922800025	17.2156887621628	NA	NA	NA	19.3978207306755	20.7098275335326	18.0551624827505	18.4078337728833	NA	NA	NA	20.1123708649631	17.0573873866959	NA
SEC16A_S1398	20.3149643181659	19.7264621302022	20.5652237571021	20.3553378625317	20.1645616127985	19.1322467842502	20.8119554453547	20.2381485368805	19.6575775114106	19.7060600298407	20.0860008081488	20.3959197082273	20.1090339735867	19.6925212302778	19.5812847921862	20.3986488303153	19.614006291031	17.9487156191793	20.4820253250763	20.0372619737703	20.5453936157503	20.2392402404024	21.0750560644321	20.4872007497677	18.9994998965149	18.6946909462235	19.9301007180792	19.1590674254467	20.4556733151485	20.3032663208057	19.7924297898235	19.2435779698497	NA	19.5501562603036	20.8293989571551	17.8477423956588	19.9743938753282	19.3699529373914	19.3049896750138	20.6167254660096	20.165987912032	20.3053010167351	20.7808513363158	21.7362521081416	21.1378492779734	18.2806980133011	20.5888416451319	21.1660785876266	20.8163939109312
SEC16A_S2271	17.005710674101	15.7107515055654	17.1175888024455	17.2786506181862	15.5935340637771	16.8916949475849	17.2281900745075	15.5686136776837	16.8299730347875	NA	NA	16.9840061543657	17.2220392731727	15.7589980919414	16.7840460610287	16.9048377789902	14.8329020084217	16.8557084104916	17.3235546067131	15.9158037822007	17.0985284775162	17.2841339333799	15.6803857570116	17.306984979585	17.5198708456369	NA	17.1749793152952	17.3340393366072	NA	16.9551408868745	17.4944683372091	NA	NA	17.6502054606614	NA	17.1277414444189	17.2760944892024	15.957749345521	17.1933707108179	17.3491524364875	16.1583897940634	16.9831098974875	17.6051280890921	NA	17.3482584739048	17.3865546897877	NA	17.3009774623259	17.2611188738115
SEC16A_S569	19.7044027466059	19.1710503394977	19.4959273322377	19.9052051771337	18.887377079078	19.734659737884	19.8260390647496	19.0230081640618	18.7302777242817	19.6838245118799	19.4885438452664	19.8599485045207	19.8214279807461	18.9843952287578	19.6013258460839	19.3386019186745	19.1414776586184	19.5778485882896	20.0989625234992	18.2126528246864	19.6682790761546	20.8841617243108	19.3802158514801	19.707043276952	20.3250146626126	19.3464482050537	19.8469363355625	20.5242853636665	17.9071233664448	20.1753268865894	20.7172146963312	19.3550438786133	NA	20.8051640968426	19.1972945192083	19.9042456575526	20.5839602487072	18.2723231814233	19.7863537575389	20.8866360349423	17.6107140298896	20.1583638449531	21.1619130049646	19.8671149837357	20.87275184418	20.8952264773788	19.3380243233541	20.042728808794	20.8075936735535
SEC16A_S1441	NA	16.6906144380175	NA	19.0531902135004	NA	19.1573475904608	13.9589733466692	20.5782374334615	19.1569579062521	NA	16.6115384230955	20.0843142277957	18.9146513122722	17.3281907635741	19.0665354611706	19.2655899804328	NA	19.2234284742568	19.4319506896829	NA	NA	20.2099040975959	20.9132780508767	NA	16.2620985548084	NA	NA	NA	NA	NA	19.6225464876676	20.6664458292202	18.9467964472678	19.8490179922418	20.4399966204065	NA	19.4031788288234	20.4415525433949	NA	19.8298772581439	20.7955869482482	NA	NA	NA	18.5953539531959	NA	19.6074027068635	18.6046142991354	19.3174426127719
SEC16A_S1437	NA	NA	NA	19.0531902135004	NA	19.1573475904608	15.3310633068809	20.543698800825	19.1569579062521	NA	NA	19.4490227279719	NA	NA	19.0384631860328	19.2655899804328	NA	19.2234284742568	19.4319506896829	NA	NA	20.2099040975959	20.9132780508767	NA	NA	NA	NA	NA	NA	NA	19.555368567673	20.6664458292202	NA	19.8490179922418	20.3500479626914	NA	19.4031788288234	20.4415525433949	NA	19.8298772581439	20.7955869482482	NA	NA	NA	NA	NA	NA	NA	NA
SEC16A_S2083	21.6891929178186	19.8962805693215	21.7824739372902	22.2653606933766	20.6784332026189	22.3980033924276	21.7786192921027	20.4819431406975	21.7217403033093	22.425997635736	20.6790647992254	21.8809949689955	22.0027635137153	20.5839702826642	21.7579654909539	22.1119220776772	20.697843419236	22.1283232804764	21.8891918760237	20.7880576796484	21.8852698312954	21.5889728543775	20.3316226930468	22.1100868454205	22.6126652037046	20.8384296123247	22.7336173134795	21.9070837859348	20.4490637845899	22.3448201896836	21.6937790376065	20.1603057632476	21.8022637112428	22.0256050609275	20.6340727275664	22.3582628372765	22.0244767301798	20.6563737286122	22.4344509508121	21.6966926766823	20.5542251747978	22.2816161317065	22.6629821297383	21.0037244548047	22.8320051783745	22.7944924860181	20.9756033572525	22.5617812712975	22.2902096342738
SEC16A_S2081	15.4775852978543	16.2646364071059	15.70580355824	16.3439690513362	16.7856556836593	NA	NA	16.7418780678879	15.7773974870029	16.0827188125786	16.2875155629299	NA	15.8964454860297	16.4198263795713	NA	15.4897131619044	17.2556267408423	NA	15.4386934817918	16.7781502194811	NA	15.2979715335324	16.6188963902635	15.4088056551815	15.3744031349077	17.1684834125006	15.120064011565	NA	16.41939867543	16.67284011637	NA	16.3919340128313	NA	NA	17.0840988174637	15.3642874792969	NA	16.2359446205935	NA	15.3688573638791	16.6108776858587	16.9987438179892	NA	15.4795821671237	NA	NA	16.1820406276707	15.9297316336156	NA
SEC16A_S1369	17.7218466743267	18.0491884404594	18.8235360948142	17.742442803648	18.5118294409386	19.0450661421583	17.7123678492882	18.0974306558542	18.7281587700599	17.5621583642704	16.2169405325711	18.7907891654742	17.8900795178915	16.0245763001328	18.9151006920048	18.1062087014567	18.7017260790814	17.8777216679458	17.4776442938687	17.7064426399538	18.7545145770681	18.5810636722716	18.658545311352	17.7197533829504	18.6144737237086	18.4304512424685	18.6668973375064	17.6262486711768	18.6286966811988	18.0691817258864	18.9289958971279	18.6311496266453	NA	16.3269675959557	18.5251538026703	18.3152598667142	19.957061948965	18.4162513882258	18.0578070932329	13.4776890943086	18.574374051504	17.9148201059079	17.9001280414666	17.6240238592435	17.4591887837852	18.0442028378041	18.1771321542389	19.2370389211601	17.6774129265131
SEC16A_S1371	NA	NA	NA	16.4177156459991	17.180618745224	16.7159285185253	15.7632576221189	17.057158958104	16.3468839716749	15.7377004291878	16.5878762185111	16.2346909650098	NA	16.6480869340757	NA	15.7964830352303	NA	NA	NA	16.7896022017895	NA	NA	16.4197448194774	NA	15.8967396701591	NA	16.3182055313401	NA	16.2480935795809	NA	16.7570286597555	16.1118829199337	NA	15.6046304080586	16.3558526506344	15.8806088593243	NA	16.1611579954041	NA	NA	16.1933909149913	NA	14.9065677647905	15.6485292932944	15.9663848938148	NA	NA	17.0243206670192	NA
SEC16A_S1356	20.0615003391309	19.9425163796092	19.8052643133187	14.6558110024475	19.6114025379519	20.0157650577782	15.4395492974216	19.8815869623072	19.6962031022987	16.3141693610397	20.2084151786232	19.777777900441	20.2865228230624	20.3909947411836	19.6769941860012	20.2988340310077	20.2917004312281	19.6566764995504	19.818927789348	19.7358532307537	19.9629462872147	18.6902296293315	19.7835586169002	14.831919807788	19.6247786615184	19.7727914971094	18.8128065595915	19.7048335151949	19.3079602149542	19.7125554088139	19.2293748871	18.9864249821312	19.658192579292	19.5824479340126	19.0450597381099	19.1912088399054	18.8345582474392	19.4570086680814	19.0881861992796	18.6243003761231	19.8444961960458	19.4479350011159	14.9371149268877	18.5743962507782	15.0010960129302	18.8883014659805	19.6631207480065	18.5233485508297	19.0059632768293
SEC16A_S331	13.0625952987455	15.1407897232202	15.9059367886275	14.5718067396919	15.3973489620677	15.9280910692367	NA	NA	15.867889841514	NA	16.5511147592325	15.8460543842328	14.798943435588	16.1281831188631	16.0522616489075	NA	16.1872631632542	16.5049296476528	14.4400102287836	15.8886614475034	16.1614603826793	16.1149152868524	16.3604129208514	16.0189839127277	15.308473600644	15.6593537742596	15.4978708873244	17.2845201219318	16.5815207611772	16.0921802821896	16.2613978252875	15.4397229718165	17.0110027073716	16.4643766733468	15.6639266181682	15.7619580757428	15.3037572581785	15.8542041398806	15.4377027757615	16.5883029441975	16.4419755005772	15.7597944673474	NA	16.1252460388894	15.9582972850388	14.6210104130082	15.0847220869256	15.9644598663508	15.4059529898127
SEC16A_S122	16.9048256993309	NA	17.4782993271103	17.1092657115288	NA	17.2241122520956	17.3512121686027	NA	NA	NA	16.6126887362901	17.1774896369109	16.547363991574	16.0508493116177	NA	16.4585471190956	16.2298463540598	17.2796021183731	16.7460925072144	NA	NA	18.3652334283114	16.6375102587461	17.3467418561345	NA	NA	16.3229463997489	NA	NA	16.8650588603113	NA	NA	NA	NA	15.6457809249111	NA	NA	NA	NA	NA	16.4586874822101	NA	19.9564656349435	17.9607130071748	19.7792606897263	19.3893577277775	17.5557077587874	19.3218069601163	18.852137516531
SEC16A_S29	NA	15.7797984418597	15.6345152809381	14.2483299953039	13.7921943539713	15.0421570517126	NA	16.0453649051413	13.4051290410572	NA	16.9792541377637	15.1152593568847	NA	16.672631337529	15.4454645848466	NA	16.168129222021	15.2370993721063	NA	NA	15.146817025035	13.945463056582	NA	12.3786970440538	NA	NA	NA	NA	13.039463459813	NA	14.8844860522672	12.5998377769051	NA	NA	NA	NA	15.0228432926877	NA	NA	13.2296220472887	NA	NA	NA	15.3032516654411	NA	NA	NA	14.7867756646908	NA
SEC16A_S314	18.6183932424013	18.4072200656788	18.1553755976854	18.7058690406448	18.4410300858021	18.3742231425994	18.7295771965113	18.5011576462471	17.8796139151079	18.7816099493598	18.6250221268648	18.189505387651	18.5702521888057	18.2950557008931	18.280676084944	18.1715785048359	18.4502469687484	18.2286241430131	18.7110819872128	18.4355531816399	17.970459614137	18.4902857745463	18.4115293844583	17.7290845265688	17.7445530117243	18.2661104989095	17.6511726307594	17.9378194940448	18.0659569472578	17.3183013632924	18.1861207481769	18.1266876628989	17.6227102175687	17.9989988879567	17.7469615270685	17.4923801462539	18.2720256340134	18.0876070195298	17.4132005309283	17.9544536571231	17.8756330062177	16.9856883061157	18.8303670856288	19.2721711443542	18.7672126556091	18.7185197804394	18.8252522651337	18.7430333094004	18.894749047161
SEC16A_S1964	17.2947285272407	16.9890330604884	19.2012168841134	19.2072124302065	16.6576558517514	19.9346964072542	18.7960142594728	16.2991501470371	16.9151142909076	18.7458798572613	17.6027163462862	19.1374162692147	20.0201390133726	20.1746582442234	19.6171852978057	19.7890292733945	18.2612830693324	19.834232082507	19.3558003145799	NA	19.8195596844004	16.2639799604454	16.2750999048571	15.1211691190468	20.2066000606258	19.7526529517771	19.7982977779945	17.801246637801	16.0423055924114	19.3885103607993	19.2287296925615	15.7835853648966	16.8342523804962	20.2332741663379	16.6310334806408	19.6220083027289	19.3931439516293	17.2451386077308	17.6823357068418	18.9806349366344	16.7996727932537	19.3092268768107	19.0653767592283	16.5544867755485	19.997636402025	20.0546786130823	18.2752586980717	18.969797066058	18.561048647212
AREL1_S337	NA	14.5359056120913	NA	NA	16.3574703321114	NA	NA	14.4815258043165	13.7754936380469	NA	NA	NA	NA	15.8161060908135	13.5060377527725	15.6928349095576	NA	13.3356636896157	NA	14.4738926371069	13.4393539093465	NA	NA	13.5075489070025	12.5869345002372	NA	12.860288580854	NA	14.3781454063532	13.8120721621142	12.366942120946	NA	NA	12.7333576259065	NA	NA	NA	NA	NA	NA	NA	NA	NA	NA	NA	NA	NA	NA	NA
AREL1_T343	NA	14.5359056120913	NA	NA	NA	NA	NA	14.4815258043165	13.7754936380469	NA	NA	NA	NA	NA	13.5060377527725	13.3894696479218	NA	13.3356636896157	NA	14.4738926371069	13.4393539093465	NA	NA	13.5075489070025	12.5869345002372	NA	12.860288580854	NA	14.3781454063532	13.8120721621142	12.366942120946	NA	NA	12.7333576259065	NA	NA	NA	NA	NA	NA	NA	NA	NA	NA	NA	NA	NA	NA	NA
KHNYN_S10	20.6260176749597	20.4530489387414	20.8134449012855	20.9387352506273	19.569858238796	21.0118212377389	21.3472595704215	19.7689471305802	20.356030092844	20.3966050901781	19.4747068867955	20.7977100925465	20.913385753807	20.1198188162462	21.0992292686615	20.377315672922	19.3540143457896	20.9628229761076	21.1733165037927	19.5545501240223	20.862061343677	20.1728637274038	18.4203347789269	19.6502195755077	19.886569155498	18.4168510402422	19.8996749481191	20.0378795621867	18.910978797498	19.9549082723556	19.8064873953369	19.6187229555091	17.8160554401627	20.1716950555192	18.8195132901719	19.6827562026341	20.3551192817743	18.5092407081594	20.0974732761307	20.3597346602374	18.2258672387551	20.2708185681771	20.5818702056093	20.0744737107244	20.3097621390397	20.6403886303962	20.2643138183394	20.1871666060579	20.8041380328617
KHNYN_S359	17.8194337124215	17.9790602663208	17.0552669800061	16.9078614671403	17.432386650088	17.1228664454104	17.2524047334262	16.4048759359392	16.6736243034095	16.7185214994935	17.196691804692	17.0891943181702	16.0518562825713	18.3849115093538	16.9990024678843	15.5341763228448	17.5243771170964	16.7301583983789	16.2908704065795	17.5315391534909	17.2963328811129	NA	17.091322460408	15.5226658390155	15.7884295602721	15.7244292467007	14.7741040310308	16.8543293701664	15.9883554796107	17.6304103586381	14.7866644458662	15.8479359993076	17.531247478205	NA	14.6155852685866	15.9866508783878	NA	15.3905263005853	NA	14.5304929871605	15.9033226101305	16.0414646788194	14.2548426872159	17.4938601636636	16.4534994628666	16.672042949351	17.6138888912194	NA	15.6388722928825
KHNYN_S353	17.8194337124215	17.9790602663208	17.0552669800061	16.9078614671403	17.432386650088	17.1228664454104	17.2524047334262	16.4048759359392	16.6736243034095	16.7185214994935	17.196691804692	17.0891943181702	16.0518562825713	18.3849115093538	16.9990024678843	15.5341763228448	17.5243771170964	16.7301583983789	16.2908704065795	17.5315391534909	17.2963328811129	NA	17.091322460408	15.5226658390155	15.7884295602721	15.7244292467007	14.7741040310308	16.8543293701664	15.9883554796107	17.6304103586381	14.7866644458662	15.8479359993076	17.531247478205	NA	14.6155852685866	15.9866508783878	NA	15.3905263005853	NA	14.5304929871605	15.9033226101305	16.0414646788194	14.2548426872159	17.4938601636636	16.4534994628666	16.672042949351	17.6138888912194	NA	15.6388722928825
TECPR2_S449	14.5848407635456	15.2142807467931	13.9411677632058	14.2199586959057	15.3064006160591	14.2748813333564	14.3661547385775	15.3711885321821	14.4851683047675	14.6108008782964	15.0942570956868	14.381518937829	13.8621473237656	15.386359344251	14.539461768046	15.0160434221622	15.2895276535336	14.3878977907394	14.6738940270474	15.5393805168747	14.3810928501198	13.3574791780283	14.40136958663	13.335644845809	13.7925566211914	14.7949560041169	13.6548153644483	13.65825892943	14.8618301191858	13.7311031209235	13.8711453164718	15.0176082066642	NA	13.5607246677451	14.8050718619822	13.9391631469425	13.0725963317976	14.3544036304094	13.6847790623343	14.2773972687157	14.9619312241432	14.0917507132541	13.9805717767141	14.5769894407681	14.3802645602438	14.225338706824	15.3989875852919	14.6909161579215	14.3475712645926
TECPR2_S448	14.5848407635456	15.2142807467931	13.9411677632058	14.2199586959057	15.3064006160591	14.2748813333564	14.3661547385775	15.3711885321821	14.4851683047675	14.6108008782964	15.0942570956868	14.381518937829	13.8621473237656	15.386359344251	14.539461768046	15.0160434221622	15.2895276535336	14.3878977907394	14.6738940270474	15.5393805168747	14.3810928501198	13.3574791780283	14.40136958663	13.335644845809	13.7925566211914	14.7949560041169	13.6548153644483	13.65825892943	14.8618301191858	13.7311031209235	13.8711453164718	15.0176082066642	NA	13.5607246677451	14.8050718619822	13.9391631469425	13.0725963317976	14.3544036304094	13.6847790623343	14.2773972687157	14.9619312241432	14.0917507132541	13.9805717767141	14.5769894407681	14.3802645602438	14.225338706824	15.3989875852919	14.6909161579215	14.3475712645926
U2SURP_S244	16.1598037735828	16.0399657131564	15.5755234534445	16.6244044388892	16.9522159176836	16.8051485022109	16.2220595052547	16.2025586731181	NA	16.2238769356578	16.2600050512039	16.0048349568658	16.5531862562726	16.035743586768	15.8270426396153	16.6515313612306	16.5403564095485	NA	16.1024421823195	16.2427331874797	15.8390075732176	16.5108486944329	16.5903267062879	16.2837131946455	17.2195181242137	17.4025590721075	17.065223472089	15.9452640095174	16.15359948326	15.7689366457031	16.9739844725432	16.759640205527	NA	16.7223186909255	16.9767065569808	16.5856878408113	17.0471565039995	17.0505441376769	17.0169837820899	15.8801043558395	16.8002028837964	15.9552201796127	15.8328156640612	16.2613439747592	15.7645989229998	16.4055867274684	16.6097769895543	15.4863074141605	16.0357168985472
U2SURP_S236	17.4330495959371	16.2446722097723	NA	16.8406061314235	15.9601998963456	16.0819855618438	16.7205691989776	NA	16.1852823169306	NA	NA	15.9122081711981	17.3850976350835	15.6287652373712	NA	15.8114898890484	NA	15.9958982979397	NA	NA	NA	NA	14.3037363709287	16.528674344086	15.7808565240722	NA	NA	16.6529626838537	NA	NA	NA	NA	NA	NA	16.3590931968241	16.3755890243949	NA	NA	NA	16.1691705781969	NA	NA	17.0310445962564	NA	16.4376558610914	16.9852441497565	15.8507759502606	16.5093397178034	17.3531414694506
U2SURP_S485	19.619172413259	NA	NA	19.3667124761006	18.4432179693099	19.3871776546474	NA	18.4785580546306	19.3515268994629	19.5365627845672	18.5813406642013	NA	NA	18.5190888434431	NA	19.5728934668419	18.3742243691274	NA	NA	18.5938200954614	19.3706542987657	NA	NA	20.3229922371729	20.1419901416601	NA	NA	20.1463934226099	18.9967615355219	19.9927841939694	19.8932469747364	NA	NA	20.1415982780864	18.9882183578363	19.9424875114069	19.8278043711246	NA	19.9487676724056	20.0551020327886	NA	20.0287466032876	20.4977859916953	NA	20.0538422638233	NA	19.149274367231	NA	NA
U2SURP_S479	18.6129848017985	NA	19.7857001393679	NA	19.6566745617441	NA	19.9483450999682	19.6485707816748	19.6994316118193	19.0216213784807	NA	NA	NA	NA	19.7848826392666	NA	NA	19.6318678297224	20.0231970682311	19.712977745149	NA	19.111012630093	17.718315137432	19.628211962326	NA	NA	19.5297080635768	NA	19.9303263898071	19.6411826754708	NA	19.4254106305985	NA	NA	19.6221102477767	19.591630172098	20.1219716339421	NA	19.9541459454019	20.0641796750688	18.9652040040421	19.9230585541741	19.9743370451221	NA	19.9022665855331	19.1822630599418	18.7356596284437	19.9758954140455	19.9574656733451
U2SURP_S67	NA	14.8983538310856	15.2619447680014	14.1001332200124	14.7371954711937	14.9191054389444	13.0150984328773	15.9446303678548	15.3620173444266	NA	15.2972467542082	14.8339099311825	NA	14.6516809942062	15.3835682108279	NA	15.3252163326672	14.9776666187284	13.0245559192067	15.3440484612905	15.1764666248022	14.2384515294365	15.1712871582315	13.2703536871717	14.6578154038097	14.9497634613139	13.6373051770066	15.0788184839646	14.8029133506713	13.341109002266	16.1252614967657	13.6846644622603	NA	14.6037585843044	13.8420147612453	13.0417907749526	16.8519946034005	14.270886036818	12.7849711373288	14.7937377105608	14.9601325800632	13.3024094284271	NA	NA	NA	NA	NA	13.0322247014512	NA
SETD1A_T916	20.3886091751555	17.1482099652553	20.3330379965089	17.5232314022835	16.7992589126788	20.3348885014605	20.2795620763465	19.7550741640243	NA	NA	16.820019855497	20.3235729004875	NA	19.2504671814378	20.3791283659551	20.2463909370014	NA	20.2103884925231	20.1823040024154	NA	20.2490333893399	20.3897109006618	19.8692418734627	20.8561481920735	20.4959536943065	19.8910396179804	20.596250207318	17.5470504193667	19.9677252145069	20.5850582061857	20.2244661973811	19.967363962338	NA	20.0461073897973	NA	20.5484914885287	19.9465661350807	17.1036802737494	17.6902592207499	20.2282787756042	19.9312015910272	20.7471045146373	NA	19.6540809005185	20.2033855725196	20.14970080367	NA	20.3893211552679	17.8022658225933
SETD1A_S915	NA	NA	17.2140220418348	17.241262679217	NA	17.4712286403025	NA	NA	16.6836138381007	17.8753286375299	16.0835516868265	17.3233828295175	17.4422026412587	15.882945091043	NA	NA	NA	NA	NA	NA	NA	NA	16.653343836844	17.9263509313118	NA	NA	17.7679836139882	17.4965951941017	16.6710620767555	17.7603909045568	17.4778745067613	NA	NA	17.392782521834	NA	17.67630914378	17.5015891733908	16.4354636433516	20.3700470493091	NA	NA	17.8750760023307	NA	16.9128548416804	NA	17.617682935469	19.3373370369215	17.5118269729748	17.5961643827429
SETD1A_T510	15.4074154766924	13.9647587388255	NA	NA	NA	NA	NA	NA	NA	NA	NA	15.4015542995964	15.7093025825048	16.143294388923	NA	16.3569845373007	NA	NA	NA	NA	15.3218765102372	NA	15.4666841336883	NA	16.0938047030386	15.0807236634222	NA	16.152518425576	15.4177669708697	NA	NA	15.4923435836665	NA	16.0452970285223	NA	15.4018309494666	NA	NA	15.6762526172216	NA	15.5645677899377	NA	16.7879949666569	16.2998623705595	NA	NA	15.3080015415526	NA	16.0278871210338
SETD1A_S1169	NA	NA	NA	19.039284938486	20.2291371990793	19.0552276475412	NA	NA	NA	NA	NA	NA	NA	18.9888990641981	18.0595267464722	NA	NA	18.1183631461376	14.2964331247146	NA	NA	NA	NA	NA	18.6923454395666	19.9671925920498	19.1238314618746	NA	NA	NA	18.1130527198273	NA	NA	18.1123630562591	19.538012289921	18.5773717905656	NA	18.805041682748	18.9418381753189	17.1042662624414	NA	17.525896747314	NA	NA	NA	NA	19.0835001869095	18.0480057797444	NA
SETD1A_T1167	NA	NA	NA	18.4077536425958	20.2291371990793	19.0552276475412	NA	NA	NA	NA	NA	NA	NA	18.9888990641981	18.0595267464722	NA	NA	18.1183631461376	NA	NA	NA	NA	NA	NA	18.6923454395666	19.9671925920498	19.1238314618746	NA	NA	NA	18.1130527198273	NA	NA	18.1123630562591	19.538012289921	18.5773717905656	NA	18.805041682748	18.9418381753189	17.1042662624414	NA	17.525896747314	NA	NA	NA	NA	19.0835001869095	18.0480057797444	NA
N4BP3_S130	NA	17.2085390050849	16.3737824183776	14.7761789699714	16.5591130389025	14.9413016480645	15.5230546171055	14.0285608648054	14.1988209469765	NA	15.9100805842688	16.004349462359	16.8594569211762	14.0111357573724	16.2023434114789	NA	16.7067990381911	14.7769306234252	NA	NA	15.8350639781598	NA	NA	NA	NA	16.5686411261442	14.3681301011388	15.3533755056221	15.5877136397482	13.595999650107	14.5497715082267	NA	NA	13.336371243608	16.1733797902358	14.1009084897112	15.5320726616367	NA	NA	NA	NA	13.3745109179668	16.0902564828551	15.7001214231953	15.5562034239283	13.2501217029455	15.3319880767235	16.4778829779365	14.9766317649265
N4BP3_S145	18.53205220586	18.4357069077902	NA	NA	18.0375241133645	NA	NA	18.4228088185958	NA	NA	18.1497918525911	NA	NA	18.4306138327677	NA	NA	17.4282700543528	NA	NA	NA	NA	NA	18.0050898002671	17.1325579598331	NA	NA	16.3029976494515	NA	NA	16.7399129675051	NA	NA	NA	NA	NA	16.7551305295523	NA	NA	NA	NA	NA	16.8111421825886	19.340324727337	21.4374611910876	20.5918732448344	19.6312404822305	20.9017921127846	19.6094229255862	19.2143244238625
N4BP3_S159	15.5914599099273	16.1837839042591	15.4742789129001	16.4377211624173	15.4882265410013	15.8209406187517	15.8834499334079	16.61828070264	15.5014203852949	15.7543045884176	13.3375451616024	15.8208978227568	15.9580159695767	NA	16.8105778059979	15.9768800415864	NA	15.8084557308439	16.2041041570919	16.5248160230832	15.7060865784813	NA	NA	15.4145662916485	15.2950866526657	15.8167491613229	15.722809967445	14.9522736650387	14.1813026436427	14.2632804377784	14.6895333119234	13.9217503670048	NA	NA	14.3607865878138	15.2247745229887	14.7578397166458	15.2613660538362	14.2916291548574	14.0315891178541	15.3408376112649	13.2902201564209	17.2616713403524	18.8783726701139	NA	18.4427339101713	19.2331663392711	17.4372096773011	17.4437226392689
N4BP3_T151	15.5914599099273	16.1837839042591	15.4742789129001	16.4377211624173	15.4882265410013	15.8209406187517	15.8834499334079	16.61828070264	15.5014203852949	15.7543045884176	13.3375451616024	15.8208978227568	15.9580159695767	NA	16.8105778059979	15.9768800415864	NA	15.8084557308439	16.2041041570919	16.5248160230832	15.7060865784813	NA	NA	15.4145662916485	15.2950866526657	15.8167491613229	15.722809967445	14.9522736650387	14.1813026436427	14.2632804377784	14.6895333119234	13.9217503670048	NA	NA	14.3607865878138	15.2247745229887	14.7578397166458	15.2613660538362	14.2916291548574	14.0315891178541	15.3408376112649	13.2902201564209	17.2616713403524	16.4017643139963	NA	15.7867913469034	14.5008458550244	17.4372096773011	17.4437226392689
N4BP3_S211	14.6828356103947	14.804877962565	15.6045154025634	16.6919898060299	15.1305045438391	15.9933917809163	15.0452117472842	15.7823956307437	15.7700261676363	NA	15.603949692498	15.402808538462	16.0138987088462	14.8536068226115	15.8523914910117	14.8424229647822	15.2870775767286	15.6356356327895	15.4746808470414	NA	15.5663055843271	NA	14.4969506810031	13.6561861193094	NA	NA	15.0556360733788	NA	15.3402079116229	14.9295532898439	14.3472878380437	NA	NA	14.7676429501453	14.5589115119036	NA	14.9856288980995	NA	14.7925443864021	15.5263388868994	14.8707197710799	15.021965815216	17.8519804949348	17.9096798041863	18.4535712615395	17.9384105483158	17.7133019557884	18.3784268075539	17.9343153584601
N4BP3_S221	15.8151073910553	16.0560468583889	15.0854749621844	15.6972048817412	15.5035934849602	15.5602644367775	15.877738806511	14.3846152366362	NA	15.5831180396947	15.4158370671798	15.136517837814	15.5807441786612	15.1715184194924	14.933394510546	13.2637948303377	15.4277783639745	15.519206188269	15.0962714550026	NA	15.4255664632549	14.0973918186994	13.8664022746931	NA	NA	13.3331364800519	NA	NA	NA	NA	NA	14.4842087933649	NA	NA	NA	NA	NA	NA	NA	NA	13.7027037583397	NA	16.9426922764753	17.3168216695575	17.084547424532	16.5973546180641	16.6963809474905	16.7507422459276	16.790074682912
N4BP3_S536	14.9137877630127	NA	13.1000558042976	14.4833491081557	NA	16.5193550953711	14.9747087454637	NA	NA	NA	15.7703876451278	13.6805713451358	16.7112998047143	NA	NA	17.1980001605429	16.0854934476199	14.2340931926783	14.7317927579728	NA	NA	12.5736078874365	NA	NA	NA	15.6448367497357	NA	NA	NA	NA	15.6928070309499	NA	NA	14.4421338584771	NA	NA	NA	15.8094208610676	NA	NA	NA	NA	15.8445953738174	16.5915335823308	13.4526125967015	18.3584268831804	18.0317234346523	16.577729479073	15.7063688437486
N4BP3_S176	17.8688299340495	16.7836819068067	17.4250614073074	16.4432499744026	16.1358015079957	17.0745078423611	17.3078831017984	15.7039716083521	17.3458400897237	16.8152134598004	15.9505877677443	17.7368543330797	17.0369506508729	16.5093391776467	17.4114890290858	17.2010683167927	16.3736668459855	17.1687285981575	17.70358117038	NA	17.2099614112786	16.6247237329183	15.6553858513634	16.535840431097	16.3000726237604	15.2052316283936	16.461581668347	NA	NA	16.1776299027622	16.9325035487423	NA	18.2739773737541	15.5849666321706	14.8014813586027	NA	17.1388388133257	15.5110995581147	NA	NA	15.3793739210902	NA	20.213421255243	19.2112549443221	20.7935868411842	19.6659460686075	19.2073254267922	20.1796592383302	19.6652764743177
PER2_S977	NA	16.5834878119822	NA	16.8002652507692	NA	16.8280348039174	NA	17.0007200775248	15.6187615888774	NA	17.319949760522	NA	14.6694531600656	17.5703957963698	16.2564389083939	16.9474762769888	17.3613118025356	NA	17.1130601502993	NA	16.4455505694581	NA	NA	15.5321380681721	NA	NA	NA	14.5796222954119	NA	NA	NA	NA	17.8405781466515	16.6190103020863	NA	NA	NA	NA	NA	14.9093730138374	NA	NA	17.7780850972022	16.1196404098494	16.3656708005	17.2212182216727	17.715992986269	17.0332995635198	17.3125187885518
PER2_S627	16.5726634042759	14.9464089649584	16.0895109597201	16.185417846905	14.5218506803093	16.0927792717055	16.5672138750358	NA	15.5773001078075	18.150625850224	NA	16.4295315561155	14.4779730021837	NA	16.1469602516738	16.0373088586347	14.3787962867716	16.0268673430492	16.4056882544573	14.7079901102653	NA	14.5709181432476	NA	14.7161009695435	14.8293374920181	NA	15.2635111476582	15.114462353546	NA	15.3808688490752	15.2051357710345	NA	NA	15.1006502649826	NA	15.036262769878	15.4094309425613	13.2562864625115	15.6233441748683	14.5029749927077	NA	15.1254325505394	16.4298170982158	14.8908668824849	16.8165864504683	16.7123600800258	14.9976103092453	15.9838201733184	16.3726249440422
SYNJ2_S1124	16.675150013803	16.5888579643587	16.9637757918135	16.8274526149222	16.8176631162536	17.369174320855	16.8179305497771	16.5896967254609	17.2773609273349	17.116381834184	17.1547647769811	17.2872177097128	16.7736040003596	16.9698235743099	17.2233972326339	16.9988163397293	16.8305064552326	17.5693979520057	16.6067387494465	16.9480707058953	17.3214607769127	18.7583740844909	18.7443945167229	19.0169810494561	18.9284827736248	18.3257461925641	19.0696831978456	18.2787994433297	18.4567146241299	18.9435790742543	18.9775506111977	18.5307892443803	19.209217022505	18.480635818166	18.5672073098497	19.0738775614849	19.1279066443372	18.8628440818695	19.42777422019	18.5283410241754	18.5663595214326	19.1745624633794	16.2498487902246	16.1085064216426	16.3731456208791	16.1258290835932	15.5415327017451	16.3712164007172	16.3740209433055
ZBTB5_S371	15.8001058137477	14.6907131747442	15.6648491256338	15.4847375932538	NA	15.7506181851215	15.7423976645466	15.2733947197696	16.0210680401942	15.7065583130188	15.1156218371297	15.8276404665205	16.0217731096964	15.4477910823689	15.8213668257848	15.8363730300665	15.2835579291403	15.7088082478955	15.4102297121524	15.3648123496366	16.0415336945821	16.2707327737797	16.1120535384715	15.712607069328	16.2478853789147	15.7472487868081	16.4697029188677	16.4636992962577	15.7178307687614	16.7348665593436	16.2811827315666	14.9604596760596	NA	16.5817667974612	15.6314429760522	16.5384232082274	16.1295481466221	15.7874658510026	16.430630085245	16.3132536199496	15.9886170472194	16.657065926811	16.3185881500589	16.220426633374	16.4581503114947	16.3078091112403	16.1942355693073	15.594457594868	16.2924890079701
ZBTB5_S234	NA	NA	NA	NA	NA	NA	NA	NA	NA	NA	NA	NA	NA	NA	NA	NA	NA	NA	NA	NA	NA	13.5751791641202	13.1541754870731	NA	13.8370612124516	13.813350703032	13.6010121578605	NA	NA	NA	13.8497538495747	NA	NA	14.0412524413027	NA	NA	13.352622633517	13.3365150857242	12.9976255149396	NA	NA	13.0156352938954	NA	14.1137035603848	12.8641220025855	13.1820353626259	13.6265075747195	NA	NA
ZBTB5_S208	NA	NA	NA	16.6777926290365	15.4183325769225	15.9373008815268	NA	NA	NA	NA	NA	NA	NA	NA	NA	NA	NA	13.9173790917501	NA	NA	NA	NA	NA	NA	14.0824340685394	15.2573572944291	17.4770484798096	NA	NA	NA	14.242064298998	NA	NA	15.4255842101267	NA	16.4186205938689	15.7350685890584	NA	17.4069515688597	NA	NA	NA	NA	NA	NA	15.260763491312	NA	15.8658720060873	NA
PFAS_S569	17.4860439300658	16.1896052756529	13.2820302531875	NA	NA	15.5239655858232	15.9451475928846	NA	NA	16.7425728028206	16.7079091272149	NA	17.1363625391506	16.8584254545777	13.52094800209	17.0337916628093	16.8606934633161	14.7368262270279	NA	NA	13.796330320679	17.9817493561376	18.4388207150584	16.1994466250045	18.9736663046647	17.9550983302776	15.5147167201187	18.9660151580341	16.0820781322272	16.0807422601821	18.3293010355877	16.0701652635252	17.5733264786639	18.6617297326163	15.3319501876239	15.3976134995661	15.3667540263011	17.5688370306883	14.7024874476088	15.477890908453	18.1063693011305	15.2906619479447	16.9533903263584	17.5470174451413	16.1411905778371	17.8539616454001	18.7115409032924	13.179769839195	16.6048812243034
MCF2L_S578	16.472238657055	NA	16.4766452958919	16.3483010951913	15.977599436392	16.9164093976259	15.9241915055806	15.5899294871536	16.7040145258731	NA	16.2271738649657	16.5946819750003	16.5224187613558	16.3273295929947	16.7768284871442	16.8323506517208	16.2727471258831	16.8052766316605	16.2417989570397	15.9709864558207	16.8356643942078	13.5108154108223	14.0870230343469	13.8388206531774	14.5622013899338	NA	NA	14.8819441151849	NA	16.0831943649499	NA	NA	NA	14.4072375283697	14.2054821403395	15.0924519580044	NA	NA	NA	NA	NA	15.4425279287605	13.2329417512544	NA	NA	NA	NA	NA	NA
MCF2L_S620	14.2792856012257	14.3212930064186	14.1476796624177	15.2322503807063	14.8495965187958	14.8870308708308	15.071117382062	14.6074453933706	13.7876213333478	13.9434508120952	14.7356524833988	14.274919816598	15.4265485967694	15.3753726339039	15.2165874373585	14.2028567565676	14.6043899345992	14.6177111036619	15.6657194056394	15.4821658507242	15.2510671223188	13.3207200762636	NA	NA	14.3544426989924	13.8558732384375	13.8659532535383	14.215450989203	13.7968693262912	14.5748418871604	14.1666961897868	NA	NA	14.7608825668172	14.0553611965232	14.2927889169152	14.4991859756988	13.5655890331849	14.0640554676568	14.7115364974304	NA	14.7374340082279	NA	NA	NA	NA	NA	NA	NA
MCF2L_S589	NA	NA	11.3438882854691	14.8411280219107	15.1210190966543	14.1794275183887	11.7490536000701	NA	NA	11.8642799097926	NA	NA	14.520773156619	11.7171269230878	12.0977389140997	14.9770154688926	14.8858592478963	14.4744530989125	NA	NA	NA	NA	11.7611294199093	NA	15.0095746590835	12.1765102878846	14.7297854702492	NA	NA	NA	12.8823282188799	NA	NA	11.6993823111125	12.621506277187	12.7195337082084	15.7353533572888	14.8585011517766	15.2567551109593	11.5280613226867	NA	11.8620165823625	NA	NA	NA	NA	NA	NA	NA
DCLK1_S337	19.2526786880803	18.1876521681439	19.1202175310565	17.9087265346479	19.8908546865177	18.4366387234111	17.7219149853686	20.0750348573919	17.6282320666855	18.8618772554541	19.9048545588551	19.7163225663666	17.7995449929383	19.2292478946715	19.5452227040156	17.6281698367453	19.824588535435	18.7667710254805	19.1166885634048	19.9788638045977	19.1378328375774	NA	NA	13.5417174654418	NA	NA	NA	NA	NA	NA	NA	NA	NA	NA	NA	NA	NA	NA	NA	NA	NA	NA	18.7440708788611	16.9035185205329	16.6401605602832	18.8850858854764	17.8368920315881	19.0090163465351	16.9385136943661
DCLK1_S332	18.4332597465328	19.1153390356873	18.4854556018316	18.5770901774502	19.0476321523571	NA	18.4475785351141	19.286301642163	17.6282320666855	NA	19.1761432575957	18.5557493390095	18.5060923408608	17.9553888606729	17.7594496106847	18.4303239086722	19.1877231485763	18.5562093611123	17.4786867203868	19.1346435169109	17.647072246202	NA	NA	NA	NA	NA	NA	NA	NA	NA	NA	NA	NA	NA	NA	NA	NA	NA	NA	NA	NA	NA	16.8250870236841	NA	16.6401605602832	17.0200066344897	16.7008493098141	17.1294073134118	16.9385136943661
DCLK1_S352	21.0319527391437	18.6577736684644	20.5135324560964	20.7289697480775	18.8545693284809	19.4103421916393	20.8339954106866	18.6773622520467	19.1247222699095	19.8392627245403	18.7658237970659	20.631200301887	20.9346576587175	18.6857474271455	20.5598297745205	21.0508409843099	20.2385863848427	19.3173526411388	20.4948376559571	18.7690692461344	20.5367467664254	NA	NA	NA	NA	NA	NA	NA	NA	NA	NA	NA	NA	NA	NA	NA	NA	NA	NA	NA	NA	NA	16.8755837611832	15.9919433749364	16.6661322311132	16.726647252919	15.7365782237118	NA	16.7859474700446
DCLK1_T336	NA	NA	NA	NA	NA	NA	NA	NA	NA	17.024146135059	NA	17.7627434551694	NA	NA	17.1925228760728	NA	NA	17.75955614853	NA	16.0056991693319	NA	NA	NA	13.5417174654418	NA	NA	NA	NA	NA	NA	NA	NA	NA	NA	NA	NA	NA	NA	NA	NA	NA	NA	18.7440708788611	16.9035185205329	NA	18.4289914488464	16.9816034194333	18.5574937218841	NA
DCLK1_S330	19.1265462032389	18.0478268988126	18.9474731882762	17.1575239996329	19.6419165128874	18.4366387234111	17.1261409207368	19.8425853112987	NA	18.3942602479141	19.788374415475	18.948762378336	17.1537549497166	19.5665258072122	18.5971296320692	17.2177621730905	19.6842484847875	17.2996626366646	18.4480827095908	19.728011296899	18.5091234327902	NA	NA	NA	NA	NA	NA	NA	NA	NA	NA	NA	NA	NA	NA	NA	NA	NA	NA	NA	NA	NA	NA	NA	NA	NA	NA	NA	NA
DCLK1_S307	19.0885197645609	NA	19.1833617333723	18.7087119683382	17.6359432482614	19.0261636645422	18.726749971208	17.6141825936132	18.9795971947205	18.9792124205985	NA	18.9578153057979	18.628503695289	NA	18.5470642820545	18.5651812524794	NA	18.9510013825299	18.5555535387265	17.6152952046574	18.9567408445135	NA	NA	NA	NA	NA	NA	NA	NA	NA	NA	NA	NA	NA	NA	NA	NA	NA	NA	NA	NA	NA	NA	NA	NA	15.5013516094156	NA	NA	NA
DCLK1_T324	15.5878893383924	15.9361777734997	13.9130187224755	NA	NA	NA	NA	NA	NA	NA	NA	NA	15.3618821560428	NA	NA	NA	NA	NA	15.6431969459802	NA	NA	NA	NA	NA	NA	NA	NA	15.285915722753	NA	NA	NA	NA	NA	NA	NA	NA	NA	NA	NA	15.6073248995293	NA	NA	NA	NA	NA	NA	NA	NA	NA
DCLK1_S323	15.5878893383924	15.9361777734997	13.9130187224755	NA	NA	NA	NA	NA	NA	NA	NA	NA	15.3618821560428	NA	NA	NA	NA	NA	15.6431969459802	NA	NA	NA	NA	NA	NA	NA	NA	15.285915722753	NA	NA	NA	NA	NA	NA	NA	NA	NA	NA	NA	15.6073248995293	NA	NA	NA	NA	NA	NA	NA	NA	NA
DCLK1_S32	21.3682061597716	20.2811352904392	21.2099060931765	21.6591531835418	20.5985499819689	21.3895783625271	21.4246699277203	20.4156532346868	21.2649953132486	21.6421284953274	20.6378458162004	21.4264355083715	21.4538102502175	20.339517121798	21.1725504033694	21.5324108292952	20.6088894608872	21.357028248433	21.3294729075316	20.2028861587988	21.0513027768132	15.4050283687023	15.2970407789643	15.4983408541839	16.2090653886413	15.1888873177327	16.0276394103327	15.7245134748158	15.0544104056858	15.8082416080067	15.3915305536164	15.0475179336249	NA	16.0044496144038	15.3916787870589	15.8157597105396	15.9905220090146	15.4408244021428	15.8994912777704	15.8074127971101	14.9749936203119	15.6675604665707	19.5689810426826	18.7950016929596	19.5978974502186	19.7260390913771	18.6009874316438	19.5875165809636	19.8224221469645
DCLK1_S2	17.0302427310757	18.2412387555511	17.5952123119283	17.676870810313	18.5682205430933	17.4098545885269	17.8566488182207	18.6608220739906	17.8421192333644	17.0298681612881	18.2499062674079	17.6700688210779	17.3812487839617	17.7440993807099	17.7912983275369	17.3597682073595	18.1124992228974	17.641973161075	17.8647080799228	18.6132444793755	17.5887606831862	NA	NA	12.1654243184797	NA	NA	NA	NA	NA	11.8817445841489	NA	12.3909125868497	NA	NA	12.3475912734238	NA	NA	NA	NA	12.0822417450058	NA	11.9432478900939	14.3361606189641	14.6879481545751	14.3297080427483	14.3776381482465	13.5431273531705	14.7529263258442	14.4539246052023
DCLK1_S77	12.4571501789257	11.8557025286561	12.0516312984837	NA	12.228872350125	12.0514593662778	12.4559301760809	NA	12.0620824307574	NA	12.2622846588344	12.4755019414367	13.4926376891822	NA	12.5128680343992	12.3747915919298	NA	12.1971345234383	12.2460462197426	NA	11.9664337497415	NA	NA	NA	NA	NA	NA	NA	NA	NA	NA	NA	NA	NA	NA	NA	NA	NA	NA	NA	NA	NA	NA	NA	NA	NA	NA	NA	NA
ANKRD28_S1011	20.40619071029	19.5098468361443	20.0562021933231	NA	19.137377636988	19.7755276814125	20.4396569403691	NA	19.2552003032074	20.1602601460567	18.2783076255156	20.234903115742	19.3476267725249	19.0848449343918	19.3293515176372	19.5628831432704	19.0198593993458	19.2801694008891	20.5506870347851	NA	19.5080182167339	19.9160727143475	18.5264057051378	18.7590001915264	NA	17.9134502249089	19.3676867548405	NA	17.6260594912864	18.5055209031571	20.1007411350117	19.465772576593	NA	NA	18.0520724545833	NA	20.6613827516394	19.057619046627	19.0760347134507	18.4768438773965	17.3557749492249	18.5169338529462	19.7104728993822	19.0366782623239	19.2402697898255	19.511026500016	18.899594976202	19.1194982200914	19.4296023963078
ARHGEF11_S556	18.2112926945741	16.8023086535633	18.0122340891537	20.2925551356947	19.1531746470012	20.1950591338008	18.9316591006626	17.9697580719785	18.5873882006894	18.7867637162681	17.5354041010161	18.5186950346637	20.0753088424283	18.7867295926514	19.7106350598788	19.8578400900743	18.5927115108784	19.6765421785599	19.6632353494762	18.6941078565483	19.6820727042409	16.8096267512518	15.8711462032834	16.3956542911685	19.3882315945169	18.0909748731942	19.3472802157215	17.3686735463806	15.7192961957776	17.3281213287367	18.7554449411755	16.5131935763436	NA	18.9151721410496	17.5711106355877	18.8027287830009	19.1652597859363	17.860777426181	19.4586833615782	18.0594678717673	16.9252244792994	18.1557700388745	17.1262047402835	15.883539280908	16.5267801710079	20.2073925949868	18.8866620315474	19.5501865175132	17.440970927237
ARHGEF11_S1155	18.1517967828749	17.7031146518305	17.8193327178277	17.6843278997678	17.4617381174885	17.7022856810427	17.8672544025271	17.2191975762715	17.7739559706099	17.6872761442093	17.577575047911	17.8502251960303	18.2190780377055	17.4859560474811	17.7126595164736	18.2436257593275	17.3060559903964	17.6246882751445	18.1107470740643	17.4800314642245	17.9322061998237	17.3031655357434	17.1039514018527	17.2198237854723	17.7039120495229	16.8235413125873	17.1154236206644	17.5047064643753	17.2684372714335	17.2864573404289	17.2419165532988	17.1576763099012	NA	17.595273037138	16.6259600634875	17.1355997638665	17.2704274963769	16.9420540116602	17.115271506214	17.4648982113573	17.1124340509183	16.9639296542525	18.122346057248	17.7377521690038	17.5398379489196	17.9362425079786	17.3888369121173	17.5497259773631	18.2576120727487
ARHGEF11_S1480	16.9750268830583	17.2604047229586	16.4406580878698	18.2891263659892	15.2344616628662	16.5693440971276	NA	16.7626188018146	NA	17.344578724503	NA	17.2357632258757	17.4579673272079	15.1434763946475	NA	16.696259637719	NA	16.7763929168057	18.0790100258808	15.5800632141987	17.3366273247505	NA	NA	NA	15.7302725236339	NA	15.6888019861391	15.0780292752813	14.7227688415137	15.9428784845396	16.3337945533909	NA	NA	14.941432321838	NA	16.0606083118277	13.1989244002613	NA	14.4398245060885	15.5702081757872	NA	16.2179960626307	16.8703432229638	16.6291945338155	NA	17.566005029636	15.2690292453589	14.3233320538387	17.8909282810064
ARHGEF11_S1295	18.7484024476367	19.7918194489431	19.6455938353555	19.3123368376619	19.8198306909313	18.6830716858574	19.5818508024945	19.8777838775178	19.1980277916243	18.9372896269058	19.7153016585289	19.3849993664103	19.4809962189476	19.9169904463863	19.5906848344152	18.3380800021859	19.7852325040576	19.2398603475769	19.6998984109365	19.6597481900154	19.5253824863423	18.5281604999533	19.0098508418489	18.8507170829421	17.7718374560381	18.6757841324179	18.5516644817746	17.6835435793131	19.2616636390944	18.3545264144558	17.3276086101342	19.1470413321234	NA	18.2594278302142	19.110729764446	17.784319177447	17.8827165744936	18.4734369149807	17.8437273958852	18.7666781725762	18.3911997722426	17.918038736798	19.336276149546	19.780545067877	18.7778253373173	19.0989583728683	19.6040640785252	19.0968338287094	19.4952509280733
ARHGEF11_S1458	17.5650071010948	16.8896453249827	17.4931023345033	NA	NA	NA	17.7702910063725	16.9947983643643	17.6295462733668	17.5388176779677	16.8588787268767	17.5290902146347	17.8214115336145	16.8029371772536	17.4339380806453	17.4099552612738	NA	17.1058254397302	17.7164682409339	NA	17.6508942201537	16.8772615782697	16.320521983592	NA	NA	NA	16.4519741780298	17.0140938632533	NA	NA	16.5185612514566	16.4275424066201	NA	16.7568967519375	NA	16.7655913038205	16.1972451041146	NA	NA	NA	NA	17.1142144570596	17.5707579036951	16.8514392094706	17.3628141644889	17.228877646533	NA	17.1297489697066	17.8514588321554
ARHGEF11_S255	17.1998947954312	17.4312472373503	19.3070138902092	18.910120433493	16.7540648764019	17.4349225912924	17.3227947108487	20.2671385554256	16.2178281924914	17.5105781578207	17.0232904502748	19.2343393016132	18.9687609860007	17.0112072725526	19.3331498256253	16.4443292703977	NA	NA	17.3169463865123	20.2838033717458	NA	17.6067641356522	18.6612596570086	15.4031256348218	NA	15.4691530329256	15.0711023545994	NA	NA	16.5693561584765	NA	NA	16.6363552371212	15.7196469710616	16.031919146147	NA	15.3953023124121	16.2445953326826	NA	NA	18.2064125504173	14.9732406695731	16.5618516153261	19.5800012703249	17.2574710294367	17.1959281385788	16.9967608523091	16.7845386658517	17.8088959533859
ARHGEF11_T254	17.1998947954312	17.4312472373503	19.2935706289634	16.2900426836742	16.7540648764019	17.4349225912924	19.2771967550976	NA	16.2178281924914	18.7543088633855	17.0232904502748	16.7969332881182	18.9687609860007	17.0112072725526	16.9336396307031	16.4443292703977	NA	NA	19.1986180325888	18.183314396479	NA	17.6067641356522	15.9951109671925	17.817768601869	17.1899137259184	15.4691530329256	17.1747601905924	17.7545182577764	18.5974335688835	16.5693561584765	NA	NA	16.6363552371212	15.7196469710616	16.031919146147	17.0016330575873	15.3953023124121	16.2445953326826	16.5402788626496	17.5678262100797	18.2064125504173	17.5167307430124	18.8852881412645	17.1700179634831	17.2574710294367	17.1959281385788	16.9967608523091	16.7845386658517	17.8088959533859
ARHGEF11_S635	17.0514340937616	17.5831860940297	16.9824710549174	15.7418192359907	15.2230703696786	15.4505823306447	NA	17.4294066599547	14.7826364805457	16.9853947375596	14.9285770178124	15.1818454665101	17.4497102602819	13.8019580558295	15.3357091554069	16.9934261009166	15.4420695147156	17.4609268510199	17.2077793894874	17.584166447921	15.2217483340261	NA	NA	17.4092307050393	17.8685908259031	18.1920043052176	NA	17.9614364980497	15.9011333657981	17.9330206343499	18.3603817121674	15.7366053857922	NA	15.5539808712162	18.3828641347649	17.7742592611129	18.3640241575949	16.122984188784	16.4416473159846	NA	15.9844583219876	16.0031374056335	16.5447805760312	17.1045419679126	16.5424229291444	16.8613500245745	17.3444888176965	14.2304912152593	NA
ARHGEF11_T41	16.3061336883907	17.0872068151125	16.6599750476957	16.3367729678925	17.3739728784818	15.9805893493136	16.2865798257734	17.2494507902831	17.0871599483565	NA	16.7967667719821	15.9149824898136	15.8963605400119	16.8964462040806	16.3120885537609	16.0674940249861	16.8788156488113	15.8301778699689	15.9932613077651	NA	16.0702228963109	NA	NA	NA	NA	15.9017258221241	15.4762121635175	15.6195778345951	NA	15.0487016583842	NA	NA	NA	14.604720598115	NA	15.4935832445225	15.4289530243403	NA	15.3518119707277	15.5642376895704	NA	NA	16.5874050057024	16.6070972942499	16.0421989750993	NA	16.5264673154072	16.6055120375551	NA
ARHGEF11_S27	13.6889652831878	NA	NA	15.2496154546102	15.7373880395215	14.4548205600861	12.1038369886583	15.3488683861316	15.0029860686238	NA	14.7106501742268	15.1449075928624	14.0283380632735	NA	14.6916274492861	14.0445570506452	14.0931658069802	NA	14.4274289586818	NA	14.7532019747799	NA	NA	NA	NA	NA	NA	NA	NA	13.8608880913702	NA	NA	NA	NA	NA	NA	NA	NA	NA	NA	NA	NA	15.0238668616493	14.9092791350921	11.878227278517	14.7817771511524	14.7445581925011	14.5145596711672	NA
ARHGEF11_S614	NA	NA	NA	17.5924705996654	17.4720205254244	NA	17.3805919595612	17.4468828855008	17.3424871494644	NA	NA	17.4046644924282	NA	NA	NA	NA	15.6399755554483	NA	NA	NA	NA	NA	NA	17.6929352244646	NA	NA	16.9073189251042	NA	17.3109302742793	NA	NA	16.9525014862886	NA	NA	NA	NA	NA	15.848371794977	17.0417880723066	17.058623756924	16.4082267227558	16.951355891299	17.4523175556998	16.3876567766759	NA	16.5926378207349	NA	17.7951636626072	17.5048761656252
ARHGEF11_T672	15.9274639972965	16.2266933735509	15.8707698827738	NA	17.793573032166	16.3654757706627	15.7540612325738	17.8980161431688	16.6799142401964	NA	18.2204431610709	16.4890238123132	NA	17.954145933537	16.6994839769086	16.1980986621141	18.4349646762144	17.0290398943644	NA	17.7364561549643	15.8429832450236	NA	NA	NA	16.1659251970015	16.9198231970364	14.6488204026035	NA	16.3428806307136	NA	NA	NA	NA	NA	16.1597753225132	NA	NA	16.9376134595825	15.4245384690686	NA	17.0858071862746	14.5125763854713	NA	17.2731103170998	16.2519648133489	NA	NA	16.0411710723765	NA
ARHGEF11_T668	15.9274639972965	16.2266933735509	15.8707698827738	NA	17.793573032166	16.3654757706627	15.7540612325738	17.8980161431688	16.6799142401964	NA	18.2204431610709	16.4890238123132	NA	17.954145933537	16.6994839769086	16.1980986621141	18.4349646762144	17.0290398943644	NA	17.7364561549643	15.8429832450236	NA	NA	NA	16.1659251970015	16.9198231970364	14.6488204026035	NA	16.3428806307136	NA	NA	NA	NA	NA	16.1597753225132	NA	NA	16.9376134595825	15.4245384690686	NA	17.0858071862746	14.5125763854713	NA	17.2731103170998	16.2519648133489	NA	NA	16.0411710723765	NA
ARHGEF11_S271	17.0189691982774	17.2468056454531	17.277875864347	16.8522974472505	17.2408725251611	17.0563185822125	16.6647642649769	16.5176489099123	17.2682515270934	16.5849274446273	17.0285068252385	17.1590041452526	17.0412052128659	17.1264675129931	17.4690522846568	17.2074437603331	14.6874443061295	17.4014855214148	16.9194637903109	16.9053827161415	17.3774626126513	16.0279604688999	16.0385561462273	NA	16.0200565518747	16.2147964862835	16.4325829356202	16.0807318715772	NA	16.4895826872348	15.7116804426488	16.1101292817692	NA	NA	NA	16.2427951882352	NA	16.2446874819825	16.653182117529	NA	16.1500936409734	16.7175664989399	16.5289802223293	16.7680354731872	16.9574501738907	16.6260886772679	17.0418975628691	16.645464138381	16.4672522343837
PRORP_T111	18.2507073102587	19.1420203419829	18.4651798575782	18.3606835777491	19.322461701753	NA	18.432922662109	NA	NA	18.4163837410559	18.7005936789512	18.4509147432337	18.6099811577074	NA	NA	18.4359168228459	NA	18.3216895768589	18.576948642841	NA	NA	18.4449998840629	18.7149839947731	NA	NA	NA	NA	17.9138778626017	NA	18.7174485984548	NA	19.4684785027801	NA	17.9126478109378	NA	18.6152709149372	NA	18.773995042891	18.6286823240334	18.3040209168776	NA	18.5301760546443	18.8780290727088	NA	18.315125965809	18.2676423276517	19.1902866969306	18.7187251933596	18.9320274131888
PRORP_S453	NA	NA	NA	NA	NA	NA	13.0375625212377	15.75572959154	13.5480866189562	NA	NA	NA	NA	12.0318890867201	NA	NA	NA	NA	16.1961980260797	NA	15.614146058242	NA	NA	NA	NA	NA	NA	NA	NA	NA	NA	NA	NA	NA	14.7392375952453	NA	13.0537953868287	NA	NA	NA	NA	NA	14.1368953844173	16.03429331359	16.9122947620863	15.4092879175208	NA	13.7728664201588	12.9289764678628
CHUK_S576	NA	NA	NA	NA	NA	NA	NA	NA	NA	NA	NA	NA	NA	NA	NA	NA	NA	NA	NA	NA	NA	NA	NA	NA	NA	NA	NA	NA	NA	12.6185071717683	NA	NA	NA	NA	13.4491615974044	13.0195767657072	NA	NA	NA	12.2139815830305	12.9928469280787	13.5444093120448	NA	NA	NA	NA	NA	NA	NA
LSM1_S123	NA	NA	NA	NA	NA	NA	NA	NA	NA	NA	NA	NA	NA	13.6285739259515	NA	14.7774730430402	NA	NA	15.1497452394705	NA	NA	15.5022112515535	14.8538112275778	15.6458749958839	15.7089174742223	15.545544307387	16.2836167730385	14.949718105378	15.8277932598181	NA	15.6991220419837	16.1212305537869	NA	15.5561685427839	16.1677070589457	16.1122425284187	16.2410119912918	16.1547136284748	NA	16.0726891899761	NA	15.8056577915342	NA	NA	NA	NA	NA	14.8060229453825	NA
TBX3_S438	NA	NA	16.0206001537411	NA	NA	15.8990707999901	NA	NA	NA	14.8566858522697	15.5009626100277	15.775449276465	NA	NA	15.7203672001846	14.8534793440977	NA	15.9260453590633	14.843361675868	NA	15.4750599460864	18.2715707780124	17.6410421057875	19.172214624135	18.0809050625215	18.0402770829912	19.0145378664366	18.6098758456652	18.3951790164216	18.9874820999506	18.6499934541363	18.0652465868892	NA	18.4096885090497	18.0833081779587	18.7286255141812	19.0666872841355	17.8754008369641	19.3301876317907	18.0840833301547	17.9468537550675	18.6470864219341	15.9668115075082	NA	NA	NA	NA	NA	NA
TBX3_S432	NA	14.6231756891833	14.5414335812655	NA	13.7470046087432	13.7558969115936	NA	NA	NA	NA	NA	13.6684838100814	NA	NA	NA	NA	NA	NA	NA	NA	NA	15.5151763605606	NA	17.6561251418264	16.1166696861983	16.4053545500206	NA	16.0037373922207	16.7880906203229	16.4549660935865	NA	NA	NA	15.8245827930552	NA	16.3337645188682	16.5287892303396	16.1647092648483	17.0695566810857	NA	NA	NA	NA	NA	NA	NA	NA	NA	13.4961230310328
TBX3_S409	13.4774081774217	13.7757546061634	14.4652936648841	14.4740167034626	14.0809649768736	14.0586400681623	13.4846940221961	14.1911140779237	13.9872039488131	NA	NA	14.5699311855309	NA	NA	14.2598370743434	NA	NA	14.3604159555029	13.2894934006649	NA	13.732260167664	16.0366439882002	14.0801713980307	18.0071737772811	16.129711434694	15.0637330673805	17.2264532905324	15.2935654846938	16.3777554177579	16.5787209096311	16.0256877728846	15.9753297661684	NA	15.7848361714779	15.8183424125163	16.9029163887519	16.8800557367606	14.7284175695582	17.8855753708316	16.1571148918756	15.8326614882848	16.6160895861587	14.453250471484	NA	NA	14.1607856242649	NA	15.3912711890063	14.8426636906382
TBX3_S707	13.5345997421842	NA	15.5859252137134	NA	13.4940846274148	15.7409993337043	14.4927482727292	13.4665673833259	NA	NA	NA	15.6224982490842	13.5173657414351	NA	15.3459526526298	NA	NA	15.9768168250559	13.3610807190851	NA	15.1561720016279	15.7792463753733	17.4408449786355	19.3993275033648	18.3805409641508	17.7183562043235	19.4219814662758	19.0440491586601	17.8613218897204	19.4419042162826	19.2746427178782	17.4983517774002	NA	19.295698081332	17.762864782312	19.275673061333	19.7116080777709	17.5966769389735	19.8056303665433	18.6342196225975	17.3877843616826	19.0028959015805	16.6316237804807	NA	16.0651707135823	16.4527795286969	NA	15.7365238168369	16.2393715941285
TBX3_S456	15.2389533919699	16.2639229460359	15.8388307202391	NA	15.4715821839477	15.7780458958918	15.0719427576839	15.5280593977826	15.6961363717623	NA	16.1224989220071	15.326154849421	15.2818296195825	15.9425748712905	15.7671249769449	15.028363177793	15.8181887023176	15.9461929613192	NA	NA	15.9982058892323	19.7946257916863	19.4727998907853	18.7719961158942	19.3257203718289	19.6542996686087	19.2845169501074	19.8968652796663	19.5616567408593	19.8329839194912	19.8111841530964	19.5736991510411	19.6099126886511	19.7468582250122	19.4571381554206	19.4191580713682	19.9408194207677	19.6777843532208	19.3224864623571	18.9874047380759	19.8948473019485	19.3059560935765	16.4115723321428	16.5678591930868	16.3245845923052	16.5014210347094	16.3142589974417	NA	16.0791041521857
[truncated: 17,364 more rows]
[truncated: 14 more columns]
