# Supplementary material for: PAK1 activation drives divergent resistance mechanisms to aromatase inhibition and tamoxifen in a luminal: A breast cancer model
Source: Mol Oncol. 2026 Jun 5:10.1002/1878-0261.70286. Online ahead of print. doi: 10.1002/1878-0261.70286 (PMC13399542; doi:10.1002/1878-0261.70286)
Supplement: Supplementary file 10 — Data S9. Kinase activities of EGF stimulated MCF7 parental, long‐term estrogen deprived (LTED) and tamoxifen resistant (TAMR) cells compared to unstimulated cells. [file MOL2-9999-0-s004.csv]

,"LTED_2","LTED_5","LTED_10","LTED_30","LTED_60","LTED_120","TAMR_2","TAMR_5","TAMR_10","TAMR_30","TAMR_60","TAMR_120","parental_2","parental_5","parental_10","parental_30","parental_60","parental_120"
ABL1	0.102137571366292	1.22506954321649	0.258769118228674	0.89388115368687	0.495070897281697	1.37718462221301	1.14598138128526	1.55877841653064	-0.385593724339952	0.572867268881904	0.283258178338758	-0.468392127931479	2.03554857701262	0.729509092034045	-0.190164573685861	0.484330100287601	0.665264266886023	0.187916326150218
AKT1	3.26709106230103	8.66008267145183	7.77118477535238	6.56811425203542	5.77460903088497	2.29589498019227	4.89341283095558	5.34635743077645	7.46841722127453	6.80236381026204	6.16931142347111	3.4257151471538	5.74396009984107	9.17177250495533	8.88364373251147	5.63614277177921	5.03979395624001	3.61371502605748
AKT2	2.56237074572034	3.22386561803874	3.80839257440901	3.48699611433916	3.72546253633318	2.34521469163335	-0.284724280662294	2.80236234179874	2.65536757381195	3.00616918677503	2.83988715742293	2.06804743070296	4.61992690278315	5.38350701330161	4.52488986283426	4.38605841993946	4.40042595925197	2.4265578717903
AKT3	0.305185934356216	0.874639534946001	1.93164606222841	1.22513507347173	1.9125643099693	0.14027242883824	0.353212266691767	0.140037203381693	1.33364611594657	0.841286788743482	1.13423726474197	1.39663732941712	1.33137972728988	1.80175599020768	3.06981488557577	1.88028800940937	-0.398781259705978	1.06052260700951
ARAF	6.44751387752469	7.03610029625148	5.03414686794363	3.40450326929957	4.05180299719044	1.7544779344491	3.81617817286009	5.46160155573522	6.42105210312012	4.44586013754286	4.90293612478812	3.58893580823998	5.03744608547157	4.41055819998002	1.58626805008743	0.755058022002883	0.299987836868849	-0.0205548047562328
ATM	-1.53703863317797	-1.18136136002064	-0.787663231711765	-0.752930266900353	-2.45311109873052	-2.91311137189284	0.893140568768905	0.506773980463923	0.151252259507948	-1.17356850814212	-0.141410999257472	0.446391003297739	-2.55007867334582	-2.05597937005871	-1.77268148441732	-2.67867144892293	-0.804955337015061	-0.614769000295912
ATR	0.228172905527124	-0.828957627819197	-1.13757280454297	-0.0115606749772304	0.808516683635064	0.948702782673688	0.880828071522202	-0.0775627122556741	0.332588448387374	0.679637108404912	0.969435709293617	0.689705542715138	0.305025655163746	0.3224659343516	0.0574229309052629	0.0685460786521057	0.31750051751562	-0.28723335239677
AURKA	1.01652229206266	1.08170130184016	1.73648239974209	1.08391854883259	0.718507086646496	0.967124626198581	1.92900499878799	2.2764552417749	3.18646621452155	2.97770978835036	2.25831526877772	1.34309006027514	3.05807430149513	1.68275501811357	3.17941080722318	2.14323329398047	1.69546451120148	1.73959384192061
AURKB	2.25991314534491	2.69991857045023	2.01603330397806	2.18579604418417	2.21660385450083	1.01000855237028	1.60067341111249	2.44057233255419	2.10265512579545	1.6741577161186	0.8926946700075	-0.151935594403107	2.42374142279271	2.38350077334173	1.82820348801123	1.81006485565611	2.54137930294802	2.30460738896151
BRAF	5.95215233601885	6.93555171633468	5.50923228496661	4.23132348767485	4.56643789903823	2.80248853135374	2.63539499055322	5.22768667244238	6.91003970068756	4.73739505804032	4.81141444111452	3.02560866181716	7.25983831112666	7.58391511203134	6.04158991798712	5.80740497293085	4.23641007898143	4.1605321717195
BUB1	-0.0932496535936538	-0.371636761968457	-2.13926308924885	-1.61941051030709	-1.97040188537338	-1.37240947561188	2.52587442127576	-0.181766604578767	0.554409493880756	-0.103220180705656	0.21370202351385	0.00206719824115229	-0.221470667953578	0.884201577206746	1.25028380667009	1.54264349896972	1.22500545497418	1.2316519922463
CAMK2A	-1.35952763237006	-1.02267510511106	-0.878385724760934	0.363785422876027	-0.69386365864548	0.296692056437428	0.853134786305024	2.14630579452483	-0.0608263217719292	1.47341790021508	0.731389264801365	0.94933698292925	0.00221430543467492	-1.04750581718773	-1.12016546683925	-0.96678390800894	-1.28155398765867	-0.127716074397816
CAMK2B	-1.38524671921142	-1.4241399698655	-0.07880805714011	-0.227631620467663	0.227007539783878	-0.751974509047932	1.59766169911161	2.5145358142987	0.368058511425523	0.64618356012791	-0.230478412814077	-0.967877382163521	0.0445988626089182	0.118263640537092	-0.47450317346552	0.160842349285244	-0.382647556046291	-0.273421910435241
CAMK2D	-0.668878392274118	-0.897458438262555	-0.803516143411804	-0.855043224012033	-1.12386071485752	-0.551370435925392	1.24782680653824	1.92510582023922	-1.37669230187157	-0.469032726890483	-0.84882464645583	-2.23378853938117	-0.0360620089370719	-1.54597349852864	-1.81576097526882	-1.38602978836228	-2.04432445803436	-1.70954045488879
CAMK2G	-1.70728898088729	-1.88564624011413	-0.875114326684245	-1.26507083625118	-1.15031056826764	-1.06369436430177	0.522192657218196	1.49066166558421	-0.316607742670126	-0.0255202016257571	-0.520848143256049	-0.951527533448281	-1.40141444909891	-0.547948021729554	-1.10221906030708	-0.93995099610798	-1.30750502156609	-0.970532724688023
CAMK4	-0.414188660088731	-0.628696352206237	-0.231387160870576	-0.564165857723335	-0.337691953224147	-0.3064456328757	2.81212573059419	3.51636030419241	0.833397363430372	1.43203572655464	0.0150050018446473	-0.0954857013216902	-0.310782769184807	-0.233347335140868	-1.15053473092036	-0.542413605840754	-2.27870378642276	-1.17068006978857
CCNA2	-1.2950990357064	-0.965957582363456	-1.04782573051152	-0.461871330392284	-1.47031831988288	-0.47754777762512	-1.52167620809195	-2.31116476469335	-0.994360697861804	-1.83340777390889	-0.725275304348839	-0.979088963978361	-0.703702020723891	-1.39630766296099	0.300110244550061	-0.784712544453866	0.176885833248198	1.05290558633129
CCNB1	-0.759618456043786	-1.55837261852506	-0.312430632244519	-1.20522461095653	-0.380239698976876	0.843817922700845	-0.764701827388132	-0.961865532704965	-1.25634083194992	-1.78739132189866	-1.14413580276637	-0.849734680433841	0.818714932315633	-0.966799479278753	-2.00561329984516	-1.05480231555639	0.640449964142976	-0.298673605469684
CCND1	-0.56976233254658	0.602811904081032	0.537779727696586	0.0989955391666242	0.710739553483274	1.55312775224139	0.342520090386902	NA	-1.6492400959029	-0.915570801752625	0.810664727904659	-0.055914943504232	-1.07680503399153	-0.537608080032405	-0.505732528150669	-0.990906001788104	2.23428078931525	2.81839506241956
CCNE2	0.0462341129395969	0.408962067519775	1.19446759734082	0.507772507863738	1.77737496083995	1.06913578977799	0.892773438645361	0.0666487797364524	-0.176337565698877	0.287732082415866	0.56079588470979	0.29008418183418	0.181112114475355	0.236953292750299	-0.184196843087858	0.0763985145419902	0.788777126938032	0.0779226012492921
CDC7	-1.66247607893835	-1.34972039828814	-1.1719877917145	-1.25459249867976	-1.29808066235661	0.83683368449365	-1.99058400921973	-1.79549657807415	-1.4483550744868	-1.49794500923399	-1.86609262037588	-1.22509857042191	-0.476229564919838	-1.07184184000146	-1.32353731021449	-1.43068001308453	0.10885407424607	0.572772936790055
CDK1	0.885718681813711	0.295501324248723	0.509735154130052	0.441860607091299	-0.643655754411113	0.51386534972924	-0.405864709666663	-2.4702521342841	-0.458730949811789	-1.18697563010121	-1.11472315248388	-1.16303180117953	0.396964858146621	-0.959187277745395	-1.00156912089816	-1.66472471556355	-0.0787586351535419	0.539375793418168
CDK10	-0.00256620099083238	-0.65973060349168	-0.883745209165149	-0.40308779215047	-0.989595200812318	0.0458845154541631	0.581747624987702	0.322570976385851	0.0215370339530403	0.890201514059967	0.154951200281935	0.365222492480257	0.284411338695027	-0.220331380476288	-1.02056809849066	-0.661516559649925	0.592101849188398	0.904235197504539
CDK11B	-0.170407848020255	-0.521311332644348	-0.640459581966321	-0.410626251353512	-0.905658733805231	0.0679982987258376	0.581747624987702	0.322570976385851	0.0215370339530403	0.890201514059967	0.154951200281935	0.365222492480257	-0.268856326523416	-0.368536199595097	-1.02771450190964	-0.89227088734784	0.51927464826902	0.873655711308744
CDK12	-0.71228317112114	-0.171466817145472	-0.532091027875594	-0.247319789272802	-0.58941122968025	0.881228802683087	0.520577245746254	-0.255303438712527	-0.45779720024728	0.410343336612358	-0.148515991249349	0.274373361338486	-0.686755078852551	-0.283714275047607	-1.29092913175671	-0.496202059695594	0.729942496564653	0.769137362704585
CDK13	-0.00256620099083238	-0.65973060349168	-0.883745209165149	-0.40308779215047	-0.989595200812318	0.0458845154541631	0.581747624987702	0.322570976385851	0.0215370339530403	0.890201514059967	0.154951200281935	0.365222492480257	0.284411338695027	-0.220331380476288	-1.02056809849066	-0.661516559649925	0.592101849188398	0.904235197504539
CDK16	-0.183187907792124	-0.693201023103683	-0.993611723701346	-0.443630787142316	-1.17773605140659	0.0712396964590629	0.0724264514567097	-0.186825616587627	-0.0824245513878725	0.594681717894262	-0.0268245315213875	0.169921146614049	0.254196885571879	-0.236665428993931	-0.87074862370215	-0.694642595875335	0.31964309363388	0.258967732772422
CDK17	-0.154107688351476	-0.772581089809819	-1.07441725485411	-0.760873316028894	-1.05035913779906	0.0351090124237297	0.219612204187412	0.70726817334108	-0.0107871994048606	0.562154390608769	-0.112656991486755	0.293469423898857	0.7976628034506	-0.619747207649451	-1.27009250638888	-0.635858496565705	0.661077715245117	1.09692786574519
CDK18	-0.160922306728524	-0.705699018211535	-0.904785822328469	-0.347492063929458	-0.984116558778458	0.295584945341455	0.456995350857778	0.249138001156555	-0.504532461543571	0.947296712746331	0.263984280051883	0.386584949386737	0.00729904806164806	-0.276021971693915	-1.18613482704221	-0.831865649529815	0.3791505446526	0.923444280813552
CDK19	-0.00256620099083238	-0.65973060349168	-0.883745209165149	-0.40308779215047	-0.989595200812318	0.0458845154541631	0.581747624987702	0.322570976385851	0.0215370339530403	0.890201514059967	0.154951200281935	0.365222492480257	0.284411338695027	-0.220331380476288	-1.02056809849066	-0.661516559649925	0.592101849188398	0.904235197504539
CDK2	-0.627058518319787	-1.63242373311493	-1.29683596391389	-1.22669733196588	-1.77655324108899	-0.055667358220331	-1.49855097282805	-3.00271908574788	-1.68348419399788	-2.15123064440731	-1.90734031133551	-2.54234614061122	-1.48728388398024	-1.87638968003387	-0.656610707843415	-2.53839630189896	-0.727012599753942	0.353583083819391
CDK20	-0.0206404319319008	-0.683348299073621	-0.814325182048663	-0.343155255504765	-0.789094085532188	0.311160997113003	0.668733848263211	0.24901205732931	0.0711237176016978	1.06147752510747	0.189078352912441	0.462311821808015	0.382584535623092	-0.26183607548068	-0.927314708277628	-0.578556389503573	0.757470234917835	0.992348701171377
CDK3	-0.18100005896358	-1.07400802354569	-0.74653589473968	-0.389391921799124	-0.323359578809672	0.280903385249017	1.08873801511936	0.201163818435763	-0.180686980360187	0.517943541505929	0.416129192250987	0.570991693271173	-0.0106213827676521	-1.27420791709876	-0.913416120191263	-0.732616170296201	0.537980567507781	0.818401746115836
CDK4	1.40335843390711	0.679647303662847	1.08319412551671	0.25072456975713	0.602025563308386	1.53903460224708	-0.810163436634438	-0.0636564353421052	-1.00343264003349	0.314636904401452	0.48073456489822	-0.142077316536169	-0.0622068947125294	0.0887698124157165	0.284123635924022	0.202309848141251	1.69083131852726	2.05755500936984
CDK5	1.32290201401164	1.6288317407972	1.00543669805054	1.43501323363386	-0.877941564729769	-0.327825497289021	-1.64758013024631	-0.814558502076264	-0.286485213704911	0.446529375107575	-0.141471633474714	-0.251902456624303	0.96056591666205	0.349000108823474	0.598868141265753	0.479949063523758	1.61450235062	0.827764237850136
CDK5R1	-0.166491269310477	0.161874067741372	-0.44586009891955	-0.241859938536515	-1.97350914377313	-1.92342058273548	0.000623198558927229	-1.80404569408989	-0.736724520717892	-1.27847100430461	-0.945694725468731	-1.43741322952095	0.471709444887074	-0.968448714057853	-1.29705983582749	-0.27927344155008	0.100959060330915	-1.71433333770272
CDK6	0.616477879086237	1.90068391397672	1.32358510150907	1.32969678288464	0.476324353858365	0.805091444131184	0.440300017967848	0.308203344273409	0.972984732770098	1.29899878159038	0.970305097256691	1.07395937716104	0.518483798390351	1.03972073599166	0.771839095855103	0.741425861318951	2.45600587162713	2.09911419999094
CDK7	0.0281329424878825	0.373675178659499	0.644648399208788	0.0709779906333808	-1.04470048540812	-0.288656236657398	-0.198002565323431	-0.252502456971226	-0.171566602712719	0.669142093492873	-0.645725090965559	0.186815104897459	-0.197853541765191	0.30322938385966	0.439958315187504	-0.161528556973391	0.330922252676063	1.11264600409971
CDK8	-0.441204453255953	-0.695881106798807	-1.08374356765134	-0.380442612327723	-0.79728268471082	-0.20903450342943	0.675026409021504	0.400869802874819	0.221329353851202	1.00436711655975	0.0944923013475043	0.261793852752389	-0.0430057267600848	-0.202475385777687	-1.08452699244298	-0.603644487284961	0.557637663759127	0.941946835496462
CDK9	-0.291571593925182	-0.904074359867541	-0.664581552496978	-1.10220506265122	-0.496396789282698	1.23919691550539	0.814753611023387	0.547364728489137	-0.570347306405908	0.469794392984782	-0.332740502091046	0.473173106437868	0.100149964467476	-0.239214542234794	-0.917784143787221	-0.815213025640168	0.984434480160006	1.66662775434245
CDKL5	-1.28049114563283	-0.942570656029828	-1.1976109857477	-0.608836898301304	-0.859073780173891	-1.10476279774439	-0.374100767743773	-0.0542617456466518	-0.49520728885311	-0.246318936481402	-0.197011024551145	-0.571569335286976	NA	-0.398024523007999	NA	-0.515193914439098	NA	-0.56204272168618
CHEK1	-1.77334504264485	-0.0459644697837802	0.828716635662775	0.0562822753855524	0.179652322929556	1.19632192419878	0.321077983453373	1.45913708935752	0.742286867122358	0.285449252409967	0.53981470408742	0.0163167744357643	-0.388329741333006	1.09011755028586	1.40713030146201	0.992730144988613	0.838784935217488	1.62538551502008
CHEK2	-0.208699334081132	0.10192386283948	0.278576068053813	0.638981316398575	-0.086452494607324	-1.48627436877534	-0.357247346707103	-0.960821759703918	-1.29198358900345	0.173764922878877	0.349134580976521	0.620573835728479	0.218566179871491	0.231200270143883	0.353675183928511	0.616741451313959	1.87431148551086	1.27879998567901
CHUK	3.51720266127264	3.55799831465941	1.81373477478203	1.99021728893172	0.956051834817575	0.615748526914947	1.61168777322301	2.97498510144233	2.08766509812445	2.78150872030534	1.39385367566716	-1.93941085716539	1.99515741304507	2.34001006463239	0.625450549152647	-0.768738235667513	1.12623180732465	-0.203346553308022
CLK1	-0.668906881755648	-0.406481748706912	-1.06445719353523	0.313034921424007	-0.328707960095173	-0.737778241295416	0.671138560425609	-1.36843228019048	-0.659790857198658	-0.114236218484868	0.381059334022341	1.21681938875371	-0.340144703439331	-0.570116296288979	-0.692475076609653	0.138367668584542	-0.0588887737097924	0.501343057181729
CLK2	-0.930053044190727	1.4041103200094	1.73738081551206	1.70693996931403	1.38752462606994	0.148106657731827	1.94052505354765	2.40619638083513	1.90109172747539	2.29070261453553	2.07255518762277	1.32412732691412	1.30672268768674	1.82459015113188	2.64697589207202	0.968719692651663	0.00172621010247291	1.68115534739441
CLK3	0.940868096861863	1.59347154334849	1.40847813817917	0.80487329185134	0.652205789725888	0.471287463817935	1.59501652633754	1.34725226199715	0.590325351379217	0.792676616493623	0.288908755894031	0.611376972710613	0.249450218707939	-0.0226326410737902	-0.280177411312741	0.0708771605955614	-0.0502859773296196	0.518599749918724
CSNK1A1	0.494287407684437	0.374591634255126	0.440939007545035	-0.187250840659695	0.402152656511163	0.202034283222764	0.68509160897851	0.203878500243375	0.838074945760507	0.289149080479262	-0.970062709113269	0.723362092601548	0.0901050921829861	1.09333692042888	1.26886579988465	0.109599014167642	1.30772814779364	1.84322290059988
CSNK1D	0.353145078096383	0.642601168043966	-0.682721621701478	-1.74507050267125	-0.625762396099725	0.230496390982253	-0.401615874262229	-1.1526309168968	0.0597098288343987	0.384918623339144	0.412643537859632	1.01691155610475	1.29421243515772	1.54565410849027	1.22054044286909	1.55410193528544	2.47922860887538	0.938741585909338
CSNK1E	0.502930395335096	-0.546358807031535	-1.48842623986913	-2.88259014782056	-0.793199365822561	-0.940376337525624	0.481647607320814	-2.17885560030495	-1.27217946302264	-1.427861757721	0.369642853821486	0.820403697812789	2.27673143359585	1.04736367178011	0.0416678931555099	1.41628304745774	1.64757577685378	0.637599903733304
CSNK2A1	-1.94282037460401	-1.08868523424992	-2.7586520153528	-3.12719641071164	-1.20070360573839	-1.22319252461608	-0.0835798875974009	-3.60203235589163	-0.862056852120847	-1.54791916836754	-0.297997518670966	1.33979231595352	1.60983416530476	0.79709958913764	1.03283216098732	2.6879195634952	2.64545514004999	2.32890225267131
CSNK2A2	-1.70365985051593	-1.68160828471486	-3.18687955462869	-3.74263091548454	-1.90566605064497	-1.54182165136862	-0.0610934789312055	-3.51598129229049	-0.934266170679878	-1.87810179331411	0.459163916413779	1.56836846461795	1.04289661172981	0.663268495264131	0.656329969121185	1.54178498483692	1.07800111431689	1.49431197746683
CSNK2B	-1.49387325564303	-1.01640852033806	-2.05228084963855	-2.33027963152422	-0.746089225632574	-0.546324108383603	-2.13982559718829	-1.37878605019013	-0.570128011784016	-1.78614135723735	0.000993474897327524	0.232544355769121	2.87728905410451	1.40232671160504	1.55916267295661	1.82929839873862	1.04828051242119	-0.0933342365283523
DCLK1	NA	NA	NA	NA	NA	NA	1.92593679720512	2.50312585984	3.28608328554062	2.20771628494265	2.12936539718539	NA	3.38414508526643	4.2860493209068	2.06967365754419	1.20404589831841	NA	0.221771011468705
DUSP1	-14.4540766490627	-11.1810006081742	-8.04945919489692	-7.58506786591933	-7.0328561856247	-2.11523004633832	-7.66335940459969	-7.86109183590136	-9.02632335296417	-7.9935765171295	-8.21403774072101	-6.27445682432249	-18.7584997485948	-14.8289102776716	-10.4264644911474	-6.84701290439129	-6.79044143839921	-3.83590963882763
DYRK1A	0.109636691424076	-0.0351785003451485	0.432621333900024	0.20902482066394	0.222971330842442	1.54971304913349	-0.316435992222463	-0.0735846672663268	-0.832123315475078	-0.40005203245021	-0.689079649913251	0.280763052284371	0.933315605567839	-0.374193981543397	-0.505741166934988	-0.428671765755489	-1.56840298832242	-1.15413313356775
DYRK1B	3.68769710675293	2.74313956115474	2.79169351330932	1.99219510023608	1.4581036778186	1.15555549575936	3.57869934002701	4.31741017579428	4.16559770674152	3.78230658218466	2.60968163964305	2.17620580265057	3.56204257195346	3.35448409676398	1.33577278839314	-0.362850913573849	-0.429763776310423	-0.841263855567818
DYRK2	0.231195851648969	-0.0147521730099845	0.174020384773875	0.311368223876078	-0.110240366843554	-0.853280124182311	0.561835990438576	1.38989503270474	0.285898984240408	-0.244752187236006	-0.721451024368962	-0.767777209288431	0.109474090951177	0.509225314137404	0.702410901689639	-0.197005844902346	-0.163666800140563	-0.753896428981111
DYRK4	-0.179386188357804	-0.196560749790246	0.180943240346295	0.320956982080612	-0.574250115886191	-1.40493726088582	-0.175218532709697	0.411637888568831	-0.283485102092914	-0.520844487377499	-0.959103878636446	-1.36060625570918	-0.442867460021323	-1.11398910008473	-0.545566136668541	-1.0191810929018	-1.35824994993119	-1.0744932852533
EEF2K	-0.182042806087975	-0.455664883452779	-0.55300296564532	NA	-1.28522554392522	-0.190280030872681	NA	NA	NA	NA	NA	NA	-0.111538569537386	0.235700471411645	-0.990934769766886	-0.0638014806006983	-0.194193042250589	0.297373981101545
FGR	NA	NA	NA	NA	NA	NA	-2.13583291752426	-0.488539127777627	-0.727233788476521	-2.36118910073055	-1.02091041259277	-1.70850489963423	NA	NA	NA	NA	NA	NA
FYN	2.09897846474601	2.40655776231794	1.22238669094663	1.21055444194568	1.28817166753799	1.69168195481841	-1.58232524878511	1.06658271794406	-0.37366137942387	-1.54737707346204	-0.858988258746625	-2.18772395146498	3.47935038133917	2.10311889504483	1.10038031228719	0.860933686981374	1.36889978670345	2.45163378067999
GRK6	-0.0851518315588248	0.563169601490369	NA	NA	0.841520896051356	-0.433112489901331	NA	NA	NA	NA	NA	NA	NA	NA	NA	NA	NA	NA
GSK3A	1.21682032865804	1.13589885536922	1.26611732078378	1.20809160791486	1.94438478808942	1.83216334960005	0.883893750200043	0.247157654726273	-0.0383263084216397	0.507846916980172	1.14764433491456	1.59260795432033	1.53591582776086	1.20738247659975	0.622706336058943	0.667171865500387	-0.522734998098142	0.418725265759365
GSK3B	0.917424804115069	0.0766074774695019	-1.55678283442565	-0.589559859538553	-1.70068085472218	0.40718306156205	1.07624707514497	-2.44592635475742	-1.10553625414134	-1.28186426486991	-0.0513543274279001	0.624923692525445	-0.681110307221811	-1.16980920447814	-1.39353136259887	-0.771654903276098	-1.33634549003512	-1.70130530727625
HIPK2	-1.9452411981675	-0.500086705252959	-0.134759573429494	-0.777544641540247	-0.537377594693376	-0.948957158402708	-0.0524681702285229	0.408340505387993	0.603698247869492	0.0729838119374021	-0.359673040125288	0.555149581653305	0.52943145522157	-0.20320109842409	0.171682113883963	-0.634001755591639	0.0423526346798317	0.0940328778654166
IKBKB	2.84708022541828	3.58966166199606	2.3690553541586	2.92018250774074	1.16498420445338	1.34088940326184	1.39947132761473	2.97197473297797	2.08400347900075	2.47305415738364	1.78876618725843	-2.06042830056437	1.98300387171994	1.44602003045784	1.06053900574008	-0.250410561203169	0.851455500302151	0.408107332356921
IKBKE	2.83372472087367	3.58511519403153	1.97816370660356	2.4883424672375	1.12674873319739	1.07409172838529	1.51060908070934	3.13165766295146	2.498679262698	3.14687899865064	1.42670881368973	-2.09897167043705	2.87204945855884	2.81014842515632	0.702050062415936	-0.0736410185875213	1.11445259419647	0.374438487527657
LATS1	2.12038158022729	1.27991866300836	0.0406347566115418	0.929788668238383	0.503793016583241	NA	NA	NA	NA	NA	NA	NA	NA	NA	NA	NA	NA	NA
MAP2K1	10.8031403118088	9.57074404642976	7.58107271450313	7.59194524595626	6.08891528429801	3.00128596798226	8.21926431197231	8.58580898168814	9.5291964409727	8.02772415147318	6.67497424552721	6.0360570037324	13.9870988092736	13.6715925665111	9.73872881645132	6.48346732727097	5.21693089386184	3.07493695250606
MAP2K2	14.600292622914	12.3939251940245	8.89257470890214	7.71431347254923	6.94237875575288	2.38753014848831	10.0127241224717	10.1954969466477	10.8916275021852	8.63484184593229	7.92413396026634	6.75995561098366	18.7112985079433	16.4088810327522	10.2884430739094	NA	5.99727779716893	2.93807678556928
MAP2K3	NA	NA	NA	NA	NA	NA	5.97473129991177	5.80839581258529	5.98844862473115	3.9148728840258	2.63043222751724	2.2324380662417	NA	NA	NA	NA	NA	NA
MAP3K1	14.3381465066468	12.5844572775982	8.26573175070743	6.53387279192348	5.78646817600261	2.97884760184923	8.96772088273067	11.2859416399332	11.9556611315431	8.4127323680238	7.84869969770266	5.20693369489384	12.970605594816	11.1916415951398	6.56572492263189	2.78102560881275	2.97369680123589	1.83953222243123
MAP3K13	-0.414550479306981	0.225286747907915	-0.190888927139564	0.0222602240041705	-0.40096397194361	1.49886538880395	1.03192508678892	-0.758921896527674	-1.11648312174716	-0.669711563405258	0.857749239726079	0.190941013164675	-0.326763314584979	-0.446678041468211	-0.839121068812069	-0.814771318894578	2.56146000185193	3.29653554265716
MAP3K7	0.565864732719228	2.24483640340079	1.41611072516152	1.04961179417827	1.44576568505197	0.326209776822334	-1.25223111217291	0.863166316553258	0.590727197070096	0.729801364397806	-0.210137811639587	0.926071871840115	0.322863145611703	0.274673399090941	-0.264706565144421	-0.207170243655008	0.301608679189672	-0.428456029079924
MAP3K8	16.122962166877	13.920862455745	9.06988096158644	7.42195411338302	6.12359565978639	3.2080782354515	9.94020110014076	12.0168554326251	11.8432308287472	9.13235852053672	8.08444881451056	5.68295422787914	18.0127327424629	16.7841206862254	9.11741660944218	4.74609976594618	5.99738049967975	3.34163523254636
MAPK1	5.83858650997701	9.09836724931398	8.99220093190339	8.00740383885013	6.98745418924326	3.94832554898443	2.86914582378258	5.87048390165146	7.60322988121267	6.52311123253768	4.85351521378995	2.47590263121365	4.62653178860302	9.74746345155267	10.1729319920896	5.09556367317998	3.64716324293673	0.800814946276148
MAPK10	0.311621177312996	1.12861654047513	0.828540217764512	1.41633714075347	1.43234870389113	0.239150652983529	0.726076772352181	-0.116477210079524	0.545705548131955	0.137875443845715	0.465961825612313	0.80987266842325	-1.08826000308893	0.399646265123754	0.7014136897122	-0.195982148065996	-0.786543748552679	-1.28337594638809
MAPK11	1.77325050960661	5.01569145879746	3.45837069011081	3.30599180031413	2.04701214823302	-0.254884205296391	1.92578240302853	2.34551633283179	2.45884256672483	2.48066614421995	1.63856994783654	1.19413892316698	0.961499693622678	3.08462957014524	4.12182729314891	1.5882608365253	1.51079292869115	0.0449947119509282
MAPK12	-0.595069828025843	0.222696179519651	-0.329095378535992	-0.229923919763689	-0.702482204238577	-0.85489319192173	0.0650085920461334	-1.05880778617968	-1.13275300556356	-0.906535992253944	-1.43281379457839	-1.45191951544953	-0.325872741439673	-1.38886471728787	-0.564458506294535	-1.29742345992594	-0.802986705286679	-1.10757291234279
MAPK13	0.534702710961923	1.37449326652574	1.20732240381376	1.15974278440003	0.327581661411312	-0.849278968997877	2.31625192936293	1.42129685407145	2.04300831119758	0.784138045056521	0.113497144668011	-0.0809300657218853	0.594137523105914	1.33923347214762	1.19584480510001	-0.357413114303735	-0.489830492986237	-0.61060271322135
MAPK14	-0.724043105543635	0.102614806444888	-1.04907786466447	-0.099647276030196	-1.01554936183373	0.352541089422068	-0.0287825227805912	-1.63104683284248	-0.608905829669103	-0.535120587269145	-0.828530432570634	0.0743668605691179	-2.08868778867748	-1.65367222902951	-1.58889284282245	-1.78830398859636	-1.38766017318159	-1.61730820935095
MAPK15	0.446586250320755	1.87498754379595	2.61783683787216	1.82390433731836	1.47099863184666	1.54987768241887	2.54573608659584	1.99880517744674	1.84811980265633	0.463590779262094	1.12033301579396	0.597679394849597	1.43302868189663	2.65130415225986	3.14902134590781	0.776949346554429	-0.235247128846775	0.597075850306689
MAPK3	3.75910907143734	6.35525556561949	5.74283136085883	6.1719657377941	4.75114496199704	2.49920429364721	3.71204251407801	5.3987459585006	7.07822929994183	5.43491497591992	5.14785411699423	3.42709088462946	4.77376867805131	7.90233621550016	7.69015226380576	5.58137237594313	4.21027016192071	2.45369597002712
MAPK4	0.953645607645042	2.31078037218144	2.53579275090816	1.89969162033347	1.29239693347566	1.44002349162746	2.27669601213586	2.16243393191399	2.41305639526001	0.901548252029331	1.12033301579396	0.597679394849597	1.35738570543069	2.93241862076967	3.42486421242199	0.691222983969582	-0.104828281714454	0.514904456578952
MAPK6	1.15356596866295	2.37226097996111	3.16609596548676	2.41644646905772	1.5195966425636	1.53283990502562	1.89014681566597	2.04593131707724	2.50129736304959	1.59150409472339	1.28852357530024	0.660148763799446	0.605707066980384	2.98560171352025	3.47292798805303	0.428421871216826	-0.261132395318369	0.756790341468825
MAPK7	-1.04353109390993	0.79107583772101	1.39988411824097	1.24357316002106	1.00469501316299	0.162747244975529	1.67910544665621	1.20908341229475	2.19903391496718	1.11314769497766	1.02792874192288	0.970321826303087	-0.308802898551376	1.19192174322559	1.63868566067721	-0.759036683912412	-0.531839368689275	-1.25354210470215
MAPK8	1.64414780474591	2.2044860999839	1.40590551141519	1.92236927730142	1.8442573340854	0.470507575235361	0.543975468268596	0.732632656239149	0.934575070408854	0.145038556399298	-0.382924315346387	-0.543934357841117	0.216617794133872	1.31819525304936	1.11494543054229	-0.815082236196324	-1.94570357082059	-2.50403303161889
MAPK9	1.94680232748286	3.97453062921525	4.07681917627307	4.05217641202605	2.78258425038038	1.41034634126598	0.275112310519898	0.536812869170447	2.06981463835551	0.931204631591461	0.129559080336592	0.327392027528743	0.190988267073569	1.25525649267843	2.45734962317593	0.593705334415328	-1.55664369010798	-1.53001104841027
MAPKAPK2	0.343438047975409	3.30161089132964	3.70564483502635	2.96144126277785	1.43562040693252	-1.28226154815194	3.4217370686492	5.14315915616976	4.670964686738	3.65754384108929	1.60364841764406	-0.276695912694441	2.57743731207498	4.37969696215635	4.6209814662314	0.963529881478207	-0.53159490444313	-1.17284127155288
MAPKAPK5	1.76905452397989	2.13478020373489	1.5717455346965	1.3028422953343	0.607711329088697	0.688963476181154	0.495756417034352	0.929927978191077	0.420003877898651	0.864235918020263	0.683499891358367	0.400640546687083	1.20602262075525	1.40511991031431	1.10541578145324	0.901761190866825	1.50480935289263	1.3091174230208
MARK1	-0.792903104214678	-1.42617297133875	-2.00389794281102	-0.802986673299957	-0.723993413600371	0.249209718421378	-1.6184431853378	NA	NA	-0.169182301997536	0.453552924966091	2.61935060189027	0.262064852837663	NA	-0.338113978369889	-0.76715758692131	0.352915656726192	0.171701845684865
MARK2	-0.0066771971732834	-0.0320671063311553	-0.354574656299458	-0.465289760518364	-0.654423160178647	0.857329425373847	-1.25331045028552	-0.339129826905681	-1.1512748112049	-0.30662193238572	0.170635374492506	0.748585851478473	0.0730235584535149	0.366597859179295	0.492162074252621	0.49900479430211	1.53578920707085	1.40116788858605
MARK3	-0.990341095820273	-0.775846085823625	-0.698849419943536	-1.19309774299685	-0.282657188144084	0.253213141305468	-1.84610002613864	-0.934816524387684	-1.9144597246923	-1.41775903306106	-1.26773653927686	-1.36774461679942	0.443183496410353	-0.104524925243356	-0.425773694452539	0.278541837501244	0.24218490472146	0.286470524806361
MELK	-0.0666370225287257	-0.634734360451013	-1.06489778674307	-0.58207320928557	-0.608398830635272	-0.0903948126435138	-2.97135096502514	-1.34968487252088	-0.474781361318822	0.0144529242610576	-0.501932780862062	-0.4960013245039	0.288835545608476	0.466330694683307	0.144642848122046	0.226789675015715	1.17470036796171	1.24142363272889
MTOR	1.2769843357028	3.06098277273854	3.57888987970115	3.24379343359957	3.67830244433325	0.961987782888371	1.46030767699407	1.10487306300639	3.15735975163601	2.46360032297926	1.96848852715496	1.79550467780406	1.57110279519785	4.24387130973337	3.78409450082145	3.14525833423912	2.97034503828639	0.0720231099853755
NEK3	0.258388768267426	0.289185919576863	0.0809896956239662	0.582563293093392	0.684808516167251	1.75457503751301	-1.20254567868701	-0.41271806147665	0.00706998681966365	1.22871261117484	1.56199722643584	0.934385876124177	-0.183068851534804	-0.074811067055544	-0.225679856177175	1.49676785717477	0.564039212693203	0.524234623825461
NEK6	1.18582870452942	1.17129046576632	NA	0.369186144392209	NA	NA	0.970322599872442	1.90994804534566	0.444283197176117	0.536444970037576	-0.0771125209348074	0.93453812439199	1.15577416848687	NA	0.1330043677813	NA	-0.382397300916669	0.496823800152049
NLK	0.837113030491327	2.35208469162849	2.42018926452494	1.95549559830653	1.35307612153265	0.602522379340702	2.58558999732612	2.52629748623104	2.63665774472748	1.33805365783753	1.24315023841122	0.675031838637307	1.14040933664793	2.6552416773348	2.93826921487696	0.697473350041033	-0.466967395255017	0.0422420108225684
NUAK1	1.48853329398386	1.44153718506665	1.17976469197107	0.897667175155055	0.19387787692695	0.28884157832471	NA	1.20505456350739	0.929549650279728	0.233089854961016	0.323316539892899	0.621105241089342	NA	NA	NA	NA	NA	NA
PAK1	0.511531132171118	3.0383064157182	1.75786587112192	2.9508024305496	2.57905783513067	1.73536600274838	3.63794386753646	3.17242375627114	3.98037339176555	3.15126955307641	3.12944990506642	2.22377999843592	1.22390998376645	1.69434483066134	3.02415816367623	2.37033876119025	0.422247303910788	-0.169956895343147
PAK2	1.6666582175233	2.20912213515007	2.73810158049221	1.43376502251566	1.15961090531978	1.13202726983279	2.50870039442076	2.98748941917828	1.36037853639743	1.14535475324259	0.713750738082869	0.400722916871486	2.58824925151348	3.05854387503589	2.86032289194404	3.18225305723109	2.8250720908502	1.46460534291715
PAK4	-0.0945514018159202	1.55905919433199	1.64400609816482	0.628774624269691	1.1336810171417	2.25089672742997	-1.12497960293631	1.45164177003643	1.48230958151965	0.866283128638984	1.53793310548674	1.29799955817249	0.772798855531464	0.278666441195958	0.453535808343098	0.81974363974651	-0.122652284884933	0.685274198538159
PBK	0.397952828621227	1.5642198994081	2.02220827470347	1.53847422369806	0.391904886876609	0.852971259361069	1.36798293154542	0.323921990153491	0.0438849998351489	-0.811536970656183	-1.63274575476753	-1.28354343320674	0.990676717668489	0.680426277012217	0.125623156999133	-0.688340899731298	-0.701581578934794	-0.902116861693666
PDK1	5.36869973506517	7.16127678356655	6.8864889461826	6.04428218261846	5.87010788711274	4.34061947582496	4.44058371176626	5.11395239502593	5.8820136199647	5.39213028812686	4.09235468956119	2.73132035707836	6.52251196023701	7.63451360511717	5.58375531791912	4.32074427847669	2.85156935859029	2.93836562747406
PDPK1	3.55571221917429	6.54200420751588	5.27607923887708	5.3136000893743	4.29059745124464	3.12808498443814	3.86881238003998	3.31474085466149	4.40365357818739	3.66432765928	2.82180106233652	1.78833162034637	4.59867081007533	4.45455932784854	3.37588837306614	3.56729281169873	3.88975563465329	1.51616605296061
PIM1	-0.162695589309114	3.31235883148464	3.00395599540616	2.41928694473361	3.2519420806247	2.70696425863316	-0.153305202405438	0.757903486501717	1.66306017432317	2.45059587518896	2.30959656265766	1.4300928234226	0.780375904598799	1.62802090047055	1.90412624210224	2.3112267769144	2.68625958312288	2.99084895188894
PIM2	-0.661503834005798	1.42920497924265	1.72267956990114	1.44429961477068	1.66382503376217	3.38969503144362	-0.456665612510968	-0.269673048142302	0.881354951568226	0.989010394059152	1.55931930958274	1.46474087153044	1.15691595516406	0.452838921857982	1.47431790277937	1.37410324764197	1.04276370715576	2.02713849534931
PIM3	-0.888275345993902	1.65106832598499	2.56749634896279	1.83463604781947	2.83746694976237	4.0138343858749	-0.538923267828036	0.409531754958378	1.42136737521226	1.8782368374779	2.11394132154563	1.88420845108634	1.48035683699322	NA	1.76437813121359	NA	1.78700585791115	2.23073717162833
PKD1	-2.40116640652845	-0.593891182010482	NA	-0.0900333111208819	NA	-0.749570878725026	2.07117760708137	2.09280756706217	NA	-0.138289833415761	0.396681053010681	-0.88312270082791	-1.00902072116965	-0.797671530628282	-0.222830524583571	-0.470309105296792	-1.40951868195683	-1.35640446921398
PKM	NA	NA	NA	NA	NA	NA	0.795758072236388	1.14133509731603	-0.373282180962941	-1.01970430072607	-0.46396734217586	-0.384202440167534	NA	NA	NA	NA	NA	NA
PKN1	0.41807485773638	1.45397874432203	-0.7471411766591	-0.554411251891503	-0.12821724061282	-0.180109373694006	1.68476184588621	1.44308865216092	-0.314788456493243	-0.00936681069263243	-1.23174966728124	-1.17923248827198	0.335147873293973	-0.332946315872509	1.2867168202151	2.22036489806712	2.52806213694312	0.970032265446891
PLK1	2.16155078061847	1.21143380195848	0.349917802948012	-0.0743773266404	-0.722834039153103	-0.333415182648277	2.99460039531328	1.56858168554402	1.95234260646028	0.745038463036292	1.21960066631109	-0.446970642609275	1.85347533001764	1.01314171291639	0.228436441442811	-0.843619886023877	-0.449816314664189	-0.33811669821237
PLK3	-2.78532619100068	-1.26405203641418	-0.5908657451928	-2.00795851465832	-0.307288484941569	-1.6160662655817	0.127574916011185	-0.258252862503691	-1.60716032081924	-1.99028753563491	NA	-1.554743498907	-0.248197888482363	0.108763048106228	-0.696189467769606	0.500311693458483	-1.25139674907805	-1.12375352592141
PPM1A	-0.627389937731269	-0.558324944275736	-0.251297566585999	-0.472462714041526	0.308893206701561	-1.74527899096906	0.0677715447332831	0.379852846002077	0.625192842234729	-0.605751566257273	-0.199103392205371	-0.177793993262963	-0.757144570353553	0.187430355680566	0.840308688907101	0.43327958580589	-0.0845846123653593	-0.94091852733544
PPM1D	-4.71654812277683	-1.93430908837257	-2.09029130188786	-2.61767365426545	-3.41750294607332	-2.13577766519488	-0.73273243643062	-0.770680444090471	-1.48262088161571	-1.52244101338391	-3.19827484121901	-2.20827654176992	-2.25269646803875	-1.56455146463973	-1.70485756781848	-2.23738445891157	-2.52836417744523	-1.36997549894111
PPP1CA	-1.84898065701544	-1.35024175753817	-0.705575580943931	-1.41733313186311	-0.180339366888938	-1.76570027946587	-0.0707862121001696	-0.253583443794772	-0.349322661132694	-0.942680332569483	-0.396712199800829	0.0294735275080179	-1.11794135962845	-0.862923201096903	0.109513290084137	0.695877883277343	0.0248785330284217	-1.20253303709431
PPP1CB	0.671971827510776	-0.163302560028112	-0.192214935979496	0.245102351536522	0.587315871780844	-1.36397060184218	0.878282307396282	0.116803447835183	1.17186541079922	-0.305244642325008	0.103237731136736	-0.265353646585815	-0.847701527183328	-0.596945051689565	0.805269674227227	-0.149962538872758	0.3466416966323	-0.609611368214661
PPP1CC	0.255455010459432	-0.0216638931716994	0.272781784250508	0.344863822687092	0.762428384911307	-1.50642517208733	0.115982618617566	0.453909476857223	1.25771126699189	-0.00365054780531483	0.2282943196437	0.125596128573526	-0.451526420676993	-0.172428372274473	1.26320110640037	0.0630339167100956	-0.125963750284523	-0.579611350004464
PPP2CA	-6.99904293009098	-4.86495711300556	-3.44534204224611	-3.48021157654158	-2.1211228503965	-2.68788035970743	-3.71431622673467	-3.90746198756219	-3.95768573068567	-3.00564896109687	-2.57108942176321	-2.37032624255311	-6.97571985385231	-5.73321425820927	-2.69478296352425	-1.84301357815483	-2.17331396482816	-1.09742023684112
PPP2CB	-2.11772818620171	-1.92716063324996	-1.96878795766097	-1.85905863143245	-2.02577348561677	-2.41204453117593	-3.05690069528185	-2.51496870020072	-2.18647037924194	-1.887440518011	-1.57292577269583	-1.75857183253812	-3.34388647299965	-2.39869005739682	-1.06711720723124	-1.05187362925814	-1.2274796193447	-0.319993378582379
PPP3CA	-0.0191123872561617	-2.42350904593945	-3.18950030576887	-3.1141560331342	-4.79623892315396	-3.51503465235941	-0.378340986449638	-1.57003451843433	-3.37989287882478	-3.21088092890751	-4.19398159826997	-3.50663329143301	NA	NA	NA	NA	NA	NA
PPP3CB	-0.0191123872561617	-2.42350904593945	-3.18950030576887	-3.1141560331342	-4.79623892315396	-3.51503465235941	-0.378340986449638	-1.57003451843433	-3.37989287882478	-3.21088092890751	-4.19398159826997	-3.50663329143301	NA	NA	NA	NA	NA	NA
PPP3CC	-0.0191123872561617	-2.42350904593945	-3.18950030576887	-3.1141560331342	-4.79623892315396	-3.51503465235941	-0.378340986449638	-1.57003451843433	-3.37989287882478	-3.21088092890751	-4.19398159826997	-3.50663329143301	NA	NA	NA	NA	NA	NA
PRKAA1	1.36337445129489	1.0461568113682	0.819278873663773	1.91568580730634	2.12198973912077	0.277255259453076	0.589215486800942	1.27311566340772	1.04056677060231	0.293188981266187	0.547404183414467	-1.20662880521893	1.20851360412775	1.38113527491953	0.774047484814984	0.30429305232498	-0.550749926662334	0.0951117754979517
PRKAA2	1.84730311427817	-0.186252605894942	-0.978069356525027	0.271997928810495	0.488937785215138	0.0902922889859203	0.200652893017813	-0.27723109467932	0.00272306075691323	-0.466258923112948	0.0050856732021049	-1.10158144652302	0.751583021768125	-0.257513675583148	-0.671907737801793	-1.55388878907609	-1.07386585555281	-1.13116332799278
PRKAB1	2.25073602609766	0.021289512800098	-0.575814002057371	0.295331971555511	0.37782810656313	-0.251944651218012	-0.173201353758724	-0.484380678852192	-0.457567910189897	-0.840950156323936	0.190032443614348	-1.64703164991887	0.902608258848856	0.352050849825001	-0.86988704141305	-1.74733884878592	-1.57750502716423	-0.413228040066075
PRKAB2	2.84798119920009	-0.0711035905149858	-0.483340619550364	0.557111016479941	0.955175273646975	0.431310631045803	0.204347965960701	-0.402410664118746	-0.0835905030639724	-0.652516491036498	0.267511726695429	-1.0132730911861	1.09569234178179	-0.114263805732981	-0.88128130007424	-1.67131551779088	-1.05063239279568	-0.327772064510868
PRKACA	1.24130516854505	2.98067253241846	2.54135351443662	3.14007375096864	1.91113725221862	1.71224374663982	1.99493279950396	2.17029061942879	2.17251161950004	1.59878033020968	0.984449353399145	1.37488902167801	-1.81748715045206	-0.17998007695844	1.03702979830424	-0.130109197422124	0.324684981877612	0.889795727466114
PRKACB	-0.869259214022758	0.896769061252306	0.154761704426873	0.444875614893189	0.571650175764803	-0.043059783171206	0.531745084928673	-0.0698945279631235	1.14439705536293	0.877783975938384	1.43791069008049	1.99648241796733	1.23235463746803	0.424367490959756	0.743197843828918	1.40913463938874	1.35747594196544	3.4854911166475
PRKAG1	2.84798119920009	-0.0711035905149858	-0.483340619550364	0.557111016479941	0.955175273646975	0.431310631045803	0.204347965960701	-0.402410664118746	-0.0835905030639724	-0.652516491036498	0.267511726695429	-1.0132730911861	1.09569234178179	-0.114263805732981	-0.88128130007424	-1.67131551779088	-1.05063239279568	-0.327772064510868
PRKAG2	2.77972004664592	0.140888133089548	-0.103784971640067	0.605323791702364	0.919189021681548	0.392426600664429	-0.0873439490463247	-0.204861968735053	-0.320062695934562	-0.786284876417005	0.38198087038855	-1.31724347721288	1.15529962401119	-0.0248350031081194	-1.06498077323429	-1.80447206359281	-1.21686191058385	-0.706685091668996
PRKAG3	2.84798119920009	-0.0711035905149858	-0.483340619550364	0.557111016479941	0.955175273646975	0.431310631045803	0.204347965960701	-0.402410664118746	-0.0835905030639724	-0.652516491036498	0.267511726695429	-1.0132730911861	1.09569234178179	-0.114263805732981	-0.88128130007424	-1.67131551779088	-1.05063239279568	-0.327772064510868
PRKCA	0.786636182521156	2.59765223275462	1.65831588811272	1.20458790661519	1.52498331123033	0.417571112995617	3.05427710309741	4.53716837123504	0.929266677095492	-0.316812244984129	-1.25312624537943	-2.83299705196331	1.20567869382117	1.93313125803837	2.61401094475542	0.338888753518183	1.45048595475175	1.61142734352706
PRKCB	3.95566712191753	5.53680702434476	4.81743177534332	2.85212948400537	3.60887476648162	1.53099259165503	4.46673507658301	4.94856470473752	3.1673760268766	1.8128469987024	0.209804121889692	-1.68110340323672	2.98715675758035	5.20812936231142	3.93093360886631	0.387635957215374	0.948439340429065	0.455000702182735
PRKCD	0.24711983991123	1.98212513767393	1.43206532243311	1.14272788829871	0.901742736062472	0.681503144992418	2.30218828867507	3.53416665481384	1.38589872849637	1.59658904865577	0.378202649886795	-1.2054784143257	0.897052250391959	1.66183668577075	2.44585386652257	1.32221229731972	0.88118942037863	0.771873735985734
PRKCE	-0.809611255899253	-0.232991370728624	-0.552284511001512	-0.626814952167168	0.382055667252938	-1.4068765263847	2.64796625321399	2.58247964707654	-0.423727503013183	-1.49295155269141	-2.53510414832799	-3.20905799036238	-0.899904434370855	-0.602787036118999	0.35451246041885	-1.06327712082355	-1.01292429780731	0.00912267025064713
PRKCG	1.16912914827896	1.30921172245229	0.895795083094987	0.639058064983824	2.04523198568008	1.68674882645084	1.14577240992413	1.57525664226345	-1.32842652227766	-1.58194570965517	-2.44195816283281	-3.11759950920664	0.443830867286722	-0.558323234321302	0.538023698712839	-0.0869937470024847	0.827014766081407	0.460967315107581
PRKCH	-0.185762115349193	-0.625552559683042	-1.22097112864192	-0.606589471930728	-0.444486334005953	-0.525904192329809	2.65739413831003	2.33531930870694	1.28708689053111	0.468525345239877	-1.05341124525661	-0.0655395329270858	1.77840835316942	0.823744007765825	0.771375459997401	0.712062992904375	0.815426151185454	0.967470268130221
PRKCI	-1.52588301976812	0.54860745007926	0.923423340504605	0.261900521939162	1.79838967198274	0.653452493897706	0.0773505848435073	0.149995901746517	0.654154863212647	0.123197642395568	1.11629503294426	0.90382092617125	0.492740349489793	0.264025755921733	0.262665557512501	0.581043276825638	0.48761798626999	0.14962294121596
PRKCZ	1.20247218268387	1.45493063620127	0.843243822209839	-0.0464191928545809	1.43552895809539	1.68337173358975	-0.194295467305828	0.523671399239457	0.801639865012714	0.449708716865976	0.582433632987042	0.840547333011109	0.430840600470106	0.113808719118246	-0.367803733952664	-0.541917366378665	1.03032417680356	1.14066996060029
PRKD1	-2.34545021323871	-0.191048729778113	0.43948160420739	0.456228369893007	1.51905784297535	0.599770554888962	0.406519346337672	1.61062181193672	0.270845452283257	-0.466236761579736	0.47494753405837	0.0373662785566007	-0.187417296209295	-1.01891691380723	-0.492050491974912	-0.677021890480709	-2.26757653519295	-1.67978136644261
PRKDC	-0.149617485773941	-0.19858417758675	-0.131404307209686	-1.28578668121593	-1.52940108210594	-1.13729615128627	1.29508594765882	1.32419706013244	1.37312035104935	0.422285175195776	1.34934655234904	1.69618715941653	1.03064762241341	0.405950063118659	0.107480506685251	-1.07027585818603	1.37727531638608	0.442917790302699
PRKG1	-0.928240717021013	-0.554398125737596	0.272330392625603	-0.00586092165653436	0.0979856973842804	0.0807620000017128	2.34468091502159	1.83484876777425	1.5106889757511	1.86041763658754	1.43269372491545	0.303748620154996	-1.32149939419796	-0.510684027915483	0.286248409046074	0.19568268742904	-1.50914883322999	-0.972851237103607
PRKG2	NA	0.441195756320051	NA	-0.280964096377575	NA	NA	1.36416248942533	2.03921396047252	1.83508134938333	NA	NA	NA	NA	NA	NA	NA	NA	NA
PRKX	2.60035503986595	3.14864464943809	2.95501256300388	2.51589252730441	2.70278533152784	3.33618409644491	0.475667903105368	1.67121796118031	2.10581181893213	1.11052547614933	1.01021163448915	0.8325218682389	-0.378047521257448	0.566440090134997	-0.0384190184252745	0.467133439485461	0.501521702377457	-0.422693049827578
PRKY	2.60035503986595	3.14864464943809	2.95501256300388	2.51589252730441	2.70278533152784	3.33618409644491	0.475667903105368	1.67121796118031	2.10581181893213	1.11052547614933	1.01021163448915	0.8325218682389	-0.378047521257448	0.566440090134997	-0.0384190184252745	0.467133439485461	0.501521702377457	-0.422693049827578
PTK2	0.989896829890434	0.790360302091247	0.172849546949628	-0.510029798581974	0.668998714707251	-0.330764893304031	-0.0911386856960138	-0.219660997806905	-0.991448099284887	-1.69143817514718	-1.09222543107903	-0.585251859129573	1.87042428176479	1.18597641624976	0.523500310079934	NA	NA	NA
PTPRG	-1.87823816297308	-0.691072974078324	-0.0258037567722282	0.413067951976231	-0.859908539075363	-0.437633548890985	0.683726277905748	-0.000928627767835155	1.46215674264563	1.49467964442304	0.895412255632751	0.805812461763145	-2.40330930872378	-0.694301985952467	-0.264809929605492	-0.107483700560684	0.40217349137473	-0.35176489374967
RAF1	5.37545912844371	6.17425498076592	3.95246661245948	3.16277710831856	3.51069565579694	2.35634443273074	2.48616011308101	3.65951240318056	5.00004869181519	3.37778743044767	3.11945327964889	1.23086870161248	3.17420609690059	3.59018683142946	1.91747893133334	1.76265455900106	2.65852896879415	2.05206995517197
RET	8.13434387330747	6.17109379248676	NA	3.20062265650968	NA	NA	4.92459367961905	4.8459607615609	3.32923269640287	2.10504359568087	0.884253174251383	0.78189028198892	8.32214810478994	7.92689345089228	3.34983747069527	0.572305661016533	0.497704325705355	0.499030114554487
ROCK1	1.35472688326809	2.02994757141707	2.04924530196005	1.03521474008971	2.04430536352156	1.8854156469719	1.36049427679785	0.592105935150602	1.28425272031003	0.19433771313154	0.258837231165673	-0.2953452162806	1.4113197059022	2.57388531362841	1.29422624368787	0.428397732654154	1.9263589098229	1.6036081579512
RPS6KA1	3.13409332980368	8.59968959844827	8.01893205717797	6.89410907956355	6.3427895089436	4.4479177151828	2.84924553666566	6.9644168877449	8.75624109727953	8.29230383707088	6.77147709959905	4.19291776040769	6.08113312055586	9.24619914299277	9.82179740624372	6.76402456347159	5.8707145662363	3.31907622664989
RPS6KA2	0.719356020203052	3.62910298992094	4.47093029947181	4.35517937214466	4.745027662863	3.01927888668288	1.6416612774714	2.75931854387834	4.62592530981306	4.52714614171969	4.18656077058143	3.41942159186984	2.7190030517957	5.65377006263354	5.91629799637036	5.88646671105849	3.27607936346881	2.61095144310043
RPS6KA3	2.25199927535997	5.56102862792095	4.94312128818346	5.57995815843276	4.26245188190817	2.60891138541281	4.55103623497283	4.91723943831705	6.55362824299474	5.97666799774818	5.36859986735857	2.73456382315266	3.75636115587681	6.09631017704006	6.5963988334378	4.35386587731958	2.42809861050714	1.19945034402657
RPS6KA4	1.77273638970221	4.17372864823297	5.36151280943203	4.23641739218681	3.96254875371519	2.783714081814	2.79863415726877	4.14447270074132	4.58205156512301	5.31314707468776	4.26557179900763	2.56242689805195	2.51123285703236	5.64626435244241	6.06644222586167	4.52783060383558	3.63438547093517	2.83098017828564
RPS6KA5	0.551146971386939	3.69597396890725	4.37998280771462	3.53433848961642	2.79907609878277	3.00588443472995	2.07629813537658	3.60438000425937	4.00829013969766	3.99025902220465	3.41369939439163	1.79389473529843	2.26713093651733	4.07506467390568	4.88357024804396	4.06852345695432	2.44320120060986	1.99098599202324
RPS6KA6	1.95706288224347	4.95797341075082	5.78765655777753	4.55978067651065	5.08236707778934	3.75836662035754	2.62130657310632	4.30840785314575	5.1532505565984	5.25789802601564	4.91054617903266	3.57393219012518	3.81020991865939	6.80005329884188	6.97829153097872	5.70282776997492	3.35026083864095	2.51206379225132
RPS6KB1	3.66518742091631	7.73175101849025	8.20654053174597	6.20406630780421	5.77525687571106	3.61066222829962	4.95965167649811	7.80547350529785	8.31108079641194	7.9990972794612	5.80324587856083	1.1186610085007	5.88526181160869	8.97593305332584	9.55848094665219	6.50493534854666	5.76469190731356	3.07719949926732
RPS6KB2	0.936817291455346	1.30254399160646	2.04005944500781	0.975690357929751	0.726886546116302	0.143277054789852	0.270242513975956	1.88156206898744	0.853216365422624	1.62973174765984	1.09768836812663	0.419679998989438	1.45798386107693	1.58055475292025	1.9267315512843	0.929852309886189	1.28285448959683	0.389298307501345
RSKR	1.85721322665933	4.70100361576389	5.25846589035163	4.38265212939177	4.38061019181678	3.10826040663294	2.67647625017135	3.72747466553898	5.09241616072273	4.78494391871997	4.40260147405167	3.35844214338611	3.40084187443597	6.17315051602027	6.42495407481232	5.07401908192874	2.98833946592247	2.35565691588766
SGK1	4.44496994250869	6.65918963314875	5.39308944454314	5.57238839955423	4.60919104410901	2.4041312532141	2.64608509014298	3.88531484411594	5.69559606821294	4.63125683349723	4.00525767903181	4.13984966800272	3.43392500812788	5.60388017339846	4.71278454882723	3.3427083493795	2.62679616360903	1.79211497719744
SGK2	1.02803067142133	2.34216957616113	2.15657237543657	1.72794135954031	1.60310271484767	0.468282030386489	1.17303018007652	0.418473437811785	1.75618907563875	0.759186500757013	0.789403959511239	0.609522975717192	-1.94990874464143	0.548089263751657	-0.460754747263335	-1.24771156714107	-0.795266083016462	-0.913701293335171
SGK3	1.50067154344434	2.66157040396854	2.58106619046347	1.95672609469394	1.9192159951112	0.699299628224582	1.14005086402183	0.978424078301527	2.31714482008728	1.36287401748274	1.21252258409197	0.986228942876701	-0.735844946698652	1.34154744247469	0.328662979403269	-0.326088078747965	0.00213700854262767	-0.397514761918017
SRC	2.23439690388396	1.76927003485182	0.778997362488865	0.1030146708067	0.380825454709936	-0.575403678503453	1.20342721912465	3.67676587012996	-0.126646148144178	-0.427625657305199	-0.879670822923596	-1.08634304561016	3.63576162738104	2.74716229093829	0.376953230293207	-0.508087017271178	-0.250372678273474	0.381958601002912
SRPK1	0.414394888047467	0.554175172252308	-0.846115279434485	0.487335817910938	-0.0693605140165771	0.242725097176179	1.01300555402635	0.15280015801148	-0.429073183061317	0.0601133557618903	-0.402021910981334	0.353321666886491	-0.232462027078454	-0.842743677408234	-1.35012748587946	-1.19423924205359	-0.448481374754553	0.0752311470843031
SRPK2	-0.159650526087317	0.717387271558766	0.0785301919382708	0.300809272888929	1.4214226964687	0.80544864667761	1.19853596456081	0.732573893405827	0.447236585747751	1.23593936026302	0.228091030952864	-0.0408350281468273	-2.24745933673727	-0.086246152009365	-1.35445425900121	0.8492381859546	0.239217004435586	0.496287980818397
STK16	-0.65096850951962	0.117632773913043	0.226252362075279	-0.411141276312033	0.376092214200751	0.459643240315305	1.06446240770156	0.241997902564998	0.245957756859831	0.652403915739292	-0.858296823811476	-1.08978797858445	-0.503456469083306	-0.58436116920325	-0.247671434445853	-0.719397580391867	-0.369014087893626	-0.343812248406367
STK17A	2.67225547668013	3.3181102705369	4.10440818969654	2.96511360885197	2.86165727690731	0.629580199558691	1.47782000081961	2.34170055181072	2.96232157050272	2.15966430200021	0.871964471230941	0.875369196981258	-0.24756169297126	3.9368333309816	3.61019046185801	3.23321935096415	1.087653157357	0.0615068163947496
STK38	-0.329084080770892	2.59767009553402	1.38247476753077	2.30385209126228	1.63974831859968	0.700467753853379	-0.368985198022332	0.422677894746571	1.77273987599943	1.30476751235417	0.794508211485718	0.699972834805621	-0.0236152315513052	1.41288370897409	2.6458495897476	0.775353291441603	1.66605970934488	1.5556262308383
STK40	1.5114942200776	3.33162921352254	2.18489011484401	2.5571829115874	2.08888603951733	0.661890083393141	NA	NA	NA	NA	NA	NA	1.30314932777923	2.21081509974945	2.65180067364969	1.06855835697578	NA	-0.846524605405448
TBK1	2.70899546146699	3.09067302978072	2.61288689592642	2.14200208596955	0.755895256530438	1.8104894830005	1.97755520212751	3.69605996210632	2.77320192346866	3.50490634214181	1.82431362458882	0.186962851245989	2.60606475481815	3.55241076596501	1.90320800094849	1.04285074500128	1.85194663370019	0.858229299967266
TNNI3K	1.39904619573004	1.10687169171729	0.898879064117976	1.34538075406945	NA	-0.480266487972865	1.12275063150445	0.895208403782739	1.51644009442275	NA	0.787763539776396	NA	NA	NA	NA	NA	NA	NA
TRPM7	-0.0967288996553795	-1.52741130183444	-0.717677233513419	-0.790829697739096	-0.476934667439495	-1.67216654283059	NA	NA	NA	NA	NA	NA	NA	NA	NA	NA	NA	NA
TTK	-0.13817308984794	-1.03280516250858	1.03245128934731	0.433122776429331	0.334686391819002	2.80706093665048	-0.90634021211491	-2.52057207433684	-1.15516668347948	-0.893001877688366	0.409666992407371	-2.13081557345996	0.074360836112231	0.934641198739707	0.223338008074754	0.265449807174578	1.56260487721113	1.675399659595
UHMK1	1.24935445032923	1.21071060607494	1.71730811685034	0.951101016309255	1.19039992572388	0.5256201353097	0.978847533909864	0.592238654117995	0.462631002549699	0.0992538870159027	-0.20621314424236	-0.290810381798848	0.223248760039207	1.04201317673062	1.6672571001008	1.05327946576709	0.923989919413985	1.11106860811246
ULK1	-0.582659611764977	0.475792525025928	NA	-0.172172878555201	NA	-2.11354455542843	1.2980169502112	0.205362742429251	0.134306863146969	-0.243035986965174	-0.31056236221484	-0.442458457092796	0.936822425356679	1.30687885199157	-0.744288674433219	0.243745025826371	-0.400701816447495	-0.459728622834464
VRK1	0.095517527188887	-0.60307527471377	0.458033477698181	-0.829991042549605	0.0676545065117359	-0.0741330947407696	0.198837224788654	-0.893024002206499	-0.628318410035969	-0.689809972935995	NA	NA	0.0962776113007771	0.172620730212829	-0.491778536714522	1.17579024504294	1.40947100995319	1.26465490223357
WEE1	0.837266802606461	0.305406721064587	0.686930353935617	1.18995849732275	0.431675381899689	1.10995401440666	-0.262439043590847	-0.973175362126373	-1.38503053096132	0.456437257448217	0.76650367695751	1.09423831955739	0.570172605939442	0.155981405755394	-0.135276232076105	0.627119533371412	1.08298502259247	0.750159950771481
WNK1	NA	2.93113769046439	1.86541191825013	1.14922829917081	1.00069704911103	2.16315044696709	NA	NA	NA	NA	NA	NA	NA	NA	NA	NA	NA	NA
YES1	NA	NA	NA	NA	NA	NA	-0.572117610859001	-0.0949253993500991	-0.670711380928539	0.462630966454691	0.840344563114338	NA	NA	NA	NA	NA	NA	NA
