# Supplementary material for: PAK1 activation drives divergent resistance mechanisms to aromatase inhibition and tamoxifen in a luminal: A breast cancer model
Source: Mol Oncol. 2026 Jun 5:10.1002/1878-0261.70286. Online ahead of print. doi: 10.1002/1878-0261.70286 (PMC13399542; doi:10.1002/1878-0261.70286)
Supplement: Supplementary file 11 — Data S10. Kinase activities of EGF‐stimulated MCF7 long‐term estrogen deprived (LTED) and tamoxifen resistant (TAMR) vs. parental cells at each time point. [file MOL2-9999-0-s015.csv]

,"LTED_C","LTED_2","LTED_5","LTED_10","LTED_30","LTED_60","LTED_120","TAMR_C","TAMR_2","TAMR_5","TAMR_10","TAMR_30","TAMR_60","TAMR_120"
ABL1	-0.66589140583525	-1.4945814646832	-0.223394909433108	-0.314800349279775	-0.268309805917032	0.00710687814150596	-0.579416898302519	-2.47512703806005	-2.74607524878979	-1.55072271551071	-2.33786983026395	-2.78505918973723	-2.77479065123527	-3.11615244017411
AKT1	2.87342784140253	1.86104422000523	2.29002755457768	1.92613061339061	3.94726426080583	4.00265572204392	2.65854349367018	2.34980315818288	2.67069975556089	1.99940420204132	2.54945221194243	4.16281969105218	3.24172769466501	2.40115098131309
AKT2	1.04859691322158	0.293787369664583	0.437192229483379	1.07781359226693	2.6594285684818	3.41465728582733	1.70942417506806	1.75706356144635	0.965433446696326	1.80461910677932	1.47295907864874	3.50702350756785	3.13960601876551	2.22186829160893
AKT3	0.995403028739775	0.368852198424057	0.826333335760431	1.15392377210122	2.9339633166785	3.70030750943159	1.7110744854567	2.01470673151462	1.520229829946	2.30399015434569	1.95139286566914	4.08759294184614	3.94864071851672	2.58507741379986
ARAF	2.75724184223804	3.44054748699132	3.63649529623579	3.82094731952164	3.70119264104753	4.85418280404698	3.46026201598425	3.86768150971611	2.90840510727386	4.45782316406632	5.69727662581506	5.06351962799041	5.62472229731218	5.04662368456586
ATM	0.277912573712346	0.164567505577106	0.237760992150446	0.437130679279929	-0.225442304947509	-0.236543064361985	-0.854786473816051	0.859582526785406	1.44803693713738	1.52927440511411	1.72929105249259	1.38615568675029	1.11076525041449	1.04124972850781
ATR	0.562735241722828	0.366458177662413	0.280489902173538	0.110212699479086	0.51822074945502	0.627989310661092	1.06806047538503	-0.0469168760776842	0.406691646609271	-0.00432278982486482	0.485074815681392	0.517499726648628	0.423608155908845	0.678370470149083
AURKA	1.09261384008632	0.604591690327408	1.0984238684696	0.573018015256371	0.800851717316826	0.00441307905529383	0.681796873912225	0.473644882554976	-0.207486617155668	1.69844100802017	0.226351770667563	0.533310742962246	0.167536458319469	-0.226446172144037
AURKB	2.24365531064366	2.23263141728637	2.61215361185033	2.54433767187271	2.42532605375263	2.50722071114242	1.60803380655122	0.891910716691853	0.622514114261584	1.3435979678733	0.765100346509175	0.395776563970886	0.0431320526153069	-0.442849632730911
BRAF	5.50875913420494	5.37788303821456	5.30388389893847	5.07911078476305	4.94075125390077	6.56937005151361	5.67042351729104	4.81081655303378	3.41563904108929	5.09538574239934	5.9585177890183	5.65245859511782	6.43010095776862	5.4050673491519
BUB1	0.902842989756976	0.987652501399317	0.258828175350488	-0.754619606914682	-0.323701271849195	-0.68015435147472	-0.222937165208677	1.59269948185481	2.68794660414534	0.368935408149143	1.19038499884444	0.813473317224565	1.36120116011892	0.828813608320028
CAMK2A	0.27825994089338	-0.06378916176278	0.553049349643495	0.560925436913764	0.759983051709702	0.176211756510247	0.235965263090999	-2.05334415356029	-1.53689561066523	-0.0282077316114	-0.99102050313484	-1.43661198269443	-1.63841786002407	-1.511199546914
CAMK2B	0.964751321588717	0.762481190996665	0.948642656316402	1.2535996954541	0.95699708872065	1.10795573626134	0.617053593679574	-0.0136504385250731	0.821312362277638	1.68359912021786	0.489120221094892	0.148745594822093	0.259331928145952	-0.237820970521891
CAMK2D	1.17522048927617	1.02216024406594	1.97415248686691	1.74040480746415	1.55719375291991	1.23212751087634	1.15062672962223	1.96780813628257	2.20570048931018	3.73717048142044	1.96429989928572	1.98902232527414	2.23273412169073	1.5245506588875
CAMK2G	-1.12174034552666	-1.97326474341091	-1.47663010204809	-1.82947192694508	-2.53478937127955	-2.10148534604623	-1.61034878414163	-0.252081196187588	0.446540318937625	0.960146839930613	0.172235774426341	-0.118419683799248	0.178995831750129	-0.716449357975894
CAMK4	-0.049314018781967	-0.0231611718260424	-0.147394139366938	0.451657575130696	-0.281002528037615	0.211586708419	-0.0760952349458325	-0.420313223345109	1.59492228559397	1.86066081554077	0.752676668055573	0.593152504781265	0.303931567435774	-0.247372261887598
CDC7	0.761939495909432	0.791483302558977	1.04199368184738	1.01277749895893	0.920091219605866	0.430577861771329	1.06561088926635	2.04144475600549	0.666142779512453	1.08198606802321	1.89019721972661	1.72093018961506	0.931471868640224	1.06859424457508
CDK1	-2.57105853210154	-2.07354823699861	-1.79910470382842	-1.97479554908372	-1.2632275256212	-2.08043699921771	-1.57163599997105	-3.11572643154147	-3.14096076482782	-4.02333144026873	-2.38435750109897	-2.61547459156298	-3.05468891927471	-3.362213226157
CDK10	-0.00509542662059929	-0.33912916759696	0.54406719989905	0.907327138374074	0.861679462093055	-0.206570800481	0.419221362264552	-2.68173040988164	-2.29639596312816	-1.39466984653843	-1.06192433042692	-1.54140670678165	-2.80211004726151	-2.48419419623111
CDK12	-1.36482005627871	-1.79119056671883	-0.287988783473872	-0.42826608630135	-0.68092461840931	-1.5322741354428	-0.926780949581671	-1.94838875181667	-1.38339103494259	-1.27387480029209	-0.804069122785102	-1.31319051167689	-2.1258511582719	-2.26280630587775
CDK13	-0.00509542662059929	-0.33912916759696	0.54406719989905	0.907327138374074	0.861679462093055	-0.206570800481	0.419221362264552	-2.68173040988164	-2.29639596312816	-1.39466984653843	-1.06192433042692	-1.54140670678165	-2.80211004726151	-2.48419419623111
CDK16	0.0840358795864045	-0.31328420412048	0.717775574662038	0.934487640877744	0.874150295614414	-0.111839207262956	0.641906840614975	-2.569498722288	-2.65698000166064	-1.52038506530247	-1.08926365958504	-1.5479268843457	-2.5549693226741	-2.18171997323751
CDK17	0.207963092853315	-0.322341251075194	0.907042176726711	1.0776790348634	0.814057638018589	-0.0544959383805032	0.486858579041371	-1.45245082624048	-1.43021574265646	0.141667246451351	0.139330506657522	-0.381506178026443	-1.59607238071297	-1.3387409472954
CDK18	-0.00509542662059929	-0.33912916759696	0.54406719989905	0.907327138374074	0.861679462093055	-0.206570800481	0.419221362264552	-2.68173040988164	-2.29639596312816	-1.39466984653843	-1.06192433042692	-1.54140670678165	-2.80211004726151	-2.48419419623111
CDK19	-0.00509542662059929	-0.33912916759696	0.54406719989905	0.907327138374074	0.861679462093055	-0.206570800481	0.419221362264552	-2.68173040988164	-2.29639596312816	-1.39466984653843	-1.06192433042692	-1.54140670678165	-2.80211004726151	-2.48419419623111
CDK2	-4.13201916068788	-2.55064481457804	-2.8694885401378	-2.97918653401834	-2.48972422806601	-3.73836610428533	-3.25588272930383	-4.40686576237376	-3.66453286791798	-4.12549691475212	-3.69751249701814	-3.27425607873017	-4.30705165182917	-5.18921495416276
CDK20	0.26657106688586	-0.108832904592417	0.798361982873647	1.13689596263067	1.09553395834172	0.0180516006671766	0.734230783931814	-2.74138275012531	-2.31609119502805	-1.48606100758492	-1.16552848500731	-1.52355947383184	-2.89088422473513	-2.51357727662186
CDK3	-0.422211573067807	-0.552765510852572	0.409676635155377	0.389079758842378	0.370865875712961	-0.405955888474337	-0.0707961379946988	-3.15551936487537	-2.31172229467027	-1.69930570899149	-1.66548506203575	-2.35369593466487	-3.22546572524163	-3.11516614895936
CDK4	-0.44157950416117	0.597784772469433	0.207647544294718	0.0230675004987489	0.726234083791602	-0.420665459400466	0.147711788596751	-3.15167290995564	-2.99115059137063	-2.6327622392261	-3.80281915002012	-2.27699617821416	-3.56209229037456	-4.20733064272458
CDK5	0.372209313666984	0.801040633104233	1.09357204562862	0.386675010260332	2.02926137389384	0.376763259538346	1.00956393067225	-3.0920466690189	-4.01244258082581	-3.16314565472463	-3.09957809494478	-2.24385365649363	-2.98237978319694	-3.16418799998934
CDK6	0.239041792032739	0.790917283732565	0.800387643483911	0.63221400776168	1.56182665414387	0.415822157939136	1.05266499977113	-3.42582968707795	-2.68211306381887	-3.16662756358233	-2.95099248772946	-2.61568765308855	-3.33832381070615	-3.18127670344841
CDK7	-0.393515820411675	-0.0332933318331095	0.504329834081874	-0.246891443402567	0.797387387396749	-0.22621647905707	0.331686934269268	-1.86332416752282	-1.93007172438301	-1.51120345656129	-1.84369555712155	-0.713542488140163	-2.08653513581434	-1.9100953215875
CDK8	-0.0988629543816815	-0.495148890459339	0.475967640939927	0.732022986870013	0.765341754454107	-0.216631130751345	0.197727882227569	-2.72324647718087	-2.26201813338089	-1.39143556396434	-1.11424232858759	-1.61950692665703	-2.86556570638998	-2.56075883880828
CDK9	-0.747495995939822	-0.424648883706922	0.573701357442648	0.359619408569461	0.191448654466343	-0.616163633991155	-0.17901740708386	-2.09850788177492	-1.90989845762621	-0.556106866793883	-0.982564696555193	-1.01552765371563	-2.39559381965539	-2.46475999330113
CHEK1	1.15321927899392	0.802905870306059	0.978516948320232	0.702123196957854	0.861336150120844	0.881164190606134	0.332560845276267	1.2870033941418	1.254378021196	1.44571980417366	1.01151795558053	0.955915566867609	0.944872823229227	0.589711414490152
CHEK2	0.156920564240427	0.0349956017751645	0.078697595632215	-0.0660123054503781	0.505319628836478	0.226761844583907	-0.428795849451788	-0.382616291390421	-0.383232802894615	-0.658928684396443	-1.8041979273734	-0.664560059895057	-0.521625607808011	-0.55886087224018
CHUK	-1.07873526477627	-0.0136097253231317	-0.550533985593303	0.0528393056796576	-0.451162371512217	0.566792842205621	-0.821214078309223	-1.84293630585552	-0.605959375141643	-1.15317771733017	-1.25299476955357	0.504594069473791	-1.9013382757687	-3.02979229633705
CLK1	0.353565016480755	0.0264606772982429	0.427801551334407	0.381853343513683	0.447646487715016	0.308299966474349	-0.318045373742606	0.708077188476844	0.951369261925589	-0.0123581687640063	0.779786119193247	0.633383723940786	1.01421217535228	1.06532803867106
CLK2	0.6783021335053	-0.532065873205356	0.0367892720667759	-0.099055331351921	0.526724172098215	0.961895743708902	0.707645386358721	0.167645954865991	0.71347871810872	-0.163787822741128	0.423515828980471	0.775629241212192	0.895334402383368	0.271854874056107
CLK3	-0.631390157665848	-0.371388781521968	0.277563686717927	0.292596007210911	-0.149407154162786	-0.397379998529248	-0.63453317401939	0.105979328169143	0.669013961956039	1.17093203837299	0.738956522600639	0.473419557345528	0.23783530394858	0.384506737169097
CSNK1A1	-0.43424054358348	0.0856038451807948	-0.812058062285471	-0.803815810559265	-0.958358139441924	-0.936106328064972	-1.25130331244854	0.413634273682872	1.4303181033059	0.362733099860793	0.129935488749289	0.560045585766689	-0.0237464737930157	-0.0157867898144233
CSNK1D	0.578977369688164	0.539108940995071	0.209344609908857	-0.103508523687495	-0.615258473220143	-0.161172122299157	0.705645784031647	-0.30853055093995	-0.0147840518429292	-0.659802070271315	-0.706670223902061	-0.288322456604899	-0.0555890492865793	0.335240296849465
CSNK1E	0.334815297927616	-0.845003275722865	-0.532331317948236	-0.623421538915928	-2.38561089895885	-0.948967232360193	-0.411744681354333	1.66548652812129	1.38282495514007	-0.214888926103628	1.07776169799167	0.387832641492257	1.65992682622509	2.12742852981126
CSNK2A1	3.71469467323263	1.72384902315415	2.37345800687503	1.17337651379789	-0.200129315907534	1.18560320840253	1.65159947550003	5.08695478724318	3.39040767718975	1.87237216568628	4.21258394769589	3.03282021185639	3.711077632472	4.48539756718111
CSNK2A2	1.66352554619332	-0.377963636555239	0.0225114957896912	-1.34873627761018	-2.03753196037173	-0.396478811863214	-0.237538961031995	2.47089292799941	1.6552648890279	-0.266822721436026	1.88035298783809	1.17626613639403	2.15640789112297	2.94906644836789
CSNK2B	-0.212835115840898	-2.03543699088952	-1.69209743398167	-1.46206222867727	-2.29176190122656	-1.5438361784416	-0.26423043097318	0.214377204849761	-1.36928266453633	-0.611753747923601	0.204493885037928	-0.624857843016513	-0.291907416962235	0.99431097641134
DUSP1	-4.25032266865446	-1.01994716061719	-0.296959500078541	-3.20837994889758	-5.27073651413643	-4.77159245884199	-3.47132913281819	-1.33943208126588	1.80256344702535	1.30563541989093	-1.62633594718662	-3.40341681669835	-2.84568820923255	-3.12572618402826
DYRK1A	-0.693298963058193	-1.21828380987234	-0.289583844577785	0.133147236991322	-0.459470211608704	-0.34463001642327	-0.0139409098037871	0.0551410789860908	-0.91361147040396	-0.218144965701123	-0.608096666432456	-0.443431559175374	-0.0804591333769632	0.0316724842318659
DYRK2	1.74474549855613	1.41522680269396	1.45537269988057	1.58550012137585	1.94646920668493	2.27540882377852	1.27652637767219	0.605233573701478	0.999899172867	1.73887486831299	0.68369666351219	0.76114363818139	0.838734481265468	0.720304977919219
DYRK4	-0.421324470979677	-2.09336289801281	-1.08522388758633	-1.36069096583265	-1.33185806697059	-1.69244846764238	-1.10875198163882	-0.902734235135001	-0.887476172722301	-0.244915828422337	-0.488689726318328	-0.396780694218508	-0.937555245782148	-0.455331268181432
EEF2K	0.199961953117675	0.0762647035742338	-0.225338522638631	0.113675969368836	NA	-0.490439211905258	-0.14441268071381	NA	NA	-1.60206751933431	NA	-1.65389513091708	NA	NA
GSK3A	-0.18544187834561	-0.0568257128731203	0.428178798119228	0.268491516215124	-0.140783972079724	0.622676666494457	-0.398078740604439	-1.02964008277358	-1.13010889982329	-0.930712519749469	-0.961904227916347	-1.14593809586677	-0.566695214973806	-1.38400968278287
GSK3B	-3.75000406397769	-3.03476850843683	-3.38528473806399	-4.3609637178601	-3.335936667579	-3.18091413524904	-3.2369844066495	-2.97997159425738	-2.49549108976541	-3.82382620423471	-3.23661294998248	-2.65362816025386	-2.13470486311116	-2.00319052181228
HIPK2	0.784836845607782	-0.0658493084736431	1.00729861968451	1.16174115246874	1.22235934250285	1.35534304332588	0.970002240868147	0.0431709145496804	-0.106277082642259	0.983457334419429	0.724146579977704	0.978906928322888	0.735814229236028	1.20640592045069
IKBKB	-1.0456761850415	-1.07188955001462	-0.766550552993954	-0.185901794755785	-0.381818669810858	0.815822919318787	-1.42128206260357	-2.07488660438043	-1.5222017465284	-1.50709244686949	-1.59969472568736	-0.123488129528828	-2.47437854307528	-3.73638266601952
IKBKE	-1.46600859875752	-1.27448347255261	-1.18178858387097	-0.32528242891137	-0.885613207873234	0.313868612675322	-1.64049149325836	-2.69044708437523	-1.80434403490115	-2.05192687286563	-1.6831516060622	-0.377876305220872	-2.79892874051658	-4.23363486564401
MAP2K1	2.26614758454176	-0.100566450875008	-1.10983180804699	1.08415635538412	3.62404555212978	2.81302133494015	1.69803894491857	-0.562808448415727	-2.04492876827628	-2.42031889510136	0.395820744296676	1.89666833263582	1.15431650488537	0.848574094718152
MAP2K2	4.12451894887043	0.871862253097507	-0.0399249263918122	3.49371213744506	NA	4.7478666884717	3.5888812554403	2.72256869703908	-0.137075740159336	0.0534259961596848	3.4940648018477	NA	4.4203985778928	4.93675519504769
MAP3K1	1.60837257785483	1.56874581576056	1.25560167639185	2.67837048551682	3.82155310667911	3.57750812496752	2.1819863044188	0.588566538609918	0.0550234070517335	1.53139638856614	3.58351253969349	4.11194218730545	3.32973934205727	2.64947985433381
MAP3K7	-0.902957401821512	0.0978723291042639	-0.254966456098685	-0.253887491288091	0.0278239268809873	0.0173194865309353	0.0756093043347347	-1.26233385997633	-1.37131395487085	-1.42604976183297	-1.46730875988826	-1.34747926141861	-1.08680712215213	-0.91139052668797
MAP3K8	4.03962166434787	2.17273463220641	1.55926640913155	3.9965847519773	5.5475854577453	4.83672443031616	3.81888190289822	3.58887913030442	1.15564146739392	2.08474166052984	4.96889994806067	6.51305745947587	4.98993835963749	4.77682024732439
MAPK1	0.263004772804329	1.4033725341189	-0.226257332342815	0.638952496819103	1.776030600924	2.86974566583704	2.61168954851595	-2.57141243206835	-2.18937963680863	-2.56892631015422	-3.26567176215887	-0.468220015948618	-1.73350726173437	-1.98547813411232
MAPK10	-1.2911787136435	-0.697446116209638	-1.10232629961301	-1.28370688539748	-0.269439050297439	-0.153105951209965	-0.0565181293964026	-2.5663410387889	-1.59387602846617	-2.13342291725395	-2.41774223747612	-1.86700942723007	-2.52923927248911	-1.89509333622512
MAPK11	0.64642103486156	1.30281891544539	1.28411825335901	0.577327209830641	1.89534476258433	1.4460620358289	1.10712012450129	-0.98052683822382	-0.18666872875717	-1.12089620649271	-2.09116314429975	-0.567871930526139	-0.69228877581793	-0.506563819647078
MAPK12	-1.21565699053687	-1.60029365217245	-0.711818242713986	-0.840613189564515	-0.598996056376007	-1.42002668929359	-1.28265704884762	-1.58054315733925	-1.89453241131767	-2.0778933673541	-1.79952911651769	-1.67182651848996	-1.95737890577374	-1.87090867432033
MAPK13	-0.133822947212303	-0.181496353563829	-0.0306062609718055	0.213555663625039	0.705022119492145	0.033748157258818	-0.0901700881155524	-2.04720043958314	-1.18128152126062	-1.92464330419251	-1.74527706527128	-1.83786318662865	-2.63759718472367	-1.87463748243924
MAPK14	-3.76631985799837	-3.30904161880098	-3.02727200179973	-3.61784836811132	-2.5190170711711	-2.68634847085847	-2.8323196502474	-3.35679054199191	-3.23557564396615	-3.5577626203148	-3.28277689146228	-2.69846672066854	-3.35258238301543	-3.22211778392156
MAPK15	0.918790634850774	0.663013745204203	0.682415609279808	0.86556440629325	1.58354945434951	1.63683034294849	3.15639382306847	-1.55725941412099	-0.646056105152893	-1.38554354622865	-2.04862625481866	-1.6400698680184	-1.62853899324801	-1.88473204340576
MAPK3	-1.87882448964054	-1.91840495843852	-3.22715247731041	-2.33086284732166	-1.94326655220081	-0.831786668439711	-0.817284718460915	-3.33410536276197	-2.5447970741559	-3.22980081848073	-3.37833340916175	-2.0709901638027	-2.89186732037522	-2.95225683116558
MAPK4	0.933081892249909	0.806008727430171	0.727652907206946	0.902977558009475	1.61022903161072	1.49331582089966	3.27865584713274	-1.92821411384308	-1.16869545195791	-1.87065336117047	-2.20383662679668	-1.7609685620255	-1.62853899324801	-1.88473204340576
MAPK6	0.137681183131394	0.297377089849805	0.167715807297391	0.453977006790277	1.2628007786491	0.851693301425895	2.03389008392252	-3.17085076793542	-2.20956489944474	-2.65407486985016	-2.7256071949704	-2.54389712598505	-2.0100764340908	-2.48532849216491
MAPK7	-0.388269316476451	-0.757293566166869	-0.434549305796837	-0.221574561831416	0.620656748191895	0.217313236457666	1.48994635287199	-2.1528424313091	-1.33185665479755	-2.09217478226533	-1.87851680601807	-1.23707043979309	-1.55481099180899	-1.45955678705354
MAPK8	-4.12643317742936	-2.96585786368613	-3.86239435595235	-3.73401414300606	-2.1417270540144	-1.46772633965681	-2.13593524032904	-4.30507839665372	-3.37114631737589	-3.97206999071531	-4.6375452237902	-3.30708437676067	-3.4665581697841	-3.76993676076892
MAPK9	-1.97565421073826	-0.985472498680242	-1.16626170089435	-1.44583654801811	-0.153259768334898	0.046729822572715	0.133823582231402	-3.56020963955292	-2.64658786948614	-3.21393900312632	-3.87918794243248	-2.79111223493342	-2.71295251587996	-2.42739673379845
MAPKAPK2	-1.53843293362571	-2.4494183001608	-1.93267251840207	-2.02549649612581	-0.326015313800575	-0.188299350890938	-1.48158460807556	2.49033990727694	2.85231327345136	3.39184488044472	2.53249099725974	3.33536530734403	3.00011299695038	2.79365802071852
MAPKAPK5	-0.166321083525233	0.224063581464045	0.211744513552191	0.133570498134338	0.459311371479065	0.183276708911645	0.162225011514472	-0.587178205103206	-0.610045325704161	-0.916465073419516	-1.25654765525744	-0.43279228923711	-0.556732182204787	-0.911674019371768
MARK1	1.19366460645852	0.77610458783609	0.575084342320398	0.146685260466307	1.07219704584608	0.532877058990276	1.46188084494327	-4.08192454538939	-4.49660134895739	NA	NA	-4.66170466802549	-4.28744327003438	-3.21628836866227
MARK2	0.391203170972542	0.68585447149505	0.457673796419755	0.0994230234979135	0.000461728375735396	-0.354339532326971	0.688494701335075	-1.38413445275336	-2.11555487276551	-1.57565472047595	-2.38138198925371	-1.75131966986928	-1.75430847714825	-1.41653708879579
MARK3	0.173143783815897	-0.285778068156322	0.323618328650618	-0.0394417857743041	-0.21735420717419	0.0937022315562096	0.529419245864226	-3.1192676918973	-4.22531873100318	-3.75486239994799	-4.54676766970871	-4.09620711380746	-3.79767969940946	-3.91261456229666
MELK	-0.0135415312331726	-0.0473991748213091	-0.265670997923529	-0.462589054313984	-0.405498653551482	-0.696002715381866	-0.494964389532811	-0.434349396988621	-2.16655047594074	-1.46384716288516	-0.776919907777527	-0.562010774297034	-0.860203363766056	-0.870394005473413
MTOR	-1.58544304048202	-1.30886850804786	-2.39096378627634	-0.944723936156712	-1.49854917683553	0.0964824555412672	-0.936312844651607	-2.30013468544844	-1.55525821357752	-3.02311152994523	-2.13204031478098	-2.30174811942637	-2.18776421095171	-1.31692362876441
NEK3	0.27368312083404	0.815728868551975	1.13003723252407	0.677586918546074	1.28689604898683	1.46115914449421	2.17491707465741	0.845887658396031	0.130696911825635	0.608270732020438	0.295108007986589	-0.450276131036254	1.2618455420058	1.05041032052198
NLK	0.756332441254333	0.540256863035471	0.418706895359285	0.890530320642261	1.42268070672471	1.59077603965373	2.65239377832692	-2.56007049981908	-1.4197053024689	-1.97868925066813	-2.26731092192935	-1.89258521202064	-1.709806107435	-2.07869099339394
PAK1	6.74356397049246	7.56146551392084	8.01827479640498	6.77254198335868	7.61757810276323	8.95057780712949	8.984976052371	3.36779347387922	4.82347683193813	4.63036465778035	4.18901132338652	4.72976520140805	5.15522448896886	5.48495165584677
PAK2	3.34582440902358	2.24222306967587	3.17291464326641	3.17878970725394	1.75670239270447	2.60339582193729	4.66536949241207	2.99111884615154	2.97042025105473	3.34762428565174	2.3123066733693	1.93542399626148	2.25031789204332	2.61868380913674
PAK4	3.13827564148023	3.22046138740794	3.91622343274633	4.12866813303463	3.54741624177438	4.26892506946112	4.23613748754218	3.32297069433769	2.49726977798068	4.4714247161007	4.09198799143939	3.76476966605395	4.2946597664098	4.05629086681473
PBK	0.341653128676214	0.0680668854180683	0.229813321396075	0.609919079401774	1.26939239293099	0.71912061243964	0.945275427029594	NA	2.33649544011117	0.808500310980421	1.34832243602962	1.37082078288139	1.58924029141201	1.76812312648928
PDK1	-1.11519228105107	-1.65161744610349	-1.28292053928213	-0.181135553606563	0.393533357392037	1.10664049838355	-0.593574055662719	-1.74442513271221	-1.64175143111	-2.02001013280753	-1.52497473890057	-0.73864642814207	-0.803976421789248	-1.87723031977178
PDPK1	-1.5805405176323	-2.0301720591653	-1.0252378031835	-0.696486103488681	-0.359014164822798	-0.671263799828331	-0.963639888340455	-1.26658458261359	-1.15996618241394	-1.48831021658285	-0.637054701318888	-0.849264882358476	-1.37967970749562	-1.53123941992103
PIM1	0.626660486093814	0.881670890023958	2.122384368427	1.68640050708031	0.538678749667078	1.88668737356021	1.89163261942745	1.77174336307498	2.1794431566133	1.69583161832148	1.52175711819269	2.15198802974309	3.03079870863124	2.34727556013834
PIM2	1.16963965193932	0.810746932648358	1.7663827015459	0.764363896180117	1.17910725528255	1.95071898346911	1.9146300605575	3.1609474086474	2.3025421145937	2.75623728923937	3.01063622238852	3.1397485304207	4.11528534618233	3.64448071862939
PKD1	-1.5029555388556	-2.05219592869519	-1.50642883093618	NA	-1.24463265994105	NA	-1.38746654744861	-2.33606751161076	-0.463038767378673	-0.213322102709806	NA	-2.56699305028009	-1.705064067003	-2.48722871432501
PKN1	1.84448062433729	2.30612488720447	2.87988678347917	1.26421115320658	1.19696106683345	1.26334525381815	1.43547656591466	0.778626896698456	1.67798422080543	1.66814771625232	0.241039076810488	0.252982827936042	-0.4732724050576	0.249877175965142
PLK1	0.819171503437234	0.842842729043718	0.97700862966586	0.911799078018936	0.805338700555627	0.808079944522027	0.489453356379289	-1.63975777310837	-0.96171263377757	-0.850258801012151	-0.563478958014204	-0.893798014346297	-0.670618237280009	-1.11895493203366
PLK3	0.111242904541404	-0.997531926752254	-0.287073586169076	-0.199059704488323	-1.18195615964384	0.215476127928644	-0.673506953082113	-0.439469106826825	-0.334784280643817	-0.664475674423349	-1.39469824544066	-1.86841772690928	NA	-1.14479155523028
PPM1A	-1.58125174873469	-1.36190437579515	-2.12428934847839	-1.89808533906548	-2.03155395566529	-1.32397409703348	-1.69084252966142	-0.993062949290371	-0.550447700515666	-1.03705665409062	-1.06882162892371	-1.6223351799313	-1.02211263270086	-0.688574268843038
PPM1D	1.0801088239651	0.624336877110928	1.30769484614517	1.03154003732994	0.861891460391782	0.629122056323962	0.737012076820553	2.26493412764753	2.36671335262979	2.59907592281101	2.64242996636919	2.33940821863207	2.07199255594362	1.91163148313763
PPP1CA	-0.386997574550641	-0.0172749641565219	-0.321387322568558	-0.743762838324252	-1.04893116035483	-0.716005976378155	-0.820524595417727	-0.369709877234003	0.372922919905953	-0.29708909307005	0.0253403523232006	-1.39373764390227	-0.937041183625468	0.123109827631215
PPP1CB	-1.62513710655214	-0.897419393531893	-1.55040538259567	-2.04256562186761	-1.63284134784738	-1.38423045464536	-1.83569096827202	-0.879433855678936	0.201761100264558	-0.236407402370646	0.254507420721405	-1.13112424919462	-1.0624312037136	0.0467114726890804
PPP1CC	-0.923496334012509	-0.35885402011203	-1.03478671243363	-1.2084320856341	-0.881204632523427	-0.453665852794772	-1.12149870751449	-0.822706108466771	-0.332784734962768	-0.404448957944372	0.0215450595395887	-1.39800055553215	-0.816785092013476	0.138097482051754
PPP2CA	-1.90193437098476	-1.11640860690758	-1.02371211168088	-1.38918130776155	-2.36582528529496	-2.10881216253964	-1.56718362043506	-1.2508169893839	-0.510616889604972	-0.869482228712942	-1.52954937487906	-2.6992358320914	-2.59054698416855	-2.24236804081076
PPP2CB	-1.25705616066824	-0.117501739180776	-0.518788378326388	-1.29113409155829	-1.22991278426895	-1.6007496476252	-1.80969591381419	-0.874983950301839	-0.708169003249063	-1.19985560724429	-1.45469705243727	-2.06877105921703	-1.68063262437802	-1.7494665151315
PPP3CA	1.5062042300386	2.05416004935346	0.936600436810438	1.84458131537706	1.3311748098251	0.542149003149127	1.26308029413009	1.65139008652689	1.90332594381376	1.05315238777544	1.69195795151843	1.11752702868368	0.584910237936677	0.825426977307311
PPP3CB	-3.63426819823726	-3.08230954782024	-3.88054044947681	-3.46388700672539	-3.46247417754652	-4.76499004622787	-3.86361297112142	-1.49582307083113	-1.14066263802332	-2.47279837492185	-2.30234604470851	-2.81341985107436	-3.42991739284743	-3.08020651520257
PPP3CC	-3.63426819823726	-3.08230954782024	-3.88054044947681	-3.46388700672539	-3.46247417754652	-4.76499004622787	-3.86361297112142	-1.49582307083113	-1.14066263802332	-2.47279837492185	-2.30234604470851	-2.81341985107436	-3.42991739284743	-3.08020651520257
PRKAA1	1.04532814283009	1.34721942427672	0.573345026542209	1.22941256670778	1.46930805342418	1.90024337129518	1.23987837425219	3.44777133655376	2.94653693837795	3.00541628882798	3.78350521319141	4.02340425444467	4.00838220968991	2.99312250748327
PRKAA2	-0.991556881012883	-1.31238888190016	-0.612214724678742	-0.830421779717057	-0.310541992131931	-0.858757393829154	-0.782776384273394	1.05420514805223	0.531027551242748	0.479640559544112	0.635581549821626	1.02910837659077	0.862570173018253	0.487597718117807
PRKACA	2.01746364726044	2.35972741556099	3.74329650954655	2.18939189934663	2.58769359258616	2.99144456421613	2.78437941568363	0.728839130692645	2.98280928213049	3.27571314699127	2.23798855381659	1.43259692849807	2.54703189127955	1.11372463378304
PRKACB	0.896039594092718	0.61613232824712	1.54139279675603	0.555422021571114	0.304740972422205	0.331660513864093	-0.593323113527791	1.31773190228419	1.25374693277184	1.23967672418117	1.88247946019247	1.13057923818983	2.13876725936551	1.37474241607534
PRKACG	1.14728013531489	1.45553378758972	1.5363630066308	1.62139823475834	1.18826031015107	2.0253572330653	1.83697179928126	2.57245435352853	NA	2.92300649438431	3.42700147279396	2.88589072114444	4.46211293133809	3.23530490600058
PRKCA	3.86668256998797	3.30109589992027	4.22895389020955	3.61377167364593	4.95973160861153	4.19891817522372	3.98724966282954	0.153288223976411	1.89833083824694	3.09210367484719	0.305671425725728	1.1902566531203	0.0925025901483985	-0.12876503989105
PRKCB	2.94763466211739	3.14616931927333	2.92293560599132	3.88348538980638	4.43344918265156	4.52873986387019	3.98421806591541	0.606903898328082	1.58117962471818	1.44026718077381	0.936028382338911	2.55415061993503	1.54030176822068	0.865113476905485
PRKCD	0.746806298794579	0.414713321766737	0.511761215650293	0.160404218846401	1.03437730851658	0.704045398507068	0.788183580876565	-0.391013586874881	0.246101848949496	0.552070893828829	-0.317210963957329	0.400288053143723	-0.315794513879592	-0.92136677379983
PRKCE	2.44824930550371	2.33688020241252	2.77877679446711	2.31722493068964	2.38582209254073	3.32789787145742	2.35057229047237	0.51835312994515	1.93138887228168	2.84001780050826	1.14916950630184	1.05260121878196	0.829332332954995	0.0356919713649787
PRKCG	1.14512647329819	1.06060162603814	1.4750388648391	1.77359803789924	2.03527463613451	2.08894883916791	2.38208223702374	-0.480613815781477	-0.278432330406936	0.759202320264991	-0.687446644204178	0.0257961615651023	-0.89322995439747	-0.723501898516958
PRKCH	0.735066839570756	-0.0982101392779502	-0.475265429512707	0.0362743639809451	-0.157412780175898	0.259619161258366	0.170460600128287	-0.154230586651786	0.222956093311625	1.61171010854113	0.549053365400299	-0.282713955513198	-0.872425533654836	-0.49385940589002
PRKCI	1.90722619769357	1.23439843029838	1.88873412003795	1.88795794030738	1.50359572252031	2.87454063979364	2.28451468378698	2.57246574709138	1.63031013016787	2.16251169446113	2.80048747160079	2.29204231569579	3.58349685378675	3.3012307317816
PRKCZ	-0.549891942021551	0.103966153949609	-0.0650349371835425	0.270761873194125	-0.403130674317395	-0.541063153167542	-0.0191953848499267	-1.32585003292775	-0.687209635342525	-0.258265320639343	-0.525267750274068	-0.0530830362438751	-0.899909592708535	-0.863201996601383
PRKD1	0.0934916296806256	-0.634770674202824	0.420429083022775	0.42336661521215	0.287904665461062	2.28207685370468	0.7738789653128	1.66154030533011	2.68501082900704	3.47346389218754	2.58719043857418	1.53459532911249	3.06837601930195	2.38327203141739
PRKDC	1.22368286840132	0.720356353241714	1.03966606392324	0.814618776249078	0.091915854667496	0.474611390272802	0.156427776046811	-0.101266484087539	0.641142738638086	0.484192699849446	0.783009453827845	0.693951191430732	0.190608694079997	0.351861230829369
PRKG1	-0.844694241201147	-0.754859353463042	-1.0754347917733	-1.01670383412955	-1.09344075038241	-0.0882433938739901	-0.637331227028559	1.52009799587852	2.56007932866773	2.11573982571322	1.8980840301945	2.01309847642218	2.63255578790664	1.89400961540284
PRKX	0.884652160767296	1.48046149766823	2.09343430305208	2.11060356446887	2.11486852845144	2.16327796936632	2.18100024310417	-1.14774101705425	-0.521988900208118	0.372307390243289	0.67594625525156	-1.04767019582409	0.368644587946466	-0.878245659774016
PRKY	0.884652160767296	1.48046149766823	2.09343430305208	2.11060356446887	2.11486852845144	2.16327796936632	2.18100024310417	-1.14774101705425	-0.521988900208118	0.372307390243289	0.67594625525156	-1.04767019582409	0.368644587946466	-0.878245659774016
PTK2	-1.48046642610503	-1.83090129283799	-1.30058287783367	-1.61914046450381	NA	-0.769770725414856	NA	NA	-2.33773541598068	-1.50733535416229	-1.96376253016031	NA	-1.71402939842739	NA
PTPRG	0.641841262443287	0.768985657774464	0.487569946240931	0.603061491642046	0.711485471648928	0.143270456812469	0.542333908926442	-0.707223724793528	0.261245650171254	-0.579267108698624	0.0921352217880435	-0.066520817583337	-0.320592107077062	-0.152463758980068
RAF1	2.3782839903856	3.19224746825528	3.49641806185165	3.14713641395697	3.1049860186926	3.61162233775103	3.32425365495714	3.33692799966787	2.95759821995241	3.22613305656267	3.88772898042118	3.5704750471022	4.19795987327254	3.60147375354111
RET	-0.0944275973068794	-0.747552346922464	-1.35197365255791	NA	1.09748535947137	1.01948580672156	NA	2.79857232969143	1.99453150230097	2.39229160335821	2.97949139940629	3.70774394384076	3.53294876430859	3.30481138377005
ROCK1	1.83805145489159	1.91524827182215	1.9702864278808	2.75643086172913	2.2864944571287	1.84960352551928	2.45237973615831	2.10321460644282	3.8825343173234	1.8144626724817	3.9132818757934	1.87534367834903	3.35423021049223	1.40061176128411
RPS6KA1	4.1159694649771	3.48570630117518	3.83156422192403	3.49670431217927	4.51297644276309	5.402020550508	5.43915866838107	4.57043973015005	4.17994140865602	4.74443095812704	4.99082870405867	6.07236076230665	6.21067155688483	5.81378612210334
RPS6KA2	5.24235703462553	4.66786802881516	3.77107853498767	3.647294816303	4.38068124157586	5.99118016958879	5.28330979129154	6.12500314731505	6.10607444664008	5.208837517022	5.92414581962352	6.43253096107495	7.23778154378909	7.01152413061886
RPS6KA3	-0.224858091993161	-1.33849485815015	-0.441567621095587	-0.708781524637898	0.351700933379248	1.15152931616102	0.0945950381368654	2.62356821229468	4.21025604235828	3.28267296268514	3.4669788967673	4.20111149689997	4.70433667649668	3.68131604172034
RPS6KA4	5.18122222974805	4.55689750266466	4.11113073561473	3.86617507492799	4.60418998974464	5.79528256735714	5.53783823247891	5.76287399813075	6.11190175521313	5.47224214713971	5.17940449942686	6.96491531064651	7.12955058885411	6.38283951943047
RPS6KA5	4.97707304890566	3.94207812016749	4.05353481402919	3.79997990385226	4.48148109330537	5.57485568489362	5.56175160119289	4.85985997456351	5.36649866858523	4.94407166325995	4.76187493784658	5.70835261998951	6.24280037711422	5.54968944817391
RPS6KA6	5.57867884668691	4.89960082085423	4.54293973713724	4.60071264558411	4.39493156015276	6.3269489217788	5.77244404348388	5.13630414465307	4.81598066158926	4.6233602796999	4.34156072809357	5.46047504105656	6.4714835820088	5.84797660320221
RPS6KB1	-2.03242547871842	-3.63103858791833	-3.47503115600725	-2.69401252218186	-2.72747785583341	-1.61467073912099	-1.60978509321338	-0.889051860333084	0.0942036385119884	-0.351169835107163	-0.999576822490749	0.805350256798692	-0.13060287449736	-1.67623626889923
RPS6KB2	-0.163875479894196	-0.620819367000097	-0.408797938005686	-0.0556373596509017	-0.157605114599653	-0.284936146526818	-0.284171714119961	0.696400341797035	0.266058919891072	1.02582937930752	0.181105905425897	0.995515030013429	0.487642772561891	0.615005326080857
RSKR	5.29343282725877	4.66007682423915	4.50144931113492	4.2712261397731	4.33617382967131	5.82996313726739	5.33250593081926	4.50571659823434	4.64484191566665	4.20064741456259	4.07181314591392	5.05619500009273	5.9293663454248	5.43090759049218
SGK1	2.19716930127808	2.02251549389691	2.35288836183198	2.13035280006764	2.96913944952628	3.09614974169941	2.47917872443277	2.06241555281539	2.69093447095713	2.88961730089067	3.8555717588868	3.86887133813635	3.54346138533371	3.50246815451813
SGK2	2.1538616945139	2.18059675531278	2.55125931474622	2.78608104200426	2.76843586252373	2.97181423984265	2.80204991209384	-0.555227091835944	0.58985208095276	1.00395039789479	1.47469382089951	1.14844883708568	0.884316417803241	0.568692112309412
SGK3	2.41292067632554	2.23154397418959	2.61502724124993	2.87789268889889	2.83890175844071	3.10306737464813	2.97860031680036	-0.373148864916682	0.229454445749242	1.06692626069013	1.48292345113745	1.19665816876664	0.864704125307591	0.625712838663698
SRC	-2.35572078698867	-2.42849098608697	-2.16999389748784	-1.90443432435733	-1.63399080722994	-2.0704830655889	-2.14521276091306	-0.356450840731599	-0.800501323134468	1.28131998272181	-0.328085729836241	-0.42042405737463	-0.460985608883298	-0.906612719503478
SRPK1	-1.39122603614065	-1.32959459677681	-0.703666751911083	-1.06357014429717	-0.499223150749771	-1.18863180586454	-1.26706138268952	-0.545850449504529	0.406925343659375	0.384647824983896	0.363506111075553	0.452765070623913	-0.100124538069221	0.219644946604763
SRPK2	-1.54152200416085	-0.735015321011779	-0.66186535156554	-0.489642164038107	-0.551011513366902	-0.650614517840901	-0.899473993184958	-0.665730192328497	0.690338698789526	0.97169736465244	0.447806394655425	0.877000512157527	0.0829155468546198	0.0744924937379133
STK16	-0.690164260329716	-0.162723201774636	-0.499334813311054	0.0362130170724024	0.0405152585644474	0.236107447291082	0.141102327761822	0.671637184302798	1.25762774738939	0.964989869706322	1.3099823683908	1.83454862575641	1.00695686241754	0.481372415113834
STK17A	0.884596128422584	1.56167234125609	0.539837164177104	0.5306442314603	1.2237816284199	1.61374963103515	1.46976860192395	0.814099110215927	1.48129263672766	0.420710236670239	0.306088110887532	0.874742322799883	0.860369457519737	1.18630470303338
STK38	-0.807357594531099	-0.864421103027222	0.201585911683403	-1.54318975763556	0.0224143251267761	-0.732524402209184	-0.77132977868201	-1.13944000814414	NA	-0.22626556252024	-0.940698605132683	0.022010224715337	NA	-0.104069701050325
STK40	0.499218181795408	0.579556211954181	0.603044597044217	0.198672881228552	1.78205851557315	NA	1.75459807110737	NA	NA	-0.305475331671358	NA	NA	NA	0.444867810133428
TBK1	-0.562812805340065	-0.882743521307864	-0.854918756095896	-0.327366691466897	-0.598916070482736	0.644998104187172	-0.328131165050419	-1.12865798995535	-0.44446888745118	-0.019501187801196	-0.153121142643144	1.33457313131002	-0.981021546578746	-1.90785686182621
TTK	-0.245915833000923	0.179794931458899	-0.895378858001854	0.513477545238687	-0.069417395973751	-0.445794839704787	0.354063892377283	0.507524198028137	0.00313345241501557	-1.34874674860144	-0.135908746194764	-0.323213737355517	0.0342706886151425	-0.881307870702773
UHMK1	-0.415403372430573	0.0475300578214116	-0.132992614670274	0.360478965229588	0.0511440213961795	0.363106278736301	0.142620284965193	-1.79331486913178	-0.89420185446689	-1.45172689306355	-2.30731184391669	-2.05999152236213	-1.9608015024937	-2.26628853635614
VRK1	0.367717636647161	0.864387275256419	-0.0315555958312108	0.630707052053187	-0.870445165801124	0.0342716920385069	-0.272553537407528	0.175477660422477	0.74099993044681	0.279117745793784	NA	-0.366656819167948	NA	NA
WEE1	0.524848653135272	0.653210630694324	0.815991154662133	1.02484339080316	0.531110548365837	0.239395808761716	0.570560503241843	0.566535584699852	0.473028612353302	-0.0702035361010101	-0.0613440078552785	0.545300046513934	0.507896371048352	0.686580740627485
DYRK1B	NA	-0.327757564252753	-1.00395561136479	0.286875746204256	1.18505246464725	NA	NA	0.362821303930218	0.367684677817092	0.317091949644384	1.2716778712852	2.3667092241158	NA	NA
FYN	NA	-0.109452096152879	0.244900784308564	0.149399673835229	NA	NA	NA	NA	NA	NA	NA	NA	NA	NA
PIM3	NA	NA	1.81797294910668	1.1069962796777	1.18934243960171	2.48079292424112	2.30445056706414	NA	NA	3.06911423522773	3.12549038736728	3.39479338904905	4.34915057664043	3.91095799236498
TNNI3K	NA	0.431318879112561	0.143004842393934	0.215014474157564	NA	NA	0.177948882192467	NA	-0.139562648519341	-0.0516482228987614	0.132775273799876	NA	0.354196927433827	NA
WNK1	NA	NA	NA	0.766058104712253	NA	NA	0.430485943552061	NA	NA	NA	0.625906279653525	NA	NA	NA
NUAK1	NA	NA	2.30420318898599	NA	2.1188887281633	NA	2.38962226301162	NA	NA	2.62343564377151	NA	2.05716286684151	NA	2.67896907086661
INSR	NA	-0.403005332933005	-0.97230474504149	NA	NA	NA	NA	NA	0.131093936668045	-0.124803252197347	NA	NA	NA	NA
MET	NA	-0.78701211180493	-1.34911137937044	NA	NA	NA	NA	NA	-0.290085965418348	0.0475160834592143	NA	NA	NA	NA
PTPN11	NA	1.32785307735192	1.87711161391313	NA	NA	NA	NA	NA	1.15529858844067	0.669773316306918	NA	NA	NA	NA
CDKL5	NA	NA	-1.28867584818438	NA	-1.1537463835792	NA	NA	0.653008016776699	NA	0.536848908817354	NA	0.558360525582041	NA	0.374119177557391
DCLK1	NA	NA	NA	NA	NA	NA	NA	0.531790778491871	-0.143056980827793	-0.207532527263656	1.33855933937649	1.50617107343763	NA	NA
SIK1	NA	NA	NA	NA	NA	NA	NA	-0.105292899238698	NA	NA	NA	-0.519255332021142	NA	0.0299375854050299
PKM	NA	NA	NA	NA	NA	NA	NA	NA	NA	NA	NA	NA	NA	-0.338171791881454
