# Supplementary material for: PAK1 activation drives divergent resistance mechanisms to aromatase inhibition and tamoxifen in a luminal: A breast cancer model
Source: Mol Oncol. 2026 Jun 5:10.1002/1878-0261.70286. Online ahead of print. doi: 10.1002/1878-0261.70286 (PMC13399542; doi:10.1002/1878-0261.70286)
Supplement: Supplementary file 12 — Data S11. Annotated PAK1 target sites in the Omnipath database. [file MOL2-9999-0-s005.csv]

	Target_Protein	Phospho_Site_ID	kinase	mor
1	PPP1R12A	T696	PAK1	1
2	RAF1	S43	PAK1	1
3	BRAF	S446	PAK1	1
4	STMN1	S16	PAK1	1
5	STMN1	S38	PAK1	1
6	STMN1	S63	PAK1	1
7	PRKACA	S339	PAK1	1
8	PGAM1	S23	PAK1	1
9	PGAM1	S118	PAK1	1
10	FLNA	S2152	PAK1	1
11	CTNNB1	S675	PAK1	1
12	NF2	S518	PAK1	1
13	PXN	S258	PAK1	1
14	ARHGDIA	S101	PAK1	1
15	SRSF1	S234	PAK1	1
16	SRSF1	S238	PAK1	1
17	CTTN	S405	PAK1	1
18	CTTN	S418	PAK1	1
19	EIF4H	S21	PAK1	1
20	MAPK6	S189	PAK1	1
21	HACE1	S385	PAK1	1
22	PPP1R13L	S526	PAK1	1
23	BAD	S118	PAK1	1
24	BAD	S99	PAK1	1
25	BAD	S75	PAK1	1
26	ARHGEF2	S886	PAK1	1
27	MORC2	S739	PAK1	1
