# Supplementary material for: PAK1 activation drives divergent resistance mechanisms to aromatase inhibition and tamoxifen in a luminal: A breast cancer model
Source: Mol Oncol. 2026 Jun 5:10.1002/1878-0261.70286. Online ahead of print. doi: 10.1002/1878-0261.70286 (PMC13399542; doi:10.1002/1878-0261.70286)
Supplement: Supplementary file 13 — Data S12. Predicted PAK1 target sites. [file MOL2-9999-0-s017.csv]

	Database.Uniprot.Accession	Uniprot.Primary.Accession	Uniprot.Entry	Gene	Alternative.Gene.Names	Protein	Description	Phosphosite	Database	SITE_...7_AA	phos_res	median_percentile	promiscuity_index	PAK1_percentile	PAK1_rank	gene_site
65	A0A0A6YYC7	A0A0A6YYC7	A0A0A6YYC7_HUMAN	ZFP91-CNTF	ZFP91-CNTF hCG_2042749	A0A0A6YYC7	HCG2042749, isoform CRA_d (Protein ZFP91-CNTF)	S82	Ochoa	EYPRRRRSSPSARPP	s	90.04	153	99.95	4	ZFP91-CNTF_S82
1108	A8CG34	A8CG34	P121C_HUMAN	POM121C	POM121C	P121C	Nuclear envelope pore membrane protein POM 121C (Nuclear pore membrane protein 121-2, POM121-2) (Pore membrane protein of 121 kDa C)	S260	Ochoa	APPDRRFSRSAIPEQ	s	81.69	120	98.65	5	POM121C_S260
1123	A8CG34	A8CG34	P121C_HUMAN	POM121C	POM121C	P121C	Nuclear envelope pore membrane protein POM 121C (Nuclear pore membrane protein 121-2, POM121-2) (Pore membrane protein of 121 kDa C)	S369	Ochoa	LNKRSRSSSMSSLTG	s	72.84	83	98.39	5	POM121C_S369
1466	E7ERA6	E7ERA6	RN223_HUMAN	RNF223	RNF223	RN223	RING finger protein 223	S19	Ochoa	VPPPRRSSSIASMPR	s	80.94	119	99.44	5	RNF223_S19
1777	H8Y6P7	H8Y6P7	H8Y6P7_HUMAN	GCOM1	GCOM1	H8Y6P7	DNA-directed RNA polymerase II subunit GRINL1A (DNA-directed RNA polymerase II subunit M) (Glutamate receptor-like protein 1A)	S575	Ochoa	HHPRHRVSSQAEDTS	s	61.63	43	98.33	1	GCOM1_S575
2538	O00562	O00562	PITM1_HUMAN	PITPNM1	PITPNM1 DRES9 NIR2 PITPNM	PITM1	Membrane-associated phosphatidylinositol transfer protein 1 (Drosophila retinal degeneration B homolog) (Phosphatidylinositol transfer protein, membrane-associated 1, PITPnm 1) (Pyk2 N-terminal domain-interacting receptor 2, NIR-2)	S664	Ochoa	SWEPRRASTAFCPPA	s	81.89	109	99.46	4	PITPNM1_S664
2844	O14545	O14545	TRAD1_HUMAN	TRAFD1	TRAFD1 FLN29	TRAD1	TRAF-type zinc finger domain-containing protein 1 (Protein FLN29)	S501	Ochoa	IQGRNRDSQNGAIAP	s	78.51	73	98.54	5	TRAFD1_S501
3214	O14713	O14713	ITBP1_HUMAN	ITGB1BP1	ITGB1BP1 ICAP1	ITBP1	Integrin beta-1-binding protein 1 (Integrin cytoplasmic domain-associated protein 1, ICAP-1)	S10	PSP-LT	RKGKKRHSSSSSQSS	s	79.84	109	99.65	2	ITGB1BP1_S10
3568	O14974	O14974	MYPT1_HUMAN	PPP1R12A	PPP1R12A MBS MYPT1	MYPT1	Protein phosphatase 1 regulatory subunit 12A (Myosin phosphatase-targeting subunit 1, Myosin phosphatase target subunit 1) (Protein phosphatase myosin-binding subunit)	S668	Ochoa,PSP-LT	EVRERRRSYLTPVRD	s	93.08	171	99.99	3	PPP1R12A_S668
3571	O14974	O14974	MYPT1_HUMAN	PPP1R12A	PPP1R12A MBS MYPT1	MYPT1	Protein phosphatase 1 regulatory subunit 12A (Myosin phosphatase-targeting subunit 1, Myosin phosphatase target subunit 1) (Protein phosphatase myosin-binding subunit)	S695	Ochoa,PSP-LT	QARQSRRSTQGVTLT	s	76.81	90	98.73	5	PPP1R12A_S695
3749	O15015	O15015	ZN646_HUMAN	ZNF646	ZNF646 KIAA0296	ZN646	Zinc finger protein 646	S521	Ochoa	HCKAARRSADIGAEG	s	70.91	59	98.14	5	ZNF646_S521
4071	O15075	O15075	DCLK1_HUMAN	DCLK1	DCLK1 DCAMKL1 DCDC3A KIAA0369	DCLK1	Serine/threonine-protein kinase DCLK1, EC 2.7.11.1 (Doublecortin domain-containing protein 3A) (Doublecortin-like and CAM kinase-like 1) (Doublecortin-like kinase 1)	S305	Ochoa	SPGPSRRSKSPASTS	s	72.9	60	98.98	4	DCLK1_S305
4108	O15085	O15085	ARHGB_HUMAN	ARHGEF11	ARHGEF11 KIAA0380	ARHGB	Rho guanine nucleotide exchange factor 11 (PDZ-RhoGEF)	S1295	Ochoa	LPPRTRNSGIWESPE	s	71.35	75	98.64	5	ARHGEF11_S1295
4215	O15144	O15144	ARPC2_HUMAN	ARPC2	ARPC2 ARC34 PRO2446	ARPC2	Actin-related protein 2/3 complex subunit 2 (Arp2/3 complex 34 kDa subunit, p34-ARC)	S192	Ochoa	FKEGRRASHTAPQVL	s	82.7	106	99.38	3	ARPC2_S192
4312	O15211	O15211	RGL2_HUMAN	RGL2	RGL2 RAB2L	RGL2	Ral guanine nucleotide dissociation stimulator-like 2, RalGDS-like 2 (RalGDS-like factor) (Ras-associated protein RAB2L)	S617	Ochoa	PSRGHRRSASCGSPL	s	84.86	126	99.86	2	RGL2_S617
4338	O15231	O15231	ZN185_HUMAN	ZNF185	ZNF185	ZN185	Zinc finger protein 185 (LIM domain protein ZNF185) (P1-A)	S153	Ochoa	PYNIRRSSTSGDTEE	s	76.41	93	98.9	4	ZNF185_S153
4975	O43166	O43166	SI1L1_HUMAN	SIPA1L1	SIPA1L1 E6TP1 KIAA0440	SI1L1	Signal-induced proliferation-associated 1-like protein 1, SIPA1-like protein 1 (High-risk human papilloma viruses E6 oncoproteins targeted protein 1, E6-targeted protein 1)	S286	Ochoa	EKPLKRRSKSETGDS	s	70.65	92	99.18	5	SIPA1L1_S286
5528	O43491	O43491	E41L2_HUMAN	EPB41L2	EPB41L2	E41L2	Band 4.1-like protein 2 (Erythrocyte membrane protein band 4.1-like 2) (Generally expressed protein 4.1, 4.1G)	S402	Ochoa	LENAKRLSMYGVDLH	s	85.57	132	99.86	4	EPB41L2_S402
5832	O43665-1	O43665	RGS10_HUMAN	RGS10	RGS10	RGS10	Regulator of G-protein signaling 10, RGS10	S168	PSP-LT	QTAAKRASRIYNT__	s	79.9	112	99.77	3	RGS10_S168
6099	O43900	O43900	PRIC3_HUMAN	PRICKLE3	PRICKLE3 LMO6	PRIC3	Prickle planar cell polarity protein 3 (LIM domain only protein 6, LMO-6) (Prickle-like protein 3, Pk3) (Triple LIM domain protein 6)	S381	Ochoa	APGPSRRSWSAGPVT	s	80.58	90	99.31	3	PRICKLE3_S381
6101	O43900	O43900	PRIC3_HUMAN	PRICKLE3	PRICKLE3 LMO6	PRIC3	Prickle planar cell polarity protein 3 (LIM domain only protein 6, LMO-6) (Prickle-like protein 3, Pk3) (Triple LIM domain protein 6)	S437	Ochoa	RGAPHRHSMPELGLR	s	77.12	68	98.92	4	PRICKLE3_S437
6196	O60237	O60237	MYPT2_HUMAN	PPP1R12B	PPP1R12B MYPT2	MYPT2	Protein phosphatase 1 regulatory subunit 12B (Myosin phosphatase-targeting subunit 2, Myosin phosphatase target subunit 2)	S618	Ochoa	EAREKRRSYLTPVRD	s	89.19	142	99.96	1	PPP1R12B_S618
6236	O60240	O60240	PLIN1_HUMAN	PLIN1	PLIN1 PERI PLIN	PLIN1	Perilipin-1 (Lipid droplet-associated protein)	S436	Ochoa	REAERRASGAPSAGP	s	79.43	109	99.42	5	PLIN1_S436
6255	O60244	O60244	MED14_HUMAN	MED14	MED14 ARC150 CRSP2 CXorf4 DRIP150 EXLM1 RGR1 TRAP170	MED14	Mediator of RNA polymerase II transcription subunit 14 (Activator-recruited cofactor 150 kDa component, ARC150) (Cofactor required for Sp1 transcriptional activation subunit 2, CRSP complex subunit 2) (Mediator complex subunit 14) (RGR1 homolog, hRGR1) (Thyroid hormone receptor-associated protein complex 170 kDa component, Trap170) (Transcriptional coactivator CRSP150) (Vitamin D3 receptor-intera…	S977	Ochoa	NQDARRRSVNEDDNP	s	88.58	142	99.88	4	MED14_S977
7250	O60832	O60832	DKC1_HUMAN	DKC1	DKC1 NOLA4	DKC1	H/ACA ribonucleoprotein complex subunit DKC1, EC 5.4.99.- (CBF5 homolog) (Dyskerin) (Nopp140-associated protein of 57 kDa) (Nucleolar protein NAP57) (Nucleolar protein family A member 4) (snoRNP protein DKC1)	S21	Ochoa	KKKKERKSLPEEDVA	s	71.15	76	98.71	3	DKC1_S21
8178	O75376	O75376	NCOR1_HUMAN	NCOR1	NCOR1 KIAA1047	NCOR1	Nuclear receptor corepressor 1, N-CoR, N-CoR1	T87	Ochoa	DRPQERRTSYEPFHP	t	73.43	67	98.59	4	NCOR1_T87
8380	O75427	O75427	LRCH4_HUMAN	LRCH4	LRCH4 LRN LRRN1 LRRN4	LRCH4	Leucine-rich repeat and calponin homology domain-containing protein 4 (Leucine-rich repeat neuronal protein 4, Leucine-rich neuronal protein)	S313	Ochoa	DSGSKRWSGNESTDE	s	66.25	46	98.31	2	LRCH4_S313
8558	O75533	O75533	SF3B1_HUMAN	SF3B1	SF3B1 SAP155	SF3B1	Splicing factor 3B subunit 1 (Pre-mRNA-splicing factor SF3b 155 kDa subunit, SF3b155) (Spliceosome-associated protein 155, SAP 155)	S336	Ochoa	PGASKRKSRWDETPA	s	79.55	119	99.77	3	SF3B1_S336
8896	O75781	O75781	PALM_HUMAN	PALM	PALM KIAA0270	PALM	Paralemmin-1 (Paralemmin)	S152	Ochoa	TPKDKRVSNTPLRTV	s	61.65	59	98.01	5	PALM_S152
8930	O75808	O75808	CAN15_HUMAN	CAPN15	CAPN15 SOLH	CAN15	Calpain-15, EC 3.4.22.- (Small optic lobes homolog)	S296	Ochoa	LLSGKRLSVLEEEAT	s	72.3	69	98.93	5	CAPN15_S296
9207	O76039	O76039	CDKL5_HUMAN	CDKL5	CDKL5 STK9	CDKL5	Cyclin-dependent kinase-like 5, EC 2.7.11.22 (Serine/threonine-protein kinase 9)	S468	Ochoa	NEKQSRHSYIDTIPQ	s	72	60	98.51	4	CDKL5_S468
9512	O94868	O94868	FCSD2_HUMAN	FCHSD2	FCHSD2 KIAA0769 SH3MD3	FCSD2	F-BAR and double SH3 domains protein 2 (Carom) (Protein nervous wreck 1, NWK1) (SH3 multiple domains protein 3)	S675	Ochoa	PSPDKRSSLYFPRSP	s	88.84	142	99.81	5	FCHSD2_S675
9744	O94915	O94915	FRYL_HUMAN	FRYL	FRYL AF4P12 KIAA0826	FRYL	Protein furry homolog-like (ALL1-fused gene from chromosome 4p12 protein)	S1957	Ochoa	RRGDRRRSNTLDIMD	s	86.61	130	99.9	2	FRYL_S1957
10784	O95613	O95613	PCNT_HUMAN	PCNT	PCNT KIAA0402 PCNT2	PCNT	Pericentrin (Kendrin) (Pericentrin-B)	S1814	Ochoa	ADQERRHSQALEALQ	s	82.71	117	99.82	4	PCNT_S1814
11198	O95835	O95835	LATS1_HUMAN	LATS1	LATS1 WARTS	LATS1	Serine/threonine-protein kinase LATS1, EC 2.7.11.1 (Large tumor suppressor homolog 1) (WARTS protein kinase, h-warts)	S278	Ochoa	NSQTKRYSGNMEYVI	s	66.36	61	98.36	1	LATS1_S278
11484	P00519	P00519	ABL1_HUMAN	ABL1	ABL1 ABL JTK7	ABL1	Tyrosine-protein kinase ABL1, EC 2.7.10.2 (Abelson murine leukemia viral oncogene homolog 1) (Abelson tyrosine-protein kinase 1) (Proto-oncogene c-Abl) (p150)	S619	PSP-LT	PTPPKRSSSFREMDG	s	73.45	89	99.14	5	ABL1_S619
11692	P01833	P01833	PIGR_HUMAN	PIGR	PIGR	PIGR	Polymeric immunoglobulin receptor, PIgR, Poly-Ig receptor (Hepatocellular carcinoma-associated protein TB6) [Cleaved into: Secretory component ]	S735	Ochoa	PKKAKRSSKEEAEMA	s	59.84	72	98.7	3	PIGR_S735
12663	P06400	P06400	RB_HUMAN	RB1	RB1	RB	Retinoblastoma-associated protein (p105-Rb) (p110-RB1) (pRb, Rb) (pp110)	S360	Ochoa	TQRTPRKSNLDEEVN	s	68.88	89	98.87	4	RB1_S360
13158	P07949	P07949	RET_HUMAN	RET	RET CDHF12 CDHR16 PTC RET51	RET	Proto-oncogene tyrosine-protein kinase receptor Ret, EC 2.7.10.1 (Cadherin family member 12) (Proto-oncogene c-Ret) [Cleaved into: Soluble RET kinase fragment; Extracellular cell-membrane anchored RET cadherin 120 kDa fragment ]	S835	Ochoa	GSGGSRNSSSLDHPD	s	71.35	50	98.32	4	RET_S835
13204	P08047	P08047	SP1_HUMAN	SP1	SP1 TSFP1	SP1	Transcription factor Sp1	T668	PSP-LT	SYCGKRFTRSDELQR	t	73.31	61	98.06	5	SP1_T668
13707	P09661	P09661	RU2A_HUMAN	SNRPA1	SNRPA1	RU2A	U2 small nuclear ribonucleoprotein A', U2 snRNP A'	S236	Ochoa	IPGRERRSGPTDDGE	s	69.27	47	98.65	4	SNRPA1_S236
13829	P0CAP2	P0CAP2	GRL1A_HUMAN	POLR2M	POLR2M GRINL1A	GRL1A	DNA-directed RNA polymerase II subunit GRINL1A (DNA-directed RNA polymerase II subunit M) (Glutamate receptor-like protein 1A)	S178	Ochoa	HHPRHRVSSQAEDTS	s	61.63	43	98.33	1	POLR2M_S178
14672	P11171	P11171	EPB41_HUMAN	EPB41	EPB41 E41P	EPB41	Protein 4.1, P4.1 (4.1R) (Band 4.1) (EPB4.1) (Erythrocyte membrane protein band 4.1)	S540	Ochoa,PSP-LT	RTASKRASRSLDGAA	s	73.47	88	99.42	3	EPB41_S540
14699	P11171-4	P11171	EPB41_HUMAN	EPB41	EPB41 E41P	EPB41	Protein 4.1, P4.1 (4.1R) (Band 4.1) (EPB4.1) (Erythrocyte membrane protein band 4.1)	S331	PSP-LT	RTASKRASRSLDGAA	s	73.47	88	99.42	3	EPB41_S331
15505	P13569	P13569	CFTR_HUMAN	CFTR	CFTR ABCC7	CFTR	Cystic fibrosis transmembrane conductance regulator, CFTR (ATP-binding cassette sub-family C member 7) (Channel conductance-controlling ATPase, EC 5.6.1.6) (cAMP-dependent chloride channel)	S660	Ochoa,PSP-LT	FSAERRNSILTETLH	s	87.89	135	99.76	5	CFTR_S660
16066	P15408	P15408	FOSL2_HUMAN	FOSL2	FOSL2 FRA2	FOSL2	Fos-related antigen 2, FRA-2	S307	Ochoa	CSKAHRRSSSSGDQS	s	83.84	114	99.75	3	FOSL2_S307
16067	P15408	P15408	FOSL2_HUMAN	FOSL2	FOSL2 FRA2	FOSL2	Fos-related antigen 2, FRA-2	S308	Ochoa	SKAHRRSSSSGDQSS	s	84.37	123	99.78	2	FOSL2_S308
16295	P15954	P15954	COX7C_HUMAN	COX7C	COX7C	COX7C	Cytochrome c oxidase subunit 7C, mitochondrial (Cytochrome c oxidase polypeptide VIIc)	S17	Ochoa	TTSVVRRSHYEEGPG	s	57.72	30	98.1	4	COX7C_S17
16790	P17483	P17483	HXB4_HUMAN	HOXB4	HOXB4 HOX2F	HXB4	Homeobox protein Hox-B4 (Homeobox protein Hox-2.6) (Homeobox protein Hox-2F)	S46	Ochoa	AGGQRRESSFQPEAG	s	77.1	103	99.48	3	HOXB4_S46
17151	P18615	P18615	NELFE_HUMAN	NELFE	NELFE RD RDBP	NELFE	Negative elongation factor E, NELF-E (RNA-binding protein RD)	S131	Ochoa	SRRPQRKSLYESFVS	s	84.11	116	99.87	1	NELFE_S131
17170	P18627	P18627	LAG3_HUMAN	LAG3	LAG3 FDC	LAG3	Lymphocyte activation gene 3 protein, LAG-3 (CD antigen CD223) [Cleaved into: Secreted lymphocyte activation gene 3 protein, sLAG-3 ]	S484	Ochoa	QWRPRRFSALEQGIH	s	78.55	109	99.81	2	LAG3_S484
17457	P19544	P19544	WT1_HUMAN	WT1	WT1	WT1	Wilms tumor protein (WT33)	S365	PSP-LT	KDCERRFSRSDQLKR	s	84.38	126	99.28	3	WT1_S365
17811	P21127	P21127	CD11B_HUMAN	CDK11B	CDK11B CDC2L1 CDK11 PITSLREA PK58	CD11B	Cyclin-dependent kinase 11B, EC 2.7.11.22 (Cell division cycle 2-like protein kinase 1, CLK-1) (Cell division protein kinase 11B) (Galactosyltransferase-associated protein kinase p58/GTA) (PITSLRE serine/threonine-protein kinase CDC2L1) (p58 CLK-1)	S113	Ochoa	KEKRRHRSHSAEGGK	s	88.12	140	99.73	5	CDK11B_S113
17956	P21359	P21359	NF1_HUMAN	NF1	NF1	NF1	Neurofibromin (Neurofibromatosis-related protein NF-1) [Cleaved into: Neurofibromin truncated ]	S2521	Ochoa	TSPRARKSMSLDMGQ	s	86.68	133	99.68	5	NF1_S2521
18132	P22087	P22087	FBRL_HUMAN	FBL	FBL FIB1 FLRN	FBRL	rRNA 2'-O-methyltransferase fibrillarin, EC 2.1.1.- (34 kDa nucleolar scleroderma antigen) (Histone-glutamine methyltransferase) (U6 snRNA 2'-O-methyltransferase fibrillarin)	S124	Ochoa	VYGEKRVSISEGDDK	s	72.49	61	98.79	3	FBL_S124
19116	P26358	P26358	DNMT1_HUMAN	DNMT1	DNMT1 AIM CXXC9 DNMT	DNMT1	DNA (cytosine-5)-methyltransferase 1, Dnmt1, EC 2.1.1.37 (CXXC-type zinc finger protein 9) (DNA methyltransferase HsaI, DNA MTase HsaI, M.HsaI) (MCMT)	S141	Ochoa	KPRTPRRSKSDGEAK	s	79.88	105	99.27	3	DNMT1_S141
19128	P26358	P26358	DNMT1_HUMAN	DNMT1	DNMT1 AIM CXXC9 DNMT	DNMT1	DNA (cytosine-5)-methyltransferase 1, Dnmt1, EC 2.1.1.37 (CXXC-type zinc finger protein 9) (DNA methyltransferase HsaI, DNA MTase HsaI, M.HsaI) (MCMT)	S732	Ochoa	KQNKNRISWVGEAVK	s	56.97	31	98.37	4	DNMT1_S732
20633	P32241	P32241	VIPR1_HUMAN	VIPR1	VIPR1	VIPR1	Vasoactive intestinal polypeptide receptor 1, VIP-R-1 (Pituitary adenylate cyclase-activating polypeptide type II receptor, PACAP type II receptor, PACAP-R-2, PACAP-R2) (VPAC1)	S447	PSP-LT	VSPGARRSSSFQAEV	s	81.68	105	99.37	4	VIPR1_S447
21236	P35568	P35568	IRS1_HUMAN	IRS1	IRS1	IRS1	Insulin receptor substrate 1, IRS-1	S574	PSP-LT	RLPGHRHSAFVPTRS	s	74.53	60	99.07	4	IRS1_S574
21377	P35611	P35611	ADDA_HUMAN	ADD1	ADD1 ADDA	ADDA	Alpha-adducin (Erythrocyte adducin subunit alpha)	S59	Ochoa,PSP-LT	MEQKKRVSMILQSPA	s	74.05	107	99.63	5	ADD1_S59
22340	P41235	P41235	HNF4A_HUMAN	HNF4A	HNF4A HNF4 NR2A1 TCF14	HNF4A	Hepatocyte nuclear factor 4-alpha, HNF-4-alpha (Nuclear receptor subfamily 2 group A member 1) (Transcription factor 14, TCF-14) (Transcription factor HNF-4)	S142	PSP-LT	DRISTRRSSYEDSSL	s	68.23	53	98.75	3	HNF4A_S142
22753	P42858	P42858	HD_HUMAN	HTT	HTT HD IT15	HD	Huntingtin (Huntington disease protein, HD protein) [Cleaved into: Huntingtin, myristoylated N-terminal fragment ]	S2382	Ochoa	ALGHKRNSGVPAFLT	s	76.48	76	99.26	3	HTT_S2382
23142	P46013	P46013	KI67_HUMAN	MKI67	MKI67	KI67	Proliferation marker protein Ki-67 (Antigen identified by monoclonal antibody Ki-67, Antigen KI-67, Antigen Ki67)	S648	Ochoa	MICSKRRSGASEANL	s	77.72	95	99.59	5	MKI67_S648
23379	P46100	P46100	ATRX_HUMAN	ATRX	ATRX RAD54L XH2	ATRX	Transcriptional regulator ATRX, EC 3.6.4.12 (ATP-dependent helicase ATRX) (X-linked helicase II) (X-linked nuclear protein, XNP) (Znf-HX)	S783	Ochoa	KGKRKRKSSTSGSDF	s	87.57	137	99.96	4	ATRX_S783
23790	P46940	P46940	IQGA1_HUMAN	IQGAP1	IQGAP1 KIAA0051	IQGA1	Ras GTPase-activating-like protein IQGAP1 (p195)	S360	Ochoa	DKQQKRQSGQTDPLQ	s	66.44	66	98.51	4	IQGAP1_S360
24063	P48634	P48634	PRC2A_HUMAN	PRRC2A	PRRC2A BAT2 G2	PRC2A	Protein PRRC2A (HLA-B-associated transcript 2) (Large proline-rich protein BAT2) (Proline-rich and coiled-coil-containing protein 2A) (Protein G2)	S920	Ochoa	PPPPRRESRTETRWG	s	81.19	110	99.42	2	PRRC2A_S920
24531	P49450	P49450	CENPA_HUMAN	CENPA	CENPA	CENPA	Histone H3-like centromeric protein A (Centromere autoantigen A) (Centromere protein A, CENP-A)	S7	PSP-LT	_MGPRRRSRKPEAPR	s	92.93	166	99.98	2	CENPA_S7
25090	P49796	P49796	RGS3_HUMAN	RGS3	RGS3	RGS3	Regulator of G-protein signaling 3, RGP3, RGS3	S423	Ochoa	ARPEQRHSCHLVCDS	s	80.39	85	98.49	4	RGS3_S423
25097	P49796	P49796	RGS3_HUMAN	RGS3	RGS3	RGS3	Regulator of G-protein signaling 3, RGP3, RGS3	S917	Ochoa	RSEAKRSSMIETGQG	s	76.8	74	99	3	RGS3_S917
25582	P51116	P51116	FXR2_HUMAN	FXR2	FXR2 FMR1L2	FXR2	RNA-binding protein FXR2 (FMR1 autosomal homolog 2)	S192	Ochoa	EAPVKRASLLGDMHF	s	74.69	81	98.74	4	FXR2_S192
26829	P54296	P54296	MYOM2_HUMAN	MYOM2	MYOM2	MYOM2	Myomesin-2 (165 kDa connectin-associated protein) (165 kDa titin-associated protein) (M-protein) (Myomesin family member 2)	S76	Ochoa,PSP-LT	RVCAKRVSTQEDEEQ	s	61.25	53	98.7	1	MYOM2_S76
27001	P55040	P55040	GEM_HUMAN	GEM	GEM KIR	GEM	GTP-binding protein GEM (GTP-binding mitogen-induced T-cell protein) (RAS-like protein KIR)	S57	Ochoa	PEDHCRRSWSSDSTD	s	77.14	60	98.64	3	GEM_S57
27210	P55201	P55201	BRPF1_HUMAN	BRPF1	BRPF1 BR140	BRPF1	Peregrin (Bromodomain and PHD finger-containing protein 1) (Protein Br140)	S917	Ochoa	RPPKNRESQMTPSHG	s	73.42	63	98.13	3	BRPF1_S917
27574	P57737	P57737	CORO7_HUMAN	CORO7	CORO7	CORO7	Coronin-7, Crn7 (70 kDa WD repeat tumor rejection antigen homolog)	S21	Ochoa	ARPPRRESWISDIRA	s	79.25	95	99.72	1	CORO7_S21
28585	P68431	P68431	H31_HUMAN	H3C1; H3C2; H3C3; H3C4; H3C6; H3C7; H3C8; H3C10; H3C11; H3C12	H3C1 H3FA HIST1H3A; H3C2 H3FL HIST1H3B; H3C3 H3FC HIST1H3C; H3C4 H3FB HIST1H3D; H3C6 H3FD HIST1H3E; H3C7 H3FI HIST1H3F; H3C8 H3FH HIST1H3G; H3C10 H3FK HIST1H3H; H3C11 H3FF HIST1H3I; H3C12 H3FJ HIST1H3J	H31	Histone H3.1 (Histone H3/a) (Histone H3/b) (Histone H3/c) (Histone H3/d) (Histone H3/f) (Histone H3/h) (Histone H3/i) (Histone H3/j) (Histone H3/k) (Histone H3/l)	S28	PSP-LT	ATKAARKSAPATGGV	s	72.65	67	98.1	5	H3C1; H3C2; H3C3; H3C4; H3C6; H3C7; H3C8; H3C10; H3C11; H3C12_S28
28586	P68431	P68431	H31_HUMAN	H3C1; H3C2; H3C3; H3C4; H3C6; H3C7; H3C8; H3C10; H3C11; H3C12	H3C1 H3FA HIST1H3A; H3C2 H3FL HIST1H3B; H3C3 H3FC HIST1H3C; H3C4 H3FB HIST1H3D; H3C6 H3FD HIST1H3E; H3C7 H3FI HIST1H3F; H3C8 H3FH HIST1H3G; H3C10 H3FK HIST1H3H; H3C11 H3FF HIST1H3I; H3C12 H3FJ HIST1H3J	H31	Histone H3.1 (Histone H3/a) (Histone H3/b) (Histone H3/c) (Histone H3/d) (Histone H3/f) (Histone H3/h) (Histone H3/i) (Histone H3/j) (Histone H3/k) (Histone H3/l)	S29	Ochoa	ATKAARKSAPATGGV	s	72.65	67	98.1	5	H3C1; H3C2; H3C3; H3C4; H3C6; H3C7; H3C8; H3C10; H3C11; H3C12_S29
28687	P78332	P78332	RBM6_HUMAN	RBM6	RBM6 DEF3	RBM6	RNA-binding protein 6 (Lung cancer antigen NY-LU-12) (Protein G16) (RNA-binding motif protein 6) (RNA-binding protein DEF-3)	S555	Ochoa	NIGGHRSSCSFCKNP	s	81.68	91	99.22	3	RBM6_S555
29317	P84243	P84243	H33_HUMAN	H3-3A; H3-3B	H3-3A H3.3A H3F3 H3F3A PP781; H3-3B H3.3B H3F3B	H33	Histone H3.3	S28	PSP-LT	ATKAARKSAPSTGGV	s	74.39	75	98.29	5	H3-3A; H3-3B_S28
29318	P84243	P84243	H33_HUMAN	H3-3A; H3-3B	H3-3A H3.3A H3F3 H3F3A PP781; H3-3B H3.3B H3F3B	H33	Histone H3.3	S29	Ochoa	ATKAARKSAPSTGGV	s	74.39	75	98.29	5	H3-3A; H3-3B_S29
29442	P98161	P98161	PKD1_HUMAN	PKD1	PKD1	PKD1	Polycystin-1, PC1 (Autosomal dominant polycystic kidney disease 1 protein)	S4252	PSP-LT	SLQGRRSSRAPAGSS	s	84.61	127	99.8	4	PKD1_S4252
29610	Q00534	Q00534	CDK6_HUMAN	CDK6	CDK6 CDKN6	CDK6	Cyclin-dependent kinase 6, EC 2.7.11.22 (Cell division protein kinase 6) (Serine/threonine-protein kinase PLSTIRE)	S290	Ochoa	FNPAKRISAYSALSH	s	62.97	56	99.35	4	CDK6_S290
29694	Q00610	Q00610	CLH1_HUMAN	CLTC	CLTC CLH17 CLTCL2 KIAA0034	CLH1	Clathrin heavy chain 1 (Clathrin heavy chain on chromosome 17, CLH-17)	S1167	Ochoa	ARKKARESYVETELI	s	67.19	57	98.03	2	CLTC_S1167
29943	Q01130	Q01130	SRSF2_HUMAN	SRSF2	SRSF2 SFRS2	SRSF2	Serine/arginine-rich splicing factor 2 (Protein PR264) (Splicing component, 35 kDa) (Splicing factor SC35, SC-35) (Splicing factor, arginine/serine-rich 2)	S128	PSP-LT	SPRRRRRSRSRSRSR	s	97.16	189	100	1	SRSF2_S128
30318	Q02040	Q02040	AK17A_HUMAN	AKAP17A	AKAP17A CXYorf3 DXYS155E SFRS17A XE7	AK17A	A-kinase anchor protein 17A, AKAP-17A (721P) (B-lymphocyte antigen) (Protein XE7) (Protein kinase A-anchoring protein 17A, PRKA17A) (Splicing factor, arginine/serine-rich 17A)	S638	Ochoa	DDSPRRRSTSPDHTR	s	84.19	134	99.88	2	AKAP17A_S638
31031	Q03468	Q03468	ERCC6_HUMAN	ERCC6	ERCC6 CSB	ERCC6	DNA excision repair protein ERCC-6, EC 3.6.4.- (ATP-dependent helicase ERCC6) (Cockayne syndrome protein CSB)	S1337	Ochoa	RFGKKRNSNFSVQHP	s	72.97	108	99.55	3	ERCC6_S1337
32282	Q08AD1	Q08AD1	CAMP2_HUMAN	CAMSAP2	CAMSAP2 CAMSAP1L1 KIAA1078	CAMP2	Calmodulin-regulated spectrin-associated protein 2 (Calmodulin-regulated spectrin-associated protein 1-like protein 1)	S434	Ochoa	WPKEKRSSVHGVSFD	s	86.17	133	99.49	5	CAMSAP2_S434
32788	Q12767	Q12767	TMM94_HUMAN	TMEM94	TMEM94 KIAA0195	TMM94	Transmembrane protein 94	S798	Ochoa	KQNARRSSWSSDEGI	s	83.07	113	99.79	2	TMEM94_S798
32894	Q12789	Q12789	TF3C1_HUMAN	GTF3C1	GTF3C1	TF3C1	General transcription factor 3C polypeptide 1 (TF3C-alpha) (TFIIIC box B-binding subunit) (Transcription factor IIIC 220 kDa subunit, TFIIIC 220 kDa subunit, TFIIIC220) (Transcription factor IIIC subunit alpha)	S1865	Ochoa	RGTKRRASWASENGE	s	85.24	128	99.89	5	GTF3C1_S1865
33513	Q12923	Q12923	PTN13_HUMAN	PTPN13	PTPN13 PNP1 PTP1E PTPL1	PTN13	Tyrosine-protein phosphatase non-receptor type 13, EC 3.1.3.48 (Fas-associated protein-tyrosine phosphatase 1, FAP-1) (PTP-BAS) (Protein-tyrosine phosphatase 1E, PTP-E1, hPTPE1) (Protein-tyrosine phosphatase PTPL1)	S502	Ochoa	ALRQSRLSLYPGDTI	s	83	106	99.26	4	PTPN13_S502
33549	Q12929	Q12929	EPS8_HUMAN	EPS8	EPS8	EPS8	Epidermal growth factor receptor kinase substrate 8	S685	Ochoa,PSP-LT	LPVDRRKSQMEEVQD	s	86.59	137	99.74	3	EPS8_S685
33606	Q12955	Q12955	ANK3_HUMAN	ANK3	ANK3	ANK3	Ankyrin-3, ANK-3 (Ankyrin-G)	S4342	Ochoa	ADGKPRLSLHEEEGS	s	79.99	93	99.13	5	ANK3_S4342
34408	Q13239	Q13239	SLAP1_HUMAN	SLA	SLA SLAP SLAP1	SLAP1	Src-like-adapter (Src-like-adapter protein 1, SLAP-1, hSLAP)	S205	Ochoa	TVDWRRVSRLQEDPE	s	77.35	100	99.1	3	SLA_S205
34656	Q13370	Q13370	PDE3B_HUMAN	PDE3B	PDE3B	PDE3B	cGMP-inhibited 3',5'-cyclic phosphodiesterase 3B, EC 3.1.4.17 (CGIPDE1, CGIP1) (Cyclic GMP-inhibited phosphodiesterase B, CGI-PDE B)	S295	Ochoa,PSP-LT	VIRPRRRSSCVSLGE	s	91.42	156	99.98	4	PDE3B_S295
35103	Q13469	Q13469	NFAC2_HUMAN	NFATC2	NFATC2 NFAT1 NFATP	NFAC2	Nuclear factor of activated T-cells, cytoplasmic 2, NF-ATc2, NFATc2 (NFAT pre-existing subunit, NF-ATp) (T-cell transcription factor NFAT1)	S255	Ochoa	PGAKRRHSCAEALVA	s	87.82	142	99.99	1	NFATC2_S255
35540	Q13574	Q13574	DGKZ_HUMAN	DGKZ	DGKZ DAGK6	DGKZ	Diacylglycerol kinase zeta, DAG kinase zeta, EC 2.7.1.107 (Diglyceride kinase zeta, DGK-zeta)	S205	Ochoa	GPGGRRASGTTAGTM	s	84.99	121	99.65	4	DGKZ_S205
35597	Q13595	Q13595	TRA2A_HUMAN	TRA2A	TRA2A	TRA2A	Transformer-2 protein homolog alpha, TRA-2 alpha, TRA2-alpha (Transformer-2 protein homolog A)	S236	Ochoa	GGGRRRDSYYDRGYD	s	92.15	159	99.98	2	TRA2A_S236
35601	Q13595	Q13595	TRA2A_HUMAN	TRA2A	TRA2A	TRA2A	Transformer-2 protein homolog alpha, TRA-2 alpha, TRA2-alpha (Transformer-2 protein homolog A)	S96	Ochoa	PEYRRRRSRSHSPMS	s	94.73	177	99.99	5	TRA2A_S96
35865	Q13796	Q13796	SHRM2_HUMAN	SHROOM2	SHROOM2 APXL	SHRM2	Protein Shroom2 (Apical-like protein) (Protein APXL)	S208	Ochoa	GSHSKRDSAYGSFST	s	73.18	76	99.16	2	SHROOM2_S208
35932	Q13835	Q13835	PKP1_HUMAN	PKP1	PKP1	PKP1	Plakophilin-1 (Band 6 protein, B6P)	S118	Ochoa,PSP-LT	EPDNRRFSSYSQMEN	s	80.3	109	99.68	4	PKP1_S118
36050	Q13905	Q13905	RPGF1_HUMAN	RAPGEF1	RAPGEF1 GRF2	RPGF1	Rap guanine nucleotide exchange factor 1 (CRK SH3-binding GNRP) (Guanine nucleotide-releasing factor 2) (Protein C3G)	S463	Ochoa	LPEKKRRSAASQTAD	s	79.44	97	99.69	5	RAPGEF1_S463
36111	Q14004	Q14004	CDK13_HUMAN	CDK13	CDK13 CDC2L CDC2L5 CHED KIAA1791	CDK13	Cyclin-dependent kinase 13, EC 2.7.11.22, EC 2.7.11.23 (CDC2-related protein kinase 5) (Cell division cycle 2-like protein kinase 5) (Cell division protein kinase 13, hCDK13) (Cholinesterase-related cell division controller)	S236	Ochoa	SKSRSRHSHSGEERA	s	73.19	51	98.51	1	CDK13_S236
36242	Q14123	Q14123	PDE1C_HUMAN	PDE1C	PDE1C	PDE1C	Dual specificity calcium/calmodulin-dependent 3',5'-cyclic nucleotide phosphodiesterase 1C, Cam-PDE 1C, EC 3.1.4.17 (Hcam3)	S468	Ochoa	GGTGQRRSSLNSISS	s	74.62	89	98.5	5	PDE1C_S468
36343	Q14149	Q14149	MORC3_HUMAN	MORC3	MORC3 KIAA0136 NXP2 ZCWCC3	MORC3	MORC family CW-type zinc finger protein 3 (Nuclear matrix protein 2) (Zinc finger CW-type coiled-coil domain protein 3)	S560	Ochoa	NAKNRRLSSQFENSV	s	82.79	117	99.77	4	MORC3_S560
36627	Q14185	Q14185	DOCK1_HUMAN	DOCK1	DOCK1	DOCK1	Dedicator of cytokinesis protein 1 (180 kDa protein downstream of CRK, DOCK180)	S1704	Ochoa	KKKEKRNSKHQEIFE	s	82.85	123	99.83	1	DOCK1_S1704
36973	Q14432	Q14432	PDE3A_HUMAN	PDE3A	PDE3A	PDE3A	cGMP-inhibited 3',5'-cyclic phosphodiesterase 3A, EC 3.1.4.17 (Cyclic GMP-inhibited phosphodiesterase A, CGI-PDE A) (cGMP-inhibited cAMP phosphodiesterase, cGI-PDE)	S292	Ochoa,PSP-LT	VFKRRRRSSSVVSAE	s	90.39	155	99.99	3	PDE3A_S292
37612	Q14686	Q14686	NCOA6_HUMAN	NCOA6	NCOA6 AIB3 KIAA0181 RAP250 TRBP	NCOA6	Nuclear receptor coactivator 6 (Activating signal cointegrator 2, ASC-2) (Amplified in breast cancer protein 3) (Cancer-amplified transcriptional coactivator ASC-2) (Nuclear receptor coactivator RAP250, NRC RAP250) (Nuclear receptor-activating protein, 250 kDa) (Peroxisome proliferator-activated receptor-interacting protein, PPAR-interacting protein, PRIP) (Thyroid hormone receptor-binding protei…	S2018	Ochoa	KIPGRRNSRTEEPTV	s	85.33	131	99.95	2	NCOA6_S2018
37770	Q14739	Q14739	LBR_HUMAN	LBR	LBR	LBR	Delta(14)-sterol reductase LBR, Delta-14-SR, EC 1.3.1.70 (3-beta-hydroxysterol Delta (14)-reductase) (C-14 sterol reductase, C14SR) (Integral nuclear envelope inner membrane protein) (LMN2R) (Lamin-B receptor) (Sterol C14-reductase)	S97	Ochoa	PPKSARRSASASHQA	s	73.07	82	98.31	4	LBR_S97
37842	Q14789	Q14789	GOGB1_HUMAN	GOLGB1	GOLGB1	GOGB1	Golgin subfamily B member 1 (372 kDa Golgi complex-associated protein, GCP372) (Giantin) (Macrogolgin)	S538	Ochoa	DIANKRSSSAEESGQ	s	64.8	67	99.39	4	GOLGB1_S538
38002	Q14934	Q14934	NFAC4_HUMAN	NFATC4	NFATC4 NFAT3	NFAC4	Nuclear factor of activated T-cells, cytoplasmic 4, NF-ATc4, NFATc4 (T-cell transcription factor NFAT3, NF-AT3)	S272	Ochoa	PCGKRRYSSSGTPSS	s	88.96	146	99.93	1	NFATC4_S272
38182	Q14980	Q14980	NUMA1_HUMAN	NUMA1	NUMA1 NMP22 NUMA	NUMA1	Nuclear mitotic apparatus protein 1 (Nuclear matrix protein-22, NMP-22) (Nuclear mitotic apparatus protein, NuMA protein) (SP-H antigen)	S2047	Ochoa,PSP-LT	KQADRRQSMAFSILN	s	93.45	183	99.91	5	NUMA1_S2047
38426	Q15032	Q15032	R3HD1_HUMAN	R3HDM1	R3HDM1 KIAA0029 R3HDM	R3HD1	R3H domain-containing protein 1	S280	Ochoa	RLKDDRRSKSIEERE	s	63.73	49	98.41	2	R3HDM1_S280
39450	Q155Q3	Q155Q3	DIXC1_HUMAN	DIXDC1	DIXDC1 CCD1 KIAA1735	DIXC1	Dixin (Coiled-coil protein DIX1, Coiled-coil-DIX1) (DIX domain-containing protein 1)	S185	Ochoa	FRYRQRNSSMDEEIE	s	70.01	68	98.35	5	DIXDC1_S185
39850	Q15750	Q15750	TAB1_HUMAN	TAB1	TAB1 MAP3K7IP1	TAB1	TGF-beta-activated kinase 1 and MAP3K7-binding protein 1 (Mitogen-activated protein kinase kinase kinase 7-interacting protein 1) (TGF-beta-activated kinase 1-binding protein 1, TAK1-binding protein 1)	S7	Ochoa	_MAAQRRSLLQSEQQ	s	80.61	97	99.05	3	TAB1_S7
40528	Q16629	Q16629	SRSF7_HUMAN	SRSF7	SRSF7 SFRS7	SRSF7	Serine/arginine-rich splicing factor 7 (Splicing factor 9G8) (Splicing factor, arginine/serine-rich 7)	S231	Ochoa	PSGSPRRSASPERMD	s	69.77	48	98.53	4	SRSF7_S231
40629	Q16665	Q16665	HIF1A_HUMAN	HIF1A	HIF1A BHLHE78 MOP1 PASD8	HIF1A	Hypoxia-inducible factor 1-alpha, HIF-1-alpha, HIF1-alpha (ARNT-interacting protein) (Basic-helix-loop-helix-PAS protein MOP1) (Class E basic helix-loop-helix protein 78, bHLHe78) (Member of PAS protein 1) (PAS domain-containing protein 8)	S31	PSP-LT	DAARSRRSKESEVFY	s	66.6	62	98.63	2	HIF1A_S31
41193	Q2M1P5	Q2M1P5	KIF7_HUMAN	KIF7	KIF7 UNQ340/PRO539	KIF7	Kinesin-like protein KIF7	S893	Ochoa	AFQRKRRSGSNGSVV	s	84.99	130	99.83	3	KIF7_S893
41615	Q3KQU3	Q3KQU3	MA7D1_HUMAN	MAP7D1	MAP7D1 KIAA1187 PARCC1 RPRC1 PP2464	MA7D1	MAP7 domain-containing protein 1 (Arginine/proline-rich coiled-coil domain-containing protein 1) (Proline/arginine-rich coiled-coil domain-containing protein 1)	S232	Ochoa	EIRQQRWSWAGALHH	s	72.54	64	99.31	5	MAP7D1_S232
41676	Q3KR16	Q3KR16	PKHG6_HUMAN	PLEKHG6	PLEKHG6	PKHG6	Pleckstrin homology domain-containing family G member 6, PH domain-containing family G member 6 (Myosin-interacting guanine nucleotide exchange factor, MyoGEF)	S645	Ochoa	PQAPQRRSAPELPEG	s	62.81	39	98.13	2	PLEKHG6_S645
42436	Q53HL2	Q53HL2	BOREA_HUMAN	CDCA8	CDCA8 PESCRG3	BOREA	Borealin (Cell division cycle-associated protein 8) (Dasra-B, hDasra-B) (Pluripotent embryonic stem cell-related gene 3 protein)	S165	PSP-LT	KGKGKRSSRANTVTP	s	83.92	120	99.78	4	CDCA8_S165
42990	Q5JRA6	Q5JRA6	TGO1_HUMAN	MIA3	MIA3 KIAA0268 TANGO UNQ6077/PRO20088	TGO1	Transport and Golgi organization protein 1 homolog, TANGO1 (C219-reactive peptide) (D320) (Melanoma inhibitory activity protein 3)	S1553	Ochoa	QEREHRLSAADEKAV	s	63.35	58	98.62	3	MIA3_S1553
43316	Q5K4L6	Q5K4L6	S27A3_HUMAN	SLC27A3	SLC27A3 ACSVL3 FATP3 PSEC0067 UNQ367/PRO703	S27A3	Long-chain fatty acid transport protein 3, FATP-3, Fatty acid transport protein 3 (Arachidonate--CoA ligase, EC 6.2.1.15) (Long-chain-fatty-acid--CoA ligase, EC 6.2.1.3) (Solute carrier family 27 member 3) (Very long-chain acyl-CoA synthetase homolog 3, VLCS-3, EC 6.2.1.-)	S139	Ochoa	IHGSRRFSYSEAERE	s	79.73	104	99.36	5	SLC27A3_S139
43513	Q5R3F8	Q5R3F8	PPR29_HUMAN	ELFN2	ELFN2 KIAA1904 LRRC62 PPP1R29	PPR29	Protein phosphatase 1 regulatory subunit 29 (Extracellular leucine-rich repeat and fibronectin type III domain-containing protein 2) (Leucine-rich repeat and fibronectin type-III domain-containing protein 6) (Leucine-rich repeat-containing protein 62)	S741	Ochoa	LTRSKRDSTYSQLSP	s	79.41	104	99.7	2	ELFN2_S741
43614	Q5SSJ5	Q5SSJ5	HP1B3_HUMAN	HP1BP3	HP1BP3	HP1B3	Heterochromatin protein 1-binding protein 3 (Protein HP1-BP74)	S249	Ochoa	RNRKNRSSAVDPEPQ	s	72.56	78	98.98	4	HP1BP3_S249
43907	Q5T0W9	Q5T0W9	FA83B_HUMAN	FAM83B	FAM83B C6orf143	FA83B	Protein FAM83B	S388	Ochoa	NENWKRHSYAGEQPE	s	83.01	94	99.5	5	FAM83B_S388
44359	Q5T5U3	Q5T5U3	RHG21_HUMAN	ARHGAP21	ARHGAP21 ARHGAP10 KIAA1424	RHG21	Rho GTPase-activating protein 21 (Rho GTPase-activating protein 10) (Rho-type GTPase-activating protein 21)	S440	Ochoa	TLQGRRRSTSHDRVP	s	88.68	142	99.97	1	ARHGAP21_S440
44809	Q5TEC6	Q5TEC6	H37_HUMAN	H3-7	H3-7 H3-2 HIST2H3PS2	H37	Histone H3-7	S29	Ochoa	ATKAARKSAPATGGV	s	72.65	67	98.1	5	H3-7_S29
44911	Q5THJ4	Q5THJ4	VP13D_HUMAN	VPS13D	VPS13D KIAA0453	VP13D	Intermembrane lipid transfer protein VPS13D (Vacuolar protein sorting-associated protein 13D)	S2434	Ochoa	TPSRHRNSSSESAIV	s	73.02	82	98.64	2	VPS13D_S2434
45161	Q5VST9	Q5VST9	OBSCN_HUMAN	OBSCN	OBSCN KIAA1556 KIAA1639	OBSCN	Obscurin, EC 2.7.11.1 (Obscurin-RhoGEF) (Obscurin-myosin light chain kinase, Obscurin-MLCK)	S5938	Ochoa	ICKPRRDSRTDTVSY	s	85.64	131	99.71	4	OBSCN_S5938
45398	Q5VTL8	Q5VTL8	PR38B_HUMAN	PRPF38B	PRPF38B	PR38B	Pre-mRNA-splicing factor 38B (Sarcoma antigen NY-SAR-27)	S318	Ochoa	REKERRRSRSIDRGL	s	90.43	154	99.99	1	PRPF38B_S318
45410	Q5VTQ0	Q5VTQ0	TT39B_HUMAN	TTC39B	TTC39B C9orf52	TT39B	Tetratricopeptide repeat protein 39B, TPR repeat protein 39B	S524	Ochoa	VRKARRYSASLPAPV	s	86.66	141	99.93	4	TTC39B_S524
45543	Q5VUB5	Q5VUB5	F1711_HUMAN	FAM171A1	FAM171A1 APCN C10orf38	F1711	Protein FAM171A1 (Astroprincin, APCN)	S855	Ochoa	ASPHQRRSAHEEEED	s	74.47	68	99.52	1	FAM171A1_S855
45554	Q5VUJ6	Q5VUJ6	LRCH2_HUMAN	LRCH2	LRCH2 KIAA1495	LRCH2	Leucine-rich repeat and calponin homology domain-containing protein 2	S359	Ochoa	DNGEKRLSTTEPSDD	s	72.47	67	99.01	4	LRCH2_S359
45701	Q5VWQ8	Q5VWQ8	DAB2P_HUMAN	DAB2IP	DAB2IP AF9Q34 AIP1 KIAA1743	DAB2P	Disabled homolog 2-interacting protein, DAB2 interaction protein, DAB2-interacting protein (ASK-interacting protein 1, AIP-1) (DOC-2/DAB-2 interactive protein)	S289	Ochoa	KKKKERNSYLGLVSL	s	78.01	99	98.48	5	DAB2IP_S289
46190	Q641Q2	Q641Q2	WAC2A_HUMAN	WASHC2A	WASHC2A FAM21A FAM21B	WAC2A	WASH complex subunit 2A	S996	Ochoa	PSSEHRRSHGLESVP	s	71.59	49	98.38	1	WASHC2A_S996
46455	Q68CZ2	Q68CZ2	TENS3_HUMAN	TNS3	TNS3 TEM6 TENS1 TPP	TENS3	Tensin-3 (Tensin-like SH2 domain-containing protein 1) (Tumor endothelial marker 6)	S941	Ochoa	GPGQRRESSSSAERQ	s	74.15	88	99.06	2	TNS3_S941
46628	Q68EM7	Q68EM7	RHG17_HUMAN	ARHGAP17	ARHGAP17 RICH1 MSTP066 MSTP110	RHG17	Rho GTPase-activating protein 17 (Rho-type GTPase-activating protein 17) (RhoGAP interacting with CIP4 homologs protein 1, RICH-1)	S702	Ochoa,PSP-LT	LSAPRRYSSSLSPIQ	s	85.19	125	99.75	3	ARHGAP17_S702
46673	Q69YH5	Q69YH5	CDCA2_HUMAN	CDCA2	CDCA2	CDCA2	Cell division cycle-associated protein 2 (Recruits PP1 onto mitotic chromatin at anaphase protein, Repo-Man)	S91	Ochoa	LKKCRRRSAVGARGS	s	89.41	149	99.97	2	CDCA2_S91
47425	Q6NUM9	Q6NUM9	RETST_HUMAN	RETSAT	RETSAT PPSIG UNQ439/PRO872	RETST	All-trans-retinol 13,14-reductase, EC 1.3.99.23 (All-trans-13,14-dihydroretinol saturase, RetSat) (PPAR-alpha-regulated and starvation-induced gene protein)	S484	Ochoa	ELKGKRGSDYETFKN	s	66.36	88	99.34	2	RETSAT_S484
47830	Q6P2H3	Q6P2H3	CEP85_HUMAN	CEP85	CEP85 CCDC21	CEP85	Centrosomal protein of 85 kDa, Cep85 (Coiled-coil domain-containing protein 21)	S623	Ochoa	EEAQRRDSALQQLRT	s	74.39	97	99.19	2	CEP85_S623
47876	Q6P3W7	Q6P3W7	SCYL2_HUMAN	SCYL2	SCYL2 CVAK104 KIAA1360	SCYL2	SCY1-like protein 2 (Coated vesicle-associated kinase of 104 kDa)	S677	Ochoa	QNKHKRASLTLEEKQ	s	82.82	109	99.54	4	SCYL2_S677
48213	Q6PIF6	Q6PIF6	MYO7B_HUMAN	MYO7B	MYO7B	MYO7B	Unconventional myosin-VIIb	S904	Ochoa	LPAKKRRSIYDTVTD	s	90.62	154	100	1	MYO7B_S904
48254	Q6PJE2	Q6PJE2	POZP3_HUMAN	POMZP3	POMZP3	POZP3	POM121 and ZP3 fusion protein, POM-ZP3	S18	Ochoa	APPDRRFSRSAIPEQ	s	81.69	120	98.65	5	POMZP3_S18
48400	Q6PKG0	Q6PKG0	LARP1_HUMAN	LARP1	LARP1 KIAA0731 LARP	LARP1	La-related protein 1 (La ribonucleoprotein domain family member 1)	S823	Ochoa	RKRKTRHSSNPPLES	s	82.61	105	99.28	5	LARP1_S823
48456	Q6PL18	Q6PL18	ATAD2_HUMAN	ATAD2	ATAD2 L16 PRO2000	ATAD2	ATPase family AAA domain-containing protein 2, EC 3.6.1.- (AAA nuclear coregulator cancer-associated protein, ANCCA)	S1302	Ochoa	RMTRARRSQVEQQQL	s	76.91	110	99.41	4	ATAD2_S1302
49071	Q6WCQ1	Q6WCQ1	MPRIP_HUMAN	MPRIP	MPRIP KIAA0864 MRIP RHOIP3	MPRIP	Myosin phosphatase Rho-interacting protein, M-RIP (Rho-interacting protein 3, RIP3) (p116Rip)	S301	Ochoa	STPNHRRSQVIEKFE	s	74.62	82	99.38	4	MPRIP_S301
49501	Q6ZRV2	Q6ZRV2	FA83H_HUMAN	FAM83H	FAM83H	FA83H	Protein FAM83H	S411	Ochoa	MDAFKRHSFATEGAG	s	82.21	100	99.24	5	FAM83H_S411
49685	Q6ZU35	Q6ZU35	CRACD_HUMAN	CRACD	CRACD CRAD KIAA1211	CRACD	Capping protein-inhibiting regulator of actin dynamics (Cancer-related regulator of actin dynamics)	S873	Ochoa	QKKKKRHSSTGDSAD	s	79.67	114	99.94	1	CRACD_S873
50060	Q70EL1	Q70EL1	UBP54_HUMAN	USP54	USP54 C10orf29	UBP54	Inactive ubiquitin carboxyl-terminal hydrolase 54 (Inactive ubiquitin-specific peptidase 54)	S582	Ochoa	TWRPKRESLNIDSIF	s	76.38	83	98.92	3	USP54_S582
50101	Q70Z53	Q70Z53	F10C1_HUMAN	FRA10AC1	FRA10AC1 C10orf4 PRO2972	F10C1	Protein FRA10AC1	S251	Ochoa	SHKKSRLSSAEEASK	s	63.53	59	98.89	4	FRA10AC1_S251
50137	Q71DI3	Q71DI3	H32_HUMAN	H3C15; H3C14; H3C13	H3C15 HIST2H3A; H3C14 H3F2 H3FM HIST2H3C; H3C13 HIST2H3D	H32	Histone H3.2 (H3-clustered histone 13) (H3-clustered histone 14) (H3-clustered histone 15) (Histone H3/m) (Histone H3/o)	S29	Ochoa	ATKAARKSAPATGGV	s	72.65	67	98.1	5	H3C15; H3C14; H3C13_S29
50269	Q765P7	Q765P7	MTSS2_HUMAN	MTSS2	MTSS2 MTSS1L	MTSS2	Protein MTSS 2 (Actin-bundling with BAIAP2 homology protein 1, ABBA-1) (MTSS1-like protein)	S673	Ochoa	QLAANRHSLVEKLGE	s	78.44	74	98.56	5	MTSS2_S673
50286	Q76FK4	Q76FK4	NOL8_HUMAN	NOL8	NOL8 C9orf34 NOP132	NOL8	Nucleolar protein 8 (Nucleolar protein Nop132)	S296	Ochoa	ETAKKRNSISDDDTD	s	84.36	125	99.74	3	NOL8_S296
50775	Q7LBC6	Q7LBC6	KDM3B_HUMAN	KDM3B	KDM3B C5orf7 JHDM2B JMJD1B KIAA1082	KDM3B	Lysine-specific demethylase 3B, EC 1.14.11.65 (JmjC domain-containing histone demethylation protein 2B) (Jumonji domain-containing protein 1B) (Nuclear protein 5qNCA) ([histone H3]-dimethyl-L-lysine(9) demethylase 3B)	S289	Ochoa	KDGRRRKSASDSGCD	s	88.47	148	99.95	4	KDM3B_S289
50798	Q7LDG7	Q7LDG7	GRP2_HUMAN	RASGRP2	RASGRP2 CDC25L MCG7	GRP2	RAS guanyl-releasing protein 2 (Calcium and DAG-regulated guanine nucleotide exchange factor I, CalDAG-GEFI) (Cdc25-like protein, hCDC25L) (F25B3.3 kinase-like protein)	S116	Ochoa,PSP-LT	QEGNRRHSSLIDIDS	s	79.25	106	99.82	5	RASGRP2_S116
51182	Q7Z3G6	Q7Z3G6	PRIC2_HUMAN	PRICKLE2	PRICKLE2	PRIC2	Prickle-like protein 2	S693	Ochoa	RSRRSRRSRSDNALH	s	82.56	128	99.8	4	PRICKLE2_S693
51341	Q7Z401	Q7Z401	MYCPP_HUMAN	DENND4A	DENND4A IRLB MYCPBP	MYCPP	C-myc promoter-binding protein (DENN domain-containing protein 4A)	S1250	Ochoa	LVKACRRSSLPPNSP	s	81.16	101	99.53	5	DENND4A_S1250
51699	Q7Z591	Q7Z591	AKNA_HUMAN	AKNA	AKNA KIAA1968	AKNA	Microtubule organization protein AKNA (AT-hook-containing transcription factor)	S1387	Ochoa	PARRHRHSIQLDLGD	s	87.75	134	99.77	4	AKNA_S1387
51821	Q7Z5L9	Q7Z5L9	I2BP2_HUMAN	IRF2BP2	IRF2BP2	I2BP2	Interferon regulatory factor 2-binding protein 2, IRF-2-binding protein 2, IRF-2BP2	S15	Ochoa	AAASRRQSCYLCDLP	s	90.75	156	99.98	2	IRF2BP2_S15
51986	Q7Z6I6	Q7Z6I6	RHG30_HUMAN	ARHGAP30	ARHGAP30	RHG30	Rho GTPase-activating protein 30 (Rho-type GTPase-activating protein 30)	S1086	Ochoa	LLSSQRRSYAFETQA	s	76.56	65	99.04	5	ARHGAP30_S1086
52249	Q7Z7K6	Q7Z7K6	CENPV_HUMAN	CENPV	CENPV PRR6	CENPV	Centromere protein V, CENP-V (Nuclear protein p30) (Proline-rich protein 6)	S45	Ochoa	SATRTRRSASQAGSK	s	74.4	75	98.06	5	CENPV_S45
52615	Q86UB2	Q86UB2	BIVM_HUMAN	BIVM	BIVM	BIVM	Basic immunoglobulin-like variable motif-containing protein	S491	Ochoa	SIHERRNSGYQGYSD	s	88.27	138	99.91	3	BIVM_S491
52990	Q86V48	Q86V48	LUZP1_HUMAN	LUZP1	LUZP1	LUZP1	Leucine zipper protein 1	S573	Ochoa	ALASSRRSSSEGLSK	s	71.59	52	98.46	1	LUZP1_S573
53559	Q86XA9	Q86XA9	HTR5A_HUMAN	HEATR5A	HEATR5A C14orf125 KIAA1316	HTR5A	HEAT repeat-containing protein 5A	S1647	Ochoa	HVKEKRRSAEVDDGA	s	67.43	71	98.9	4	HEATR5A_S1647
53641	Q86XN8	Q86XN8	MEX3D_HUMAN	MEX3D	MEX3D KIAA2031 RKHD1 RNF193	MEX3D	RNA-binding protein MEX3D (RING finger and KH domain-containing protein 1) (RING finger protein 193) (TINO)	S506	Ochoa	AAGARRSSGAGTPRH	s	86.29	132	99.77	5	MEX3D_S506
53680	Q86XS8	Q86XS8	GOLI_HUMAN	RNF130	RNF130	GOLI	E3 ubiquitin-protein ligase RNF130, EC 2.3.2.27 (Goliath homolog, H-Goliath) (RING finger protein 130) (RING-type E3 ubiquitin transferase RNF130)	S341	Ochoa	TQAVNRRSALGDLAG	s	65.72	38	98.81	1	RNF130_S341
53694	Q86XZ4	Q86XZ4	SPAS2_HUMAN	SPATS2	SPATS2 SCR59 SPATA10 Nbla00526	SPAS2	Spermatogenesis-associated serine-rich protein 2 (Serine-rich spermatocytes and round spermatid 59 kDa protein) (p59scr)	S538	Ochoa	PQRKPRTSQTEAVNS	s	73.68	94	99.08	3	SPATS2_S538
53877	Q86YV0	Q86YV0	RASL3_HUMAN	RASAL3	RASAL3	RASL3	RAS protein activator like-3	S994	Ochoa	LSPRTRGSWSQPQPL	s	80.62	93	98.47	5	RASAL3_S994
54569	Q8IWC1	Q8IWC1	MA7D3_HUMAN	MAP7D3	MAP7D3 MDP3	MA7D3	MAP7 domain-containing protein 3	S165	Ochoa	DYQQKRWSWGGSAMA	s	70.21	69	98.83	5	MAP7D3_S165
54584	Q8IWC1	Q8IWC1	MA7D3_HUMAN	MAP7D3	MAP7D3 MDP3	MA7D3	MAP7 domain-containing protein 3	S489	Ochoa	PIAKKRLSSYTECYK	s	77.13	103	99.94	1	MAP7D3_S489
54796	Q8IWX8	Q8IWX8	CHERP_HUMAN	CHERP	CHERP DAN26 SCAF6	CHERP	Calcium homeostasis endoplasmic reticulum protein (ERPROT 213-21) (SR-related CTD-associated factor 6)	S813	Ochoa	SPGRRRRSRSRSPTP	s	96.06	190	100	1	CHERP_S813
55208	Q8IY45	Q8IY45	AMN1_HUMAN	AMN1	AMN1	AMN1	Protein AMN1 homolog	S101	Ochoa	ASKGNRVSVTSEGIK	s	68.87	44	98.36	1	AMN1_S101
55399	Q8IYB3	Q8IYB3	SRRM1_HUMAN	SRRM1	SRRM1 SRM160	SRRM1	Serine/arginine repetitive matrix protein 1 (SR-related nuclear matrix protein of 160 kDa, SRm160) (Ser/Arg-related nuclear matrix protein)	S725	Ochoa	TRPIRRVSRTPEPKK	s	69.06	97	99.12	5	SRRM1_S725
55783	Q8IZT6	Q8IZT6	ASPM_HUMAN	ASPM	ASPM MCPH5	ASPM	Abnormal spindle-like microcephaly-associated protein (Abnormal spindle protein homolog, Asp homolog)	S1103	Ochoa	KKKGKRDSGSFEQYS	s	72.53	79	99.46	2	ASPM_S1103
55841	Q8IZY2	Q8IZY2	ABCA7_HUMAN	ABCA7	ABCA7	ABCA7	Phospholipid-transporting ATPase ABCA7, EC 7.6.2.1 (ABCA-SSN) (ATP-binding cassette sub-family A member 7) (Autoantigen SS-N) (Macrophage ABC transporter)	S2133	Ochoa	LQHPKRVSQFLDDPS	s	71.25	71	99.48	4	ABCA7_S2133
55933	Q8N122	Q8N122	RPTOR_HUMAN	RPTOR	RPTOR KIAA1303 RAPTOR	RPTOR	Regulatory-associated protein of mTOR, Raptor (p150 target of rapamycin (TOR)-scaffold protein)	S791	PSP-LT	IDKMRRASSYSSLNS	s	87.15	137	99.92	3	RPTOR_S791
56639	Q8N4C6	Q8N4C6	NIN_HUMAN	NIN	NIN KIAA1565	NIN	Ninein, hNinein (Glycogen synthase kinase 3 beta-interacting protein, GSK3B-interacting protein)	S812	Ochoa	TECNRRTSQIEAQFQ	s	83.67	131	99.64	3	NIN_S812
56799	Q8N568	Q8N568	DCLK2_HUMAN	DCLK2	DCLK2 DCAMKL2 DCDC3B DCK2	DCLK2	Serine/threonine-protein kinase DCLK2, EC 2.7.11.1 (CaMK-like CREB regulatory kinase 2, CL2, CLICK-II, CLICK2) (Doublecortin domain-containing protein 3B) (Doublecortin-like and CAM kinase-like 2) (Doublecortin-like kinase 2)	S315	Ochoa	SPGPSRRSKSPASVN	s	72.9	60	98.98	4	DCLK2_S315
57135	Q8N6U8	Q8N6U8	GP161_HUMAN	GPR161	GPR161	GP161	G-protein coupled receptor 161 (G-protein coupled receptor RE2)	S430	Ochoa	CPPKRRSSVTFEDEV	s	88.18	136	99.88	5	GPR161_S430
57159	Q8N7R7	Q8N7R7	CCYL1_HUMAN	CCNYL1	CCNYL1	CCYL1	Cyclin-Y-like protein 1	S105	Ochoa	DVREKRKSNHLNHVS	s	88.45	141	99.88	3	CCNYL1_S105
57303	Q8N9B5	Q8N9B5	JMY_HUMAN	JMY	JMY	JMY	Junction-mediating and -regulatory protein	S888	Ochoa	GLQRRRVSSPMDEVL	s	67.81	96	99.49	3	JMY_S888
57484	Q8NBF6	Q8NBF6	AVL9_HUMAN	AVL9	AVL9 KIAA0241	AVL9	Late secretory pathway protein AVL9 homolog	S244	Ochoa	SQYRPRKSMSEDGGL	s	83.57	116	99.36	5	AVL9_S244
57512	Q8NBQ5	Q8NBQ5	DHB11_HUMAN	HSD17B11	HSD17B11 DHRS8 PAN1B SDR16C2 PSEC0029 UNQ207/PRO233	DHB11	Estradiol 17-beta-dehydrogenase 11, EC 1.1.1.62 (17-beta-hydroxysteroid dehydrogenase 11, 17-beta-HSD 11, 17bHSD11, 17betaHSD11) (17-beta-hydroxysteroid dehydrogenase XI, 17-beta-HSD XI, 17betaHSDXI) (Cutaneous T-cell lymphoma-associated antigen HD-CL-03, CTCL-associated antigen HD-CL-03) (Dehydrogenase/reductase SDR family member 8) (Retinal short-chain dehydrogenase/reductase 2, retSDR2) (Short…	S33	Ochoa	FIPKRRKSVTGEIVL	s	91.11	155	99.98	4	HSD17B11_S33
57968	Q8NDT2	Q8NDT2	RB15B_HUMAN	RBM15B	RBM15B OTT3	RB15B	Putative RNA-binding protein 15B (One-twenty two protein 3, HsOTT3, HuOTT3) (RNA-binding motif protein 15B)	S598	Ochoa	EERRKRRSLSSDRGR	s	90.7	156	99.99	2	RBM15B_S598
58438	Q8NF91	Q8NF91	SYNE1_HUMAN	SYNE1	SYNE1 C6orf98 KIAA0796 KIAA1262 KIAA1756 MYNE1	SYNE1	Nesprin-1 (Enaptin) (KASH domain-containing protein 1, KASH1) (Myocyte nuclear envelope protein 1, Myne-1) (Nuclear envelope spectrin repeat protein 1) (Synaptic nuclear envelope protein 1, Syne-1)	S6376	Ochoa	SGGAKRQSIHLEQKL	s	88.19	140	99.86	2	SYNE1_S6376
58790	Q8NG48	Q8NG48	LINES_HUMAN	LINS1	LINS1 LINS WINS1	LINES	Protein Lines homolog 1 (Wnt-signaling molecule Lines homolog 1)	S591	Ochoa	RDVCARHSWASDAPS	s	72.91	39	98.01	5	LINS1_S591
58831	Q8NHM5	Q8NHM5	KDM2B_HUMAN	KDM2B	KDM2B CXXC2 FBL10 FBXL10 JHDM1B NDY1 PCCX2	KDM2B	Lysine-specific demethylase 2B, EC 1.14.11.27 (CXXC-type zinc finger protein 2) (F-box and leucine-rich repeat protein 10) (F-box protein FBL10) (F-box/LRR-repeat protein 10) (JmjC domain-containing histone demethylation protein 1B) (Jumonji domain-containing EMSY-interactor methyltransferase motif protein, Protein JEMMA) (Protein-containing CXXC domain 2) ([Histone-H3]-lysine-36 demethylase 1B)	S768	Ochoa	QEPAKRRSECEEAPR	s	69.21	89	99.45	3	KDM2B_S768
59021	Q8TAA9	Q8TAA9	VANG1_HUMAN	VANGL1	VANGL1 STB2	VANG1	Vang-like protein 1 (Loop-tail protein 2 homolog, LPP2) (Strabismus 2) (Van Gogh-like protein 1)	S338	Ochoa	AAARRRDSSHNELYY	s	86.99	141	99.93	4	VANGL1_S338
59470	Q8TD19	Q8TD19	NEK9_HUMAN	NEK9	NEK9 KIAA1995 NEK8 NERCC	NEK9	Serine/threonine-protein kinase Nek9, EC 2.7.11.1 (Nercc1 kinase) (Never in mitosis A-related kinase 9, NimA-related protein kinase 9) (NimA-related kinase 8, Nek8)	S332	Ochoa	PTKRPRSSTVTEAPI	s	70.66	78	98.93	5	NEK9_S332
59659	Q8TDM6	Q8TDM6	DLG5_HUMAN	DLG5	DLG5 KIAA0583 PDLG	DLG5	Disks large homolog 5 (Discs large protein P-dlg) (Placenta and prostate DLG)	S1795	Ochoa	FVDYKRRSGHFDVTT	s	83	115	99.68	3	DLG5_S1795
59788	Q8TE67	Q8TE67	ES8L3_HUMAN	EPS8L3	EPS8L3 EPS8R3	ES8L3	Epidermal growth factor receptor kinase substrate 8-like protein 3, EPS8-like protein 3 (Epidermal growth factor receptor pathway substrate 8-related protein 3, EPS8-related protein 3)	S230	Ochoa	LPPPRRSSSPEDPER	s	73.88	93	99.51	4	EPS8L3_S230
60392	Q8WTQ7	Q8WTQ7	GRK7_HUMAN	GRK7	GRK7 GPRK7	GRK7	Rhodopsin kinase GRK7, EC 2.7.11.14 (G protein-coupled receptor kinase 7) (G protein-coupled receptor kinase GRK7)	S36	PSP-LT	ELQRRRRSLALPGLQ	s	94.44	185	100	1	GRK7_S36
60887	Q8WVZ9	Q8WVZ9	KBTB7_HUMAN	KBTBD7	KBTBD7	KBTB7	Kelch repeat and BTB domain-containing protein 7	S26	Ochoa	GRRPKRISKPSVSAF	s	57.54	78	98.48	5	KBTBD7_S26
60962	Q8WWI1	Q8WWI1	LMO7_HUMAN	LMO7	LMO7 FBX20 FBXO20 KIAA0858	LMO7	LIM domain only protein 7, LMO-7 (F-box only protein 20) (LOMP)	S221	Ochoa	LKRSGRDSGYGDIWC	s	74.33	57	99.04	2	LMO7_S221
60979	Q8WWI1	Q8WWI1	LMO7_HUMAN	LMO7	LMO7 FBX20 FBXO20 KIAA0858	LMO7	LIM domain only protein 7, LMO-7 (F-box only protein 20) (LOMP)	S751	Ochoa	KWKDRRKSYTSDLQK	s	89.87	150	99.96	1	LMO7_S751
61023	Q8WWI1-3	Q8WWI1	LMO7_HUMAN	LMO7	LMO7 FBX20 FBXO20 KIAA0858	LMO7	LIM domain only protein 7, LMO-7 (F-box only protein 20) (LOMP)	S417	PSP-LT	KWKDRRKSYTSDLQK	s	89.87	150	99.96	1	LMO7_S417
61273	Q8WXE0	Q8WXE0	CSKI2_HUMAN	CASKIN2	CASKIN2 KIAA1139	CSKI2	Caskin-2 (CASK-interacting protein 2)	S798	Ochoa	PPRPKRRSHSLSRPG	s	84.59	131	99.92	4	CASKIN2_S798
61512	Q8WYJ6	Q8WYJ6	SEPT1_HUMAN	SEPTIN1	SEPTIN1 DIFF6 PNUTL3 SEPT1	1-Sep	Septin-1 (LARP) (Peanut-like protein 3) (Serologically defined breast cancer antigen NY-BR-24)	S248	Ochoa	PVRGRRYSWGTVEVE	s	88.85	145	99.93	5	SEPTIN1_S248
61513	Q8WYJ6	Q8WYJ6	SEPT1_HUMAN	SEPTIN1	SEPTIN1 DIFF6 PNUTL3 SEPT1	1-Sep	Septin-1 (LARP) (Peanut-like protein 3) (Serologically defined breast cancer antigen NY-BR-24)	S253	PSP-LT	PVRGRRYSWGTVEVE	s	88.85	145	99.93	5	SEPTIN1_S253
62867	Q92609	Q92609	TBCD5_HUMAN	TBC1D5	TBC1D5 KIAA0210	TBCD5	TBC1 domain family member 5	S43	Ochoa	NKNGRRTSSTLDSEG	s	81.39	109	99.66	4	TBC1D5_S43
63345	Q92766	Q92766	RREB1_HUMAN	RREB1	RREB1 FINB	RREB1	Ras-responsive element-binding protein 1, RREB-1 (Finger protein in nuclear bodies) (Raf-responsive zinc finger protein LZ321) (Zinc finger motif enhancer-binding protein 1, Zep-1)	S1238	Ochoa	LLRAKRNSYTNCLQK	s	83.72	133	99.72	3	RREB1_S1238
63466	Q92794	Q92794	KAT6A_HUMAN	KAT6A	KAT6A MOZ MYST3 RUNXBP2 ZNF220	KAT6A	Histone acetyltransferase KAT6A, EC 2.3.1.48 (MOZ, YBF2/SAS3, SAS2 and TIP60 protein 3, MYST-3) (Monocytic leukemia zinc finger protein) (Runt-related transcription factor-binding protein 2) (Zinc finger protein 220)	S447	Ochoa	RKRGNRKSSTSDWPT	s	77.56	94	99.52	1	KAT6A_S447
63599	Q92841	Q92841	DDX17_HUMAN	DDX17	DDX17	DDX17	Probable ATP-dependent RNA helicase DDX17, EC 3.6.4.13 (DEAD box protein 17) (DEAD box protein p72) (DEAD box protein p82) (RNA-dependent helicase p72)	S599	Ochoa	KDGGRRDSASYRDRS	s	85.35	128	99.39	4	DDX17_S599
63780	Q92922	Q92922	SMRC1_HUMAN	SMARCC1	SMARCC1 BAF155	SMRC1	SWI/SNF complex subunit SMARCC1 (BRG1-associated factor 155, BAF155) (SWI/SNF complex 155 kDa subunit) (SWI/SNF-related matrix-associated actin-dependent regulator of chromatin subfamily C member 1)	S357	Ochoa	SLYGKRRSQKEEDEQ	s	84.06	118	99.59	5	SMARCC1_S357
64535	Q96B23	Q96B23	CR025_HUMAN	C18orf25	C18orf25 ARKL1	CR025	Uncharacterized protein C18orf25 (ARKadia-like protein 1)	S143	Ochoa	VGRKSRRSRSESETS	s	79.78	113	99.73	1	C18orf25_S143
64851	Q96CC6	Q96CC6	RHDF1_HUMAN	RHBDF1	RHBDF1 C16orf8 DIST1 IRHOM1	RHDF1	Inactive rhomboid protein 1, iRhom1 (Epidermal growth factor receptor-related protein) (Rhomboid 5 homolog 1) (Rhomboid family member 1) (p100hRho)	S240	Ochoa	FRRAQRRSFTPASFL	s	84.68	115	99.49	4	RHBDF1_S240
65011	Q96D71	Q96D71	REPS1_HUMAN	REPS1	REPS1	REPS1	RalBP1-associated Eps domain-containing protein 1 (RalBP1-interacting protein 1)	S272	Ochoa	AIEIRRQSSSYDDPW	s	77.58	96	98.59	5	REPS1_S272
65434	Q96FA3	Q96FA3	PELI1_HUMAN	PELI1	PELI1 PRISM	PELI1	E3 ubiquitin-protein ligase pellino homolog 1, Pellino-1, EC 2.3.2.27 (Pellino-related intracellular-signaling molecule) (RING-type E3 ubiquitin transferase pellino homolog 1)	S39	PSP-LT	GDRGRRKSRFALFKR	s	93.67	164	99.99	5	PELI1_S39
65451	Q96FF7	Q96FF7	MISP3_HUMAN	MISP3	MISP3	MISP3	Uncharacterized protein MISP3 (MISP family member 3)	S174	Ochoa	ELQRQRRSVYGTAEF	s	87.7	135	99.89	3	MISP3_S174
65793	Q96HA1	Q96HA1	P121A_HUMAN	POM121	POM121 KIAA0618 NUP121 POM121A	P121A	Nuclear envelope pore membrane protein POM 121 (Nuclear envelope pore membrane protein POM 121A) (Nucleoporin Nup121) (Pore membrane protein of 121 kDa)	S283	Ochoa	APPDRRFSRSAIPEQ	s	81.69	120	98.65	5	POM121_S283
65807	Q96HA1	Q96HA1	P121A_HUMAN	POM121	POM121 KIAA0618 NUP121 POM121A	P121A	Nuclear envelope pore membrane protein POM 121 (Nuclear envelope pore membrane protein POM 121A) (Nucleoporin Nup121) (Pore membrane protein of 121 kDa)	S392	Ochoa	LNKRSRSSSMSSLTG	s	72.84	83	98.39	5	POM121_S392
65845	Q96HB5	Q96HB5	CC120_HUMAN	CCDC120	CCDC120 JM11	CC120	Coiled-coil domain-containing protein 120	S358	Ochoa	FVARTRRSNSSEALL	s	73.03	82	99.34	3	CCDC120_S358
66030	Q96IF1	Q96IF1	AJUBA_HUMAN	AJUBA	AJUBA JUB	AJUBA	LIM domain-containing protein ajuba	S39	Ochoa	GPGKGRLSGLGGPRK	s	76.72	68	98.65	5	AJUBA_S39
66039	Q96II8	Q96II8	LRCH3_HUMAN	LRCH3	LRCH3	LRCH3	DISP complex protein LRCH3 (Leucine-rich repeat and calponin homology domain-containing protein 3)	S324	Ochoa	DSGDKRWSGNEPTDE	s	68.23	49	98.88	2	LRCH3_S324
66040	Q96II8	Q96II8	LRCH3_HUMAN	LRCH3	LRCH3	LRCH3	DISP complex protein LRCH3 (Leucine-rich repeat and calponin homology domain-containing protein 3)	S352	Ochoa	EQRLRRESQYQENRG	s	83.2	126	99.86	4	LRCH3_S352
66126	Q96J88	Q96J88	ESIP1_HUMAN	EPSTI1	EPSTI1	ESIP1	Epithelial-stromal interaction protein 1	S65	Ochoa	HAGQRRTSAYTLIAP	s	82.41	125	99.84	5	EPSTI1_S65
66396	Q96JP5	Q96JP5	ZFP91_HUMAN	ZFP91	ZFP91 ZNF757 FKSG11	ZFP91	E3 ubiquitin-protein ligase ZFP91, EC 2.3.2.27 (RING-type E3 ubiquitin transferase ZFP91) (Zinc finger protein 757) (Zinc finger protein 91 homolog, Zfp-91)	S82	Ochoa	EYPRRRRSSPSARPP	s	90.04	153	99.95	4	ZFP91_S82
66479	Q96K21	Q96K21	ANCHR_HUMAN	ZFYVE19	ZFYVE19 ANCHR MPFYVE	ANCHR	Abscission/NoCut checkpoint regulator, ANCHR (MLL partner containing FYVE domain) (Zinc finger FYVE domain-containing protein 19)	S22	PSP-LT	YAGCRRASGFPALGR	s	79.94	114	99.56	5	ZFYVE19_S22
66912	Q96MT3	Q96MT3	PRIC1_HUMAN	PRICKLE1	PRICKLE1 RILP	PRIC1	Prickle-like protein 1 (REST/NRSF-interacting LIM domain protein 1)	S681	Ochoa	RRRRSRKSRSDNALN	s	82.39	128	99.69	3	PRICKLE1_S681
66923	Q96MU7	Q96MU7	YTDC1_HUMAN	YTHDC1	YTHDC1 KIAA1966 YT521	YTDC1	YTH domain-containing protein 1 (Splicing factor YT521, YT521-B)	S164	Ochoa	LEVDRRASRSSQSSK	s	84.17	126	99.14	3	YTHDC1_S164
67542	Q96QB1	Q96QB1	RHG07_HUMAN	DLC1	DLC1 ARHGAP7 KIAA1723 STARD12	RHG07	Rho GTPase-activating protein 7 (Deleted in liver cancer 1 protein, DLC-1) (HP protein) (Rho-type GTPase-activating protein 7) (START domain-containing protein 12, StARD12) (StAR-related lipid transfer protein 12)	S548	Ochoa	QRDSKRWSRLEEFDV	s	59.5	34	98.92	1	DLC1_S548
67584	Q96QD5	Q96QD5	DEPD7_HUMAN	DEPDC7	DEPDC7	DEPD7	DEP domain-containing protein 7 (Protein TR2/D15)	S240	Ochoa	IPQPKRQSTMVNSSN	s	68.97	76	98.77	3	DEPDC7_S240
68102	Q96RU3	Q96RU3	FNBP1_HUMAN	FNBP1	FNBP1 FBP17 KIAA0554	FNBP1	Formin-binding protein 1 (Formin-binding protein 17, hFBP17)	S497	Ochoa	SEQARRQSGLYDSQN	s	81.51	123	99.79	1	FNBP1_S497
68121	Q96RV3	Q96RV3	PCX1_HUMAN	PCNX1	PCNX1 KIAA0805 KIAA0995 PCNX PCNXL1	PCX1	Pecanex-like protein 1 (Pecanex homolog protein 1)	S904	Ochoa	EPAARRASNICDTDS	s	81.79	125	99.87	1	PCNX1_S904
68302	Q96SI1	Q96SI1	KCD15_HUMAN	KCTD15	KCTD15	KCD15	BTB/POZ domain-containing protein KCTD15 (Potassium channel tetramerization domain-containing protein 15)	S163	Ochoa	EQEQRRRSRACDCLV	s	88.6	145	99.97	2	KCTD15_S163
68593	Q96T37	Q96T37	RBM15_HUMAN	RBM15	RBM15 OTT OTT1	RBM15	RNA-binding protein 15 (One-twenty two protein 1) (RNA-binding motif protein 15)	S97	Ochoa	SGGGSRRSLHLDKSS	s	88.61	139	99.65	4	RBM15_S97
68910	Q99490	Q99490	AGAP2_HUMAN	AGAP2	AGAP2 CENTG1 KIAA0167	AGAP2	Arf-GAP with GTPase, ANK repeat and PH domain-containing protein 2, AGAP-2 (Centaurin-gamma-1, Cnt-g1) (GTP-binding and GTPase-activating protein 2, GGAP2) (Phosphatidylinositol 3-kinase enhancer, PIKE)	T647	Ochoa	HRAAKRRTSLFANRR	t	82.48	121	99.6	5	AGAP2_T647
69201	Q99590	Q99590	SCAFB_HUMAN	SCAF11	SCAF11 CASP11 SFRS2IP SIP1 SRSF2IP	SCAFB	Protein SCAF11 (CTD-associated SR protein 11) (Renal carcinoma antigen NY-REN-40) (SC35-interacting protein 1) (SR-related and CTD-associated factor 11) (SRSF2-interacting protein) (Serine/arginine-rich splicing factor 2-interacting protein) (Splicing factor, arginine/serine-rich 2-interacting protein) (Splicing regulatory protein 129, SRrp129)	S830	Ochoa	TGKESRKSQSPSPKN	s	76.81	89	98.46	4	SCAF11_S830
69878	Q99959	Q99959	PKP2_HUMAN	PKP2	PKP2	PKP2	Plakophilin-2	S289	Ochoa	QNRASRSSWHQSSFH	s	82.54	114	99.09	4	PKP2_S289
70006	Q9BQ39	Q9BQ39	DDX50_HUMAN	DDX50	DDX50	DDX50	ATP-dependent RNA helicase DDX50, EC 3.6.4.13 (DEAD box protein 50) (Gu-beta) (Nucleolar protein Gu2)	S112	Ochoa	EKKSKRVSSLDTSTH	s	57.62	78	98.81	4	DDX50_S112
70038	Q9BQ67	Q9BQ67	GRWD1_HUMAN	GRWD1	GRWD1 GRWD KIAA1942 WDR28	GRWD1	Glutamate-rich WD repeat-containing protein 1	S158	Ochoa	GINRVRVSWLGEEPV	s	52.53	27	98.03	2	GRWD1_S158
70232	Q9BQS7	Q9BQS7	HEPH_HUMAN	HEPH	HEPH KIAA0698 UNQ2562/PRO6242	HEPH	Hephaestin, EC 1.-.-.-	S1145	Ochoa	KLRRNRRSILDDSFK	s	83.25	122	99.9	2	HEPH_S1145
70350	Q9BRJ6	Q9BRJ6	CG050_HUMAN	C7orf50	C7orf50 FP15621	CG050	Uncharacterized protein C7orf50	S97	Ochoa	QHPPARRSGAELALD	s	71.37	58	98.55	5	C7orf50_S97
70792	Q9BTL4	Q9BTL4	IER2_HUMAN	IER2	IER2 ETR101 PIP92	IER2	Immediate early response gene 2 protein (Protein ETR101)	S125	Ochoa	VSRKRRSSSLSDGGD	s	84.97	132	99.97	2	IER2_S125
70847	Q9BU19	Q9BU19	ZN692_HUMAN	ZNF692	ZNF692 AREBP ZFP692	ZN692	Zinc finger protein 692 (AICAR responsive element binding protein)	S146	Ochoa	LPHTTRRSWCSEATS	s	77	80	99.01	4	ZNF692_S146
71340	Q9BW71	Q9BW71	HIRP3_HUMAN	HIRIP3	HIRIP3	HIRP3	HIRA-interacting protein 3	S330	Ochoa	LKGGKRLSGSSEDEE	s	69.52	64	99.22	2	HIRIP3_S330
71541	Q9BX66	Q9BX66	SRBS1_HUMAN	SORBS1	SORBS1 KIAA0894 KIAA1296 SH3D5	SRBS1	Sorbin and SH3 domain-containing protein 1 (Ponsin) (SH3 domain protein 5) (SH3P12) (c-Cbl-associated protein, CAP)	S325	Ochoa	REQQKRLSSLSDPVS	s	59.34	56	98.75	3	SORBS1_S325
71957	Q9BY84	Q9BY84	DUS16_HUMAN	DUSP16	DUSP16 KIAA1700 MKP7	DUS16	Dual specificity protein phosphatase 16, EC 3.1.3.16, EC 3.1.3.48 (Mitogen-activated protein kinase phosphatase 7, MAP kinase phosphatase 7, MKP-7)	S612	Ochoa	DRADSRRSWHEESPF	s	77.78	71	99.62	5	DUSP16_S612
71958	Q9BY84	Q9BY84	DUS16_HUMAN	DUSP16	DUSP16 KIAA1700 MKP7	DUS16	Dual specificity protein phosphatase 16, EC 3.1.3.16, EC 3.1.3.48 (Mitogen-activated protein kinase phosphatase 7, MAP kinase phosphatase 7, MKP-7)	S627	Ochoa	EKQFKRRSCQMEFGE	s	77.26	98	99.15	4	DUSP16_S627
71997	Q9BY89	Q9BY89	K1671_HUMAN	KIAA1671	KIAA1671	K1671	Uncharacterized protein KIAA1671	S1800	Ochoa	LKSKKRQSLYENQV_	s	83.29	133	99.86	3	KIAA1671_S1800
72085	Q9BYE2	Q9BYE2	TMPSD_HUMAN	TMPRSS13	TMPRSS13 MSP TMPRSS11	TMPSD	Transmembrane protease serine 13, EC 3.4.21.- (Membrane-type mosaic serine protease, Mosaic serine protease)	S506	PSP-LT	DLRGGRDSCQGDSGG	s	80.3	85	98.5	3	TMPRSS13_S506
72209	Q9BYW2	Q9BYW2	SETD2_HUMAN	SETD2	SETD2 HIF1 HYPB KIAA1732 KMT3A SET2 HSPC069	SETD2	Histone-lysine N-methyltransferase SETD2, EC 2.1.1.359 (HIF-1) (Huntingtin yeast partner B) (Huntingtin-interacting protein 1, HIP-1) (Huntingtin-interacting protein B) (Lysine N-methyltransferase 3A) (Protein-lysine N-methyltransferase SETD2, EC 2.1.1.-) (SET domain-containing protein 2, hSET2) (p231HBP)	S2079	Ochoa	KEKRKRRSSLSPPSS	s	87	138	99.99	3	SETD2_S2079
72368	Q9BZ95	Q9BZ95	NSD3_HUMAN	NSD3	NSD3 WHSC1L1 DC28	NSD3	Histone-lysine N-methyltransferase NSD3, EC 2.1.1.370, EC 2.1.1.371 (Nuclear SET domain-containing protein 3) (Protein whistle) (WHSC1-like 1 isoform 9 with methyltransferase activity to lysine) (Wolf-Hirschhorn syndrome candidate 1-like protein 1, WHSC1-like protein 1)	T456	Ochoa	RHSQRRHTSAEEEEP	t	77.49	87	99.12	5	NSD3_T456
72526	Q9BZL4	Q9BZL4	PP12C_HUMAN	PPP1R12C	PPP1R12C LENG3 MBS85	PP12C	Protein phosphatase 1 regulatory subunit 12C (Protein phosphatase 1 myosin-binding subunit of 85 kDa, Protein phosphatase 1 myosin-binding subunit p85)	S532	Ochoa	DSRDRRRSYQMPVRD	s	93.15	181	99.97	2	PPP1R12C_S532
72527	Q9BZL4	Q9BZL4	PP12C_HUMAN	PPP1R12C	PPP1R12C LENG3 MBS85	PP12C	Protein phosphatase 1 regulatory subunit 12C (Protein phosphatase 1 myosin-binding subunit of 85 kDa, Protein phosphatase 1 myosin-binding subunit p85)	S559	Ochoa	LMRQSRRSTQGVTLT	s	76.81	90	98.73	5	PPP1R12C_S559
72562	Q9BZQ8	Q9BZQ8	NIBA1_HUMAN	NIBAN1	NIBAN1 C1orf24 FAM129A NIBAN GIG39	NIBA1	Protein Niban 1 (Cell growth-inhibiting gene 39 protein) (Protein FAM129A)	S602	Ochoa,PSP-LT	ASPARRASAILPGVL	s	84.35	132	99.76	4	NIBAN1_S602
72680	Q9C0A6	Q9C0A6	SETD5_HUMAN	SETD5	SETD5 KIAA1757	SETD5	Histone-lysine N-methyltransferase SETD5, EC 2.1.1.359, EC 2.1.1.367 (SET domain-containing protein 5)	S591	Ochoa	GVNTRRSSQAGDIAA	s	84.68	121	99.74	4	SETD5_S591
74104	Q9H2S1	Q9H2S1	KCNN2_HUMAN	KCNN2	KCNN2	KCNN2	Small conductance calcium-activated potassium channel protein 2, SK2, SKCa 2, SKCa2 (KCa2.2)	S567	Ochoa,PSP-LT	SSSRRRRSSSTAPPT	s	91.55	158	99.92	5	KCNN2_S567
74598	Q9H4I2	Q9H4I2	ZHX3_HUMAN	ZHX3	ZHX3 KIAA0395 TIX1	ZHX3	Zinc fingers and homeoboxes protein 3 (Triple homeobox protein 1) (Zinc finger and homeodomain protein 3)	S604	Ochoa	HPSAKRQSWHQTPDF	s	86.05	134	99.52	5	ZHX3_S604
75163	Q9H6Z4	Q9H6Z4	RANB3_HUMAN	RANBP3	RANBP3	RANB3	Ran-binding protein 3, RanBP3	S125	Ochoa	PVKRERTSSLTQFPP	s	67.15	66	98.25	5	RANBP3_S125
75325	Q9H7D7	Q9H7D7	WDR26_HUMAN	WDR26	WDR26 CDW2 MIP2 PRO0852	WDR26	WD repeat-containing protein 26 (CUL4- and DDB1-associated WDR protein 2) (Myocardial ischemic preconditioning up-regulated protein 2)	S121	Ochoa	LKKKKRLSQSDEDVI	s	71.6	107	99.8	2	WDR26_S121
75329	Q9H7E2	Q9H7E2	TDRD3_HUMAN	TDRD3	TDRD3	TDRD3	Tudor domain-containing protein 3	S445	Ochoa	QKRGKRESQTSIPDY	s	71.53	107	99.03	4	TDRD3_S445
75380	Q9H7N4	Q9H7N4	SFR19_HUMAN	SCAF1	SCAF1 SFRS19 SRA1	SFR19	Splicing factor, arginine/serine-rich 19 (SR-related C-terminal domain-associated factor 1, SR-related and CTD-associated factor 1) (SR-related-CTD-associated factor, SCAF) (Serine arginine-rich pre-mRNA splicing factor SR-A1, SR-A1)	S612	Ochoa	KRRRRRRSASPPPAT	s	92.99	161	100	1	SCAF1_S612
76163	Q9HBH9	Q9HBH9	MKNK2_HUMAN	MKNK2	MKNK2 GPRK7 MNK2	MKNK2	MAP kinase-interacting serine/threonine-protein kinase 2, EC 2.7.11.1 (MAP kinase signal-integrating kinase 2, MAPK signal-integrating kinase 2, Mnk2)	S452	Ochoa	AQRRQRASLSSAPVV	s	82.77	112	99.02	2	MKNK2_S452
76516	Q9HCD6	Q9HCD6	TANC2_HUMAN	TANC2	TANC2 KIAA1148 KIAA1636	TANC2	Protein TANC2 (Tetratricopeptide repeat, ankyrin repeat and coiled-coil domain-containing protein 2)	S35	Ochoa	EPPDRRQSSVDSRQS	s	81.79	120	99.18	5	TANC2_S35
77088	Q9NPH3	Q9NPH3	IL1AP_HUMAN	IL1RAP	IL1RAP C3orf13 IL1R3	IL1AP	Interleukin-1 receptor accessory protein, IL-1 receptor accessory protein, IL-1RAcP, EC 3.2.2.6 (Interleukin-1 receptor 3, IL-1R-3, IL-1R3)	S555	Ochoa	VKKSPRRSSSDEQGL	s	71.55	72	99.01	2	IL1RAP_S555
77394	Q9NQS7	Q9NQS7	INCE_HUMAN	INCENP	INCENP	INCE	Inner centromere protein	S72	Ochoa	RRKKRRISYVQDENR	s	77.55	118	99.84	4	INCENP_S72
77603	Q9NR09	Q9NR09	BIRC6_HUMAN	BIRC6	BIRC6 KIAA1289	BIRC6	Baculoviral IAP repeat-containing protein 6, EC 2.3.2.27 (BIR repeat-containing ubiquitin-conjugating enzyme, BRUCE) (RING-type E3 ubiquitin transferase BIRC6) (Ubiquitin-conjugating BIR domain enzyme apollon, APOLLON)	S3578	Ochoa	VQCHHRLSMTDDSKK	s	79.7	91	98.67	5	BIRC6_S3578
78211	Q9NSI8	Q9NSI8	SAMN1_HUMAN	SAMSN1	SAMSN1 HACS1	SAMN1	SAM domain-containing protein SAMSN-1 (Hematopoietic adaptor containing SH3 and SAM domains 1) (Nash1) (SAM domain, SH3 domain and nuclear localization signals protein 1) (SH3-SAM adaptor protein)	S22	Ochoa	HQKPKRSSSFGNFDR	s	76.98	95	99.71	4	SAMSN1_S22
78633	Q9NVM1	Q9NVM1	EVA1B_HUMAN	EVA1B	EVA1B C1orf78 FAM176B	EVA1B	Protein eva-1 homolog B (Protein FAM176B)	S71	Ochoa	QRRDPRSSTLEPEDD	s	71.28	52	98.23	2	EVA1B_S71
78878	Q9NWQ8	Q9NWQ8	PHAG1_HUMAN	PAG1	PAG1 CBP PAG	PHAG1	Phosphoprotein associated with glycosphingolipid-enriched microdomains 1 (Csk-binding protein) (Transmembrane adapter protein PAG) (Transmembrane phosphoprotein Cbp)	S239	Ochoa	RNKKCRQSVNVESIL	s	78.88	84	98.37	4	PAG1_S239
78982	Q9NX40	Q9NX40	OCAD1_HUMAN	OCIAD1	OCIAD1 ASRIJ OCIA	OCAD1	OCIA domain-containing protein 1 (Ovarian cancer immunoreactive antigen domain containing 1) (Ovarian carcinoma immunoreactive antigen)	S122	Ochoa	RSGQARRSSPPGHYY	s	73.48	68	98.72	5	OCIAD1_S122
79090	Q9NXH8	Q9NXH8	TOR4A_HUMAN	TOR4A	TOR4A C9orf167	TOR4A	Torsin-4A (Torsin family 4 member A)	S97	Ochoa	PRKKRRRSRLVLYPE	s	92.16	158	100	1	TOR4A_S97
79357	Q9NYF8	Q9NYF8	BCLF1_HUMAN	BCLAF1	BCLAF1 BTF KIAA0164	BCLF1	Bcl-2-associated transcription factor 1, Btf (BCLAF1 and THRAP3 family member 1)	S414	Ochoa	DYRQFRKSVLADQGK	s	73.4	78	98.32	5	BCLAF1_S414
79768	Q9NZI5	Q9NZI5	GRHL1_HUMAN	GRHL1	GRHL1 LBP32 MGR TFCP2L2	GRHL1	Grainyhead-like protein 1 homolog (Mammalian grainyhead) (NH32) (Transcription factor CP2-like 2) (Transcription factor LBP-32)	S25	Ochoa	ALYPQRRSYTSEDEA	s	77.09	66	98.76	3	GRHL1_S25
80537	Q9P227	Q9P227	RHG23_HUMAN	ARHGAP23	ARHGAP23 KIAA1501	RHG23	Rho GTPase-activating protein 23 (Rho-type GTPase-activating protein 23)	S611	Ochoa	IKAGRRSSYLLAITT	s	87.16	129	99.85	4	ARHGAP23_S611
81114	Q9P2M7	Q9P2M7	CING_HUMAN	CGN	CGN KIAA1319	CING	Cingulin	S43	Ochoa	PAKDARASTYGVAVR	s	74.84	63	99.07	1	CGN_S43
81233	Q9P2W9	Q9P2W9	STX18_HUMAN	STX18	STX18 GIG9	STX18	Syntaxin-18 (Cell growth-inhibiting gene 9 protein)	S167	Ochoa	VVDKKRLSKLEPEPN	s	66.36	84	99.45	3	STX18_S167
81404	Q9UBL0	Q9UBL0	ARP21_HUMAN	ARPP21	ARPP21 TARPP	ARP21	cAMP-regulated phosphoprotein 21, ARPP-21 (Thymocyte cAMP-regulated phosphoprotein)	S278	Ochoa	PFRDDRRSKSIEERE	s	67.72	55	98.56	2	ARPP21_S278
81684	Q9UDV6	Q9UDV6	ZN212_HUMAN	ZNF212	ZNF212 ZNFC150	ZN212	Zinc finger protein 212 (Zinc finger protein C2H2-150)	S15	Ochoa	RHRRKRRSTPLTSST	s	86.98	138	99.94	5	ZNF212_S15
82649	Q9UIF9	Q9UIF9	BAZ2A_HUMAN	BAZ2A	BAZ2A KIAA0314 TIP5	BAZ2A	Bromodomain adjacent to zinc finger domain protein 2A (Transcription termination factor I-interacting protein 5, TTF-I-interacting protein 5, Tip5) (hWALp3)	S1747	Ochoa	KRGQKRKSGYSLNFS	s	82.07	124	99.87	1	BAZ2A_S1747
83052	Q9UK61	Q9UK61	TASOR_HUMAN	TASOR	TASOR C3orf63 FAM208A KIAA1105	TASOR	Protein TASOR (CTCL tumor antigen se89-1) (Retinoblastoma-associated protein RAP140) (Transgene activation suppressor protein)	S671	Ochoa	ISGKQRSSHSLDYDK	s	67.38	49	98.81	1	TASOR_S671
83109	Q9UKA4	Q9UKA4	AKA11_HUMAN	AKAP11	AKAP11 AKAP220 KIAA0629	AKA11	A-kinase anchor protein 11, AKAP-11 (A-kinase anchor protein 220 kDa, AKAP 220, hAKAP220) (Protein kinase A-anchoring protein 11, PRKA11)	S1289	Ochoa	LFKQKKNSCYADGDE	s	77.51	101	99.28	3	AKAP11_S1289
83366	Q9UKL4	Q9UKL4	CXD2_HUMAN	GJD2	GJD2 GJA9	CXD2	Gap junction delta-2 protein (Connexin-36, Cx36) (Gap junction alpha-9 protein)	S293	PSP-LT	GAQAKRKSIYEIRNK	s	83.82	127	99.87	2	GJD2_S293
84310	Q9ULT0	Q9ULT0	TTC7A_HUMAN	TTC7A	TTC7A KIAA1140 TTC7	TTC7A	Tetratricopeptide repeat protein 7A, TPR repeat protein 7A	S678	Ochoa	DSGSRRASSIAASRL	s	80.59	114	99.42	4	TTC7A_S678
84583	Q9UMN6	Q9UMN6	KMT2B_HUMAN	KMT2B	KMT2B HRX2 KIAA0304 MLL2 MLL4 TRX2 WBP7	KMT2B	Histone-lysine N-methyltransferase 2B, Lysine N-methyltransferase 2B, EC 2.1.1.364 (Myeloid/lymphoid or mixed-lineage leukemia protein 4) (Trithorax homolog 2) (WW domain-binding protein 7, WBP-7)	S602	Ochoa	PLPEKRRSILREPTF	s	87.08	137	99.6	4	KMT2B_S602
84794	Q9UN81	Q9UN81	LORF1_HUMAN	L1RE1	L1RE1 LRE1	LORF1	LINE-1 retrotransposable element ORF1 protein, L1ORF1p (LINE retrotransposable element 1) (LINE1 retrotransposable element 1)	S50	Ochoa	REEGFRRSNYSELRE	s	71.33	46	98.81	3	L1RE1_S50
85191	Q9UPQ0	Q9UPQ0	LIMC1_HUMAN	LIMCH1	LIMCH1 KIAA1102	LIMC1	LIM and calponin homology domains-containing protein 1	S377	Ochoa	RWKSRRRSVSQDLIK	s	91.17	155	99.96	1	LIMCH1_S377
85340	Q9UPT6	Q9UPT6	JIP3_HUMAN	MAPK8IP3	MAPK8IP3 JIP3 KIAA1066	JIP3	C-Jun-amino-terminal kinase-interacting protein 3, JIP-3, JNK-interacting protein 3 (JNK MAP kinase scaffold protein 3) (Mitogen-activated protein kinase 8-interacting protein 3)	S314	PSP-LT	RAREKRDSRNMEVQV	s	78.29	98	99.14	1	MAPK8IP3_S314
85745	Q9UQ35	Q9UQ35	SRRM2_HUMAN	SRRM2	SRRM2 KIAA0324 SRL300 SRM300 HSPC075	SRRM2	Serine/arginine repetitive matrix protein 2 (300 kDa nuclear matrix antigen) (Serine/arginine-rich splicing factor-related nuclear matrix protein of 300 kDa, SR-related nuclear matrix protein of 300 kDa, Ser/Arg-related nuclear matrix protein of 300 kDa) (Splicing coactivator subunit SRm300) (Tax-responsive enhancer element-binding protein 803, TaxREB803)	S1691	Ochoa	TPPRRRSSRSSPELT	s	90.24	153	99.96	4	SRRM2_S1691
85905	Q9UQ35	Q9UQ35	SRRM2_HUMAN	SRRM2	SRRM2 KIAA0324 SRL300 SRM300 HSPC075	SRRM2	Serine/arginine repetitive matrix protein 2 (300 kDa nuclear matrix antigen) (Serine/arginine-rich splicing factor-related nuclear matrix protein of 300 kDa, SR-related nuclear matrix protein of 300 kDa, Ser/Arg-related nuclear matrix protein of 300 kDa) (Splicing coactivator subunit SRm300) (Tax-responsive enhancer element-binding protein 803, TaxREB803)	S871	Ochoa	SVTPQRRSCFESSPD	s	75.27	64	98.97	1	SRRM2_S871
86711	Q9Y2H9	Q9Y2H9	MAST1_HUMAN	MAST1	MAST1 KIAA0973 SAST	MAST1	Microtubule-associated serine/threonine-protein kinase 1, EC 2.7.11.1 (Syntrophin-associated serine/threonine-protein kinase)	S799	Ochoa	LGARRRFSALLEPSR	s	78.94	112	99.86	4	MAST1_S799
86974	Q9Y2L9	Q9Y2L9	LRCH1_HUMAN	LRCH1	LRCH1 CHDC1 KIAA1016	LRCH1	Leucine-rich repeat and calponin homology domain-containing protein 1 (Calponin homology domain-containing protein 1) (Neuronal protein 81, NP81)	S335	Ochoa	DNGDKRLSATEPSDE	s	68.79	46	98.8	2	LRCH1_S335
87462	Q9Y3M8	Q9Y3M8	STA13_HUMAN	STARD13	STARD13 DLC2 GT650	STA13	StAR-related lipid transfer protein 13 (46H23.2) (Deleted in liver cancer 2 protein, DLC-2) (Rho GTPase-activating protein) (START domain-containing protein 13, StARD13)	S457	Ochoa	CHRASRVSIYDNVPG	s	76.1	79	99.23	3	STARD13_S457
87732	Q9Y485	Q9Y485	DMXL1_HUMAN	DMXL1	DMXL1 XL1	DMXL1	DmX-like protein 1, X-like 1 protein	S324	Ochoa	FRRGRRRSLALVAHT	s	94.89	181	99.99	5	DMXL1_S324
88028	Q9Y4E1	Q9Y4E1	WAC2C_HUMAN	WASHC2C	WASHC2C FAM21C KIAA0592 VPEF	WAC2C	WASH complex subunit 2C (Vaccinia virus penetration factor, VPEF)	S973	Ochoa	PSSEHRRSHGLESVP	s	71.59	49	98.38	1	WASHC2C_S973
88663	Q9Y5B9	Q9Y5B9	SP16H_HUMAN	SUPT16H	SUPT16H FACT140 FACTP140	SP16H	FACT complex subunit SPT16 (Chromatin-specific transcription elongation factor 140 kDa subunit) (FACT 140 kDa subunit) (FACTp140) (Facilitates chromatin transcription complex subunit SPT16, hSPT16)	S1004	Ochoa	ARKADRESRYEEEEE	s	60.31	46	99.24	2	SUPT16H_S1004
88802	Q9Y5S9	Q9Y5S9	RBM8A_HUMAN	RBM8A	RBM8A RBM8 HSPC114 MDS014	RBM8A	RNA-binding protein 8A (Binder of OVCA1-1, BOV-1) (RNA-binding motif protein 8A) (RNA-binding protein Y14) (Ribonucleoprotein RBM8A)	S166	PSP-LT	RRGGRRRSRSPDRRR	s	89.83	151	100	1	RBM8A_S166
89583	Q9Y6V0	Q9Y6V0	PCLO_HUMAN	PCLO	PCLO ACZ KIAA0559	PCLO	Protein piccolo (Aczonin)	S1559	Ochoa	EDAGRRHSWHDEDDE	s	92.17	159	100	1	PCLO_S1559
