# Supplementary material for: PAK1 activation drives divergent resistance mechanisms to aromatase inhibition and tamoxifen in a luminal: A breast cancer model
Source: Mol Oncol. 2026 Jun 5:10.1002/1878-0261.70286. Online ahead of print. doi: 10.1002/1878-0261.70286 (PMC13399542; doi:10.1002/1878-0261.70286)
Supplement: Supplementary file 14 — Data S13. Total proteome result of PAK1‐inhibited MCF7 parental, long‐term estrogen deprived (LTED) and tamoxifen resistant (TAMR) cells. [file MOL2-9999-0-s001.csv]

PG.ProteinGroups	PG.Genes	PG.Organisms	[1] oecf4_20240822_Exp61_LTED_DMSO_rep1_full.raw.PG.Quantity	[2] oecf4_20240822_Exp61_LTED_DMSO_rep2_full.raw.PG.Quantity	[3] oecf4_20240822_Exp61_LTED_DMSO_rep3_full.raw.PG.Quantity	[4] oecf4_20240822_Exp61_LTED_PAKi_rep1_full.raw.PG.Quantity	[5] oecf4_20240822_Exp61_LTED_PAKi_rep2_full.raw.PG.Quantity	[6] oecf4_20240822_Exp61_LTED_PAKi_rep3_full.raw.PG.Quantity	[7] oecf4_20240822_Exp61_TAMR_DMSO_rep1_full.raw.PG.Quantity	[8] oecf4_20240822_Exp61_TAMR_DMSO_rep2_full.raw.PG.Quantity	[9] oecf4_20240822_Exp61_TAMR_DMSO_rep3_full.raw.PG.Quantity	[10] oecf4_20240822_Exp61_TAMR_PAKi_rep1_full.raw.PG.Quantity	[11] oecf4_20240822_Exp61_TAMR_PAKi_rep2_full.raw.PG.Quantity	[12] oecf4_20240822_Exp61_TAMR_PAKi_rep3_full.raw.PG.Quantity	[13] oecf4_20240822_Exp61_parental_DMSO_rep1_full.raw.PG.Quantity	[14] oecf4_20240822_Exp61_parental_DMSO_rep2_full.raw.PG.Quantity	[15] oecf4_20240822_Exp61_parental_DMSO_rep3_full.raw.PG.Quantity	[16] oecf4_20240822_Exp61_parental_PAKi_rep1_full.raw.PG.Quantity	[17] oecf4_20240822_Exp61_parental_PAKi_rep2_full.raw.PG.Quantity	[18] oecf4_20240822_Exp61_parental_PAKi_rep3_full.raw.PG.Quantity;;;;;;;;;;;;;;
A0A024RBG1	NUDT4B	Homo sapiens	217349.578125	258761.15625	99902.4375	283908.71875	284014.6875	96392.828125	236489.03125	201266.28125	200968.65625	201604.15625	228015.5625	318171.8125	281756.8125	119583.5	93296.9921875	242619.8125	177469.84375	89539.71875;;;;;;;;;;;;;;
A0A096LP01	SMIM26	Homo sapiens	96581.234375	88957.703125	112850.078125	87457.125	114366.6796875	75468.390625	101954.4296875	90078.0390625	95244.9609375	103355.4375	102460.6640625	120860.953125	132937.109375	79889.34375	88181.7734375	116235.8984375	104629.6015625	85896.0078125;;;;;;;;;;;;;;
A0A0B4J2D5;P0DPI2	GATD3B;GATD3	Homo sapiens	8642660	8998073	6389793	8032595	10151640	5963916	5298657.5	4928073	5557830	5316850.5	5163287	7845879.5	6751794.5	5241521	4333756.5	6941932	5779415.5	4603223.5;;;;;;;;;;;;
A0A0B4J2F0	PIGBOS1	Homo sapiens	40962.73046875	39353.2734375	NaN	47572.48828125	39063.27734375	26426.25	NaN	NaN	NaN	NaN	NaN	NaN	NaN	NaN	NaN	NaN	NaN	NaN;;;;;;;;;;;;;;
A0A0U1RQS6	TMEM275	Homo sapiens	1397.8865966796875	2579.76416015625	1889.5733642578125	2659.991455078125	2356.3994140625	NaN	2706.777587890625	NaN	2286.5009765625	1767.4554443359375	2699.193603515625	1601.6688232421875	3326.63916015625	2043.2222900390625	1621.7413330078125	3657.119873046875	2516.6923828125	2297.105224609375;;;;;;;;;;;;;;
A0A0U1RRE5	NBDY	Homo sapiens	3673.847900390625	5140.55078125	2517.05517578125	4076.84033203125	5191.5927734375	2322.69189453125	3953.048828125	6614.48486328125	NaN	2939.697021484375	3417.966552734375	3111.129150390625	2483.804443359375	3121.859375	3940.57763671875	2544.553955078125	NaN	NaN;;;;;;;;;;;;;;
A0A0U1RRL7	MMP24OS	Homo sapiens	19340.68359375	16188.3017578125	15820.533203125	15620.572265625	23825.9921875	NaN	15102.474609375	16795.25	14454.4462890625	19309.892578125	15393.7548828125	NaN	NaN	14156.095703125	10939.54296875	13644.228515625	16892.78515625	11723.7109375;;;;;;;;;;;;;;
A0A1W2PQ72	MSANTD7	Homo sapiens	6178.33837890625	6830.275390625	NaN	5551.4287109375	8514.3916015625	6549.41796875	13111.93359375	16445.5546875	11514.783203125	16558.572265625	12961.306640625	18296.560546875	22319.267578125	14306.4423828125	18150.0078125	20221.048828125	18293.53125	16241.4375;;;;;;;;;;;;;;
A0A2R8Y4Y8	OOSP4B	Homo sapiens	NaN	NaN	NaN	NaN	NaN	19320.43359375	NaN	23732.470703125	33768	17060.537109375	28049.078125	40688.74609375	NaN	36399.08984375	22709.8828125	NaN	31080.7890625	NaN;;;;;;;;;;;;;;
A0A2R8Y7D0	TINCR	Homo sapiens	6599.99365234375	NaN	NaN	NaN	NaN	NaN	NaN	NaN	NaN	NaN	NaN	NaN	32313.251953125	31021.23046875	17394.79296875	46940.29296875	24738.90234375	NaN;;;;;;;;;;;;;;
A0A3B3IU46;Q9BTL3	RAMACL;RAMAC	Homo sapiens	NaN	36769.66015625	NaN	144804.53125	30082.2265625	NaN	88888.171875	NaN	32580.1484375	NaN	NaN	NaN	41432.94140625	47046.890625	NaN	84103.9765625	48990.4296875	NaN;;;;;;;;;;;;
A0A590UK10;Q6ZSZ5	ARHGEF18	Homo sapiens	72917.25	68431.3359375	32297.01171875	67535.390625	76571.171875	70711.0234375	48243.9375	74464.15625	65657.9609375	NaN	37236.98828125	39862.5625	96344.8515625	52886.8984375	50152.60546875	114008.359375	97915.21875	36543.421875;;;;;;;;;;;;;
A0A6Q8PGL7		Homo sapiens	NaN	NaN	NaN	NaN	26847.583984375	NaN	NaN	NaN	21885.517578125	15549.0693359375	NaN	22964	28387.669921875	25660.216796875	NaN	35402.1484375	NaN	NaN;;;;;;;;;;;;;;
A0AV96	RBM47	Homo sapiens	457903.53125	472777.65625	402568.3125	443621.78125	467307.625	311377.75	319181.71875	338963	342248.78125	279895.59375	305876.03125	416501.5	571191.25	422152.875	378074.40625	576362.0625	477154.03125	414544.84375;;;;;;;;;;;;;;
A0AVF1	TTC26	Homo sapiens	76557.484375	77120.6796875	70099.0625	71830.6328125	93450.5546875	70234.3359375	68850.453125	69759.2890625	89001.84375	66441.6015625	67460.6015625	99001.90625	93529.5078125	80670.9921875	70968.8671875	94109.75	76773.5078125	78759.4609375;;;;;;;;;;;;;;
A0AVI2	FER1L5	Homo sapiens	21671.033203125	15129.0341796875	NaN	24690.576171875	NaN	NaN	33969.08984375	NaN	NaN	NaN	67472.953125	124291.625	231206.453125	NaN	NaN	264051.03125	NaN	47221.30859375;;;;;;;;;;;;;;
A0AVT1	UBA6	Homo sapiens	2604268.75	2695906.5	2078120.875	2360709.25	2863977	1835509.75	1853141.125	1704979	1929246.375	1689274	1925046.375	2454478.75	3233192.75	2404175.75	2282190.5	3196070	2624331	2071127;;;;;;;;;;;;;;
A0FGR8	ESYT2	Homo sapiens	767293.25	771948.875	648247.25	720594.1875	866045.375	558338.4375	1159623.5	1061351.875	1139026.375	1066487.25	1126657.75	1462702.75	1647497.5	1202988.625	1130837.625	1546961.375	1294397	989812.3125;;;;;;;;;;;;;;
A0JLT2	MED19	Homo sapiens	348979.375	535870.1875	NaN	306236.21875	339577.71875	175805.40625	303530.5	267795.375	329824.375	313411.53125	314440.9375	436309.875	378068.125	322771.6875	285047.46875	416043.5625	302755.09375	326011.65625;;;;;;;;;;;;;;
A0JNW5	BLTP3B	Homo sapiens	43504.609375	51380.0859375	32914.23828125	48570.484375	57823.53125	36130.15625	78466.015625	69640.8125	89846.2265625	64292.84375	80436.1875	98641.140625	77994.8984375	53655.1015625	50126.48828125	75454.6015625	68214.90625	57609.171875;;;;;;;;;;;;;;
A0MZ66	SHTN1	Homo sapiens	1586352.125	1811515.75	1367571.75	1757963.25	1846116	1407367.625	787329.875	787017.8125	742287.8125	824217.625	864747.125	917175.125	1942418.75	1420751.75	1337544.75	1794113.75	1482262.625	1179187.625;;;;;;;;;;;;;;
A0PJW6	TMEM223	Homo sapiens	350175.71875	383376.09375	499852.21875	361856.0625	410827.71875	298494.65625	207769.8125	190447.03125	204323.625	182462.015625	187933.484375	221307.046875	300854.8125	243687.515625	197287.125	255793.1875	236830.1875	199420.96875;;;;;;;;;;;;;;
A0PK00	TMEM120B	Homo sapiens	35605.21484375	35491.609375	NaN	28459.06640625	46589.40234375	20490.287109375	26242.171875	22747.412109375	31897.9296875	21457.259765625	28536.638671875	39026.67578125	34249.765625	23477.9140625	19760.6328125	30540.6328125	25216.345703125	13968.478515625;;;;;;;;;;;;;;
A1A4S6	ARHGAP10	Homo sapiens	2863337.75	3091018.75	3211048.25	2763950.25	3625488	2276424.25	1679787.375	1665449.625	2198437.5	1578237.875	1610141.25	2488639.75	2031291.125	1814722.875	1417579	2084738.25	1809597.125	1574409.625;;;;;;;;;;;;;;
A1L020	MEX3A	Homo sapiens	69144.03125	68551.578125	54793.8671875	54366.48046875	60195.15234375	64484.4453125	92951.3515625	102315.3515625	123633.515625	103340.1796875	125695.484375	141542.953125	142257.015625	98282.3359375	107515.4453125	195439.921875	93803.578125	60575.15234375;;;;;;;;;;;;;;
A1L0T0	ILVBL	Homo sapiens	1630507.875	1710577.625	1417193.375	1570153	1802546.625	1025953.4375	675684.4375	669165.8125	672247.5	663577.625	680047.875	889259	1212588.375	895275.5	943769.5	1056560.875	967441.625	803050.875;;;;;;;;;;;;;;
A1L170	C1orf226	Homo sapiens	27516.181640625	26146.66015625	NaN	24597.650390625	35442.89453125	34555.6953125	NaN	NaN	NaN	NaN	NaN	NaN	55058.43359375	38859.046875	41506.1640625	57364.93359375	39863.453125	31029.20703125;;;;;;;;;;;;;;
A1L390	PLEKHG3	Homo sapiens	257759.078125	281828.46875	220701.03125	282891.5	318274.8125	207978.15625	144568.75	128448.734375	153511.78125	125471.0859375	140646.515625	190324.109375	206060.140625	184281.90625	156725.71875	203915.75	177537.578125	154524.265625;;;;;;;;;;;;;;
A1L3X0	ELOVL7	Homo sapiens	176834.328125	117158.5078125	77891.796875	182978.71875	134773.9375	130778.765625	182982.375	135997.234375	132258.0625	124101.921875	88386.8671875	151618.859375	133449.375	100687.9453125	86564.421875	121773.59375	59250.1640625	80470.15625;;;;;;;;;;;;;;
A1X283	SH3PXD2B	Homo sapiens	206780.859375	217506.609375	175103.390625	210264.296875	218570.71875	150681.78125	129497.0625	93829.40625	65985.4765625	84448.1015625	82608.1015625	104187.59375	220840.265625	201635.5	185357.25	219117.625	186689.078125	165837.796875;;;;;;;;;;;;;;
A2RRP1	NBAS	Homo sapiens	350982.71875	354465.15625	332125.625	317730.875	394192.71875	278005.3125	243747.796875	240356.28125	281069.40625	250033.421875	225756.828125	310270.125	522778.1875	404443.125	370302.59375	528528.1875	453857.65625	389706.78125;;;;;;;;;;;;;;
A2RTX5	TARS3	Homo sapiens	353513.09375	309781.40625	299823.0625	317701.875	381110.84375	208666.75	273980.71875	304502.03125	355459.5625	334798.65625	295690.46875	412762.34375	509929.5625	384687.1875	301418	513861	431693.9375	350607.71875;;;;;;;;;;;;;;
A2RU67	FAM234B	Homo sapiens	84119.65625	95442.625	92953.1640625	83235.3828125	122460.7421875	52998.7265625	111920.6875	115630.5	124232.796875	124056.6640625	120093.3671875	157552.390625	184075.796875	163368.4375	128515.1328125	81862.890625	160675.03125	132395.359375;;;;;;;;;;;;;;
A2RUC4	TYW5	Homo sapiens	218301.859375	209411.265625	244424.125	192015.921875	257765.609375	143859.453125	237072.078125	194681	232835.953125	231356.625	206456.8125	272596.6875	244882.265625	243129.171875	164241.390625	252686.359375	245783.0625	186477.875;;;;;;;;;;;;;;
A3KMH1	VWA8	Homo sapiens	1428353.625	1488658.25	1182083.5	1367698.375	1686439.375	1086668.75	1025149.25	960082.8125	1093954.5	977856.375	1027798.25	1346933	1758189.875	1325410	1157010.75	1704733.25	1445976.125	1103562;;;;;;;;;;;;;;
A3KN83	SBNO1	Homo sapiens	611732.25	641656.75	433341.75	607146.5625	691910.875	460875.59375	922858.375	822238.4375	925033.5	835524.75	899203	1217091.125	944897.3125	771145.625	689314.9375	929217.1875	804568.625	646385.8125;;;;;;;;;;;;;;
A4D126	CRPPA	Homo sapiens	255869.875	159054.390625	220976.375	217690.640625	287447.53125	248831.984375	85072.1484375	107005.6875	NaN	151938.359375	191845.796875	116043.8828125	190746.5	185315.390625	155123.0625	177623.9375	161451.921875	170562.453125;;;;;;;;;;;;;;
A4D161	FAM221A	Homo sapiens	68963.34375	82091.953125	70671.484375	30896.69921875	85399.1484375	60282.57421875	NaN	NaN	NaN	NaN	NaN	NaN	NaN	NaN	NaN	40938.4765625	NaN	NaN;;;;;;;;;;;;;;
A4D1E9	GTPBP10	Homo sapiens	665718.125	640732.625	430208.375	640386.5625	722261.375	494809.65625	547093.875	547190.625	590321	518310.125	531857.375	720710	779965.5	620005.4375	549303.9375	751927.4375	648858.0625	588102.625;;;;;;;;;;;;;;
A4D1P6	WDR91	Homo sapiens	383790.71875	473706.46875	438919.40625	387117.90625	511588.375	289835.78125	380160.40625	413452.4375	479870.78125	388745.84375	428668.375	565673.375	625560.25	442367.625	439654.6875	574977.375	462152.34375	441200.84375;;;;;;;;;;;;;;
A4D1S0	KLRG2	Homo sapiens	950.519287109375	1179.0828857421875	NaN	820.2783203125	1358.803466796875	773.6280517578125	1117.876220703125	1749.5008544921875	NaN	998.1619262695312	962.5	NaN	5628.27685546875	5410.5712890625	5649.81005859375	4071.335693359375	5878.48388671875	5427.681640625;;;;;;;;;;;;;;
A4D1S5	RAB19	Homo sapiens	62728.82421875	80755.390625	NaN	68218.8046875	68466.1015625	43495.921875	58442.90625	25114.970703125	NaN	NaN	33192.078125	35814.265625	209324.703125	189158.015625	165556.34375	220006.765625	209156.15625	165452.9375;;;;;;;;;;;;;;
A4D1U4	DENND11	Homo sapiens	89100.90625	122971.828125	65166.87890625	98441.5	95020.390625	52812.0390625	117016.3828125	95627.65625	124919.65625	95707.921875	89103.7421875	111605.2578125	125915.15625	76246.1875	76943.4375	116549.203125	104265.953125	97605.375;;;;;;;;;;;;;;
A5PLL7	PEDS1	Homo sapiens	477235.8125	511674.53125	485257.9375	470211.75	603652.875	321730.71875	351080.3125	322956.53125	429092.75	332032.5625	294010.03125	468780.5	541345.3125	410487	342886.15625	494459.3125	443499.78125	359118.5625;;;;;;;;;;;;;;
A5YKK6	CNOT1	Homo sapiens	3183770	3316749	2652093	2979056.5	3886019	2302866	2983969	2583066.5	3163418.5	2763410	2938959	4070638	4031628	2762746.5	2537030.75	3780491.5	3154038	2450825;;;;;;;;;;;;;;
A6NCE7;Q9GZQ8	MAP1LC3B2;MAP1LC3B	Homo sapiens	215820.28125	267341.5625	11809.388671875	216256.84375	277342.59375	83168.5390625	241929.8125	188407.21875	283712.875	174385.796875	264311.65625	313156.375	534947.375	310856.90625	298620.375	389217.8125	436250.84375	285636.78125;;;;;;;;;;;;
A6ND36	FAM83G	Homo sapiens	757910.375	808864.875	731393	741809.5625	919892.1875	616817.75	615752.6875	548075.125	654022	644899.375	593231.4375	857389.8125	606556.8125	408154	347775.4375	535443.625	447533.875	357403.59375;;;;;;;;;;;;;;
A6NDB9	PALM3	Homo sapiens	116293.296875	156205.796875	148772.953125	126685.2421875	133417.1875	108184.0625	33339.8671875	27758.619140625	48105.6875	45667.83984375	28310.884765625	49209.84765625	70857.6953125	59898.0703125	54592.91796875	64240.41015625	68914.4375	69214.515625;;;;;;;;;;;;;;
A6NDG6	PGP	Homo sapiens	4939965	5316088	4579309.5	4792178.5	6042175.5	3958623.25	3469797.5	3307765.25	2935447.25	3402990	3590254.25	4400189	6536085.5	4684798	4250244	6451112.5	5433923	3784227;;;;;;;;;;;;;;
A6NDU8	RIMOC1	Homo sapiens	601539.0625	559771.3125	582566.4375	524958.625	668001.625	483711.09375	424057.25	334687.5	663535.0625	405485.9375	379428.0625	687538.6875	642189.9375	451291.75	284229.59375	690130.625	465602.9375	336164.53125;;;;;;;;;;;;;;
A6NED2	RCCD1	Homo sapiens	96941.6796875	89530	80300.203125	95138.640625	107114.046875	58156.4765625	67918.1640625	70652.625	69030.6875	76563.203125	74716.734375	104951.4453125	103203.5078125	85500.5625	77648.4375	106908.984375	85889.546875	76602.671875;;;;;;;;;;;;;;
A6NFI3	ZNF316	Homo sapiens	288245.53125	293446.875	275953.625	253768.5625	337883.71875	245782.625	153009.390625	174916.421875	161832.015625	166381.4375	165719.3125	213635.234375	261303.21875	227608.015625	238455.34375	254629	230779.671875	189859.625;;;;;;;;;;;;;;
A6NFY7	SDHAF1	Homo sapiens	21925.240234375	19750.830078125	23422.4453125	17849.9140625	25640.564453125	16024.4306640625	10582.31640625	10574.1708984375	12746.8984375	13511.6728515625	10934.8115234375	14015.7080078125	12860.6328125	12421.291015625	12186.763671875	11343.1357421875	11592.384765625	9748.1806640625;;;;;;;;;;;;;;
A6NGD5;Q9BUG6	ZSCAN5C;ZSCAN5A	Homo sapiens	475.3593444824219	NaN	NaN	378.7567443847656	1152.924072265625	1136.1195068359375	NaN	NaN	386.81878662109375	NaN	325.29083251953125	NaN	NaN	NaN	658.6331787109375	NaN	516.7362060546875	302.83343505859375;;;;;;;;;;;;
A6NGR9	MROH6	Homo sapiens	NaN	NaN	NaN	NaN	NaN	NaN	NaN	NaN	NaN	NaN	NaN	NaN	161742.21875	120800.5078125	107832	154680.671875	126258.3828125	100478.84375;;;;;;;;;;;;;;
A6NHL2	TUBAL3	Homo sapiens	1363487.25	2007625.875	2044301.5	1711309.625	1564538.625	799375.8125	1186102.125	1224577.75	846437.8125	887909.0625	1565254.75	1281135.25	1087748.375	330375.8125	1269208.5	589257.9375	1200461.75	1392549.875;;;;;;;;;;;;;;
A6NHR9	SMCHD1	Homo sapiens	795212.1875	788053.75	608756.5625	746611.9375	877703.0625	638277.8125	954043.875	836328.75	980265	883029.8125	1015845.0625	1197275.875	1237352.125	899521.4375	849939.4375	1267042.25	1059787.625	790326;;;;;;;;;;;;;;
A6NHX0	CASTOR2	Homo sapiens	119864.375	146413.4375	159059.65625	124766.6875	130861.6484375	130751.203125	113211.9921875	112901.59375	138015.671875	104119.40625	101885.609375	145485.46875	52047.08984375	65800.15625	47998.00390625	73728.6484375	74488.6953125	67985.734375;;;;;;;;;;;;;;
A6NIH7	UNC119B	Homo sapiens	685886.75	738684.3125	457523.4375	728359.8125	821640.5	535613.375	387236.53125	316569.5625	377912.15625	373817.9375	420321.25	494352.21875	617042.5	441975.25	384109.375	576219.25	535474.5625	335458.1875;;;;;;;;;;;;;;
A6NJ78	METTL15	Homo sapiens	111972.2578125	115514.90625	117236.8984375	99261.9296875	137464.21875	91210.6015625	127091.7734375	144370.765625	151091.671875	127521.171875	130039.1015625	190002.625	197920.1875	153098.546875	155347.734375	186161.78125	159652.9375	130755.53125;;;;;;;;;;;;;;
A6NK58	LIPT2	Homo sapiens	56506.9609375	47620.671875	NaN	54605.57421875	NaN	NaN	71746.1015625	84080.0390625	75238.0703125	68394.4375	48770.26171875	40150.546875	71524.484375	73531.2421875	74207.984375	104249.1328125	73811.8046875	45994.6796875;;;;;;;;;;;;;;
A6NKD9	CCDC85C	Homo sapiens	146889.453125	198177.453125	145742.375	165838.546875	206856.375	145556.765625	173805.234375	181936.71875	203552.609375	213536.46875	214969.953125	206853.421875	282320.78125	172999.765625	147542.828125	244780.640625	186517.25	162056.671875;;;;;;;;;;;;;;
A6NKF1	SAC3D1	Homo sapiens	491746.3125	511785.65625	393539.0625	512413.65625	512804.09375	357824.03125	414962.96875	385325.0625	328370.78125	354702.28125	396568.46875	417787.46875	439787.9375	355882.96875	346350.28125	414880.9375	327485.84375	257741.875;;;;;;;;;;;;;;
A6NKT7	RGPD3	Homo sapiens	NaN	NaN	NaN	NaN	NaN	NaN	NaN	NaN	NaN	NaN	NaN	NaN	NaN	NaN	NaN	NaN	NaN	NaN;;;;;;;;;;;;;;
A6NNY8	USP27X	Homo sapiens	4649.32568359375	2384.8515625	4254.697265625	4114.1533203125	6231.94921875	3527.523193359375	5141.1630859375	5529.73193359375	4875.61474609375	5171.302734375	3785.505126953125	NaN	5327.775390625	6822.41015625	5211.9892578125	6224.0322265625	6392.74462890625	4950.05126953125;;;;;;;;;;;;;;
A7E2V4	ZSWIM8	Homo sapiens	147010.828125	147945.28125	142932.25	141532.9375	179937.53125	107379.6875	178223.65625	159061.375	221441.1875	161434.359375	172298.28125	249627.453125	293802.5625	236997.5	188456.796875	298093.46875	254793.84375	201428.90625;;;;;;;;;;;;;;
A8CG34	POM121C	Homo sapiens	181273.078125	237106.0625	105444.265625	201654.078125	189804.453125	212502.703125	163742.671875	130843.3359375	169647.328125	160396.65625	157963.3125	143791.171875	280801.34375	216905.3125	207984.171875	265941	258723.84375	178454.4375;;;;;;;;;;;;;;
A8MTT3	CEBPZOS	Homo sapiens	9241.4453125	9003.2734375	NaN	9290.3544921875	12254.67578125	6170.81005859375	5006.58837890625	NaN	4058.17431640625	8345.7841796875	4508.00146484375	7553.4013671875	8751.359375	4353.90380859375	7731.42431640625	7624.30419921875	7027.46826171875	6138.302734375;;;;;;;;;;;;;;
A8MW92	PHF20L1	Homo sapiens	254697.453125	NaN	159615.90625	145774.5	232652.15625	153047.75	182871.21875	185579.8125	188243.109375	141459.4375	166800.109375	223045.75	138856.0625	206847.703125	174607.078125	205297.484375	181378.46875	92581.09375;;;;;;;;;;;;;;
A8MWD9;P62308	SNRPGP15;SNRPG	Homo sapiens	10307038	10444238	4482433.5	8593355	9831766	4261880.5	7927859	5625169.5	7210757	7666762	7248462.5	8628859	10957957	7692939.5	6428848.5	12060615	9431369	5944123;;;;;;;;;;;;
A8MWL7;Q9NUH8	TMEM14DP;TMEM14B	Homo sapiens	NaN	NaN	NaN	NaN	8263.6494140625	NaN	NaN	NaN	19793.228515625	NaN	NaN	20952.87109375	NaN	13315.552734375	16639.91015625	NaN	NaN	24689.92578125;;;;;;;;;;;;
A8MXV4	NUDT19	Homo sapiens	345151.125	337709.875	249823.65625	273378.46875	383974.34375	275973.78125	333484	311008.53125	389083	358566.90625	330765.03125	499873.375	330374.34375	263175.84375	205113.21875	370288	286090.03125	221564.296875;;;;;;;;;;;;;;
A8MYZ6	FOXO6	Homo sapiens	NaN	NaN	NaN	871.8570556640625	NaN	NaN	NaN	NaN	NaN	NaN	NaN	NaN	4012.56982421875	2682.17138671875	2218.57861328125	NaN	NaN	NaN;;;;;;;;;;;;;;
A9UHW6	MIF4GD	Homo sapiens	166881.015625	165967.1875	117199.3984375	115576.515625	178435.265625	121851.8125	139077.578125	110874.046875	140310.796875	134040.8125	124968.75	175844.296875	225419.53125	158225.96875	119421.4140625	222248.5	162076.109375	116845.390625;;;;;;;;;;;;;;
B0FP48;E5RIL1	UPK3BL1;UPK3BL2	Homo sapiens	29384.14453125	NaN	NaN	NaN	NaN	NaN	NaN	NaN	NaN	NaN	NaN	NaN	30646.140625	39762.5	38642.3671875	NaN	40207.1953125	34983.65234375;;;;;;;;;;;;
B0YJ81	HACD1	Homo sapiens	27163.19921875	29226.494140625	24605.248046875	25400.275390625	30679.798828125	27435.58203125	NaN	NaN	NaN	NaN	NaN	NaN	8270.9375	12581.9814453125	10602.2412109375	10249.5517578125	15764.24609375	16042.2197265625;;;;;;;;;;;;;;
B1AK53	ESPN	Homo sapiens	157853.625	183427.546875	NaN	82826.875	97217.8984375	49333.53125	217118.78125	182648.09375	298422.28125	220191.96875	200813.65625	338574.5	741414.875	617967.6875	379913.71875	856570.4375	524119.84375	431034.84375;;;;;;;;;;;;;;
B2RBV5		Homo sapiens	67743.0390625	104835.4765625	76821.03125	93632.8359375	98107.3671875	90672.9765625	41356.3125	51829.203125	58547.34375	58943.96875	57378.296875	72291.28125	45040.203125	35098.7265625	26704.548828125	43189.32421875	43004.1328125	33968.53515625;;;;;;;;;;;;;;
B2RPK0	HMGB1P1	Homo sapiens	NaN	NaN	NaN	42208.98046875	NaN	36690.0078125	NaN	NaN	41011.70703125	NaN	NaN	NaN	NaN	NaN	35828.01953125	55931.84765625	NaN	33269.4921875;;;;;;;;;;;;;;
B2RTY4	MYO9A	Homo sapiens	78612.0703125	92061.6171875	86648.984375	89468.3046875	80323.296875	60246.13671875	62284.078125	75004.0625	75087.5390625	66688.3359375	78402.6875	103481.328125	126508.046875	103869.3046875	90275.5390625	128379.140625	119675.6484375	104073.0859375;;;;;;;;;;;;;;
B3EWF7	EPM2A	Homo sapiens	156550.328125	187719.28125	123748.171875	211138.09375	235864.25	139059.65625	107181.15625	154145.890625	72583.3046875	130535.296875	128597.796875	107242.625	210075.171875	140314.96875	148771.625	163752.765625	161248.921875	113084.3125;;;;;;;;;;;;;;
B4DXR9	ZNF732	Homo sapiens	NaN	NaN	NaN	NaN	NaN	NaN	NaN	NaN	NaN	NaN	NaN	NaN	NaN	NaN	NaN	NaN	NaN	NaN;;;;;;;;;;;;;;
B7Z6K7	ZNF814	Homo sapiens	NaN	NaN	NaN	NaN	NaN	NaN	NaN	NaN	NaN	NaN	NaN	NaN	NaN	NaN	NaN	NaN	NaN	NaN;;;;;;;;;;;;;;
B7ZAQ6;P0CG08	GPR89A;GPR89B	Homo sapiens	1561682.75	1786041.25	1213841.375	1569177.125	2003691.625	1236220.125	1132866.5	1124396.375	1353803.875	1121745.125	1267769.875	1747052.75	1172153.875	769625.5625	811806.875	906783.0625	962139.875	725809.25;;;;;;;;;;;;
B7ZW38;O60812;P0DMR1	HNRNPCL3;HNRNPCL1;HNRNPCL4	Homo sapiens	NaN	49093.34375	226426.9375	45206.6328125	NaN	119069.640625	NaN	NaN	50765.06640625	56407.17578125	NaN	NaN	85176.78125	72943.8046875	52593.7109375	93883.84375	101559.640625	27527.14453125;;;;;;;;;;
B9A064	IGLL5	Homo sapiens	149422.5625	196696.09375	232994.0625	221850.84375	112006.796875	136043.46875	490026.875	409404.28125	657078.875	629437.75	719240.25	887304.25	139922.703125	165590.453125	78189.296875	289783	279961.53125	162883.671875;;;;;;;;;;;;;;
C4AMC7;Q6VEQ5	WASH3P;WASH2P	Homo sapiens	909810.6875	1333352.75	1054200	1092913.5	1465634.625	1203426.75	881858.875	1022829.125	1202429.375	1082527.25	1093197.25	773548.25	1151591.125	1079875.625	335395.90625	1105766.375	941316.6875	544448.25;;;;;;;;;;;;
C9JI98	TMEM238	Homo sapiens	307374.96875	297642.53125	312717.21875	297978.875	364058.3125	233942.5625	204652.28125	223279.1875	175289.796875	198517.125	201626.578125	247469.109375	417224.75	255329.890625	209160.078125	305295.75	229384.34375	189101.265625;;;;;;;;;;;;;;
C9JLW8	MCRIP1	Homo sapiens	204695.59375	193688.3125	210332.421875	199649.21875	183697.5	155650.875	127948.34375	NaN	103777.0546875	99572.3125	138239.5625	157376.703125	161583.59375	126845.9765625	116864.953125	142897.734375	NaN	103733.0703125;;;;;;;;;;;;;;
E0CX11;Q5SZL2	STMP1;CEP85L	Homo sapiens	3233.7646484375	2294.92578125	1600.33349609375	2277.47412109375	2654.859130859375	1713.20703125	NaN	NaN	2766.677734375	NaN	1600.7467041015625	2718.67529296875	NaN	NaN	731.8041381835938	2810.499755859375	1388.1221923828125	NaN;;;;;;;;;;;;
E7ERA6	RNF223	Homo sapiens	28125.89453125	35777.69921875	NaN	49603.3046875	49885.66796875	45132.19921875	25603.880859375	25005.84375	NaN	25323.591796875	27291.630859375	NaN	198593.4375	160064.1875	197425.609375	175153.90625	182245.171875	137152.9375;;;;;;;;;;;;;;
E9PAV3	NACA	Homo sapiens	20044792	22343374	18125952	20693936	24661822	18721166	17708194	17218672	19203042	17319484	19150550	23111690	28369010	22516062	19415256	26297954	25226744	19304640;;;;;;;;;;;;;;
E9PRG8	C11orf98	Homo sapiens	792862.6875	1133287.75	4536899	978518.4375	1482942	833668.6875	753729.375	685873.25	546702.625	631877.5625	555001.5	887591.6875	865939.3125	640329	564745.3125	973867.8125	843304.75	556554.125;;;;;;;;;;;;;;
G9CGD6;Q6P9H4	CNK3/IPCEF1;CNKSR3	Homo sapiens	NaN	NaN	NaN	NaN	1389.336669921875	NaN	2384.534912109375	1766.9224853515625	3663.26220703125	2810.926025390625	2354.40380859375	3462.4697265625	3855.54150390625	4439.662109375	3244.56787109375	3330.44580078125	5831.9404296875	4720.4306640625;;;;;;;;;;;;
L0R819	ASDURF	Homo sapiens	185775.96875	217202.59375	193534.515625	206238.890625	231586.3125	206737.015625	164598.28125	172421.671875	144430.515625	177689.4375	197520.34375	186644.734375	326773.3125	203944.296875	206508.09375	327792.125	260022.109375	186492.078125;;;;;;;;;;;;;;
O00115	DNASE2	Homo sapiens	1385438.75	1626507.75	1206741.25	1422998.25	1502415.375	558295.0625	974794.6875	967177.375	675262.75	882505.875	962210.9375	1116352.5	1479682	1072465.375	1009329.5	1416301.625	1248292.5	679479.125;;;;;;;;;;;;;;
O00124	UBXN8	Homo sapiens	8430.8994140625	8737.1220703125	NaN	7488.17431640625	13238.66015625	NaN	19199.44140625	22644.3359375	NaN	25212.744140625	22733.345703125	25597.712890625	25922.904296875	14495.283203125	22183.62890625	22881.865234375	28118.169921875	23067.705078125;;;;;;;;;;;;;;
O00139	KIF2A	Homo sapiens	1328331.875	1369786.5	1115965.75	1311580.75	1647250.75	1091661.375	1330954.5	1294070.75	1433430.125	1250887.875	1273553.25	1798473.625	2388874.5	1684568.875	1581596.625	2187161.25	1943251	1448234.125;;;;;;;;;;;;;;
O00148	DDX39A	Homo sapiens	6693777.5	6581775	4660440	5745987	7278912	3754291.5	5142549.5	5043283.5	4149824	4936069	5176037	6226335.5	5495833.5	5181325.5	4449935	5770715	4794084	4533040.5;;;;;;;;;;;;;;
O00151	PDLIM1	Homo sapiens	863029.625	1012941.1875	594256.5625	961718.75	1055813.75	723036.4375	370237.34375	360537.25	338021.59375	398796.46875	391058.40625	436953.90625	1074088.5	852681.6875	793331.8125	1162126.25	966937.625	731089.5625;;;;;;;;;;;;;;
O00154	ACOT7	Homo sapiens	7237646.5	7239846	5519854	6964461	9380039	4946792	4916461	4009472	4686894.5	4480982.5	4833845	6916168	10864095	7126530.5	5927170	10212124	7962061.5	5245601;;;;;;;;;;;;;;
O00159	MYO1C	Homo sapiens	4616642	4681801	3624618.75	4401720	5373680.5	3495488.75	4285205.5	3976428.5	4476342	3954935.5	4368920.5	5866482	7327835.5	5571385.5	5257819.5	7017428	6096360.5	4860571.5;;;;;;;;;;;;;;
O00161	SNAP23	Homo sapiens	213903.5	179601.4375	301533.46875	190896.421875	200182.515625	182671.6875	113686.6875	110488.5	181924.15625	119607.9296875	127400.453125	186037.515625	235398.375	176291.734375	171395.203125	218000.015625	223121.609375	166547.1875;;;;;;;;;;;;;;
O00165	HAX1	Homo sapiens	1172339.625	1267283.5	1176324	1227120.125	1528890.125	1003034.25	1028173.1875	1021238.875	1204683.375	1121964.625	1178437.25	1539285.375	1543680.25	1039136.9375	867597.3125	1449686.25	1148278.75	830596.1875;;;;;;;;;;;;;;
O00170	AIP	Homo sapiens	1129040	1162640.5	1102239.75	961086.3125	1222933.125	793163.1875	1034489	902549.5625	1114649	1004365	997614.6875	1372251.375	1424377.75	992470	908301.625	1390735.875	989598.125	866937.1875;;;;;;;;;;;;;;
O00178	GTPBP1	Homo sapiens	8219108.5	9179413	7461413	7934360.5	9060943	5974607	8482815	7883642	7773230	7665828.5	8101134.5	9857987	12938266	9443635	8744103	12554137	11281152	8676209;;;;;;;;;;;;;;
O00180	KCNK1	Homo sapiens	339328.03125	450791.21875	NaN	384501.09375	546728.5625	333704.9375	NaN	NaN	NaN	NaN	NaN	NaN	584392.3125	561406.0625	441498.5	977188.375	605975.4375	657151.3125;;;;;;;;;;;;;;
O00186	STXBP3	Homo sapiens	1405754.125	1437116.125	977746.375	1260916.75	1537231	827103.5625	1089994.125	1055721.5	966329.5625	1029935.4375	1202109.625	1438652.375	1622982.875	1228247.625	1185715.625	1557971	1281551.5	1063871;;;;;;;;;;;;;;
O00189	AP4M1	Homo sapiens	584858.375	625791.125	427591.28125	633179	654592.375	431929.84375	344218.4375	294621.59375	342959.4375	282140.75	281903.375	400498.4375	536132	464169.25	404172.28125	568307.5625	496006.5	396304.40625;;;;;;;;;;;;;;
O00192	ARVCF	Homo sapiens	170135.953125	183754.28125	158967.65625	163251.203125	209680.4375	156039.390625	52447.16015625	54709.8203125	65352.7421875	59530.41015625	48180.09765625	90605.578125	99276.5234375	83217.9375	58251.4375	111468.4453125	93500.53125	80888.390625;;;;;;;;;;;;;;
O00193	SMAP	Homo sapiens	371307.9375	434577.71875	168839.59375	511787.75	401373.28125	220228.234375	536974.125	515203.375	414275.90625	532755.0625	513033.8125	437592.625	486517.21875	308099.75	390940.125	610445.375	428320.5625	359658.90625;;;;;;;;;;;;;;
O00194	RAB27B	Homo sapiens	740893.3125	836786	409128.34375	817190.375	1031325.4375	469527.625	1219731	1201669.25	1337069	1232671	1245851	1608028.5	686277.0625	519456.15625	522532.09375	675603.8125	650551	517538.25;;;;;;;;;;;;;;
O00203	AP3B1	Homo sapiens	6333148.5	6357358	5065709.5	5901552	7329069.5	4322145.5	4857710	4270533.5	4948542.5	4518115	4726093	6540710	8898173	6936880.5	6285304.5	8706456	7534128	6223810.5;;;;;;;;;;;;;;
O00204	SULT2B1	Homo sapiens	5443292	5635438.5	4846421.5	5039976	6324647.5	4088075	4993300.5	5003821	5751769.5	5082210	5288412	6965507.5	10516657	8444003	7319436.5	9665481	8736579	7665241;;;;;;;;;;;;;;
O00212	RHOD	Homo sapiens	252433.578125	269020.53125	307889.59375	266574.75	286811.0625	233084.015625	208182.96875	222372.5	132575.859375	169430.9375	197363.828125	233731.53125	1759904.5	1372800.75	1462568.5	1654077.125	1415454.875	1212737;;;;;;;;;;;;;;
O00214	LGALS8	Homo sapiens	213864.5625	177696.46875	131821.328125	178305.421875	189279.703125	196081.515625	344612.21875	329720.75	284121.5625	323861.4375	324436.78125	334748.71875	376551.875	270898.15625	253551.609375	297214.90625	274982.53125	267552.09375;;;;;;;;;;;;;;
O00217	NDUFS8	Homo sapiens	1859137.125	1521828.75	919512	1591199.875	2145608	1156355.5	1261481.875	1096424.875	2552190.25	1293052.375	1074310.375	2487944	3204418	1829207.875	887847.8125	3091950.75	2008018.625	1218523.875;;;;;;;;;;;;;;
O00220	TNFRSF10A	Homo sapiens	132331.828125	166165.703125	112337.765625	128570.5390625	163094.703125	104778.9765625	132195.71875	99810.7421875	131877.390625	164607.03125	149217.28125	163422.875	180714.34375	124495.296875	124516.8828125	156272.640625	155450.84375	131533.5;;;;;;;;;;;;;;
O00221	NFKBIE	Homo sapiens	63550.8671875	64671.234375	165240.34375	35581.609375	88099.2734375	58926.359375	88989.03125	101561.8359375	195556.375	77505.484375	NaN	164322.5625	129755.4921875	59543.13671875	32154.03515625	85959.5390625	57831.48828125	51085.4453125;;;;;;;;;;;;;;
O00231	PSMD11	Homo sapiens	12197425	11781783	9866992	11266435	13655602	8906983	9126690	7370902	9005402	8485495	8447621	11744992	12775678	9394209	7686526	12565604	9593496	7349678;;;;;;;;;;;;;;
O00232	PSMD12	Homo sapiens	7188946	7343123.5	5921379	6719875.5	8453011	4121831.25	5770388.5	5202556.5	5851556.5	5512346.5	5811887.5	7557475	7620205	5764584	5056779	7691810	6386919.5	4936446;;;;;;;;;;;;;;
O00233	PSMD9	Homo sapiens	2022329.875	2510860.5	2068044.625	2443594.25	2824960.75	2129258.5	1599085.25	1511142.625	1554582.25	1833366.375	2006660.75	2008550.375	2208566.75	1629118.75	1723803.625	2286795.25	2014183.5	1406719.125;;;;;;;;;;;;;;
O00244	ATOX1	Homo sapiens	417750.9375	509316.84375	346510.09375	389599.5625	554603.25	264209.9375	388045.0625	273380.5	411590.09375	251061.578125	330671.34375	671970.0625	333854.84375	234551.0625	168544.40625	372310.90625	289333.59375	201296.71875;;;;;;;;;;;;;;
O00255	MEN1	Homo sapiens	361490.46875	378740.9375	401471.21875	347955.4375	446461.9375	339405.375	360514	415222.03125	425417.25	355146.84375	385574.09375	556272.625	484591.90625	367122.4375	375899.84375	400416.21875	401784.0625	392651.6875;;;;;;;;;;;;;;
O00257	CBX4	Homo sapiens	397454.3125	465216.75	434278.28125	402179.59375	520287.90625	403125.15625	290763.375	353033.15625	336649.90625	286191	319508.90625	363586.84375	422454.46875	315396	339777.8125	382161.15625	355381.6875	281287.34375;;;;;;;;;;;;;;
O00258	GET1	Homo sapiens	899858.3125	892337.8125	719635.4375	871543.75	1153583.25	361744.75	914507.1875	733979.9375	884785.4375	770070.0625	844214.1875	1312335.875	1146930	668998.9375	508377.21875	1064671	765596.6875	469927.09375;;;;;;;;;;;;;;
O00264	PGRMC1	Homo sapiens	2495104.25	1883816.5	4292178	2291402.25	3070707.25	2324130.75	1799200.125	1313568.375	3627331.5	2153546.75	1381438.375	3555162.25	3608160.25	1718482.375	989415.75	2956645	2146433.25	1468052.75;;;;;;;;;;;;;;
O00267	SUPT5H	Homo sapiens	974752.6875	988657	808015.6875	926695.6875	1104119.375	736835.5	782402.5	764177.9375	818857.125	752702.4375	815552.9375	1015064.6875	1254974.375	909873.5	883222.375	1189278.25	1014443.1875	765323.625;;;;;;;;;;;;;;
O00268	TAF4	Homo sapiens	189826.671875	209685.953125	150048.625	182575.859375	184324.53125	152997.21875	229896.984375	212270.921875	190743.453125	238373.640625	241223.703125	268359.9375	298968.0625	252094.890625	234316.546875	294021.5	268052.6875	199547.078125;;;;;;;;;;;;;;
O00273	DFFA	Homo sapiens	969050.4375	997722.8125	1043177.8125	917002.5	1264933	935200.875	656587.5	541523.9375	792494.5625	651408.875	575905.75	886129.9375	1288532.125	875943.25	647942.25	1204288.625	950538.3125	721939.9375;;;;;;;;;;;;;;
O00287	RFXAP	Homo sapiens	34164.55859375	41418.7265625	31068.890625	33367.890625	38279.1171875	34237.0625	36469.2421875	46040.609375	28702.2109375	40925.140625	51785.4921875	42310.31640625	40667.50390625	26826.970703125	41306.43359375	36427.5390625	33535.5390625	30703.0546875;;;;;;;;;;;;;;
O00291	HIP1	Homo sapiens	55674.4765625	38840.01953125	NaN	87697.171875	48320.16015625	NaN	46805.51171875	46470.53515625	46126.30078125	49181.94921875	36632.64453125	60812.55078125	100129.78125	87675.5234375	75614.2265625	102679.9375	87573.2421875	64230.765625;;;;;;;;;;;;;;
O00299	CLIC1	Homo sapiens	36730676	42369304	23421260	35138516	41075468	31036888	28830666	26832258	22700810	26539140	29053256	33923212	32133268	22666152	22016286	27334724	23313688	20387406;;;;;;;;;;;;;;
O00303	EIF3F	Homo sapiens	6889472.5	7021925	3765694	6077857.5	7876402.5	4527016.5	4805282.5	4388783.5	5671150	4498596	4514479.5	6800694	9369217	6856341.5	5574287	9181359	7153105	5658549;;;;;;;;;;;;;;
O00308	WWP2	Homo sapiens	235949.859375	222608.609375	268266.8125	218357.171875	296984.78125	182001.390625	303760.59375	338659.84375	342067.5625	324165.6875	307722.8125	422715.21875	281708.125	238354.59375	220754.640625	280956.09375	253329.109375	211031.734375;;;;;;;;;;;;;;
O00311	CDC7	Homo sapiens	24263.73046875	21167.83984375	21713.38671875	22125.580078125	31411.755859375	24399.60546875	28201.841796875	28018.921875	22224.646484375	25880.455078125	19407.83984375	20864.685546875	30497.12109375	23950.9609375	23467.841796875	32454.51953125	28896.333984375	21453.396484375;;;;;;;;;;;;;;
O00330	PDHX	Homo sapiens	651319.5	724754.75	612906.25	661046.5	792410.875	586602.9375	670513.4375	660156.125	649133.9375	683996.5625	686624.875	862658.4375	915195.4375	640447.75	574635.5	840859	680680.5	517762.375;;;;;;;;;;;;;;
O00391	QSOX1	Homo sapiens	885365.5	880003.3125	746725.6875	960914.75	1066262.125	657122.875	365690.3125	358944.46875	402358.5	344953.96875	377744.84375	428710.9375	471143.3125	421864.53125	396364.90625	509824.96875	419877.125	384522.84375;;;;;;;;;;;;;;
O00399	DCTN6	Homo sapiens	532848.125	608620.6875	639051.75	643267.375	763230.75	496692.6875	489325.46875	490934.6875	507614.6875	515051.28125	551490.25	653620.125	834190.4375	562989.375	552362.5	821508.125	665799.375	501190.34375;;;;;;;;;;;;;;
O00400	SLC33A1	Homo sapiens	927193.3125	1006447.875	654675.875	929440.4375	1149499.5	737929.4375	429084.0625	422246.4375	467605.8125	400710.09375	488120.6875	554810.3125	794471.4375	539361.875	643410.25	613801.4375	571742.125	505370.78125;;;;;;;;;;;;;;
O00401	WASL	Homo sapiens	626843.625	704297.4375	530395.875	595782.0625	770006.75	507741.5625	669386.875	694180.25	651257.625	627248	654118.75	776852.3125	854820.5625	636734.9375	588936.3125	849220.3125	687293.8125	604188.375;;;;;;;;;;;;;;
O00410	IPO5	Homo sapiens	4468148.5	4560671.5	3594208	3802380.75	4995705.5	2889160	4433414	3503481.25	4870597.5	4361477	4291816.5	6127624.5	5935608	4001018.5	3117044	5210067	4264198.5	3542081.25;;;;;;;;;;;;;;
O00411	POLRMT	Homo sapiens	460661.3125	469166.21875	397964.34375	443690.3125	546100.8125	333732.375	483460.3125	455484.625	524533.375	435337.8125	488842.125	599484.875	527622.625	402273.59375	374789.03125	522005	439365.59375	367762.125;;;;;;;;;;;;;;
O00418	EEF2K	Homo sapiens	222294.875	188492.53125	206598.21875	205434.9375	229262.828125	168483.8125	136499.515625	140310.453125	139397.09375	141328.40625	137506.578125	171041.3125	269344.71875	214662.75	201477.359375	249900.234375	216040.640625	170961.296875;;;;;;;;;;;;;;
O00422	SAP18	Homo sapiens	2065977	2183369.25	2113514	2261014	2751478.75	1432707.5	2060485.5	2133707.5	2398744.25	2371931.25	2123682	2588739	3077199	2450791.25	2214052	3103578	2653075	2110032.5;;;;;;;;;;;;;;
O00423	EML1	Homo sapiens	65193.16796875	80895.671875	NaN	83823.7265625	110914.75	54708.55859375	58863.75	62578.734375	77288.765625	54006.734375	65057.671875	104489.21875	68688.0546875	59473.30859375	53321.54296875	66922.4140625	60260.58984375	37201.5390625;;;;;;;;;;;;;;
O00425	IGF2BP3	Homo sapiens	32443.98046875	29768.21875	NaN	36295.2578125	20370.455078125	NaN	21215.625	11660.263671875	NaN	19090.0625	NaN	28517.677734375	110761.5703125	96260.5	94955.7421875	92479.828125	85846.84375	71322.328125;;;;;;;;;;;;;;
O00429	DNM1L	Homo sapiens	2762357.25	2918215.75	2240113	2488532.5	3182229	2023298.625	2735625.5	2587989.25	2995263.25	2610382.5	2754378	3736664.5	5028773	3969460.5	3354669.5	4983318.5	4249254.5	3395620.75;;;;;;;;;;;;;;
O00442	RTCA	Homo sapiens	684073.5625	845323.6875	535718.6875	684233.3125	877726.9375	436213.75	247487.703125	250139.140625	291733.84375	231161.984375	272870.125	389835.21875	907008.625	674898.5	584534.5625	833739.8125	733053.9375	639652.9375;;;;;;;;;;;;;;
O00443	PIK3C2A	Homo sapiens	617246.3125	674810.875	474492.09375	606115.5	731751.875	514125	728936	724791.4375	825184.3125	674619.3125	751514.8125	1002787.75	735360.875	567021.6875	537615.0625	654875.5625	653775.0625	528808.3125;;;;;;;;;;;;;;
O00458	IFRD1	Homo sapiens	103306.90625	126001.25	120964.6953125	113898.6953125	128459.109375	94315.46875	82869.28125	79759.7265625	110187.1171875	78114.6640625	80459.6953125	125515.6875	98865.625	72702.1015625	69606.390625	93752.8125	90911.6171875	79107.25;;;;;;;;;;;;;;
O00459	PIK3R2	Homo sapiens	87612.7109375	100778.4453125	87866.6015625	80993.9296875	105022.234375	74723.4609375	105499.671875	102946.1328125	94468.984375	104703.9453125	104004.921875	130880.390625	134521.140625	113398.40625	102158.6953125	123502.875	111170.1796875	88551.0546875;;;;;;;;;;;;;;
O00461	GOLIM4	Homo sapiens	40813.69921875	47764.2578125	59916.5078125	47325.63671875	57112.48046875	54376.41015625	59112.4375	53269.36328125	67397.296875	72531.2109375	67381.609375	79512.0859375	98546.1796875	68555.0078125	52227.6484375	83541.3203125	72793.0703125	66168.1640625;;;;;;;;;;;;;;
O00462	MANBA	Homo sapiens	326384.28125	348203.375	322742.15625	346197.4375	349177.09375	253886.796875	256687.8125	251751.34375	296360.96875	250456.25	233711.15625	320104.65625	251241.609375	214316.484375	190513.625	309492.5	244847.046875	229153.4375;;;;;;;;;;;;;;
O00463	TRAF5	Homo sapiens	39161.2109375	10300.541015625	NaN	40429.31640625	54408.79296875	NaN	63342.78515625	67672.171875	69352.1875	66286.6171875	48849.08984375	77510.53125	54928.328125	49107.953125	38486.39453125	40533.31640625	44883.234375	47583.140625;;;;;;;;;;;;;;
O00468	AGRN	Homo sapiens	226594.640625	230223.953125	167423.21875	223756.546875	262186.125	177493.375	176776.484375	176807.03125	171565.953125	167197.640625	180032.234375	230485.15625	275273.5	233014.265625	214042.78125	290751.28125	229279.265625	200893.40625;;;;;;;;;;;;;;
O00469	PLOD2	Homo sapiens	261240.984375	265402.40625	241463.609375	263540.28125	321214.40625	184101.765625	226352	200204.4375	203203.203125	228404.828125	222483.59375	278831.9375	1464441.375	1015092.0625	869566.625	1410829.875	1155101	843946.25;;;;;;;;;;;;;;
O00471	EXOC5	Homo sapiens	653142	642074.1875	551669	609275.1875	722623.5	501265.5	467920.15625	453640.46875	461104.15625	456103.3125	476868.25	612766.75	682908.4375	492332.75	457340.78125	627327.125	541962.75	442443.34375;;;;;;;;;;;;;;
O00479	HMGN4	Homo sapiens	206499.703125	162519.609375	246074.796875	161744.609375	266602.75	141964.953125	127636.78125	172379.84375	148710.46875	129561.578125	118016.140625	143250.515625	138234.515625	131782.578125	133994.03125	134945.3125	114541.71875	132646.078125;;;;;;;;;;;;;;
O00483	NDUFA4	Homo sapiens	4329548.5	4152229.5	2516531.75	3426722.75	4906752	2279857.5	4594652.5	4342629	4251988.5	3460229.25	3894229	5277784	4748617	3215857.5	3068915.25	4836985	3697734.25	2365613.25;;;;;;;;;;;;;;
O00487	PSMD14	Homo sapiens	8958397	8919647	7157407.5	7904606	10657410	4552173.5	6101973.5	4856221	6309223.5	5721636	5352139	8653256	9246909	6500223	5418388.5	8287745	6711420.5	5487272;;;;;;;;;;;;;;
O00488	ZNF593	Homo sapiens	362330.5625	351291.4375	275946.09375	361819.4375	440071.5625	273103.59375	363072.59375	339292.6875	292826.5625	344724.1875	394844.71875	435309.125	525372.5	387924.6875	378221.9375	590249.3125	433528.6875	287998.875;;;;;;;;;;;;;;
O00499	BIN1	Homo sapiens	294998.96875	317579.78125	254239.46875	316104.28125	375022.6875	265898.15625	364157.15625	411519.96875	NaN	431097.125	446123.1875	425597.375	349948.46875	220092.5	231608.09375	325190.5625	251606.53125	186352.921875;;;;;;;;;;;;;;
O00505	KPNA3	Homo sapiens	2735097.5	2858849.75	2378021	2489376.75	3006983.75	2048110	1986246.75	1861576.125	1943494.375	1821134.5	1954689.75	2382420	3680851.25	2771966	2613039	3299748.5	2919689.25	2649955.75;;;;;;;;;;;;;;
O00506	STK25	Homo sapiens	241713.453125	254011.453125	265667.6875	228246.46875	274362.46875	213824.609375	181152.765625	191407.03125	188712.328125	198865.96875	208232.078125	245911.40625	302020.8125	265138.96875	237477.484375	314977.65625	279239.03125	237113.671875;;;;;;;;;;;;;;
O00515	LAD1	Homo sapiens	1743887.5	1997496.25	1641375.5	1870304.875	2109066	1392741.625	1664979.125	1625033.875	1245906	1822030.875	1791057.5	1880238.25	2467113.75	1646303.125	1614254.125	2226049	1835252.75	1355785.25;;;;;;;;;;;;;;
O00519	FAAH	Homo sapiens	725979.5	794031.5	535772.0625	704307.4375	805881.75	449824	515273.96875	464521.40625	495276.5	440832.65625	542903.375	713819.125	692595.875	511664.84375	517697.125	676572.875	566555.0625	473161.40625;;;;;;;;;;;;;;
O00522	KRIT1	Homo sapiens	63059.25	71650.84375	55980.2109375	71767.046875	80365.59375	66568.5234375	65336.87890625	56710.91796875	55340.609375	62991.91796875	57274.890625	70151.4375	68765.15625	59980.11328125	49834.51171875	63006.63671875	56096.609375	52518.8359375;;;;;;;;;;;;;;
O00541	PES1	Homo sapiens	5251336	5392699.5	4348259	4959959	6337916	3974955.5	2273004	2078458	2174038	2048959.875	2256154.25	2780412.75	3688696.25	2829297	2865546	3659639.5	2986892	2505583;;;;;;;;;;;;;;
O00560	SDCBP	Homo sapiens	377376.59375	392407.0625	244540.484375	378593.34375	394907.0625	265460.96875	469442.46875	356174.9375	467051.34375	446231.84375	431757.625	548088.1875	472519.375	352722.21875	308679.90625	392836.375	385779.75	330285.84375;;;;;;;;;;;;;;
O00566	MPHOSPH10	Homo sapiens	471346.03125	488200.375	383819.78125	451072.375	550925.5625	358146.21875	498137.25	387026.875	435935.375	430827.84375	456784.8125	633677.8125	815815.3125	581084.6875	513689.09375	825099.9375	562170.0625	555052.5625;;;;;;;;;;;;;;
O00567	NOP56	Homo sapiens	1202996.25	1283338.875	1129939.25	1194884.125	1412754.25	959095.75	703783.0625	668182.8125	740130.9375	627935.25	751655.125	974702.25	1056935.5	858793.6875	793813.875	1085539.625	968657.5	779082;;;;;;;;;;;;;;
O00571	DDX3X	Homo sapiens	15005419	17111344	12043268	14875564	18630602	12524590	14172570	13870647	15843458	13975638	14925760	19145834	19638086	15414437	14330965	19452904	17031888	13709738;;;;;;;;;;;;;;
O00584	RNASET2	Homo sapiens	137689.734375	156550.96875	161653.734375	153729.796875	165168.578125	136221.078125	111803.40625	101805.296875	125760.0390625	102055.2421875	88727.390625	105283.359375	287474.59375	176880.59375	159395.546875	250763.578125	255533.53125	182052.40625;;;;;;;;;;;;;;
O00592	PODXL	Homo sapiens	647549.3125	98992.484375	559660.4375	545110.4375	611150.1875	453371.875	464384.3125	303517.40625	NaN	339480.34375	404087.4375	455093.84375	437712	465475.59375	416551.1875	320558.15625	396950.28125	365927.4375;;;;;;;;;;;;;;
O00625	PIR	Homo sapiens	1217148.875	1375589.25	1352030.25	1368702.625	1589686.625	1117260	986672.375	1053525.25	1159119.875	1122774.75	1083827.25	1375597.625	1316166.625	1020547	1039379.125	1341708.375	1256334.875	963555.375;;;;;;;;;;;;;;
O00628	PEX7	Homo sapiens	129330.1328125	136912.921875	121558.1328125	110266.9609375	145625.671875	109454.8203125	97734.375	96643.921875	NaN	72847.2578125	82439.6484375	101451.34375	95628.1171875	87770.84375	78277.8046875	123604.6875	98428.859375	NaN;;;;;;;;;;;;;;
O00629	KPNA4	Homo sapiens	2878609	3652161	2019487.375	2460598.75	3177834.25	2027310.5	1632579.625	1620663.25	1243641.375	1542799.375	1776036.25	2091192	2164388	1783776.375	1882078.25	1970568.25	1724531.875	1623466;;;;;;;;;;;;;;
O00712	NFIB	Homo sapiens	64661.46484375	60918.62890625	61490.34375	65054.2734375	35155.12890625	51320.02734375	60037.1796875	42320.51171875	41253.02734375	37140.72265625	43633.25390625	69514.6328125	54117.53515625	46773.08984375	30540.609375	28615.58984375	23949.8515625	NaN;;;;;;;;;;;;;;
O00716	E2F3	Homo sapiens	12897.5166015625	16430.19140625	10650.6962890625	15210.783203125	18119.89453125	13745.5751953125	8962.068359375	9636.8232421875	12009.98828125	12819.44921875	10236.251953125	13203.2841796875	18126.162109375	13293.109375	9336.5615234375	17773.439453125	16575.337890625	12669.1328125;;;;;;;;;;;;;;
O00743	PPP6C	Homo sapiens	2026889.375	1939677.625	1734189.875	1815004.875	2321887.75	1140598.125	1782445	1642037.75	1730659.5	1745913	1764593.5	2453011	2383560	1879938.75	1744466	2337792.75	1940250.125	1709575.625;;;;;;;;;;;;;;
O00746	NME4	Homo sapiens	254880.046875	70388.8203125	457538.3125	61581.07421875	65808.3515625	470900.6875	NaN	NaN	NaN	92252.59375	NaN	NaN	NaN	NaN	NaN	NaN	NaN	NaN;;;;;;;;;;;;;;
O00748	CES2	Homo sapiens	20391.548828125	21677.21875	12711.1826171875	17862.296875	26381.607421875	17812.373046875	11759.34375	18164.20703125	18037.4375	16775.587890625	15403.736328125	25256.8984375	6291.154296875	4826.97607421875	6175.65478515625	9397.501953125	8125.87744140625	6545.9140625;;;;;;;;;;;;;;
O00750	PIK3C2B	Homo sapiens	453163.09375	470051.1875	297179.46875	471022.5	555199.3125	312486	172173.53125	176092.125	242729.296875	155664.5625	188192.609375	262946.40625	522960.9375	406117.90625	383981.78125	478440	451177.125	342732;;;;;;;;;;;;;;
O00754	MAN2B1	Homo sapiens	521521.5625	543109.75	458781.65625	497752.59375	588268.75	368540.34375	357967.34375	300280.15625	379092.90625	329949.90625	360529.375	497905.3125	565447.875	404564.9375	367228.4375	569767.875	466190.625	355873.59375;;;;;;;;;;;;;;
O00757	FBP2	Homo sapiens	8193701.5	6075066.5	2514371	7875381	8984676	6280222	11452936	12892493	14265424	15396211	19059644	8451934	2594692.5	2690216.75	2919050	2799326.75	2678455.5	1910364.75;;;;;;;;;;;;;;
O00762	UBE2C	Homo sapiens	771935.25	853682.5	508131.4375	734120.375	968640.4375	555800.125	744663.6875	669053.0625	799778.875	580171.4375	668309.875	915471.75	850708.25	707628.0625	615750	854757.1875	727652.6875	552890.875;;;;;;;;;;;;;;
O00764	PDXK	Homo sapiens	3475080.25	3574144.25	3319550.5	3159133	4398779	2255768.5	2493033.75	2230071.75	2767556	2551651.5	2383999.75	3773179.75	4901861.5	4074045.25	3186355	5166418.5	4353282	3217126;;;;;;;;;;;;;;
O00767	SCD	Homo sapiens	3732536.75	3839831.25	3682320.25	3392453.75	4529871	3017388.75	3383900	3881680	4314668	3099146.5	3310659.25	5538987.5	4884083	4112681.75	4642257.5	4750504	4666941.5	4261584.5;;;;;;;;;;;;;;
O14493	CLDN4	Homo sapiens	1250.3145751953125	666.8524780273438	NaN	1231.6380615234375	1301.708984375	1107.671875	NaN	NaN	NaN	NaN	NaN	NaN	955.011474609375	441.558349609375	691.3380126953125	497.11370849609375	935.7090454101562	NaN;;;;;;;;;;;;;;
O14497	ARID1A	Homo sapiens	268527.375	269096.71875	248179.375	229737.21875	280045.625	193441.546875	222828.140625	192365.765625	228693.09375	207868.984375	199619.890625	275405.1875	379711.5	268200.0625	191037.625	382373.0625	261889.6875	209061.734375;;;;;;;;;;;;;;
O14519;O75956	CDK2AP1;CDK2AP2	Homo sapiens	90788.21875	129155.953125	78862.1640625	112588.3828125	95013.234375	74768.3359375	28924.17578125	31361.384765625	22081.427734375	22686.056640625	28897.853515625	32110.9921875	50815.15625	53279.26953125	39401.8046875	61291.1328125	44760.62109375	40445.3671875;;;;;;;;;;;;
O14521	SDHD	Homo sapiens	389778.28125	114880.65625	NaN	357678	437246	85620.46875	744442.625	762333.25	847394.4375	676826.375	723822.5625	968514.6875	694952.9375	445773.15625	672083	463062.375	488459.65625	559397.0625;;;;;;;;;;;;;;
O14523	C2CD2L	Homo sapiens	172900.859375	219717.65625	158985.90625	207226.96875	240787.859375	167440.265625	175053.28125	178660.625	172188.65625	184125.046875	194988.140625	219735.84375	106431.1875	94266.0859375	95559.859375	112141.2578125	112686.6875	81869.7421875;;;;;;;;;;;;;;
O14524	NEMP1	Homo sapiens	63219.85546875	53349.1796875	82648.6640625	51619.81640625	73832.1875	49417.5546875	25679.990234375	33588.82421875	27491.34375	29262.66015625	24009.966796875	41150.41796875	63946.921875	48060.359375	40023.01171875	73858.71875	54761.76171875	35344.7421875;;;;;;;;;;;;;;
O14529	CUX2	Homo sapiens	143092.984375	101198.6171875	NaN	113076.34375	101618.375	84574.4140625	95049.40625	88510.6015625	156170.875	82692.8359375	99293.484375	115769.5234375	135115.5	133158.5625	91968.9609375	113668.40625	104001.078125	115117.453125;;;;;;;;;;;;;;
O14530	TXNDC9	Homo sapiens	1087111.125	1159773.875	958340.25	1238769.875	1252214.875	979408.6875	879285.9375	867192.25	889905	819719.875	940181.5625	1041794.3125	1374055.875	934371.875	1007237.875	1325297.125	1156640.625	821884.25;;;;;;;;;;;;;;
O14531	DPYSL4	Homo sapiens	300307.25	326885.40625	NaN	282415.5625	363727.03125	181688.1875	183506.125	NaN	193562.109375	177126.71875	207942.890625	249605.21875	247782.890625	NaN	156969.6875	NaN	NaN	NaN;;;;;;;;;;;;;;
O14545	TRAFD1	Homo sapiens	112522.3671875	133461.671875	120312.5234375	108193.7890625	138511.640625	103182.6875	128468.125	138191.34375	121642.15625	141121.53125	150321.28125	175204.40625	138639.421875	109781.1015625	113138.96875	148047.609375	117627.28125	92356.2421875;;;;;;;;;;;;;;
O14548	COX7A2L	Homo sapiens	496262.65625	541969.8125	413369.25	528107.3125	619238	410878.34375	1010123.6875	902116.0625	892373.125	900516.875	1033918.1875	1208010.625	1448068.375	1117441.125	1037755.75	1462027.875	1142711.25	823092.75;;;;;;;;;;;;;;
O14556	GAPDHS	Homo sapiens	NaN	NaN	NaN	29143.255859375	NaN	NaN	NaN	13889.640625	32891.96875	NaN	NaN	NaN	NaN	NaN	NaN	NaN	NaN	NaN;;;;;;;;;;;;;;
O14558	HSPB6	Homo sapiens	148299.828125	133059.3125	89700.546875	95508.265625	141257.90625	90561.203125	NaN	57587.07421875	58344.6484375	27725.671875	82793.984375	140565.375	166412.46875	137298.125	127846.3125	190820.546875	130388.1015625	80755.375;;;;;;;;;;;;;;
O14561	NDUFAB1	Homo sapiens	413929	363744.03125	576590.875	427565.59375	519794.1875	173943.203125	166418.28125	192606.90625	539972.5625	250057.484375	196523.921875	320111.90625	699966.25	286679.8125	182271.453125	540987.375	261968.734375	219605.046875;;;;;;;;;;;;;;
O14562	UBFD1	Homo sapiens	1790362	2292923.5	5267810	2109598.25	2589410.5	1176056.25	1876765.25	1943281.875	2375672.5	2090053.875	2445603.25	2918624.75	2716690.75	1896113.75	1836806.375	2634152.5	2109796.5	1590209.75;;;;;;;;;;;;;;
O14569	CYB561D2	Homo sapiens	58386.83984375	36004.921875	NaN	58941.5625	67582.0234375	48221.91015625	53036.23828125	55976.85546875	56727.44140625	49450.10546875	54748.8046875	58209.0078125	79300.6015625	52207.26171875	57143.4453125	77077.640625	60984.66796875	43403.90625;;;;;;;;;;;;;;
O14578	CIT	Homo sapiens	178702.9375	187897.234375	173359.5625	172417.40625	216515.125	158789.921875	168161.046875	168796.796875	160993.859375	167836.890625	177077.890625	212203.40625	210976.75	165106.625	145848.921875	207121.875	173328.71875	144806.578125;;;;;;;;;;;;;;
O14579	COPE	Homo sapiens	3439405	3634431.5	2142535.5	3065904.25	3914278	2107923.75	3353370.75	3005354.25	3279874.25	3054977	3142121.75	4035002	5037505	3572605.25	2981916.25	4615340.5	3672047.5	2912313.5;;;;;;;;;;;;;;
O14593	RFXANK	Homo sapiens	10712.3369140625	12483.4189453125	NaN	11576.919921875	17610.619140625	5192.087890625	19594.345703125	5367.8564453125	26897.498046875	13893.7236328125	10501.86328125	27665.787109375	41296.7578125	22616.5234375	10234.919921875	41824.6171875	25885.4921875	21278.96484375;;;;;;;;;;;;;;
O14617	AP3D1	Homo sapiens	2562485.75	2793212	1760326.25	2437595.75	3002008.5	1833961.25	2193587	2028221.75	2255525	1967826.125	2211127.25	2840300	3266060.75	2340223	2346789.25	2832732.25	2675885	2265722.75;;;;;;;;;;;;;;
O14618	CCS	Homo sapiens	981005.875	718631.375	1041137.75	775173.75	1032033	595115.25	458499.53125	324019.46875	734210.75	312121.25	289721.46875	736894.4375	1057883.25	758643.0625	447628.1875	1297798	944025.4375	488241.75;;;;;;;;;;;;;;
O14639	ABLIM1	Homo sapiens	17816.578125	14809.8115234375	NaN	21665.5703125	18559.427734375	12592.1220703125	30344.55078125	20422.20703125	31310.130859375	23766.69140625	35567.38671875	39802.46875	78132	29885.14453125	28955.484375	43356.9375	56863.53125	31324.166015625;;;;;;;;;;;;;;
O14641	DVL2	Homo sapiens	140362.671875	125133.3984375	183210.125	122707.3203125	156894.28125	98748.875	133974.15625	122208.25	138489.796875	135557.890625	119823.609375	176387.984375	271311.09375	239982.375	229778.890625	288433.34375	278159.4375	197188.828125;;;;;;;;;;;;;;
O14646	CHD1	Homo sapiens	185231.578125	168624.734375	196263.09375	188608.078125	238093.0625	150767.734375	223636.265625	204642.34375	253479.296875	213287.78125	224742.765625	286352.625	328435	295854.09375	275467.0625	358206.53125	241011.03125	263761.875;;;;;;;;;;;;;;
O14647	CHD2	Homo sapiens	473026.5625	514727.875	458766.375	463943	561491.125	375683.25	362330.5625	332011.59375	369023.84375	317114.625	382423	436733	663976.25	489496.03125	522278.3125	610502.5	541674.5625	410482.96875;;;;;;;;;;;;;;
O14653	GOSR2	Homo sapiens	394189.40625	541941.625	497781.5	486105.90625	551386.25	261545.09375	400066.0625	406363.78125	588600.5	522158.25	536644.5	646198.375	654066.75	470725.0625	417757.6875	569114.0625	573694.875	406062.4375;;;;;;;;;;;;;;
O14656	TOR1A	Homo sapiens	1171107.25	1185510	1122873.125	1129584.5	1465453.75	702836.6875	809930.4375	709616.125	915219.3125	787031.5625	744737.5625	1066462.375	986144.75	814276.5	720616.5625	1004080.6875	861906.4375	723386.6875;;;;;;;;;;;;;;
O14657	TOR1B	Homo sapiens	448335.46875	441925.125	349508.90625	425074.21875	533112.25	313459.3125	328272.75	276070.21875	360797.375	279536.75	275972.25	424954.59375	242897.28125	222273.078125	177750.40625	258122.671875	234222.640625	181149.171875;;;;;;;;;;;;;;
O14662	STX16	Homo sapiens	1156390.625	1388950	1055092.875	1337448.25	1395038.375	1025631.25	1147719.5	1024037.1875	1236807	1430420.125	1392157.875	1531740.125	1685323.25	1259236.75	1083122.125	1754517	1370047	1084114.125;;;;;;;;;;;;;;
O14672	ADAM10	Homo sapiens	1266767.75	1460141.375	876953.25	1235446.625	1430962.625	935848.625	1345083.625	1295293.875	1088644.25	1233637.5	1474823	1636237.125	1081289.25	772861	826563.625	994307.4375	945279.375	721955.4375;;;;;;;;;;;;;;
O14678	ABCD4	Homo sapiens	47946.53515625	43439.41015625	30241.623046875	61854.13671875	61710.7890625	36067.37890625	12651.998046875	16387.19140625	NaN	NaN	NaN	21342.720703125	51626.71484375	40898.22265625	24087.71484375	44668.12890625	40332.921875	29992.279296875;;;;;;;;;;;;;;
O14681	EI24	Homo sapiens	454471.90625	551559.125	442287.125	510014.46875	629566.3125	455185.6875	447979.21875	470193.28125	455905.53125	384044.03125	465583.4375	609264.125	396997.15625	308360.125	380901.65625	358017.78125	400403.96875	272011.71875;;;;;;;;;;;;;;
O14682	ENC1	Homo sapiens	22166.7734375	20871.6015625	16622.439453125	17783.2265625	17291.119140625	12419.7265625	12963.59375	8652.25390625	NaN	NaN	NaN	7875.181640625	NaN	NaN	NaN	4296.08154296875	NaN	9105.2216796875;;;;;;;;;;;;;;
O14683	TP53I11	Homo sapiens	272728.90625	233424.921875	267831.84375	257358.390625	335138.875	180634.671875	321794.21875	288061.6875	281223.71875	310657.75	310032.25	418441.34375	382702.0625	289624.8125	273995.1875	406272.46875	284366.71875	199767.984375;;;;;;;;;;;;;;
O14686	KMT2D	Homo sapiens	114009.65625	121468.5625	108348.0703125	122697.7109375	127749.9453125	85690.828125	94495.46875	90964.640625	96935.453125	102284.3046875	92904.453125	114027.3046875	109148.4140625	97752.4765625	88603.1328125	88720.4140625	91014.671875	93021.2578125;;;;;;;;;;;;;;
O14713	ITGB1BP1	Homo sapiens	24787.92578125	22372.59765625	NaN	25397.171875	26360.048828125	23239.57421875	21270.783203125	30544.1796875	NaN	27528.64453125	30108.60546875	NaN	30932.5	22419.40234375	16362.4287109375	27083.673828125	27196.3515625	18484.90234375;;;;;;;;;;;;;;
O14727	APAF1	Homo sapiens	143856.15625	127720.671875	125222.4921875	112334.3046875	147631.375	68170.0546875	92118.6875	101307.6640625	145353.53125	98059.9765625	94366.1953125	99090.984375	183384.265625	143957.453125	123966.734375	191535.234375	159450.34375	135707.40625;;;;;;;;;;;;;;
O14730	RIOK3	Homo sapiens	313145.5	290774.125	308642.75	279499.125	351245.21875	215851.09375	95952.140625	100431.75	140460.578125	119835.8203125	91262.1796875	130696.125	162189	126077.0625	87346.59375	111027.890625	113769.1640625	81398.3984375;;;;;;;;;;;;;;
O14732	IMPA2	Homo sapiens	317631.75	421599.875	396232.40625	278284.5	400666.0625	224540.21875	196259.03125	216305.671875	258245.203125	175808.984375	206053.390625	276019.78125	433530.65625	362095.375	304982.125	377138.71875	391966.6875	303864.5625;;;;;;;;;;;;;;
O14733	MAP2K7	Homo sapiens	354948.8125	391821.4375	346115.8125	362541.9375	437723.625	257783.828125	348559.0625	307019.59375	379650.90625	297886.8125	292671.65625	421669.125	513369.65625	398033.1875	343591.65625	503835.125	432516.1875	351139.5625;;;;;;;;;;;;;;
O14734	ACOT8	Homo sapiens	1417434	1495721.125	1197481.5	1417209.875	1680641.25	1206659.375	965128.4375	953969.1875	897180.875	909972.4375	1020756.75	1267369.5	1100059.375	814878.5	746091.875	1055423.75	884872.4375	689614.25;;;;;;;;;;;;;;
O14735	CDIPT	Homo sapiens	1485830.875	1622446.125	1347115.875	1612008.25	1817953.25	1118031.125	1025332.5	1134219.5	1080280.625	864479.4375	1012508.1875	1347750.25	1185709.875	787815.5625	1070376.125	716959.0625	1011022.125	854625.25;;;;;;;;;;;;;;
O14737	PDCD5	Homo sapiens	445023.75	517504.65625	660113.625	510955.90625	613943.5	436910.09375	615319.75	571029.6875	760311.875	560352.6875	486994.3125	850054.625	1142543.625	696266.75	484425.4375	925188.5625	892365.5625	471789.75;;;;;;;;;;;;;;
O14744	PRMT5	Homo sapiens	11482227	12269667	6581831	10946846	13766072	7376555.5	8079515	8278311	7690038	7598080.5	8301117.5	10514370	11957231	8856700	8643805	11128001	9912541	7827599.5;;;;;;;;;;;;;;
O14745	SLC9A3R1	Homo sapiens	9811212	10074064	11381378	9709596	11931305	9524509	6424974.5	6510813.5	6894936.5	6558204	6470080	8694760	23164486	15116421	13781368	22563910	16547571	13331086;;;;;;;;;;;;;;
O14746	TERT	Homo sapiens	NaN	1148890.375	NaN	26399.873046875	80189.0625	NaN	474559.15625	737611.25	738285.5625	514356.28125	964258.375	1049027.125	553113.125	NaN	414176.21875	NaN	416634.125	367855;;;;;;;;;;;;;;
O14757	CHEK1	Homo sapiens	198312.328125	226693.421875	173971.15625	210402.0625	292354.6875	184014.9375	250866.3125	260405.140625	261669.90625	238518.515625	280878.34375	331759.3125	373912.1875	289407.9375	259642.65625	369160.5	290928.75	214599.34375;;;;;;;;;;;;;;
O14763	TNFRSF10B	Homo sapiens	30167.19140625	33206.40234375	36661.0078125	26516.69921875	38377.02734375	35521.3671875	21432.095703125	17009.142578125	37596.33984375	24621.29296875	19311.234375	37852.12890625	48675.09375	33480.01953125	21938.45703125	48626.5703125	39367.0625	36176.015625;;;;;;;;;;;;;;
O14772	FPGT	Homo sapiens	126437.796875	162595.9375	120865.703125	127034.140625	157250.78125	109427.515625	67819.6171875	98647.7578125	84427.3671875	88532.1875	88949.265625	105101.5078125	134982.03125	100977.5234375	110064.5859375	118530.03125	108668.9296875	101307.796875;;;;;;;;;;;;;;
O14773	TPP1	Homo sapiens	951620.1875	930466.1875	989108.625	1007635.9375	1134887.5	798337.625	313093.46875	267872.125	309645.375	319475.1875	325326.71875	335489.6875	731862.9375	491247.875	474353.15625	696907.5	595636.625	390862.46875;;;;;;;;;;;;;;
O14775	GNB5	Homo sapiens	181225.171875	208848.03125	120141.828125	225173.375	261065.109375	157545.75	NaN	NaN	NaN	NaN	NaN	NaN	NaN	NaN	NaN	NaN	NaN	NaN;;;;;;;;;;;;;;
O14776	TCERG1	Homo sapiens	2294869.75	2541504.25	2081140.875	2310568.25	2741620.5	1727802.625	2462879.75	2317884.5	2239986.25	2494620.75	2625579.5	2975545.75	3968019.25	2625748.5	2470801.75	3785721.25	2911565.25	2162995.5;;;;;;;;;;;;;;
O14777	NDC80	Homo sapiens	136856.625	154314.15625	112365.0703125	141927.546875	152866.09375	142248.265625	101831.9140625	93428.7421875	111820.375	110533.796875	99477.9765625	123313.4453125	147492.78125	116800.1015625	97457.1328125	137753.65625	134937.8125	104512.1953125;;;;;;;;;;;;;;
O14782	KIF3C	Homo sapiens	3516.96533203125	1615.79248046875	NaN	2677.9326171875	4308.22265625	2963.82763671875	3589.78759765625	3660.64453125	5425.615234375	3130.03369140625	3543.136474609375	5480.08984375	1766.4007568359375	1242.8641357421875	1432.983642578125	1899.01025390625	1995.544677734375	1804.5264892578125;;;;;;;;;;;;;;
O14786	NRP1	Homo sapiens	392006.15625	404243.46875	395462.34375	395028	474607.15625	262116.75	528223.3125	491697.125	566118.6875	528986.75	524031.65625	734854.875	264084.8125	192544.25	159124.34375	243865.34375	213537.4375	178507.328125;;;;;;;;;;;;;;
O14787	TNPO2	Homo sapiens	1202514.25	1215613.125	848867.4375	1053756.625	1305161.375	820635.1875	898365	722447.375	851938.3125	814406.9375	795384.25	1085401.75	1136332.625	700139	714837.1875	891258.4375	864865.6875	801493.6875;;;;;;;;;;;;;;
O14795	UNC13B	Homo sapiens	79446.3671875	27805.759765625	NaN	38340.859375	82289.953125	NaN	69569.625	62711.9140625	95920.7734375	74802.9921875	81283.71875	113197.171875	61818.21875	91955.078125	42317.23046875	181539.28125	NaN	65721.7734375;;;;;;;;;;;;;;
O14802	POLR3A	Homo sapiens	482386.46875	533092.5625	440234.90625	465338.375	581591.9375	349636.71875	556209.625	524352.1875	621809.875	518629.84375	565644.75	778616.6875	877853.3125	708272.0625	623251.75	917072.875	750759.1875	608789.125;;;;;;;;;;;;;;
O14817	TSPAN4	Homo sapiens	44225.9765625	127308.328125	NaN	52466.546875	71310.734375	NaN	58479.74609375	47141.94921875	43777.88671875	69419.2109375	49095.98828125	63485.74609375	146913.984375	102060.8046875	79665.1484375	122327.7265625	127197.5625	92760.4375;;;;;;;;;;;;;;
O14818	PSMA7	Homo sapiens	14269034	12465023	14497610	12521946	15508117	7729346.5	12609095	10920087	11929113	12857543	12188088	17867402	14956734	13841198	9649184	15487501	12960604	9778654;;;;;;;;;;;;;;
O14828	SCAMP3	Homo sapiens	3642402.75	3572945.25	2959849.25	3036840	4241812.5	2757301	2413963.5	2192273.25	2400970.5	2271104	2479678.75	3307442.5	3947204.75	2944929.75	2501311.75	4071375.25	2722576	2289193.25;;;;;;;;;;;;;;
O14832	PHYH	Homo sapiens	95563.34375	105129.9453125	46619.0703125	176272.953125	87625.2421875	75391.7734375	NaN	NaN	NaN	NaN	NaN	NaN	106373.6796875	66017.6328125	60412.015625	84246.7734375	72096.640625	40294.8125;;;;;;;;;;;;;;
O14841	OPLAH	Homo sapiens	246823.734375	237418.4375	200855.671875	218122.953125	305570.46875	174482.328125	750379.625	659824.3125	640480.6875	678551.125	714109.75	935761.5625	281818.09375	244003.484375	229819.0625	294464.375	259093.84375	217142.453125;;;;;;;;;;;;;;
O14874	BCKDK	Homo sapiens	205192.734375	203647.8125	188573.421875	194714.953125	245820.046875	153137.453125	159777.375	135463.109375	169362.015625	145851.046875	146445.828125	215195.390625	181671.375	137717.171875	111054.21875	198196.625	141367.1875	106820.203125;;;;;;;;;;;;;;
O14879	IFIT3	Homo sapiens	NaN	NaN	NaN	NaN	NaN	NaN	NaN	NaN	NaN	NaN	NaN	NaN	197180.609375	140260.765625	107014.2734375	182064.09375	135692.828125	112368.8671875;;;;;;;;;;;;;;
O14880	MGST3	Homo sapiens	1883454.75	2101783.75	2741166	1683137.125	2084171.75	761038.5625	1474499	1396597.375	1586789.125	1482520.125	1509924.5	1970772	2320971.5	2093190.125	1847580	2231023.75	2231005.75	2007664.875;;;;;;;;;;;;;;
O14893	GEMIN2	Homo sapiens	498100.90625	564047.5625	430314.46875	491210.46875	506113.28125	267234.8125	287224.75	252142.515625	208111.65625	279108.53125	296003.0625	338975.46875	252470.390625	209704.671875	152924.984375	335654.5625	245747.15625	142965.703125;;;;;;;;;;;;;;
O14896	IRF6	Homo sapiens	155322.046875	149896.796875	210333.25	122409.0390625	159056.640625	114514.3359375	60658.3515625	61351.0546875	64314.65625	65342	48684.7265625	88446.4296875	198535.625	143322.140625	142639.0625	175046.359375	159369.484375	164982.5625;;;;;;;;;;;;;;
O14907	TAX1BP3	Homo sapiens	1267766.875	1464470.375	847762.3125	1478143.875	1567596.375	836436.0625	2166641.25	1838204.5	1994330.625	1728668.125	1860438.375	2714884	3171569.5	2215927.25	1778128.5	3676005.5	2566188	1699114.5;;;;;;;;;;;;;;
O14908	GIPC1	Homo sapiens	2521250.5	2579098.25	2572098	2322007.25	3109665.5	1881708.125	1429800	1387249.375	1639192.125	1502853.5	1520470.5	2029250.375	3219467	2427174	2030422.75	3006340.5	2529335.5	2124504.5;;;;;;;;;;;;;;
O14910	LIN7A	Homo sapiens	164966.078125	167233.25	132286.03125	168452.5625	194930.640625	144838.328125	27959.08203125	26115.28125	27409.775390625	35100.59375	42042.31640625	35230.3203125	102696.8359375	74712.734375	82433.84375	88815.3359375	79137.515625	63506.546875;;;;;;;;;;;;;;
O14917	PCDH17	Homo sapiens	NaN	NaN	NaN	NaN	NaN	NaN	7151.47998046875	4441.22705078125	8400.8720703125	9345.4345703125	7263.56689453125	13617.9521484375	NaN	NaN	NaN	NaN	NaN	NaN;;;;;;;;;;;;;;
O14920	IKBKB	Homo sapiens	262968.8125	277716.46875	251772.9375	252797.5625	319111.4375	191081.125	178393.234375	172481.109375	192919.765625	170132.421875	160028.0625	201317.625	272345.46875	228262.265625	167038.453125	262373.40625	241569.5	186512.765625;;;;;;;;;;;;;;
O14924	RGS12	Homo sapiens	57345.984375	97868.1796875	27687.927734375	62465.58984375	67706.28125	35822.953125	18427.02734375	33550.27734375	NaN	31591.77734375	18605.197265625	NaN	72460.09375	76093.28125	65561.390625	75057.6484375	71896.5390625	43882.25390625;;;;;;;;;;;;;;
O14925	TIMM23	Homo sapiens	217927.96875	191205.203125	123346.71875	171615.28125	218426.203125	116144.71875	148131.328125	139318.703125	194272.921875	150839.484375	131532.640625	228202.609375	244473.28125	199115.28125	144128.65625	254121.34375	195901.765625	155209.265625;;;;;;;;;;;;;;
O14929	HAT1	Homo sapiens	2922989	2939662.5	2096680.125	2527106	3352828.5	1986878.375	2570788.75	2321314.75	2183073.5	2318809	2593128.5	2842846.25	3096516.5	2397803.75	2112198.5	2983006.5	2525060.5	1992557.125;;;;;;;;;;;;;;
O14933	UBE2L6	Homo sapiens	103211.3671875	95288.4375	93123.1640625	90894.8828125	107349.6796875	56169.6953125	54969.5859375	71933.09375	98085.421875	63724.6640625	56147.8671875	102422.8984375	709705.5	555366.75	402410.34375	810581.625	574823.5625	455029.78125;;;;;;;;;;;;;;
O14936	CASK	Homo sapiens	593242	613817.9375	480368.3125	579612.875	675254.125	464160.625	364733.1875	343767.75	394712.84375	355816.5625	355312.3125	466177.78125	714445.875	592943.0625	549157.6875	762503.5625	634344.5625	517456.125;;;;;;;;;;;;;;
O14939	PLD2	Homo sapiens	95289.828125	95921.046875	78379.2109375	93461.4609375	113059.2109375	53396.671875	80415.171875	74497.59375	95348.9453125	89303.6875	70814.671875	112013.2421875	157576.078125	121113.0859375	87515.609375	151628.984375	125247.3359375	99256.6328125;;;;;;;;;;;;;;
O14949	UQCRQ	Homo sapiens	2531447.5	2668706.5	2786180	2344651.25	3255382.75	2245054.5	2917868	3170029.25	3437394	3255794	3179369.5	4284215	5143134.5	3780967.75	3635078.5	5376321	4219810	3691986.25;;;;;;;;;;;;;;
O14950;P19105	MYL12B;MYL12A	Homo sapiens	8262740	11693088	7569470	10379959	11403295	8186465.5	4694358.5	4244317.5	2291012.75	5264513	5137033	4393678	9220471	6289483	5870487.5	8466701	7824836	4754800.5;;;;;;;;;;;;
O14957	UQCR11	Homo sapiens	6627.0146484375	58427.38671875	NaN	41854.53515625	NaN	36313.18359375	49670.296875	63399.125	105720.9375	NaN	65003.3828125	NaN	39047.296875	NaN	90797.6875	NaN	129689.515625	66473.4765625;;;;;;;;;;;;;;
O14964	HGS	Homo sapiens	1113141.25	1198597	778065	1093953.5	1195819.125	776786.125	782434.9375	821368.8125	680085.875	879775.625	873790.0625	1026625.9375	1257385.375	934668.75	919965.8125	1223858.375	973314.25	835365.875;;;;;;;;;;;;;;
O14965	AURKA	Homo sapiens	756621.875	800408.875	618497.9375	727542.3125	864452.6875	575532.3125	859912.1875	862412.25	835597.4375	833120.125	896048.8125	1148510.25	1047896.875	804602.4375	822424.3125	1064928.625	889691	683128.25;;;;;;;;;;;;;;
O14966	RAB29	Homo sapiens	356511.65625	388025.90625	335288.0625	359952.34375	359926.03125	246021.765625	245434.78125	161870.484375	258184.875	195993.046875	256185.90625	282797.5625	513691.6875	408624.34375	339793.875	449053.9375	389004.59375	318470.3125;;;;;;;;;;;;;;
O14972	VPS26C	Homo sapiens	91556.7890625	92875.640625	64356.46875	90079.4765625	103276.8203125	93034.7890625	134740.296875	128652.5390625	166959.8125	119430.5625	157139.75	178463.703125	257595.5	186590.40625	165533.953125	259691.875	219055.546875	165995.859375;;;;;;;;;;;;;;
O14974	PPP1R12A	Homo sapiens	1787941.5	1844954	1694102.125	1723773.625	2046381.125	1475570.75	1566938.5	1589249.375	1510667.125	1738139.375	1715487.375	2092589.5	2399085.5	1741344.375	1644502.5	2371840.25	1845721	1466337.25;;;;;;;;;;;;;;
O14975	SLC27A2	Homo sapiens	3397783	3719597.25	2731461.75	3182426.25	4090201.75	2382011.5	295138.84375	324074.375	280101.25	259303.09375	343967.375	382014.28125	514551.875	407570.15625	416841.84375	493916.71875	469974.96875	390893.3125;;;;;;;;;;;;;;
O14976	GAK	Homo sapiens	853792.0625	960993.625	675370.5	864181	1001770.125	603379.125	562097.75	511923.03125	563304.1875	542050.75	580545.8125	752557.5625	947685.125	667194.3125	623618.375	898755.125	757484	607705.5;;;;;;;;;;;;;;
O14978	ZNF263	Homo sapiens	NaN	1075.5264892578125	NaN	NaN	1532.314453125	NaN	NaN	NaN	NaN	696.7523803710938	535.7150268554688	NaN	NaN	NaN	686.0655517578125	NaN	NaN	NaN;;;;;;;;;;;;;;
O14979	HNRNPDL	Homo sapiens	2096937.25	2454353.5	1531431.625	2531610	2649744.75	1743298	2390967.25	1969783.5	1976496.25	2729004.75	2713218.25	2645412.75	3245461.25	2499871.25	2129715	3282968.25	2820861.25	2080106;;;;;;;;;;;;;;
O14980	XPO1	Homo sapiens	3741723	3985389.25	3091046.25	3642830.25	4334923	2836211.5	3231767	3046045.25	3444183.75	3024596.25	3315431.25	4220445	5679657	3913335.5	4116471.5	4668299	4542044.5	3762065;;;;;;;;;;;;;;
O14981	BTAF1	Homo sapiens	647841.5	688945.4375	502348.375	637341.5625	801770.125	441679.4375	532524.375	533889.5	577247.9375	531432.0625	590710.9375	686021.5	878421.5625	653829.5625	628970.4375	807787.75	713409.6875	587496.1875;;;;;;;;;;;;;;
O15013	ARHGEF10	Homo sapiens	174786.0625	187177.234375	156482.015625	180343.828125	197975.515625	145220.640625	113424.8125	125338.7578125	130132.1328125	112455.4453125	114835.0390625	151461.609375	250079.0625	224876.5625	211876.109375	267756.46875	238532.21875	213773.15625;;;;;;;;;;;;;;
O15014	ZNF609	Homo sapiens	129104.875	145775.171875	97929.7265625	133026.734375	172205.046875	105768.6796875	152739.5	162989.5	108745.7578125	142990.9375	147655.578125	179675.34375	197899	146019.046875	156829.96875	174678.875	146557	127468.5234375;;;;;;;;;;;;;;
O15020	SPTBN2	Homo sapiens	221672.359375	233792.984375	190601.734375	230712.828125	281877.03125	221859.234375	290981.59375	277513.46875	365480.875	285474.8125	320069.21875	435357.78125	1008631.75	711315.75	585071	816240.1875	787435.8125	571684.5625;;;;;;;;;;;;;;
O15027	SEC16A	Homo sapiens	1292512.75	1318129	1271040	1224655.375	1582130.75	1103276.75	1694985.375	1613525.875	1817348.875	1761608.375	1772828	2253620.75	1861222.25	1412718.125	1260532.375	1840988.625	1414511.625	1201120.375;;;;;;;;;;;;;;
O15031	PLXNB2	Homo sapiens	390690.96875	385835.1875	343924.71875	384622.46875	442752.03125	317182.375	298952.71875	308997.84375	331259.90625	316991.125	300179.375	386775.5	685162	548666.4375	468114.03125	641837.1875	584082.3125	464278.46875;;;;;;;;;;;;;;
O15033	AREL1	Homo sapiens	56541.12890625	58004.22265625	45394.52734375	44355.6796875	64166.80078125	45727.359375	33780.26171875	25581.384765625	33928.0703125	27587.16015625	28038.28125	35757.11328125	44986.69921875	31980.515625	36306.69140625	39633.71875	31240.34375	26499.701171875;;;;;;;;;;;;;;
O15037	KHNYN	Homo sapiens	194613.890625	198825.25	234883.328125	179959.40625	183618.09375	132606.046875	134005.484375	129601.203125	140607.21875	125937.328125	128375.2265625	169392.15625	97703.03125	121791.609375	96058.671875	89397.90625	101507.3984375	86775.0390625;;;;;;;;;;;;;;
O15040	TECPR2	Homo sapiens	338015.96875	387160.75	272098.9375	302428.75	284544.4375	249504.078125	203542.484375	175972.78125	147056.96875	167768.578125	195267.234375	205926.609375	299221.34375	207514.109375	214247	266521.15625	196520.453125	183241.140625;;;;;;;;;;;;;;
O15041	SEMA3E	Homo sapiens	NaN	NaN	NaN	NaN	NaN	NaN	2414.246337890625	NaN	3298.99609375	3565.28564453125	2012.7791748046875	4325.4453125	NaN	NaN	1275.177734375	4616.58984375	NaN	NaN;;;;;;;;;;;;;;
O15042	U2SURP	Homo sapiens	11491533	11994312	10167742	10837005	14113648	9356501	12344187	11775084	11945290	12371697	12684119	15684630	19189324	13895882	12973852	18091684	14987347	12033332;;;;;;;;;;;;;;
O15047	SETD1A	Homo sapiens	252445.125	273042.5	265338.125	232306.828125	282588.9375	189885.25	224223.8125	199703.90625	231135.859375	174632.375	195539.421875	263263.25	274688.625	218097.046875	178147.8125	272909.59375	224854.015625	178789.890625;;;;;;;;;;;;;;
O15049	N4BP3	Homo sapiens	152150.875	181876.46875	147627.296875	174206.3125	178101.765625	148730.34375	108561.78125	136482.90625	108552.9453125	141409.171875	121788.8046875	130896.9921875	484217.5	335783.1875	302282.4375	419316.4375	371919.3125	302744.75;;;;;;;;;;;;;;
O15056	SYNJ2	Homo sapiens	130101.65625	140900.78125	164631.3125	123935.171875	152520.625	83608.125	169180.296875	160889.484375	180072.015625	150666.140625	158498.53125	219047.15625	115849.4296875	92673.28125	63112.05859375	124182.453125	120755.53125	84419.453125;;;;;;;;;;;;;;
O15066	KIF3B	Homo sapiens	157332.75	181288.78125	129775.3515625	153006.578125	189584.828125	141134.03125	136735.703125	151187.921875	148162.28125	148781.546875	139392.765625	186571.15625	191736.890625	142345.328125	125670.6875	181138.09375	150754.015625	148635.484375;;;;;;;;;;;;;;
O15067	PFAS	Homo sapiens	1817354.125	1814517.25	1472312.375	1589051.75	2038191.25	1224043.875	2502322.5	2213309.5	2412428	2303631.25	2439953.75	3361131	3370280.5	2582123.25	2247423.25	3397436.5	2689463.5	2115718.75;;;;;;;;;;;;;;
O15068	MCF2L	Homo sapiens	29961.88671875	29103.91015625	16554.806640625	18956.6328125	22924.4921875	28445.8046875	12949.2578125	22959.158203125	41222.93359375	29443.982421875	20198.42578125	47853.66015625	NaN	NaN	NaN	NaN	NaN	NaN;;;;;;;;;;;;;;
O15075	DCLK1	Homo sapiens	1554466.875	1635598.625	1212969	1550988.375	1859054.25	1206166.375	75451.8984375	86652.7109375	49131.24609375	90233.171875	83126.4140625	92088.21875	281033.53125	222426.6875	190848.796875	273169.6875	267673.5625	196714.640625;;;;;;;;;;;;;;
O15084	ANKRD28	Homo sapiens	647298.1875	668387.125	507784.4375	568651.0625	703286.125	435212.40625	489238.6875	437431.46875	452253.625	434725.5625	474490.5	640615.8125	545377.5	380975.53125	362882.8125	516749.40625	418582.5	307395.03125;;;;;;;;;;;;;;
O15085	ARHGEF11	Homo sapiens	141813.75	156889.546875	NaN	102910.4765625	145791.296875	51434.38671875	80120.65625	79857.8359375	116169.40625	80868.8125	71205.7421875	105791.25	137815.28125	90833.078125	83146.0859375	100086.015625	120943.5703125	108367.2421875;;;;;;;;;;;;;;
O15091	PRORP	Homo sapiens	1699581.5	1718269.5	1382780	1615818.875	2052337.125	1343570	1144917.625	1015323.1875	1268990.625	1087999.75	1087119.5	1554942.625	1585433.625	1220791.625	1091634.25	1525078.375	1425397.375	1143502.875;;;;;;;;;;;;;;
O15111	CHUK	Homo sapiens	375083.28125	395407.625	320827.40625	345384.53125	434977.875	283799.78125	357021.8125	329869.84375	383089.65625	332075.15625	350601.75	462310.28125	540095.5625	360103.84375	342932.5625	486993.34375	403046.875	334130.59375;;;;;;;;;;;;;;
O15116	LSM1	Homo sapiens	986197.8125	996686.8125	896299.125	972324.8125	1082299.375	823187.1875	511773.1875	475037.71875	1119016.625	503226.09375	587815.5	826051.75	919852.6875	628605.5625	376134.75	892073.75	830358.25	592630.6875;;;;;;;;;;;;;;
O15118	NPC1	Homo sapiens	1088737	1151275.125	1016535	1081550.125	1289782.75	918933.5	430428.03125	374063.875	433002.09375	469379.28125	437129.8125	564278.5625	1098203.5	786039.5625	691769.625	1025988.25	866747.9375	669725.25;;;;;;;;;;;;;;
O15119	TBX3	Homo sapiens	NaN	NaN	NaN	NaN	NaN	NaN	68626.09375	116919.859375	139950.296875	105757.953125	109693.4296875	143857.953125	NaN	NaN	NaN	NaN	NaN	NaN;;;;;;;;;;;;;;
O15120	AGPAT2	Homo sapiens	839043.0625	863326.1875	526194.875	746303.4375	958190.5	389655.03125	539502.625	468884.1875	584235.4375	467483.5625	498618.25	642935	448870.78125	351512.09375	390807.84375	410264.53125	418229.875	375690.65625;;;;;;;;;;;;;;
O15121	DEGS1	Homo sapiens	337557.53125	283996.1875	NaN	372204.46875	419231.84375	187598.9375	338788.1875	270935.9375	370635.21875	282770.5625	305386.5	424035.5	395356.65625	276789.46875	275492.9375	348566.03125	296684.65625	211560.296875;;;;;;;;;;;;;;
O15126	SCAMP1	Homo sapiens	910469.625	940376.5625	913708.75	809359.5625	1044271.4375	628890.4375	737219.3125	629313.0625	715560.0625	724809.0625	786906.5	893711.6875	1682876	1063424	1024138	1544845.25	1028632.6875	866504.25;;;;;;;;;;;;;;
O15127	SCAMP2	Homo sapiens	915277.5	1011071.9375	778677.375	946029.375	1209670.875	844544.875	725098.75	680956.0625	770128.5	754789.3125	841388.8125	941987.6875	1257688	840319.8125	732570.5	1132497.625	943886.1875	695517.3125;;;;;;;;;;;;;;
O15131	KPNA5	Homo sapiens	7716.44873046875	7252.6474609375	NaN	4430.9853515625	7502.9814453125	NaN	7187.966796875	3573.001220703125	NaN	4250.25830078125	5756.6591796875	8486.55078125	15197.587890625	6168.1552734375	NaN	11188.95703125	11927.45703125	9035.7421875;;;;;;;;;;;;;;
O15143	ARPC1B	Homo sapiens	4757689.5	4650414	3406489.25	4214664	5271681.5	2665151.25	3142670.75	3136657	2964009.5	2923692.25	3123655.75	3791775.25	5534789	4256136.5	4306428.5	5258003.5	4481827.5	3720724;;;;;;;;;;;;;;
O15144	ARPC2	Homo sapiens	8546815	8284876.5	6365672.5	8034516	9893778	6082260.5	7110073	6598240	7415511.5	6799866	6738129.5	9079869	9212124	6660429.5	6158085	8600579	7377539	5881538;;;;;;;;;;;;;;
O15145	ARPC3	Homo sapiens	9688052	9397623	7827149.5	8855519	11209770	5583357	8024414.5	7287168	9150324	8283507	7932779.5	10352559	10654231	8074904.5	6571504.5	10294031	8825882	6798883;;;;;;;;;;;;;;
O15151	MDM4	Homo sapiens	NaN	2474.80224609375	7327.095703125	NaN	3331.398681640625	NaN	8372.2109375	9340.1455078125	11545.08203125	11879.3798828125	11817.8212890625	13379.45703125	12723.236328125	9834.326171875	9734.7294921875	12677.119140625	10705.20703125	8356.34765625;;;;;;;;;;;;;;
O15155	BET1	Homo sapiens	135820.5	177728.34375	129618.4375	168466.703125	154038.171875	113326.1484375	96377.9375	NaN	146858.9375	118820.953125	127659.4765625	NaN	107876.5078125	82595.7578125	123131.1953125	114144.6484375	130579.859375	143727.546875;;;;;;;;;;;;;;
O15156	ZBTB7B	Homo sapiens	210932.875	238532.5	151750.859375	189389.15625	246197.328125	137906.984375	157986.75	156761.625	132776.09375	173388.046875	192976.09375	196871.765625	189919.796875	181164.46875	138333.109375	186896.921875	152444.546875	144016.328125;;;;;;;;;;;;;;
O15160	POLR1C	Homo sapiens	2914004.75	3273799	1932907.25	2864521.75	3488205	1794499.625	2369064.25	1994740	2372719.5	2178226	2470317.25	3049956.5	3696129.5	2482534	2169350.5	3875155	3060446	1995664.25;;;;;;;;;;;;;;
O15162	PLSCR1	Homo sapiens	71742.046875	35017.5234375	NaN	25638.828125	129047.5078125	NaN	18103.4140625	NaN	NaN	NaN	NaN	NaN	354209.21875	196159.828125	168883.484375	271196.53125	249684.140625	151272.6875;;;;;;;;;;;;;;
O15164	TRIM24	Homo sapiens	582674.4375	572432.1875	484093.59375	501387.3125	599727.8125	422055	563013.25	490963.125	543517.3125	538347.0625	545847.3125	677566.5	623586.1875	439164.78125	407871.6875	584479.3125	435808.625	383373.90625;;;;;;;;;;;;;;
O15173	PGRMC2	Homo sapiens	1915217	2489358.75	2046794.625	2578219.25	2759164.5	1747747.375	1482182.125	1159710.375	1423510.875	1657313.125	1626577	2047909.5	2009704	1190581.5	964920.8125	1766626.5	1474603.75	1053425.75;;;;;;;;;;;;;;
O15182	CETN3	Homo sapiens	NaN	18942.708984375	NaN	29462.810546875	20721.623046875	27111.61328125	NaN	9283.5830078125	14259.880859375	11037.216796875	10093.5927734375	NaN	NaN	20387.294921875	14679.017578125	28200.158203125	28116.40625	23137.99609375;;;;;;;;;;;;;;
O15211	RGL2	Homo sapiens	210768.71875	209599.09375	186971.328125	187429.28125	236993.359375	144905.625	200435.921875	176169.640625	202206.765625	185852.625	180072.890625	258875.21875	205266.015625	195096.921875	152224.265625	234100.671875	198999.921875	168642.046875;;;;;;;;;;;;;;
O15212	PFDN6	Homo sapiens	1537612.5	1721490.625	857972.8125	1352144.125	1521694.5	1015788.4375	1433123.125	1177905.75	863626.375	866475	1007444.1875	1458198.625	1115173.875	858404.9375	807250.75	957545.3125	902508.9375	665124.3125;;;;;;;;;;;;;;
O15213	WDR46	Homo sapiens	326996.125	352839.3125	346990.78125	327446.84375	403630.78125	294929.9375	298652.65625	321534.21875	359904.5	299069.90625	302058.90625	434193.5	453657.03125	384816.5	370012.75	434672.09375	426544.4375	366967.21875;;;;;;;;;;;;;;
O15226	NKRF	Homo sapiens	1862666.25	1858947.75	1679147.25	1742728.25	2093086.375	1444503.25	1297591.5	1234527	1319066.5	1228956	1396921.875	1644016.75	1395348.375	1076943.75	1006186.4375	1383166.375	1116141.75	905346.625;;;;;;;;;;;;;;
O15228	GNPAT	Homo sapiens	83549.25	100672.7265625	53568.62890625	67052.1484375	105423.7578125	46691.65234375	70234.8671875	61008.80078125	80818.53125	76690.5390625	65532.0546875	77658.421875	89497.7890625	91515.5	70272.5234375	61640.19140625	91942.609375	67196.609375;;;;;;;;;;;;;;
O15230	LAMA5	Homo sapiens	137766.21875	147420.46875	128610.1875	120062.734375	153980.671875	105891.453125	181260.640625	190346.859375	212920.40625	188839.234375	194181.8125	267556.84375	196174.3125	173356.421875	146606.53125	207966.046875	181012.171875	143274.234375;;;;;;;;;;;;;;
O15231	ZNF185	Homo sapiens	299079.4375	320380.1875	233347.078125	303720.09375	343381	220589.296875	37631.1015625	31356.603515625	34366.453125	42787.5078125	39586.12890625	45045.1640625	98355.4140625	81781.21875	70919.703125	95459.9140625	80366.453125	75101.0390625;;;;;;;;;;;;;;
O15234	CASC3	Homo sapiens	170950.578125	171906.484375	178407.421875	177095.71875	221151.96875	165099.4375	130152.1640625	157838.734375	135438.828125	141454.265625	149900.828125	170670.578125	187464.28125	157224.109375	160042.9375	186763.53125	179582.40625	154986.125;;;;;;;;;;;;;;
O15235	MRPS12	Homo sapiens	622237.4375	594090	743162.8125	526692.4375	706009.8125	417908.5625	436745.625	503619.8125	407236.625	461913.9375	447594.65625	648907.5	723162.0625	518566.84375	554983.75	674261.3125	610348.25	416101.8125;;;;;;;;;;;;;;
O15239	NDUFA1	Homo sapiens	159016.921875	217022.671875	NaN	142877.703125	190426.421875	44351.04296875	89721.796875	92419.8359375	123381.4609375	92558.609375	101190.1796875	151835.65625	209166.375	154514.15625	116367.796875	222844.390625	158199.015625	132285.40625;;;;;;;;;;;;;;
O15240	VGF	Homo sapiens	98159.140625	168457.65625	38656.921875	128761.0234375	144537.953125	209344.3125	72467.078125	47173.2734375	72098.0078125	36189.69140625	40877.84765625	72759.53125	NaN	NaN	NaN	NaN	NaN	NaN;;;;;;;;;;;;;;
O15243	LEPROT	Homo sapiens	7658.07080078125	11049.61328125	4083.39599609375	7790.3681640625	10276.439453125	7789.1845703125	8786.771484375	11219.5078125	3987.492919921875	7132.7431640625	11955.18359375	10998.484375	11526.140625	7682.4443359375	14952.4482421875	NaN	9452.23828125	9115.84375;;;;;;;;;;;;;;
O15254	ACOX3	Homo sapiens	831694.5	886833.8125	670048.4375	812376.75	1021545.875	562303.0625	492807.15625	499996.8125	560341.875	498777.5625	536442.625	692000.3125	772271.3125	561238.75	539463.0625	772854.125	654130.125	505718.3125;;;;;;;;;;;;;;
O15258	RER1	Homo sapiens	3131758.5	3283350.5	3131143	3010212.25	4144837.75	2477566.5	1393849.875	1381543.625	1609087.375	1470833.875	1535874.125	1899218	2255668.25	1617726.375	1556269.125	1889933.125	1757820.25	1368678.625;;;;;;;;;;;;;;
O15260	SURF4	Homo sapiens	5811614	6765776	3615324	5830225	7366657.5	4577998.5	5215464	5560142	5934770	4972501	5739642	7302163.5	6396143	4865068.5	4629614.5	5477089.5	5796398.5	4334377;;;;;;;;;;;;;;
O15264	MAPK13	Homo sapiens	1133739.875	1108745	926698.3125	1026657.125	1311202.5	829821.6875	866073.5625	797930	803958.125	804330.4375	817197.3125	1085870.375	1140964.25	858118.125	733231.5	1164075.25	879841.25	706872.5;;;;;;;;;;;;;;
O15265	ATXN7	Homo sapiens	65509.4921875	69388.0625	55388.4921875	61225.08984375	80567.1796875	62714.1796875	47154.03515625	52087.19921875	50286.6875	57212	53148.046875	62142.3671875	60820.921875	42972.7265625	50976.21484375	64373.625	50079.18359375	39229.25390625;;;;;;;;;;;;;;
O15269	SPTLC1	Homo sapiens	2492717.75	2642132.75	2121953.75	2450755.75	3000849	1792742.375	1993869	1935728.875	2002482.75	1859194.25	2081079.5	2601577.25	2995132.75	2260998.25	1996471.5	2864655.25	2372997.75	1832705.875;;;;;;;;;;;;;;
O15270	SPTLC2	Homo sapiens	1731996	1905383.25	1132725.75	1612902.75	1971844	1164461.5	1453476.625	1328130	1281421.125	1265950	1454777.25	1731456.875	1975920.625	1563194.875	1624782.375	1906743.875	1641248.5	1312029.75;;;;;;;;;;;;;;
O15287	FANCG	Homo sapiens	42629.41015625	39674.01953125	31150.201171875	48059.46875	46276.62890625	30039.095703125	46627.73046875	39779.56640625	58694.41015625	45517.47265625	48062.3828125	62236.296875	92472.1015625	77345.609375	59955.62109375	94629.7109375	71429.9765625	56907.38671875;;;;;;;;;;;;;;
O15294	OGT	Homo sapiens	1541364.75	1527823	1103638.5	1442372.5	1811572.875	1117711	1466300.5	1244921.5	1545428.5	1400171.625	1380247.125	1863643.25	1926018.375	1437167.625	1303399.125	2018109.625	1586074.375	1217603.5;;;;;;;;;;;;;;
O15297	PPM1D	Homo sapiens	576570.125	648260.375	541980.625	604513.625	711984.0625	503164.4375	1000902.0625	1013630.5625	998876.0625	937288.5	1025372.625	1275959.75	1068858.25	852950.5	855296.25	1025859.75	882710.4375	703147;;;;;;;;;;;;;;
O15304	SIVA1	Homo sapiens	19699.046875	24860.5234375	NaN	18894.1640625	28085.515625	NaN	30054.18359375	21005.3046875	25911.908203125	25229.228515625	29955.951171875	36423.5859375	18669.654296875	NaN	NaN	10060.34765625	NaN	NaN;;;;;;;;;;;;;;
O15305	PMM2	Homo sapiens	4373491	4932957	3940564.5	5076059.5	5249879	3491123.25	2525121	2728910	2428535.25	2727546.25	2808103.5	2867743.25	4545749.5	3255495.75	3277390	4270586.5	3986357.5	2771564.25;;;;;;;;;;;;;;
O15315	RAD51B	Homo sapiens	67523.296875	76180.8046875	63263.50390625	68785.2109375	80193.109375	74154.5	48472.6484375	30769.55859375	50616.828125	37897.9609375	NaN	39510.40625	63576.15625	65926.921875	45911.625	66064.4375	56583.453125	52720.99609375;;;;;;;;;;;;;;
O15321	TM9SF1	Homo sapiens	2448292.5	2466091.5	1635206.625	2066199.625	2640453.5	1763300.125	1855040.125	1853547.5	1527958.25	1590370.5	1851104.625	2284621.75	2598389.5	1949238.75	1910647	1931749.625	1924150.5	1838575.25;;;;;;;;;;;;;;
O15327	INPP4B	Homo sapiens	3416824.75	3671256.25	2726211.25	3335106.75	4138155.5	2667039.25	1010091.4375	1021827.875	1103524.5	1010156.625	1020587.375	1365115.5	1645284.5	1285237.125	1188567.75	1612229.25	1400146.125	1197677.875;;;;;;;;;;;;;;
O15347	HMGB3	Homo sapiens	20338326	21533022	13799680	18153524	22555840	11607461	9454826	7541387.5	5632772	10185014	9588782	11717635	6942118.5	5239908	4451659	6399358.5	5167474	4247354;;;;;;;;;;;;;;
O15355	PPM1G	Homo sapiens	3324213.75	3633279.5	2852979.5	3499880.75	3826380.5	3107842.5	2988339	2956965.25	3034388.75	3302166	3546918.75	3583538.5	6509200.5	4256805.5	3842599.75	5466621.5	4804592	3727519;;;;;;;;;;;;;;
O15357	INPPL1	Homo sapiens	685902.375	692451	588256.8125	644702.9375	812663.625	522845.03125	612818.25	543753.5	639113.1875	562388.4375	623121	815817.6875	827342.1875	599201.875	569072.3125	785037.3125	647899.1875	496181.4375;;;;;;;;;;;;;;
O15360	FANCA	Homo sapiens	80952.84375	88079.1171875	84526.390625	79411.703125	94514.9765625	69119.171875	96446.1796875	97514.3359375	105873.9375	92061.53125	97104.484375	129555.625	156363.515625	134374.25	101857.0859375	153458.046875	147989.328125	116391.46875;;;;;;;;;;;;;;
O15370	SOX12	Homo sapiens	9433.7607421875	19646.388671875	NaN	NaN	26451.7265625	13733.4228515625	10589.14453125	10733.880859375	13099.8349609375	15334.6318359375	16918.953125	23764.701171875	11023.0048828125	12409.2724609375	6147.83984375	15881	9585.173828125	5973.8525390625;;;;;;;;;;;;;;
O15371	EIF3D	Homo sapiens	9143015	9459179	5759812.5	8144295.5	10064702	4244617	6999137.5	6980160.5	6320875	6058766	7545380.5	8775814	11029637	8963979	7750029.5	10027652	9323926	7268737.5;;;;;;;;;;;;;;
O15372	EIF3H	Homo sapiens	5583804.5	5315267	4807507.5	4833484	6430748	3714053.5	4278280.5	4006478.75	4605942.5	3923801.25	3966717.5	5903263.5	6968110.5	5912033.5	5114611	7329331.5	5849940	5134120.5;;;;;;;;;;;;;;
O15379	HDAC3	Homo sapiens	266117.125	284297.8125	156540.796875	268253.375	272775.90625	198041.25	318682.9375	304190.90625	302818.3125	314332.8125	315137.84375	432873.6875	417883.34375	327068.28125	307386.59375	416498.21875	327927.625	282018.34375;;;;;;;;;;;;;;
O15381	NVL	Homo sapiens	306868.4375	312960.8125	271212.71875	288725	331604.3125	255190.53125	234335.625	216217.765625	240010.40625	237235.96875	244874.890625	290419.5625	440206.125	346928.28125	318289.0625	440671.1875	366822.0625	296492.25;;;;;;;;;;;;;;
O15382	BCAT2	Homo sapiens	1833943.75	2003205.125	1425189	1902047.875	2176556.5	1183656	1528623.875	1443288	1425525.875	1323720.75	1561279	1800950.5	1817864.375	1344722	1359664.5	1656484.625	1594267.875	1183694.625;;;;;;;;;;;;;;
O15392	BIRC5	Homo sapiens	31558.40625	48593.44140625	124131.2421875	44740.953125	42083.66796875	54809.0859375	31795.798828125	20602.01171875	25460.8984375	19518.9765625	29178.171875	23548.58203125	22015.09375	29568.70703125	15863.740234375	30505.1640625	NaN	NaN;;;;;;;;;;;;;;
O15394	NCAM2	Homo sapiens	513288.125	540324.4375	414622.125	540482.4375	645245.625	398098.4375	1217029.875	1134343.75	1090122	1184138.625	1299940.625	1472356.875	247739.109375	197409.734375	187345.046875	249241.921875	239082.03125	177396.328125;;;;;;;;;;;;;;
O15397	IPO8	Homo sapiens	464903.1875	509094.3125	392358.9375	475265.96875	527719.3125	418186.0625	384232.53125	322085.25	405220	360125.96875	373660.71875	497951.3125	758341.9375	524207.3125	477700	713593.6875	617972.6875	498629.46875;;;;;;;;;;;;;;
O15400	STX7	Homo sapiens	789812.0625	1063979.375	694715.1875	1011591.625	1095360.25	707997.3125	766269.4375	805375.8125	624937.9375	868441.125	965344.0625	920927.125	1039297.5625	798029.25	722205.8125	972151.4375	910173.6875	611360.9375;;;;;;;;;;;;;;
O15403	SLC16A6	Homo sapiens	85814.984375	87689.359375	77452.90625	100798.25	106433.2578125	67891.2890625	31895.634765625	21396.8359375	21509.017578125	NaN	25573.599609375	47511.5703125	77266.125	48260.609375	37054.59765625	52816.9609375	67499.71875	42055.6484375;;;;;;;;;;;;;;
O15417	TNRC18	Homo sapiens	171285.125	159784.53125	143625.53125	147422.21875	191060.4375	126385.8515625	130490.1015625	134491.703125	150117.296875	145030.296875	141131.59375	167420.671875	190307.9375	133540.84375	133081.046875	185909.6875	146354.421875	127382.765625;;;;;;;;;;;;;;
O15427	SLC16A3	Homo sapiens	319562.90625	304395.6875	278859.28125	292712.78125	356735.6875	273872.53125	46046.2421875	48465.7578125	50442.80859375	42396.92578125	45463.62109375	52546.19140625	252864.40625	161445.8125	202633.046875	201345.46875	203183	170935.609375;;;;;;;;;;;;;;
O15431	SLC31A1	Homo sapiens	169653.3125	210056.28125	98492.9296875	146004.328125	154882.484375	122695.4765625	153454.421875	148313.484375	122264.8984375	113874.0625	162194.96875	146115.8125	149165.375	123958.3359375	190192.734375	115529.609375	136581.125	126347.96875;;;;;;;;;;;;;;
O15438	ABCC3	Homo sapiens	178048.140625	155528.1875	147339.828125	173128.75	199712.6875	116850.75	73996.6015625	74732.6328125	113187.765625	70416.6796875	NaN	92279.0625	125269.7890625	105988.203125	87364.671875	112703.484375	124558.375	112364.828125;;;;;;;;;;;;;;
O15439	ABCC4	Homo sapiens	182099.859375	200917.765625	174763.390625	172225.5625	249234.5625	159119.953125	264412.21875	238961.546875	309399.34375	239896.40625	266982.09375	370387.375	164511.875	117743.8125	105409.015625	163168.515625	142265.859375	107609.5390625;;;;;;;;;;;;;;
O15440	ABCC5	Homo sapiens	535864.375	546979.9375	455728.59375	520008.71875	619711.9375	366796.1875	270009.375	256413.859375	284086.4375	256951.515625	265248.75	349514.25	140482.03125	104658.515625	105579.578125	139395.140625	111864.0234375	99008.1796875;;;;;;;;;;;;;;
O15446	POLR1G	Homo sapiens	2174318.75	2292928.5	1108332.75	1965974.875	2256290.25	1521379.25	1502020.375	1651614.125	1053188.25	1372959.125	1577764.125	1438549.125	1967638.375	1484415.625	1553636.625	1749539	1471704.5	1209904;;;;;;;;;;;;;;
O15460	P4HA2	Homo sapiens	267979.15625	293732.53125	148998.65625	236322.8125	293387.59375	184387.109375	400155.5	394612.09375	425575.03125	362831.65625	437054.71875	545018.5	865396.625	692750.125	586588.5	900716.0625	687963.5625	554479;;;;;;;;;;;;;;
O15484	CAPN5	Homo sapiens	12951.8984375	14816.025390625	NaN	8304.5556640625	27304.48046875	19938.52734375	NaN	NaN	NaN	NaN	NaN	NaN	NaN	NaN	NaN	NaN	NaN	NaN;;;;;;;;;;;;;;
O15498	YKT6	Homo sapiens	3138458	3250446.25	2550729.25	3043701.25	3833830.5	2345243.25	2208752.75	2028844.625	2042046.875	2034940.875	2191559.25	2786536.25	4318598.5	2746811.5	2551133	4131625.5	3228648	2303556.5;;;;;;;;;;;;;;
O15504	NUP42	Homo sapiens	194616.171875	212749.515625	179098.296875	194928.59375	226387.5625	195622.65625	79670.234375	68690.3671875	99537.484375	74631.8984375	79240.75	100742.546875	106417.9140625	75368.3125	75511.140625	118979.7734375	81710.6953125	74876.0859375;;;;;;;;;;;;;;
O15511	ARPC5	Homo sapiens	2412440.75	2982542	3518252.75	2871046.25	3218214.75	2049286.25	2048966.125	2251380.75	1719331.375	2290400.25	2149054.75	2338938.25	3039640	2354558.75	2118348.75	2740338.75	2574502.75	1946937.75;;;;;;;;;;;;;;
O15514	POLR2D	Homo sapiens	45312.62890625	55069.7578125	67691.9453125	45994.32421875	64126.4609375	51424.33984375	37509	28626.62890625	88699.3515625	42990.453125	30920.16015625	61040.99609375	74494.5078125	56909.05859375	31348.779296875	75269.671875	74577.8828125	53896.2578125;;;;;;;;;;;;;;
O15516	CLOCK	Homo sapiens	1638986.125	403914.625	NaN	NaN	NaN	759157	345809.21875	1202648	NaN	600596.9375	NaN	NaN	1159956.75	860106.0625	1082234.375	1214034.125	704541.625	615325.3125;;;;;;;;;;;;;;
O15525	MAFG	Homo sapiens	69317.1953125	86131.09375	30089.033203125	84939.9296875	93646.03125	82137.4296875	48427.8671875	43589.2109375	49617.33984375	42769.7734375	45277.7734375	79145.015625	56908.88671875	29803.181640625	26447.267578125	77323.59375	65727.65625	38065.8984375;;;;;;;;;;;;;;
O15530	PDPK1	Homo sapiens	290007.8125	290019.53125	284359.15625	295587.78125	344995.375	141459.84375	215702.25	216112.65625	268768.65625	199912.890625	209821.46875	273985.40625	290927.9375	240012.203125	239726.40625	300740.15625	260569.25	223361.90625;;;;;;;;;;;;;;
O15533	TAPBP	Homo sapiens	93482.53125	43639.1953125	NaN	82983.75	119425.859375	62265.30859375	850113.75	882273.1875	602580.0625	834102.3125	721483.5625	987020.6875	1265187.125	977880.125	1045796.6875	1114833.625	918191.625	773603.3125;;;;;;;;;;;;;;
O15541	RNF113A	Homo sapiens	412855.40625	509265	187093.671875	514173.28125	504226.5	270463.4375	280948.21875	312911.34375	341344.53125	329895	345128.5625	417422.46875	282505.03125	178109.09375	237527.65625	355774.75	256180.875	204498.40625;;;;;;;;;;;;;;
O15550	KDM6A	Homo sapiens	45557	50754.41015625	63347.91015625	42307.08984375	64885.61328125	42476.87890625	37460.984375	44448.89453125	40387.2890625	34938.953125	36474.8203125	51530.46484375	37531.6640625	39894.87890625	45815.48828125	49327.99609375	39867.85546875	43417.22265625;;;;;;;;;;;;;;
O15551	CLDN3	Homo sapiens	1124719.75	1192895.875	883177.1875	1226978	1279356.625	904657.3125	908267	996644.0625	921226.875	910667.9375	988087.5625	1059956.75	1945524.625	1170929.875	1476396.25	1478144.5	1527122.625	1122908.125;;;;;;;;;;;;;;
O43143	DHX15	Homo sapiens	14027207	14029061	10510618	13322397	16572964	9383510	11177155	10112998	11179296	10615627	10999898	14465240	13381375	10268865	9179646	13136287	10834542	8535638;;;;;;;;;;;;;;
O43148	RNMT	Homo sapiens	1430381.25	1575539.25	1161675.5	1485731.625	1717422.875	1193232.5	1354969.375	1235383.5	1075084.625	1205261.375	1470156.5	1470113.25	1567616.25	1203393.5	1106336.75	1535118.875	1338001.625	932086.8125;;;;;;;;;;;;;;
O43149	ZZEF1	Homo sapiens	464789.0625	485103.59375	381356	428682.625	542595.1875	352606.9375	522791.3125	455306.625	508847.75	464564.25	463143.78125	637291.0625	743333.25	567708.25	536827.8125	682922.25	616168.375	513421.125;;;;;;;;;;;;;;
O43150	ASAP2	Homo sapiens	355786.4375	464155.6875	277873.5625	370174.96875	454611.625	310916.0625	312651.78125	278230.25	327827.90625	294726.40625	332051.90625	422163.71875	547962.25	405073.28125	359625.96875	537735.6875	439109.09375	369223.46875;;;;;;;;;;;;;;
O43156	TTI1	Homo sapiens	754920.875	813538.6875	702459.75	761354.4375	910072.9375	633482.3125	594565.1875	550442.8125	701648.0625	551935.625	578258.8125	799250.25	945799.875	734676.4375	645318.125	867856.25	783662.125	712512.25;;;;;;;;;;;;;;
O43159	RRP8	Homo sapiens	837056.25	849343.9375	686616.1875	769832.1875	916099.5	680229.125	690517.5	691103.125	693835.8125	704532.3125	751077.375	859847.0625	946980.625	784206.8125	737927.375	897514.1875	807893.25	702426.25;;;;;;;;;;;;;;
O43164	PJA2	Homo sapiens	NaN	NaN	NaN	NaN	NaN	NaN	618.7080078125	1172.148193359375	NaN	1356.80419921875	978.7564697265625	NaN	1513.8291015625	1445.204345703125	920.7493286132812	1505.985107421875	1034.5863037109375	1247.124267578125;;;;;;;;;;;;;;
O43166	SIPA1L1	Homo sapiens	362761.59375	402486.15625	328723.90625	366597.65625	433264.4375	285506.3125	170512.09375	169510.46875	166991.34375	154833.421875	156637.28125	207341.28125	132519.03125	115492.28125	103407.96875	149508.109375	130923.1171875	97932.1171875;;;;;;;;;;;;;;
O43169	CYB5B	Homo sapiens	799664.625	624037.9375	885116.1875	621905.9375	850495.3125	599045.4375	515397.9375	488070.25	1503786.25	479320.46875	479150.125	1140628.625	801388.5625	573896.625	327103.8125	967159.3125	730208	491082.84375;;;;;;;;;;;;;;
O43172	PRPF4	Homo sapiens	2728606.5	2717487.25	2142116.5	2446746.25	3025131.5	1793767	2468944.25	2157156	2342665.25	2217623	2541361.5	3066119	2848910.5	2079464.25	1910828.375	2777227.75	2175651.5	1803938.125;;;;;;;;;;;;;;
O43175	PHGDH	Homo sapiens	37412320	39543192	30061114	34882716	41484448	28172264	18397958	16812502	16222917	17906344	18867066	23862550	31419150	23125056	20229618	31278472	24057632	19282262;;;;;;;;;;;;;;
O43181	NDUFS4	Homo sapiens	454513.59375	605726.5625	443506.65625	573716	601902.3125	378939.09375	773519.875	782112.6875	620137.125	827124.25	814716.3125	811740.5	1190999.5	724509.625	773807.625	919177.75	993106.5625	681591.6875;;;;;;;;;;;;;;
O43189	PHF1	Homo sapiens	90081.390625	92807.2109375	93995.28125	96257.125	106866.734375	47467.3359375	82023.2578125	82577.9375	85899.890625	75608.09375	57628.18359375	118627.21875	103317.515625	37661.11328125	51007.234375	57323.05078125	46295.64453125	33927.19921875;;;;;;;;;;;;;;
O43237	DYNC1LI2	Homo sapiens	2372220	2563414	1863265.5	2334861.75	2868294.25	1802409	2495985	2355429.25	2703902.5	2475115.5	2471867.25	3365976.5	2825009.75	2219261.75	1908329.375	2791185.5	2310694.25	1977267.875;;;;;;;;;;;;;;
O43242	PSMD3	Homo sapiens	6345503	6237574.5	5289205	5780823	7561714.5	4636777.5	4147542.5	3878314.25	4323827	4065235.25	4108730.75	5622045.5	6062877	4480035	4218191.5	5796437.5	4784823	3977745.75;;;;;;;;;;;;;;
O43248	HOXC11	Homo sapiens	NaN	NaN	NaN	NaN	NaN	NaN	58990.46875	94399.84375	132860.65625	87173.1015625	81578.9140625	131884.125	NaN	NaN	NaN	NaN	NaN	NaN;;;;;;;;;;;;;;
O43251	RBFOX2	Homo sapiens	NaN	30625.314453125	NaN	NaN	45039.78515625	14854.703125	NaN	19363.578125	NaN	NaN	NaN	NaN	54606.9375	23806.876953125	17923.591796875	33316.65234375	23888.546875	21214.359375;;;;;;;;;;;;;;
O43252	PAPSS1	Homo sapiens	2800170.75	2898754.25	2125558.5	2523875.5	3364340.75	1960727.875	1886819.875	1874548.625	1940886.875	1849268	2017250.625	2680429.75	3736338.25	2910387.75	2709425.25	3689956.25	3226429.25	2516048;;;;;;;;;;;;;;
O43255	SIAH2	Homo sapiens	239544.609375	44853.3828125	NaN	49681.85546875	343915.65625	42699.046875	62552.20703125	46024.625	NaN	33160.875	70851.2421875	NaN	340229.28125	170307.484375	291590.21875	311775.75	260071.171875	174469.125;;;;;;;;;;;;;;
O43264	ZW10	Homo sapiens	1791748.625	1935271.625	1290113.875	1698477	2034861.625	1290113.375	1401821.625	1252320.75	1411038.5	1309230.25	1390883.25	1840939.875	2140495	1460101.625	1366723.125	1958093.25	1686325.125	1369269.875;;;;;;;;;;;;;;
O43272	PRODH	Homo sapiens	NaN	NaN	NaN	NaN	NaN	NaN	2086.597412109375	4866.24169921875	4858.88916015625	4479.66552734375	NaN	7787.74365234375	NaN	NaN	NaN	NaN	NaN	NaN;;;;;;;;;;;;;;
O43278	SPINT1	Homo sapiens	1276173.625	1445570.25	779336	1215251.25	1444743.875	957407.1875	1311717.375	1331072.5	915901.75	1183357	1343176.375	1616414.375	1052054.125	863716.5625	937415.375	1012167.5	909308	700347.8125;;;;;;;;;;;;;;
O43286	B4GALT5	Homo sapiens	NaN	NaN	NaN	NaN	7940.822265625	NaN	13338.6513671875	12827.4814453125	13960.6533203125	NaN	13098.4169921875	15986.142578125	NaN	12967.2685546875	15134.603515625	7359.630859375	14877.2265625	11494.6796875;;;;;;;;;;;;;;
O43290	SART1	Homo sapiens	1017682.125	1181638	861220.375	1048107.5625	1224699	900620.25	1050706	1025791.375	936808.125	1071408.875	1107826.125	1267939.125	1291299.375	979305.75	975589.6875	1282058.25	1054954.625	851296.8125;;;;;;;;;;;;;;
O43291	SPINT2	Homo sapiens	2089092.875	2606611	1870424	2546114.5	2577893	1595859	1627671.25	1750196.875	1314328.625	1913942.5	1972771.625	1903958.875	2639729.25	1953575.75	2120857.5	2489540.25	2331341.5	1805943.625;;;;;;;;;;;;;;
O43292	GPAA1	Homo sapiens	929936.25	894667.625	748530.375	903703.9375	1077897.625	660097.8125	676778.75	628502.125	685611.125	630483	640545.125	1022169.6875	1139093.375	725677.875	741923.875	1009611.9375	868271.3125	664061.125;;;;;;;;;;;;;;
O43293	DAPK3	Homo sapiens	9964.859375	12361.833984375	NaN	12766.685546875	14322.6201171875	9103.0615234375	17082.359375	8441.67578125	NaN	9952.90625	14437.98828125	9834.27734375	8405.6220703125	NaN	NaN	9543.3720703125	NaN	NaN;;;;;;;;;;;;;;
O43294	TGFB1I1	Homo sapiens	157073.375	75214.5	257107.65625	64441.28515625	246029.671875	39582.796875	NaN	NaN	NaN	NaN	NaN	NaN	NaN	NaN	NaN	NaN	NaN	NaN;;;;;;;;;;;;;;
O43299	AP5Z1	Homo sapiens	248216.484375	265288.6875	248576.03125	243520.75	277380.65625	199751.15625	224166.875	190400.75	243225.359375	213061.15625	198390.046875	282195.96875	393074.46875	262020.1875	226469.71875	359840.65625	306792.03125	242381.25;;;;;;;;;;;;;;
O43301	HSPA12A	Homo sapiens	87152.8125	101364.078125	37962.76953125	78247.1328125	102867.9765625	52487.90625	30533.5859375	22567.8828125	60180.9375	30103.921875	32121.748046875	54898.765625	203730.03125	155704.140625	138125.203125	151605.484375	171276.015625	159698.03125;;;;;;;;;;;;;;
O43303	CCP110	Homo sapiens	41545.27734375	40267.390625	33219.89453125	36096.75	44281.20703125	25426.4375	37442.703125	37143.578125	48165.9140625	36080.82421875	32969.96484375	55022.81640625	61627.06640625	53604.71875	44094.5859375	67587.6328125	59709.5234375	46990.22265625;;;;;;;;;;;;;;
O43307;Q96N96;Q9NR80	ARHGEF9;SPATA13;ARHGEF4	Homo sapiens	16932.814453125	NaN	NaN	NaN	31113.57421875	21928.56640625	NaN	NaN	NaN	9523.560546875	NaN	15663.681640625	NaN	NaN	NaN	NaN	NaN	NaN;;;;;;;;;;
O43310	CTIF	Homo sapiens	90939.9921875	95142.984375	117014.71875	87457.3515625	110673.8515625	50288.7421875	85750.90625	108217.515625	104089.0234375	93219.9453125	87869.4921875	129513.0625	258743.3125	179576.375	192450.09375	217751.859375	206500.171875	190339.625;;;;;;;;;;;;;;
O43314	PPIP5K2	Homo sapiens	503268.90625	561462.75	460647.03125	497617.15625	603875.25	432721.5625	459758.9375	486670.34375	521238.8125	430395.8125	445954	619998.8125	797761.1875	660865.875	574200.625	839508.5625	722273.875	567119.9375;;;;;;;;;;;;;;
O43318	MAP3K7	Homo sapiens	254106.6875	271134.03125	254444.875	255779.46875	319104.40625	228158.125	205052.796875	204790.421875	223316.0625	201349.1875	210257.890625	246520	265124.5	186678.703125	201736.140625	273804.53125	198082.6875	164670.8125;;;;;;;;;;;;;;
O43324	EEF1E1	Homo sapiens	5051738	6097839.5	5026839	5576322.5	6218879.5	4920323	4605031	4622600	5130329.5	4341431.5	4659842.5	5619183	7162445	4912782.5	5558400.5	5029758.5	5657801.5	4870797;;;;;;;;;;;;;;
O43347	MSI1	Homo sapiens	44642.39453125	NaN	NaN	37770.48828125	NaN	NaN	NaN	NaN	NaN	NaN	NaN	NaN	NaN	NaN	NaN	NaN	NaN	NaN;;;;;;;;;;;;;;
O43353	RIPK2	Homo sapiens	261717.671875	265802.28125	432636.15625	218522.046875	258512.71875	166929.53125	244611.296875	227456.09375	264562.5625	188273.203125	239806.296875	351902.65625	155569.796875	154015.609375	130355.578125	175339.296875	158140.4375	138852.640625;;;;;;;;;;;;;;
O43379	WDR62	Homo sapiens	11778.3466796875	7821.69775390625	NaN	11750.400390625	9040.0224609375	NaN	3111.941650390625	NaN	7807.29833984375	NaN	NaN	14511.1328125	16694.3515625	12751.96484375	NaN	25434.341796875	11637.62109375	10253.2841796875;;;;;;;;;;;;;;
O43390	HNRNPR	Homo sapiens	1913996.75	2406573.5	1448787.5	1975627.375	2471613.25	1663161.125	2376791	1931354.375	1997416.125	1990300	2276020.25	2673542	3271251.75	2481360	2272566	4224737	3193382	2057213.5;;;;;;;;;;;;;;
O43395	PRPF3	Homo sapiens	3048003	3353996.75	2592901.5	2992478	3686326.75	2400536.5	2335943.75	2274637.25	2322309.75	2393502.75	2559671.75	3148292.25	3060226.75	2240735.5	2067915.75	3044558.75	2376421.75	1895320.5;;;;;;;;;;;;;;
O43396	TXNL1	Homo sapiens	5596923.5	5825942.5	4194075	5526844.5	6885852	4424084	7588758	7736667.5	7158025	8193939	7811846	9466888	9703774	7115696	6413713	9586087	8015231.5	5676325;;;;;;;;;;;;;;
O43399	TPD52L2	Homo sapiens	7935996	9124360	8313684.5	8826947	9802166	7072282.5	8988098	8317813	8302374.5	8694261	9559747	10767875	9757398	6595958	5709811	9473195	7684884	5847198.5;;;;;;;;;;;;;;
O43402	EMC8	Homo sapiens	1306691.875	1433084	1166578.625	1258587.625	1492503.125	990167.6875	1239137.125	1275967.375	1166601.875	1129919.5	1176729.5	1379421.375	1566208.125	1141477.375	1184790.625	1404323	1223903.25	1045158.1875;;;;;;;;;;;;;;
O43414	ERI3	Homo sapiens	1009971.8125	1232188.125	1020693.125	921327.5	1160624.125	609968.1875	774453.0625	798908.5	698806.8125	776727.125	814330.5	1030414.75	1064795.25	824536.5625	854293.6875	1004623.8125	836839.5625	776624.125;;;;;;;;;;;;;;
O43422	THAP12	Homo sapiens	123177.421875	145356.03125	168391.609375	113453.7578125	152020.953125	124114.6796875	131433.046875	164927.4375	175696.625	142818.71875	160900.578125	217677.234375	224435.40625	194335.84375	174834.890625	224185.453125	205946.140625	180942.21875;;;;;;;;;;;;;;
O43426	SYNJ1	Homo sapiens	210093	206584.53125	188005.890625	205833.03125	243974.65625	182456.28125	149458	125609.015625	191759.5625	143060.65625	140025.0625	218591.3125	236506.203125	182978.859375	173970.03125	238612.234375	197222.671875	169688.296875;;;;;;;;;;;;;;
O43427	FIBP	Homo sapiens	226997.015625	236950.34375	188665.1875	221070.890625	281688.3125	168907.71875	162819.4375	141308.71875	193136.859375	141435.78125	160565.671875	235809.09375	318603.40625	232094.03125	207946.4375	347064.5	287666.28125	207205.921875;;;;;;;;;;;;;;
O43432	EIF4G3	Homo sapiens	459410.53125	503013.5	354959.03125	464319.40625	543242.25	355003.3125	351868.875	326420.3125	395615.375	384774.75	366678.03125	484665.625	516348.1875	386913.09375	311569.375	487327.0625	400460.9375	349547.25;;;;;;;;;;;;;;
O43447	PPIH	Homo sapiens	3847361.25	4167497	4043739	3918693	4920746.5	3671378.75	3132795.75	3133144.5	3550948.5	3483974.25	3688599.5	4293524.5	5481041.5	4125170.75	3753828	5201050.5	4843283	3550815.75;;;;;;;;;;;;;;
O43464	HTRA2	Homo sapiens	845269.5	885023.8125	810980.3125	838728.5625	1010782.75	728648.75	1331515	1157041.125	1387634.875	1311574.375	1269629.25	1823550.75	2139492.25	1710034.5	1430645.5	2040942.5	1844069.25	1347887.875;;;;;;;;;;;;;;
O43482	OIP5	Homo sapiens	119922.109375	133175.578125	137983.0625	110848	145096.1875	62834.66015625	119901.1875	108443.734375	115610.84375	112896.1640625	116362.71875	153484.984375	211888.078125	158478.75	144351.296875	206505.34375	167175.65625	115030.0859375;;;;;;;;;;;;;;
O43488	AKR7A2	Homo sapiens	935013.75	890273.5	458992	883787.625	1099286.125	518337.71875	624696.125	562697.8125	569610.5625	573607.875	631484.375	831200.75	1164243.625	862165.5	816331.75	1142457.875	924824.1875	646306.5625;;;;;;;;;;;;;;
O43491	EPB41L2	Homo sapiens	857162.625	945066.875	641430.4375	880220.3125	1052493.875	714776.875	129162.7265625	150743.984375	170958.765625	148626.859375	146744.71875	200520.15625	342138.25	242138.9375	245926.71875	299503.34375	293837.84375	259711;;;;;;;;;;;;;;
O43493	TGOLN2	Homo sapiens	246226.640625	336705.28125	233895.875	269579.34375	307556.40625	255350.671875	278247.46875	335300.71875	260107.671875	369116.0625	310027.34375	357028.15625	518122.5625	415069.03125	394769.34375	425941.4375	471797.625	403287.65625;;;;;;;;;;;;;;
O43502	RAD51C	Homo sapiens	848197.8125	911921.375	690677.5625	841902.4375	1012917.25	700140.75	745012.25	750897.375	767949.3125	738423.375	792531.5	1014910.0625	1171304.125	972951.875	823869.75	1124673	987100.9375	821639.375;;;;;;;;;;;;;;
O43504	LAMTOR5	Homo sapiens	88768.078125	66940.6796875	181099.265625	64664.3515625	109414.3203125	NaN	45714.34765625	NaN	84925.546875	NaN	34234.0625	84248.3125	99913.0078125	66707.1171875	39044.296875	98832.6640625	104575.1484375	45099.46484375;;;;;;;;;;;;;;
O43505	B4GAT1	Homo sapiens	754265.1875	788510.5625	615334.5	735044.6875	853472.1875	551912.1875	835702.25	781634.25	890941.0625	778548.3125	841848.9375	1176448	1260353	889955.375	864198.5	1203969.875	1094419	775123.5625;;;;;;;;;;;;;;
O43520	ATP8B1	Homo sapiens	89165.6484375	94521.484375	68798.296875	83719.6328125	97309.8671875	70873.609375	153604.21875	159148.9375	187040.0625	173590.96875	159708.625	206997.171875	164684.421875	137032.515625	112123.8203125	134622.171875	153409.40625	148566.5625;;;;;;;;;;;;;;
O43521	BCL2L11	Homo sapiens	NaN	53005.7265625	NaN	NaN	69266.7421875	NaN	NaN	NaN	63454.28515625	58300.08984375	NaN	64228.7734375	192601.90625	140985.890625	121528.5390625	182723.890625	152569.84375	122920.84375;;;;;;;;;;;;;;
O43524	FOXO3	Homo sapiens	77300.7109375	116336.7265625	72885.03125	93871.4765625	124571.3671875	65137.5546875	43929.1953125	56434.92578125	42741.80859375	48310.1015625	50081.00390625	52872.3828125	67468.84375	53743.03515625	52931.40625	56518.3515625	60294.46484375	46165.484375;;;;;;;;;;;;;;
O43542	XRCC3	Homo sapiens	379980.4375	385881.84375	221145	354201.9375	461180.90625	209187.15625	294276.96875	268356.6875	355935.65625	334394.1875	309541.90625	473265.3125	402628.03125	313375.375	264203.5625	403033.1875	350659	305114.09375;;;;;;;;;;;;;;
O43567	RNF13	Homo sapiens	375421.8125	436618.90625	NaN	410525.8125	402454.59375	260334.125	291417.40625	243680.1875	308731.65625	312615.0625	301766.65625	345253.09375	669582.9375	408330.5625	356613.21875	611168.625	570338	347528.8125;;;;;;;;;;;;;;
O43570	CA12	Homo sapiens	384659.625	395627.625	351694.5	378795.15625	424387.59375	227161.59375	52078.76171875	32408.86328125	51220.296875	37655.47265625	40792.02734375	47749.828125	1719460.125	1142088	1068573.125	1593913.875	1409938.875	1016090.5;;;;;;;;;;;;;;
O43572	AKAP10	Homo sapiens	171855.5	189504.3125	146545.078125	160048.34375	205655.484375	130377.71875	190877.734375	155246.375	188821.46875	170303.578125	168601.4375	225643.203125	217998.03125	175813.421875	144112.203125	222058.046875	191539.8125	146907.34375;;;;;;;;;;;;;;
O43581	SYT7	Homo sapiens	274365.65625	224413.671875	225180.28125	238972.671875	192766.515625	154903.125	170191.625	170000.6875	144668.15625	124406.6484375	143167.359375	205370.15625	147655.28125	130541.6015625	146504.015625	148500.671875	123272.140625	130789.5859375;;;;;;;;;;;;;;
O43583	DENR	Homo sapiens	4074877.5	5398452.5	2964854.75	4542456.5	5098698.5	3165217	3938606.5	4133238.5	2656119.75	4021770.75	4317977.5	4259806	3748676	2804175.5	3228691.25	3586310.25	3082099.5	2528609.25;;;;;;;;;;;;;;
O43592	XPOT	Homo sapiens	5124443	5923954	3772982	5012566.5	6059582.5	3616251.25	3499845.75	3216380.25	3530145.25	3086261.75	3554959.25	4541836.5	4654482.5	3095956.25	3130063	3879871.5	3659365.75	2888213;;;;;;;;;;;;;;
O43598	DNPH1	Homo sapiens	2251172.75	2627901.75	1879261.5	2360307.5	2697959.5	1630523.5	1723789.125	1625587.375	1547863.75	2402571.75	1934765.375	2290373.75	4095443.25	3082442.5	2403902.75	4043588.75	3114825.75	2680289.5;;;;;;;;;;;;;;
O43615	TIMM44	Homo sapiens	3208564.5	3416066.75	3448830	3151355	4013107.25	2541717.25	2625915.75	2212119.25	2628900	2543389	2590258	3510105	4134744.75	3003844.5	2536146.75	4046395	3150340	2457041.5;;;;;;;;;;;;;;
O43617	TRAPPC3	Homo sapiens	1697048.125	1989478	1866389.875	1509894.375	2062061.75	1191602.625	922191.25	771524.75	1304157.75	905589.5625	901748.375	1488192.375	2069463	1233648.875	945801.5625	1952567.5	1402276	1032416.875;;;;;;;;;;;;;;
O43633	CHMP2A	Homo sapiens	1404272.375	1300276	1114020.75	1258030.25	1544686	893094	725493.5	598094.375	595700.875	601618	677910.5	770377.8125	2051498.25	1353138.5	1246191.125	1947537.875	1577462.375	1056108.125;;;;;;;;;;;;;;
O43639	NCK2	Homo sapiens	249724.65625	299651.90625	235426.984375	247283.890625	311283.1875	281115.15625	233501.4375	202424.359375	290519	257601.34375	254127.515625	288649.78125	256731.265625	241642.765625	194401.640625	233292.953125	267822.625	210070.21875;;;;;;;;;;;;;;
O43657	TSPAN6	Homo sapiens	175866.875	236024.90625	90366.359375	210168.6875	223105.015625	162599.703125	139912.125	144795.71875	97193.296875	138826.640625	165847.796875	163275	232945.34375	190216.453125	272249	189932.046875	246017.21875	199707.4375;;;;;;;;;;;;;;
O43660	PLRG1	Homo sapiens	442486.34375	476505	389110.90625	428888.625	523183.0625	295448.5625	402355.28125	403150.90625	416183.375	362768.125	415163.9375	502979.3125	613859.25	449643.90625	418526.21875	555820.3125	494990.34375	383953.0625;;;;;;;;;;;;;;
O43663	PRC1	Homo sapiens	567965.75	588820.9375	485840.625	568390.125	671135.0625	384676.46875	508867.84375	483789.3125	479695.625	513246.71875	508343.5625	603344.4375	623835.125	434018.09375	405491.25	588994.9375	504890.0625	375707.84375;;;;;;;;;;;;;;
O43665	RGS10	Homo sapiens	78267.7109375	110604.1015625	98051.28125	100182.2578125	125084.2734375	66380.5078125	70234.359375	85675.4140625	77304.515625	79749.3203125	91642.5625	94367.703125	188484.3125	121382.7578125	122298.609375	181754.953125	156583.359375	122930.2734375;;;;;;;;;;;;;;
O43670	ZNF207	Homo sapiens	948038	933657	831902.875	791710.5	1015564.25	587992.3125	791220.125	611477.875	762664.8125	681399.6875	767879.4375	1076511.25	1099726.875	804816.625	666168.1875	1195406.75	767318.0625	649755.5625;;;;;;;;;;;;;;
O43674	NDUFB5	Homo sapiens	1061527.5	1074608.25	1489910.625	1025080.625	1279367.25	664292.25	972713.25	1011131.4375	1133620.125	960249.5	1080161.875	1400162.75	1288243.125	1117443.25	1014597.6875	1195939.875	1167641.375	1038124.75;;;;;;;;;;;;;;
O43676	NDUFB3	Homo sapiens	2151844.25	2867516.75	1186651.625	2682055.75	3260626.75	2227471.25	2215467.5	2206312.75	2328642.75	2236697.75	2471558.5	2841472	2890425.25	1635957.625	1780788.125	2820283	2422201.25	1633302.875;;;;;;;;;;;;;;
O43678	NDUFA2	Homo sapiens	1004045.125	1177954	910324.4375	1162275.25	1176314	884183.375	1719453.625	1474332.75	1515501	1858655.875	2026913.875	2192386.25	2428975	1777956.375	1502897.75	2409403.5	1888103.25	1329197.625;;;;;;;;;;;;;;
O43681	GET3	Homo sapiens	7787735	8445614	4668029.5	7669335	9303927	6017160.5	5169149	4419067	5064664	4813683	5174541.5	6688264	10352577	7457794	6424909	9999987	8234071	6263803.5;;;;;;;;;;;;;;
O43683	BUB1	Homo sapiens	53841.81640625	41938.21484375	47604.16796875	52591.03515625	60239.54296875	35653.5390625	39308.68359375	46223.37109375	31100.61328125	50105.36328125	44402.015625	57728.22265625	79716.734375	64385.1953125	67602.03125	78026.703125	60173.640625	46471.91796875;;;;;;;;;;;;;;
O43684	BUB3	Homo sapiens	8151086.5	8437219	6726672.5	7980841.5	10127209	5992057	6390233	6708944	5909041	5961505.5	6467124	8002951	9490797	6628926	6452518.5	8816169	7319178	5445646.5;;;;;;;;;;;;;;
O43688	PLPP2	Homo sapiens	140095.90625	151217.5	97898.4296875	131687.453125	166687.28125	90629.15625	83793.6875	115129.609375	76176.9765625	96625.75	107421.8515625	95224.1484375	54317.62890625	44473.81640625	47686.44140625	29552.216796875	27424.025390625	34691.50390625;;;;;;;;;;;;;;
O43707	ACTN4	Homo sapiens	10465288	9585731	9451948	9171615	11052615	7957965.5	7821674.5	6584435	9313105	7472590.5	7326291	10183951	13134691	9254707	6869506	13142504	9083072	6995267;;;;;;;;;;;;;;
O43708	GSTZ1	Homo sapiens	1554878	1617288.75	1115563.375	1375901.625	1813046.625	982301.4375	1015885.5625	896809.5	942039.0625	932710.25	925385	1299551.25	1565284.125	1249508.125	991615.875	1501321.875	1207280.875	997432.4375;;;;;;;;;;;;;;
O43709	BUD23	Homo sapiens	287397	318444.46875	222377.1875	290234.71875	334490.4375	236394.703125	349554.65625	334254.03125	341897.25	349351.4375	334438.71875	398351.375	481134.9375	388281.96875	369029.34375	504264.34375	414216.9375	338884.78125;;;;;;;;;;;;;;
O43719	HTATSF1	Homo sapiens	1958422.75	2163936.5	2095344.25	1863940.375	2416249.75	1716338.375	1829387.875	1865940.25	1883228.875	1912101.5	1972776.25	2447185.25	1728869.375	1311831.75	1238659.375	1568000.75	1351497.125	1179531.375;;;;;;;;;;;;;;
O43731	KDELR3	Homo sapiens	97528.078125	37088.3359375	NaN	94572.625	137566	51601.890625	35423.69140625	39342.765625	41639.33203125	40107.45703125	31070.0859375	51355.9296875	243722.890625	145344.140625	113695.1484375	158729.75	171635.0625	136039.46875;;;;;;;;;;;;;;
O43734	TRAF3IP2	Homo sapiens	38381.83984375	26196.451171875	34257.15625	31527.357421875	45309.96484375	32628.923828125	25024.53515625	21578.93359375	NaN	21364.212890625	13822.544921875	18169.5390625	45962.80078125	39154.15625	30435.0078125	36420.2421875	28310.623046875	27375.43359375;;;;;;;;;;;;;;
O43741	PRKAB2	Homo sapiens	160494.609375	196439	195565.46875	166356.28125	203413.9375	119523.578125	94602.5859375	108416.5546875	99006.1171875	82969.25	95683.4765625	118407.0859375	127582.2421875	75686.1171875	73869.109375	137970.34375	101602.6015625	70558.1171875;;;;;;;;;;;;;;
O43747	AP1G1	Homo sapiens	5486644	6020081.5	5343230	5344270	6653699	3763333.25	4568536	4496587.5	4725358	4367872.5	4649555	6184715	7337444.5	5311213.5	5185202	6127009	5899315.5	5063775;;;;;;;;;;;;;;
O43752	STX6	Homo sapiens	283351.84375	368479.875	366438.875	353638.1875	377532.1875	201085.28125	332293.15625	318379.375	348160.6875	399063.03125	388044.4375	449379.25	527094.4375	359408.96875	321601.78125	493357	429144.28125	325781.6875;;;;;;;;;;;;;;
O43759	SYNGR1	Homo sapiens	302414.59375	131029.953125	NaN	329848.5	384784.84375	273178.46875	416520.75	469095.4375	437846.4375	480920.125	432085.125	508072.15625	203160.9375	146232.8125	96896.921875	167863.671875	124345.828125	NaN;;;;;;;;;;;;;;
O43760	SYNGR2	Homo sapiens	6691164.5	7305911	6710867	7437955	7932610	6001303.5	6384739	6659714	6398415	7573637.5	7005209.5	8501690	8375035.5	5101997	5298294.5	7114639.5	6229192.5	4137781.5;;;;;;;;;;;;;;
O43761	SYNGR3	Homo sapiens	34095.7734375	38216.3515625	39732.26171875	34125.09375	51157.00390625	30421.04296875	12819.4599609375	15555	14603.2578125	14278.7529296875	14850.6298828125	16518.0859375	48883.40234375	34289.78125	33724.0234375	43215.19921875	37960.96484375	27770.1875;;;;;;;;;;;;;;
O43765	SGTA	Homo sapiens	1086231.625	871546.3125	959799.5	695965.875	1098148.375	716797.0625	542571.5625	342841.4375	866844.3125	350262.8125	338840.375	1008804.1875	1105706.625	803566.4375	516424.6875	1115543.875	786236.125	634662.625;;;;;;;;;;;;;;
O43768	ENSA	Homo sapiens	6832199.5	10071305	5863947.5	9402667	10845719	7388360	7724787	9517588	3890221.75	9043654	9251145	7944153	7946649.5	6199032.5	7047603	7071104	7122380.5	4357866;;;;;;;;;;;;;;
O43772	SLC25A20	Homo sapiens	1280340.125	1280108.625	1197991.125	1169389.5	1472086.125	906878.1875	867195.875	810871.25	944054.0625	856919.8125	895434.375	1058879.25	953905.1875	730715.75	658852.5625	828589.1875	813958.25	634503.375;;;;;;;;;;;;;;
O43776	NARS1	Homo sapiens	12021760	12661131	9205429	11615771	14261108	9491534	13451756	12839544	13538737	12709709	13421201	18380640	18853904	14552503	13093864	17583904	15844119	12836327;;;;;;;;;;;;;;
O43790;Q14533	KRT86;KRT81	Homo sapiens	3133.4267578125	NaN	NaN	NaN	NaN	NaN	NaN	NaN	NaN	NaN	NaN	NaN	NaN	15727.5791015625	18453.37890625	NaN	NaN	NaN;;;;;;;;;;;;
O43791	SPOP	Homo sapiens	NaN	38060.06640625	NaN	NaN	NaN	NaN	10336.302734375	6619.36279296875	56460.76171875	97152.765625	61765.23046875	77192.953125	NaN	73939.9453125	27719.87890625	NaN	NaN	29298.548828125;;;;;;;;;;;;;;
O43795	MYO1B	Homo sapiens	4907052	4981966.5	3627947.75	4565766.5	5543007.5	3484175.75	3189149	2950370	3053348.5	2873925.75	3284053.5	4302581.5	1259813.375	941857.4375	910975.1875	1174470.25	1044206.25	817548.8125;;;;;;;;;;;;;;
O43805	SSNA1	Homo sapiens	44563.3984375	51273.00390625	NaN	47953.9453125	62924.52734375	41556.14453125	35779.85546875	38129.79296875	18954.248046875	38360.625	42083.33203125	49965.03125	69144.4609375	55096.96484375	32958.7265625	50084.65234375	60847.61328125	84868.0703125;;;;;;;;;;;;;;
O43808	SLC25A17	Homo sapiens	194718.953125	216371.65625	218269.40625	207483.09375	257655.46875	200515.6875	205353.125	191494.359375	265148.25	190232.078125	209415.296875	301575.03125	239343.734375	133966.234375	181058.75	170774.078125	203241.890625	156280.375;;;;;;;;;;;;;;
O43809	NUDT21	Homo sapiens	7094398	6671942.5	6189957	6295546	7782935	4721569	6189442	5723914	6141977.5	6037780.5	5695591.5	8303570.5	9112535	6174922.5	5597539	8473471	6833719.5	5437089.5;;;;;;;;;;;;;;
O43813	LANCL1	Homo sapiens	2513881	2829297.25	1643177.625	2330370	2938340.5	1638597.875	2902878.75	2782978.25	2028727.75	2655361.5	2912828.25	3308073.25	2706523.25	2204430.75	2310464.25	2502648.75	2282190.75	1774958.875;;;;;;;;;;;;;;
O43815	STRN	Homo sapiens	680145.25	677208.9375	501669.84375	650425.625	762014.0625	491892.5625	396884.625	364571.71875	430023.71875	413610.3125	417258.6875	561893.1875	900807.5	689688.25	566167.5625	921043.1875	733270.5625	559538;;;;;;;;;;;;;;
O43818	RRP9	Homo sapiens	1235634	1324800	1166039.125	1202285.625	1573679.75	1076731	695898.75	726688.875	661074.1875	621757.5	679809.5	879877	1077061.125	810215.5625	866131.25	958896.8125	851197.375	739155.8125;;;;;;;;;;;;;;
O43819	SCO2	Homo sapiens	502642.46875	533509.25	514588.9375	481740.3125	658926.5625	426509.5625	453095.6875	439913.125	437842.46875	409989.5	452383.28125	568520.375	680931	442549.96875	485010.1875	639552.5625	512796.59375	341268.9375;;;;;;;;;;;;;;
O43822	CFAP410	Homo sapiens	34279.33984375	31915.40625	11759.3212890625	27866.75	45497.1953125	NaN	23701.29296875	29274.59375	34881.08984375	24004.576171875	24918.548828125	34438.0625	61607.921875	48719.39453125	36153.46484375	59123.85546875	43579.546875	42021.90625;;;;;;;;;;;;;;
O43823	AKAP8	Homo sapiens	160770.140625	199059.0625	178238.21875	191188.5	210390.171875	165055.171875	174898.328125	175845.875	185116.078125	213590	217927.28125	245061.203125	239539.96875	153809.921875	161408.65625	220535.53125	175814.9375	149002.125;;;;;;;;;;;;;;
O43824	GTPBP6	Homo sapiens	443481.125	457693.46875	392216.40625	452386.09375	514211.03125	334297.375	374682.8125	348879.65625	386293.40625	380399.78125	396486.25	474942.3125	630778	452470.78125	427376.6875	573150.4375	526572.1875	392588.46875;;;;;;;;;;;;;;
O43826	SLC37A4	Homo sapiens	672521.125	585568.4375	776700.9375	605295.5	834180.6875	430834.125	405310.875	517397.25	381335.28125	435173.75	390694.90625	419653.65625	695890.625	466569.875	679204	569978.25	572365.625	448116.1875;;;;;;;;;;;;;;
O43837	IDH3B	Homo sapiens	2126534	2274935.75	2007758.125	2056803.75	2639999.75	1537185.75	1875514.875	1660603.375	2054627	1740184	1816505.875	2668688	2481424	1756362.875	1637491.75	2413916.25	2063560.625	1554695.25;;;;;;;;;;;;;;
O43847	NRDC	Homo sapiens	5793558	6178539	4803711	5726041.5	6965327	4589677.5	3126569	3092812.25	3369079	3057972	3242324.25	4181294	4569523.5	3216985.25	3227199.25	3992369.75	3794386.5	3010548.25;;;;;;;;;;;;;;
O43852	CALU	Homo sapiens	3039039	3530915.75	3042149.75	3660726.75	4140451.75	2523893.25	3451733.75	3311252.5	2995191.75	3793205	3827649.75	4416316	4780971.5	3045291.25	2928206.75	4422804	3903369	2774627.75;;;;;;;;;;;;;;
O43865	AHCYL1	Homo sapiens	1241200.75	1371209.5	1695530.625	1183557.5	1395262.625	636468.125	1328421.125	1139314.5	1342246.25	1259926.125	1429548	1706904.375	2529569	1892425	1659061.5	2821762.75	2131649.75	1785387.5;;;;;;;;;;;;;;
O43896	KIF1C	Homo sapiens	855599.75	816883.0625	655060.5	818952.375	954397.8125	621171.375	1088769.375	954238.9375	1007435.0625	1065534.625	1093313.125	1327315.125	1172187.25	899835.4375	747972.6875	1138472.375	972270.5	706915.9375;;;;;;;;;;;;;;
O43900	PRICKLE3	Homo sapiens	46275.921875	47151.62109375	35134.04296875	47790.80859375	50252.1953125	52563.2890625	54433.640625	51268.26171875	56680.55859375	46849.25390625	54698.45703125	67107.4765625	82938.390625	66111.9375	65372.42578125	78183.921875	75321.359375	53675.8125;;;;;;;;;;;;;;
O43909	EXTL3	Homo sapiens	11927.7197265625	14374.8173828125	NaN	NaN	NaN	NaN	NaN	NaN	NaN	NaN	NaN	NaN	8099.27099609375	11010.42578125	NaN	23740.341796875	NaN	NaN;;;;;;;;;;;;;;
O43913	ORC5	Homo sapiens	586622.375	641762.25	455304	557863.8125	712432.1875	478070.03125	527202.625	412938.71875	517626.4375	445420.5625	509203.21875	625276.8125	706692.25	569573.8125	493704.5	702191.8125	567537.4375	470344.625;;;;;;;;;;;;;;
O43920	NDUFS5	Homo sapiens	2883309.25	3526320.25	2347313	3557282	3812154	2348933.75	2802529.5	2821410	2552383.5	3239282.5	3101338	3494690.75	3966357.25	2707485	2949830.5	3520067	3441298	2698207.5;;;;;;;;;;;;;;
O43924	PDE6D	Homo sapiens	721809.9375	696690.5	399374.71875	690355.875	831239.375	250403.96875	376157.53125	288093.1875	329052.75	329958.15625	328811.125	465456.46875	906802.5625	599447	534490.875	955389	731771.5625	406334.875;;;;;;;;;;;;;;
O43929	ORC4	Homo sapiens	612422.6875	702613.125	446482.21875	592432.625	685324.625	471218.34375	542156.5	493696.46875	534065.6875	455002.5	525410.5625	642334.875	667509.8125	500671.0625	532476.125	644644.375	588284.375	441893.03125;;;;;;;;;;;;;;
O43933	PEX1	Homo sapiens	161913.390625	163732.734375	154596.171875	145069.640625	175393.15625	130894.921875	110215.6796875	111731.3359375	135419.96875	102169.9296875	110317.34375	149755.921875	147875.578125	121224.15625	98897.1953125	141009.703125	125724.7421875	117302.8359375;;;;;;;;;;;;;;
O60216	RAD21	Homo sapiens	594616.5625	667258.125	547410.125	607732.3125	665898.5	468971.78125	650972.25	551269.125	602235	595399.5625	656883.875	737724	787317.875	553093.4375	531852.0625	720617	623299.875	471083.53125;;;;;;;;;;;;;;
O60218	AKR1B10	Homo sapiens	NaN	12914.3798828125	NaN	27997.060546875	24650.8359375	NaN	NaN	NaN	NaN	NaN	NaN	NaN	160804.625	110674.1328125	101949.328125	161732.578125	139794.25	86389.828125;;;;;;;;;;;;;;
O60220	TIMM8A	Homo sapiens	153516	130866.9921875	NaN	127118.328125	212135.328125	101912.1640625	145121.9375	144967.421875	124143.21875	121129.6796875	147151.65625	187644.53125	92441.2109375	69085.6953125	55211.4375	101554.78125	78603.4921875	65347.60546875;;;;;;;;;;;;;;
O60229	KALRN	Homo sapiens	27882.765625	29243.70703125	27959.44140625	28935.65625	36047.07421875	20137.95703125	2780.974609375	2753.2724609375	4437.96142578125	4924.33544921875	2585.451171875	6943.046875	25740.486328125	17133.623046875	11966.673828125	23573.0703125	17250.79296875	15890.1728515625;;;;;;;;;;;;;;
O60231	DHX16	Homo sapiens	1636319.25	1669634	1447634	1537745.5	1879186	1270972.25	1647147.375	1518854.375	1720567.625	1544160	1657971.75	2179545.75	2031519.375	1580039.625	1460238.625	1975796	1703877.25	1414442.625;;;;;;;;;;;;;;
O60232	ZNRD2	Homo sapiens	262273.21875	253147.421875	372837.59375	243601.921875	277022.6875	227188.265625	225262.203125	195740.9375	432837.03125	189907.40625	198222.21875	478393.53125	250308.296875	219521.609375	177605.5625	340954.75	253582.484375	184593.4375;;;;;;;;;;;;;;
O60237	PPP1R12B	Homo sapiens	37198.765625	37871.58984375	27351.08203125	32898.48046875	31705.765625	26190.865234375	34826.37890625	40104.54296875	24723.7890625	48704.25	36661.54296875	39740.609375	45134.63671875	39541.5390625	43116.4296875	44765.25390625	38679.94921875	29061.35546875;;;;;;;;;;;;;;
O60239	SH3BP5	Homo sapiens	27712.59375	29293.396484375	33543.37890625	29474.328125	33724.953125	30451.375	16384.341796875	18998.220703125	19218.982421875	21616.556640625	21620.833984375	21618.30078125	30853.353515625	24092.35546875	24879.6484375	28497.8515625	26237.515625	26488.71484375;;;;;;;;;;;;;;
O60242	ADGRB3	Homo sapiens	30644.46484375	26499.603515625	NaN	24174.080078125	NaN	NaN	22487.02734375	NaN	NaN	NaN	NaN	13909.8759765625	29676.51953125	25392.056640625	8842.52734375	NaN	13881.25390625	21733.66015625;;;;;;;;;;;;;;
O60244	MED14	Homo sapiens	257131.3125	282667	197751.328125	248674.578125	311975.40625	165835.953125	229055.015625	216269.6875	255619.515625	217542.375	227267.953125	330565.78125	326472.40625	240335.390625	235930.890625	330023.15625	296687.8125	231369.15625;;;;;;;;;;;;;;
O60256	PRPSAP2	Homo sapiens	1431145.25	1522574.875	1140568.125	1408849.625	1735808.625	1045037.0625	1492433	1307063	1546900.125	1367849.75	1457884.875	1930444.5	1797209.625	1369183.25	1249929.5	1773766.25	1506760.75	1203004.875;;;;;;;;;;;;;;
O60264	SMARCA5	Homo sapiens	2229914	2187902.25	1741895	2032520.375	2520170.5	1346190.375	2202216.5	1934350.375	2074777.5	1963965	2169461.25	2718816.25	3311039.5	2551691	2260533.75	3347821	2575096	2075484.75;;;;;;;;;;;;;;
O60266	ADCY3	Homo sapiens	43981.359375	37231.4765625	37764.4375	44376.60546875	51848.96875	42869.109375	14719.494140625	24273.693359375	NaN	22601.890625	14057.8857421875	28333.220703125	33601.34765625	29288.083984375	28580.17578125	38056.35546875	38029.953125	32994.08203125;;;;;;;;;;;;;;
O60268	KIAA0513	Homo sapiens	257585.671875	266121.84375	199607.125	244478.96875	297104.84375	214244.65625	97543.859375	113319.5234375	104044.015625	100900.515625	116062.8046875	106152.046875	105951.734375	96894.171875	84570.5703125	97817.703125	84012.4140625	77786.7890625;;;;;;;;;;;;;;
O60271	SPAG9	Homo sapiens	1291157.375	1271892.25	1187314.25	1223615.875	1489083.375	1029970	1507121.75	1427327.125	1688676	1536646.25	1508624.5	1965728.875	1608333.375	1252600	1142900.375	1517850.125	1304923	1140780;;;;;;;;;;;;;;
O60281	ZNF292	Homo sapiens	16441.8203125	30063.087890625	NaN	18642.15234375	19306.25	20425.59375	12066.7900390625	13249.7607421875	12057.16015625	10120.83984375	11000.1357421875	13784.171875	16503.79296875	13281.841796875	15716.8818359375	16835.62109375	15580.291015625	12001.9873046875;;;;;;;;;;;;;;
O60282	KIF5C	Homo sapiens	329254.28125	330603.5	265961.90625	306265.03125	366845.09375	253921.4375	113981.203125	108911.21875	109742	118106.703125	113616.078125	131574.90625	66212.5234375	49074.12109375	33195.23046875	50998.8828125	44173.140625	56822.24609375;;;;;;;;;;;;;;
O60287	URB1	Homo sapiens	544995.125	578880.375	468764.25	533804.25	635184.875	440265.5	589368.125	547316.625	626888.875	539915.375	580049.375	741298.875	741952.6875	531428.6875	517842.4375	632138.75	626411.9375	508702.4375;;;;;;;;;;;;;;
O60291	MGRN1	Homo sapiens	97407.4453125	102998.359375	145198.8125	93821.96875	114574.109375	88614.046875	60970.203125	84101.703125	89725.421875	84070.3984375	63357.046875	99652.296875	94113.609375	95237.5390625	80357.609375	87427.2265625	103338.2421875	83999.8515625;;;;;;;;;;;;;;
O60292	SIPA1L3	Homo sapiens	68888.5234375	71044.5234375	57177.1875	69395.6640625	72942.7421875	61957.66015625	47935.609375	55472.390625	59130.16015625	56433.72265625	48826.390625	58096.75	60687.109375	56120.12890625	50016.11328125	58094.03515625	52976.375	41152.98828125;;;;;;;;;;;;;;
O60293	ZFC3H1	Homo sapiens	54951.703125	59732.5234375	57981.7265625	59357.8359375	66667.6875	46043.8515625	57889.89453125	51137.45703125	67492.9921875	62370.7734375	56761.17578125	78720.3046875	144362.671875	103756.296875	91755.21875	128678.296875	111169.71875	93085.6640625;;;;;;;;;;;;;;
O60294	LCMT2	Homo sapiens	313793.15625	298021.25	230100.4375	301363.46875	380356.875	241049.078125	226949.515625	231828.96875	240518.46875	233832.296875	230334.890625	311085.78125	340943.28125	269509.28125	220221.328125	322170.46875	296026.71875	220046.8125;;;;;;;;;;;;;;
O60306	AQR	Homo sapiens	775891.8125	845848.8125	706057.1875	735852.75	941843.5625	573995.8125	658212.0625	625959.125	711465	625274.9375	642491.875	854936.75	1212467.375	902374.9375	844530.3125	1199616.5	1027179.9375	835087.75;;;;;;;;;;;;;;
O60313	OPA1	Homo sapiens	876940.75	880293.5625	719148.6875	815033	1009113.9375	619743	869978.5	773218.75	836360.25	826425.0625	860322.375	1118392.75	1044616.6875	766322.6875	673601.4375	1008239.625	809706.8125	606016.9375;;;;;;;;;;;;;;
O60318	MCM3AP	Homo sapiens	377763.4375	366159.84375	210836.59375	330133.125	427726	270824.84375	266303.71875	253738.203125	302932.71875	252227.921875	267640.375	370653.9375	455582.1875	343610.9375	333357.53125	445935	364418.9375	290451.875;;;;;;;;;;;;;;
O60331	PIP5K1C	Homo sapiens	44810.97265625	55784.78515625	NaN	53032.03125	62118.7265625	13734.046875	28814.66796875	34333.54296875	33431.22265625	31208.474609375	33227.62890625	34811.56640625	47704.1796875	35231.09765625	31005.767578125	44941.5390625	31316.5	33130.875;;;;;;;;;;;;;;
O60333	KIF1B	Homo sapiens	299582.96875	295986.1875	320410.71875	269867.8125	339388.4375	234085.46875	205034.828125	199647.484375	194233.359375	204585.609375	203694.53125	261280.71875	326989.25	286932.125	221470.828125	313436.96875	253836.21875	224403.46875;;;;;;;;;;;;;;
O60337	MARCHF6	Homo sapiens	NaN	27026.802734375	NaN	40369.296875	23890.017578125	8587.6240234375	40964.8984375	55540.1953125	58767.8984375	34088.0625	38479.7265625	51312.484375	42088.4375	46058.55859375	64724.80859375	49278.3671875	34380.09765625	29893.658203125;;;;;;;;;;;;;;
O60341	KDM1A	Homo sapiens	1264737.625	1266156.25	1086835.875	1196313.75	1448510.75	773493.625	1452228.625	1374090.75	1530133	1410436.5	1409107.75	1903723.625	2359317.75	1761247.875	1634587.75	2245947.5	1907106.125	1595749.5;;;;;;;;;;;;;;
O60343	TBC1D4	Homo sapiens	155142.421875	160755.984375	136035.578125	139139.921875	183302.890625	99646.4453125	275071.875	260582.09375	299747.46875	262696.09375	286975.75	378075.28125	328035.5625	263320.5625	220079.859375	330855.71875	261418.640625	225555.15625;;;;;;;;;;;;;;
O60353	FZD6	Homo sapiens	91927.265625	90008.328125	77443.2734375	74206.328125	89341.421875	57304.7109375	77290.5703125	67432.5546875	61241.80078125	62805.97265625	66916.09375	71596.421875	100083.2734375	87748.2421875	91611.7265625	116072.359375	82202.1953125	68848.03125;;;;;;;;;;;;;;
O60356	NUPR1	Homo sapiens	10043.4541015625	9237.791015625	8356.3935546875	8774.916015625	10068.509765625	6958.3935546875	NaN	NaN	NaN	NaN	NaN	NaN	NaN	NaN	NaN	NaN	NaN	NaN;;;;;;;;;;;;;;
O60361	NME2P1	Homo sapiens	808359	1065987.5	435805.78125	1133974.25	884943.875	897174.1875	962352.0625	1004768.375	932137.625	609883.6875	1202612.625	889140.4375	983470.8125	487582.125	657980.5	783073.125	852925.8125	427438.59375;;;;;;;;;;;;;;
O60427	FADS1	Homo sapiens	404816.59375	482508.90625	294815	411146.09375	505420.8125	324182.0625	155559.796875	169233.703125	168096.734375	139577.53125	144165.078125	195201.984375	231022.21875	182408.40625	170244.015625	221464.0625	207074.328125	169710;;;;;;;;;;;;;;
O60437	PPL	Homo sapiens	268198.09375	286964.78125	235238.84375	292791.625	299395.5	206716.953125	204322.46875	203548.890625	207725.859375	233957.953125	210482.15625	259916.109375	661681.0625	486570.96875	401053.25	643091.5625	511131.90625	397651.625;;;;;;;;;;;;;;
O60476	MAN1A2	Homo sapiens	579380.5625	576090.75	530009.25	523966.125	668978.625	418862	610307.1875	539205.125	611464.125	534265.875	553494.5	744677.9375	427468.90625	373051.125	304175.1875	482881.75	381494.125	307510.0625;;;;;;;;;;;;;;
O60487	MPZL2	Homo sapiens	28510.578125	29513.640625	NaN	33728.82421875	30843.431640625	NaN	22177.609375	20371.515625	16645.71484375	21107.421875	16812.685546875	20514.9609375	27375.40625	16353.83984375	11991.89453125	25986.865234375	27612.958984375	8649.9892578125;;;;;;;;;;;;;;
O60488	ACSL4	Homo sapiens	4483.427734375	4204.24365234375	NaN	3835.447509765625	6139.40087890625	5154.0810546875	6417.31103515625	5599.2919921875	6559.83349609375	6777.35546875	5459.603515625	9212.7529296875	NaN	NaN	NaN	NaN	NaN	NaN;;;;;;;;;;;;;;
O60493	SNX3	Homo sapiens	4134029.25	4287691.5	3568165.25	4039537.5	4852264	2903445.25	4574398.5	4201999.5	4322260.5	4919851	4730782.5	5910539.5	7469843	5422309.5	4608022	7578250	6103880	4740359.5;;;;;;;;;;;;;;
O60499	STX10	Homo sapiens	32183.041015625	23752.119140625	39257.23046875	56404.3359375	50878.5859375	35590.5546875	21236.49609375	NaN	45232.1953125	35334.4921875	NaN	42252.8046875	92480.3046875	59009.84765625	45995.859375	91983.4921875	79262.8203125	47209.97265625;;;;;;;;;;;;;;
O60502	OGA	Homo sapiens	1945650.75	2104618.25	1448503.125	1773828.375	2188494.75	1069240.625	1458045.5	1361538.25	1369965.5	1328831	1397670.25	1774621.5	3129752.75	2359156.5	2284883.75	2899699.5	2532297.5	2024621.875;;;;;;;;;;;;;;
O60503	ADCY9	Homo sapiens	76074.9453125	76397.21875	85482.4453125	65088.140625	85437.3828125	61535.75390625	57527.4609375	49773.71875	69923.515625	58393.375	52969.42578125	78429.75	143329.828125	115527.765625	105935.2578125	141868.765625	114748.4609375	107949.1328125;;;;;;;;;;;;;;
O60504	SORBS3	Homo sapiens	455620.6875	332995.3125	357573.125	402403.65625	496561.375	286933.03125	46508.328125	56670.796875	NaN	57908.08984375	52596.30859375	69231.4375	108882.609375	116638.96875	96721.53125	94212.84375	92809.609375	67635.6796875;;;;;;;;;;;;;;
O60506	SYNCRIP	Homo sapiens	10978098	12351607	9260438	9657118	13578428	8595424	9421056	7910954	8414404	9032168	9018711	11356783	14423507	11299741	8514317	16484996	11689243	8344104.5;;;;;;;;;;;;;;
O60508	CDC40	Homo sapiens	290321.84375	270596.78125	231498.4375	293665.0625	324751.28125	180542.890625	280117.0625	258936.734375	255792.53125	270451.78125	258031.765625	335734.6875	420343.625	299553.78125	303797	394394.15625	340287.46875	264380.65625;;;;;;;;;;;;;;
O60512	B4GALT3	Homo sapiens	30640.62109375	40405.6015625	NaN	26264.3828125	59997.6171875	28504.693359375	41528.89453125	43808.05859375	59865.0390625	36661.8359375	43311.734375	48734.1796875	65373.55078125	41465.92578125	21945.19140625	NaN	32014.314453125	36739.66015625;;;;;;;;;;;;;;
O60513	B4GALT4	Homo sapiens	149951.890625	96691.3671875	174598.359375	124616.65625	138740.125	100358.78125	100237.921875	66914.6328125	NaN	124577.9765625	122760.2734375	181548.875	88292.2734375	107234.9765625	62621.74609375	101981.6640625	130713.5078125	NaN;;;;;;;;;;;;;;
O60518	RANBP6	Homo sapiens	291747.84375	308479.21875	257010.53125	280835.75	338666.1875	268769.09375	214522.8125	234896.203125	276282.9375	203181.21875	208223.6875	320690.78125	272688.71875	224642.296875	218375.078125	257538.015625	227233.609375	227489.734375;;;;;;;;;;;;;;
O60524	NEMF	Homo sapiens	2245898.5	2290972	2032946.75	2151623.25	2732305.75	1687213.125	1375721.375	1258981.75	1466036	1334144.25	1429722.25	1849860.5	2668799.5	1902960.625	1808857.375	2692795.5	2147832	1707611;;;;;;;;;;;;;;
O60547	GMDS	Homo sapiens	1616152.75	1712272.75	1240048.375	1571039.25	1950142	1239197.5	1094689.75	988995.5	1024276.125	965909	1161562.625	1354848.375	1866925.5	1392629	1389755.375	1851824.625	1559455.5	1238784.75;;;;;;;;;;;;;;
O60551	NMT2	Homo sapiens	154592.671875	165372.71875	48399.81640625	139264.234375	194852.9375	88386.015625	155589.984375	163069.9375	176454.8125	149982.328125	133485.8125	234275.515625	261464.1875	217805.203125	185299.3125	259010.140625	235694.421875	184085.09375;;;;;;;;;;;;;;
O60563	CCNT1	Homo sapiens	315740.40625	329105.125	295900	301233.4375	372967.65625	283886.34375	257742.46875	285246.71875	274012.875	268280.3125	277997.15625	350305.34375	391755	302589.40625	318201.09375	390114.34375	333969.34375	279933.15625;;;;;;;;;;;;;;
O60566	BUB1B	Homo sapiens	731906.875	818275.5625	710351.75	683670.25	872495.9375	566178.25	591618.875	597800	787421.3125	602973	624055.375	865222.6875	963711.625	727047.8125	691460.6875	956397.3125	826712.125	657395.3125;;;;;;;;;;;;;;
O60568	PLOD3	Homo sapiens	4240750.5	4496574	3776362.25	3996277.75	5253745	2636197.75	3487878.5	3056037	3638725.5	3261813.5	3282349.25	4826687	2775054.25	2139643	1800944.375	2756876	2266090	1678634.375;;;;;;;;;;;;;;
O60573	EIF4E2	Homo sapiens	111046.6875	108679.6796875	100997.015625	102789.890625	127056.921875	70748.9140625	95011.625	87864.1640625	95772.7265625	91262.6640625	85046.9140625	113582.5078125	166821.421875	126002.375	110119.671875	162172.9375	138519.546875	105166.25;;;;;;;;;;;;;;
O60583	CCNT2	Homo sapiens	169173.6875	169360.671875	224395.625	168188.0625	213772.296875	167229.796875	156018.796875	163343.84375	158614.109375	161054.828125	157106.25	193377.421875	191009.453125	157992.328125	158694.28125	198782.625	162237.125	153596.796875;;;;;;;;;;;;;;
O60610	DIAPH1	Homo sapiens	3619324.25	3721958.25	3329353.75	3373104.25	4246812.5	2522376.25	3311689	3153770.75	3454931.5	3490244.75	3381878	4302498.5	5111229.5	3573241	3102518.5	4843545.5	3889579	3053799;;;;;;;;;;;;;;
O60613	SELENOF	Homo sapiens	31779.505859375	53722.10546875	NaN	54924.42578125	72325.796875	38984.76953125	44038.87109375	51195.703125	63211.98828125	52359.71484375	44762.12890625	49221.9765625	107182.5546875	76643.859375	77129.1171875	91231.6796875	124444.328125	86859.3046875;;;;;;;;;;;;;;
O60637	TSPAN3	Homo sapiens	8887.9111328125	5817.796875	10574.9853515625	10543.3681640625	12651.2548828125	9200.9716796875	10247.08984375	20156.40234375	NaN	12841.02734375	10922.1787109375	10039.033203125	22523.568359375	11701.279296875	13316.791015625	14722.28125	16467.294921875	12806.4619140625;;;;;;;;;;;;;;
O60645	EXOC3	Homo sapiens	1044090.625	1141036.25	1023991.4375	1055094.25	1262074.25	859393.5625	770290.25	736860.3125	873494.3125	738544.1875	779739.1875	1042756.4375	1122277	860632.75	766163.5625	1123667.75	982095.3125	762579.4375;;;;;;;;;;;;;;
O60664	PLIN3	Homo sapiens	1645084.5	1759430	1480492.375	1534760.375	1869079.625	1317837	979004.6875	881310.3125	936793	798136.5625	795885.875	1274859	2198732	1527659.875	1186429.5	2149639	1543684.25	1180859.625;;;;;;;;;;;;;;
O60669	SLC16A7	Homo sapiens	149516.03125	137268.484375	128261.6171875	154461.015625	178953.953125	138169.140625	96557.5625	87271.1171875	102411.328125	87183.6015625	85759.4921875	105632.078125	82950.1796875	53432.65234375	85360.328125	65607.0625	53579.4921875	66772.484375;;;;;;;;;;;;;;
O60671	RAD1	Homo sapiens	284773.75	322383.65625	254022.15625	294912.03125	344914.28125	231448.484375	316252.21875	298461.84375	313240.15625	291631.03125	327750.53125	437272.5625	413178.375	299093.0625	315820.0625	346757	329240.65625	265641;;;;;;;;;;;;;;
O60678	PRMT3	Homo sapiens	1327553.5	1361106.5	1311715	1219737.5	1603291.875	855419.875	1113469.75	890982.1875	1100630.125	1089512.625	1025169.5625	1558117.875	1533446.75	1192328.625	960318.75	1511494	1227665.25	957430.9375;;;;;;;;;;;;;;
O60683	PEX10	Homo sapiens	48725.49609375	17242.984375	37278.18359375	39163.66796875	46000.21484375	39363.7265625	29662.287109375	29964.400390625	31129.205078125	32372.771484375	23024.2890625	37215.05078125	23629.806640625	19029.17578125	NaN	20982.55078125	10045.57421875	18698.654296875;;;;;;;;;;;;;;
O60684	KPNA6	Homo sapiens	2331779.25	2561701	1358132.5	2296497.5	2339550	1413593.25	2649099	2911520.5	2373340.25	2734784.5	2991643.5	3238356.5	3368033	2322077.75	2401515	3236284.75	2487970.75	1919819.25;;;;;;;;;;;;;;
O60701	UGDH	Homo sapiens	27755364	29178586	21357276	26477840	32986042	18550100	8110005.5	7089918.5	8021416.5	7586230	7959899	10885294	5906834	4397350.5	3999295.25	5772761.5	4644386	3569237.25;;;;;;;;;;;;;;
O60716	CTNND1	Homo sapiens	1503067.875	1699615.625	1367728.375	1563747.875	1730415.625	1296807.25	1092212.125	1115698.875	1108553	1204230.375	1173726.625	1381559.875	1529497.5	1161529.875	1038863.0625	1508254.5	1242918.25	1034703.3125;;;;;;;;;;;;;;
O60725	ICMT	Homo sapiens	509791.5625	488115.21875	907835.4375	460979.78125	573019	302863.5	265037.25	229630.1875	308098.25	251333.390625	271464.5	407259.09375	393701.125	293553.40625	260161.515625	309533.75	292881.9375	266698.40625;;;;;;;;;;;;;;
O60739	EIF1B	Homo sapiens	219650.28125	333807.40625	132187.4375	221673.6875	263471.15625	175864.03125	106267.0625	119492.96875	74812.71875	125268.2421875	130607.875	128779.8203125	160023.765625	161033.109375	156340.953125	139915.65625	175903.734375	134850.328125;;;;;;;;;;;;;;
O60749	SNX2	Homo sapiens	1934062.375	2006129.375	1791651.625	1903229.125	2431174.25	1596029.625	2097408.25	2112817.75	2042994.375	2235822	2132426.5	2729328.25	4690084	3190664.75	2796034.75	4379680	3513177.5	2568910.5;;;;;;;;;;;;;;
O60762	DPM1	Homo sapiens	6753629.5	7350178.5	4799653.5	6450445	8173822.5	4702752	3987313.75	3557324.25	4220310	3583075.75	3618321.5	5180155	7485473	5316860.5	4928698	6909561.5	6160481.5	4883825;;;;;;;;;;;;;;
O60763	USO1	Homo sapiens	2693721.25	2614896	2124575.25	2394799.75	2945561.5	2267617.25	2325531	2060080.625	2474937	2299711.25	2202898.25	2984434	3852756.75	2746049	2293273.5	3530738.25	2927979.75	2298108.5;;;;;;;;;;;;;;
O60765	ZNF354A	Homo sapiens	NaN	NaN	NaN	NaN	NaN	NaN	529.7369995117188	1224.84912109375	NaN	NaN	NaN	641.7374877929688	NaN	488.6068115234375	601.95166015625	NaN	NaN	NaN;;;;;;;;;;;;;;
O60779	SLC19A2	Homo sapiens	185178.046875	193785.34375	138037.015625	163399.1875	220537.421875	146022.59375	90188.078125	74058.1875	80093.8203125	60079.90234375	58499.46875	81157.9140625	325573.6875	234409.625	218561.859375	291826.71875	250965.796875	191217.390625;;;;;;;;;;;;;;
O60783	MRPS14	Homo sapiens	588975.875	553648.1875	418304.4375	560686.5625	737000.0625	394952.4375	400832.21875	365532.125	359329.21875	346460.65625	425212.53125	566870	913524.125	498792.5625	495102.25	869937.6875	590376.75	340420.9375;;;;;;;;;;;;;;
O60784	TOM1	Homo sapiens	152572.75	125317.6015625	190095.8125	106787.0859375	167177.390625	93532.9765625	68651.234375	54224.3359375	143881.171875	67003.0390625	43785.35546875	127063.1640625	157067.546875	140953.546875	74032.25	160930.109375	123616.6640625	120708.75;;;;;;;;;;;;;;
O60814;P58876;P62807;Q5QNW6;Q93079;Q99877;Q99879;Q99880	H2BC12;H2BC5;H2BC10;H2BC18;H2BC9;H2BC15;H2BC14;H2BC13	Homo sapiens	NaN	NaN	NaN	NaN	NaN	NaN	NaN	NaN	NaN	NaN	NaN	NaN	NaN	NaN	NaN	NaN	NaN	NaN
O60825	PFKFB2	Homo sapiens	298018.59375	342025.21875	291272.40625	312892.6875	320034.875	247626.796875	214688.8125	226695	231657.703125	202773.390625	215916.40625	262888.78125	1107346.75	811784.3125	761098.6875	1033531.375	921454.5625	682279.1875;;;;;;;;;;;;;;
O60826	CCDC22	Homo sapiens	956159.9375	1022930.4375	787772.4375	918031.3125	1101937.125	691479.25	806346.375	690580.125	806167.3125	756938.1875	792534.5	1030130	1335698.25	915448.3125	785964.1875	1264850.25	1017241.0625	785829.9375;;;;;;;;;;;;;;
O60828	PQBP1	Homo sapiens	2513229.5	2886030	2709395	2803311.25	2865712	1874063.25	2224272.75	2510205.5	1739993.75	2180863.25	2384704.75	2478627.25	3851873.75	2360531.5	2175392	3677183.75	2799749	1823428;;;;;;;;;;;;;;
O60830	TIMM17B	Homo sapiens	1346877.25	1329145	773296.375	1339125.75	1462955	776318.3125	1110349.875	1051054.125	1158617.25	954751	1024666.0625	1322070.25	1652225.625	1202351.25	1339550.5	1483506.75	1298299.5	1189899.75;;;;;;;;;;;;;;
O60831	PRAF2	Homo sapiens	1242633.25	1385265	706681.4375	1242531.75	1424669.25	674160.5	707486.3125	616234.5625	612549.5	615979.9375	655486.25	812003	1380261.5	964581.375	886802	1125974.5	1096881.875	793279;;;;;;;;;;;;;;
O60832	DKC1	Homo sapiens	2960717.5	3050371.25	2558134	2713405.5	3430898	2259984	2556029.75	2467979.25	2708685	2312600.5	2710865.5	3668629.25	2529557.75	1988843.625	1925015.125	2541809	2099469.75	1741966;;;;;;;;;;;;;;
O60841	EIF5B	Homo sapiens	5588064.5	5862357	4599717	5283879	6765255	4466614.5	5036798	4496775	5125569	4904836	5180547.5	6617069	6633319	5274641.5	4933362	6532821.5	5554844.5	4565547;;;;;;;;;;;;;;
O60869	EDF1	Homo sapiens	8581779	8481788	7135427	8007303.5	10466822	6949648	5873253.5	6034622	5271419	5926194	5980629.5	7626751.5	9001174	7426915.5	7410721	8743877	7834812	6555642;;;;;;;;;;;;;;
O60870	KIN	Homo sapiens	441333.09375	511542.25	370514.3125	491266.78125	544490.625	384731.96875	277566.15625	238832.578125	270860.875	261726.40625	296356.65625	326855.0625	432496	350637.875	318625.3125	434180.6875	424855.90625	303615;;;;;;;;;;;;;;
O60879	DIAPH2	Homo sapiens	503728.71875	625867.4375	435778.375	565054.25	610535	425059.3125	286773.53125	288870.28125	328894.1875	296655.9375	317431.875	339864.15625	429468.59375	353326.125	318843.125	384192.5	348899.40625	320244.25;;;;;;;;;;;;;;
O60884	DNAJA2	Homo sapiens	3390949	3647355	2463686	3357237.75	4083532	2529114.75	5211839	5309387	5756309	5167704.5	5487222	6676291	4935314	3573667	3906263	4531571.5	4566949.5	3470846.75;;;;;;;;;;;;;;
O60885	BRD4	Homo sapiens	241902.40625	285007.03125	275060.875	253477.921875	281011.125	206745.59375	211088.984375	229389.109375	165807.5	208664.71875	241425.890625	213526.9375	312659.09375	235532.390625	241944.640625	296758.5	253919.734375	200193.4375;;;;;;;;;;;;;;
O60888	CUTA	Homo sapiens	410442.375	24169.83984375	NaN	331802.5	562495.5	401422.90625	140275.234375	165629.1875	497514.4375	100881.7578125	211557.25	459091.75	232282.828125	186018.578125	155175.90625	464955.78125	262368.4375	149155.3125;;;;;;;;;;;;;;
O60890	OPHN1	Homo sapiens	60814.4921875	67346.9453125	67171.8984375	63886.17578125	76119.171875	36585.515625	62019.5390625	79095.21875	121012.1484375	84689.9375	72272.671875	142315.4375	68205.0078125	61948.21484375	85479.2109375	76700.4375	75260.0390625	113026.015625;;;;;;;;;;;;;;
O60906	SMPD2	Homo sapiens	101391.84375	107856.203125	141309.375	91770.2734375	126996.7578125	79081.0390625	95422.3515625	96396.8984375	130717.3515625	95294.3046875	92382.796875	131972.890625	94024.6015625	72438.203125	72699.1953125	103929.1953125	77263.1640625	73960.6953125;;;;;;;;;;;;;;
O60907	TBL1X	Homo sapiens	38090.80859375	31349.203125	30296.95703125	35267.30078125	42290.6796875	25899.38671875	22051.638671875	19027.66796875	18903.193359375	15265.66015625	20051.859375	26361.66796875	47060.5703125	42357.3984375	40983.58984375	49253.453125	39934.58984375	35452.6953125;;;;;;;;;;;;;;
O60921	HUS1	Homo sapiens	273575.15625	278561.1875	200696.8125	272549.375	302767.28125	218914.4375	267008	274821.96875	271446.5	243082.34375	263110.875	382843.75	364600.4375	246946.921875	281254.09375	337959.875	317685.4375	277676.53125;;;;;;;;;;;;;;
O60925	PFDN1	Homo sapiens	369997.3125	366183.96875	478349.40625	331783.6875	413170.53125	175304.125	278480.0625	241188.109375	410103.15625	265081.625	212249.578125	405541.25	354318.96875	254769.203125	175774.421875	419433.40625	311642.3125	192986.015625;;;;;;;;;;;;;;
O60927	PPP1R11	Homo sapiens	317387.34375	361789.25	225339.6875	364618.625	412829.875	162234.625	156656.5	153203.40625	136018.296875	201111.734375	195930.671875	174164.875	171590.890625	142108.46875	135580.90625	193699.125	164335.28125	110852.9453125;;;;;;;;;;;;;;
O60930	RNASEH1	Homo sapiens	88661.8046875	93886.9375	91057.6640625	93852.15625	123673.2109375	82572.5859375	79857.5625	72982	102174.59375	75865.6328125	69035.9453125	125943.1640625	184242.34375	156154.609375	122315.4765625	199804.125	163883.140625	139350.65625;;;;;;;;;;;;;;
O60934	NBN	Homo sapiens	318384.625	323649.875	281052.875	333793.78125	393133.625	293328.8125	376397.59375	414425.375	378366	383044.46875	403841	468826.125	695076.1875	521133.53125	518346.78125	673472.625	552549.5625	485614.09375;;;;;;;;;;;;;;
O60936	NOL3	Homo sapiens	304444.5625	232925.4375	596603.375	248332	336705.84375	211034.140625	192351.125	193821.40625	341943.09375	246237.078125	174214.8125	290099.9375	193213.03125	133484.96875	119083.4765625	214960.546875	83453.7109375	168938.3125;;;;;;;;;;;;;;
O60941	DTNB	Homo sapiens	NaN	54661.16796875	NaN	NaN	211234.171875	NaN	24994	NaN	128522.703125	49690.84375	46251.94140625	101220.8828125	NaN	114473.953125	80872.0703125	NaN	99588.6015625	116381.734375;;;;;;;;;;;;;;
O60942	RNGTT	Homo sapiens	589676.125	627058.75	477530.78125	576724.9375	691599.3125	454116.875	503935.25	473009	504627.21875	496104.28125	511580.90625	651991.5625	750480.375	591213.625	568229.9375	737263.3125	656898.5	510279;;;;;;;;;;;;;;
O75027	ABCB7	Homo sapiens	543437.3125	532909.5	485550	501495.5625	598479.125	412477.1875	507781.75	468613.6875	524986.4375	472477.71875	487522.8125	678236.875	826119.0625	568586.5	496805.28125	750065.625	608372.1875	440136.71875;;;;;;;;;;;;;;
O75044	SRGAP2	Homo sapiens	352185.03125	426757.78125	344088	384137.4375	387971.90625	307942.59375	378340.3125	432291.78125	405361.25	389183.96875	418206.625	439061.34375	377737.375	276682.96875	279629	334140.75	327447.90625	265335.59375;;;;;;;;;;;;;;
O75051	PLXNA2	Homo sapiens	NaN	NaN	NaN	NaN	NaN	8088.3369140625	NaN	NaN	NaN	NaN	NaN	NaN	41349.046875	40393.58203125	28882.736328125	38163.01171875	38901.03515625	34405.20703125;;;;;;;;;;;;;;
O75052	NOS1AP	Homo sapiens	247986.15625	403709.46875	427874.5	354141.8125	392462.875	279539.34375	NaN	NaN	NaN	NaN	NaN	NaN	547248.5625	387068.28125	367014.625	517096.5625	429898.15625	337136.84375;;;;;;;;;;;;;;
O75054	IGSF3	Homo sapiens	2361856.75	2438841.75	2034231.125	2362170	2821038.25	1764265.875	1971763	1810143.875	1944538.25	1869528.75	1952976	2432339	804849.875	602501.9375	511384.3125	789736.3125	670364.8125	508050.53125;;;;;;;;;;;;;;
O75061	DNAJC6	Homo sapiens	164752.5625	159484.34375	155623.765625	139278.921875	180796.546875	123055.359375	147752.046875	153722.859375	186862.296875	168016.484375	152663.296875	180304.234375	242162.71875	177603.90625	160094.234375	212863	180562.453125	173201.53125;;;;;;;;;;;;;;
O75063	FAM20B	Homo sapiens	590663.5625	589308.3125	673452.875	509002.96875	693473.625	441642.8125	551902.125	575097.6875	666216.5	521691.4375	552426.75	902989.875	593336.0625	538086.9375	462256.0625	664681.6875	537533.0625	480530.0625;;;;;;;;;;;;;;
O75064	DENND4B	Homo sapiens	70799.359375	79737.609375	60065.20703125	62851.27734375	94096.7109375	29556.796875	59557.3828125	52797.20703125	72728.1015625	64544.671875	49608.9375	72100.1796875	76157.1015625	75951.6328125	47826.0703125	68837.140625	60971.359375	65271.09765625;;;;;;;;;;;;;;
O75083	WDR1	Homo sapiens	14842675	14837901	12161340	14289084	17448960	9031254	6187352	5822431	6140262.5	5900926	6050494	8134324	7597332.5	5559375.5	4806846.5	7125206.5	5896089	4709862;;;;;;;;;;;;;;
O75093	SLIT1	Homo sapiens	149105.09375	295911.5625	301049.9375	172340.375	395342.5625	270736.625	128579.953125	129741.1484375	264767.8125	133880.640625	227076.640625	370946.5	NaN	320042.6875	243382.75	218033.34375	364328.53125	202559.125;;;;;;;;;;;;;;
O75110	ATP9A	Homo sapiens	625981.625	668536.4375	440588.75	608982.5625	776092.375	429891.34375	253848.84375	253934.5625	264535.34375	244700.90625	261858.28125	317042.28125	591092.625	465593.15625	452334.90625	538164.0625	486635.03125	402610.375;;;;;;;;;;;;;;
O75112	LDB3	Homo sapiens	41687.4140625	7817.99560546875	NaN	40530.8828125	14066.48828125	NaN	33793.91796875	19641.076171875	45716.33203125	54674.984375	NaN	30851.9921875	13714.408203125	47530.35546875	53734.65625	6417.3564453125	95972.4609375	58821.91796875;;;;;;;;;;;;;;
O75113	N4BP1	Homo sapiens	136810.84375	146415.625	155939.109375	117115.0390625	178590.953125	102049.203125	185553.84375	201334.21875	241463.015625	212927.34375	197030.9375	257670.609375	189535.75	208974.953125	161938.46875	217473.46875	202622.921875	194353.8125;;;;;;;;;;;;;;
O75116	ROCK2	Homo sapiens	569142.4375	579875.0625	534584.875	517502.90625	640266.625	447136.875	521425.96875	493085.6875	521345.3125	526956.25	529495.8125	663336.6875	780850.5	579833.375	522662.75	749529.1875	603393	504911.0625;;;;;;;;;;;;;;
O75122	CLASP2	Homo sapiens	504089.21875	510853.9375	399477.65625	494595.5625	570306.9375	370709.375	273477.96875	257628.90625	318217	264158.28125	273283.875	367444.9375	511053.875	390376.28125	347896.40625	510545.375	424585.65625	347178.71875;;;;;;;;;;;;;;
O75127	PTCD1	Homo sapiens	494954.75	535004	415158.03125	479123.96875	577986.375	401158.71875	420352.28125	391640.78125	429742.96875	394357.375	411534.0625	528447.875	455625.5	337048.4375	320423.84375	389281.625	367810.65625	302753.78125;;;;;;;;;;;;;;
O75128	COBL	Homo sapiens	NaN	NaN	NaN	49015.203125	93033.3515625	NaN	102507.40625	88704.6484375	125416.9296875	112192.9375	127642.03125	111537.671875	153312.34375	126070.8125	119778.25	155777.484375	122264.7265625	120651.9765625;;;;;;;;;;;;;;
O75129	ASTN2	Homo sapiens	55744.4609375	42649.42578125	NaN	40609.32421875	44681.78125	7345.71630859375	48713.7421875	40192.48828125	51225.54296875	40564.3671875	40506.3125	4360.24072265625	66048.59375	56057.58984375	56659.94921875	76053.0390625	76738.2421875	55984.39453125;;;;;;;;;;;;;;
O75131	CPNE3	Homo sapiens	10107970	11878238	8624957	13823727	19685946	11433618	13670148	12103200	14082338	10093628	12408257	17668966	18907388	13848868	12533388	17558304	15206867	11114120;;;;;;;;;;;;;;
O75140	DEPDC5	Homo sapiens	21899.978515625	39523.3671875	26138.28125	22338.322265625	30337.611328125	28538.2265625	18957.125	35873.203125	30581.716796875	18971.03125	23455.794921875	29044.47265625	35425.8515625	32609.392578125	33791.4296875	28372.369140625	34312.82421875	31315.650390625;;;;;;;;;;;;;;
O75143	ATG13	Homo sapiens	240901.3125	245459.796875	199354.125	215955.984375	269251.34375	182045.4375	162172.9375	158406.1875	158040.453125	151410.21875	184275.28125	211294.796875	227270.234375	192860.203125	180984.640625	241712.234375	184246.390625	155614.515625;;;;;;;;;;;;;;
O75144	ICOSLG	Homo sapiens	241589.25	259640.65625	237298.09375	281061.90625	298127.34375	197915.765625	163345.109375	197873.28125	138151.09375	164935.609375	177253.296875	203755.03125	311836.75	226838.9375	206133.78125	269897.1875	267996.3125	200735.609375;;;;;;;;;;;;;;
O75145	PPFIA3	Homo sapiens	214570.34375	229224.703125	205757.390625	192832.1875	230119.984375	167093.671875	173954.171875	166733.765625	192425.1875	150284.0625	175188.71875	235769.609375	213662.5	164050.234375	158794.296875	193214.015625	170210.859375	135168.71875;;;;;;;;;;;;;;
O75146	HIP1R	Homo sapiens	866510.6875	881430.25	744126.0625	766481.625	976596.625	645382.4375	678855.125	595057	723557.0625	655313.25	634443.75	884318	1075338.25	800093.0625	694871.1875	1049055.625	792904.25	670635.25;;;;;;;;;;;;;;
O75147	OBSL1	Homo sapiens	95000.6953125	91800.4921875	68875.9921875	80685.1875	109535.984375	45960.01171875	41944.1328125	47802.34765625	48309.765625	45684.16796875	34059.7578125	53322.9375	31958.244140625	19545.978515625	28072.345703125	26260.734375	20788.599609375	14169.1103515625;;;;;;;;;;;;;;
O75150	RNF40	Homo sapiens	539673.25	596229.3125	432105.40625	513784.8125	626592.1875	414085.625	651297.75	647789.875	619017.1875	663175.125	710281.75	808704.0625	919843.875	615114.6875	583530.8125	831173.125	694617.5625	507233.65625;;;;;;;;;;;;;;
O75151	PHF2	Homo sapiens	567900.5	642486.6875	487490.5	546674.6875	674566.8125	433110.21875	611137.375	561251	656808.375	598074.1875	612566.8125	822904.9375	544490.75	432916.0625	415432.0625	580320	468647.375	396924.59375;;;;;;;;;;;;;;
O75152	ZC3H11A	Homo sapiens	1077941.625	1218853.5	939664.5	1166981.375	1269563.75	948076.6875	1581010.75	1503955	1470828.75	1605781.625	1696063.125	1801108.25	1642581.375	1127838.75	1205574.75	1568179.25	1306011.75	974683.9375;;;;;;;;;;;;;;
O75153	CLUH	Homo sapiens	2762010.5	2986146.5	2389110	2697256.25	3350445.75	2175514.75	2736757.25	2536615.25	2650028	2569313	2725081	3465251.75	4911596.5	3605791.75	3471355.5	4720365.5	3871693.25	2984937.75;;;;;;;;;;;;;;
O75157	TSC22D2	Homo sapiens	183529.625	230864.96875	255433.5	257241.484375	294828.5625	242365.359375	88605.2109375	123086.6015625	94450.9453125	110008.296875	111640.2421875	121810.546875	76078.65625	134275.890625	132878.40625	157409.25	168504.59375	148617.34375;;;;;;;;;;;;;;
O75161	NPHP4	Homo sapiens	5563.5458984375	NaN	NaN	5398.69287109375	5823.986328125	2806.251708984375	6771.85888671875	3944.880859375	5770.8125	5367.2548828125	4967.92431640625	9016.0703125	14948.333984375	11396.1630859375	8562.9423828125	15435.9892578125	10644.8173828125	9945.65625;;;;;;;;;;;;;;
O75164	KDM4A	Homo sapiens	245422.640625	270611	259405.15625	215607.5	273147.5625	216987.859375	124146.8984375	81824.5390625	142387.28125	95900.2890625	123335.875	163127.390625	163055.546875	152847.203125	116300.9765625	206439.234375	135004.203125	133246.3125;;;;;;;;;;;;;;
O75165	DNAJC13	Homo sapiens	589335.375	604327.125	503073.09375	546096.6875	694908.8125	445675.4375	470183.21875	431241.53125	534528.5625	453814.34375	465445.53125	657715.4375	959601.75	711757.375	636530.75	931364.1875	797461.3125	628547.875;;;;;;;;;;;;;;
O75167	PHACTR2	Homo sapiens	1395994.5	1552487.75	1703879.125	1350650.625	1850427.375	1356489.75	900775.4375	1078098.75	830903.125	1084874.375	1066050.125	1252394.5	1430804.125	1049593.125	864267	1442663.125	1153339.875	710741;;;;;;;;;;;;;;
O75170	PPP6R2	Homo sapiens	141267.4375	162654.265625	172177.53125	126087.7421875	190721.34375	123172.890625	88818.2578125	73234.828125	92209.0234375	73584.140625	72804.1796875	111053.5859375	143772.390625	91877.40625	72893.1328125	140459.703125	111027.640625	61782.3828125;;;;;;;;;;;;;;
O75175	CNOT3	Homo sapiens	723475.75	930939.9375	617635.8125	784201.9375	965868.4375	424118.65625	594355.75	533687.3125	580564.25	654174.0625	709338.1875	885540.0625	1091076	686105.1875	640821.5625	1030527.5625	833259.0625	529933.6875;;;;;;;;;;;;;;
O75177	SS18L1	Homo sapiens	NaN	1449.5206298828125	NaN	NaN	NaN	NaN	1180.9151611328125	2223.4697265625	2804.40576171875	NaN	1909.388671875	2582.692626953125	2185.96923828125	1151.87841796875	1369.8035888671875	2170.886474609375	3224.623779296875	1553.845947265625;;;;;;;;;;;;;;
O75179	ANKRD17	Homo sapiens	675364.375	717982.875	625140.3125	660039.375	779977.25	560670.75	576496.875	511843.3125	555951.4375	548055.5	549007.625	720146.1875	883255.1875	740492	598257.8125	909290.625	807634.375	633827.875;;;;;;;;;;;;;;
O75182	SIN3B	Homo sapiens	132037.203125	134579.765625	104042.5625	111919.953125	140788.6875	96359.265625	83238.9140625	56818.40234375	105651.3046875	67923.2734375	66830.8984375	107412.671875	116584.765625	101119.203125	77388.1875	124160.640625	100383.2265625	87070.71875;;;;;;;;;;;;;;
O75185	ATP2C2	Homo sapiens	965573.875	1036015.25	699053.5625	1024031.5625	1067290.75	733970.25	603612.1875	624892.3125	490485.96875	363355.4375	609140.125	655576.1875	954260.5625	637349.5	693190.75	929969.75	844011.25	677695.5625;;;;;;;;;;;;;;
O75190	DNAJB6	Homo sapiens	205493.03125	220384.5	156152.046875	194302.828125	241238.75	150521.84375	242050.015625	255680.25	242846.953125	226479.9375	254812.65625	305098.46875	362455.3125	277973.1875	315815.34375	342442.5625	323837.65625	256304.34375;;;;;;;;;;;;;;
O75191	XYLB	Homo sapiens	284023.09375	315513.9375	301821.6875	264921.40625	403104.40625	205564.078125	123107.875	106571.546875	117613.0234375	93827.7578125	130130.6484375	181467.890625	294601.28125	197994.90625	179576.234375	295866.875	234285.453125	161974.90625;;;;;;;;;;;;;;
O75204	TMEM127	Homo sapiens	11966.126953125	10410.693359375	NaN	15678.1396484375	8929.59765625	18559.458984375	21165.728515625	14535.5380859375	24486.53515625	9049.099609375	17238.4140625	23469.328125	35341.72265625	20377.009765625	28095.32421875	NaN	26240.54296875	24667.490234375;;;;;;;;;;;;;;
O75208	COQ9	Homo sapiens	134142.640625	110025.7109375	242796.640625	88852.53125	148640.9375	112714.9609375	142299.234375	131278.609375	369832.1875	158357.65625	114901.5703125	268591	198507.390625	141434.546875	78990.6796875	244130.8125	157037.203125	121454.21875;;;;;;;;;;;;;;
O75223	GGCT	Homo sapiens	9583280	9425895	7631533.5	9021174	10899185	5582633.5	3469641.75	3447474.25	3437705.5	3372105.75	3388747.25	4509735	4692481.5	3606478.25	3457225.25	4409752	4002165.5	3117109.25;;;;;;;;;;;;;;
O75251	NDUFS7	Homo sapiens	1869677.875	2093506.5	465529.4375	1811864.375	1664105.5	851286.5625	1322118.5	1857318.75	1750769.25	1541564.5	1118501.625	2126265	1755148.375	1102726.25	1557386.375	2187026	1177578.625	1454596.25;;;;;;;;;;;;;;
O75298	RTN2	Homo sapiens	16793.060546875	15462.470703125	15770.181640625	18200.404296875	15737.1162109375	10008.8564453125	NaN	8727.0986328125	NaN	NaN	NaN	NaN	10404.9599609375	25010.771484375	10739.94140625	13835.8876953125	14735.994140625	9911.1845703125;;;;;;;;;;;;;;
O75306	NDUFS2	Homo sapiens	4911605	4851233.5	3587866	4561808	5595080.5	2895696.75	4343852.5	3661553.75	4389561	4005153	4206687.5	5576360	6520176.5	4535236	3992966.25	5897661	4993655.5	4052871.5;;;;;;;;;;;;;;
O75312	ZPR1	Homo sapiens	797042	630374.4375	747286.875	585291.5	896820.5	560988.9375	456460.75	327794.28125	649440.375	328082.4375	312922.46875	751762.875	1177411	829056.75	510658.5	1143481.875	870521.6875	658604.25;;;;;;;;;;;;;;
O75317	USP12	Homo sapiens	138087.515625	54310.96484375	NaN	145193.9375	146062.90625	83907.8203125	150911.5	145238.828125	125443.671875	100668.4609375	144548.15625	149592.0625	116056.375	100368.0625	119682.4609375	115188.5546875	130894.28125	86428.234375;;;;;;;;;;;;;;
O75319	DUSP11	Homo sapiens	118961.796875	132512.484375	99161.1640625	138382.703125	141097.109375	130429.140625	206799.765625	194714.953125	210872.65625	212258.578125	225163.578125	260436.9375	383792.71875	285394.53125	249292.828125	396125.46875	309938.75	221680.109375;;;;;;;;;;;;;;
O75323	NIPSNAP2	Homo sapiens	1375099.75	1467046.125	1166802.125	1378920.375	1612302.5	1061202.5	1411818.125	1311390.875	1237038.25	1166036.625	1257361.625	1783002.5	1560002.5	1165416.125	1083623.375	1549070.125	1381252.5	951425.6875;;;;;;;;;;;;;;
O75325	LRRN2	Homo sapiens	223297.34375	235491.5625	247563.640625	236260.984375	229845.03125	238724.9375	352153.9375	317067.46875	395661.21875	384726.28125	390090.6875	494339.40625	263997.34375	206450.1875	179544.484375	234406.328125	232246.015625	116245.4765625;;;;;;;;;;;;;;
O75330	HMMR	Homo sapiens	53845.4453125	69020.5859375	NaN	53556.41015625	84645.265625	71640.4375	75926.5703125	107559.84375	64223.12890625	85308.875	95487.4296875	82943.796875	108859.8515625	88850.6875	80202.4921875	100943.3828125	94861.8359375	87132.09375;;;;;;;;;;;;;;
O75340	PDCD6	Homo sapiens	6362120.5	6056224	3447892.5	4898988	7143142.5	2770547.75	5700359	4261778.5	7965491.5	4845454	4750819	8151522	7680233.5	5220833.5	3766762.25	8386841	5961076.5	4092347.5;;;;;;;;;;;;;;
O75347	TBCA	Homo sapiens	2936892	4040858	3324636.5	4106577.5	4127808.5	3090049.75	3233673	3372450.75	2616874.75	3607150.5	3750704	3814067.75	8763436	4789961.5	4409116	7167148	6860698.5	3460499.5;;;;;;;;;;;;;;
O75348	ATP6V1G1	Homo sapiens	382324.09375	430305.75	409638.40625	354981.875	565805.625	237667.25	220833.375	281006.5	183014.125	353228.28125	260097.59375	322404.125	317370.375	323820.375	280870.375	387956.40625	320887.125	263179.625;;;;;;;;;;;;;;
O75351	VPS4B	Homo sapiens	1091152.625	1233558.625	1021107.1875	1151437.625	1391008.125	825613.4375	1427916.875	1196902.625	1348327.375	1459028.75	1429611.5	1819681.75	2443676.75	1632174.5	1350762.25	2130887.75	1865377.5	1268572;;;;;;;;;;;;;;
O75352	MPDU1	Homo sapiens	2179445	2341859.75	1909513.25	1977210.375	2529413	1943666.125	2852611	2557413.75	3218591.5	2758186.25	3042986.5	3784000.5	6392681.5	4431316	3839166.75	5405178	5030251	4006953.5;;;;;;;;;;;;;;
O75356	ENTPD5	Homo sapiens	111106.734375	114225.390625	100308.3828125	115381.421875	136149.765625	104513.53125	52739.17578125	44681.12890625	53721.578125	42882.390625	49470.0390625	61838.34375	52578.1796875	36828.58203125	31759.80859375	52102.51953125	49439.69140625	18807.900390625;;;;;;;;;;;;;;
O75362	ZNF217	Homo sapiens	573507.25	595685.25	439227.625	556846.0625	643434.5625	434982.96875	826351.6875	875537.25	779575.25	898908.9375	877277.5	1041186.625	664693.75	511974.625	492604.46875	640186.1875	519475.9375	447365.46875;;;;;;;;;;;;;;
O75363	BCAS1	Homo sapiens	179352.65625	168620.390625	84584.8125	65607.4453125	225046.59375	183344.328125	428426.875	499472.5	378208.84375	515884.96875	555671.1875	541883.1875	NaN	201000.09375	240030.390625	NaN	NaN	227009.140625;;;;;;;;;;;;;;
O75367	MACROH2A1	Homo sapiens	484795.78125	598369.25	355407.9375	484843.40625	524202	303881.46875	686766.375	614239.5	743116.375	550181.9375	636473.875	809614.375	2043109.625	1303586.625	984556.8125	1268088.75	2867241.75	936099.6875;;;;;;;;;;;;;;
O75368	SH3BGRL	Homo sapiens	6550762.5	6282724.5	6509057.5	6094354.5	8532701	5960291	1178684.875	1071423	1757932.75	1031109.4375	925908.5	2107653.25	3399667.75	2233404	1298463.375	3272674	2942248	1873801;;;;;;;;;;;;;;
O75369	FLNB	Homo sapiens	7804480.5	8016396	6113022	7462781	9171499	5933037	2490105	2308413.75	2498631.25	2479984.25	2523794.25	3194624.5	13068605	9438177	8032316.5	12616521	10251636	7596967.5;;;;;;;;;;;;;;
O75376	NCOR1	Homo sapiens	110585.3828125	128178.3046875	91826.6015625	110493.6015625	131698.96875	100096.0234375	130687.8125	126615.2265625	139797.375	132718.78125	137226.859375	160527.796875	232112.65625	169072.078125	143466.359375	218981.109375	182977.921875	144504.109375;;;;;;;;;;;;;;
O75379	VAMP4	Homo sapiens	13619.4755859375	25331.69921875	NaN	16025.2890625	NaN	7443.65283203125	22841.734375	27555.205078125	29457.8984375	35690.078125	34762.90234375	28596.61328125	43933.390625	31967.55078125	22437.044921875	35626.828125	51573.375	36008.97265625;;;;;;;;;;;;;;
O75380	NDUFS6	Homo sapiens	427472.03125	420805.125	415619.25	439253.5	514566.25	403979.625	689639.625	576875.125	740049.9375	713987.8125	598631.5	1001107	992945	664232.625	554281.4375	967609.0625	803156.625	522763.84375;;;;;;;;;;;;;;
O75381	PEX14	Homo sapiens	202559.671875	259372.59375	214838.6875	224815.296875	264659.21875	213109.59375	137222.90625	166464.3125	138941.5625	175640.5	144651.28125	132928.125	238987.765625	148783.734375	174699.328125	163077.484375	146077.203125	114284.109375;;;;;;;;;;;;;;
O75382	TRIM3	Homo sapiens	210659	210357.40625	181476.390625	212499.140625	242877.0625	180390.703125	129798.703125	124624.03125	167015.140625	124276.4609375	132828.40625	201028.09375	398592.46875	296258	268530.875	360781	305383.78125	247992.8125;;;;;;;;;;;;;;
O75385	ULK1	Homo sapiens	155420.03125	194028.640625	155804.5	168166.140625	179964.734375	131076.359375	128990.5703125	105930.9140625	117539.125	120224.6015625	112721.0703125	154612.71875	158612.90625	133363.3125	116247.5390625	180416.078125	144178.59375	109290.9375;;;;;;;;;;;;;;
O75386	TULP3	Homo sapiens	NaN	119398.015625	NaN	101385.8359375	NaN	NaN	110385.1875	92277.0625	NaN	77893.515625	107916.9375	110270.21875	NaN	NaN	76597.4296875	NaN	64061.875	NaN;;;;;;;;;;;;;;
O75390	CS	Homo sapiens	32681538	33567224	24908888	30655786	39418568	22225184	27975782	25209362	29990460	26547862	27197390	38168392	38918912	29269952	25568634	38569316	32205212	24677084;;;;;;;;;;;;;;
O75391	SPAG7	Homo sapiens	226154.5	320761.6875	268800.5	284251.375	319167.3125	158410	382623.8125	422347.3125	317076.21875	501515.875	420658.25	380345.0625	706045.6875	542062.75	548466.5	698200.875	644003.875	432782.65625;;;;;;;;;;;;;;
O75394	MRPL33	Homo sapiens	314385.03125	383425.40625	266565.90625	349177.09375	398131.75	263579.53125	256995.53125	249130.890625	294612.09375	256937.75	294450.6875	390589.71875	463437.59375	353887.53125	313405.3125	465243.25	404541.65625	332501.875;;;;;;;;;;;;;;
O75396	SEC22B	Homo sapiens	9741347	9043558	9016936	8780160	11386898	6417865	6940199.5	6514382	7650878.5	7307631.5	6755952.5	9693707	7166762	5447765	4551031	7587455.5	5567490	4484623.5;;;;;;;;;;;;;;
O75400	PRPF40A	Homo sapiens	4148846	4131035.25	3581012.75	3978003.25	4575059.5	2870753.25	4021848.5	3782709.5	3888474	4007461	4197580.5	4991992.5	5369815	4135900.25	3605163.25	5780696.5	4391619	3498731.5;;;;;;;;;;;;;;
O75410	TACC1	Homo sapiens	351880.28125	430374.3125	304321.6875	369920.4375	466117.78125	310129.21875	420269.40625	420315.4375	336425.8125	427392.6875	447053.5625	520431	238729.71875	174380.34375	183932.3125	232534.9375	190788.125	169076.796875;;;;;;;;;;;;;;
O75414	NME6	Homo sapiens	184611.421875	192047.09375	244791.984375	185567.390625	219871	181383.234375	158266.234375	185982.671875	198235.59375	186549.984375	181475.890625	239160.953125	217391.234375	140635.421875	129866.9140625	141354.46875	168380.671875	110982.953125;;;;;;;;;;;;;;
O75419	CDC45	Homo sapiens	164184.015625	173507.890625	144692.609375	162380.734375	206692.1875	105702.4453125	198022.3125	177520.984375	205343.078125	193931.078125	202237.640625	264835	330705.46875	223356.859375	213176.21875	298169.40625	290467.9375	196527.875;;;;;;;;;;;;;;
O75427	LRCH4	Homo sapiens	145366.171875	108885.8125	189984.671875	143775.40625	154743.109375	140459.203125	59921.57421875	89720.671875	103808.640625	100070.3046875	NaN	93437.8125	73923.8203125	105578.4921875	87002.3046875	88185.6953125	105592.1171875	111630.59375;;;;;;;;;;;;;;
O75431	MTX2	Homo sapiens	1620620.625	1490340	1162751.375	1289970.375	1583543.625	984742.375	1119074.5	903624.6875	1106965.375	968323.4375	879353.75	1414791.5	1684309.125	1350353.75	1149564.875	1647296.25	1222015.125	1117589.25;;;;;;;;;;;;;;
O75436	VPS26A	Homo sapiens	3123745.5	3166422	2646578.5	2981389	3771335.25	2210347.5	4433542	4181785.25	4908129	4119870.75	4285040	6014256	6007871	4286619	4060025	5645691	4844487.5	3926372.75;;;;;;;;;;;;;;
O75438	NDUFB1	Homo sapiens	371814.03125	543814.1875	368191.90625	479829.8125	624681.125	332002.84375	328863.1875	353963.96875	538825.6875	316384	338848.96875	434469.65625	660575.625	263485.25	348826.8125	444003.9375	546898.6875	330501.9375;;;;;;;;;;;;;;
O75439	PMPCB	Homo sapiens	2998273	3182925.75	2253398.75	2927413.75	3608380	2300218.75	1993078	1923491.125	1882782.5	1852392	2050299.25	2433668.5	4311706	3157630.75	2876369	4187214.75	3373461.5	2552478.75;;;;;;;;;;;;;;
O75446	SAP30	Homo sapiens	94308.078125	101677.03125	85278.4609375	82646.6328125	93170.875	76691.21875	177290.421875	151021.21875	189552.25	169930.84375	160645.59375	206770.921875	164818.828125	153427.078125	169266.296875	180308.828125	173972.875	136379.5625;;;;;;;;;;;;;;
O75448	MED24	Homo sapiens	477463.625	483958.84375	383150.5	449282	568287.8125	375875.1875	430252.34375	397278.59375	483015.21875	416864.75	413033.15625	595679.25	694970.5	539819.25	444386.84375	650003.3125	544624.375	471548.75;;;;;;;;;;;;;;
O75449	KATNA1	Homo sapiens	115267.765625	99894.15625	127691.0625	113926.078125	137703.125	81857.015625	181941.515625	183543.78125	186189.453125	151066.4375	192461.53125	223340.796875	179873.265625	131285.578125	116153.1015625	165002.53125	141827.125	104593.1953125;;;;;;;;;;;;;;
O75460	ERN1	Homo sapiens	14127.9697265625	12809.10546875	NaN	7887.076171875	14947.4208984375	5410.0966796875	14192.427734375	14530.603515625	19514.76953125	14884.185546875	11756.638671875	22821.201171875	18045.875	27647.080078125	17445.908203125	25433.89453125	21847.07421875	20045.595703125;;;;;;;;;;;;;;
O75461	E2F6	Homo sapiens	NaN	NaN	NaN	NaN	NaN	37765.2265625	34287.75390625	NaN	NaN	29926.751953125	28009.662109375	NaN	59540.23046875	56384.06640625	NaN	42243.73828125	43343.25	47844.2890625;;;;;;;;;;;;;;
O75467;Q6AW86	ZNF324;ZNF324B	Homo sapiens	NaN	NaN	NaN	NaN	1233.36181640625	NaN	1073.3072509765625	1393.3792724609375	1435.702880859375	NaN	1022.4653930664062	NaN	1292.8592529296875	1207.6348876953125	1186.4200439453125	NaN	1537.6549072265625	1377.218505859375;;;;;;;;;;;;
O75475	PSIP1	Homo sapiens	965223.25	1009052.3125	777505.3125	910712.3125	1131538.125	734548	866607.0625	831764.375	904671.875	884729.8125	949112.5625	1078514.375	1296666.125	1063102.25	992199.9375	1223088.375	1117982.375	969643;;;;;;;;;;;;;;
O75477	ERLIN1	Homo sapiens	592560.125	610172	513900.21875	503558.96875	720323.25	370175.34375	526471.5625	578922.875	592708.9375	625249.9375	554691.6875	772766.6875	955458.3125	866842.875	763716.1875	964552	911919.0625	758423.3125;;;;;;;;;;;;;;
O75486	SUPT3H	Homo sapiens	105253.171875	89429.09375	NaN	62202.609375	103587.09375	37026.83984375	46651.97265625	54436.9296875	75373.2578125	77111.53125	65312.9375	126779.6640625	84526.765625	33140.0078125	55563.76171875	78312	46296.24609375	58505.98828125;;;;;;;;;;;;;;
O75487	GPC4	Homo sapiens	99824.765625	121667.1171875	NaN	80294.515625	131873.640625	33961.4296875	98458.3359375	105772.875	NaN	89578.1953125	135601.6875	108229.984375	27193.98828125	NaN	51687.765625	63516.03515625	NaN	34584.515625;;;;;;;;;;;;;;
O75489	NDUFS3	Homo sapiens	4290775	4396777	3480343.25	4384141.5	5405312	3623221.75	3938178	3545636.25	4331540	3925119	3979260.5	5775639	6444693.5	4359035.5	3551683.25	6220521.5	5066770.5	3622963.5;;;;;;;;;;;;;;
O75494	SRSF10	Homo sapiens	1141580.875	1139261.75	810915.5	1219922.625	1391038	935441.25	1239820.75	1102559.5	1521973.5	1555285.5	1205119.75	1633002.5	2185345.25	1743279.125	1294566.75	2834025	2113519	1540783.375;;;;;;;;;;;;;;
O75496	GMNN	Homo sapiens	116397.3984375	165519.078125	NaN	138923.5	159180.5	97861.0234375	246825.21875	268883.6875	219896.5625	267457.9375	273599.6875	281140.78125	314080.03125	211204.953125	215796.8125	267682.4375	199208	176408.421875;;;;;;;;;;;;;;
O75503	CLN5	Homo sapiens	243443.453125	247566.109375	182974.515625	280432.375	292112.03125	237779.15625	NaN	146970.515625	141245.46875	148572.609375	124571.9921875	106688.3671875	374667.15625	256099.640625	226388.21875	300737.3125	312147.75	198352.828125;;;;;;;;;;;;;;
O75521	ECI2	Homo sapiens	257314.0625	264729.46875	209521.59375	247325.171875	272983.375	189520.765625	296753.21875	280452.59375	271957.9375	267140.3125	326556.875	384053.71875	1223291.5	952184.4375	872299.0625	1173085.75	1016466.5625	794180;;;;;;;;;;;;;;
O75525	KHDRBS3	Homo sapiens	NaN	NaN	NaN	NaN	NaN	NaN	167774.25	154472.1875	183118.046875	162277.375	127104.5078125	241271.359375	186981.765625	101078.125	70262.6796875	209488.625	134008.421875	56686.359375;;;;;;;;;;;;;;
O75528	TADA3	Homo sapiens	75374.5859375	94981.6640625	120991.3203125	88784.921875	103379.453125	66085.625	67666.046875	58192.34375	47215.9609375	90417.765625	67426.5625	88059.71875	81256.171875	61980.15625	57280.53125	70737.125	71988.109375	49317.12109375;;;;;;;;;;;;;;
O75529	TAF5L	Homo sapiens	51660.8046875	46340.76171875	49059.75	42437.75	44391.69921875	38601.0859375	36541.49609375	36762.1328125	43635.60546875	31755.751953125	38843.7578125	51510.7421875	51519.23828125	32680.26171875	42703.6640625	51148.66796875	41370.265625	34454.75;;;;;;;;;;;;;;
O75530	EED	Homo sapiens	539054.4375	525852	463143.90625	533873.125	621848.9375	458470.75	524770.25	440023.75	542701.5	484597.53125	513636.5625	705070.75	795953.5	546136.25	556452.9375	751082.4375	653727.5	497754.78125;;;;;;;;;;;;;;
O75531	BANF1	Homo sapiens	818773.25	847022.25	1317110.875	777895.4375	1129272.75	740455.875	556032	608301.8125	1055752.125	486607.4375	493381.09375	854975.625	809572.5	649458.1875	514088.125	973446.0625	777133.5	529283.4375;;;;;;;;;;;;;;
O75533	SF3B1	Homo sapiens	7051160	7572575.5	6050725	6855071.5	8438832	5547998.5	7689636	7430168	7756266.5	7591388	8407847	10174301	11186536	7763495	7416295	10313256	8602120	6658391;;;;;;;;;;;;;;
O75534	CSDE1	Homo sapiens	14498554	15278048	10348215	14384174	17117568	11597833	13175607	12292292	12350900	11683323	13079944	15812836	16768823	12692177	12379729	15494548	14001686	10932227;;;;;;;;;;;;;;
O75554	WBP4	Homo sapiens	437890.21875	492565.40625	198774.609375	454109.0625	426434.625	142995.921875	527325.75	438965	377298.375	386082.6875	581815.3125	440185.3125	499129.625	487674.0625	537587.4375	525358	522293.75	398751.375;;;;;;;;;;;;;;
O75564	JRK	Homo sapiens	NaN	NaN	NaN	NaN	27336.19921875	NaN	NaN	NaN	28292.078125	18606.474609375	17877.005859375	27005.169921875	33267.28125	28376.10546875	19511.556640625	NaN	30235.5234375	NaN;;;;;;;;;;;;;;
O75569	PRKRA	Homo sapiens	1328512.875	1353106.25	1027702.8125	1330849	1515614.625	996119.4375	1060405.875	1068147.875	1174126.125	1085351.625	1154610.375	1353506.125	1622184	1282219.75	1087422.625	1643311.375	1349880	1072646;;;;;;;;;;;;;;
O75575	CRCP	Homo sapiens	6484.65771484375	8174.880859375	NaN	5550.26318359375	6124.359375	5556.646484375	6950.7470703125	6739.169921875	7710.25244140625	7473.10107421875	8845.431640625	7821.869140625	9756.4248046875	6123.54150390625	5434.65478515625	9266.8671875	5835.94873046875	5492.59228515625;;;;;;;;;;;;;;
O75582	RPS6KA5	Homo sapiens	329415.84375	305835.25	270300.65625	290709.53125	406370.34375	251446.1875	242119.515625	251614.515625	353943.21875	250954.359375	203626.734375	368082.1875	187598.609375	188179.421875	162407.15625	193382.859375	159830.703125	253131.453125;;;;;;;;;;;;;;
O75586	MED6	Homo sapiens	220553.765625	258202.6875	227467.625	212773.59375	254806.671875	173541.53125	231553.890625	184414.484375	240778.296875	193729.078125	220973.75	286806.625	322520.90625	260203.140625	231981.453125	253680.328125	242874.578125	195787.3125;;;;;;;;;;;;;;
O75592	MYCBP2	Homo sapiens	83965.28125	82224.53125	74417.1640625	74970.0703125	95015.3203125	67904.5234375	93651.828125	86835.8515625	97734.71875	88220.0390625	91087.5625	122886.578125	148672.453125	113283.2734375	103553.71875	140541.171875	127653.2734375	99265.9296875;;;;;;;;;;;;;;
O75600	GCAT	Homo sapiens	394014.78125	433277.71875	381341.625	373562.125	442435.78125	280191.1875	796356.5625	672627.875	831669.75	733500.5	823866.75	1046688.5	596648.8125	488577.28125	408756.375	601666.1875	527201.8125	387527.375;;;;;;;;;;;;;;
O75607	NPM3	Homo sapiens	1642695.25	2116833.25	1565151	1780923.875	2034082.875	1486232.625	2671829.75	2477321.75	2383572.25	2927194	2808667	3529331	4785653	3637050.75	3230398.75	4904968.5	4145563.25	3176260.25;;;;;;;;;;;;;;
O75608	LYPLA1	Homo sapiens	9062883	8798311	2592622.5	7620692.5	10401367	3945154.75	7059469	6764711	7695418.5	6925344	6111440.5	10548146	7456701	5963168	4566437.5	7161786	6098307.5	5392615;;;;;;;;;;;;;;
O75616	ERAL1	Homo sapiens	883274.875	940316.875	683793.8125	892564.625	1084211.375	581526.25	949017.75	878603.25	886088.875	867753.5	954771.4375	1217526	1451309.125	989887.75	895404.8125	1426819	1169251.625	850253.25;;;;;;;;;;;;;;
O75618	DEDD	Homo sapiens	9989.2197265625	10904.796875	10140.953125	6803.66748046875	10927.6943359375	6940.77685546875	8133.806640625	7420.20556640625	8973.2568359375	8558.31640625	7502.5908203125	10827.64453125	6002.39599609375	7000.11669921875	5191.0224609375	11050.78515625	NaN	NaN;;;;;;;;;;;;;;
O75629	CREG1	Homo sapiens	988358.8125	951663.75	65892.9296875	787410.125	1073535.25	386822.34375	519816.5625	331382.875	739805.125	430090.125	349758.65625	913937	793004.5	649746.9375	366852.09375	942063.25	725657.375	531127.3125;;;;;;;;;;;;;;
O75635	SERPINB7	Homo sapiens	NaN	10100.025390625	59494.04296875	11182.4140625	NaN	28081.8125	16222.2412109375	NaN	NaN	17147.28515625	NaN	NaN	NaN	NaN	12487.341796875	NaN	NaN	NaN;;;;;;;;;;;;;;
O75643	SNRNP200	Homo sapiens	5253530.5	5573779.5	4222601.5	5095687.5	6137109.5	4057361.5	4987588	4548443.5	5271221	4745339.5	5217363	6407462.5	8308735.5	6248573.5	5950800	7879961	7058138.5	5684220;;;;;;;;;;;;;;
O75648	TRMU	Homo sapiens	200180.515625	210233.453125	145891.765625	183032.484375	240283.140625	154458.234375	211656.09375	214857.640625	261517.640625	201029.96875	224989.390625	322960.0625	344489.15625	246961.96875	226623.828125	324990.9375	272326	243470.9375;;;;;;;;;;;;;;
O75663	TIPRL	Homo sapiens	1919721.375	1946744.75	1621609.25	1767083.5	2195206.5	1259578.75	1359759.25	1242735.5	1437124.25	1320827.5	1418588.75	1902633.875	2122760.25	1646631.5	1603112.125	2057878.5	1796080.5	1522837.5;;;;;;;;;;;;;;
O75674	TOM1L1	Homo sapiens	951919.5625	943369.5	672578.3125	911336.125	1017791.3125	653911	712906.8125	746211.4375	715543.75	739602.125	791987.25	858888.0625	1122507.75	779684.8125	807659.5625	980511.8125	915916.375	733123.4375;;;;;;;;;;;;;;
O75676	RPS6KA4	Homo sapiens	447152.46875	428182.09375	358472.59375	389121.125	508418	321581.125	232476.359375	226620.921875	250910.546875	246486.078125	233724.90625	315269.15625	394341.0625	359993.71875	302609.59375	412281.40625	342385.4375	309722.9375;;;;;;;;;;;;;;
O75683	SURF6	Homo sapiens	1547923.125	1532605.75	1434853.375	1259366.125	1811004.375	1256233.75	1258136.125	1373514.375	1397103.75	1401886	1584505.25	1673490.625	1138266.625	856068.75	951759.125	1170480.75	945558.625	966049.8125;;;;;;;;;;;;;;
O75688	PPM1B	Homo sapiens	383644.34375	486617.84375	366428.03125	420095.15625	486549.28125	259513.984375	282810.125	253096	260416.40625	270773.84375	302562.78125	350055.5625	566734.6875	401273.125	397616.5625	565453.25	517677.4375	399465.71875;;;;;;;;;;;;;;
O75689	ADAP1	Homo sapiens	202134.484375	183826.6875	171148.6875	141001.203125	184136.953125	103003.40625	80951.5234375	78289.015625	112259.171875	101376.1015625	93906.921875	103362.453125	104403.46875	94546.75	76122.0078125	150600.640625	73933.4453125	43010.015625;;;;;;;;;;;;;;
O75691	UTP20	Homo sapiens	487056.03125	533656.375	388913.34375	487276.65625	570013.9375	373718.875	637858.125	581738.375	657156.125	560843.625	655685.8125	818116.6875	1423771.625	1079906.125	1083010.75	1253211.875	1222819.875	1003002.75;;;;;;;;;;;;;;
O75694	NUP155	Homo sapiens	1557913.25	1672354.375	1301941.375	1489701.375	1842575.125	1203283.5	1790418.375	1571051	1664706.625	1600396.75	1790540.25	2301962.5	2382081.5	1687498.375	1591868.375	2102586.75	1889105.625	1512889;;;;;;;;;;;;;;
O75695	RP2	Homo sapiens	668964.3125	664023.6875	501359.0625	675166.25	778844.1875	451501	350544.40625	316821.8125	366859.1875	333884.4375	357069.96875	471902.46875	739623.3125	520673.65625	438381.28125	606767.3125	579263.0625	437791.625;;;;;;;;;;;;;;
O75712	GJB3	Homo sapiens	NaN	NaN	NaN	NaN	NaN	NaN	NaN	NaN	NaN	NaN	NaN	NaN	19815.720703125	12722.099609375	16234.234375	18613.15234375	13289.8017578125	12789.818359375;;;;;;;;;;;;;;
O75716	STK16	Homo sapiens	18415.3203125	17206.9765625	15949.5830078125	13555.126953125	22447.22265625	9985.544921875	14123.3740234375	16815.994140625	24268.388671875	17210.14453125	9825.82421875	26205.806640625	18339.912109375	20220.021484375	11150.0166015625	15185.0439453125	16683.18359375	15145.1337890625;;;;;;;;;;;;;;
O75717	WDHD1	Homo sapiens	1001612.3125	1137228	882430.375	1050311.875	1283613	820120.125	801332.625	768976.375	742299.875	743279.3125	803885.875	1000536	1241967.125	896469.8125	847189.6875	1191857.625	991471.0625	767090;;;;;;;;;;;;;;
O75718	CRTAP	Homo sapiens	354570.15625	370198.78125	376346.40625	347515.59375	468246.0625	300236.03125	243706.46875	272779.625	323255.1875	284524.40625	290140.90625	330111.90625	568244.375	419579.6875	381057.125	516936.6875	421154.4375	357973.59375;;;;;;;;;;;;;;
O75746	SLC25A12	Homo sapiens	802397	800171.8125	626948.625	790422.9375	977031.1875	622293.1875	509578.90625	457007.125	572054.5	478466.40625	475284.875	698069.25	679796.125	510321.28125	434344.34375	682875.25	533655.0625	437793.71875;;;;;;;;;;;;;;
O75752	B3GALNT1	Homo sapiens	426826.375	427394.96875	330798.78125	380146.125	477546.40625	324063.46875	238222.25	187369.5	261623.0625	240011.546875	224794.765625	345380.4375	261572.265625	216392.1875	235611.390625	287288.75	282172.21875	221578.40625;;;;;;;;;;;;;;
O75764	TCEA3	Homo sapiens	NaN	NaN	NaN	NaN	NaN	NaN	4619.02734375	4283.4130859375	4470.4560546875	2934.409912109375	3762.2763671875	3997.693115234375	5418.408203125	5140.2578125	4575.56982421875	4970.1259765625	5813.37939453125	4814.41259765625;;;;;;;;;;;;;;
O75771	RAD51D	Homo sapiens	9861.5947265625	10224.9970703125	9837.79296875	11300.1796875	10791.1669921875	6843.58447265625	7397.69384765625	9408.0166015625	10093.205078125	7709.154296875	7304.50732421875	11468.84375	7051.25048828125	8273.3271484375	9407.20703125	NaN	10632.849609375	2928.3505859375;;;;;;;;;;;;;;
O75787	ATP6AP2	Homo sapiens	2427934.5	2527687.25	1950812.5	2290895.5	2847929.5	1632802.375	1488571.75	1343886.25	1623024	1404419.625	1405080	1948337.25	1397346	1060755.5	828748.375	1413343.125	1081253.875	893452.5;;;;;;;;;;;;;;
O75792	RNASEH2A	Homo sapiens	487364.65625	541465.25	396407.53125	516767.78125	644342.0625	461661.375	586494.3125	546420.4375	543850.625	543710.375	556252	741972.125	1071414.875	759687.3125	700906.1875	976672.4375	841519.8125	655183.9375;;;;;;;;;;;;;;
O75794	CDC123	Homo sapiens	1471548.375	1572346.375	1283602	1497060.75	1725812.5	1172729.375	1489909.875	1553809.875	1726483.75	1551378.375	1589165.375	1904677.625	2813860	2158845.75	1858179.75	2731929.5	2416553.25	1943949.75;;;;;;;;;;;;;;
O75808	CAPN15	Homo sapiens	341310.03125	373275.4375	376808.65625	364958.0625	389355.75	379951	317988.625	294119.40625	337029.90625	320074.375	287788.71875	360343.28125	491856.25	396481.21875	357472.71875	482554.71875	347777.5	309616.59375;;;;;;;;;;;;;;
O75815	BCAR3	Homo sapiens	44538.390625	35980.4296875	NaN	40960.953125	51482.96484375	37533.26171875	63788.64453125	60411.83984375	74877.75	55463.015625	62574.9453125	97712.890625	55110.65625	NaN	26581.720703125	57611.890625	39750.79296875	NaN;;;;;;;;;;;;;;
O75817	POP7	Homo sapiens	723817.3125	761861.5625	501122.84375	700949.25	886166.3125	500286.09375	561839.1875	476736.59375	467976.625	524655.375	552031.625	606888.8125	711108	558829	598238.9375	654132.4375	598761.5	470834.90625;;;;;;;;;;;;;;
O75818	RPP40	Homo sapiens	763972.5	790596.9375	504465.21875	748101.6875	892048.3125	507403.03125	647465.625	583352	728758.5	621247.125	643029.25	876538.3125	947922.8125	716192.8125	716363.625	891138.9375	791726.9375	666076.4375;;;;;;;;;;;;;;
O75821	EIF3G	Homo sapiens	18400568	20049924	17486444	18928668	23671058	15377053	12729177	14754249	13725000	13565264	13856423	15731455	20427840	15258184	14739770	19027440	16903704	13126127;;;;;;;;;;;;;;
O75822	EIF3J	Homo sapiens	2548939.75	3115700.5	1982302.75	2795325.25	2988518.75	1854228.125	1998897.875	1874154.625	1505896.75	2220836.25	2289151.75	2099491.25	2561996	2085264.625	2006704.375	2608063.5	2120501.5	1611449;;;;;;;;;;;;;;
O75828	CBR3	Homo sapiens	687662.1875	785232.8125	449178	660246.125	743096.75	466033.21875	190859.3125	230707.921875	228656.84375	231633.921875	221391.671875	236772.609375	535437.4375	406180.65625	356847.65625	503474.46875	433861.03125	311270;;;;;;;;;;;;;;
O75832	PSMD10	Homo sapiens	837143.8125	871497	580817.5	751498.5	954286.6875	458134.71875	718106.625	631672.8125	807313.6875	652043.5625	628337.0625	949613.625	913242.6875	754209.3125	593453.8125	980087	761150.625	646334.0625;;;;;;;;;;;;;;
O75843	AP1G2	Homo sapiens	1345868.375	1338622.25	1057853.25	1239474.375	1694041.625	983871.5	228545.3125	233955.046875	300244.25	252675.203125	245427.359375	366311.78125	670466.6875	529205.25	440464.875	631597.6875	584503.5625	460412.84375;;;;;;;;;;;;;;
O75844	ZMPSTE24	Homo sapiens	3796182.5	3984060	3196874.25	3665035.75	4838533.5	2791588.75	2797092.5	2537661.5	3293921.75	2685344.75	2832387	4136474.5	3755634.25	2704827.25	2554705.75	3394838.5	3100981	2442073;;;;;;;;;;;;;;
O75845	SC5D	Homo sapiens	13331.82421875	12443.6982421875	16272.47265625	10519.9208984375	17640.92578125	10244.9765625	6281.49609375	NaN	5965.3525390625	6103.013671875	7609.03125	8005.43603515625	NaN	4296.86572265625	NaN	NaN	NaN	5075.83935546875;;;;;;;;;;;;;;
O75864	PPP1R37	Homo sapiens	254331.734375	267888.15625	294301.4375	245612.453125	326658.9375	220404.765625	139341.125	137273.53125	157372	124196.296875	125594.7421875	193293.09375	263028.3125	171587.359375	155872.859375	196490.65625	219393.390625	198272.390625;;;;;;;;;;;;;;
O75865	TRAPPC6A	Homo sapiens	203524.1875	161490.03125	284998.1875	167497.734375	259085.453125	99805.1953125	137429.828125	86708.5703125	230948.578125	160273.3125	104450.015625	198078.671875	363109.3125	252185.171875	123997.5703125	406412	254170.1875	201050.53125;;;;;;;;;;;;;;
O75874	IDH1	Homo sapiens	13329537	13569721	10786901	12755916	16112186	7092074	9416957	8969982	10390452	9784374	9658667	13069045	17177468	12758916	10419638	17167902	13708982	10495925;;;;;;;;;;;;;;
O75879	GATB	Homo sapiens	189496.609375	212026.28125	149123.46875	180089.203125	215874.4375	137079.625	213182.140625	210251.1875	222743.0625	195607.15625	196024.765625	245255.4375	253726.859375	214241.234375	180606.28125	239648.515625	224107.46875	184713.765625;;;;;;;;;;;;;;
O75880	SCO1	Homo sapiens	1731955.25	1789384.625	1662938.875	1749395.5	2145695.5	1019508.375	1784395.75	1266786.125	1957452.375	2048755.125	1841728.875	2317445.25	3315990	2183040.5	1695842	3225970.75	2513976.25	1780256.375;;;;;;;;;;;;;;
O75882	ATRN	Homo sapiens	140585	83407.21875	NaN	147242.3125	146890.421875	80512.078125	117328.59375	93800.734375	96968.59375	120390.0625	142026.1875	134906.875	101783.3359375	104255.453125	97072.3125	108341.84375	91503.6171875	86287.1640625;;;;;;;;;;;;;;
O75884	RBBP9	Homo sapiens	824244.6875	803741.8125	586347.5	650013.75	877284.5	378508.1875	553686.4375	515197.53125	458422.75	590210.375	522387.375	805512.5625	649844.125	471167.8125	394801.34375	665856.125	443955.5	399234.34375;;;;;;;;;;;;;;
O75886	STAM2	Homo sapiens	338959.21875	378207.96875	284470.09375	391642.53125	434071.625	325865.5625	249518.328125	257662.125	246322.109375	284036.40625	227249.3125	265046.46875	474917.96875	340314.40625	285196.96875	459250.4375	377910.78125	290978.96875;;;;;;;;;;;;;;
O75896	TUSC2	Homo sapiens	465213.8125	457652.0625	287980.71875	535595.875	586720.625	371227.5625	332165.875	360605	440972.75	472286.90625	442256.78125	505214.78125	779038.125	522122.15625	441342.53125	847424.1875	649924.625	403532.65625;;;;;;;;;;;;;;
O75897	SULT1C4	Homo sapiens	NaN	NaN	NaN	NaN	NaN	NaN	NaN	NaN	NaN	NaN	31888.765625	NaN	37686.2734375	NaN	NaN	43999.1171875	45619.5078125	NaN;;;;;;;;;;;;;;
O75907	DGAT1	Homo sapiens	267810.46875	294088.15625	167110.625	285715.625	307084.96875	218883.578125	238114.96875	248896.078125	225701.125	189275.328125	252133.421875	261366.0625	314517.71875	190345.828125	278564.09375	199727.265625	262430.53125	196745.890625;;;;;;;;;;;;;;
O75909	CCNK	Homo sapiens	792466.625	782742.125	637430.4375	710852.6875	866576.5625	612535.875	933188.625	851634.625	957185.4375	867136	853827.5	1131598.375	1218542.375	1019481.25	869183.8125	1262136.375	901093	832940.1875;;;;;;;;;;;;;;
O75915	ARL6IP5	Homo sapiens	5151102.5	5218748	641131.5	4879361.5	5496068.5	1913879.625	2710553.5	2497393	2843055.25	2705842.75	2261890.5	4076339.75	5128965.5	3169933.75	2956087.25	4383295.5	3313434.5	2922576.25;;;;;;;;;;;;;;
O75925	PIAS1	Homo sapiens	41576.71484375	43059.5234375	38103.89453125	41072.19140625	48116.28515625	30420.494140625	55622.0234375	55555.1640625	70651.5625	63085.953125	53966.75390625	79294.8203125	72932.84375	55431.45703125	42114.91796875	66816.46875	47653.15234375	54000.40625;;;;;;;;;;;;;;
O75934	BCAS2	Homo sapiens	439414.90625	436636.53125	608398.375	370638.03125	526100.125	259218.65625	282265.96875	251760.375	477600.46875	254937.53125	243788.984375	412767.71875	605778.6875	400307.875	271253.9375	606592.0625	431299.0625	303746.96875;;;;;;;;;;;;;;
O75935	DCTN3	Homo sapiens	1868685.125	1829606.125	1592431.5	1843668.375	2183033.25	1519052.625	1147879.5	1179006.875	1134342.125	1047553.5625	1061918.75	1360947.75	1970814	1227350.625	1151031	2066325.5	1421152	976882.875;;;;;;;;;;;;;;
O75937	DNAJC8	Homo sapiens	4708687	5458694.5	4261956.5	5415152.5	5953203	4233680.5	3722501.5	3612065.5	3304575.75	4764525	4189503.75	4922187	6651425	4786034	4224711	6320689	5351709.5	4184938.5;;;;;;;;;;;;;;
O75940	SMNDC1	Homo sapiens	729441.375	753741.875	664043.8125	666730.25	866463.6875	612749.5625	577904.5625	488733.65625	508734.3125	493474.21875	595017.75	758628.8125	926417.3125	677099.0625	680158.25	880577.125	716511.125	493884.96875;;;;;;;;;;;;;;
O75943	RAD17	Homo sapiens	156307.265625	132584.625	134631.234375	128442.1484375	185293.25	129440.546875	85926.2109375	92030.75	136607.046875	107293.4609375	91353.359375	119048.1875	239776.78125	164226.25	185612.90625	234692.703125	195554.59375	170094.609375;;;;;;;;;;;;;;
O75947	ATP5PD	Homo sapiens	2382902	2446118	2813208.75	2093446.875	2770803	1163936.625	1450700.75	1170408	2270877.25	1322611.375	1367392.375	2291950.75	2833109	1989318.5	1481176.875	2984099.25	2142927.5	1616207.125;;;;;;;;;;;;;;
O75955	FLOT1	Homo sapiens	675276.875	729138.1875	678618.6875	734476.5	870465.8125	522614.28125	573349.25	540108.5625	719713.5625	533673.5625	595087.375	861824.75	569144.1875	491248.9375	428497.90625	598272.0625	504610.625	434383.5;;;;;;;;;;;;;;
O75962	TRIO	Homo sapiens	326644.1875	350442.84375	287668.03125	322960.625	397398.9375	247901.1875	445007.3125	391097.71875	534476.9375	437267	434546.625	602346.125	451803.65625	343903.3125	284532	441753.90625	373410.46875	309058.71875;;;;;;;;;;;;;;
O75964	ATP5MG	Homo sapiens	4677244.5	3947433.25	4208907	3949743	5703608.5	2665600.5	2540339.5	1822166	2710064.25	2915029	2710293	4038506.5	4660485	3477611.25	2435030.5	5352768	3280015.25	2797587;;;;;;;;;;;;;;
O75970	MPDZ	Homo sapiens	213656.625	86095.5859375	364717.59375	214554.03125	239917.25	181017	118853.546875	NaN	157910.6875	136150.421875	125632.28125	125847.3125	245225.546875	164723.5625	119782.9609375	211032.28125	208315.40625	146374.9375;;;;;;;;;;;;;;
O75971	SNAPC5	Homo sapiens	NaN	NaN	NaN	NaN	13772.6005859375	NaN	NaN	NaN	NaN	NaN	NaN	30655.06640625	29690.87109375	16004.818359375	NaN	21688.986328125	15673.857421875	NaN;;;;;;;;;;;;;;
O75976	CPD	Homo sapiens	424701.0625	396800.4375	469413	400968.875	498478.65625	329821.71875	871833.875	796721.75	935304.375	894336.3125	883561	1276080.875	843627.625	598870.8125	503561.125	780822.6875	646681.4375	548384.125;;;;;;;;;;;;;;
O76003	GLRX3	Homo sapiens	9161585	9585438	7359805.5	9031437	11291201	7777218	7219668	6876288.5	8320662.5	7293594.5	7180397	10214276	10841531	7828523	6417874	10651405	9078421	6190970.5;;;;;;;;;;;;;;
O76021	RSL1D1	Homo sapiens	7433646	7587640	6885377	6919856	9300968	5711816	5199015.5	5048150.5	5174983.5	5117947	4916977	6718187.5	7900232.5	6722043.5	5496674	8666452	7228416	5436982.5;;;;;;;;;;;;;;
O76024	WFS1	Homo sapiens	1620818.125	1707388.25	1348573.75	1596256.125	1849722.75	1263283.125	488342.625	510248.75	533525.875	532282.75	500384.09375	619412.1875	1065709.125	768229.875	792430.125	998953.6875	857827.875	733711.6875;;;;;;;;;;;;;;
O76027	ANXA9	Homo sapiens	418299.125	419739.78125	356750.125	394233.21875	417644.1875	308183.5	118779.8203125	113684.4375	154577.046875	111676.2734375	85565.484375	174608.34375	1076892.75	862744.375	652864.25	1121557	816419.0625	735405.9375;;;;;;;;;;;;;;
O76031	CLPX	Homo sapiens	1348626.875	1415529.5	1289103.125	1374050.5	1644396.875	1159572	1397431.125	1351216.5	1391566.375	1458513.5	1447015.875	1859307.875	2189554.25	1463565.75	1308154.25	2090819.125	1683769.75	1240088.25;;;;;;;;;;;;;;
O76041	NEBL	Homo sapiens	234171.4375	232046.59375	360085.96875	240044.5625	266261	121623.359375	160582.8125	152142.921875	184430.03125	189365.171875	164686.234375	209829.9375	229211.453125	158256.125	130364.25	216723.34375	194874.359375	139277.734375;;;;;;;;;;;;;;
O76054	SEC14L2	Homo sapiens	30917.1640625	27474.943359375	NaN	28179.62109375	34197.7890625	NaN	10149.416015625	NaN	NaN	NaN	11323.41796875	NaN	71543.921875	43462.4453125	38846.28125	63978.8046875	44272.9375	34710.13671875;;;;;;;;;;;;;;
O76061	STC2	Homo sapiens	78732.9609375	112188.2109375	163195.125	106506.28125	149795.46875	127346.4453125	27394.646484375	26698.7421875	18971.91796875	25463.208984375	29768.01171875	36442.9609375	26150.091796875	23735.2734375	24283.080078125	18996.021484375	28737.041015625	14901.958984375;;;;;;;;;;;;;;
O76062	TM7SF2	Homo sapiens	533645.875	749559.5625	417561.90625	601976.4375	643437.1875	381747.15625	335289.75	328531.46875	264826.6875	266631.375	365551.03125	427620.21875	454847	293153.4375	443886.84375	300302.625	345133.25	286220.09375;;;;;;;;;;;;;;
O76070	SNCG	Homo sapiens	231782.484375	337766.375	289563.0625	273076.25	348136.84375	288585.75	1404380.125	1015158.8125	1166173	1160205.875	1151520.75	1549798.375	NaN	NaN	NaN	NaN	NaN	NaN;;;;;;;;;;;;;;
O76071	CIAO1	Homo sapiens	2208399.5	2807545	1772509.375	2283756	2675486	1261763.5	1746014.125	1776158.25	1230026.5	1479142.625	1912789.375	2087000.875	2335130	1682800.75	2009468.5	2142787.5	1858685.25	1515725.625;;;;;;;;;;;;;;
O76075	DFFB	Homo sapiens	136452.328125	157622	125602.171875	124982.09375	175570	115617.609375	159619.625	136619.453125	181180.6875	159156.5625	163412.671875	237297.546875	184561.4375	158454.296875	118649.9609375	195783.28125	164655.6875	123153.078125;;;;;;;;;;;;;;
O76080	ZFAND5	Homo sapiens	15517.7607421875	26957.53515625	19357.103515625	25814.91015625	17241.763671875	23400.744140625	33752.3203125	43846.16796875	28331.49609375	46689.3359375	47823.65625	36393.18359375	33730.73828125	30328.41015625	38725.43359375	25795.578125	31451.55078125	33694.13671875;;;;;;;;;;;;;;
O76082	SLC22A5	Homo sapiens	92417.96875	84683.46875	NaN	99758.9921875	110056.4296875	83596.5	132294.140625	117634.734375	128998.6640625	101037.9921875	116125.6171875	125259.796875	317370.8125	202583.859375	242458.328125	240235.71875	267915.15625	188183.609375;;;;;;;;;;;;;;
O76094	SRP72	Homo sapiens	4635766	4619035.5	3863757.75	4361408	5247281.5	3418938.5	3094698.25	2817954	2876544.5	2931819.25	3139457.5	3866128.5	5078177.5	3569899.75	3443522.25	5024117.5	3840310.75	3040621;;;;;;;;;;;;;;
O76095	JTB	Homo sapiens	576109.1875	679403.5	326368.8125	610618.75	733971.1875	452288.90625	474383.71875	675422.875	335279.09375	615122.5	656125	511791.96875	442460.03125	382104.78125	437219.5625	380370.96875	424967.15625	313274.875;;;;;;;;;;;;;;
O77932	DXO	Homo sapiens	72396.8359375	88530.125	116552.921875	70321.6875	98700.046875	45536.421875	74861.3828125	73640.3125	84762.5625	87149.84375	77249.6484375	116114.5	92296.90625	86824.140625	65645.4765625	105526.9453125	82770.578125	80456.640625;;;;;;;;;;;;;;
O94760	DDAH1	Homo sapiens	958843.6875	1073791	806953.1875	1163249.125	1138423.125	816708.4375	723978.375	675459.625	705739.5625	753080.3125	797360.6875	876826.4375	2383604	1607366.375	1522197.75	2196136.25	2215422	1496045.625;;;;;;;;;;;;;;
O94761	RECQL4	Homo sapiens	76504.3984375	77658.5546875	NaN	85628.78125	99063.9296875	83359.5	117656.3828125	133943.65625	121112.9140625	119451	131973.703125	150529.328125	112901.8046875	103189.1875	85187.8671875	110797.75	97365.2109375	82384.5703125;;;;;;;;;;;;;;
O94762	RECQL5	Homo sapiens	229909.890625	231673.890625	163060.40625	231529.546875	257341	193248.296875	263019.03125	231271.5	229525.390625	236693.609375	255109.609375	309671.03125	250592.8125	213977.5	217351.421875	228018.265625	221134.03125	166657.5625;;;;;;;;;;;;;;
O94763	URI1	Homo sapiens	100734.4140625	134001.703125	99202.9765625	116664.296875	133138.484375	104359.953125	147565.734375	144446.109375	159079.84375	155272.4375	159051.859375	199526.078125	276519.1875	203302.75	180065.921875	247519.8125	227875.6875	179634.984375;;;;;;;;;;;;;;
O94766	B3GAT3	Homo sapiens	1013752.375	979390.625	643899.6875	997686.75	1246124.125	580690.0625	465039.53125	433821.125	530931.4375	484326.90625	440905.09375	566184.875	725362.4375	520641.59375	419721.0625	704635	571572.6875	354887.34375;;;;;;;;;;;;;;
O94768	STK17B	Homo sapiens	8996.44921875	4068.54150390625	NaN	NaN	10295.671875	5093.4072265625	6632.0908203125	7377.55712890625	11161.5849609375	8689.15234375	5449.7880859375	13649.5869140625	5411.92626953125	11962.02734375	2731.55810546875	9005.2509765625	7273.142578125	6742.82421875;;;;;;;;;;;;;;
O94776	MTA2	Homo sapiens	4505934	4561284.5	3377466.25	4234096	5137209.5	3264528.75	4725426.5	4794293.5	4641313.5	4464154	5012813	5886135	7101406.5	5211929	4975471	7013897	5723316	4262561.5;;;;;;;;;;;;;;
O94782	USP1	Homo sapiens	65702.875	92632.53125	NaN	69824.171875	92790.015625	78018.0390625	69293.0390625	NaN	71230.796875	71082.40625	67516.03125	90813.6484375	122028.734375	81128.3359375	70475.8828125	84078.828125	87936.921875	68938.0625;;;;;;;;;;;;;;
O94804	STK10	Homo sapiens	722057.1875	678431.3125	591668.25	636321.4375	751703.625	521079.03125	462861.59375	491368.5625	435039.875	420390.65625	479324.28125	577143	746516.875	591463.25	532838	721017.0625	586075.75	523386.59375;;;;;;;;;;;;;;
O94805	ACTL6B	Homo sapiens	65645.8984375	96789.7265625	NaN	57180.80078125	80052.390625	24718.169921875	NaN	93134.2734375	59912.33984375	79624.8359375	93803.046875	92614.125	81600.171875	90038.5390625	105661.046875	74647.453125	94683.9609375	100020.8125;;;;;;;;;;;;;;
O94813	SLIT2	Homo sapiens	5920.65087890625	7638.869140625	4773.7734375	4707.63525390625	7000.5859375	4596.42529296875	4055.884521484375	6234.78662109375	10899.009765625	6528.2001953125	5809.1513671875	4223.65185546875	NaN	NaN	NaN	NaN	NaN	NaN;;;;;;;;;;;;;;
O94817	ATG12	Homo sapiens	238674.921875	241607.1875	123878.0234375	228177.84375	268658.625	143969.328125	143181.359375	166067.84375	173632.28125	156062.765625	161278.578125	268345.0625	205858.8125	115038.046875	137338.796875	99497.8203125	145263.9375	106814.8125;;;;;;;;;;;;;;
O94822	LTN1	Homo sapiens	789336.875	902431.25	599320.75	819541.6875	949750.3125	585089.9375	671440.25	635753	723556.875	619817.375	658028.125	886495.5	1011235.125	696666.5	710493.4375	892896.5	835176.125	703013.5625;;;;;;;;;;;;;;
O94826	TOMM70	Homo sapiens	2852421	3092105.25	2689087.25	2804897.75	3263746.5	2217526.75	2313146.5	2243361.25	2300757	2459395.75	2561213.75	2931868.25	3451739.25	2372939.75	2198943	3205853.5	2572584.75	1997973.75;;;;;;;;;;;;;;
O94829	IPO13	Homo sapiens	366338.78125	406803.28125	324750.25	362765.78125	423697.53125	299554.25	223210.65625	203065.40625	244307.625	203789.828125	220136.8125	319213.96875	336736.6875	244629.609375	235489.03125	321855.5	291358.53125	256199.828125;;;;;;;;;;;;;;
O94830	DDHD2	Homo sapiens	75372.296875	78226.65625	83507.5546875	77340.609375	92286.65625	52728.73046875	50039.71484375	51671.8203125	60348.05859375	46339.73046875	54575.30078125	52859.95703125	83242.4453125	81842.53125	55400.7890625	103258.3125	79396.6640625	60669.140625;;;;;;;;;;;;;;
O94832	MYO1D	Homo sapiens	984816.5	1039805.625	771007.8125	941586.4375	1185707.75	819951.5	943778.5	931519.875	970254	871258.5	956305.5	1252371.75	2054940	1546755.75	1561276.375	1820092.625	1706989.125	1436602.25;;;;;;;;;;;;;;
O94842	TOX4	Homo sapiens	274600.65625	225857.15625	274981.4375	181146.71875	253360.734375	164211.421875	176553.03125	178961.453125	163810.734375	185040.25	187801.375	239367.71875	320845.125	238947.25	218847.03125	292728.6875	195996.484375	202247.953125;;;;;;;;;;;;;;
O94855	SEC24D	Homo sapiens	340433.9375	347136.1875	275371.90625	293567.375	372677.21875	228648.859375	151987.84375	156701.796875	151842.234375	135400.671875	145772.609375	206753.25	608603.875	480680.0625	438192.34375	565221.125	495179.25	428289.90625;;;;;;;;;;;;;;
O94874	UFL1	Homo sapiens	15962361	16878808	12354020	15208930	18636428	12034334	13429348	11697237	13438579	12076028	12940082	17668976	15718665	12123365	10743442	16419409	13093727	10355577;;;;;;;;;;;;;;
O94876	TMCC1	Homo sapiens	10116.7890625	14365.4501953125	4867.97412109375	7063.5751953125	8332.12109375	8948.10546875	NaN	NaN	NaN	5516.7421875	8367.0390625	11915.302734375	20379.765625	7262.98876953125	19447.193359375	NaN	NaN	13835.2763671875;;;;;;;;;;;;;;
O94880	PHF14	Homo sapiens	391271.59375	394703.34375	367189.9375	402838.25	464657.09375	281946.59375	144898.984375	115755.1640625	182706.703125	154701.234375	149773.265625	231802.21875	301731.3125	225098.71875	246009.984375	265085.84375	280683.71875	218565.5;;;;;;;;;;;;;;
O94886	TMEM63A	Homo sapiens	156416.5	192202.625	150002.359375	160437.859375	206571.65625	116936.1171875	116045.4296875	97512.796875	136950.328125	109124.46875	111122.4609375	149414.703125	171403.890625	135694.203125	134728.078125	157405.9375	147341.703125	127752.359375;;;;;;;;;;;;;;
O94887	FARP2	Homo sapiens	179961.1875	188627.4375	119988.34375	165814.5625	183636.1875	132065.125	148635.5625	114276.2578125	149895.921875	123417.9140625	123997.6875	179432.828125	243810.421875	163553.859375	143998.84375	191663.328125	183858.25	129550.3203125;;;;;;;;;;;;;;
O94888	UBXN7	Homo sapiens	285181.96875	342509.5	438750.84375	353205.90625	407155.4375	278208.375	563964.25	487742.78125	792664.125	619095.8125	593314.8125	831278.125	674131.6875	522530	407000.625	713211.5625	571874.4375	489309.15625;;;;;;;;;;;;;;
O94901	SUN1	Homo sapiens	480486.46875	496658.46875	433936	489126.875	570970	365850.8125	345176.96875	330069.34375	358939.9375	330096.90625	376683.3125	429361.78125	839219.8125	632897.8125	612175.6875	807205.125	668904.3125	509141.84375;;;;;;;;;;;;;;
O94903	PLPBP	Homo sapiens	2211227.25	2515114	1942290.875	2271675.5	2786607.25	1758731.625	1401416.125	1295569.375	1472906.875	1516180	1453997.25	1826664.375	2496115	1659234.875	1452163.375	2410653.75	1845823	1413884.625;;;;;;;;;;;;;;
O94905	ERLIN2	Homo sapiens	1907005.375	2003429.875	1585078.875	1781204	2302157	1378324.125	1068828.25	986054.625	1021942.9375	992629.125	1009124.125	1367394.625	1724490.25	1212347	1144611.625	1475575.25	1300370.75	1052395;;;;;;;;;;;;;;
O94906	PRPF6	Homo sapiens	4358612.5	4545244	3807768.5	4083117.25	5131505	3006039.25	3729760	3712352.25	3677223	3615549.25	3978335.25	4851469	5499087.5	4279295	4064309.5	5549250.5	4464518	3589327;;;;;;;;;;;;;;
O94907	DKK1	Homo sapiens	107816.96875	192654.15625	25917.759765625	92608.3046875	86774.2109375	64547.12890625	120050.484375	126116.828125	64404.0390625	116332.7890625	143145.40625	102970.234375	NaN	NaN	NaN	NaN	NaN	NaN;;;;;;;;;;;;;;
O94913	PCF11	Homo sapiens	131798.84375	146044.453125	137603.71875	124652.890625	156403.234375	123853.1953125	140738.0625	136883.28125	138388.25	139293.03125	145129.171875	185011.59375	199731.59375	157151.21875	147096.296875	188103.859375	154478.859375	142045.703125;;;;;;;;;;;;;;
O94915	FRYL	Homo sapiens	356847	405054	333055.90625	348175.15625	462835.6875	314307.0625	319856.75	290973.03125	382602.40625	301411.28125	298083.96875	424946	511215.0625	360084.0625	364332	429803.34375	423136.84375	338144.90625;;;;;;;;;;;;;;
O94919	ENDOD1	Homo sapiens	225333.15625	220210.46875	251702.21875	205653.9375	246099.78125	141694.453125	121185.6875	95778.4921875	120467.5625	108556.828125	103955.1015625	172927.078125	497430.53125	363300.3125	269114.21875	520589.09375	348381.46875	272289.875;;;;;;;;;;;;;;
O94923	GLCE	Homo sapiens	945194.9375	991712.5	825635.4375	887135.9375	1110308.25	590928.125	624792.875	574568.4375	655862.4375	581109	581421.3125	762555.8125	1043173.1875	774924.5625	712101.5	1040404.375	851188.8125	728862.4375;;;;;;;;;;;;;;
O94925	GLS	Homo sapiens	1642971	1697432.375	1392704.625	1453891.25	1822992.375	1115057.875	1341134.25	1230386.5	1335551.75	1202177.75	1286847.375	1737645.5	2171330.25	1818119.75	1555831.75	2250462.25	1851434.5	1525202;;;;;;;;;;;;;;
O94927	HAUS5	Homo sapiens	275863.4375	269739.59375	293879.875	260419.078125	329309.9375	225611.21875	216395.765625	218562.15625	219147.34375	202128.921875	222918.53125	263482.71875	309438.46875	221076.109375	193475.390625	259628.578125	233147.671875	185238.71875;;;;;;;;;;;;;;
O94952	FBXO21	Homo sapiens	265157.5625	268402.15625	228418.015625	258315.515625	315730.25	157391.125	263045.8125	235203.328125	282631.34375	260149.28125	268734.5625	389765.15625	338147.6875	274838.34375	226072.0625	330331.78125	290289.03125	244035;;;;;;;;;;;;;;
O94953	KDM4B	Homo sapiens	43586.26953125	61706.34765625	49079.4765625	44110.55078125	68011.9921875	53262.26171875	42565.140625	40544.60546875	50380.30859375	40695.84375	44088.66015625	64828.6640625	79985.71875	71206.6015625	70776.28125	89897.578125	84367.2265625	69666.1171875;;;;;;;;;;;;;;
O94955	RHOBTB3	Homo sapiens	76619.140625	115316.8984375	NaN	81326.40625	86577.953125	76704.359375	63171.9140625	64066.69921875	85259.3125	76564.0078125	72811.8515625	97490.859375	177208.109375	138117.25	130155.34375	175773.625	145895.328125	121247.59375;;;;;;;;;;;;;;
O94964	SOGA1	Homo sapiens	1239391.5	1293454.75	1913291.125	1293535	1454478.75	1130420.25	1271343	1331044.125	1615163.25	1527061.625	1392894.25	1998797	3619069	2586904.25	2123972.25	3480524.25	2715402.25	2262361.75;;;;;;;;;;;;;;
O94966	USP19	Homo sapiens	276217.375	278009.71875	237174.671875	259383.640625	326159.09375	216928.765625	213471.4375	196359.984375	243509.390625	192496.203125	210549.5625	293691.96875	293113.0625	246182.734375	211714.25	279149.4375	274989.375	218244.953125;;;;;;;;;;;;;;
O94967	WDR47	Homo sapiens	154603.640625	153203.65625	111387.5546875	150057.921875	146884.375	105620.609375	142517.140625	109325.5	155801.421875	132379.53125	128042	180610.296875	217492.1875	175159.28125	150684.9375	211024.75	181689.9375	153910.421875;;;;;;;;;;;;;;
O94972	TRIM37	Homo sapiens	138608.953125	158447.296875	123987.1640625	142933.109375	166230.1875	82694.8671875	160064.34375	146796.75	174908.6875	155650.53125	180114.421875	213787.515625	198482.421875	158240.140625	161198.953125	187279.3125	170573.640625	150790.40625;;;;;;;;;;;;;;
O94973	AP2A2	Homo sapiens	811137.375	897136.5	697695.25	779254.1875	890446.5	591528.9375	675488.875	646076.875	674834.875	640464.25	691331.125	857362.5	938423.9375	702129.8125	633891.375	829076.625	818126.3125	621840.5625;;;;;;;;;;;;;;
O94979	SEC31A	Homo sapiens	4859237	5012599.5	4521368	4489216	5722894.5	3787360.25	3956979.5	3849826	4413292.5	3889763.75	3987233.75	5609753	6185183	4692527	4013530.25	6020979	4858887.5	4017124.5;;;;;;;;;;;;;;
O94992	HEXIM1	Homo sapiens	944796.75	948908.375	706052.6875	822126.4375	991332.5	448703.0625	800861.375	694026.25	782551.125	757911.3125	831979.3125	1033284.4375	998805.9375	674528	605029.25	919130.6875	695918.1875	542019.625;;;;;;;;;;;;;;
O95049	TJP3	Homo sapiens	486234.25	475031.90625	487205.40625	462058.09375	592960.125	393935.53125	299298.125	293084.59375	331616.5625	303491.5	297005.1875	387981.46875	1143245.375	859077.8125	741948.6875	1097152.625	930849.1875	696043.6875;;;;;;;;;;;;;;
O95059	RPP14	Homo sapiens	439454.90625	413267.84375	599183.1875	378660.625	520867.90625	259124.4375	306506.625	284478.15625	354975.9375	337706.1875	278398.28125	406255.53125	516696.3125	329015.21875	352514.6875	448813.875	425443.9375	344339.1875;;;;;;;;;;;;;;
O95067	CCNB2	Homo sapiens	243770.171875	252609.171875	241249.671875	239792.59375	268961.5625	203638.859375	224744.828125	213500.046875	198138.0625	213414	219059.390625	263542.5625	330326.6875	261875.671875	239164.421875	291844.6875	280686.625	223400.390625;;;;;;;;;;;;;;
O95070	YIF1A	Homo sapiens	745091.625	767531.4375	776382.3125	758156	932170.125	647507.8125	464904.71875	585326.4375	552672.4375	519951.0625	506950	648023.0625	759004.3125	656780.8125	698332.4375	678764.75	667323.8125	591013.75;;;;;;;;;;;;;;
O95071	UBR5	Homo sapiens	908063.25	949410.8125	717888	886579.4375	1097689.125	696741.5625	1003441.8125	937510.0625	978066.125	965851.8125	997622.125	1263469	1185034.25	875924.8125	832376.5	1129454.75	972695.25	796421.3125;;;;;;;;;;;;;;
O95081	AGFG2	Homo sapiens	103497.3515625	116467.4453125	78170.703125	99600.5859375	119753.2890625	76232.390625	98839.0859375	108234.078125	95227.4375	89984.3828125	99477.9375	131383.125	96627.5390625	78628.2421875	82445.9296875	103237.859375	74052.203125	62844.66015625;;;;;;;;;;;;;;
O95104	SCAF4	Homo sapiens	169308.265625	186731.75	180580.265625	163051.625	190931.75	135359.484375	163547.421875	184510.796875	142194.140625	169567	181645.453125	184520.59375	228458.84375	200264.578125	206017.078125	232402.859375	194749.625	182658.40625;;;;;;;;;;;;;;
O95139	NDUFB6	Homo sapiens	684979.0625	764291	646680.875	792797.125	973694	562347.25	585193.9375	609947.5	657729.375	707773.875	698711.125	820368.3125	921065.8125	637349.625	646221.625	846451.1875	769521.5625	556516.4375;;;;;;;;;;;;;;
O95140	MFN2	Homo sapiens	692412.25	695843.5	538218.5	651067.8125	830438.375	419320.96875	604658	576803.3125	608918.9375	576926.1875	614253.875	781340.875	760815.4375	529229.875	522300.375	711780.5	650203.9375	505703.8125;;;;;;;;;;;;;;
O95155	UBE4B	Homo sapiens	575909.9375	617187.6875	467239.59375	543019.625	657783.125	440461.9375	340840.84375	319164.71875	356311.65625	317013.5	340079.71875	454884.75	477056.65625	364521.84375	329374.21875	436668	390991.34375	304719.59375;;;;;;;;;;;;;;
O95159	ZFPL1	Homo sapiens	1014542.75	1413305.375	603287.125	1115313.125	1245041.25	752877.8125	680894.1875	736610.0625	410952.03125	754210.0625	839183.4375	813816.625	851306.4375	731026.5625	801977.375	695662.0625	825642.8125	683199.375;;;;;;;;;;;;;;
O95163	ELP1	Homo sapiens	1080753.125	1107403.625	908063.375	1076105.5	1312584.625	876630.4375	1241362.625	1133792.25	1311360.75	1170134.25	1245296.125	1633719.25	1428826.375	1024720.875	968684.875	1355311.375	1159051	894855.8125;;;;;;;;;;;;;;
O95164	UBL3	Homo sapiens	3206336	3335782.25	2806521.75	3043402	4256731.5	1952117	634868.375	652706.375	766095.875	758763.75	668374.5625	822482.4375	3361982	2230994.75	1794968.625	3237808.5	2694188.75	1748844.25;;;;;;;;;;;;;;
O95166	GABARAP	Homo sapiens	188907.78125	171603.703125	305272.875	154061.6875	283158.53125	164443.828125	122021.4375	106285.1328125	159571.5	114471.140625	115736.3984375	249356.328125	269171.8125	190381.671875	151767.203125	294552.5625	205833.875	163163.546875;;;;;;;;;;;;;;
O95167	NDUFA3	Homo sapiens	817593	1062241	305234.3125	876556.5	1047563.4375	272079	648558.8125	753532.125	1070698.125	542227.75	777804.25	969358.1875	1225873	631368.0625	632137.625	1042069.875	1061867	678331.1875;;;;;;;;;;;;;;
O95168	NDUFB4	Homo sapiens	1786849.75	1690713.625	1779095.5	1666314.625	2132519.75	1464027.5	1286894.5	1088351.375	1280217.625	1275478.125	1222130.25	1526810.375	2158781	1589234.375	1295308.5	2062061.125	1568806.5	1208772.125;;;;;;;;;;;;;;
O95169	NDUFB8	Homo sapiens	465104.125	474126.28125	504123.5625	460224.21875	595330.9375	212372.1875	328503.375	280715.53125	452935.3125	295219.625	316670.40625	418146.78125	606909.4375	305952.625	297308.90625	597915.8125	425696.90625	299558.53125;;;;;;;;;;;;;;
O95182	NDUFA7	Homo sapiens	332500.46875	437437.1875	300328	429961.625	496316.0625	317377.3125	479752.375	550361.75	493302.34375	660416.375	644917.4375	649809.9375	842411.375	582460.75	665299	810129.375	780174.125	569960.8125;;;;;;;;;;;;;;
O95197	RTN3	Homo sapiens	5448272.5	5804886.5	5022380.5	5993152	7480877.5	5511999	3852667	4077906	4894501.5	4205760.5	4485414	5287369	4912338	3438396.25	3526388	3983846.75	4264429	3325443.25;;;;;;;;;;;;;;
O95202	LETM1	Homo sapiens	3634814.75	3682228.25	3172330.5	3273017.75	4065481	2612586	2117903.75	1752301.25	2266572	1996641.875	1994856.5	2819513.5	3237093	2375428.5	1974558.75	2971923.75	2389297	1988771.5;;;;;;;;;;;;;;
O95208	EPN2	Homo sapiens	289820.21875	324489.71875	562315.875	261358.03125	324689.4375	218076.265625	152578.296875	191172.921875	137371.640625	184493.671875	167704.4375	193245.859375	480361.9375	342437.34375	262559.96875	436078	335870.78125	313537.375;;;;;;;;;;;;;;
O95210	STBD1	Homo sapiens	585061.375	585690.4375	455026.40625	545375.8125	638011	382814.75	145472.703125	212739.90625	193046.703125	162580.75	180639.84375	220369.890625	146967.796875	155407.359375	131592.734375	179592.21875	175325.984375	116464.3515625;;;;;;;;;;;;;;
O95218	ZRANB2	Homo sapiens	434952.0625	637049.0625	432342.59375	625067.75	623409.875	414853.53125	441896.5625	576095.25	409209.46875	601358.4375	632551.75	559813.125	621730.75	434202.75	578447.75	599743.0625	550890.6875	431470.6875;;;;;;;;;;;;;;
O95219	SNX4	Homo sapiens	1063254.125	1050725.5	760416.1875	988125.125	1259584.375	751846.6875	729208	670386.125	734747.1875	681976.875	706988.875	946370.3125	2127275.5	1523775.5	1298728.375	1983420	1702974.875	1317378.75;;;;;;;;;;;;;;
O95229	ZWINT	Homo sapiens	114084.09375	156918.140625	249944.09375	130039.6328125	144798.765625	95693.2734375	140716.515625	151614.3125	132486.6875	135762.578125	149056.828125	173904.453125	231464.328125	180887.53125	184216.53125	194464.46875	198848.203125	126984.3046875;;;;;;;;;;;;;;
O95232	LUC7L3	Homo sapiens	2268837	2397860.75	2012569.875	2193668.75	2630673.5	1861178.75	2871182.75	2786192	2785286.75	2798069.75	3080991.5	3568155.25	3882644.25	2897761.25	2824041.5	3800336.25	2970767	2322052.25;;;;;;;;;;;;;;
O95235	KIF20A	Homo sapiens	224952.21875	235696.421875	207198.09375	223491.65625	278434.5	191782.203125	243337.40625	234058.265625	271456.09375	226144.890625	251687.265625	333271.21875	246003.09375	189525.03125	182294.265625	243785.359375	221194.953125	175725.796875;;;;;;;;;;;;;;
O95238	SPDEF	Homo sapiens	181812.28125	193738.46875	203693.046875	186966.6875	221170	118315.1796875	356731.28125	334206.4375	378201.3125	406824.34375	357911	419056.375	406407.53125	291759.65625	227366.90625	423217.40625	308258.375	238535.84375;;;;;;;;;;;;;;
O95239	KIF4A	Homo sapiens	763946.8125	844414.4375	555347.0625	729589.875	864822.0625	584212.6875	522269.71875	490989.8125	441177.875	491261.09375	553957	619420.75	654706.375	470697.25	461663.6875	621050.9375	502042.8125	368301.8125;;;;;;;;;;;;;;
O95243	MBD4	Homo sapiens	95315.328125	94825.9765625	82829.484375	91171.359375	105482.203125	72359.9296875	63683.359375	67854.703125	73480.8515625	66274.4375	62105.23046875	86036.8828125	124947.25	104387.1875	95204.2890625	115012.0859375	110318.2734375	90294.90625;;;;;;;;;;;;;;
O95248	SBF1	Homo sapiens	179612.5625	176018.5	164585.53125	166171.484375	188716.46875	145192.953125	108254.1640625	97285.5	113840.859375	91834.8515625	94069.1875	132865.609375	150437.671875	143561.6875	98288.2734375	152659.8125	133673.765625	117726.5390625;;;;;;;;;;;;;;
O95249	GOSR1	Homo sapiens	467809.3125	551681.75	417863.5625	561980.8125	583478.75	333889.0625	403440.65625	320070.78125	490223.875	414906.0625	395858.6875	480765.25	683931.5	460933.625	418423.1875	638903.75	595049.375	414719.03125;;;;;;;;;;;;;;
O95251	KAT7	Homo sapiens	547967.3125	591845.25	514790.90625	540019.6875	643498.9375	445482.78125	660113.25	676462.875	664163.9375	658469.8125	692376.6875	842898.875	828644	646835.3125	567001.1875	820413.4375	709269	544713.1875;;;;;;;;;;;;;;
O95258	SLC25A14	Homo sapiens	46251	14763.8671875	NaN	5751.3935546875	19629.01953125	6711.20751953125	45277.640625	59806.81640625	68795.15625	45277.7421875	50798.50390625	74149.4765625	NaN	28704.091796875	NaN	NaN	NaN	NaN;;;;;;;;;;;;;;
O95260	ATE1	Homo sapiens	544611.5	512166.71875	478247.15625	481864.78125	588093.5625	385519.375	335457.03125	290429.0625	277574.21875	298144.03125	336267.59375	390594.875	429733.125	382572.375	393613.59375	466940.71875	384370.6875	304177.1875;;;;;;;;;;;;;;
O95273	CCNDBP1	Homo sapiens	453180.28125	73816.7578125	790439.25	71285.3359375	210430.953125	NaN	94852.859375	100743.90625	368098.5	NaN	NaN	130097.4296875	102079.109375	111016.296875	NaN	99176.5	76485.796875	NaN;;;;;;;;;;;;;;
O95274	LYPD3	Homo sapiens	98493.078125	107420.3828125	74197.3671875	117790.90625	105092.6796875	71709.1953125	32008.54296875	49242.0390625	16557.67578125	30285.51953125	39087.109375	47545.4921875	35818.3671875	41188.87890625	41461.8125	38275.9140625	46509.22265625	45143.16015625;;;;;;;;;;;;;;
O95292	VAPB	Homo sapiens	4752497	4892290.5	3939748	4702821	5320326	3423122.25	3911854.75	3916559.75	3825130.5	4225668.5	4541983	5145696	4357030	3066813	2968716	4344670	3216377.75	2461359.5;;;;;;;;;;;;;;
O95295	SNAPIN	Homo sapiens	415990.15625	645065.0625	239804.8125	535655.8125	556050.25	348695.375	439418.15625	466287.625	289474.125	393158.28125	467396.0625	433996.75	689583.1875	500153.34375	538100.0625	632548.5	530025.8125	365026.9375;;;;;;;;;;;;;;
O95297	MPZL1	Homo sapiens	119134.34375	144549.203125	133971.234375	133924.578125	179330.578125	120685.609375	129766.796875	117142.953125	113312.3515625	134941.921875	158409.15625	137712.03125	194766.875	146159.171875	151584.171875	155832.21875	161949.21875	113196.3046875;;;;;;;;;;;;;;
O95298	NDUFC2	Homo sapiens	1101651.875	1026942	828842.0625	918236.8125	1087127.875	742195.0625	727521.75	734613.75	668364.75	670473.625	805278.75	874579.5625	1120403.5	848228.625	866700.6875	1131621.875	869077	651071.4375;;;;;;;;;;;;;;
O95299	NDUFA10	Homo sapiens	1945547.875	2099174.75	1558286.375	1767556.875	2151273.5	1354693.5	1372371.375	1323730	1519662.75	1307280.875	1366635.875	1969768.75	2180835	1751136.875	1504860.625	2202624.5	1677737.625	1529864.75;;;;;;;;;;;;;;
O95302	FKBP9	Homo sapiens	780633.1875	990886.25	772447.0625	860803	1055776	690953.6875	830812.8125	959614.625	973059.6875	914033.375	964288.875	1185053	1103698	803538.375	791304.6875	1130066	988645.25	775124.125;;;;;;;;;;;;;;
O95319	CELF2	Homo sapiens	60337.890625	39610.828125	NaN	NaN	16371.458984375	14164.34375	65039.1328125	54882.953125	60910.2265625	49489.875	64142.46484375	38943.61328125	61942.46875	34156.11328125	NaN	31676.052734375	52101.21484375	32855.3828125;;;;;;;;;;;;;;
O95336	PGLS	Homo sapiens	4961957.5	4571495.5	4753065	4360240.5	5946328.5	3279624.5	2887032.75	2258644.5	3368870.5	2520854.25	2370852	4255473.5	6959052	4031517	2812794.25	7181462.5	5039586	2820766.75;;;;;;;;;;;;;;
O95340	PAPSS2	Homo sapiens	885418.5	809135.75	693794.5625	803243.4375	982670.75	619241.0625	452221.75	433160.53125	477759.40625	428425.4375	439729.125	613481.125	1039461.3125	834315.9375	778072.25	1086339.125	837525.75	687675.625;;;;;;;;;;;;;;
O95347	SMC2	Homo sapiens	787775.375	789659.375	636342.5625	743935.625	878681.4375	618492.25	1358264.5	1259673.75	1266639.625	1381236.375	1416913.875	1675679.625	1758447	1310014.125	1144567.25	1732721.875	1366605	1075105.375;;;;;;;;;;;;;;
O95352	ATG7	Homo sapiens	2486996.75	2730275.25	1823387.375	2290652.75	2863344.25	1629590.875	1396473.25	1292890.125	1439433.25	1228685.125	1357920.875	1779741.75	2060933.25	1650354.25	1617763.5	2071062.25	1826860.125	1524616.375;;;;;;;;;;;;;;
O95359	TACC2	Homo sapiens	143570.46875	148215.375	133156.859375	125793.8359375	160699.859375	129174.3125	68832.28125	63742.86328125	90964.2265625	73317.8203125	68738.25	89968.65625	319730.96875	234532	239362.90625	338611.25	264397.15625	228289.578125;;;;;;;;;;;;;;
O95361	TRIM16	Homo sapiens	2418408.5	2412524.75	1635031.125	2065207.5	2567558	1490014.75	1745096	1477099	1713024.75	1465452.125	1570910.625	2106017.25	1259557.625	1027071.5	1010281.1875	1336010.75	1061663.75	900507.5625;;;;;;;;;;;;;;
O95363	FARS2	Homo sapiens	233699.453125	231126.359375	167389.34375	207908.46875	266458.84375	121383.8125	168729.625	180521.140625	230801.9375	164542.765625	167691.890625	261333.734375	327442.3125	259008.109375	239412.4375	324810.5	288608.59375	215731.65625;;;;;;;;;;;;;;
O95365	ZBTB7A	Homo sapiens	256624.265625	264901.9375	189379.78125	197767.453125	241677.59375	168316.09375	229440.984375	243614.28125	241496.703125	234386.375	242129	284048.3125	223813.3125	246977.890625	235884.34375	233954.875	232001.890625	195731.5625;;;;;;;;;;;;;;
O95372	LYPLA2	Homo sapiens	755394.0625	738103.125	669010.8125	551352.4375	836795.375	218390.5625	339433.6875	275908.5	446816	326807.71875	285873.03125	604218.8125	771151.25	509375.25	362371.25	793533.75	595402.25	391859.34375;;;;;;;;;;;;;;
O95373	IPO7	Homo sapiens	5901260.5	6551920	4775371	5494119.5	7193914	4419614	4527696.5	4481803	5230817.5	4555133.5	4645101	6421831.5	8319538.5	5770646	5199303	6938734.5	6420240	5392852;;;;;;;;;;;;;;
O95376	ARIH2	Homo sapiens	385501.4375	366245.34375	337777.5	364605.34375	483299.5625	291502.84375	389376.625	395625.0625	426420.53125	369060.4375	403054.65625	557395.25	449043.53125	357211.03125	330717.625	439995	376428.84375	327265.25;;;;;;;;;;;;;;
O95379	TNFAIP8	Homo sapiens	NaN	16533.7265625	NaN	NaN	17341.697265625	NaN	16574.8984375	19452.990234375	20150.423828125	14560.5830078125	23284.923828125	25943.501953125	35233.58984375	17573.814453125	24386.978515625	23225.2578125	28885.46484375	21080.9453125;;;;;;;;;;;;;;
O95382	MAP3K6	Homo sapiens	55117.3828125	57291.13671875	42231.8203125	54435.0390625	59300.203125	44092.26953125	31348.275390625	45053.1640625	50541.98046875	43268.28515625	37360.72265625	44425.83203125	83459.1953125	68230.1171875	54030.51953125	90148.4921875	77668.796875	67111.015625;;;;;;;;;;;;;;
O95391	SLU7	Homo sapiens	365241.71875	415205.90625	385271.53125	402822.53125	469981.84375	392255.09375	526807.8125	439055	574197	456240.8125	507273.53125	548953.5625	494719.71875	530861.5625	506922.125	602783.625	516248.75	475912.3125;;;;;;;;;;;;;;
O95394	PGM3	Homo sapiens	3004837.75	2980026.5	2089937.375	2796354.75	3366155.75	2060490	2196596	2026687.25	2331190.25	1990040.5	2142054.5	2796695	2656067.5	2074101.125	1873767.125	2586832	2245626.25	1698362.875;;;;;;;;;;;;;;
O95396	MOCS3	Homo sapiens	1253681.75	1332641.25	1119236.5	1231153.5	1466204.75	1006415.8125	1537249.25	1255366.125	1384279.5	1339177.875	1464379.625	1922900.75	1844192.125	1300444.125	1141236.875	1797261.75	1486852.25	1042170.9375;;;;;;;;;;;;;;
O95400	CD2BP2	Homo sapiens	978316.375	1103250.5	1126630.625	1145698.75	1249923.75	649399.5625	680790.625	605715.0625	725734.1875	752904.9375	779126.625	926644.25	1450526.5	921320.75	870840.0625	1323017.625	1061893.625	822481.3125;;;;;;;;;;;;;;
O95402	MED26	Homo sapiens	8880.748046875	12831.6962890625	NaN	10682.7744140625	12940.7275390625	4326.65234375	12883.046875	14245.435546875	7435.15380859375	17819.296875	16163.259765625	13942.853515625	11985.51171875	8649.525390625	10216.36328125	14968.521484375	13307.630859375	10671.658203125;;;;;;;;;;;;;;
O95405	ZFYVE9	Homo sapiens	20548.677734375	31391.501953125	14688.609375	20958.28125	26392.39453125	17414.6875	29996.046875	29412.826171875	32648.421875	26705.865234375	26655.693359375	39955.4921875	31745.72265625	16898.431640625	25817.279296875	16959.671875	25422.826171875	25191.43359375;;;;;;;;;;;;;;
O95425	SVIL	Homo sapiens	220176.046875	233485.828125	192625.953125	215126.375	256708.90625	181289.515625	228819.1875	228297.0625	240253.84375	234756.15625	244593.46875	299264.03125	115536.5625	103421.4140625	94377.1484375	122667	110498.453125	98544.7734375;;;;;;;;;;;;;;
O95427	PIGN	Homo sapiens	NaN	NaN	NaN	NaN	NaN	2952.288818359375	7410.662109375	6877.95654296875	9048.32421875	7193.89892578125	7436.82763671875	8716.857421875	NaN	6948.76171875	5319.25439453125	8066.59423828125	8080.79052734375	9104.7041015625;;;;;;;;;;;;;;
O95433	AHSA1	Homo sapiens	37221468	37835900	27061664	35661376	44533728	19352228	26751534	26528356	28966506	26760636	27247938	35999940	36005388	27130820	25722442	35664320	30738580	24233326;;;;;;;;;;;;;;
O95445	APOM	Homo sapiens	837791.3125	1165929	NaN	900982.25	852331.5	457805.34375	1351574.25	1215128.75	1571362.25	1487157.625	1633251.5	2020725.875	1424541.5	1135139.5	743713.5625	2038927.625	1294106.125	862007.75;;;;;;;;;;;;;;
O95453	PARN	Homo sapiens	442669.875	506956.4375	491686.46875	460320.5	537128	379313.90625	454108.375	461251.875	444661.03125	407558.6875	479283.375	657864.75	698604.0625	504941.34375	536310.25	659634.1875	614665.5625	476972.8125;;;;;;;;;;;;;;
O95456	PSMG1	Homo sapiens	3300811	3447830.75	2788770.75	3181911.25	4005962.5	2532473.25	2827515	3270598.5	2687889	2748686.5	2767942	3865363.25	5499639.5	3731661.5	4016177	4324815	4320926	3582441.25;;;;;;;;;;;;;;
O95461	LARGE1	Homo sapiens	NaN	70801.78125	NaN	NaN	NaN	NaN	67031.6484375	NaN	NaN	NaN	76037.921875	133285.53125	231344.140625	155862.875	179540.734375	234964.46875	221488.640625	225353.4375;;;;;;;;;;;;;;
O95470	SGPL1	Homo sapiens	2113176	2063005.375	1862681.875	1869348.875	2556911.5	1554301.625	2312036.5	2153720	2636713.75	2227538.25	2406896.25	3338836.25	3597299	2691314.25	2538851.25	3526498.25	3012105.25	2385123.75;;;;;;;;;;;;;;
O95471	CLDN7	Homo sapiens	806458.6875	1123610.5	825673.125	794426.25	770140.5	473096.5625	1008142.9375	928541.5625	926490.75	794887.875	1059677	1096905	676030.4375	512397.3125	996102.4375	565466.75	588400.125	708335.25;;;;;;;;;;;;;;
O95478	NSA2	Homo sapiens	1291831.375	1301642.875	1166772.625	1358708.5	1500316.125	1067697.125	852705.3125	702298.5625	575661	672395.1875	748718	895868.625	1545180.25	1056975.375	1147465.125	1364590.375	1377388.5	994399.125;;;;;;;;;;;;;;
O95479	H6PD	Homo sapiens	130567	144318.28125	106833.4609375	124554.7734375	143616.296875	91825.484375	98356.1640625	90332.5703125	108817.4921875	85293.7734375	94951.4453125	148576.875	176337.703125	134786.125	104964.953125	175838.0625	144574.875	106146.7109375;;;;;;;;;;;;;;
O95486	SEC24A	Homo sapiens	1723478.375	1781235.625	1282969.875	1575871.875	1955281.5	1249077.25	2349842	2225815	2507477	2298394	2295311.5	3283336.5	2949761.5	2127394.5	1888343.625	2785077.75	2370961.75	1821445.5;;;;;;;;;;;;;;
O95487	SEC24B	Homo sapiens	908032.0625	995625.5625	721684.4375	926094.25	1104779.875	734245.6875	786438.375	735078.6875	806823.5	728699.1875	755779	974263.875	1300238.375	927147.5	868539.125	1082278.5	1010481.5	772628.8125;;;;;;;;;;;;;;
O95490	ADGRL2	Homo sapiens	NaN	7797.3046875	NaN	40593.578125	NaN	NaN	NaN	NaN	NaN	NaN	NaN	NaN	55944.48828125	56987.03125	42406.46875	63304.8125	53915.73046875	47654.62890625;;;;;;;;;;;;;;
O95497	VNN1	Homo sapiens	113118.9609375	82496.96875	170728.4375	121847.7734375	93999.3046875	63110.96875	218030.484375	204511.59375	271716.75	275322	225635.078125	406334.875	142108.359375	132528.734375	87146.625	137378.546875	136381.484375	118806.9609375;;;;;;;;;;;;;;
O95498	VNN2	Homo sapiens	112793.171875	52620.93359375	NaN	125120.1484375	75455.7578125	58283.44921875	170773.734375	147513.640625	208080.5	313514.125	278223	270414.96875	94001.390625	71862.7578125	57997.1015625	141285.875	61952.7265625	107580.9609375;;;;;;;;;;;;;;
O95503	CBX6	Homo sapiens	207355.703125	204466.03125	220099.671875	190211.6875	239439.625	151523.125	56247.94921875	55781.72265625	49034	47076.640625	64138.7578125	55793.875	72045.7421875	59863.13671875	61627.58984375	73686.8671875	62189.78515625	57726.8828125;;;;;;;;;;;;;;
O95528	SLC2A10	Homo sapiens	40325.14453125	43288.125	26405.48046875	37960.375	46841.45703125	27553.083984375	69276.7421875	80707.734375	75329.4609375	74509.734375	69652.859375	96072.9921875	70798.7265625	71559.2890625	60974.859375	76020.3203125	70947.578125	65771.5078125;;;;;;;;;;;;;;
O95551	TDP2	Homo sapiens	199646.28125	251427.4375	246842.921875	240624.859375	300281.9375	222872.28125	233964.9375	241541.265625	221485.109375	222421.796875	216423.25	332272.53125	285228.09375	233319.9375	194741.046875	264315.3125	225069.921875	201702.015625;;;;;;;;;;;;;;
O95562	SFT2D2	Homo sapiens	126107.9140625	139820.5625	121560.171875	117701.125	171985.3125	74158.546875	104747.8359375	95818.40625	93302.7578125	92139.453125	106636.1953125	150555.875	144905.890625	116274.484375	127925.6953125	145935.5	132908.234375	93426.734375;;;;;;;;;;;;;;
O95563	MPC2	Homo sapiens	570300.9375	596616.625	526485.4375	557386.375	682401.5625	290507.4375	622679.9375	555357.625	724765.4375	583460.625	599963.125	854653.875	766746.4375	509482.53125	498064.71875	599613.375	611140.625	512340.375;;;;;;;;;;;;;;
O95571	ETHE1	Homo sapiens	410615.25	494160.34375	388886.1875	433431.65625	521404.90625	378900.75	122638.203125	114014.8515625	116746.359375	100927.9140625	110083.8046875	146479.4375	672901.5625	468698.8125	441981.90625	628277.25	614775.0625	408471.90625;;;;;;;;;;;;;;
O95573	ACSL3	Homo sapiens	3613254.5	3735194.5	2549424.5	3475952.75	4114779.5	2123588.5	828483.0625	803929.625	849590.875	776672.25	893864.5	1061002.75	1395629.875	1115926.75	1087658.5	1321551.25	1182720.875	922033.5;;;;;;;;;;;;;;
O95602	POLR1A	Homo sapiens	1601111	1647410.25	1287496.5	1471447.75	1870340.25	1128251.25	598775	566954.75	612400.8125	553934.25	621853.8125	773041.875	1108148.25	839705.125	823088.5	1032982.375	938237.5625	744734.125;;;;;;;;;;;;;;
O95613	PCNT	Homo sapiens	45456.6171875	51260.9296875	66356.4453125	46004.0234375	60480.015625	42478.640625	42419.3515625	41008.96484375	76161.46875	42005.65625	38227.9765625	63359.4921875	88571.6875	65681.3984375	49493.73828125	84497.796875	70445.4375	63901.64453125;;;;;;;;;;;;;;
O95619	YEATS4	Homo sapiens	180251.15625	168025.484375	152217.078125	164776.953125	218246.03125	111885.6328125	165982.390625	161326.875	173668.8125	182346.71875	169029.578125	245352.140625	286155.5625	208306.390625	183735.390625	270217.4375	234002.75	184904.109375;;;;;;;;;;;;;;
O95625	ZBTB11	Homo sapiens	33848.640625	33496.4375	31909.2265625	30310.72265625	37233.82421875	29648.673828125	31524.44140625	34767.671875	34703.671875	30000.998046875	33881.86328125	41147.9140625	41102.7578125	34758.7890625	31078.333984375	41126.8671875	35827.08984375	28518.68359375;;;;;;;;;;;;;;
O95628	CNOT4	Homo sapiens	275437.9375	346011	185164.21875	302260.5	347255.59375	261432.21875	301499.15625	281558.78125	275718.5	265356.03125	300644.6875	379029.34375	464640.15625	296304	300628.53125	437290.90625	287604	213457.25;;;;;;;;;;;;;;
O95630	STAMBP	Homo sapiens	1464164.875	1395373.875	1150707.5	1329034.625	1663190.75	1109454.875	1090653.875	1043189.625	1034947	1021940.625	1087109.375	1347893.625	1773497	1329040.125	1178764.5	1723826.625	1392637	1102334.625;;;;;;;;;;;;;;
O95639	CPSF4	Homo sapiens	273177.5625	288016.625	187335.015625	233989.8125	289586.78125	193881.515625	280046.71875	278778.59375	293470.625	269608.65625	298400	360670.71875	389142.6875	322500.65625	293782.5625	376581.5	320732.78125	284973.15625;;;;;;;;;;;;;;
O95671	ASMTL	Homo sapiens	1621889.75	1692040.625	1316480	1494513.375	1887682.75	1241921	1259404.25	1188858.875	1247132.75	1171009.5	1295152.375	1649982.25	1433774.625	1088194	1045189.4375	1384396.375	1145039.75	888439.5625;;;;;;;;;;;;;;
O95674	CDS2	Homo sapiens	315601.125	339168.25	290072.96875	314885.0625	379499.6875	254063.203125	215184.3125	188360.234375	222508.140625	182253.1875	204054.078125	286305.71875	293320.28125	233324.5625	214859.375	214429.9375	259057.34375	196327.96875;;;;;;;;;;;;;;
O95684	CEP43	Homo sapiens	148669.28125	175413.484375	165418.046875	177137.609375	183629.953125	129461.1484375	128698.171875	124385.4296875	142413.765625	139388.8125	140060.5625	134504.859375	258967.765625	167678	150354.78125	236946.546875	207857.71875	146433.5;;;;;;;;;;;;;;
O95685	PPP1R3D	Homo sapiens	1444875.375	1569339.25	1081227.375	1280269.125	1662711.75	1032982.375	798440	826049.6875	656710.625	751459.0625	895400.4375	1177991.5	845317.875	652690	611860.8125	738560.125	639567.125	555889.375;;;;;;;;;;;;;;
O95696	BRD1	Homo sapiens	319662	311601.15625	307110.75	289530.4375	351611.625	241445.578125	231374.265625	187518.09375	213385.5625	218643.234375	216880.0625	289895.40625	309336.65625	249522.6875	224519.28125	328316.8125	287977.1875	204448.40625;;;;;;;;;;;;;;
O95707	POP4	Homo sapiens	919068.5625	993219.125	961685.875	913266.1875	1122068.5	860269.5	718489.25	765763.875	860080.6875	703627.375	674305.8125	960327.4375	1014995.8125	845937.75	798159.0625	1011079.5625	953384.375	767612.8125;;;;;;;;;;;;;;
O95714	HERC2	Homo sapiens	186701.765625	185908.5	173106.8125	176756.90625	216401.578125	148888.015625	163731.375	146294.640625	187828.90625	153912.21875	158562.1875	228934.3125	208148.03125	169228.953125	155832.515625	206583.765625	173380.34375	161004.390625;;;;;;;;;;;;;;
O95716	RAB3D	Homo sapiens	2790727.5	2834305.25	2312489.75	2588652.5	3160324.5	1819182.125	1818796	1664508.375	1790847	1757243.125	1992682.125	2289850.5	2654185.5	1806401.25	1736206.875	2536634.75	2119356.25	1416406.25;;;;;;;;;;;;;;
O95718	ESRRB	Homo sapiens	NaN	3580.5869140625	NaN	NaN	NaN	11306.353515625	NaN	26896.212890625	NaN	NaN	NaN	NaN	NaN	8902.583984375	27589.46484375	NaN	NaN	9629.501953125;;;;;;;;;;;;;;
O95721	SNAP29	Homo sapiens	735612.875	818469.3125	649294.5625	782046.5625	894025.375	631393.4375	585384.6875	647539.9375	672059.8125	691077	669967.5625	814839.1875	1131592.625	748911.1875	766501.25	1026987.1875	824225.375	684781.5625;;;;;;;;;;;;;;
O95747	OXSR1	Homo sapiens	3045883.5	3061788.75	2695606.25	2947939	3343821.75	2411733.25	1575091	1506925.125	1599802.375	1510173.5	1590891.5	1928892.5	2249943.75	1551497.5	1359725.75	2039869.125	1738217	1335261.125;;;;;;;;;;;;;;
O95749	GGPS1	Homo sapiens	989601.3125	1038314.5625	981031.625	1087362	1153424.75	910735.3125	426614.84375	382301.21875	537845.625	452242.125	472688.96875	625353.8125	1140439.125	735751.125	698490.9375	1169553.875	887880.5	620553.8125;;;;;;;;;;;;;;
O95751	LDOC1	Homo sapiens	96123.71875	112715.3671875	NaN	99125.2265625	161615.28125	NaN	58752.48046875	NaN	63057.26171875	67868.609375	NaN	64144.29296875	97463.2890625	NaN	NaN	NaN	70672.2265625	56594.28515625;;;;;;;;;;;;;;
O95757	HSPA4L	Homo sapiens	3485768	3240957.25	2272149	2731067	3503516.5	2193970	2495247	2249502	2240432	2292969.75	2462854.5	3049004.5	3902957.75	3153334.75	2764225.75	3752025.75	2719413.75	2579942.5;;;;;;;;;;;;;;
O95758	PTBP3	Homo sapiens	928677	978672.5625	905411.25	893996.9375	1177659.25	708506.25	1144449.125	1203833.5	1294128.375	1097755.25	1214994.25	1736637.25	1363025.875	1045324	1014954.4375	1283578.125	1143660.25	1026373.25;;;;;;;;;;;;;;
O95772	STARD3NL	Homo sapiens	396405.3125	415083.3125	288901.28125	377474.0625	477437.84375	303646.875	244023.5	219429.84375	268620.71875	193281.609375	270183.8125	303560.875	350710.34375	227822.671875	226650.625	332689.59375	246496.59375	178326.046875;;;;;;;;;;;;;;
O95777	LSM8	Homo sapiens	2188778.25	2106465	2250877.5	2265905.25	2666110.25	1991705.375	1831063.875	1663563.25	2462762.5	2004022.375	1860615	2611071.5	3231545	2319223.5	1799032.75	3131472.25	3000083.75	2046310.375;;;;;;;;;;;;;;
O95782	AP2A1	Homo sapiens	3972941.5	4333450	3030861.75	3874950.25	4674154	3040425	2724902.75	2395926.5	2556813.5	2377803.75	2626902.75	3525336.75	4873724	3467984	3354500.25	4379503	3936585.5	2996624.75;;;;;;;;;;;;;;
O95785	WIZ	Homo sapiens	382646.375	438286.46875	368379.5	419784.03125	485518.09375	330050.375	305393.0625	379310	295762.84375	362308.375	328062.9375	380173.9375	360373.625	245239.390625	245252.765625	355272.875	282714.625	237997.640625;;;;;;;;;;;;;;
O95786	RIGI	Homo sapiens	41575.921875	36916.53125	47330.96484375	51903.76953125	88093.1484375	83557.8046875	62958.984375	66423.71875	64069.78125	56748.36328125	39440.9375	76051.2109375	1243785.25	826452.25	690022.8125	1094073.5	830638.0625	695349.625;;;;;;;;;;;;;;
O95793	STAU1	Homo sapiens	3374961.25	3770657.5	3096563	3457555.75	4127029.75	2771502.5	4119338.75	3735072.25	3985599	3954568.25	4491799.5	5476497	5141021	3891120.5	3668144.25	5142905.5	4067347	3195149.25;;;;;;;;;;;;;;
O95801	TTC4	Homo sapiens	513715.03125	589561.375	458300.46875	556470.5625	618122.375	436036.5625	297856.03125	321460.25	289256.75	327385.46875	332964.09375	388101.5625	444558.5	351491.25	334506.96875	455178.59375	409707.71875	301159.53125;;;;;;;;;;;;;;
O95807	TMEM50A	Homo sapiens	188042.609375	175509.59375	98743.7265625	201369.703125	205628.890625	116944.46875	146482.59375	115071.6484375	116965.3828125	136304.21875	115852.7265625	140606.875	247307.625	148745.234375	123470.8203125	238631.46875	181748.671875	117422.28125;;;;;;;;;;;;;;
O95816	BAG2	Homo sapiens	336053.4375	416182.90625	396801.375	368068.25	412697.34375	341418.75	373157.25	389431.125	333606.4375	433420.59375	441779	436611	660586.9375	448105.125	468373.28125	603094.6875	562450.625	424052.21875;;;;;;;;;;;;;;
O95817	BAG3	Homo sapiens	1284375.25	1214382.875	1451392.5	991679.3125	1285488.875	1001995.5	243345.625	233056.703125	372627.125	184026.875	182451.515625	333447.375	1827460.25	1244068	915267.75	1727754.75	1327408	996766.375;;;;;;;;;;;;;;
O95819	MAP4K4	Homo sapiens	28563.7421875	33371.72265625	38150.078125	29204.54296875	38683.06640625	27678.376953125	35960.3359375	39936.078125	45894.30078125	35209.5390625	38920.203125	52450.375	46313.234375	41619.79296875	33329.19921875	42454.28515625	41254.80078125	35319.140625;;;;;;;;;;;;;;
O95822	MLYCD	Homo sapiens	859809.8125	828653.75	579430.9375	841046.1875	918109.1875	613694	685118.5625	633251.6875	703223.625	598204.1875	675744.25	854983.125	1061089.875	761199.1875	770894.625	975969.6875	823989.8125	690125.3125;;;;;;;;;;;;;;
O95825	CRYZL1	Homo sapiens	347311	394531.25	243173.984375	393862.5625	384010.78125	241931.328125	190751.890625	160326.28125	258215.015625	215551.6875	204621.109375	249234.71875	434019.03125	319680.0625	339293.59375	396626.21875	390281.53125	312059.21875;;;;;;;;;;;;;;
O95831	AIFM1	Homo sapiens	5662390	5569380.5	4984172	5519347	6763505.5	4199744	12286726	11277617	11625353	11630965	12067471	16108646	8643996	6147747	5673788.5	8575825	6767623	5219585;;;;;;;;;;;;;;
O95832	CLDN1	Homo sapiens	69632.0625	180146.1875	NaN	178464.65625	29589.83984375	NaN	274067.625	241802.828125	292829.46875	267871.65625	357451.1875	413411.34375	69520.2109375	NaN	40077.265625	NaN	90551.3671875	NaN;;;;;;;;;;;;;;
O95833	CLIC3	Homo sapiens	402441.03125	226684.65625	219034.484375	316958.40625	369474.71875	246982.5625	NaN	100141.3359375	112173.1328125	115229.5234375	NaN	72517.8984375	3619748.75	2323077	1393909.375	3757065	2594592.75	1678858.75;;;;;;;;;;;;;;
O95834	EML2	Homo sapiens	967940.0625	1010594.25	656961.6875	929498	1144431.75	576979.0625	151794.484375	135523.625	126478.9140625	125855.0703125	137425.4375	181999.375	343985.75	281359.25	256361.6875	333570.15625	302610.75	237509.03125;;;;;;;;;;;;;;
O95835	LATS1	Homo sapiens	186977.46875	183644.234375	165728.484375	166436.984375	219642.4375	138379.453125	162532.15625	163474.75	158223	155198.75	181505.65625	219379.125	237603.21875	148028.796875	152673.796875	226254.609375	188876.078125	141020.75;;;;;;;;;;;;;;
O95848	NUDT14	Homo sapiens	351354.09375	340160.03125	366926.875	349828.34375	385771.03125	235832.296875	248182.03125	246149.703125	277465.71875	255804.078125	253775.25	331767.71875	306739.53125	216674.78125	219842.078125	304031.09375	239121.8125	226984.265625;;;;;;;;;;;;;;
O95857	TSPAN13	Homo sapiens	1676598.125	2363274	798076.375	1915181.125	1867157.25	1336707.875	465562.21875	533094.4375	230538.578125	493642.625	683252.125	560572.5	487651.875	451420.5625	631947	474165.75	533556.25	373873.78125;;;;;;;;;;;;;;
O95858	TSPAN15	Homo sapiens	418979.9375	407525.28125	409834	425485.59375	479301.125	321478.25	338021	206197.828125	274433.625	336075.34375	323452.46875	409212.21875	433775.625	270584.71875	269497.375	412983.75	295066.21875	220444.40625;;;;;;;;;;;;;;
O95861	BPNT1	Homo sapiens	3253306.5	3422052.75	2659086.5	3118608.75	3725833	1927183.625	1984371.625	1861697.125	1462481.75	1820431.5	1991538.375	2439773.5	2412502.5	1902808.875	1802575.25	2483494.25	2069188.25	1576257.375;;;;;;;;;;;;;;
O95865	DDAH2	Homo sapiens	935113.5625	808644.375	1146747	707531.4375	1062282.125	700089.75	620364.8125	579642.625	1182466.375	545295.5625	503648.09375	1078078	717939.5625	478045.875	283008.5625	884809.5	610467.375	361292.625;;;;;;;;;;;;;;
O95870	ABHD16A	Homo sapiens	733638.625	744562.9375	544991	700083.5625	849963.75	467129.78125	686758.875	616739.25	667496.8125	639768.5	716095.375	873688	805379.5	511817.21875	536518.4375	774604.0625	611173.375	440340.71875;;;;;;;;;;;;;;
O95873	C6orf47	Homo sapiens	43960.546875	69285.609375	NaN	63510.8203125	NaN	NaN	95209.4765625	99118.9140625	NaN	55041.4140625	124063.75	54508.6875	NaN	38162.4921875	71282.625	NaN	39870.70703125	NaN;;;;;;;;;;;;;;
O95881	TXNDC12	Homo sapiens	1252228.125	1036362.875	1513183.375	1245069.25	1398466.75	886142.25	702635.8125	537279.875	1552503.375	660743	527219.3125	1365899.625	1745974.625	1046453.0625	645785.0625	1820758.5	1594248	881449.375;;;;;;;;;;;;;;
O95900	TRUB2	Homo sapiens	322292.71875	290095.09375	278726.5625	312227.46875	344449.15625	206240.21875	378245.875	343788.5625	385897.6875	337840	342086	442391.78125	435944	321060.125	297152.5625	386378.34375	358538.5	283684;;;;;;;;;;;;;;
O95905	ECD	Homo sapiens	429889.625	487125.59375	318102.46875	395231.15625	532378.9375	304140.46875	360641.28125	356550.59375	326968.40625	347180.71875	356128.21875	445795.25	726908.75	541890.5	485698.5625	671967.5625	529026.8125	456883.8125;;;;;;;;;;;;;;
O95926	SYF2	Homo sapiens	84489.125	79661.1015625	66572.28125	104003.9453125	117968.5703125	58587.8828125	92248.65625	70650.1015625	89507.046875	135449.4375	112875.8671875	130811.8984375	189639.5	106073.7734375	96869.1171875	187760.125	160320.03125	81977.96875;;;;;;;;;;;;;;
O95983	MBD3	Homo sapiens	200097.96875	269009.5	227565.953125	260710.03125	258953.859375	170173.421875	249260.34375	239977.40625	245139.890625	301696.9375	280228.0625	298331.59375	341701.90625	262918.625	237006.078125	341863.09375	308142.5	265258.375;;;;;;;;;;;;;;
O95985	TOP3B	Homo sapiens	30418.53515625	72258.046875	95152.8984375	46764.15625	78217.046875	90309.4609375	46007.0078125	45084.00390625	179941.015625	41864.83203125	46396.49609375	92751.9921875	142675.015625	97631.296875	100337.203125	156094.84375	67162.1171875	93976.65625;;;;;;;;;;;;;;
O95989	NUDT3	Homo sapiens	713254.875	721473.125	519963.59375	688613.875	865740.3125	568633.5625	703569.8125	622243.4375	599541.1875	622406.4375	679426.9375	830992.4375	756240.9375	530264.25	485224.1875	691485.75	582122.5	490464.5;;;;;;;;;;;;;;
O95994	AGR2	Homo sapiens	13585751	14716288	12936811	13941968	16898088	10833773	4892728.5	5045597.5	5546248.5	5871500	5637162	6535778	1632195.75	1218574.75	1069209.5	1608448.375	1478159.5	1145007.25;;;;;;;;;;;;;;
O95997;Q9NZH5	PTTG1;PTTG2	Homo sapiens	43676.97265625	64197.03125	NaN	42342.33203125	67807.7734375	58397.09765625	43960.1015625	59408.0625	NaN	49586.83203125	61071.3671875	55751.546875	80909.6015625	48963.4296875	52763.91015625	NaN	69351.765625	55935.015625;;;;;;;;;;;;
O95999	BCL10	Homo sapiens	132505.34375	173109.1875	186081.359375	161275.515625	212037.203125	184704.828125	159548.78125	125255.8203125	168480.796875	225222.28125	132359.984375	187145.28125	252842.015625	211428.515625	154307.484375	221757.8125	158455.84375	166339.828125;;;;;;;;;;;;;;
O96000	NDUFB10	Homo sapiens	3902945.75	4439855.5	3695184	4223464.5	5272975.5	2860276	3866930.25	4103415.75	4229441.5	4870989.5	4361560.5	5299146.5	5939263.5	4118040	3618064.5	5643735.5	4628006.5	3715108.75;;;;;;;;;;;;;;
O96005	CLPTM1	Homo sapiens	2773569.75	2734445.5	2330377.5	2740641.5	3487734.5	2141148	2061003.25	2299939.75	2233903	2059934.5	2194442.25	2771510	2533329.75	1899887	2017220	2455781.25	2171065.5	1510055.375;;;;;;;;;;;;;;
O96006	ZBED1	Homo sapiens	NaN	NaN	NaN	NaN	NaN	NaN	NaN	NaN	158069.75	72008.90625	NaN	NaN	NaN	NaN	NaN	NaN	86884.140625	NaN;;;;;;;;;;;;;;
O96007	MOCS2	Homo sapiens	317641.8125	403714.5625	324665	319602.46875	426103.53125	289436.3125	304943	279043.3125	356292.34375	327783.78125	322557.625	339226.25	4488836.5	3325254.5	2538673	4296762.5	3732010.25	2631702;;;;;;;;;;;;;;
O96008	TOMM40	Homo sapiens	9726795	10327231	5633528	9127898	11165861	5431731.5	6616032	5907871.5	6860650.5	6237390.5	6191888.5	8279346	10440354	7822584	6534966	9171509	7950198	6451098;;;;;;;;;;;;;;
O96011	PEX11B	Homo sapiens	2218696.5	2302662.75	2028842.25	2127731	2655845.25	1849580.125	2199495	2211626.75	1758202.875	1975210.5	2106337.25	2457074.5	2651348.5	1940224	1999063.5	2282591.5	2139696	1698509.875;;;;;;;;;;;;;;
O96013	PAK4	Homo sapiens	1275390.875	1379724.875	1132485	1277353.125	1466794.25	1095929.25	805240.5	864261.3125	751005.5	797566	823299.75	1042001.125	1615030	1247427.875	1205410.125	1522127	1306727.125	1057198.375;;;;;;;;;;;;;;
O96017	CHEK2	Homo sapiens	346726.15625	364862.34375	NaN	294805.03125	361423.46875	167255.921875	328986.1875	336354.28125	336224.34375	307234.15625	326312.40625	490672	456825.53125	370226.84375	359802.53125	465654.21875	417937.71875	324784;;;;;;;;;;;;;;
O96019	ACTL6A	Homo sapiens	1624342.75	1639496.25	1110053.875	1572126.5	1851688.875	828236.8125	1643288.875	1533928	1805812.125	1615049.375	1657203.5	2192336.5	2380706.5	1714089.375	1620223.125	2317322.5	2035422.125	1538198.625;;;;;;;;;;;;;;
O96020	CCNE2	Homo sapiens	113119.6796875	135177.390625	NaN	89040.15625	130834.78125	NaN	81198.3828125	84613.4921875	122495.6875	69674.25	63143.40234375	104324.375	82364.28125	78629.4140625	67522.875	95067.6484375	76130.7578125	75548.59375;;;;;;;;;;;;;;
O96028	NSD2	Homo sapiens	199827.90625	226466.40625	219729.25	241376.078125	257937.3125	211217.578125	150176.390625	140926.828125	147016.484375	129840.9140625	136863.484375	167801.40625	152147.078125	103343.84375	138334.203125	152320.703125	129923.625	114438.359375;;;;;;;;;;;;;;
P00156	MT-CYB	Homo sapiens	367795.09375	414715.5625	2716694.75	401740	445846.25	348994.3125	438610.46875	678319.5625	559700.25	384190.875	424146.65625	450559.71875	743612.3125	464205.375	836129.5	360877.9375	611871.4375	504847.875;;;;;;;;;;;;;;
P00167	CYB5A	Homo sapiens	396179.46875	366313.0625	659230.0625	294325.875	526215.625	389299.90625	320530.90625	272680.3125	870854.1875	309599.28125	262412.40625	546136.875	549986.5625	339793.53125	173179.578125	703198.6875	431594	285029.1875;;;;;;;;;;;;;;
P00338	LDHA	Homo sapiens	117140120	115660952	93147384	113033048	141146240	98215840	118306584	99356216	130002904	119428272	123844496	173719600	152255760	119127240	102965544	146410896	129618560	108334912;;;;;;;;;;;;;;
P00367	GLUD1	Homo sapiens	5553397.5	5764605	4202450.5	5306931	6612546	3687076	4085188.5	3825190	4108206.25	3789653	3944643.75	5476923	4376633.5	3127766.75	3040788.25	4066062.5	3414741	2695630.5;;;;;;;;;;;;;;
P00374	DHFR	Homo sapiens	1014899.8125	1061348.125	649466.625	1096711.75	1248035.125	597463.375	1712201.25	1517478	1351372	1529825	1625491.375	1961050.875	1513557.875	1190240.25	1192260	1651323.875	1375047.375	954699.125;;;;;;;;;;;;;;
P00387	CYB5R3	Homo sapiens	8460183	9474438	5439867.5	8543755	10038464	6484062.5	8316521	8008817.5	8218741	7389331.5	8231565	10299222	7455509	5650904.5	5569814	7038937.5	6675630.5	4837447.5;;;;;;;;;;;;;;
P00390	GSR	Homo sapiens	14989540	15763526	11742790	14601935	17804724	10852748	11383606	10523623	11017585	10612749	11311408	14499643	9926489	7077315.5	6713070	9158304	8069228.5	6306765.5;;;;;;;;;;;;;;
P00395	MT-CO1	Homo sapiens	672508.1875	743672.9375	NaN	799654	912884.3125	415407.0625	1133533.75	973583	1292741.625	959767.875	1092908.625	1311689.875	904597.1875	548888.4375	1008747.75	447258.5625	949986.9375	761467.9375;;;;;;;;;;;;;;
P00403	MT-CO2	Homo sapiens	12056930	12891774	5799795.5	11795153	15034297	10301353	19093848	14502729	21905158	16747834	17116628	22631664	24286748	15394706	11978348	21420792	19234774	12447974;;;;;;;;;;;;;;
P00414	MT-CO3	Homo sapiens	85904.3828125	96129.46875	77653.375	87047.125	118721.84375	92460.3671875	144899.078125	164043.859375	179995.859375	134864.78125	163948.390625	206778.046875	136285.15625	88498.25	161687.015625	88144.828125	124420.2265625	115918.0078125;;;;;;;;;;;;;;
P00441	SOD1	Homo sapiens	11693721	12837759	10247788	13127946	15921691	11711771	9479861	6609116	8990106	7467786	6980163.5	12545707	13365147	9182074	7087655	12418309	12485668	8056112.5;;;;;;;;;;;;;;
P00450	CP	Homo sapiens	65791.8203125	15282.7041015625	NaN	68298.8984375	113482.703125	NaN	100783.65625	107890.75	97971.4765625	108668.90625	127395.3671875	165601.828125	NaN	NaN	NaN	73161.9140625	63169.67578125	34144.99609375;;;;;;;;;;;;;;
P00488	F13A1	Homo sapiens	5989.6875	3978.2138671875	5357.47265625	6726.77783203125	6990.607421875	NaN	6237.47509765625	7617.40234375	NaN	7401.01904296875	9354.6796875	10615.826171875	NaN	5313.8603515625	6291.93408203125	7952.966796875	6501.205078125	4972.17578125;;;;;;;;;;;;;;
P00491	PNP	Homo sapiens	11510114	12425419	5202481	11553655	13825118	7058575.5	6186761	6072913	6242268	5806558.5	6409876.5	8237433.5	12948017	9704553	9397416	11896836	11459991	8838777;;;;;;;;;;;;;;
P00492	HPRT1	Homo sapiens	9831545	11259270	6903416.5	11243372	12456570	8119470.5	10856854	10112704	11667546	11224884	11617290	14152132	7824885.5	5344439	4652176	7317207.5	6535635	4917417.5;;;;;;;;;;;;;;
P00505	GOT2	Homo sapiens	20281242	23281022	12562333	20777404	23989020	13779748	27756868	26057174	25122434	24869424	29340638	34651220	22085768	15929910	15941626	21274784	18729078	13541150;;;;;;;;;;;;;;
P00519	ABL1	Homo sapiens	116282.0625	124017.90625	90713.359375	110321.0546875	131824.15625	96337.8515625	114135.7578125	116932.6640625	94813.8671875	115082.1875	113068.4375	140029.140625	139735.5	94391.3359375	93283.2265625	130078.7109375	100239.0859375	81457.2421875;;;;;;;;;;;;;;
P00558	PGK1	Homo sapiens	88854992	99332136	71581232	94061672	104010856	74665600	75250536	74115736	76250024	72971688	79218968	94752968	94058208	73067584	66844604	91436920	83373040	69460240;;;;;;;;;;;;;;
P00568	AK1	Homo sapiens	4115950.75	4609530.5	3614520	4565631	5080118.5	3565610.5	3269569.5	3126635	3357849.5	3756684	3837563.25	4443363.5	3585183.75	2547182.25	2320895.75	3514892	3233233	2260906.5;;;;;;;;;;;;;;
P00734	F2	Homo sapiens	575086.1875	690460.8125	639360.5625	755412.25	620958.25	547363.1875	1121755.375	1058728.375	871553.9375	1130162.125	1589623.875	1667883.25	1235145.125	1249919.875	1231676.875	1468050.875	1387887.25	895481.25;;;;;;;;;;;;;;
P00740	F9	Homo sapiens	100728.1015625	111194.1015625	63500.671875	117676.921875	92457.6953125	63276.5	186009.21875	187227.25	86917.046875	217822.078125	241589.671875	161787.015625	61140.87890625	61302.515625	70578.8203125	78206.9609375	50554.57421875	60698.60546875;;;;;;;;;;;;;;
P00742	F10	Homo sapiens	229345.4375	299663.53125	318011.90625	222938.5625	284122	214133.859375	507675.78125	512321	461621.46875	533710.125	587657.375	774811.625	211696.984375	223967.859375	161031.421875	331853.4375	234633.5625	220163.3125;;;;;;;;;;;;;;
P00747	PLG	Homo sapiens	1385657.125	1536750.875	1411953.125	1361754.375	1449619.875	889128.375	2205472	2217706.75	1900166.875	2548880.75	3182560.75	3432097	1170260.75	886609.9375	947660.4375	1607962.375	1087149.75	917504.8125;;;;;;;;;;;;;;
P00813	ADA	Homo sapiens	73575.4609375	59659.875	72827.6640625	54511.0859375	74527.015625	69684.078125	NaN	NaN	NaN	NaN	NaN	NaN	154914.625	131070.6640625	107027.28125	159123.375	141539.15625	104973.2578125;;;;;;;;;;;;;;
P00846	MT-ATP6	Homo sapiens	1539291.375	806224	NaN	1659410.625	1978134.625	1486613.75	1167248.375	1023913.875	1244929.5	1152713.625	1088996.875	1409684.375	1521222.75	1042723.6875	1169539.125	1391327	1300843.625	1153547;;;;;;;;;;;;;;
P00918	CA2	Homo sapiens	202985.6875	191116.3125	154324.234375	192357.859375	229934.15625	137088.484375	266715.34375	230358.265625	259451.296875	239672.75	242356.6875	365333.78125	3647355.75	2582881.25	2461561.5	3711920.75	3067806.25	2134763.75;;;;;;;;;;;;;;
P00966	ASS1	Homo sapiens	15942795	15471885	11526056	14430052	18005010	10580703	1063512.375	1017259.3125	1077062.875	1073869.625	1171760.5	1514474.75	77571464	65467240	57650784	83781160	67669360	57275268;;;;;;;;;;;;;;
P00973	OAS1	Homo sapiens	NaN	NaN	NaN	NaN	NaN	NaN	NaN	NaN	146379.34375	NaN	NaN	NaN	263742.15625	174415.625	210424.4375	224479.453125	182888.65625	171220.890625;;;;;;;;;;;;;;
P01008	SERPINC1	Homo sapiens	3968870	4099778.75	4501133	3885495	4368814	2550977.75	6063998	5569267	7157893	7651315.5	9010243	10488530	6970601.5	4911149.5	4735889	8550346	6878019.5	5125223;;;;;;;;;;;;;;
P01011	SERPINA3	Homo sapiens	55553.66015625	17273.6640625	22959.048828125	25921.484375	22351.150390625	35185.68359375	NaN	NaN	NaN	NaN	NaN	NaN	128831.609375	122923.9375	102898.390625	98189.5546875	111357.15625	94232.1328125;;;;;;;;;;;;;;
P01023	A2M	Homo sapiens	23970126	25294192	12579854	24827936	24340110	15822272	36945504	34107012	44158072	44575636	53314052	60368924	26562698	18371932	16552355	35538584	21957128	19579118;;;;;;;;;;;;;;
P01024	C3	Homo sapiens	5191460.5	5238392.5	6986617	4937443.5	5775906.5	3546302.5	9375775	7657147	11178662	10775319	12648716	16280925	6179060.5	4381353.5	3848337	8391645	5333617.5	4591333.5;;;;;;;;;;;;;;
P01031	C5	Homo sapiens	401268.1875	434833.625	364958.5	431858.65625	428618.40625	267819.8125	515416.875	461724.65625	594223.8125	545068	744296.625	824395.3125	349304	216575.890625	192826.59375	419478.71875	260587.6875	230284.921875;;;;;;;;;;;;;;
P01034	CST3	Homo sapiens	306312.90625	337247.59375	1682596.875	309953.59375	353766.75	274246.09375	288946.46875	328914.65625	249956.34375	269724.71875	286742.3125	254826.3125	248390.5	171027.125	160276.109375	237261.25	192201.9375	158990.359375;;;;;;;;;;;;;;
P01042	KNG1	Homo sapiens	439786.6875	396914.5	350297.875	360150.125	479454.71875	271567.84375	463108.46875	510866.5	660283.25	584559.9375	825078.5625	1144039	516872.75	304018	341319.03125	586316.875	389198.25	307186.96875;;;;;;;;;;;;;;
P01111	NRAS	Homo sapiens	6135152	7256977.5	4954549.5	6357797.5	7153998.5	5210847	2805816	2866395.25	2504926.25	3067645.5	2987975.25	3540304.5	3131206.25	2533155.25	2327461	2852685.25	2920464.5	2290343.25;;;;;;;;;;;;;;
P01112	HRAS	Homo sapiens	155878.625	184421.703125	NaN	219114.671875	280232.75	97663.9140625	83838.25	120446.9453125	NaN	188667.59375	NaN	NaN	266901.78125	NaN	132574.296875	NaN	187779.1875	143310.15625;;;;;;;;;;;;;;
P01116	KRAS	Homo sapiens	248658.890625	146513.5625	163442.015625	270243.5	297528.5	204402.9375	37917.6484375	112318.3828125	82904.0703125	182053.4375	NaN	90660.921875	180650.515625	131261.65625	124356.09375	173070.265625	142055.21875	119468.890625;;;;;;;;;;;;;;
P01130	LDLR	Homo sapiens	305150.8125	300845.90625	265475.1875	291851.6875	358496.59375	217063.40625	298799.3125	286600.125	327096.3125	322006.25	303883.34375	382246.5	281266	226334.21875	188332.109375	296278	248595.421875	206066.296875;;;;;;;;;;;;;;
P01137	TGFB1	Homo sapiens	79996.3984375	45951.96875	118004.3515625	56223.92578125	98077.8359375	79570.2109375	83958.2578125	NaN	NaN	NaN	69795.4375	65458.8828125	292193.5625	189982.390625	184388.75	296436.9375	214472.359375	140022.328125;;;;;;;;;;;;;;
P01344	IGF2	Homo sapiens	86988.34375	67459.28125	19328.36328125	75204.359375	89604.6875	26655.84765625	343092.6875	313245.5	163697.625	315736.1875	437686	485603.03125	430431.6875	342350.5625	343460.9375	395895.6875	381863.8125	165935.5625;;;;;;;;;;;;;;
P01706;P01709	IGLV2-11;IGLV2-8	Homo sapiens	26495.24609375	28186.373046875	33517.140625	20997.0234375	26017.279296875	21809.83203125	49689.59375	53465.57421875	68102.875	64704.8984375	74186.0390625	89989.3046875	27863.1171875	23195.56640625	21299.72265625	43721.59375	27346.970703125	29489.791015625;;;;;;;;;;;;
P01889	HLA-B	Homo sapiens	NaN	NaN	NaN	NaN	NaN	NaN	2963.70751953125	NaN	NaN	7617.93310546875	NaN	NaN	64641.4921875	54021.6796875	38948.86328125	70546.203125	50870.0390625	43861.0546875;;;;;;;;;;;;;;
P01893	HLA-H	Homo sapiens	7212.4443359375	3051.365234375	NaN	NaN	7115.45751953125	NaN	30725.16796875	25946.763671875	35755.8125	49542.08984375	35726.2734375	33740.7109375	71929.2734375	81413.21875	71988.0625	87498.4296875	78307.8515625	51716.6171875;;;;;;;;;;;;;;
P02042;P68871	HBD;HBB	Homo sapiens	1303001.75	1070165	1319038.75	1363440.5	973079.375	1066605.25	1875478.875	1756816.25	2249068.5	1809370.875	2354929.5	3513579.5	2818171.25	1702559.75	1390464.5	3197625.75	2144685	1220666.25;;;;;;;;;;;;
P02144	MB	Homo sapiens	87372.75	79915.796875	107510.046875	89087.8828125	104560.1171875	71657.5234375	112319.109375	101066.046875	155367.046875	92047.828125	80362.2421875	160642.859375	70771.015625	51082.25	22175.380859375	81195.4921875	75886.78125	32120.5703125;;;;;;;;;;;;;;
P02452	COL1A1	Homo sapiens	300634.4375	339181.90625	385855.59375	299800.125	287467.28125	270977.65625	513392.90625	407944.84375	467905.875	528602.5625	713895.0625	772735.25	340763.1875	263741.34375	250985.78125	407906.21875	303264	259758.046875;;;;;;;;;;;;;;
P02461	COL3A1	Homo sapiens	82595.46875	135639.40625	102120.828125	114598.21875	92799.2421875	92988.9296875	209950.078125	203793.140625	215710.46875	280846.34375	269503.09375	324090.28125	134873.65625	72281.3125	74758.8046875	149563.921875	136898.78125	92618.171875;;;;;;;;;;;;;;
P02533	KRT14	Homo sapiens	NaN	NaN	NaN	NaN	16360.201171875	NaN	NaN	NaN	NaN	9788.7353515625	13831.0693359375	10600.310546875	31721.580078125	14857.302734375	38112.703125	NaN	NaN	7191.35986328125;;;;;;;;;;;;;;
P02545	LMNA	Homo sapiens	24674418	25049138	21015498	23966656	27336378	20193128	8438119	8249139	7189792	8596112	9678074	9549381	33192098	23853766	22267356	32664428	25395926	18678308;;;;;;;;;;;;;;
P02549	SPTA1	Homo sapiens	NaN	106397.359375	NaN	31010.3203125	36200.45703125	NaN	NaN	NaN	NaN	29546.423828125	NaN	83155.640625	NaN	93074.375	NaN	70754.9296875	65545.734375	NaN;;;;;;;;;;;;;;
P02647	APOA1	Homo sapiens	737183.625	559974.6875	NaN	764473.625	595978.4375	115606.8125	680462.5	587109.875	1266276.875	746899.875	937868.9375	1498394.625	1118893.625	667190.9375	393949.375	1341313.5	783951.5625	486216.375;;;;;;;;;;;;;;
P02649	APOE	Homo sapiens	424217.3125	498036.25	451676.46875	465479.09375	547378.5	394152.71875	306364.0625	386555.78125	334536.15625	373989.78125	361524.71875	507324.0625	1641055.5	1110241.75	1115445.375	1494391.625	1340763.125	921693;;;;;;;;;;;;;;
P02656	APOC3	Homo sapiens	36695.9609375	36837.44140625	52771.2421875	32533.072265625	37667.46484375	38535.5546875	49053.1796875	59064.5703125	72189.734375	48113.1171875	60571.15625	85260.0625	47969.53125	37067.2890625	28063.052734375	74648.6953125	50301.2109375	42365.578125;;;;;;;;;;;;;;
P02748	C9	Homo sapiens	141578.984375	66354.9765625	169789.734375	142309.4375	NaN	91219.7734375	215840.125	178714.125	220480.140625	232444.484375	224160.234375	325890.28125	151429.078125	102730.875	95616.84375	180782.75	NaN	91164.765625;;;;;;;;;;;;;;
P02749	APOH	Homo sapiens	239621.234375	306938.5625	169721.328125	263170.625	246830.28125	186536.984375	346460.75	395481.53125	266696.625	417358.0625	549752.9375	415749.0625	176518.171875	186719.875	187886.8125	256459.5625	258471.96875	181837.640625;;;;;;;;;;;;;;
P02750	LRG1	Homo sapiens	NaN	NaN	NaN	NaN	NaN	NaN	NaN	NaN	NaN	NaN	NaN	NaN	NaN	NaN	3406.98486328125	NaN	NaN	NaN;;;;;;;;;;;;;;
P02751	FN1	Homo sapiens	493624.96875	546836.0625	556855.375	501507.75	524166.78125	348076.75	622074.6875	570053.5	685387.6875	700445.8125	851840.9375	992928.4375	700223.875	483407.40625	477117.125	792926.6875	590827.375	470855.1875;;;;;;;;;;;;;;
P02753	RBP4	Homo sapiens	329022.1875	313692.375	585546	305812.53125	256717.109375	138854.84375	1166239.75	1024885.0625	918868.375	1333272.875	1586176.875	1998655.75	763429.3125	442854.96875	395009.6875	1041749.75	552714.0625	443019.125;;;;;;;;;;;;;;
P02760	AMBP	Homo sapiens	121815.5234375	164789.921875	97686.28125	141099.703125	128635.1875	82851.53125	261878.59375	331538.8125	134360.21875	336925.1875	440402.90625	364945.75	111137.453125	108975.4375	136635.46875	160972.109375	124766.8046875	116801.8046875;;;;;;;;;;;;;;
P02765	AHSG	Homo sapiens	48633448	41679784	62103560	39738216	49918700	36516928	58218348	21269862	56751624	45912904	71377264	109158128	50264388	24679072	23495412	67606128	42678316	14843817;;;;;;;;;;;;;;
P02768	ALB	Homo sapiens	433317728	578512512	674595328	566244224	503828896	427183456	904967104	750313600	1107996800	1302197376	1375918720	1381929216	592199744	421952064	449289184	669834176	619787200	488061920;;;;;;;;;;;;;;
P02771	AFP	Homo sapiens	12753904	13170012	16097358	13257111	13834836	10019068	22681540	20538812	24978786	37414128	28542624	41183412	21664280	15403007	13059746	27481350	17993766	14669345;;;;;;;;;;;;;;
P02774	GC	Homo sapiens	5828546	6515249.5	6035267.5	6047570	5730744.5	3060120.75	10293852	9251752	8075250.5	11382829	15541180	16377772	6867499.5	3921381	3787043.25	8180204.5	5024904.5	3673982.25;;;;;;;;;;;;;;
P02786	TFRC	Homo sapiens	10848556	11430518	9376752	10750117	13826384	8930047	13320562	12275897	14154346	12843463	13030613	17656158	18287026	13267805	11419833	17254978	14450221	11335617;;;;;;;;;;;;;;
P02787	TF	Homo sapiens	768743.5625	772027.8125	1005745.125	703877.4375	1018851.0625	571634.625	1138185.625	1236416.25	1230051	1693935.75	1251849.625	2118311.25	855640.625	875338.3125	341663.5625	1114659.625	731272.125	640726.0625;;;;;;;;;;;;;;
P02788	LTF	Homo sapiens	32465204	38091332	28898004	33825540	37490332	24918610	65342512	58074456	54380424	86279776	96092032	101225200	33523102	27995522	26180296	40821860	31996142	30007370;;;;;;;;;;;;;;
P02790	HPX	Homo sapiens	153531.640625	186012.28125	NaN	167199.734375	117268.46875	76176.6953125	208257.46875	175297.03125	123944.859375	210878.34375	293578.5625	243486.140625	111870.53125	92697.8515625	108904.40625	146764.3125	120432.2734375	92646.46875;;;;;;;;;;;;;;
P02792	FTL	Homo sapiens	NaN	NaN	43455.0390625	NaN	NaN	9574.91796875	NaN	NaN	63043.58203125	49106.3515625	NaN	54456.79296875	109459.9765625	113544.1796875	134149.578125	106747.5078125	104188.3359375	108152.96875;;;;;;;;;;;;;;
P02794	FTH1	Homo sapiens	113755.1875	94796.6640625	138670.640625	101322.078125	120703.65625	85210.9453125	72814.046875	76296.3046875	124291.9921875	72729.8828125	68226.3671875	117356.1171875	195970.75	130057.1953125	119521.7890625	193024.359375	165990.609375	111728.78125;;;;;;;;;;;;;;
P02795	MT2A	Homo sapiens	NaN	NaN	NaN	1060.0037841796875	NaN	NaN	NaN	NaN	NaN	NaN	NaN	NaN	NaN	2569.09423828125	8969.12109375	NaN	6128.056640625	4290.5830078125;;;;;;;;;;;;;;
P03372	ESR1	Homo sapiens	66477.328125	57379.015625	68453.8203125	56240.87890625	67254.5703125	42024.62890625	32651.130859375	27032.029296875	37684.04296875	32369.48046875	28905.283203125	40370.40625	20907.369140625	18420.3828125	16167.498046875	23943.99609375	17727.26171875	19893.14453125;;;;;;;;;;;;;;
P03886	MT-ND1	Homo sapiens	619491.3125	795308.75	8502830	743522.8125	878814.4375	326405	608782.375	569333.5625	680373.75	569932.5625	633762	870626.0625	879242.875	580932.5625	597566.5625	782701.5	762857.9375	644559.4375;;;;;;;;;;;;;;
P03891	MT-ND2	Homo sapiens	1025614	167417.578125	NaN	1082722.875	1234074	759653.6875	866494.6875	786195.9375	1018713.5625	688156.875	855234.375	1063960.25	1374488	706348.3125	1201018.25	870269.0625	1190497.75	816693.8125;;;;;;;;;;;;;;
P03897	MT-ND3	Homo sapiens	155867.3125	258069	1048332.375	171207.6875	260410.203125	491526.28125	110648.453125	173269.859375	73303.1484375	88987.3046875	128318.328125	137818.234375	141842.203125	107411.90625	108807.7734375	130596.2265625	143456.96875	101704.9609375;;;;;;;;;;;;;;
P03905	MT-ND4	Homo sapiens	848838.1875	941612.0625	595468.25	840829.9375	1014530.125	631060	643076.625	761222.25	719294.375	657148.4375	677139.1875	792939.1875	1098304.25	694552.1875	949343.4375	708694.25	865138.375	757688.25;;;;;;;;;;;;;;
P03915	MT-ND5	Homo sapiens	207210.140625	256820.046875	127791.25	220692.640625	216691.890625	232773.953125	214800.40625	238526.828125	227723.90625	151688.375	191195.609375	283679.03125	203576.984375	145669.875	224484.125	114393.4296875	195345.078125	177556.5;;;;;;;;;;;;;;
P03923	MT-ND6	Homo sapiens	246195.15625	335371.21875	253183.9375	283324.0625	369865.3125	313986.375	189603	249972.0625	241316.5	169335.390625	253525	363923.9375	418667.125	174224.21875	299872.84375	189940.734375	316184.59375	281612.875;;;;;;;;;;;;;;
P03928	MT-ATP8	Homo sapiens	687591.6875	693714.8125	227731.578125	522989.15625	513073.5625	179408.140625	363420.3125	465738.25	197133	207648.78125	269056.15625	251547.53125	204959.703125	243720.0625	385942.8125	148946.25	220462.09375	170351.21875;;;;;;;;;;;;;;
P04003	C4BPA	Homo sapiens	276146.875	267262.28125	NaN	293754.40625	NaN	NaN	363476.90625	330725.5625	382508.34375	NaN	468466.59375	300283.75	153353.875	NaN	NaN	169669.234375	NaN	NaN;;;;;;;;;;;;;;
P04004	VTN	Homo sapiens	4326284	3626566.5	2090127.5	3648195.75	4681874	2797831	4590534	3966875.25	4917971.5	4404033	4959678	6311273.5	5229650.5	3797685	3569119	5046556.5	4641170.5	3322964.5;;;;;;;;;;;;;;
P04035	HMGCR	Homo sapiens	107291.3671875	121427.9765625	132172.0625	107466.0703125	132571.703125	102704.046875	134485.578125	136553.203125	152176.953125	145641.296875	145237.671875	187661.09375	184436.0625	128441.7421875	145833.96875	176389.640625	159930.171875	130518.640625;;;;;;;;;;;;;;
P04040	CAT	Homo sapiens	3536679.25	3722462.25	2647791.5	3526038.75	4202224	2771170	2978476.75	2988850	3306404.5	2810865.5	3089259.5	4000649.25	4413300	3404316.25	3255757.5	4374535	3863483.75	3029178.75;;;;;;;;;;;;;;
P04049	RAF1	Homo sapiens	671589.1875	727999	585690.5625	604396.625	783673.9375	400570.84375	464060.46875	497003.875	538580.125	482634.78125	496084.90625	731016	473137.6875	390022.15625	377596.5	451100.34375	427182.71875	364656.46875;;;;;;;;;;;;;;
P04062	GBA1	Homo sapiens	2044698.875	2063679.5	1562600.25	2001687.875	2468819.25	1204534.5	1642823.125	1500757.875	1653757.75	1545297.375	1645746.375	2194817.75	2807045	2081561	2013716	2821522.5	2387011.75	1927770.125;;;;;;;;;;;;;;
P04066	FUCA1	Homo sapiens	871860	921195.5625	714303.625	898044.5625	1073673.875	657870.9375	707573.9375	616883.875	763796.8125	602984.125	693090.25	928807.0625	904382.8125	621650.1875	602444.6875	817030.875	710303.3125	573594.1875;;;;;;;;;;;;;;
P04075	ALDOA	Homo sapiens	183188944	187082880	159928496	177209984	217251152	136518576	119221832	106952480	122607480	118539560	122755144	164075344	167872944	129360776	108297072	165666640	135921744	102459824;;;;;;;;;;;;;;
P04080	CSTB	Homo sapiens	16539628	17067890	11039936	15546647	19778764	13653684	7900674	6945628.5	7337735	6958506	7621026	9846155	15066978	10052965	8265971.5	14780307	11892920	7478066.5;;;;;;;;;;;;;;
P04083	ANXA1	Homo sapiens	110688.2734375	112678.1015625	105715	150872.40625	107341.8125	95337.328125	93054.2265625	90326.7265625	84463.609375	101577.6875	68845.2578125	110342.09375	536580.5625	428999.40625	312393.84375	633014.5	429942.15625	363581.71875;;;;;;;;;;;;;;
P04114	APOB	Homo sapiens	1613958.25	1713392.125	1856215.75	1734048	1767269.375	1200937.75	2530540	2119629.75	3136861.75	2654926.25	3465206.25	4384858.5	2457746.5	1542086.125	1366483.5	2863668	1964167.625	1666855.75;;;;;;;;;;;;;;
P04150	NR3C1	Homo sapiens	185954.5625	167358.6875	189956.5	145907.671875	210157.40625	133815.5625	47811.94921875	54637.87109375	72766.84375	46744.21875	49074.0234375	71950.890625	114489.7890625	98983.2578125	82739.5390625	116779.375	94694.8984375	84316.578125;;;;;;;;;;;;;;
P04155	TFF1	Homo sapiens	19420.916015625	19407.556640625	NaN	18070.87890625	25362.2265625	18898.79296875	1511.03955078125	NaN	NaN	NaN	NaN	NaN	187003	153497.921875	170202.03125	166229	173595.578125	174694.171875;;;;;;;;;;;;;;
P04156	PRNP	Homo sapiens	212134.578125	279773.5	178727.46875	262531.84375	294822.25	208789.5625	189397.53125	168734.921875	183345.734375	185052.53125	194153.40625	198734.109375	255944.1875	180812.09375	184895.984375	242894.703125	224759.46875	163834.546875;;;;;;;;;;;;;;
P04179	SOD2	Homo sapiens	1392060.75	1362873	1852032	1398186	1905425.25	1109208.75	1253215	1048370.4375	1918552.75	1056318.75	833027.375	1901872.25	2533083.75	1529347.5	974234.875	2510561.25	2185506.25	999721.4375;;;;;;;;;;;;;;
P04181	OAT	Homo sapiens	12625297	13161703	9143723	12043036	15169577	9040167	10131761	8875737	10032839	9222410	10065313	13279839	14919715	10735282	9168349	14955207	11641570	8793146;;;;;;;;;;;;;;
P04183	TK1	Homo sapiens	2767605.5	2979183.25	2010374.125	2586273.25	3199239.5	2173833	2857579.75	2842763.75	2482139	2671756.75	3067681.75	3968962.5	3537938	2823987.5	2671845.75	3205954.5	2823567.25	2512296.75;;;;;;;;;;;;;;
P04264	KRT1	Homo sapiens	824958.75	922747.125	1260554.375	558775.4375	1875296.375	442609.96875	410850.3125	NaN	NaN	569535.6875	2137655.75	2128848.75	2183926	3194826.75	2555170	1023998.75	328060.625	622842.875;;;;;;;;;;;;;;
P04278	SHBG	Homo sapiens	NaN	NaN	NaN	NaN	NaN	NaN	159501.21875	917187.5	34016.3359375	95072.765625	93805.9375	231210.203125	NaN	97912.0390625	NaN	NaN	204361.4375	NaN;;;;;;;;;;;;;;
P04350	TUBB4A	Homo sapiens	1125242.125	950038.625	425864.34375	845973.75	1237613	701982.6875	965980.0625	690272.4375	901762.3125	796987.25	586134.6875	884763.6875	1427206.5	715820.1875	789550.8125	1759899.875	1297323.75	875683.4375;;;;;;;;;;;;;;
P04406	GAPDH	Homo sapiens	233011744	220365696	301334048	215183312	281811616	188868368	404901024	338476192	438945920	429415648	379951168	552427712	328530912	338250144	203537936	359857152	308668928	242651664;;;;;;;;;;;;;;
P04424	ASL	Homo sapiens	807950.25	853786.375	845081.25	789122.75	937500.125	568826.1875	520886.625	518902.28125	559396.3125	516874.84375	552743	728520.625	986700.1875	713268.3125	673978.125	936340.625	807776.5625	662594.8125;;;;;;;;;;;;;;
P04439	HLA-A	Homo sapiens	217899.484375	266502.28125	189365.609375	256129.984375	272237.1875	241568.359375	230416.1875	254973.71875	261578.171875	255900.125	296605.21875	294921.3125	2171894.25	1496169.875	1330352	2071363.25	1902395.75	1266424.75;;;;;;;;;;;;;;
P04626	ERBB2	Homo sapiens	518501.75	606248.6875	229856.375	501986.21875	560991.25	255540.359375	366762.0625	365970.5625	285058.5	303735	390810.625	332450.84375	328065.375	247267.265625	286989.53125	287548.6875	300333.3125	184465.9375;;;;;;;;;;;;;;
P04632	CAPNS1	Homo sapiens	1691458.5	1561885.125	2440058.25	1227469.75	1924205.25	1262723.125	946336.1875	739388	1788388.875	752020.625	777956.5625	1874286.375	2210355.5	1618371	998121.3125	2454154.25	1557628.125	1219221.875;;;;;;;;;;;;;;
P04792	HSPB1	Homo sapiens	189941456	195108496	167634368	175163440	235730768	143760688	106398560	90988776	117204424	88557896	90820720	148109536	300749952	218047920	167012160	309198400	240110592	165163840;;;;;;;;;;;;;;
P04798	CYP1A1	Homo sapiens	3963187.75	1293406.5	1128665	1232075.625	1081390	1045628.375	93453.4921875	79901.671875	95461.8828125	97931.234375	104175.625	120562.90625	NaN	NaN	NaN	NaN	287870.84375	NaN;;;;;;;;;;;;;;
P04818	TYMS	Homo sapiens	1664707.5	1671357.5	1466933.875	1597303.125	1978210.875	1170172	474819.15625	507272.3125	509151.96875	480481.1875	481782.28125	551382.875	1855042.625	1353818.125	1158858.75	1839527	1465823.375	1128571.875;;;;;;;;;;;;;;
P04843	RPN1	Homo sapiens	33421338	33359710	27930296	31463930	39427864	26662640	21740926	20275732	22646162	20721936	21152402	29137098	31450740	23826930	21347116	31005796	25410280	20432520;;;;;;;;;;;;;;
P04844	RPN2	Homo sapiens	11579117	12184056	9430287	11315483	13743096	8738257	7471353	6642664.5	8279970	6926889.5	7485484	10056785	10329557	7462533.5	6515802.5	10199741	8437085	6506988.5;;;;;;;;;;;;;;
P04899	GNAI2	Homo sapiens	1869229.875	2009824.875	937552.25	1703657	1902359.875	1131684.625	1256995.5	1123267	983059.0625	1035616.9375	1222938.25	1541635.375	2479538.25	1790488.125	1827970.25	2305954.25	1895342.625	1563513.125;;;;;;;;;;;;;;
P04920	SLC4A2	Homo sapiens	582919.25	593182.75	528340.875	527537	668769.4375	398773.03125	399524	371339.09375	408794.0625	403944.4375	378955.96875	514916.78125	874823.5625	601035.5	554804.5625	860791.375	647929.25	497600.53125;;;;;;;;;;;;;;
P05023	ATP1A1	Homo sapiens	15728010	16354291	11407624	15537364	18595032	12068413	11087758	10500580	11309519	10768038	11967772	14223592	10591524	7471234	7478657.5	9777844	8570064	6544662;;;;;;;;;;;;;;
P05026	ATP1B1	Homo sapiens	5304932.5	5942063.5	4490089	6086685	6785287	4522735.5	3411991.75	3363227	3227868.75	3812951.75	3807632.5	4453557	5606668	3924355.25	4017626.5	5223575	4761270.5	3692603.25;;;;;;;;;;;;;;
P05067	APP	Homo sapiens	493739.9375	598112.5	430553.8125	556399.3125	666147.4375	473837.75	511786	501256.53125	497174.78125	572813.0625	583684	647248.25	745813.625	513567.28125	481862.03125	661051.875	584563.875	473870.03125;;;;;;;;;;;;;;
P05109	S100A8	Homo sapiens	NaN	NaN	NaN	NaN	NaN	NaN	NaN	NaN	NaN	NaN	NaN	NaN	485219.46875	258566.40625	185228.140625	566986.625	350110.9375	182789.4375;;;;;;;;;;;;;;
P05114	HMGN1	Homo sapiens	4951959	4556991.5	3962843.5	4406360	4940376.5	3672687.75	2736866	3962763.75	2813348.25	2163631.25	2921506.75	3553964.25	4645576	3250886.25	3854223	4649728.5	3684411	3147522.75;;;;;;;;;;;;;;
P05141	SLC25A5	Homo sapiens	101867264	108344648	81533544	96674456	116553336	73147928	90878432	76845368	71992560	83513056	89582064	124375888	73398912	59160092	44941344	74901608	60547712	48868852;;;;;;;;;;;;;;
P05155	SERPING1	Homo sapiens	936312.6875	540702.4375	NaN	1037078.625	997395.5	260964.625	1478637.75	1278625	1641093.75	1850168.25	2198853.75	2389793.75	1022184.25	497108.90625	599040.5	NaN	825373.6875	617576.4375;;;;;;;;;;;;;;
P05156	CFI	Homo sapiens	426822.4375	513470.34375	434042.875	492665.71875	455830.625	271750.75	686247.0625	661884.6875	488577.53125	830248.5	1049875.625	906649.25	457538.96875	306287.78125	353292.15625	644108.375	427265.0625	260860.0625;;;;;;;;;;;;;;
P05161	ISG15	Homo sapiens	6755606	7216453.5	5497985.5	6399006.5	8313805	5126553.5	4144199	3673336.5	4526384.5	3729045.5	4255801	5506579.5	25255478	17896278	16566331	24192756	20739124	14863942;;;;;;;;;;;;;;
P05165	PCCA	Homo sapiens	495477.53125	554938.875	426634.1875	476825.1875	598025.375	319504.46875	528640.25	496761.0625	488757.75	485664.3125	525025.375	710771.1875	786257.6875	516611.46875	525770.375	766985.9375	627779.625	467875.125;;;;;;;;;;;;;;
P05166	PCCB	Homo sapiens	1448906.875	1573855	1264086.75	1388826.75	1767419.875	1125604	1892173.375	1804136.125	1925790.75	1690074.375	1936449.125	2461547.25	2562809.25	1945392.25	1792335	2501486.25	2163422.5	1805249.125;;;;;;;;;;;;;;
P05198	EIF2S1	Homo sapiens	20814972	21637934	17484702	19526540	25364608	14871808	14130358	12591688	14528013	13593079	14492475	18163216	20370848	16973752	14817092	20571972	17169822	13845308;;;;;;;;;;;;;;
P05204	HMGN2	Homo sapiens	68799.90625	25299.75	184179.859375	29249.390625	58628.74609375	20292.14453125	22063.236328125	29654.546875	28838.076171875	26453.173828125	9946.53125	77621.3984375	41846.68359375	37843.74609375	7021.96484375	33206.75	19620.2265625	15745.2958984375;;;;;;;;;;;;;;
P05362	ICAM1	Homo sapiens	202771.109375	156975.5	136452.296875	232887.0625	248216.859375	185889.3125	44427.0546875	56809.6484375	NaN	51006.01953125	48937.43359375	61930.125	59140.94921875	54783.79296875	62551.12890625	NaN	66782.2890625	40921.875;;;;;;;;;;;;;;
P05386	RPLP1	Homo sapiens	6637618	4737926.5	3769062.5	4103079.5	5757811	1641295.625	3166997.75	2400667.75	5703404.5	2730089.25	2097527.5	3455775.5	6372523.5	5414145.5	2419731	6926369	5538983.5	2632093;;;;;;;;;;;;;;
P05387	RPLP2	Homo sapiens	3823309.5	2426991.5	6906018.5	2822000.75	4185459.5	3529575.5	2269100.25	1497814.375	7520598.5	2770917.75	1842627.375	4946243	8254655.5	4599105.5	2117555.5	6833409	4446859.5	4758877.5;;;;;;;;;;;;;;
P05388	RPLP0	Homo sapiens	26334260	30492212	21483562	26335034	33386620	18839694	23693926	18356744	27771612	20734406	24030440	32955718	40373812	30849492	21871432	42269028	31802836	24470920;;;;;;;;;;;;;;
P05413	FABP3	Homo sapiens	NaN	NaN	NaN	NaN	NaN	NaN	NaN	NaN	NaN	NaN	NaN	NaN	492435	364940.21875	289094.9375	469628.5625	365342.625	307818.28125;;;;;;;;;;;;;;
P05423	POLR3D	Homo sapiens	252580.28125	273172.25	207665.296875	228293.265625	284285.65625	223110.890625	320719.3125	298032.53125	300297.59375	277072.8125	332418.6875	367627.59375	449788.5	323399.75	299137.5	416440.03125	340650.21875	274955.1875;;;;;;;;;;;;;;
P05452	CLEC3B	Homo sapiens	548326	554555.8125	453793.125	565329.25	520853.8125	393434.9375	587920.5	583209.625	505042.0625	751753.8125	878444	886509.125	389385.0625	324841.125	417023.125	468020.40625	395707.34375	317921.4375;;;;;;;;;;;;;;
P05455	SSB	Homo sapiens	8676016	9638672	6974970.5	9469106	10609351	7410504	10671021	9853402	10570019	11724094	11758579	12836460	12663555	10013518	9278413	12528357	11317215	9235723;;;;;;;;;;;;;;
P05543	SERPINA7	Homo sapiens	512724.03125	544438.75	406323.3125	506923.96875	475489.28125	198545.578125	850774.5625	775370.6875	1086240.25	1054823.125	1104274.625	1479560.625	575357.3125	373861.34375	326932.25	664090.3125	447812.375	433929.1875;;;;;;;;;;;;;;
P05546	SERPIND1	Homo sapiens	498951.59375	444126.90625	729045.6875	284245.375	435604.28125	263753.65625	1037192.625	879387.3125	1327285.875	1270108.625	1047668.3125	1716625.875	520902.46875	606514.3125	484103.65625	831075.8125	668007.3125	626872.375;;;;;;;;;;;;;;
P05549	TFAP2A	Homo sapiens	34976.08203125	33597.36328125	48544.14453125	24017.205078125	36475.765625	34251.984375	50102.05859375	52234.38671875	46399.5703125	56036.56640625	52181.765625	57877.296875	25056.513671875	25287.1875	22941.150390625	30693.982421875	19462.30859375	12462.63671875;;;;;;;;;;;;;;
P05556	ITGB1	Homo sapiens	2966811.5	3311285.5	2523961.25	3266235.75	3798955.25	2496881.5	2764366.25	2890806.5	2340133.25	3264522.25	3086117.75	3680305.25	6068282	5094024.5	5079189.5	6308763	6042078.5	4360420.5;;;;;;;;;;;;;;
P05783	KRT18	Homo sapiens	567984960	560226176	632126144	550047872	685591616	485832000	158529200	145961904	193816896	168830768	159707200	231666080	826622592	689452864	512250272	886209728	659155712	524982880;;;;;;;;;;;;;;
P05787	KRT8	Homo sapiens	952704128	938153472	683771200	942799680	1155135872	778527424	281246848	255667392	337930880	302119264	281840160	382473248	1439669888	1208365440	948382464	1508089984	1144779264	874668032;;;;;;;;;;;;;;
P06132	UROD	Homo sapiens	761166.25	810978.625	433517.21875	746602.8125	848527.375	431836.53125	355728.15625	336206.875	357687.3125	349330.8125	379030.1875	494720.6875	874490.0625	710426.625	577150.125	923154.9375	822843.3125	595958.75;;;;;;;;;;;;;;
P06213	INSR	Homo sapiens	85174.390625	99724.9765625	84261.6640625	93818.109375	103897.484375	66203.4609375	47870.73046875	41600.25390625	57713.55078125	53730.53125	48184.13671875	65785.375	131825.609375	120153.1171875	107012.390625	126080.46875	127258.7109375	101487.9296875;;;;;;;;;;;;;;
P06280	GLA	Homo sapiens	923907.5625	1034876.875	779365	931079.4375	1167825.875	453256.4375	574852.1875	514994.75	616742.375	572652.4375	594846.1875	758760.75	848936.75	615304.875	581683	835853.25	789697.25	567957.625;;;;;;;;;;;;;;
P06396	GSN	Homo sapiens	3878861.5	3868506.5	3197486.75	3681433	4253233.5	2657593.75	2116950.5	2120107.25	2326456	2372002	2689114	3240037	5369727.5	4011228.25	3776592	5523095	4346047	3436094;;;;;;;;;;;;;;
P06400	RB1	Homo sapiens	537989.875	557089.25	400182.46875	499987.125	606971.8125	443712.59375	609829.375	550070.1875	631056.6875	571618.5625	624966.4375	761472.1875	867215.75	656204.4375	694614.6875	815229	742000.5625	626045.125;;;;;;;;;;;;;;
P06401	PGR	Homo sapiens	4122.49267578125	14949.6328125	15536.99609375	12455.443359375	19299.59375	15727.1171875	NaN	NaN	NaN	NaN	NaN	NaN	87834.703125	72766.109375	62065.125	84458.9921875	69216.90625	70660.2109375;;;;;;;;;;;;;;
P06454	PTMA	Homo sapiens	13853702	15871080	22634508	19355950	19065252	20604872	17603680	9055925	26583684	17728578	15170725	22066172	28401846	13726513	13713654	18028214	25275736	17744352;;;;;;;;;;;;;;
P06493	CDK1	Homo sapiens	8479431	8665448	6209922	8289684.5	10460014	5307983.5	8618125	7731380	8855259	7918663.5	8495014	11420148	10760233	7340015.5	6856209	9707676	8476170	6440056.5;;;;;;;;;;;;;;
P06576	ATP5F1B	Homo sapiens	52284100	52308644	44778468	52508156	62707488	41068628	36636360	31568002	38883696	35191276	34260332	47981364	62796572	50197784	34089280	66867156	50231640	34673924;;;;;;;;;;;;;;
P06702	S100A9	Homo sapiens	NaN	NaN	NaN	NaN	NaN	NaN	NaN	NaN	NaN	NaN	NaN	NaN	325039.5	172917.046875	123399.21875	280073.6875	220055.984375	140522.1875;;;;;;;;;;;;;;
P06703	S100A6	Homo sapiens	793721.1875	928247.1875	3111919	828690.125	1094247.625	525784.5625	1734524	1577668.25	2163378.5	1800679.75	1823013.125	2818590.75	2680462	1582036.625	1324684.125	2558910.5	680443.1875	1135776.5;;;;;;;;;;;;;;
P06730	EIF4E	Homo sapiens	6883642	7064933	7043127	6942786.5	8163403.5	5689766.5	4620616.5	4796064.5	5080170	5146685	4682187.5	6240445	6912013	5360595	4656058.5	6927375	5890758	4903034.5;;;;;;;;;;;;;;
P06733	ENO1	Homo sapiens	173159184	172465552	166811536	166091984	206431632	138978192	109120232	96338992	123504344	110730664	112295608	143245440	103239968	88776088	68338096	111964016	89858576	70362768;;;;;;;;;;;;;;
P06737	PYGL	Homo sapiens	4192121.25	4191708.5	2910315.75	3922497.5	4769230	2808921	482150.03125	460898.25	669380.375	427572.5625	417919.75	638286.375	1115428.125	853410.375	798640.1875	1111255.625	961955.8125	751425.9375;;;;;;;;;;;;;;
P06744	GPI	Homo sapiens	42045680	42387836	37530384	39195176	49157280	34808200	37581212	37396800	45714024	37646700	37697156	50706220	56178796	49697360	38890060	52292644	49175476	43582844;;;;;;;;;;;;;;
P06746	POLB	Homo sapiens	136555.4375	112794.625	75156	128023.109375	109722.2265625	58462.12890625	143447.4375	123878.9296875	147409.125	127318.40625	143636.4375	134400.5	155668.78125	130956.140625	123636.6328125	157224	121339.203125	108728.9375;;;;;;;;;;;;;;
P06748	NPM1	Homo sapiens	46985988	60372660	59765144	58964688	65196928	50651220	50669516	57073592	50219652	58274352	60541184	63239624	67997648	59194772	54868800	66103628	66250172	51760880;;;;;;;;;;;;;;
P06753	TPM3	Homo sapiens	9713305	8769022	16932490	9862680	12176743	8841290	5534494.5	4739297	6544147.5	8230558	5307395.5	7218380.5	10613746	7069288	5761762	8107567.5	6049523.5	6883905;;;;;;;;;;;;;;
P06756	ITGAV	Homo sapiens	576408	693754.625	579151.875	725108.5625	789133.0625	455173.65625	548118.875	539149.25	546118	595251	569170.3125	637102.1875	731819	576708.875	517714.75	711559.5625	676266.125	510729.65625;;;;;;;;;;;;;;
P06865	HEXA	Homo sapiens	2931875.5	2911987.25	2595714.5	2714517.75	3332789	1530937.125	1447921	1279633.125	1422205.75	1401209.5	1438558.125	1936857.625	3337813.75	2294741.25	2100170.25	3129884.5	2562832.25	1932897;;;;;;;;;;;;;;
P07099	EPHX1	Homo sapiens	2465660.5	2728139.75	1713956.75	2483700.25	2972807.5	1864667.375	1149183.125	1105477.25	1111480.25	1031770.25	1200344.125	1492220.875	3109617	1979385	2244338.5	2796061.5	2473263.25	1781313.875;;;;;;;;;;;;;;
P07108	DBI	Homo sapiens	1678015	2138473	6024904.5	1435692.25	2142360.25	968850.75	1506173.875	1437337.25	2418365.75	1387004.25	1399305.125	2574376.5	1934064	1504237.5	1104370.875	2002447.25	1764855.375	1154682.75;;;;;;;;;;;;;;
P07195	LDHB	Homo sapiens	13424193	12057483	13979333	11634996	10858758	8686737	13872375	10294793	12525362	11953598	15627338	23191112	22021126	17023956	12351224	24548766	17385490	10299082;;;;;;;;;;;;;;
P07199	CENPB	Homo sapiens	470507.34375	503968.09375	367061.59375	439579.4375	532597.875	387270.0625	314802.25	323919.875	259218.5	319062.09375	345765.65625	361007.40625	481065.4375	371270	384341.4375	439509.375	364286.15625	301151.5;;;;;;;;;;;;;;
P07205	PGK2	Homo sapiens	132517.734375	181051.203125	NaN	181054	198403.4375	345029.53125	128754.859375	155539.140625	175390.21875	NaN	118475.796875	150877.21875	176181.40625	172684.78125	169728.46875	149458.171875	230964.046875	137172;;;;;;;;;;;;;;
P07225	PROS1	Homo sapiens	269936.9375	289863.125	262668.40625	266178.875	263133.1875	223865.84375	319854.46875	301575.6875	418367.46875	339758.0625	450506.125	450832.4375	253480.96875	142493.125	163795.0625	218353.484375	210657.234375	159639.484375;;;;;;;;;;;;;;
P07237	P4HB	Homo sapiens	71606536	76928792	67554624	79632592	93451240	65197560	45762588	45322620	45143184	53779880	50117228	61734100	66624220	47466276	42431088	63220792	56029336	39545940;;;;;;;;;;;;;;
P07305	H1-0	Homo sapiens	12027566	10645110	13306993	11932599	16426425	8716413	2912546.25	2809332	2767882	3088863	2180152.25	3169936.75	16812232	13437730	9277740	18443284	13926196	6796589.5;;;;;;;;;;;;;;
P07311	ACYP1	Homo sapiens	726372.75	854872.0625	779459.125	919924.125	969874.0625	638952.3125	368458.125	348222.125	313015.03125	414728.0625	380874.3125	433711.9375	413126.125	302726.6875	237799.578125	360316.375	346933.21875	259619.28125;;;;;;;;;;;;;;
P07339	CTSD	Homo sapiens	22384804	23023260	18569050	22114426	26840564	13265412	7392392	6432037	6906613	7558568	7523764.5	9829908	39034528	28625052	24323284	39245028	29922604	23818954;;;;;;;;;;;;;;
P07355	ANXA2	Homo sapiens	12186026	13049101	10999510	17090316	25552614	18945644	7307520	5926623	6425613.5	5727214	5968352.5	6942630	21711436	19539726	14234751	18667868	21971296	12692682;;;;;;;;;;;;;;
P07384	CAPN1	Homo sapiens	13378032	13841534	8724278	13031080	15634094	9114321	9895660	9059853	9901840	8986616	9690789	12730839	13283796	9457315	8911092	12389594	11177373	8753815;;;;;;;;;;;;;;
P07437	TUBB	Homo sapiens	166626640	179120544	129097408	166993488	204765168	114413792	113478496	105836920	140595360	119805272	116767528	159975216	162578752	128648096	99284760	171393120	145895280	109061896;;;;;;;;;;;;;;
P07602	PSAP	Homo sapiens	822869.1875	869224.8125	972063.0625	826495.5625	1061593.125	856874.9375	1136118.25	1008049.125	966289.625	1071592.625	1206624.625	1434339.25	1406023.125	940884.6875	901521.8125	1248452.625	1065680.75	919799.0625;;;;;;;;;;;;;;
P07686	HEXB	Homo sapiens	2703671.75	2639379.25	2568774.75	2789253.75	3220091.25	1850079.625	1878835.375	1767316.875	2085707.625	1884713.75	1828363.875	2768450.25	5120020	3591966	3177951.5	4951251	4384391.5	3136207.75;;;;;;;;;;;;;;
P07711	CTSL	Homo sapiens	489229.875	592270.375	362737.75	569764.6875	627925.5	342647.25	592074.4375	501900.5625	449573.9375	520890.0625	560721.5	627840.375	487643.46875	349180.25	328765.875	448209.0625	488901.40625	268136.78125;;;;;;;;;;;;;;
P07737	PFN1	Homo sapiens	137661792	139232880	115369376	131927680	161436896	82676416	127728744	120553096	137127984	131908864	129792360	169880912	170944784	151361840	116545176	175696128	152855952	119090464;;;;;;;;;;;;;;
P07738	BPGM	Homo sapiens	40115.97265625	2975.208984375	NaN	9293.26171875	50844.3203125	NaN	7382.69921875	NaN	NaN	NaN	NaN	NaN	44153.05078125	23350.16015625	14238.412109375	57673.0859375	24143.4375	NaN;;;;;;;;;;;;;;
P07741	APRT	Homo sapiens	30340404	31187084	24244004	28293224	36321472	18159952	40241360	35237088	36428384	41129500	37763212	54123024	55321452	45920144	35421392	57364244	43177544	36796556;;;;;;;;;;;;;;
P07814	EPRS1	Homo sapiens	7761570	7944739.5	6046425	7293440	8904104	4954128.5	5623181	5259453.5	5294805	5271614.5	5609482.5	7133414	7950241	6145168.5	5643925	7851943.5	6499138.5	5090667.5;;;;;;;;;;;;;;
P07858	CTSB	Homo sapiens	1410646	1299041.25	988835	1329429.375	1554185.5	839532.8125	902325.9375	893947.875	889894.4375	908460.625	900479.375	1248975.875	3546194	2569609	2546176.25	3381664	3184371	2340016.75;;;;;;;;;;;;;;
P07900	HSP90AA1	Homo sapiens	129241640	132203096	112059624	125530200	152556640	91606416	125317352	115873920	122412128	126882136	123689472	171376720	161281696	128967256	106582328	152382144	130739360	103799192;;;;;;;;;;;;;;
P07902	GALT	Homo sapiens	73712.6484375	13110.369140625	NaN	NaN	54155.8359375	NaN	NaN	157651.921875	NaN	NaN	NaN	100280.65625	70677.671875	138236.890625	93699.078125	150039.984375	128994.3046875	43645.9296875;;;;;;;;;;;;;;
P07910	HNRNPC	Homo sapiens	27145380	26988048	32440662	26760904	32617934	20158110	23613042	19328104	23797854	22358048	27881478	31833850	40508464	25176680	22268754	42728856	31390360	17619202;;;;;;;;;;;;;;
P07919	UQCRH	Homo sapiens	358433.5625	310333.40625	539220.0625	318090.125	379679.125	349099.625	455826.1875	357408.28125	658439.5625	389188.125	334810.3125	706488.125	723894.0625	390395.65625	273512.96875	526424.5	548329.4375	391250.34375;;;;;;;;;;;;;;
P07942	LAMB1	Homo sapiens	138129.78125	149344.796875	190032.84375	118564.625	170751.625	103397.59375	601768.0625	575631.875	585789.4375	573427.0625	630644.125	791837.4375	566754.1875	449727	424098	549712	476016.34375	383738.6875;;;;;;;;;;;;;;
P07947	YES1	Homo sapiens	275396	320937	187473.53125	238386.84375	288403.4375	186275.46875	301157.78125	311183.40625	255641.984375	266308.40625	352205.09375	448915.96875	399550.46875	347940.03125	379394.03125	388868.96875	360986.71875	274808.375;;;;;;;;;;;;;;
P07951	TPM2	Homo sapiens	NaN	NaN	111800.9375	NaN	NaN	NaN	NaN	NaN	NaN	NaN	NaN	NaN	NaN	NaN	NaN	NaN	NaN	NaN;;;;;;;;;;;;;;
P07954	FH	Homo sapiens	4478249	4583336	3655278.75	3965321.75	5187509	3502675.75	4401224	3917267.25	4562105	4136883.5	4517531.5	5717936	6356361	4644605.5	3765368.75	6443280	5078587	3829491.25;;;;;;;;;;;;;;
P07992	ERCC1	Homo sapiens	NaN	90396.6328125	48722.0625	88737.9375	91029.140625	62246.8671875	91314.078125	76928.6796875	94327.9296875	73435.984375	93991.1328125	94231.984375	159360.375	101568.359375	103465.265625	151384.25	116973.2421875	82452.1328125;;;;;;;;;;;;;;
P07996	THBS1	Homo sapiens	4762916.5	5051915	4105577.25	4942160.5	5461578	3387451.75	2454136.25	2230570.75	2461540	2748105	3123652.5	3481454.5	3256494.75	2435844	2384224.25	3631657.5	2683752.75	2074110.625;;;;;;;;;;;;;;
P08047	SP1	Homo sapiens	117598.0703125	121655.421875	70135.0078125	70148.046875	115821.140625	74139.5234375	85939.1875	108590.8671875	47878.84375	86513.4296875	95592.6328125	93823.0703125	77987.8984375	100492.703125	109630.9609375	105046.46875	88575.90625	87125.8125;;;;;;;;;;;;;;
P08048;P17010	ZFY;ZFX	Homo sapiens	103107.9609375	182004.234375	NaN	79778.875	91088.1015625	63873.65625	102217.71875	81943.7421875	103108.1875	104927.7890625	96438.4140625	166743.71875	184727.703125	83942.0859375	97751.765625	94499.6875	76331.265625	NaN;;;;;;;;;;;;
P08069	IGF1R	Homo sapiens	493478.0625	910323.5	786988.625	823296.25	853050.125	615848.625	NaN	237971.8125	NaN	NaN	NaN	NaN	727589.1875	580580	570146.25	678206.4375	680650.375	518110.6875;;;;;;;;;;;;;;
P08123	COL1A2	Homo sapiens	134329.140625	154236.5625	NaN	149019.203125	118064.53125	81588.3125	249350.171875	213342.65625	146355.453125	237201.625	339212.71875	275573.75	137111.84375	180597.9375	150847.078125	192586.8125	135022.8125	122987.1328125;;;;;;;;;;;;;;
P08133	ANXA6	Homo sapiens	1192456	1465218.125	1062192.5	1984121.375	4594054.5	3216509.75	1674278.875	1250073.625	1656882.125	1283839.5	1336433.75	1924220	46547360	42782960	32799160	32562618	46844644	37956436;;;;;;;;;;;;;;
P08134	RHOC	Homo sapiens	2695821	7601519.5	1559386.75	4552987.5	1919414.5	2290879.5	1287589.5	1451517.75	1372308.25	1199624.875	1671584.5	3005139.75	1461798.125	1311369.875	1184321	1542956.25	699229.5	1543771;;;;;;;;;;;;;;
P08174	CD55	Homo sapiens	640297.4375	786990	561066.375	770802.25	854697.625	585256.5	521174.84375	633314.5	388634.28125	524456.25	605710.1875	640249.5625	425557.5625	293853.21875	368928.1875	414365.59375	370793.71875	324994.90625;;;;;;;;;;;;;;
P08195	SLC3A2	Homo sapiens	45420348	51268580	35604140	48823676	60366932	35745688	8790007	8137038.5	9478959	9225576	9256708	12383540	106758040	74230968	63246724	100535112	84307176	64848336;;;;;;;;;;;;;;
P08236	GUSB	Homo sapiens	415249.90625	414867.6875	366101.40625	346171.9375	494317.90625	276788.375	438864.75	402733.40625	526806.75	443478.78125	461523.375	638607.5	986469.125	648556.6875	620562.1875	958624.8125	825528.1875	644245.125;;;;;;;;;;;;;;
P08237	PFKM	Homo sapiens	3495982.5	3694138	2758959	3440534	4222720	2538465.25	2425271	2113740.75	2380804.5	2192302.75	2374363.5	3089610.25	2767386.5	2026378.125	1853952.625	2670238	2228378.25	1690020;;;;;;;;;;;;;;
P08238	HSP90AB1	Homo sapiens	192006320	200119280	206327760	190511376	230897792	144645872	151736928	136487328	146021120	160516992	157792544	204695552	212376768	171327072	131984192	203916336	165159344	130520080;;;;;;;;;;;;;;
P08240	SRPRA	Homo sapiens	812862.625	854024.9375	702569.8125	762425.9375	953613.5625	530146.75	617380.625	506277.34375	607879.8125	573110.9375	607139.125	768986.1875	969973.625	698870.5	606646.8125	915579.4375	769578.3125	566753.8125;;;;;;;;;;;;;;
P08243	ASNS	Homo sapiens	30106222	29387016	21166266	27252380	34365928	20057186	6805317.5	6410124	6752449.5	6383314.5	6629228.5	8888479	15734938	11684548	10964593	16211094	12610181	9829179;;;;;;;;;;;;;;
P08397	HMBS	Homo sapiens	2280310.25	2370090	1943351	2166882	2771783.25	1814949.75	1581545.75	1506569.75	1689679.125	1521261.375	1680728.25	2149887.25	2470537.25	1869365.375	1633470.125	2520353.75	2044335.75	1535894.875;;;;;;;;;;;;;;
P08559	PDHA1	Homo sapiens	6897680.5	7242305.5	4610584	6571438.5	8093555	4316574	6491202.5	6097915	5787156.5	5833276	6466608.5	7930572.5	11849298	8159568	8346463	11423736	9297870	6736568.5;;;;;;;;;;;;;;
P08567	PLEK	Homo sapiens	NaN	NaN	NaN	NaN	NaN	NaN	24622.34765625	NaN	30012.89453125	22075.658203125	25910.9140625	36032.6953125	NaN	13270.9599609375	11926.9169921875	22837.29296875	18031.794921875	12808.6220703125;;;;;;;;;;;;;;
P08571	CD14	Homo sapiens	NaN	NaN	NaN	NaN	NaN	NaN	2338.23681640625	2078.2724609375	4108.31201171875	3163.1044921875	3214.05078125	4192.0234375	3748.337158203125	3248.736572265625	2696.921142578125	2881.197021484375	3301.482666015625	2364.36669921875;;;;;;;;;;;;;;
P08574	CYC1	Homo sapiens	6551858	6796981.5	4105029	5580882.5	7224086.5	5271548	8377423.5	7866155	8884714	9190887	8706210	10641755	10411982	7134359	6184785	9156715	6588048	6153440.5;;;;;;;;;;;;;;
P08579	SNRPB2	Homo sapiens	1581612.625	1698718.75	1487793.125	1569636.75	1991001.25	1309960.875	1714763.375	1906858.25	1816200.875	1768995.125	1860738.125	2261735.5	2861096.5	2170296	2062676.875	2828334.5	2316076	1866779;;;;;;;;;;;;;;
P08581	MET	Homo sapiens	NaN	45806	NaN	NaN	31132.59765625	NaN	NaN	NaN	NaN	NaN	NaN	NaN	84394.21875	71022.40625	53795.22265625	78639.359375	84183.640625	74470;;;;;;;;;;;;;;
P08621	SNRNP70	Homo sapiens	11534585	11128095	10873449	10461908	13808939	8845446	8539793	8209059	9022088	8702075	8803413	11445574	13590144	10793540	9842379	14785928	11057402	8917226;;;;;;;;;;;;;;
P08648	ITGA5	Homo sapiens	NaN	72381.8515625	NaN	23106.884765625	43714.55859375	NaN	5668.169921875	41621.515625	NaN	NaN	NaN	98590.4296875	92441.125	83194.0859375	66264.4609375	98367.8515625	103316.6875	64402.48046875;;;;;;;;;;;;;;
P08651	NFIC	Homo sapiens	856055.375	839977.75	676810.625	690572.4375	935973.0625	764616.9375	566873.625	681170.125	663748.6875	595670.0625	642072.875	895466.25	762451.1875	727081.6875	645317.75	760411.8125	732190.0625	654401.6875;;;;;;;;;;;;;;
P08697	SERPINF2	Homo sapiens	2529037	2883891.5	2113292	2456998	2363189.5	2223006.5	4071734.75	3479971.5	3841053.5	3122274.5	3984652.75	5846136	2950372.5	1745972.25	1750156	3166773.25	2529415	1680203.25;;;;;;;;;;;;;;
P08708	RPS17	Homo sapiens	18129256	19452506	15019385	17329820	22452306	13836869	15050483	12488595	13691918	14757408	14697536	18607412	22855370	18199684	14088480	23252306	17787594	14324218;;;;;;;;;;;;;;
P08727	KRT19	Homo sapiens	342931104	341892928	327825536	318186720	409736992	278206528	84028048	78697080	99951936	89461800	86125024	120351208	386281632	304688768	260741840	405677504	287686336	240117440;;;;;;;;;;;;;;
P08754	GNAI3	Homo sapiens	3959351.25	3682499.5	2562888.5	3264603.75	3991408.25	2453215.25	2839671	2314515.5	2357383.5	2417885.5	2669533.75	3378340	4768830.5	3715305.75	3353499.25	4201255.5	3616673.25	2842586.75;;;;;;;;;;;;;;
P08758	ANXA5	Homo sapiens	33984452	35722248	28349734	34027316	40018540	29550980	26681852	24009732	31347232	28971140	28364308	35437200	49170800	33953472	27355166	45729728	37852132	29619396;;;;;;;;;;;;;;
P08779	KRT16	Homo sapiens	16247412	16578772	9883934	13227322	16128517	5113902.5	4005504.75	3199177	6011659.5	3635478	3521687.75	6118133.5	19808992	16327156	12472178	19936606	14683227	13423294;;;;;;;;;;;;;;
P08865	RPSA	Homo sapiens	6058490.5	6564079.5	4471472.5	6183035.5	7943970.5	4453909.5	4545301	3517322.5	6442858.5	4632328	3920231	6137278.5	10298292	7795162.5	3936022.5	9881178	7966224.5	4915379.5;;;;;;;;;;;;;;
P08949	NMB	Homo sapiens	1639.3916015625	1610.77783203125	NaN	NaN	1731.6168212890625	818.0314331054688	630.16796875	NaN	NaN	NaN	NaN	NaN	NaN	NaN	NaN	NaN	NaN	NaN;;;;;;;;;;;;;;
P08962	CD63	Homo sapiens	1616849.75	1916541.375	132902.75	1856992.875	1558939.5	782636.625	939502.8125	1125267.75	708617.125	1068720.375	1181082.875	1001228.3125	1593206.625	934031.6875	1160558.25	1307086.75	1320714	805203.9375;;;;;;;;;;;;;;
P09001	MRPL3	Homo sapiens	1037034.1875	967630.4375	1010694.75	876726	1193090.375	630431.625	764160.625	683444.5625	805701.375	746814.75	729800.1875	1120000.625	1466004.75	987774.9375	850161.8125	1312435.5	1036160.8125	817080.5625;;;;;;;;;;;;;;
P09012	SNRPA	Homo sapiens	2167674.75	2339057.25	1657528.5	2162043.5	2456324.5	1707345.375	1867289	1845225.875	1740045.5	1784978.625	1956840.875	2055528.5	2846995.25	1906970.625	1941556.875	2745743.25	2108775	1626176.75;;;;;;;;;;;;;;
P09104	ENO2	Homo sapiens	1992548.25	2402068.25	1491019.125	2369843.5	2446608.5	1642077.625	2811713	2537141.5	3124289.25	2981511.5	2971271.75	3441244.5	1179844.5	835321.3125	787872.75	1098436.125	1099564.125	752527.8125;;;;;;;;;;;;;;
P09110	ACAA1	Homo sapiens	3112136.5	3385745	2712004.75	3179615.25	3621664.25	2344593	1505621.375	1367294.25	1411645.25	1454362.375	1604294.5	1920161.875	2240898	1856162.125	1601479.5	2367527	1953885.375	1410841.125;;;;;;;;;;;;;;
P09132	SRP19	Homo sapiens	1844975.875	2568736.5	937708.375	1878427	2176914.25	1377420	1121318.25	1233853.625	842697.25	1032854.9375	1304079.25	1336143.5	1433109.25	1359366.75	1447196.875	1350633.75	1419049	1216547.875;;;;;;;;;;;;;;
P09234	SNRPC	Homo sapiens	1306954.625	1696753	1973803.75	1569301.5	1734322.75	1210470.375	1275504.75	1435919.75	941145.6875	1328206.75	1416223.25	1215996	1890042	1304175.5	1287643.125	1702625	1536290.625	892178.8125;;;;;;;;;;;;;;
P09327	VIL1	Homo sapiens	16539.541015625	13174.642578125	NaN	20311.94921875	23093.34375	NaN	15548.1513671875	NaN	19020.9609375	NaN	15978.658203125	18397.943359375	46409.984375	35486.47265625	31361.306640625	45278.19921875	35234.14453125	31362.45703125;;;;;;;;;;;;;;
P09382	LGALS1	Homo sapiens	2179536	2171650.25	2600831.25	1763586.625	2548782.5	1699186	233306.96875	230440.0625	558337.375	197018.984375	204755.1875	469420.40625	4336171.5	3053274	1894324	5388339	3571710	2516115.5;;;;;;;;;;;;;;
P09417	QDPR	Homo sapiens	1364304.5	1560316.625	1144969.25	1372393.625	1691295.5	955659.25	1535701.875	1538133.5	1335821	1326831.5	1583878.5	2013910.375	1096848.125	771899.9375	812934.125	953137.1875	826234.6875	712431.625;;;;;;;;;;;;;;
P09429	HMGB1	Homo sapiens	36826720	31899610	28934092	29867828	43626772	19578158	26743400	18330748	21926960	32010236	24668122	40468636	45961684	37556564	26400760	46596060	32283810	29085878;;;;;;;;;;;;;;
P09467	FBP1	Homo sapiens	18284126	20086994	14489628	17693262	20959582	12811559	52707996	45886356	51776072	52908920	54147924	69182520	13632909	10272758	8364930.5	13837532	11641666	8644191;;;;;;;;;;;;;;
P09493	TPM1	Homo sapiens	2794177.5	3297037.75	3664749	3325765	3744907.75	2825601.25	622700.5625	615079.3125	628701.3125	887666.3125	610234.5	780191.5	1971386.5	1361974.75	1155227.75	1795650.5	1512106.25	1290267.75;;;;;;;;;;;;;;
P09496	CLTA	Homo sapiens	1079269.5	778809.25	894494.625	717390.125	930195.1875	478226.09375	781088.5	755497.125	1629265.125	578771.875	744440.6875	1055390.125	1393216.875	945953.25	698973.9375	1254780.75	788763.875	738332.125;;;;;;;;;;;;;;
P09497	CLTB	Homo sapiens	517000.21875	595428.875	512971.625	489604.8125	684325.5625	516758.40625	404214.6875	414702.5625	474203.6875	318426.53125	374681.375	530163.5	556140.9375	390045.25	476664.03125	539121.125	436511.5	322434.90625;;;;;;;;;;;;;;
P09525	ANXA4	Homo sapiens	4573839	5038639	3418788.75	4893970.5	5913943	3933244.5	4246226.5	3793251.75	4053160.75	3562930.5	3974207.25	4656204	7993150	5845200	5275529	7905308	6380795.5	5132557;;;;;;;;;;;;;;
P09543	CNP	Homo sapiens	2411553.5	2477091	1950535.875	2292377	2944911.25	1867340.125	3807508.5	3842922.5	3498615.25	3574120	3791728.5	4854800	4133736.25	2974830	3053709.5	3978926.75	3181866.25	2491384.25;;;;;;;;;;;;;;
P09601	HMOX1	Homo sapiens	597748.9375	584281	644010.375	596930.5625	827929.9375	438306.625	200686.015625	157244.078125	499740.8125	469719.8125	323175.84375	859158.0625	417861	387298.6875	303084.34375	566839.6875	432137.96875	332271.0625;;;;;;;;;;;;;;
P09622	DLD	Homo sapiens	2999264.5	2996364.75	2382802.25	2792423.5	3402622.5	2293234	9547746	9009712	9343694	9177965	9694861	12641685	13454664	10503506	9645824	13788750	11779502	9162715;;;;;;;;;;;;;;
P09651	HNRNPA1	Homo sapiens	8727290	3754882.75	15753565	4094278.5	9534071	2371701.75	3737594	1196851.875	5264206.5	6656804	2949042	10985360	10941597	8432308	2852754.5	15418723	4409909	5157279.5;;;;;;;;;;;;;;
P09661	SNRPA1	Homo sapiens	6350367.5	6430877	5391860	6194234.5	7524410	5245558	7285056.5	6832583	7601918	7173473	7618785.5	9308856	13066548	8510236	7860001	12346077	10381609	7323607;;;;;;;;;;;;;;
P09668	CTSH	Homo sapiens	218711.171875	195438.40625	195422.078125	215732.28125	195052.5	264748.28125	712530.375	790819.375	816931.25	691957.9375	784472.9375	946374.4375	718986.9375	570534.375	585099	662528.0625	644984.125	537020.8125;;;;;;;;;;;;;;
P09669	COX6C	Homo sapiens	9649985	7541485.5	8365045	8227199	11915116	4710916	8590059	5529773	9369506	12302182	9810071	15847920	18845860	12207979	7172067	19941846	12113207	8412767;;;;;;;;;;;;;;
P09758	TACSTD2	Homo sapiens	2742375.75	3533313.75	2120221.75	3292991.5	3636000.25	2467071.25	5729751	6115080.5	4826151	6441228	6642991	6982257.5	3498141.75	2368561.75	2639972	3181541.25	3264127.25	2195168.5;;;;;;;;;;;;;;
P09874	PARP1	Homo sapiens	5498793.5	5519956.5	4432072	5302268.5	6570558.5	4194864.5	4722887	4308243	4597186	4463047.5	4836589	6213728	6381693	4532883.5	4150858	6108757	4948532.5	3713463.75;;;;;;;;;;;;;;
P09884	POLA1	Homo sapiens	440191.1875	473890.125	397767.96875	430032.96875	536943.75	354647.5625	1045424.4375	965874	1096269.5	971045.75	1058589	1409648.5	1344305.875	1033686.4375	1002412.75	1334432.5	1118338.5	956787.1875;;;;;;;;;;;;;;
P09914	IFIT1	Homo sapiens	NaN	NaN	NaN	NaN	NaN	NaN	NaN	NaN	NaN	NaN	NaN	NaN	445749.28125	286664.625	253775.5625	422161.9375	293713.75	234155.96875;;;;;;;;;;;;;;
P09960	LTA4H	Homo sapiens	6142925	6567598	3675810.75	5945479.5	7145280	3793631.5	9795747	8907910	9364997	8530406	9800861	12466862	13796304	9954887	9523840	13329798	11167679	8531540;;;;;;;;;;;;;;
P09972	ALDOC	Homo sapiens	10097047	10804607	11049763	9803022	12306066	8008197	11838149	10330722	12112092	11679057	13494779	16558592	28370574	17301166	16151860	28629564	21425424	14804463;;;;;;;;;;;;;;
P0C024	NUDT7	Homo sapiens	80550.4375	16975.8671875	88461.796875	79964.4140625	95623.640625	67739.9765625	27192.109375	17392.255859375	24252.935546875	24866.453125	26484.8203125	28067.3203125	32900.47265625	NaN	NaN	28847.734375	28514.44140625	15781.2822265625;;;;;;;;;;;;;;
P0C0L4	C4A	Homo sapiens	58699.26953125	236238.84375	NaN	39384.84765625	49766.36328125	10717.1962890625	98254.8125	57740.953125	110057.0859375	123625.421875	55265.82421875	153747.765625	99949.109375	84824.3984375	46039.40625	177916.796875	60377.37890625	74292.453125;;;;;;;;;;;;;;
P0C0S5;Q71UI9	H2AZ1;H2AZ2	Homo sapiens	2773448.75	2802637.5	2920135.5	2683158.5	3399564.75	2227881.25	1630999	1498278.625	1609666.5	1753400.5	1751318.75	2172548.5	5200394.5	4130227.75	2799854	4605341	5400422	2874769.75;;;;;;;;;;;;
P0C0S8;P20671;Q96KK5;Q99878;Q9BTM1	H2AC17;H2AC7;H2AC12;H2AC14;H2AJ	Homo sapiens	NaN	NaN	NaN	NaN	NaN	NaN	NaN	NaN	NaN	NaN	NaN	NaN	NaN	NaN	NaN	NaN	NaN	NaN;;;;;;
P0C1Z6	TFPT	Homo sapiens	56973.1953125	38610.87109375	42141.140625	84083.3671875	97064.34375	77868.3046875	53489.9140625	NaN	54179.390625	47239.43359375	71930.25	89080.5234375	93582.0234375	50761.3125	59838.07421875	110998.15625	67105.0546875	39669.1796875;;;;;;;;;;;;;;
P0C2W1	FBXO45	Homo sapiens	93281.6953125	93020.7578125	84961.203125	87309.5859375	100423.0546875	76977.734375	99821.2109375	96981.8828125	103785.328125	100595.8828125	101386.171875	99685.34375	87431.2734375	92011.2421875	75005.265625	94728.140625	97467.1171875	79248.6328125;;;;;;;;;;;;;;
P0C7P0	CISD3	Homo sapiens	7119.08740234375	9531.3232421875	NaN	NaN	7848.31982421875	NaN	10145.8623046875	8521.1181640625	7712.2890625	9394.517578125	10490.6064453125	12437.06640625	10488.865234375	6667.6455078125	6631.2109375	8250.8427734375	5179.8115234375	NaN;;;;;;;;;;;;;;
P0C7T5	ATXN1L	Homo sapiens	77148.828125	69807.0234375	72475.46875	66720.8515625	72337.28125	59866.81640625	64835.2421875	62189.69140625	85717.875	59465.99609375	54742.05078125	96089.1171875	77592.28125	61545.1015625	61729.7578125	91611.6640625	62949.171875	49685.4609375;;;;;;;;;;;;;;
P0C870	JMJD7	Homo sapiens	63825.09375	52396.9609375	72548.6171875	34084.11328125	86085.4453125	35235.43359375	12587.181640625	18482.939453125	30427.82421875	26559.4140625	11307.345703125	43497.32421875	25597.3515625	50756.0234375	17301.083984375	NaN	23235.1796875	37007.55859375;;;;;;;;;;;;;;
P0CAP2	POLR2M	Homo sapiens	NaN	6416.1455078125	NaN	2339.42822265625	NaN	NaN	1952.3560791015625	NaN	NaN	NaN	4138.45703125	NaN	4124.7841796875	5358.5283203125	NaN	NaN	6444.47314453125	NaN;;;;;;;;;;;;;;
P0CE67	LINC02877	Homo sapiens	68886.5625	NaN	NaN	85672.5859375	15385.4482421875	NaN	NaN	NaN	46376.83984375	NaN	NaN	NaN	NaN	101035.65625	37052.9375	NaN	100361.46875	91694.65625;;;;;;;;;;;;;;
P0CG13	CHTF8	Homo sapiens	175352.859375	176843.359375	212330.65625	163691.078125	221263.234375	186295.21875	135597.546875	143309.390625	203244.171875	154512.109375	181409.625	187608.703125	278394.15625	250476.703125	190277.6875	300471.5	227252	201113.296875;;;;;;;;;;;;;;
P0CG38	POTEI	Homo sapiens	2508602.5	21893072	NaN	2073968.375	2129694.25	1559654.375	865446.75	2238453	1218052.25	2089143	1382319.5	2109392.5	1826527.5	1962223.5	1653708.875	1459909.25	2261443.5	1700508.25;;;;;;;;;;;;;;
P0CG39	POTEJ	Homo sapiens	1977566.25	450093.375	NaN	5516346	627626.0625	NaN	NaN	996781.75	1432079.75	337189.5	742550.3125	288482.875	477987.40625	78504.390625	614516.125	NaN	665574.625	552653.1875;;;;;;;;;;;;;;
P0CG47;P0CG48	UBB;UBC	Homo sapiens	96392.8671875	187656.53125	NaN	36768.82421875	174351.25	NaN	107431.125	116283.828125	170061.328125	NaN	109948.921875	181459.90625	148410.53125	106029.53125	95888.53125	169428.578125	142006.703125	123861.5625;;;;;;;;;;;;
P0DI81;P0DI82	TRAPPC2;TRAPPC2B	Homo sapiens	215271.296875	204458.25	146503.734375	197229.890625	230689.0625	112999.1171875	181383.40625	167866.375	228951.71875	169871.03125	171925.0625	284282.09375	187998.21875	168751.734375	154092.796875	215660.921875	165756.09375	161319.96875;;;;;;;;;;;;
P0DJ07	PET100	Homo sapiens	67157.390625	68189.359375	60146.22265625	60872.79296875	77374.984375	74936.359375	47471.27734375	40953.5859375	63378.3046875	70581.046875	59361	85891.5	95069.9765625	59535.23046875	48493.1953125	82143.734375	68273.4609375	46383.6015625;;;;;;;;;;;;;;
P0DMM9;P0DMN0	SULT1A3;SULT1A4	Homo sapiens	104614.796875	109791.234375	81960.5546875	102180.78125	124456.8046875	99817.5546875	41773.9140625	49002.9765625	36550.6328125	52329.16796875	45524.34765625	48610.04296875	313430.5625	236902.28125	193090.71875	313862.4375	277748	289604.28125;;;;;;;;;;;;
P0DMU9;P0DMV1;P0DMV2;Q5DJT8	CT45A10;CT45A8;CT45A9;CT45A2	Homo sapiens	NaN	NaN	NaN	NaN	NaN	NaN	23476.564453125	32841.30859375	15584.97265625	33469.68359375	25301.169921875	12389.7861328125	NaN	NaN	NaN	NaN	NaN	NaN;;;;;;;;
P0DMV8;P0DMV9	HSPA1A;HSPA1B	Homo sapiens	82248928	89091432	55425988	79660792	95323424	55400344	95929720	88288128	94227240	88814832	92824632	112364760	72478120	54862844	47337168	70389728	56974124	45652944;;;;;;;;;;;;
P0DP23;P0DP24;P0DP25	CALM1;CALM2;CALM3	Homo sapiens	3771496.75	4220029.5	3658738.25	3397685.5	5003924	3608452	2139662.75	1945091.5	3125597	1904861.375	1899790.75	3004388.75	4519294	3015361.25	2794051	4460853.5	3976112.5	2954608.75;;;;;;;;;;
P0DPB6	POLR1D	Homo sapiens	474917.1875	481822.5625	385048.9375	432630.875	607094.5625	294595.8125	341695.9375	294267.8125	393767.84375	366562.21875	296458.0625	448313.9375	661488	460129.9375	320681.46875	626714.375	530058.6875	402825.65625;;;;;;;;;;;;;;
P0DPD7	EEF1AKMT4	Homo sapiens	325230.96875	328114.90625	249506.671875	320958.0625	337856	133832.8125	247340.390625	204414.1875	252236.40625	201981.84375	248065.03125	260459.59375	387334.03125	296977.28125	295822.25	380050.84375	353382.09375	241128.859375;;;;;;;;;;;;;;
P0DPH7;P0DPH8	TUBA3C;TUBA3D	Homo sapiens	NaN	NaN	NaN	NaN	NaN	NaN	NaN	NaN	NaN	NaN	NaN	NaN	NaN	NaN	NaN	NaN	NaN	NaN;;;;;;;;;;;;
P0DTE7;P0DTE8;P0DUB6;P19961	AMY1B;AMY1C;AMY1A;AMY2B	Homo sapiens	NaN	22804.513671875	NaN	20537.978515625	24576.48046875	NaN	57188.86328125	39785.25390625	69414.1015625	80216.2890625	109245.796875	109797.5390625	27526.107421875	NaN	NaN	45220.75	21758.6640625	NaN;;;;;;;;
P0DTL5	TMEM276	Homo sapiens	15928.1328125	13602.9482421875	NaN	10539.7578125	17062.33984375	8707.9443359375	17588.185546875	NaN	16948.611328125	16808.3828125	20189.4765625	30298.140625	15638.29296875	1763.3916015625	10448.3896484375	NaN	NaN	NaN;;;;;;;;;;;;;;
P0DTL6	ZFTRAF1	Homo sapiens	337506.34375	348852.28125	407210.21875	308135.25	384387.21875	233622.25	278259.53125	287819.65625	371958.03125	287108.28125	262644.71875	421412.625	402246.5	300374.5	241383.1875	345069.34375	345578.65625	284826.8125;;;;;;;;;;;;;;
P10109	FDX1	Homo sapiens	133740.046875	67501.5390625	177159.28125	128808.734375	169236.265625	106137.0234375	87829.1640625	67671.25	195976.5	82152.390625	NaN	203851.328125	328890.875	155396.984375	85096.09375	318630.375	257463.171875	134573.09375;;;;;;;;;;;;;;
P10114	RAP2A	Homo sapiens	206374.328125	235663.390625	173209.0625	209665.15625	253684.953125	135051.671875	117166.3046875	82489.34375	99794.7421875	112227.921875	108567.65625	141919.484375	127039.6484375	115109.1015625	83840.5546875	119853.953125	80773.140625	66933.0859375;;;;;;;;;;;;;;
P10155	RO60	Homo sapiens	3018844.5	3105142.5	2556767.25	2771028.5	3527696.5	1998214.625	2505994.75	2164076.75	2318954.25	2289843.25	2371434.75	3133117.25	3644928.75	2788626	2603839	3515065.75	3015191.5	2418980.25;;;;;;;;;;;;;;
P10244	MYBL2	Homo sapiens	31077.607421875	26240.578125	21449.529296875	18304.30859375	39339.046875	36029.71484375	33161.9765625	28935.91796875	38405.61328125	43223.6953125	42866.69921875	35395.5234375	45740.50390625	32090.146484375	38087.3828125	43253.77734375	45756.12109375	31886.916015625;;;;;;;;;;;;;;
P10253	GAA	Homo sapiens	3671939	3862514.25	3204133	3618303.5	4739383	2711324.5	4396605.5	4365196.5	4777740.5	4536847.5	4321785	6076932	5237130.5	3827169.25	3338953	4920857	4227331	3361582.25;;;;;;;;;;;;;;
P10275	AR	Homo sapiens	275942.3125	287880.375	207666.5625	260189.765625	300013.28125	171511.734375	133567.984375	131710.953125	213309.734375	117090.59375	139421.171875	176412.25	118682.265625	118417.4921875	90083.015625	125860.8203125	137017.359375	110768.21875;;;;;;;;;;;;;;
P10276	RARA	Homo sapiens	96980.578125	112569.375	78899.828125	106448.171875	97436.5625	74017.203125	90576.2265625	61049.34375	80715.9296875	88963.0625	71762.484375	66899.9140625	236425.828125	171334.78125	156788.453125	154222.203125	206741.84375	166310.078125;;;;;;;;;;;;;;
P10301	RRAS	Homo sapiens	337177.6875	301976.1875	336139.46875	294935.15625	379646.1875	277570.5625	309560.65625	333888.375	321540.90625	296579.28125	317281.1875	375973.71875	432599.375	383730	365618.4375	440982.6875	391203.1875	331829.28125;;;;;;;;;;;;;;
P10321	HLA-C	Homo sapiens	216735.46875	92932.4765625	NaN	221428.59375	247073.421875	125327.3203125	316810.65625	314798.84375	293447.46875	374948.9375	305245.59375	418827.9375	2043308.125	1255003.25	1208026.875	1695147.25	1483594.875	1070053.125;;;;;;;;;;;;;;
P10398	ARAF	Homo sapiens	716143.6875	755107.125	633429.8125	662908.375	869228.5	556855.4375	529048.5625	556877.375	540582.375	480528.75	532850.625	734551.125	669155.4375	545950.9375	542968.125	604625.75	564449.625	484018.03125;;;;;;;;;;;;;;
P10412	H1-4	Homo sapiens	23147302	19398956	14428041	21241882	21868252	14617515	12215129	10251957	8531475	12163809	7646999	9821602	13825779	11010613	10978964	12113412	10134813	8180073.5;;;;;;;;;;;;;;
P10415	BCL2	Homo sapiens	725264	715610.4375	546893.375	574099.75	815719	651332.5625	96151.5	89577.3125	125968.3984375	106273.7578125	44642.8359375	130013.03125	1125783.125	735730.1875	536273.5	996851.125	722617.5	653613.5625;;;;;;;;;;;;;;
P10515	DLAT	Homo sapiens	3298400.75	3637514	2636724.75	3109420.5	3950128	2382763.75	2716453	2214341.75	2637431.75	2302475.5	2585842.75	3391761.75	4495128	3113772	2672253.75	4288962.5	3543551	2457576.25;;;;;;;;;;;;;;
P10586	PTPRF	Homo sapiens	466985.9375	488769.84375	390893	462721.0625	565561.5625	331191.65625	644775.625	604010.0625	696956.25	631809.25	678156.125	873622.5625	1735873.25	1207270.5	1110463.875	1667624	1369676.125	1013775.125;;;;;;;;;;;;;;
P10588	NR2F6	Homo sapiens	157992.671875	165630.125	111855.8671875	134821.6875	186964.84375	116031.515625	106282.34375	85066.1328125	87239.40625	106124	96342.734375	136383.984375	184863.921875	144253.75	127894.09375	216041.625	157796.15625	120705.390625;;;;;;;;;;;;;;
P10589	NR2F1	Homo sapiens	NaN	41087.40625	NaN	18818.17578125	136567.4375	NaN	NaN	43375.40625	107684.890625	38400.26171875	NaN	132955.296875	42568.1875	NaN	39744.703125	78504.578125	65666.9765625	73264.1953125;;;;;;;;;;;;;;
P10599	TXN	Homo sapiens	45880728	54805432	41667632	58288588	66362496	48920060	43963036	39542964	38757764	47446952	41890284	52560224	60209032	43582384	34619404	57224948	53254688	31684286;;;;;;;;;;;;;;
P10600	TGFB3	Homo sapiens	230647.28125	20758.322265625	25750.19140625	93285.875	129943.6875	NaN	47256.3984375	77630.1171875	132645.96875	105911.3515625	104348.3203125	NaN	118409.5859375	106040.3125	126310.4765625	115937.6953125	28382.525390625	76167.4921875;;;;;;;;;;;;;;
P10606	COX5B	Homo sapiens	4130618	3517116	4993558.5	3300517.5	5268773.5	2969328	4463899	4287365	8008757.5	4009072	3405263.5	8047969.5	7112077.5	4356528.5	2746371.75	8507725	5388181.5	3102058;;;;;;;;;;;;;;
P10619	CTSA	Homo sapiens	2383868.75	2548275.25	1798741.625	2086364	2745054.5	1536165.25	1873035.5	1837824.25	1811958.875	1732115.5	1743787.625	2563511.5	2286374.25	1401942.875	1416228.125	1881905.125	1757796.375	1399540.875;;;;;;;;;;;;;;
P10620	MGST1	Homo sapiens	6898122.5	6880221.5	4633353	6035074	7430760	4964598	1828736	1384908.25	1503365.625	1643219.625	1815970.125	2413694.5	3744765.5	3343791.75	2858908.5	3250747.25	3167627	2903669.25;;;;;;;;;;;;;;
P10636	MAPT	Homo sapiens	1470088	1653162.25	1112756.625	1427450.625	1810926.5	1187965.25	1255567	1342246.75	898593.25	1417714.5	1395395.125	1415373.875	1220932.375	925454.4375	989667.4375	1139363	1029768.0625	886802.3125;;;;;;;;;;;;;;
P10643	C7	Homo sapiens	163878.078125	177158.578125	184089.3125	165850.515625	185073.3125	130761.375	257365.375	213017	342394.375	272121.5	376212.25	526109.5	177532.96875	129421.21875	96788.65625	252242.828125	158616.796875	119128.1484375;;;;;;;;;;;;;;
P10644	PRKAR1A	Homo sapiens	1898359.75	2026189.25	1134641.875	1884148.625	2188899.75	1452489.375	2265011	2147828.75	2292305.25	2266390	2427852.25	2690178.75	3212183.25	2284107.5	2162327	2991617.5	2661871.75	1958028.625;;;;;;;;;;;;;;
P10646	TFPI	Homo sapiens	318412.9375	320540.8125	230258.296875	302383.9375	352703.4375	204643.84375	62626.25	53763.21875	71966.9296875	75665.1953125	45939.4609375	62717.10546875	33879.00390625	32793.4375	18671.080078125	29169.8203125	27059.373046875	27953.41796875;;;;;;;;;;;;;;
P10746	UROS	Homo sapiens	223734.6875	276235.65625	218984.875	230906.703125	360256.5625	252470.21875	188639.703125	123404.671875	133563.53125	150800.484375	133078.140625	187008.53125	262860.125	192194.953125	116911.078125	240298.203125	195673.640625	120118.15625;;;;;;;;;;;;;;
P10768	ESD	Homo sapiens	32587090	35090800	30821216	30178204	38400840	25976576	30483552	30456796	29273298	32060978	33134544	44039752	40123228	35335012	31513354	41848068	36381888	29500448;;;;;;;;;;;;;;
P10809	HSPD1	Homo sapiens	62700788	69556176	61849736	63521700	75006184	51967664	86212432	72852832	90605616	88326352	87566488	112780800	87150032	72073064	51176068	90797272	73774480	56970832;;;;;;;;;;;;;;
P10827	THRA	Homo sapiens	2352244.75	2454787	NaN	NaN	NaN	NaN	NaN	723580	NaN	NaN	896298.1875	NaN	1773674.875	1215081.625	NaN	1635474.5	1262281.75	NaN;;;;;;;;;;;;;;
P10909	CLU	Homo sapiens	1924634.375	2152473.5	1141710.25	2102275.75	2207679.5	1480944.375	966688	913273.625	721319.125	1024585.875	1011459.0625	1093308	288593.71875	187639.578125	193838.859375	291167.34375	273627.65625	178768.140625;;;;;;;;;;;;;;
P10915	HAPLN1	Homo sapiens	2353344.25	2221069.5	1636622.875	2074173.125	2980336.25	1622145.875	1437804.875	1307284.875	1765576.375	1495604.125	1393031.375	2137639.75	2295636	1730605.875	1262392.625	2368484	1708356	1252935.5;;;;;;;;;;;;;;
P11021	HSPA5	Homo sapiens	25793380	29751656	24495158	29162942	34411056	23627004	24022634	22562702	24450894	28160172	26150622	32124726	37850644	27057954	23096704	36290764	30374798	22576598;;;;;;;;;;;;;;
P11047	LAMC1	Homo sapiens	248397.875	306448.28125	239584.5	280598.71875	300503.1875	239032.796875	257478.109375	255522.171875	281862.3125	255017.109375	282201.40625	312421.15625	171674.1875	152186.703125	128144.15625	119757.40625	146634.890625	141670.65625;;;;;;;;;;;;;;
P11117	ACP2	Homo sapiens	953218.1875	1141024.125	1155178.625	1078744.25	1287814.375	840035.375	707874.125	733440.4375	853936.9375	775982.5625	741128.875	945458.6875	1314070.375	889707.875	852842.6875	1181063.5	1084425.875	790619.3125;;;;;;;;;;;;;;
P11137	MAP2	Homo sapiens	318326.15625	176724.671875	130606.5390625	365310.8125	202257.984375	142112.515625	32394.353515625	73775.6484375	63901.03515625	67570.6484375	71088.8671875	88321.7890625	NaN	NaN	NaN	NaN	NaN	NaN;;;;;;;;;;;;;;
P11142	HSPA8	Homo sapiens	209551616	217044272	175514112	206292144	253810768	180986992	135552784	125351344	146894032	142235312	137864944	173315792	259833696	213294000	173394928	258902544	209662224	174535200;;;;;;;;;;;;;;
P11166	SLC2A1	Homo sapiens	2122545.5	2044445.5	1983771.25	2118931.5	2329874.75	1578129	1528161.125	1636178.75	1512694.625	1432131.125	1445538.875	1748844.75	7455882.5	5210415.5	5422984	6719716.5	6038116	4404671.5;;;;;;;;;;;;;;
P11171	EPB41	Homo sapiens	369599.8125	412559.8125	347569.71875	372249.96875	437545.15625	274912.125	302273.1875	300764.25	310516.25	331957.0625	316717.6875	401270.28125	544955.0625	399223.75	371022.96875	539717.5	450715.3125	343860.84375;;;;;;;;;;;;;;
P11172	UMPS	Homo sapiens	5785614.5	6017676.5	4841243	5146449.5	6705959.5	4191498.75	3948282	3488513.75	4200271.5	3560339.75	4110169.75	5327165.5	7229170.5	5522783	4906725	7155518	5885256	4784066.5;;;;;;;;;;;;;;
P11177	PDHB	Homo sapiens	3616435	3859385.5	3290473	3589705.75	4307157	2528481.5	3429673.25	2914166.25	3327873	3120410	3313263	4432339.5	7295511.5	5008104	4225385.5	6986108	5638336.5	4122623.5;;;;;;;;;;;;;;
P11182	DBT	Homo sapiens	1872295.75	2060674.875	1174554.875	1749702.625	2176347	1159748.875	1292086.375	1274403.875	1492946.125	1322405.5	1364307.75	1883731.375	2858008	2111477.5	1884719.75	2881357.5	2314639.75	1807765.75;;;;;;;;;;;;;;
P11216	PYGB	Homo sapiens	5934508.5	5970720	4645787	5586548	6949210.5	4223687.5	4342083	3794561.5	4482689.5	4058444	4375020	5897899	5694045.5	4001438.5	3394580.25	5424175	4332232.5	3340619.25;;;;;;;;;;;;;;
P11217	PYGM	Homo sapiens	489668.8125	419593.34375	NaN	449739.4375	531716.8125	194684.234375	305058.46875	146636.5625	295841.96875	255104.921875	324078.3125	412546.71875	553274	286191.71875	205505.078125	545488	329040.65625	161260.875;;;;;;;;;;;;;;
P11233	RALA	Homo sapiens	2164577.75	1992760.625	1943296.125	1944044.25	2600214.25	1602721.5	2197461.25	2224596.75	2509798.75	2088591.5	2293692.5	3131594.25	3477669.25	2557953.5	2249915.25	3383963.25	2706276	2156261.25;;;;;;;;;;;;;;
P11234	RALB	Homo sapiens	1388672.625	1327548.875	1069082.25	1307337.875	1648549.75	961812	535042.4375	572898.5	598159.875	547070.625	489885.1875	619616.6875	762526.25	569597.3125	535229.625	684453.375	629612.6875	519507.90625;;;;;;;;;;;;;;
P11274	BCR	Homo sapiens	447355.53125	495399.5	398264.96875	457495.78125	538927.4375	383460.15625	300109.5625	298711.34375	340535.34375	283151.3125	301918.0625	382586.8125	483756.65625	367653.90625	348871.40625	483601.5	418903.40625	347245.71875;;;;;;;;;;;;;;
P11279	LAMP1	Homo sapiens	7392617	8521563	6741144.5	8195017	9821462	6604637	5657688	6232805.5	6418257.5	6543829	6952023	7842236	10323221	7106273.5	8601069	8612388	8744872	7261282;;;;;;;;;;;;;;
P11310	ACADM	Homo sapiens	932474.1875	917849.4375	606001.4375	872544.875	1073360.875	665029.125	2853616.75	2610257.25	2750209.5	2699304	2857480	3631703.5	4680665	3614988.75	3212004.5	4848400.5	3814631.25	2777879;;;;;;;;;;;;;;
P11387	TOP1	Homo sapiens	7549721.5	7790702	6811875.5	7220257	9013579	5937611.5	6749072	6390188	6318540.5	6321251.5	6230735	7856437	11378132	9050221	8766072	11952209	9836712	7198087.5;;;;;;;;;;;;;;
P11388	TOP2A	Homo sapiens	1067501.375	1057787.75	919587.0625	1146695.625	1275729.75	885302.4375	967755.75	904249.375	987847	866056.8125	1025402.8125	1504566.75	1307282.125	1151861.75	1033963.375	1219955.875	1280255.25	1013105.625;;;;;;;;;;;;;;
P11413	G6PD	Homo sapiens	235945584	247426432	169212048	226733152	272718592	183471632	30686060	28971284	30169726	28510880	31068132	39884596	74628816	56775176	56398620	70413920	63235512	50973904;;;;;;;;;;;;;;
P11441	UBL4A	Homo sapiens	736747.625	840881.5625	684448.625	786215.5	992287.1875	552995.5	525623.375	585317.3125	434922.15625	529293.25	573768.1875	646972.4375	568759.5	282980.09375	271739.75	469987.4375	369723.5625	202066.8125;;;;;;;;;;;;;;
P11473	VDR	Homo sapiens	83125.28125	151255.6875	3293.536376953125	115572.4140625	145448.359375	43864.0859375	77841.28125	NaN	NaN	NaN	NaN	32669.244140625	37971.37890625	NaN	NaN	41199.95703125	33337.55078125	NaN;;;;;;;;;;;;;;
P11474	ESRRA	Homo sapiens	73373.8046875	64000.265625	53616.94140625	86239.7421875	63668.81640625	70396.3671875	79868.2265625	56770.92578125	86099.109375	109744.5625	75510.03125	58615.796875	104864.2421875	96363.578125	81204.0546875	105075.625	96367.546875	79874.5234375;;;;;;;;;;;;;;
P11498	PC	Homo sapiens	915516.5	913161	704754.25	830385.8125	1052450	662447.5	1331045.25	1217943.625	1332668	1224070.875	1303162	1793085.5	1534708.25	1169600.375	1070181.625	1545234.5	1248483.375	971770.3125;;;;;;;;;;;;;;
P11532	DMD	Homo sapiens	24200.54296875	23567.97265625	36930.1328125	7156.63623046875	5112.3310546875	21498.71484375	76917.7734375	NaN	NaN	NaN	NaN	35440.3671875	89311.1171875	59637.30078125	66237.875	94642.5390625	70366.4921875	72661.109375;;;;;;;;;;;;;;
P11586	MTHFD1	Homo sapiens	35739088	36702368	31357710	34239620	41511524	28303764	21971466	20184698	22217688	20236066	22479218	28879668	35876600	27244030	24276060	35182800	29643364	22212100;;;;;;;;;;;;;;
P11717	IGF2R	Homo sapiens	1294564.625	1505263.5	1005873.4375	1292361.75	1546342.625	1009443.75	804073.5	835606.3125	745226.3125	809318.6875	905730.125	993091.625	1236041.875	955434.6875	1034871.875	1106561	1069400.5	875372.6875;;;;;;;;;;;;;;
P11766	ADH5	Homo sapiens	10240755	10557635	7375434	9855592	11978682	7558491.5	7907651	8166515	8187569	7118518	8325252.5	10545259	12140303	8724418	8511951	11288956	10226136	7949316.5;;;;;;;;;;;;;;
P11802	CDK4	Homo sapiens	1417016	1462645.625	1241446.75	1371312.75	1793400	1160658.625	1104939.375	1016716.4375	1196114.625	1091665.875	1119453.125	1449397.875	1784504.875	1438711.125	1324659.5	1678831.25	1551242.625	1306547.625;;;;;;;;;;;;;;
P11908	PRPS2	Homo sapiens	2116187.5	2188336.75	1749889.625	2012335.25	2513280.75	1746685.75	1740827.25	1694247.375	1752910.125	1696875.875	1786989	2191979.5	2707571	2127098.5	1885791	2453859.25	2315255.5	1931091;;;;;;;;;;;;;;
P11940	PABPC1	Homo sapiens	9783856	9741411	7670152.5	9734957	12231080	7995805.5	8266194	7988454.5	8599566	8248576	8432023	11234861	10846615	8091774	7681673.5	10985475	9185941	6747075;;;;;;;;;;;;;;
P12004	PCNA	Homo sapiens	15283430	18093084	10439852	17160776	19159396	13210488	10866535	10475190	9279756	11501259	12981046	14202944	14907912	10065243	9993794	15200587	12219651	7895440;;;;;;;;;;;;;;
P12074	COX6A1	Homo sapiens	154352.78125	116631.671875	NaN	161043.203125	228429.25	40690.63671875	170084.015625	162965.390625	256520.765625	135053.90625	145562.421875	228861.140625	286487.3125	175266.46875	104173.25	339036.21875	193753.84375	161859.375;;;;;;;;;;;;;;
P12081	HARS1	Homo sapiens	7221279	7760297.5	5606824	6741041.5	8283046	5302386.5	9022159	8307360.5	8338128.5	8792698	8925324	11742876	13036220	9683538	8782621	12679393	10165410	8008143.5;;;;;;;;;;;;;;
P12109	COL6A1	Homo sapiens	447451.71875	441434.53125	517281.4375	461917.28125	440924.46875	376448.8125	793524.25	644757.5	880020.5625	1015200.0625	1073346	1210033.75	667237.75	486930.46875	372825.75	844381.75	567939.5	493695.40625;;;;;;;;;;;;;;
P12111	COL6A3	Homo sapiens	7288.162109375	NaN	NaN	6549.01025390625	NaN	NaN	11901.421875	NaN	25297.69140625	20987.12890625	17247.99609375	28559.92578125	15770.666015625	16458.63671875	NaN	17638.76953125	NaN	NaN;;;;;;;;;;;;;;
P12235	SLC25A4	Homo sapiens	3077144	3198076.25	2081232.75	2825925.75	3360430.75	1884138.875	10846479	9300164	9788542	9532540	10852115	13683191	9117619	6366640.5	6153652	8137433	7165379	5487765;;;;;;;;;;;;;;
P12236	SLC25A6	Homo sapiens	16551920	14946519	12197985	14993372	18295640	11201853	11179366	8030143.5	10831062	10268619	9380494	13837961	14430706	10439826	7359886	15584502	10582647	8205260;;;;;;;;;;;;;;
P12259	F5	Homo sapiens	1116382.375	1203685.75	1068551.625	1117652.375	1336909.25	864507.875	1618020	1258304.5	1372404.625	1422775	1703912.25	1873755.25	1171392.875	843059.75	747168.5	1243115.75	925929.5625	600437.25;;;;;;;;;;;;;;
P12268	IMPDH2	Homo sapiens	24247986	25068944	18631676	23015644	28692110	18190968	17987626	16323983	16090520	16481877	17921856	23846112	24890228	19263922	17743066	25007066	20415914	16126424;;;;;;;;;;;;;;
P12270	TPR	Homo sapiens	1402450.625	1462830.875	1266842.75	1322573.75	1507809	1199629	1223685.625	1061881	1215805.5	1211693.25	1217829.875	1456113.375	2116307.25	1496423.875	1311820.25	1976475.625	1539360.875	1250050.625;;;;;;;;;;;;;;
P12277	CKB	Homo sapiens	NaN	NaN	NaN	NaN	2835.507080078125	NaN	NaN	NaN	3516.60107421875	NaN	NaN	2952.089599609375	NaN	4540.849609375	2393.75927734375	NaN	NaN	4258.1025390625;;;;;;;;;;;;;;
P12429	ANXA3	Homo sapiens	5202640.5	5236543	4099777.25	4801892.5	5988518.5	3816810.5	2640013.25	2603403	2869132.5	2607891	2866203.25	3633660.25	4147344.5	3106820.5	2673767.5	4127743.5	3261106	2638542.75;;;;;;;;;;;;;;
P12532	CKMT1B	Homo sapiens	13539528	14466127	9932657	14335152	17276842	8551268	17031272	15650044	17119346	17729354	17379768	22450142	28028296	18875482	15893836	28235632	22638520	14788691;;;;;;;;;;;;;;
P12694	BCKDHA	Homo sapiens	205223.34375	198909.5	140818.84375	190715.40625	244866.40625	115958.265625	190824.140625	176821.6875	209138.21875	191464.59375	192003.109375	266322.625	334001.875	258668.265625	220069.421875	352312.9375	264593.0625	215561.859375;;;;;;;;;;;;;;
P12814	ACTN1	Homo sapiens	7349218.5	6996808.5	5839985	6166908	8029907	4746914.5	3137114.5	2655129	3275202.75	3046691.75	3012499.25	4038700.5	7086026.5	5002346	3944271	6863740.5	4958041	3977305.75;;;;;;;;;;;;;;
P12830	CDH1	Homo sapiens	1644587.5	1883680.25	1259010.75	2024364.125	2125622	1384590.25	1541139.625	1488465.5	1367306.25	1711890.75	1676304.25	1826278.375	2099865.25	1471494.75	1464188.625	2019207.75	1861851.75	1292714.25;;;;;;;;;;;;;;
P12931	SRC	Homo sapiens	431106.84375	421741.0625	322563.96875	385392.84375	446972.625	303811.53125	433249.625	384430.15625	407657.5	391631.3125	434250.6875	512784.8125	1596342.375	1243335.125	1223479.375	1513076.125	1244315.75	958911.375;;;;;;;;;;;;;;
P12955	PEPD	Homo sapiens	2658317.75	2793128.25	1673759.75	2474854.5	2861936.5	1653972	1208304.75	1100935.5	996992.9375	1104914.625	1187132	1474782	2896878.75	2181725.5	2145375.5	2742291	2356846.5	1894062.375;;;;;;;;;;;;;;
P12956	XRCC6	Homo sapiens	32819708	31925146	26320104	30405402	39339896	23853130	24346372	21760596	25633976	24424510	24004436	32946408	39487920	31391774	24006512	42035968	32321732	24293116;;;;;;;;;;;;;;
P13010	XRCC5	Homo sapiens	25749740	25228920	21539130	23552664	30599028	16560027	18351310	16755645	20823870	19493316	18983186	26843526	31531144	25781944	19998122	31585664	25130734	20661320;;;;;;;;;;;;;;
P13051	UNG	Homo sapiens	1061121.125	1036112.4375	958318.1875	1048322.3125	1266736.125	758097.75	1360541.25	1081005.375	1258050.125	1196440.5	1266003.625	1627712.25	1408349.25	1002477.9375	828621.75	1333641.5	1115499.25	887995.25;;;;;;;;;;;;;;
P13073	COX4I1	Homo sapiens	9092305	11019788	10348344	11752913	13727549	9051092	12197953	12957392	12396052	15162176	14336267	16043796	16058245	11107080	10552968	14596684	13349777	9358944;;;;;;;;;;;;;;
P13196	ALAS1	Homo sapiens	86336.25	72798.9921875	NaN	40401.28125	77260.1328125	NaN	85097.2578125	64742.734375	66939.015625	65594.40625	74823.4296875	99508.2265625	72968.28125	55294.40234375	56222.82421875	58091.0703125	54662.32421875	NaN;;;;;;;;;;;;;;
P13284	IFI30	Homo sapiens	197076.875	202653.65625	167133.765625	141223.234375	193389.4375	113887.390625	41340.265625	38811.2265625	56786.0703125	28919.00390625	30477.90234375	69966.609375	208745.765625	138486.09375	99754.03125	174490.84375	200127.953125	130297.71875;;;;;;;;;;;;;;
P13473	LAMP2	Homo sapiens	14549817	19317846	9632381	19520866	20267260	15185042	11096682	11071078	11731908	11535030	12467620	14160310	27001246	18161628	17171192	23531312	26249258	17596018;;;;;;;;;;;;;;
P13489	RNH1	Homo sapiens	14855437	18126994	8296115	13809964	15818603	10347736	10348534	10356267	6260367	9245980	11329457	12043725	13270007	11450024	11739939	12044027	11778214	9390326;;;;;;;;;;;;;;
P13498	CYBA	Homo sapiens	NaN	NaN	NaN	NaN	NaN	NaN	339729.15625	353169.9375	379835	346325.59375	419261.09375	404369.53125	1647193.875	1138489	1110398	1502704.5	1223966.25	810641.75;;;;;;;;;;;;;;
P13611	VCAN	Homo sapiens	NaN	2795.572265625	NaN	1020.2332763671875	2991.848876953125	7674.82470703125	2231.20849609375	6844.5810546875	6496.83251953125	1389.297607421875	NaN	4637.5390625	10932.43359375	3773.59423828125	NaN	4593.55615234375	8868.2265625	4484.68408203125;;;;;;;;;;;;;;
P13639	EEF2	Homo sapiens	146612096	153282480	107024448	143833024	182334128	111141520	126625216	121696880	126100288	127549240	125856096	166094272	164950336	138568224	113873152	162932208	145796736	117055376;;;;;;;;;;;;;;
P13645	KRT10	Homo sapiens	138386.015625	154149.015625	378625	238416.140625	1145493.375	188784.859375	130186.6484375	156566.765625	NaN	164245.265625	2090710.5	435160.25	247530.859375	2359987.75	1143260.375	396271.59375	127398.5390625	178398.9375;;;;;;;;;;;;;;
P13667	PDIA4	Homo sapiens	14616224	14522351	12804472	14091711	18254094	11435312	11553381	11016790	12114591	11929697	12221034	15540364	28569838	20721614	18190442	28182648	21982240	16116436;;;;;;;;;;;;;;
P13674	P4HA1	Homo sapiens	925274.75	946448.6875	688199.5	873041.5	1029473.8125	756393.3125	882931.0625	802458.75	917144.6875	824684.0625	904917.9375	1124988.5	1974551.75	1544533.625	1330640.875	1951313.625	1582429.75	1247992;;;;;;;;;;;;;;
P13693	TPT1	Homo sapiens	5159038	4509432.5	7691962.5	4667767.5	7134133.5	4207720.5	3525944.25	2683457.5	7225232	3751371.25	2612696.5	7881913	11417536	9348380	4738898	11515409	10366161	7282510;;;;;;;;;;;;;;
P13716	ALAD	Homo sapiens	1231537.125	1226253.125	904773.1875	1147208.125	1451447.375	562092.875	1338685.375	1149349.125	1320852.625	1237193.875	1290635.375	1776741.25	971610	676662.0625	589890.75	912908.6875	811857.25	574509.5625;;;;;;;;;;;;;;
P13747	HLA-E	Homo sapiens	NaN	NaN	NaN	NaN	NaN	NaN	NaN	24809.0546875	NaN	NaN	30374.197265625	35740.13671875	68330.78125	46142.328125	51347.34375	58844.56640625	53096.73828125	41719.80859375;;;;;;;;;;;;;;
P13796	LCP1	Homo sapiens	74761.921875	87444.828125	114631.953125	67815.0234375	94991.71875	67644.203125	116583.2578125	120672.4296875	168699.9375	146987.6875	126745.328125	164532.9375	68809.765625	48103.76953125	54384.03125	57372.5078125	51709.51953125	57694.08984375;;;;;;;;;;;;;;
P13797	PLS3	Homo sapiens	1841345.25	1988419.5	1577527.25	1704999	2060866.25	1152824.375	1094837	972599.75	1118728.625	1122527.125	1152701.75	1450807.875	3102100.75	2149958	1937566.75	2824462.5	2099204	1786258.5;;;;;;;;;;;;;;
P13798	APEH	Homo sapiens	5992086.5	6394464.5	3786079.5	5901837.5	7474728	3809772	4288493.5	3891439	4048839.75	4076383.25	4407995	5636299	8024149.5	5720402.5	5417560	7705823.5	6341968	4716807;;;;;;;;;;;;;;
P13804	ETFA	Homo sapiens	9457983	9982520	7570563	8923478	10772973	7568336	8953208	8003832.5	9006795	8774078	9479502	11567781	10348913	7382908.5	6813826	9896136	8066824	6337141.5;;;;;;;;;;;;;;
P13807	GYS1	Homo sapiens	2552960.5	2726217	2063789.625	2444198	2986999.5	1634989.25	1805713.25	1672039.375	1773689	1669416.375	1745229.625	2353978.25	2093923	1551974.875	1364388.75	2057187.5	1748414	1340127;;;;;;;;;;;;;;
P13861	PRKAR2A	Homo sapiens	3731273.75	3809244.5	3287131.5	3637036	4306415.5	2828966.5	3145467	2836601	3046497.75	3062920.25	3257128.75	3944998.75	4379420	3109241.25	2790696.25	4337069.5	3293992.5	2462588.75;;;;;;;;;;;;;;
P13929	ENO3	Homo sapiens	3541371.5	9416561	843179.75	3354427.75	5019670.5	2594029	2746133.25	2744993	898138.25	2381697	4796220	4021644.25	2117334.75	1167989.25	3093546.75	340937.75	2437106.5	1836009.625;;;;;;;;;;;;;;
P13984	GTF2F2	Homo sapiens	1875759.75	2208317.25	1447193.25	2243666.5	2490312.25	1398950.5	1392405	1424583.875	1506017.625	1585367.125	1502381.25	1776359.25	2789365.25	1910393	1860591.875	2480787	2187907.5	1864006.625;;;;;;;;;;;;;;
P13987	CD59	Homo sapiens	172537.265625	157520.921875	169557.734375	136916.296875	185095.421875	116354.7734375	183362.078125	159540.84375	205625.921875	139765.203125	164110.3125	262764.46875	267527.6875	215007.234375	186560.484375	292295.21875	270172.6875	180722.296875;;;;;;;;;;;;;;
P13995	MTHFD2	Homo sapiens	5247718.5	5681766.5	4405960	5038586.5	6302676	4256804	3561252.75	3355826.5	3806410.25	3514039.75	3431598.25	4544988.5	6294535	4586534.5	3826411.25	6238954.5	5090674	3676811.25;;;;;;;;;;;;;;
P14138	EDN3	Homo sapiens	13151.849609375	13134.5478515625	16235.2080078125	12008.109375	16197.69921875	11918.05859375	22249.228515625	30956.802734375	28151.990234375	28417.392578125	27190.18359375	31553.39453125	38535.96875	25747.3046875	25744.9296875	38421.01953125	30542.12890625	23038.65234375;;;;;;;;;;;;;;
P14174	MIF	Homo sapiens	48543388	48562588	41989012	38734076	57797100	21043214	24819472	21354292	39119344	21072314	19050868	34135472	53123340	35297680	19911264	56633436	43329692	30021486;;;;;;;;;;;;;;
P14209	CD99	Homo sapiens	NaN	5674.75634765625	NaN	NaN	9480.7919921875	NaN	NaN	4525.01220703125	11367.546875	NaN	3788.81787109375	NaN	11341.8974609375	11288.5341796875	NaN	12610.013671875	13280.2880859375	8408.9638671875;;;;;;;;;;;;;;
P14210	HGF	Homo sapiens	142645.375	155019.734375	NaN	164706.96875	164764.5625	106754.484375	169270.640625	165846.765625	104362.28125	167479.296875	307009.3125	288658.625	117467.3359375	82305.078125	98759.8046875	118524.1796875	85366.640625	82522.234375;;;;;;;;;;;;;;
P14314	PRKCSH	Homo sapiens	5056022	5829291	4309820.5	5353256.5	6434319.5	4455843	4035875.25	4185582.75	3730207	4417292.5	4533950.5	5063679.5	7082086	4772885	4478283	6426604	5340430	4025678;;;;;;;;;;;;;;
P14316	IRF2	Homo sapiens	NaN	NaN	NaN	NaN	NaN	NaN	33825.44140625	23014.822265625	NaN	38078.6328125	27056.5703125	NaN	51585.45703125	27916.2734375	21192.220703125	30929.37109375	30330.296875	16399.380859375;;;;;;;;;;;;;;
P14324	FDPS	Homo sapiens	7290466.5	7024919	5834300.5	6633179	8713895	5406406	5864926	5297789	5535200	5568183.5	5812229.5	8148215	13628743	10138556	8435064	13533125	10000722	8108208;;;;;;;;;;;;;;
P14373	TRIM27	Homo sapiens	601331.125	616491.375	570708.625	557856.8125	673856.0625	424236.53125	549461.125	502538.96875	591640.9375	517494	529318.0625	700238.1875	688048.5625	478256.625	528992.9375	679711.3125	573358.75	453490.71875;;;;;;;;;;;;;;
P14384	CPM	Homo sapiens	NaN	NaN	NaN	NaN	NaN	NaN	656150.75	276770.09375	516917.28125	398050.4375	387890.8125	709460.75	NaN	NaN	NaN	NaN	21614.302734375	NaN;;;;;;;;;;;;;;
P14406	COX7A2	Homo sapiens	5629621	6094391.5	4288608.5	5727164	6818395	4490340	8889031	7304273	8501304	8117114	8382995	11610392	9523247	5659151.5	5009658.5	8578437	7385722.5	4816011.5;;;;;;;;;;;;;;
P14550	AKR1A1	Homo sapiens	3521180.5	3633454	2509413.75	3285010.5	4115092.5	2805636.5	1971884.125	1791851.25	1942707.625	1755805	1944892.625	2575543.25	4404851.5	3281920.75	3050557	4274538	3676580.75	2865272;;;;;;;;;;;;;;
P14618	PKM	Homo sapiens	272343328	288970656	226439984	272054912	320169376	226794960	136574352	126719088	134301984	126487632	138781616	173292784	236319232	191250080	166925296	226524112	202742416	162685360;;;;;;;;;;;;;;
P14621	ACYP2	Homo sapiens	435243.9375	469256.625	378206.34375	421139.6875	538681.3125	418662.53125	337999.125	248606.421875	257078.53125	312250.5625	346580.90625	365115.375	342277.40625	260049.546875	235643.59375	316170.125	285509.0625	155345.78125;;;;;;;;;;;;;;
P14625	HSP90B1	Homo sapiens	35915796	38321736	30495106	36513264	45569644	28805722	35629780	33988480	38294648	37548740	36550984	46362920	65015428	52195628	44624732	62912524	55411216	43614644;;;;;;;;;;;;;;
P14635	CCNB1	Homo sapiens	812236.1875	865848.6875	750748.4375	788434	992674.4375	704320.5625	770323.75	677918.4375	751691.4375	723546.125	812823.9375	958866	1530964.125	1110751.5	1085313.875	1407436.625	1216332.625	874524.375;;;;;;;;;;;;;;
P14649	MYL6B	Homo sapiens	28263.3984375	33023.3828125	55523.00390625	38664.5625	28988.91015625	16786.10546875	23425.794921875	23201.265625	30849.6875	37056.515625	31044.380859375	40606.1484375	24893.98828125	23555.873046875	17447.89453125	33629.30859375	18348.845703125	21329.66796875;;;;;;;;;;;;;;
P14678	SNRPB	Homo sapiens	81622.203125	74363.625	64354.05859375	85525.8203125	102524.1484375	63006.09375	299707.625	285197.59375	240869.46875	328623.34375	368478.6875	306488.875	288249.0625	169700.625	193371.09375	280052.0625	221283	129716.8125;;;;;;;;;;;;;;
P14735	IDE	Homo sapiens	8904914	9018256	7575448	8519887	10758830	6336752.5	8171211.5	7402241	8738687	7663250.5	8055005	11367341	14111894	10389059	9113432	13862742	11467255	8565504;;;;;;;;;;;;;;
P14854	COX6B1	Homo sapiens	415324.28125	487234.46875	402653.03125	388744.59375	539060.5625	197261.3125	729260.625	702197.1875	712688.1875	515603.75	660209.8125	943350	622172.625	447712.375	502186.4375	723445.6875	591875.75	368461;;;;;;;;;;;;;;
P14859	POU2F1	Homo sapiens	166561.953125	206129.515625	153063.25	177511.28125	204185.953125	133962.546875	106741.0859375	109926.6328125	100512.4453125	122571.40625	111966.7578125	143532.90625	177109	140622.75	102002.234375	196185.265625	135178.09375	107825.4609375;;;;;;;;;;;;;;
P14866	HNRNPL	Homo sapiens	8419869	8901900	8493937	8920757	10406368	6532159.5	7388088	6828618	7422469	7083943	7906403.5	8963290	11228751	9056452	8511072	11479706	10639211	7381201;;;;;;;;;;;;;;
P14868	DARS1	Homo sapiens	15399179	15480709	11874553	14433753	17911720	11929861	14445476	13469335	14146588	13458290	14064242	18172506	21645094	15652231	14231643	20127820	16872306	13552510;;;;;;;;;;;;;;
P14923	JUP	Homo sapiens	2700800.5	2583666.25	2135541	2360617.5	3023033.25	1902094.125	1829931	1658555.5	1709182.25	1734263.125	1759604.5	2418274.25	2442733.25	1781581.125	1582080.5	2311415.5	1847304.625	1449438.625;;;;;;;;;;;;;;
P14927	UQCRB	Homo sapiens	1079086.375	1282226.625	1467323.5	1227300.375	1289005.25	942711.5625	1502795.125	1401390	1253452.25	1520305.5	1621378.375	1733434.375	2379763.75	1756295.25	1671046.5	1998486.875	2060205.125	1372551.25;;;;;;;;;;;;;;
P15085;P15086	CPA1;CPB1	Homo sapiens	80529.15625	80286.5	130020.8125	89607.8828125	98895.90625	77034.21875	112791.7890625	102775.2421875	154066.796875	118952.5	129374.09375	180016.1875	236185.6875	206802.921875	157400.5	227564.78125	203231.9375	153497.75;;;;;;;;;;;;
P15104	GLUL	Homo sapiens	261971.828125	283548.5625	213445.90625	232306.703125	319984.625	233162.21875	207929.96875	195559.015625	201976.234375	197062.546875	219584.9375	239295.625	1010484.0625	822355.25	810311.6875	1029796.875	874334.375	668837.5625;;;;;;;;;;;;;;
P15121	AKR1B1	Homo sapiens	NaN	NaN	NaN	NaN	NaN	90076.734375	7660.015625	6981.21337890625	NaN	NaN	9356.3505859375	11396.09375	NaN	NaN	NaN	5799.6513671875	11076.541015625	9856.3193359375;;;;;;;;;;;;;;
P15151	PVR	Homo sapiens	157587.953125	177048.28125	163434.109375	183652.234375	234426.828125	113065.65625	93412.4375	88013.9765625	82112.578125	104380.375	106079.6875	113061.96875	111627.4296875	73972.328125	70162.9765625	103011.9453125	89004.59375	58088.88671875;;;;;;;;;;;;;;
P15153	RAC2	Homo sapiens	NaN	NaN	NaN	NaN	NaN	NaN	NaN	NaN	NaN	NaN	NaN	NaN	218802.96875	195093.453125	137643.8125	249767.890625	193056.84375	65904.8515625;;;;;;;;;;;;;;
P15169	CPN1	Homo sapiens	33343.33984375	37803.796875	43397.79296875	35473.9765625	33268.96484375	30641.0234375	57448.8046875	48776.140625	85379.421875	62756.3515625	77349.671875	110997.5859375	25126.72265625	15243.9140625	28212.73046875	48901.5625	30485.859375	25273.0078125;;;;;;;;;;;;;;
P15170	GSPT1	Homo sapiens	6882314.5	6968918.5	6742636	6655435	8278718	5863103	6353032.5	6633923.5	6989373.5	6776369	6905724	8799577	8183746.5	6496954	5918850	7982439	6701643	5308907;;;;;;;;;;;;;;
P15289	ARSA	Homo sapiens	141709.390625	76916.515625	41473.45703125	125689.046875	190495.984375	129139.7265625	55550.30078125	NaN	NaN	NaN	36006.03125	23187.16015625	86283.265625	79979.0078125	69196.125	91920.265625	74558.5390625	69159.609375;;;;;;;;;;;;;;
P15291	B4GALT1	Homo sapiens	417863.3125	402149.59375	184595.578125	367516.25	448675.1875	266077.46875	426415.96875	337352.34375	467105.96875	371842.46875	400134.125	567803.9375	1319308.25	846052.5625	935136.4375	1169307.5	1072999.125	791020.625;;;;;;;;;;;;;;
P15309	ACP3	Homo sapiens	NaN	NaN	NaN	NaN	NaN	NaN	NaN	NaN	NaN	NaN	NaN	5156.12451171875	15373.669921875	16253.46875	9206.0830078125	23977.1796875	19828.19921875	16283.33203125;;;;;;;;;;;;;;
P15311	EZR	Homo sapiens	17997500	17092126	11836432	14779024	20173198	8946710	8167744	7716220	8341868	7972668.5	7784670.5	10888213	8967900	6955641	6354575	8933438	6424233	5626263.5;;;;;;;;;;;;;;
P15313	ATP6V1B1	Homo sapiens	NaN	NaN	NaN	87558.828125	NaN	NaN	12235.92578125	NaN	NaN	NaN	59457.33984375	NaN	163734.515625	158658.796875	161385.75	230683.640625	153179.765625	130186.984375;;;;;;;;;;;;;;
P15374	UCHL3	Homo sapiens	550668.8125	431590.65625	538458.9375	385337.5	607091.5	308494.84375	300880.40625	211352.71875	639930.375	248011.40625	232725.140625	535500.5625	968041.5	613317.6875	342277.71875	1126297.5	707410.8125	444875.78125;;;;;;;;;;;;;;
P15428	HPGD	Homo sapiens	NaN	NaN	NaN	NaN	NaN	NaN	87183.21875	30940.41015625	NaN	82859.765625	82222.0078125	NaN	343656.84375	237084.703125	195849.5625	365606.1875	248061.671875	206338.984375;;;;;;;;;;;;;;
P15514	AREG	Homo sapiens	NaN	NaN	NaN	NaN	NaN	NaN	NaN	NaN	NaN	NaN	NaN	NaN	75307.1171875	89165.6796875	111859.2734375	96568.3359375	88988.421875	91220.484375;;;;;;;;;;;;;;
P15529	CD46	Homo sapiens	562883.9375	689228.6875	401322.875	745841.1875	852697.3125	637158.1875	1087539.125	1207197.25	1084095.875	1012172.6875	1267067.625	1499495.5	781046	519965.46875	792767.875	777147.0625	837167.4375	683927;;;;;;;;;;;;;;
P15531	NME1	Homo sapiens	44695128	47818464	39083304	51711416	59357888	43971096	43512304	45591656	49190292	57404556	51976500	63898980	65237044	46927768	43161388	63904712	60037092	44036220;;;;;;;;;;;;;;
P15559	NQO1	Homo sapiens	4210697	3724194.25	3079194	3980534.25	4699378.5	2414131.75	10288675	9565946	11033430	9393511	10332545	14842791	9715716	6720427.5	7331655.5	9301577	7578995.5	5948390.5;;;;;;;;;;;;;;
P15586	GNS	Homo sapiens	2748224.25	3235912	2184468	3188797.25	3494008.25	1963683.125	2316125.25	2117270.5	1989409.5	2490801.25	2513362	2970141.75	2629280.75	1835373	1743386.875	2427852.5	2216796.5	1539114.375;;;;;;;;;;;;;;
P15622	ZNF250	Homo sapiens	2554.47412109375	4297.6572265625	NaN	3371.432861328125	4422.9560546875	2924.919921875	5826.20947265625	4210.818359375	NaN	4996.73193359375	5950.76318359375	4599.931640625	3521.49365234375	3147.228759765625	5608.8125	2992.85302734375	4049.560546875	3828.44091796875;;;;;;;;;;;;;;
P15735	PHKG2	Homo sapiens	483958.53125	462176.46875	437113.25	489210.71875	576463.1875	360759.8125	391692.34375	341495.78125	416111.625	397927	399332.46875	525530.6875	557219.1875	426254.71875	332972.375	562502.6875	443065.78125	296132.59375;;;;;;;;;;;;;;
P15848	ARSB	Homo sapiens	16155.9951171875	13807.8212890625	NaN	26834.1796875	NaN	NaN	NaN	NaN	NaN	NaN	18156.724609375	23954.595703125	77166.84375	45276.1953125	31172.916015625	67569.625	51391.5390625	23142.890625;;;;;;;;;;;;;;
P15880	RPS2	Homo sapiens	31781716	35717092	22316446	32766360	39026084	25556632	28147498	26351858	28494978	25908118	29013716	35278172	37287984	31332790	30987928	36235160	34255000	27689000;;;;;;;;;;;;;;
P15882	CHN1	Homo sapiens	164183.40625	180294.859375	131611.421875	159860.484375	140839.75	103964.359375	164066.265625	149904.859375	162887.828125	146876.78125	157644.75	192818.046875	153257.484375	133653.46875	105336.2578125	117343.09375	143210.4375	104176.3671875;;;;;;;;;;;;;;
P15924	DSP	Homo sapiens	1631988.5	1742119.5	1361653.75	1680857.875	1920126.5	1382572.625	1611321	1477133.625	1608388.125	1688689	1752956.375	2062002.125	4774688	3299625.75	2984937.5	4622826	3666826.25	2695498;;;;;;;;;;;;;;
P15927	RPA2	Homo sapiens	4000671.5	4164985.75	2834594.25	3676582.25	4701092	2932441	2228857.75	2056014	2020414	2074996.875	2202790.75	2714898.25	2919322.75	2076769.5	1854329.5	2851229.75	2294297.75	1658713.875;;;;;;;;;;;;;;
P15941	MUC1	Homo sapiens	55649.8203125	164438.859375	NaN	40625.6796875	73923.90625	44579.56640625	100555.0625	NaN	163648.625	116432.9765625	117342.625	221275.828125	319901.75	224919.75	194240.5625	302939.21875	166757.09375	201269.46875;;;;;;;;;;;;;;
P15954	COX7C	Homo sapiens	216498	229218.5625	266033.84375	201554.46875	271209.9375	176895.859375	211173.828125	264221.5625	304052.3125	204965.6875	205305.609375	300396.5625	322032.375	200291.75	160868.265625	338152.75	218858.25	160526.8125;;;;;;;;;;;;;;
P16070	CD44	Homo sapiens	619888.6875	732900.1875	425443.15625	697919	732612.0625	369713.5	139521.421875	121876.6328125	151148.453125	150661.984375	160066.359375	200175.375	272903.21875	181498.828125	187646.625	292387.625	245815.609375	190511.15625;;;;;;;;;;;;;;
P16083	NQO2	Homo sapiens	139333.765625	151414.0625	NaN	151147.59375	177245.15625	140860.9375	151205.84375	162753.265625	168759.84375	148129.953125	158851.09375	139707.6875	195675.28125	183933.9375	177470.203125	204376.90625	176209.515625	144897.875;;;;;;;;;;;;;;
P16104	H2AX	Homo sapiens	2485.378662109375	1954.53857421875	2922.579345703125	2227.717041015625	2624.48779296875	1630.183837890625	2791.644287109375	NaN	NaN	2840.515625	NaN	2654.60009765625	6675.95458984375	5770.0126953125	3842.45654296875	6658.396484375	9253.150390625	4219.50341796875;;;;;;;;;;;;;;
P16144	ITGB4	Homo sapiens	671711.625	691431.25	596729.25	677929.8125	782803.25	497031.78125	472398.0625	439130.96875	514579.5	417446.96875	460134.96875	592769.6875	464911.9375	395637.3125	296887.4375	453111.375	410021.0625	307752.375;;;;;;;;;;;;;;
P16152	CBR1	Homo sapiens	20293966	21710784	14889195	18931702	23713078	15357888	10235566	9115796	10347422	9909170	10763988	13873614	11521437	8558708	7328847	11360285	8945486	7232733;;;;;;;;;;;;;;
P16219	ACADS	Homo sapiens	123178.765625	116244.7265625	96039.265625	108823.65625	123842.3515625	90257.4375	94093.265625	99275.8203125	126702.4609375	111233.859375	106923.4609375	155027.359375	246991.5625	199960.6875	158269.46875	233799	197131.03125	168997.1875;;;;;;;;;;;;;;
P16220	CREB1	Homo sapiens	287398.875	379244.625	179668.015625	325417.375	328541.375	212626.5625	258070.484375	248050.5625	151733.703125	230599.578125	293489.09375	226984.953125	349082.71875	203169.65625	234624.421875	328693.5625	281538.125	150670.34375;;;;;;;;;;;;;;
P16260	SLC25A16	Homo sapiens	144912.03125	28157.8046875	NaN	7851.62841796875	29331.55078125	NaN	NaN	NaN	191921.4375	NaN	NaN	142018.453125	NaN	NaN	NaN	NaN	NaN	NaN;;;;;;;;;;;;;;
P16278	GLB1	Homo sapiens	1572871.625	1696547.25	1078260.625	1603383.625	1788959.875	1087006.875	890294.6875	811932.375	838190.375	831051.125	839019.9375	1108677.125	1191105	864191.4375	792445.875	1135816.625	960088.25	796427.5;;;;;;;;;;;;;;
P16298	PPP3CB	Homo sapiens	93735.609375	84871.890625	122203.03125	86740.296875	108805.6171875	66253.859375	119350.5546875	125972.171875	163583.796875	131021.9296875	118761.8515625	189204.65625	259932.078125	198708.375	193990.015625	253067.9375	207274.890625	187412.25;;;;;;;;;;;;;;
P16333	NCK1	Homo sapiens	948645.5	992968.3125	848966.875	978178.6875	1128282.5	676686.5	577494.125	493748.84375	548533.75	591831	583874.875	653918.6875	865361.75	653766.5	603639.4375	840499.1875	697029.5	534619.1875;;;;;;;;;;;;;;
P16383	GCFC2	Homo sapiens	118161.515625	118630.2265625	121800.40625	143328.53125	153880.859375	129907.140625	158854.484375	153213.59375	155050.640625	149482.109375	155800.03125	182281.890625	269263.15625	213343.6875	158158.421875	311847.125	235154.296875	184152.015625;;;;;;;;;;;;;;
P16401	H1-5	Homo sapiens	94084592	74937504	85291576	80013416	105500616	59679388	50613788	39199812	49895600	53628388	41571408	56575956	109110320	79189024	69617360	118910568	84947536	55632668;;;;;;;;;;;;;;
P16402	H1-3	Homo sapiens	9704316	8295182	9212823	7818881	12358855	7071255.5	6664381.5	4603359.5	6740657	7570302.5	5866430	7986311	11906163	8715651	7221682	11773342	9723795	6794392.5;;;;;;;;;;;;;;
P16403	H1-2	Homo sapiens	20248834	19473088	27015554	18282912	22466348	16452256	10264805	11016992	11646450	10639784	9610355	12855413	17607520	13589666	13659021	16748814	14388697	11874784;;;;;;;;;;;;;;
P16422	EPCAM	Homo sapiens	5775677	6830425.5	3805535.25	6292655	7317053	4777833.5	6989499	7781879.5	6172761.5	7023178	7916194.5	8422782	9680874	7255453.5	8033039	8414214	8839975	6819349;;;;;;;;;;;;;;
P16435	POR	Homo sapiens	2747613.25	2724408	2315152.75	2658297.5	3198705.25	2134123.25	3212611.5	3010767.75	3094539.25	3087547.25	3191720.5	4196667	6396475.5	5020397.5	4471163	6440501	5085271	4049977.5;;;;;;;;;;;;;;
P16455	MGMT	Homo sapiens	1033898.625	1115425.25	734835.625	912275.875	1260077.5	734895.3125	955358.8125	881550.75	1066395.25	741040.25	880191.5625	1355428.75	1180606.25	805534.75	709407.4375	1139019.625	863647.875	651004;;;;;;;;;;;;;;
P16520	GNB3	Homo sapiens	352583.28125	293351.96875	NaN	514978.46875	151849.296875	NaN	270479.125	NaN	189472.046875	NaN	209917.125	260112.375	513520	NaN	315831.28125	310872.5625	264255.21875	130568.34375;;;;;;;;;;;;;;
P16591	FER	Homo sapiens	38200	27908.3984375	NaN	22069.56640625	30941.517578125	13566.7958984375	12163.5810546875	33572.3203125	18598.8828125	21475.814453125	7421.97216796875	27332.736328125	44371.3125	39228.7734375	26856.033203125	50666.078125	42048.15234375	38539.73828125;;;;;;;;;;;;;;
P16615	ATP2A2	Homo sapiens	8718411	9149816	6003831	8197652.5	10080830	5772707	7977603.5	7580243.5	7361026	7649905.5	8457178	9890379	12528641	8871549	8998547	11483629	9789498	7926067.5;;;;;;;;;;;;;;
P16671	CD36	Homo sapiens	NaN	NaN	NaN	NaN	NaN	NaN	208728.171875	182688.234375	334641.09375	416775.78125	108605.015625	311003.59375	NaN	NaN	NaN	NaN	NaN	NaN;;;;;;;;;;;;;;
P16870	CPE	Homo sapiens	385576.84375	96763.3984375	64443.39453125	186056.859375	117058.53125	87333.6875	741351.25	734315.75	875885.5	215333.953125	620762.6875	615466.375	NaN	NaN	NaN	129831.0546875	NaN	NaN;;;;;;;;;;;;;;
P16885	PLCG2	Homo sapiens	189984.609375	113770.984375	156063.875	157475.59375	220415.265625	158197	30469.669921875	21134.57421875	NaN	36599.140625	38672.1796875	49410.26953125	271865.84375	255024.078125	216708.765625	295658.21875	267553.75	217907.15625;;;;;;;;;;;;;;
P16930	FAH	Homo sapiens	2255001.25	2360612.25	1825537.625	2155895.5	2774225.75	1438799.875	1911780.5	1650919.25	2064564.5	1926280	1817295.625	2701819	4082910.5	3047637.25	2487225.25	4250376.5	3476484.75	2632346.25;;;;;;;;;;;;;;
P16949	STMN1	Homo sapiens	6143936	7789015.5	10056600	7061521.5	9315088	5738886.5	3038887.75	3315731.75	3533125.5	3179369.5	3006702.25	4405441.5	7286638.5	4676262	4008407.25	6669568.5	5874437	3432188.75;;;;;;;;;;;;;;
P16989	YBX3	Homo sapiens	3404890.75	4182924	3404097.25	3787266.25	4624799.5	3546452	3621327.5	4353020	3484174	4020548.25	4096156.25	4214684.5	5571148.5	4220433.5	4530127	5278080.5	5222225.5	3737430.75;;;;;;;;;;;;;;
P17026	ZNF22	Homo sapiens	62763.8984375	102721.921875	81987.2265625	90039.6484375	78341.984375	63274.3125	63363.99609375	60593.1640625	48734.328125	60870.8828125	73625.8984375	63709.48828125	64510.890625	58183.93359375	53439.1171875	68802.7890625	60601.6875	52591.2421875;;;;;;;;;;;;;;
P17028	ZNF24	Homo sapiens	241243.453125	260839.09375	181323.21875	266284.3125	283639.1875	203763.484375	289303.40625	345226.59375	242821.3125	339998.4375	340146.03125	359109.75	456203.4375	376008.03125	355731.71875	424871.125	418750.15625	289981.875;;;;;;;;;;;;;;
P17029	ZKSCAN1	Homo sapiens	62643.1640625	86326	64221.4765625	63435.92578125	71312.5546875	46302.23828125	43218.1875	39101.0625	27862.771484375	42452.23828125	50902.62890625	48370.25390625	54934.1015625	44756.234375	46981.15625	51318.453125	49251.55078125	28858.97265625;;;;;;;;;;;;;;
P17040	ZSCAN20	Homo sapiens	NaN	11279.8251953125	NaN	NaN	NaN	NaN	7333.57763671875	9048.62109375	NaN	NaN	18773.900390625	12833.7607421875	5486.34716796875	21661.9296875	7684.2373046875	NaN	NaN	18113.728515625;;;;;;;;;;;;;;
P17050	NAGA	Homo sapiens	332453.875	409928.5	355747.4375	346986.375	443111	171784.3125	376255.71875	306121	300319.59375	306495.9375	373296.21875	418239.875	436397.9375	250249.0625	278981.875	389814.09375	319510.78125	237069.84375;;;;;;;;;;;;;;
P17066	HSPA6	Homo sapiens	322855.90625	NaN	3466532.75	72242.015625	NaN	49124.5546875	88462.328125	NaN	NaN	64097.0390625	NaN	NaN	NaN	394346.09375	NaN	NaN	NaN	NaN;;;;;;;;;;;;;;
P17096	HMGA1	Homo sapiens	5337430.5	4792733.5	4064393.25	4821383.5	5537969.5	4533291.5	6599810	5530610.5	5981756	5967697.5	6105875.5	6990215	4528496.5	3932407.5	3766065	4483233.5	3296596.75	3528090.25;;;;;;;;;;;;;;
P17097	ZNF7	Homo sapiens	2152.618408203125	NaN	NaN	NaN	3436.19921875	NaN	2926.54052734375	2674.268798828125	4463.400390625	3354.01025390625	2691.216064453125	5805.587890625	4046.71484375	2579.69775390625	2701.89013671875	NaN	2681.33544921875	NaN;;;;;;;;;;;;;;
P17098	ZNF8	Homo sapiens	NaN	46012.25390625	29686.302734375	NaN	NaN	NaN	931.534423828125	33139.4375	NaN	6467.87939453125	29532.693359375	NaN	9776.701171875	NaN	NaN	NaN	29249.1875	NaN;;;;;;;;;;;;;;
P17152	TMEM11	Homo sapiens	1119859.75	1174076.25	1085837.75	1019567.8125	1347371.25	865052.625	1491002.125	1577430.5	1393887.75	1357471.75	1425865.25	1879653	1627693.125	1183723.25	1093940	1511846	1249017.5	1029236.5625;;;;;;;;;;;;;;
P17174	GOT1	Homo sapiens	13513187	14188976	10375456	13107022	16781176	9722620	9542057	8586638	9548054	8643158	9490782	12617841	15787828	11071906	9986088	15872872	12742852	9006350;;;;;;;;;;;;;;
P17252	PRKCA	Homo sapiens	109808.03125	99295.53125	NaN	115117.1484375	144344.796875	20600.630859375	131236.390625	123244.6328125	171270.5	124360.4375	137936.40625	176490.0625	66589.0390625	75400.6328125	42459.53515625	76182.1640625	90903.21875	82122.359375;;;;;;;;;;;;;;
P17301	ITGA2	Homo sapiens	549402.1875	610836.0625	476778.09375	591210	660209.125	480353.6875	520863.25	519704.8125	441576.25	480070.9375	521476.65625	630345.6875	3908120.75	2670588.5	2649228.5	3379317.25	3151884.5	2358955.75;;;;;;;;;;;;;;
P17405	SMPD1	Homo sapiens	164486.515625	113542.8359375	174463.765625	154412.796875	188571.21875	108150.765625	97047.7109375	87920.03125	100725.375	86353.640625	80703.5546875	101175.28125	45155.94140625	41088.828125	38404.23046875	29061.6640625	26347.62109375	NaN;;;;;;;;;;;;;;
P17480	UBTF	Homo sapiens	3256715.25	3499985.5	2610803	3190521.75	3748918.25	2512742.5	2372771.25	2342654.5	2095236.875	2407673.75	2507021.75	2779872.5	3697724.5	2725058.25	2845604.25	3343810.5	2891068.5	2346597;;;;;;;;;;;;;;
P17516	AKR1C4	Homo sapiens	NaN	26418.296875	NaN	28581.140625	NaN	NaN	34456.5078125	36713.2890625	NaN	49070.6015625	NaN	81193.4609375	59929.82421875	31811.94921875	NaN	NaN	NaN	37114.4921875;;;;;;;;;;;;;;
P17544	ATF7	Homo sapiens	7057.71142578125	14075.287109375	NaN	NaN	11202.4140625	7778.5947265625	7838.330078125	NaN	NaN	8600.47265625	NaN	8981.8359375	5792.0888671875	NaN	NaN	9143.7939453125	10625.052734375	NaN;;;;;;;;;;;;;;
P17568	NDUFB7	Homo sapiens	525347.9375	702041.625	354880	661473.125	736812.9375	336462.03125	466390.75	483271.78125	267838.625	556632.1875	596128.8125	538137	587631.25	379677.8125	531862.4375	567516.5	528483.75	340585.25;;;;;;;;;;;;;;
P17612	PRKACA	Homo sapiens	378806.40625	412086.21875	210579.140625	407482.59375	498569.25	289974.59375	299679.34375	321363.53125	318476.8125	289706.40625	299588.75	402942.84375	512822.78125	347624.4375	415058.65625	365504	402099.78125	337145.3125;;;;;;;;;;;;;;
P17655	CAPN2	Homo sapiens	271991.15625	318636.21875	209026.40625	259685.3125	305122.28125	134930.625	42178.71484375	49455.98828125	55234.31640625	48645.0703125	54196.13671875	47612.9375	629833.3125	484298.28125	517047.59375	561137.0625	544403.875	485277.59375;;;;;;;;;;;;;;
P17661	DES	Homo sapiens	75038.4296875	56390.9609375	NaN	50722.5625	52659.203125	34014.578125	82055.6015625	NaN	NaN	NaN	143052.75	61423.62109375	58301.78515625	134720.921875	63184.48828125	48011.1328125	25916.625	22727.931640625;;;;;;;;;;;;;;
P17676	CEBPB	Homo sapiens	193530.28125	240370.328125	146751.828125	215387.390625	242804.765625	200898.890625	81884.8671875	113939.265625	99193.5234375	126381.0234375	90761	93714.53125	252134.40625	216037.109375	251098.765625	281816.96875	221465.796875	188247.25;;;;;;;;;;;;;;
P17706	PTPN2	Homo sapiens	440192.625	444989.09375	564398.75	436427.375	545310	283123.53125	473300.90625	457455.21875	461939.96875	418839.75	461947.8125	611651.625	515981.90625	398117.125	397717.15625	476125.4375	432290.28125	340883.40625;;;;;;;;;;;;;;
P17707	AMD1	Homo sapiens	60256.35546875	71522.4375	NaN	73978.984375	74113.0859375	66103.9453125	76133.1796875	63773.6015625	93699.0390625	86202.71875	73411.4453125	96560.25	135251.96875	115715.3125	107873.2734375	141903.125	121470.5078125	104646.4453125;;;;;;;;;;;;;;
P17812	CTPS1	Homo sapiens	5638024	6081104	3965283.5	5159537	6561577	4169276.5	4180103.25	4362906	4006132.5	3795676.75	4390414	5415557.5	5921519	4755925.5	4668957	5619217	4988576.5	4042894;;;;;;;;;;;;;;
P17844	DDX5	Homo sapiens	20584572	20736282	16975732	19338730	24770270	15871629	27414596	26998716	28312396	27196122	26881056	36636380	41671692	34225968	28870150	42036340	35116748	27497334;;;;;;;;;;;;;;
P17858	PFKL	Homo sapiens	6946267.5	7259099.5	5461451.5	6715191	8292665	4663471	4808648.5	4425993.5	5105180	4495806	4732597	6648406.5	7934331.5	5992008	5558685	7390532	6668665	5342587.5;;;;;;;;;;;;;;
P17900	GM2A	Homo sapiens	126411.5078125	118011.6953125	101842.640625	102366.890625	153648.46875	66068.3125	152253.515625	111447.7421875	184890.4375	158311.015625	126433.7109375	239039.796875	242672.25	195879.1875	122685.890625	323113.8125	218445.078125	132160.59375;;;;;;;;;;;;;;
P17931	LGALS3	Homo sapiens	2723216.25	2603376.75	2704113.5	2290819.5	3217970.75	1849781.625	541972.3125	472592.59375	780424.375	390369.53125	431649.96875	720544	1717625.75	1154002	780283	1772371.5	1380451.25	816548.5;;;;;;;;;;;;;;
P17980	PSMC3	Homo sapiens	10954484	11020075	8196831.5	10643382	12838682	8076998	6912985.5	6003343.5	7664342	7703720.5	7207833.5	9323966	10368629	7739885	5972195.5	11129663	8265191	6403849;;;;;;;;;;;;;;
P17987	TCP1	Homo sapiens	22591450	24657120	19452258	22672038	26135004	18761106	18657744	17050236	17976314	16396131	18586982	23433970	25498082	18988960	17087232	24542826	21358948	16681022;;;;;;;;;;;;;;
P18031	PTPN1	Homo sapiens	7539017.5	7349681	5492083.5	6973105	8818743	5585115.5	6242880	6347838.5	5702403.5	5972114.5	6371959.5	8255675.5	8031798	6009113	5797071.5	7376797	6644186.5	5195880;;;;;;;;;;;;;;
P18065	IGFBP2	Homo sapiens	486412.34375	629213.25	461395	551485	701445.625	437972.65625	243382.0625	259295.34375	278047.03125	386443.53125	402250.21875	381763.46875	146753.53125	124587.578125	123887.7265625	207164.984375	197517.90625	150413.46875;;;;;;;;;;;;;;
P18074	ERCC2	Homo sapiens	679182.5625	780792.875	671533.0625	677904.5	869829.625	584269.9375	775648.125	762854.25	973144.75	755802.875	782855.3125	1076558.5	1320085	1044181.875	949845.875	1211726.75	1096759.875	939405.6875;;;;;;;;;;;;;;
P18075	BMP7	Homo sapiens	18327.92578125	16187.6826171875	13041.419921875	14731.2568359375	19169.55078125	12946.4052734375	43905.58984375	39530.91796875	45562.05859375	38798.59375	42164.48046875	53446.87109375	2856.531494140625	2744.799560546875	3294.5908203125	6572.0302734375	5363.888671875	6649.28125;;;;;;;;;;;;;;
P18077	RPL35A	Homo sapiens	18766434	17427750	18993716	17145014	22601698	14182832	14788023	14531235	17004140	14124408	15352422	20401700	23412810	17048112	16211983	23418504	19181144	14023486;;;;;;;;;;;;;;
P18084	ITGB5	Homo sapiens	176978.421875	208201.140625	185408.921875	191123.84375	225376.15625	145513.8125	63979.578125	62623.6875	69559.9765625	65669.0703125	59541.28515625	72227.1953125	161969.375	126861.1796875	129659.8984375	143935.28125	160098.828125	123381.015625;;;;;;;;;;;;;;
P18085	ARF4	Homo sapiens	16754122	16461487	12408252	16716495	18221512	13495011	11276584	10016221	10640838	10055959	9455052	12932256	15298373	11426581	10584527	14432734	12590188	9220472;;;;;;;;;;;;;;
P18124	RPL7	Homo sapiens	58098264	56618928	52318904	54399320	71020224	40247392	46569796	33245830	47916200	46793988	45666096	67121904	72865312	58951780	43859084	78696384	58039776	48467296;;;;;;;;;;;;;;
P18146	EGR1	Homo sapiens	NaN	NaN	NaN	NaN	NaN	NaN	NaN	14427.9609375	NaN	NaN	NaN	NaN	NaN	NaN	NaN	NaN	NaN	NaN;;;;;;;;;;;;;;
P18206	VCL	Homo sapiens	5191286	5922585.5	4714141.5	5878299	6434768	4398031.5	5536194.5	5498341.5	4983437.5	6042312	6349175	6948700.5	7989044.5	5501900.5	5104688	7598433.5	6388083.5	4155416.75;;;;;;;;;;;;;;
P18433	PTPRA	Homo sapiens	130691.2734375	139857.53125	87849.015625	119417.6640625	156155.109375	124131.40625	120551.90625	102770.7890625	193281.796875	126965.8828125	148699.25	211432.9375	199970.921875	128554.5859375	127114.7734375	185325.171875	171548.546875	128529.1171875;;;;;;;;;;;;;;
P18440	NAT1	Homo sapiens	251993.265625	253081.734375	273940	241767.421875	294966.78125	186635.9375	140926.234375	131171.53125	150843.65625	141906.0625	131757.34375	190431.859375	344125.84375	271707.375	233553.328125	334539.8125	303116.4375	247654.8125;;;;;;;;;;;;;;
P18564	ITGB6	Homo sapiens	15224.673828125	9360.169921875	NaN	NaN	18547.291015625	NaN	NaN	12688.0205078125	NaN	9339.6357421875	NaN	NaN	NaN	NaN	NaN	NaN	NaN	NaN;;;;;;;;;;;;;;
P18583	SON	Homo sapiens	2033350.75	2028489.25	1700532.5	1839991.625	2260419	1584755.5	2099565.5	2026543.5	2090660.375	2029749.75	2206320.25	2658049	3093423.5	2404050	2141364.5	3149353.75	2401073.25	1978157.25;;;;;;;;;;;;;;
P18615	NELFE	Homo sapiens	1001760.875	1066457.625	770173	951854.4375	1148284.75	583894.75	967712.8125	915410.8125	794823.3125	943998.9375	998980.9375	1087390.875	1018155.25	805881.125	810235	931169.875	773850.375	654239.6875;;;;;;;;;;;;;;
P18621	RPL17	Homo sapiens	37003620	37452980	30287488	36635304	43790292	31700260	31248854	29261894	30189948	28550674	31661184	40177480	47783152	39186600	34334896	47383808	41236016	32279418;;;;;;;;;;;;;;
P18669	PGAM1	Homo sapiens	54572812	61686588	21201626	54261492	62824792	29200692	28002304	29214518	27358498	29338922	31251698	40293796	39932508	32459796	27727256	41125184	36748976	28093324;;;;;;;;;;;;;;
P18754	RCC1	Homo sapiens	15895952	17400808	13477708	15161340	18582826	10273661	12015009	10724589	11066565	10304887	11911512	14264196	16898214	13316888	11668787	16576453	13988744	10438178;;;;;;;;;;;;;;
P18827	SDC1	Homo sapiens	39681.9375	47396.08203125	37340.84375	36028.65625	48032.01171875	42224.77734375	17290.046875	25074.234375	27714.890625	19001.345703125	22715.974609375	25622.529296875	22621.794921875	15616.1259765625	13027.5869140625	19845.728515625	19689.568359375	16965.8671875;;;;;;;;;;;;;;
P18858	LIG1	Homo sapiens	1588848.125	1646442.125	1349528.5	1495746.625	1846599.75	1242298.625	1279553.625	1215082	1153297.875	1325046.5	1311627.125	1568437.5	1977825	1533207.25	1355038.625	1940360.375	1456367.375	1305570.625;;;;;;;;;;;;;;
P18859	ATP5PF	Homo sapiens	151748.3125	220332.671875	285677.03125	154421.734375	242452.09375	147335.4375	102727.125	134124.3125	129252.578125	96692.078125	126048.1484375	169466.6875	167924.75	138637.546875	113244.0703125	158594.578125	142330.84375	135427.453125;;;;;;;;;;;;;;
P18887	XRCC1	Homo sapiens	1593515.875	1697569.125	1450535.125	1586374.25	2078094.875	1353126	1226329.875	1113672.625	1315947.75	1302319.25	1296317.875	1690117.75	2483837	1774642.625	1498851.625	2257363.5	1977234.375	1568902.25;;;;;;;;;;;;;;
P19012	KRT15	Homo sapiens	73252.765625	69854.234375	6125.27587890625	47228.8828125	78424.1328125	30394.849609375	NaN	NaN	24206.52734375	21709.81640625	5428.0380859375	41013.0078125	129574.78125	70134.5859375	34354.70703125	124996.7578125	34675.1171875	41270.19140625;;;;;;;;;;;;;;
P19013	KRT4	Homo sapiens	NaN	NaN	NaN	NaN	NaN	NaN	NaN	NaN	NaN	NaN	NaN	NaN	NaN	24173.599609375	23854.564453125	37759.1015625	NaN	33971.359375;;;;;;;;;;;;;;
P19113	HDC	Homo sapiens	256728.8125	264076.875	NaN	231652.28125	301460.25	232209.09375	202850.28125	186346.1875	269189.15625	NaN	193463.203125	317907.5	311099.5625	245559.65625	201865.5625	319669.6875	265471	225849.125;;;;;;;;;;;;;;
P19174	PLCG1	Homo sapiens	2346489.5	2343124	1819886	2179658.75	2682672.25	1686926.5	1464888.5	1425472.75	1383377.5	1312091.625	1461592.375	1854885.375	2555423.5	1956258.375	1961627.375	2400392.25	2126237	1661966.625;;;;;;;;;;;;;;
P19224	UGT1A6	Homo sapiens	104138.765625	67235.921875	NaN	70645.28125	156280.3125	74279.109375	NaN	NaN	NaN	NaN	NaN	NaN	NaN	NaN	NaN	NaN	NaN	NaN;;;;;;;;;;;;;;
P19338	NCL	Homo sapiens	105452720	121496816	92156928	123856736	138204624	94093432	55775304	54311064	52001024	64324932	61077164	65773088	87518360	63799524	54894452	85872688	73651888	53404448;;;;;;;;;;;;;;
P19367	HK1	Homo sapiens	15128710	15080709	11491157	14172120	16923658	10901713	13000843	11756115	11510842	11964719	12512825	15309932	16340567	11877230	11111823	15632947	12411518	9874479;;;;;;;;;;;;;;
P19387	POLR2C	Homo sapiens	246875.765625	269665	236983.265625	250468.5	303336.875	213762.046875	215230.953125	201589.078125	253968.78125	231585.84375	210632.921875	287180.375	363354.78125	293827.8125	225221.265625	363165.46875	355588.6875	270067.4375;;;;;;;;;;;;;;
P19388	POLR2E	Homo sapiens	2437111.25	2565518.25	2142528.75	2412136.25	2936261.75	1731625.625	1625906.875	1502358.375	1547956.375	1520642.25	1649069.25	1996663.375	2912349.75	2032017.5	1843036.25	2820289.25	2399284.25	1438275.875;;;;;;;;;;;;;;
P19404	NDUFV2	Homo sapiens	1682302.75	1385066.75	1571679.375	1273947	1805100.375	1186793.875	1863956.5	1300035.5	2497959.75	1429345.375	1272931.625	2869819.5	3313659.5	2326379.5	1366421	3522282.5	2301422	1691255.125;;;;;;;;;;;;;;
P19438	TNFRSF1A	Homo sapiens	NaN	NaN	NaN	32043.388671875	NaN	NaN	45033.421875	77702.9453125	54922.27734375	93391.3671875	86969.6484375	105353.3125	50871.96875	54096.58203125	45040.66796875	51721.92578125	33283.14453125	NaN;;;;;;;;;;;;;;
P19447	ERCC3	Homo sapiens	394824.59375	420911.4375	339471.21875	383207	464556.71875	292354.375	332808.0625	308185.375	329395.40625	305210.71875	337262.0625	416350.875	576591.75	436420.96875	370937.28125	542369.4375	461352.3125	353130.28125;;;;;;;;;;;;;;
P19474	TRIM21	Homo sapiens	31193.642578125	14275.33984375	51026.1171875	21791.74609375	30876.953125	22322.716796875	75641.90625	75689.4609375	80255.3203125	89118.15625	53485.1953125	107515.625	251670.015625	217713.015625	166202.03125	253987.375	187830.078125	163696;;;;;;;;;;;;;;
P19525	EIF2AK2	Homo sapiens	711958.5625	763576.9375	541025.6875	707364.0625	878333.25	587076.9375	1117649	1022134.875	1215770.625	1075361.5	1156667	1477033.125	5097050	3709080	3475318.75	4889635.5	4175419.5	3377826.5;;;;;;;;;;;;;;
P19526	FUT1	Homo sapiens	1586.415283203125	NaN	NaN	4494.63671875	2370.405517578125	NaN	961.9527587890625	NaN	NaN	NaN	NaN	NaN	NaN	NaN	NaN	NaN	NaN	NaN;;;;;;;;;;;;;;
P19623	SRM	Homo sapiens	35404108	36768156	24504388	31919036	41008360	17742032	13991839	13723841	13654490	13050583	14903598	18910058	21932362	18287032	16355210	22776196	18915202	16331220;;;;;;;;;;;;;;
P19634	SLC9A1	Homo sapiens	519765.6875	533515.3125	434779.75	472113.75	572063.125	440391.5625	263653.28125	251834.140625	281270.25	263054.375	268969.09375	335663.84375	183878.578125	143325.25	129054.6796875	179120.484375	157803.265625	122003.46875;;;;;;;;;;;;;;
P19784	CSNK2A2	Homo sapiens	1258450.5	1276604	1001976.625	1188055	1487988.5	903977.25	1239118.875	1027678.125	1256051.375	1114495.75	1164094.375	1598092.25	1421679	1047112.4375	877996.875	1333385.125	1077049.875	855510.3125;;;;;;;;;;;;;;
P19793	RXRA	Homo sapiens	511155.65625	456790.34375	420422.75	448676.5	545924.5	381638.96875	259815.234375	246750.703125	363959.1875	305402.15625	316542.15625	431186.4375	701796.1875	523819.84375	470028.09375	641600.75	566710.8125	455168.65625;;;;;;;;;;;;;;
P19801	AOC1	Homo sapiens	45157.93359375	63017.90625	NaN	72139.171875	26133.9609375	NaN	25841.72265625	13983.87890625	21021.24609375	NaN	23371.638671875	24816.451171875	37148.3359375	24089.9765625	41414.32421875	25036.8359375	45067.65234375	21180.384765625;;;;;;;;;;;;;;
P19823	ITIH2	Homo sapiens	10934402	11110913	12106874	11117223	11749587	6778633.5	17612292	14810459	20691436	24442490	23258522	34412264	12869778	8819656	6643598.5	19159662	10804031	8331929;;;;;;;;;;;;;;
P19827	ITIH1	Homo sapiens	68769.203125	70240.1640625	44596.234375	61461.203125	62831.56640625	30234.546875	97365.8671875	90805.9609375	117038.9453125	111415.3359375	118490.609375	170153.71875	66906.96875	49801.46484375	46640.9921875	93021.4140625	58431.79296875	46715.32421875;;;;;;;;;;;;;;
P19838	NFKB1	Homo sapiens	379118.875	417591.90625	341153.9375	372246.5625	462193.875	291986.9375	293113.53125	275207.53125	283315.3125	279557.8125	297389.8125	367371.34375	486044.1875	363124.875	336908.53125	488056.875	427220.875	336580.65625;;;;;;;;;;;;;;
P19971	TYMP	Homo sapiens	9255.451171875	9010.1396484375	10054.35546875	4940.61376953125	10198.41796875	7482.658203125	NaN	NaN	NaN	NaN	NaN	NaN	NaN	NaN	NaN	NaN	NaN	NaN;;;;;;;;;;;;;;
P20020	ATP2B1	Homo sapiens	1707695.375	1877929.125	1383945.625	1659395.625	2063139.625	1293811.75	1538542.375	1578574.625	1558671	1449024.5	1545288.625	1928319.25	720088.5625	564093.4375	524330.5	706961.375	576695.375	548994.5625;;;;;;;;;;;;;;
P20042	EIF2S2	Homo sapiens	10450577	11678590	8468905	9861195	12405611	8275676	7830039	7616434.5	6162426	7500030	7996205.5	8507392	9988032	8109896.5	7733531.5	9005925	8002148	6886224.5;;;;;;;;;;;;;;
P20073	ANXA7	Homo sapiens	6167607.5	6364781	4215918.5	5582807.5	7054048	4223086.5	5159039.5	4814180.5	4420548	4234029	5006334	5965771	7890501	5443539	4801403.5	7534636.5	5694713	4117802.25;;;;;;;;;;;;;;
P20226	TBP	Homo sapiens	147741.421875	184765.984375	103620.8671875	142625.15625	193832.375	116940.3203125	127619.3515625	107346.3359375	128953.6796875	121175.3828125	149295.203125	188724.625	218448.53125	154177.703125	135935.609375	223017.125	199016.59375	152992.34375;;;;;;;;;;;;;;
P20248	CCNA2	Homo sapiens	110774.3828125	124474.515625	109377.859375	92323.8515625	138741.140625	94771.9140625	98477.375	99470.296875	140474.078125	106034.0234375	86708.4765625	173706.5	151323.234375	107208.8203125	103791.4375	130142.28125	94487.875	89396.59375;;;;;;;;;;;;;;
P20273	CD22	Homo sapiens	NaN	19510.7578125	NaN	13235.4306640625	NaN	NaN	23893.912109375	17267.205078125	18853.533203125	16030.4375	NaN	35755.90625	NaN	NaN	NaN	20312.564453125	10006.5078125	NaN;;;;;;;;;;;;;;
P20290	BTF3	Homo sapiens	3821792	4589252	3746794.25	4173568	5099048.5	3202589	4314936	4090446.25	3943126.25	4893524.5	4355314.5	5228755	6574475.5	5547424.5	4611922	6226354	5518833.5	4702111.5;;;;;;;;;;;;;;
P20336	RAB3A	Homo sapiens	204567.421875	220674.25	190062.0625	167250.484375	255513.5625	150941.84375	180589.6875	147370.75	144835.21875	143404.921875	168323.140625	190663.3125	148153.03125	82442.0078125	103333.53125	157435.703125	124083.0625	85204.4296875;;;;;;;;;;;;;;
P20338	RAB4A	Homo sapiens	522800.375	578336	318137.59375	491816.96875	627964.9375	337634.78125	431142.9375	453939.59375	428992.8125	414497.03125	465865.8125	532370	552615.625	394910.1875	421870.59375	537716.9375	461319.46875	388500.25;;;;;;;;;;;;;;
P20339	RAB5A	Homo sapiens	5863990.5	6232636	6186589	5606464.5	6956350	5134911	3159854.75	3282518	3404789.75	3126279	3198580.25	3987772.25	3956099	3446781	3206968	4081982	3570139.5	2784845;;;;;;;;;;;;;;
P20340	RAB6A	Homo sapiens	6353290	5790396.5	6938480.5	5173276	6545141.5	3472855	3922059.25	3551361.25	3891869.25	3386778.5	3822920.5	4444168.5	4980273.5	3804085.75	3451066	4897979.5	4009624.5	3094620.75;;;;;;;;;;;;;;
P20585	MSH3	Homo sapiens	502989.8125	570707.875	399845.6875	516474.9375	602705.4375	366056.28125	386882.5	383252.3125	434671.46875	385222.21875	400999.25	561627.5	519511.0625	434071.375	390601.4375	547583.8125	460271.59375	384797.6875;;;;;;;;;;;;;;
P20618	PSMB1	Homo sapiens	16119832	16203055	17035856	15432875	19389252	9957341	15202354	14167731	16503807	15574926	14723409	21640176	19526022	15377376	13379674	18206678	15943101	13034958;;;;;;;;;;;;;;
P20645	M6PR	Homo sapiens	792077.8125	946451.9375	640472.5	956336.1875	1084567.375	689547.6875	539231.5	698624.5625	456556.6875	644334	649166.0625	635887.0625	1511684.625	1057360.125	1146393.375	1376262.75	1302454.375	971908;;;;;;;;;;;;;;
P20674	COX5A	Homo sapiens	511653.5	552388.1875	2843871.75	507061.34375	589223.875	600220.4375	557784.875	561211.0625	969526.125	477663.9375	521246.84375	681723.1875	719880.6875	506434.25	368265	795478.75	787763.6875	458638.65625;;;;;;;;;;;;;;
P20700	LMNB1	Homo sapiens	14649113	14016098	11819502	12476500	15384368	10847571	12071113	10831895	11388927	11144892	13144773	14529940	20630150	15465956	13446859	21109854	15196015	11823452;;;;;;;;;;;;;;
P20742	PZP	Homo sapiens	668579.875	839513.4375	820414.9375	656943.5625	767394	346079.21875	998289.625	1227617.625	1019803.1875	1653239.125	1495623.625	2144980.75	767836.0625	560826.4375	611743	834282.5625	575829.3125	770504.0625;;;;;;;;;;;;;;
P20749	BCL3	Homo sapiens	169990.875	NaN	NaN	16629.724609375	145393.453125	NaN	307339.90625	272027.5	389326.125	302201.84375	290338.25	419165.3125	236440.9375	203289.703125	195016.203125	326842.84375	238433.140625	175115.140625;;;;;;;;;;;;;;
P20774	OGN	Homo sapiens	32838.40625	66433.09375	58306.44921875	15485.5498046875	NaN	NaN	76595.828125	60282.43359375	90825.96875	89448.2265625	108395.6796875	112901.5859375	NaN	46312.421875	33794.92578125	82256.0546875	40852.24609375	37922.23828125;;;;;;;;;;;;;;
P20794;Q9UPZ9	MAK;CILK1	Homo sapiens	11176.3232421875	10045.8544921875	NaN	11838.1298828125	NaN	NaN	NaN	3286.15283203125	11521.9140625	NaN	NaN	NaN	15233.4912109375	9493.7021484375	8035.8134765625	12973.6962890625	8036.09765625	NaN;;;;;;;;;;;;
P20810	CAST	Homo sapiens	253962.96875	325731.0625	222834.609375	269194.375	317707.15625	225120.234375	193670.453125	201254.5625	158151.0625	203699.09375	213525.390625	242526.375	466452.5625	383668.96875	378840	471121.0625	387962.28125	328176.65625;;;;;;;;;;;;;;
P20839	IMPDH1	Homo sapiens	5365831.5	5844550.5	4085713.25	5058170.5	6481851	3840638.5	4025864.75	3776716.5	3985258.25	3740020.75	4062112.75	5558911	5322392	4015566.25	3571503.25	5245817	4304367.5	3358857.25;;;;;;;;;;;;;;
P20908	COL5A1	Homo sapiens	NaN	23974.564453125	NaN	NaN	NaN	NaN	24404.462890625	21251.6484375	23648.876953125	76647.484375	55683.625	70211.328125	NaN	29425.392578125	21648.41796875	102662.1640625	NaN	NaN;;;;;;;;;;;;;;
P20929	NEB	Homo sapiens	2048121.75	545444.5	NaN	1669601.75	2360488.75	1190734.375	1253880.375	1150045.375	1326043.5	1331902.75	1142816.125	1614876.375	2060236.625	1477494.625	1379345.5	2039655.5	1743919.75	1271615.125;;;;;;;;;;;;;;
P20930	FLG	Homo sapiens	NaN	NaN	NaN	4540.16357421875	NaN	NaN	NaN	NaN	NaN	NaN	NaN	NaN	NaN	NaN	NaN	NaN	4042.97607421875	14471.404296875;;;;;;;;;;;;;;
P20933	AGA	Homo sapiens	374238.90625	416635.03125	324627.40625	388375.125	473085.9375	260326.171875	409231.5625	406845.15625	359153.4375	442602.59375	484216.96875	593674.8125	476320.59375	475940.09375	467657.625	436458.40625	524712	362674.375;;;;;;;;;;;;;;
P20936	RASA1	Homo sapiens	605132.1875	649029.5625	494621.4375	584649.25	721268.25	470699.4375	450084	400870.78125	512946	411906.53125	444000.15625	576306.1875	776729.4375	567158.9375	512096.21875	725830.1875	640801.6875	522364.25;;;;;;;;;;;;;;
P20962	PTMS	Homo sapiens	2039653.125	1475120	1599359.875	2056572.5	1815464.375	1523836.625	4719942	5623038.5	4736655.5	2545364.5	3684766	4570397	7033376.5	1205736.125	1506269.875	3889258	2674520.25	695164.5625;;;;;;;;;;;;;;
P21127	CDK11B	Homo sapiens	279711.9375	219824.875	NaN	391549.0625	410224.15625	NaN	257718.984375	197735.390625	252391.640625	259744.03125	264408.4375	365977.21875	539382.75	134107.6875	197155.71875	359045.4375	383908.75	141622.03125;;;;;;;;;;;;;;
P21266	GSTM3	Homo sapiens	74124952	75339888	47926220	68146544	85128288	46409404	90215400	83652720	82917352	85469936	92074224	119331144	93478920	78012632	67989608	89230488	78925672	66524276;;;;;;;;;;;;;;
P21281	ATP6V1B2	Homo sapiens	2499852.75	2599239.75	1904282.375	2332472.75	3004383.25	1946986.625	1782695.625	1754348.875	2099783.25	1863742.75	1895244.625	2627943	3122845	2565499.75	2133735.25	3175404.25	2633248	2203788.75;;;;;;;;;;;;;;
P21283	ATP6V1C1	Homo sapiens	2986714.75	3085764.75	2040671.625	2733011.5	3410942.75	2124138	1849399.5	1745799.125	2032566.5	1841606.25	1872540.625	2404834.5	2538265.75	1819054.25	1754021.625	2350429.75	2066199.625	1613213.75;;;;;;;;;;;;;;
P21291	CSRP1	Homo sapiens	13735927	14534773	10913873	13040388	16354597	10359899	2184182	2314276.75	2034653.25	2174747.75	2484871.75	2911330.25	6792214.5	5701828	5823598.5	7102824	6014756	4769733;;;;;;;;;;;;;;
P21333	FLNA	Homo sapiens	89284856	93143392	73236424	87468544	105888376	71916480	31577910	30108206	32232392	32452020	32732046	41092564	16490866	12096784	10538026	15642393	13132618	9780120;;;;;;;;;;;;;;
P21359	NF1	Homo sapiens	222956.515625	231035.796875	212579.984375	227240.28125	261981.640625	161582.984375	289508.65625	271177.5625	315177.09375	250964.203125	297012.9375	388272.4375	308910.78125	248385.921875	247432.5	293464.28125	283426.84375	231828.6875;;;;;;;;;;;;;;
P21397	MAOA	Homo sapiens	63031.8203125	NaN	NaN	21406.005859375	90519.265625	NaN	NaN	NaN	NaN	NaN	NaN	NaN	607685.6875	457730.78125	412301.125	640495.9375	461374.46875	343562.375;;;;;;;;;;;;;;
P21399	ACO1	Homo sapiens	570892.125	596660.875	464696.46875	544254.8125	678634.625	419341.875	1531877.875	1415870.375	1702374.25	1430751.625	1535291.125	2175762.25	2082515.375	1615547.5	1368001.5	2140347.75	1727401.75	1335969.25;;;;;;;;;;;;;;
P21579	SYT1	Homo sapiens	39050.62109375	10647.109375	NaN	16805.736328125	15124.9677734375	NaN	NaN	NaN	NaN	NaN	NaN	NaN	29845.953125	27850.4609375	32324.919921875	47457.94140625	36849.44921875	NaN;;;;;;;;;;;;;;
P21675	TAF1	Homo sapiens	NaN	161041.140625	164010.65625	132786.390625	173905.046875	108508.734375	116810.4375	136935.53125	171774.734375	110698.6171875	144970.640625	147281.59375	247519.671875	188599.5625	148314.765625	223498.421875	146211.546875	164124.484375;;;;;;;;;;;;;;
P21709	EPHA1	Homo sapiens	109647.15625	61841.3046875	NaN	92456.9765625	104665.5546875	37415.05078125	NaN	NaN	NaN	NaN	NaN	54856.26171875	273469.0625	220062.984375	213518.0625	266433.65625	223256.78125	196056.109375;;;;;;;;;;;;;;
P21741	MDK	Homo sapiens	NaN	3834.967041015625	NaN	4829.3525390625	NaN	3480.484130859375	3205.267822265625	2818.83740234375	4010.62646484375	4989.36474609375	5251.3994140625	3897.426513671875	6557.998046875	6790.86767578125	5350.2919921875	7264.40625	8575.7900390625	5324.41015625;;;;;;;;;;;;;;
P21796	VDAC1	Homo sapiens	48001180	50154880	33648052	46125496	54848800	33716612	43221352	39655896	44452660	39263488	42109668	54336084	59714824	43322056	39432484	56021500	49180608	38169452;;;;;;;;;;;;;;
P21810	BGN	Homo sapiens	NaN	NaN	NaN	NaN	NaN	NaN	101494.7421875	NaN	NaN	NaN	NaN	NaN	196242.984375	188615.765625	118551.34375	180653.328125	108335.6796875	119990.71875;;;;;;;;;;;;;;
P21860	ERBB3	Homo sapiens	94107.984375	72573.890625	NaN	96641.875	112872.765625	62812.33984375	112703.71875	129735.296875	132007.765625	125157.7578125	137550.875	164279.8125	94289.5078125	82655.0234375	78864.71875	99658.8515625	92708.3359375	87220.671875;;;;;;;;;;;;;;
P21912	SDHB	Homo sapiens	974218.0625	1200048.75	1105890	1209347.125	1176352.75	868821.4375	2119453.25	1985442.5	2197880.75	2513353.5	2364903	2673331.25	3247600	2149953.5	1912344.875	3003240	2762731	1915586.75;;;;;;;;;;;;;;
P21926	CD9	Homo sapiens	1275728.75	1817076.5	1061762.5	1685468.125	1629911.625	1404895.625	5350533.5	6146454.5	4104065.5	5453242	6812197.5	6084243.5	2959281	1803448.875	2366963.5	1858841.75	2374479.25	1769995.75;;;;;;;;;;;;;;
P21953	BCKDHB	Homo sapiens	363606.96875	439874.6875	192915.1875	356743.84375	437543.1875	209103.375	325224.96875	324912	362172.84375	336149.625	333197.4375	439511.46875	459114.125	394109.1875	370314.9375	439931.9375	437941.15625	362282.1875;;;;;;;;;;;;;;
P21964	COMT	Homo sapiens	8521234	8721556	5875184.5	7700593	9632440	5960060	10229179	8340960	10581430	9680505	9201662	15155450	12573893	11422605	7902844	13567708	11132140	9053806;;;;;;;;;;;;;;
P21980	TGM2	Homo sapiens	50026.41796875	42563.453125	NaN	29552.55078125	52954.50390625	NaN	NaN	NaN	NaN	NaN	NaN	NaN	44727.984375	38213.03515625	49240.87109375	28782.03125	33911.49609375	40823.32421875;;;;;;;;;;;;;;
P22033	MMUT	Homo sapiens	546643.4375	547228.3125	461330.75	481003.125	598429.875	355345.4375	1063406.875	918270.4375	1001226.0625	974870.625	1048567.3125	1383818.625	763472.4375	576711.625	487823.34375	814847.1875	589731.25	495581.65625;;;;;;;;;;;;;;
P22059	OSBP	Homo sapiens	2078434.125	2057365.875	1684244.25	1957825	2335728.25	1642035.5	1622392.875	1546614.25	1536706.5	1561589.75	1631377.75	2081677.25	2471478	1916851.375	1751270.5	2367928.5	2006960.125	1581857.75;;;;;;;;;;;;;;
P22061	PCMT1	Homo sapiens	5465028	5145405.5	6153331.5	4555354	6362867.5	4101537.25	3968338	3128968	6070958	3399636.5	3101815.75	6860219	6816626	4723969	3037759.5	7408282.5	5288435	3429112;;;;;;;;;;;;;;
P22087	FBL	Homo sapiens	4915937.5	5588912	4707582	4895965.5	6524970.5	4416149	4119168.75	3766919	3741318.75	3846482.25	3833668.75	5324537	5231482.5	4031093.5	3634471.25	6215796	5223791	3419234.5;;;;;;;;;;;;;;
P22102	GART	Homo sapiens	12123591	13232387	9814330	11791454	14533005	9202263	9905172	8782245	9758756	8914785	10227539	13118032	16367778	11818351	11104442	15691634	13475447	10122451;;;;;;;;;;;;;;
P22223	CDH3	Homo sapiens	94104.390625	114754.296875	100283.0859375	128764.8828125	112031.390625	100177.46875	222772.1875	203243.84375	241578.671875	268875.9375	252217.0625	298178.875	70606.1015625	63497.1171875	49687.3203125	52169.1640625	65526.4375	54495.625;;;;;;;;;;;;;;
P22234	PAICS	Homo sapiens	19726044	21135544	13117820	18516204	22235598	12351416	18965472	17455878	16222240	17003614	18386880	22537550	25966168	19743444	17286962	23684532	20339214	15979408;;;;;;;;;;;;;;
P22304	IDS	Homo sapiens	NaN	32979.5390625	NaN	25707.068359375	NaN	NaN	NaN	NaN	NaN	NaN	NaN	NaN	NaN	NaN	NaN	16449.396484375	NaN	NaN;;;;;;;;;;;;;;
P22307	SCP2	Homo sapiens	3738852.5	4463251.5	3642935	4364000.5	5108945.5	2490503.25	2278989.75	2141179.5	2214484	2508806	2481587.25	2900482.5	4192525.25	2778243.75	2814065	4140228.5	3502653.5	2393737.75;;;;;;;;;;;;;;
P22314	UBA1	Homo sapiens	33693756	34585404	24546806	28549274	37379832	24590768	23555566	21407452	24095780	21902126	22976566	30653628	37151548	28616954	24287608	36314692	26792906	23142932;;;;;;;;;;;;;;
P22352	GPX3	Homo sapiens	22315.283203125	27530.017578125	NaN	NaN	38256.30859375	NaN	60138.015625	62761.91796875	52159.359375	59872.90234375	69572.6796875	134782.390625	87557.859375	50054.9609375	NaN	87735.5078125	88167.078125	56298.92578125;;;;;;;;;;;;;;
P22392	NME2	Homo sapiens	15128886	17604440	13821739	15054810	19108722	5780380.5	15517291	14827563	20703778	21179162	15386643	22711770	20826232	15609010	11369324	23148900	15953629	13002516;;;;;;;;;;;;;;
P22413	ENPP1	Homo sapiens	219768.3125	247998.703125	231287.21875	231711.484375	289883.84375	142779.765625	63325.99609375	59373.8828125	73837.75	70384.8359375	63955.7109375	87830.34375	73047.90625	65975.9921875	56432.296875	72431.1328125	78804.4921875	50011.4375;;;;;;;;;;;;;;
P22415	USF1	Homo sapiens	76335.9453125	41015.1328125	40793.40234375	77885.3671875	28888.947265625	47838.05859375	34483.078125	48060.37109375	NaN	54294.36328125	45536.17578125	30440.81640625	78027.5234375	37122.17578125	56576.0078125	28995.662109375	72836.859375	67054.5625;;;;;;;;;;;;;;
P22455	FGFR4	Homo sapiens	NaN	NaN	NaN	NaN	NaN	NaN	44916.30078125	28096.697265625	39035.66015625	35346.34765625	28838.873046875	25009.890625	92182.09375	82050.4296875	74387.90625	87833.5078125	89599.5546875	75104.6875;;;;;;;;;;;;;;
P22570	FDXR	Homo sapiens	2423585.25	2358548.25	1947269.75	2152561.75	2772414	1775108.75	1079466.625	1009942.5	1115135.5	1020503.875	1066828.5	1414660	5550662.5	4102924	3667446.75	5496613	4276366	3261034;;;;;;;;;;;;;;
P22626	HNRNPA2B1	Homo sapiens	136801456	134507824	142131664	133520944	169073488	103584728	76872712	70230008	85261576	90799600	80988576	100769392	173136112	147443568	117890512	193154816	148031280	124745904;;;;;;;;;;;;;;
P22670	RFX1	Homo sapiens	241525.328125	243894.8125	168984.640625	204651.5625	260121.03125	146719.578125	219249.875	178530.984375	199227.328125	207478.75	203076.046875	245368.21875	311675.53125	247498.328125	199515.859375	297835.78125	248920.21875	196038.734375;;;;;;;;;;;;;;
P22676	CALB2	Homo sapiens	NaN	NaN	NaN	NaN	NaN	NaN	NaN	NaN	NaN	NaN	NaN	NaN	221097.125	164084.234375	142615.15625	232543.40625	179520.734375	146858.765625;;;;;;;;;;;;;;
P22681	CBL	Homo sapiens	418577.03125	429543.34375	319162.75	433652.8125	431041.875	276994.90625	398195.9375	374312.46875	406191.0625	353649.96875	369117.4375	447046.375	872972.0625	661886.9375	566981.5625	811622.375	691804.6875	588974.4375;;;;;;;;;;;;;;
P22692	IGFBP4	Homo sapiens	131711.21875	129623.28125	151243.90625	193999.953125	190547.796875	143355.015625	NaN	NaN	NaN	45700.51953125	52001.91796875	41147.79296875	120051.203125	92260.90625	74435.1171875	116374.6875	94990.8359375	60121.21875;;;;;;;;;;;;;;
P22694	PRKACB	Homo sapiens	474944.9375	536542.5	290028.0625	499402.90625	592936.875	352262.90625	307031.15625	285379.25	336406.9375	267467.5625	304885.5625	374118.09375	326862.1875	243486.8125	236609.328125	280500.5625	265885.21875	228323.921875;;;;;;;;;;;;;;
P22695	UQCRC2	Homo sapiens	3659554.5	3912395	2912423.5	3545743	4400724.5	2785121	4528715.5	4108651	4743182	4145994.5	4492597.5	6053690	7345592	5401888.5	4622378.5	7192307.5	6104319.5	4464184;;;;;;;;;;;;;;
P22830	FECH	Homo sapiens	1028388.8125	1079809.625	870483.625	1021223.875	1240751.625	841367.3125	892969.875	795965.375	847833	807131.5	918098.5	1129017.625	1524014.875	1132604.5	1134182.375	1447514.625	1305841.375	956417.25;;;;;;;;;;;;;;
P23025	XPA	Homo sapiens	NaN	NaN	NaN	NaN	NaN	NaN	3706.01953125	3383.30078125	NaN	4204.8125	4708.177734375	NaN	NaN	NaN	2414.19921875	NaN	NaN	3028.325927734375;;;;;;;;;;;;;;
P23142	FBLN1	Homo sapiens	985564.25	1030829.25	1200653.25	1026428.75	1120855.375	775739.9375	1715649.875	1604099	2023819.125	1869778.5	2332241.75	2834723	1072396.375	913899.5	929928.4375	1568938.375	1045608.6875	924215.875;;;;;;;;;;;;;;
P23193	TCEA1	Homo sapiens	4971360	6226995	4703355.5	5564754.5	6338919.5	3929476	4586844	4354922	3507768.75	5272614	5342936.5	5291390	5905494	3810875.75	3923425.5	5751963.5	4599577.5	3414760;;;;;;;;;;;;;;
P23219	PTGS1	Homo sapiens	NaN	NaN	NaN	NaN	NaN	NaN	48993.75	29027.501953125	26680.494140625	36485.375	38595.70703125	47063.6171875	NaN	NaN	NaN	NaN	NaN	NaN;;;;;;;;;;;;;;
P23246	SFPQ	Homo sapiens	17720634	16889128	14621052	15088957	20289234	14624903	15090804	14739094	15320030	14611930	15539849	18386898	26990218	19394102	17657068	26310438	19239680	15957825;;;;;;;;;;;;;;
P23258	TUBG1	Homo sapiens	1322805.25	1259619.375	903297.6875	1317183.625	1433338.875	983464.375	1242980.125	990627.8125	955851.3125	1167668.875	1097608.375	1414598.875	1545320.25	1110172.5	1064015.625	1621351.125	1089811.875	910835.5625;;;;;;;;;;;;;;
P23284	PPIB	Homo sapiens	62314636	66117480	58529412	64044328	78615632	52187632	44396716	42785864	48148484	44502760	45665640	63895568	71195736	54066576	45651540	68930048	58368448	43358240;;;;;;;;;;;;;;
P23368	ME2	Homo sapiens	1117584.25	1206700.625	844578.25	1070307.75	1324688.5	754806.3125	887965.5	853030.25	816157.8125	809220.5625	872900.25	1151422.125	3008559	2238064.25	2143807.25	2865586	2484193.5	1808481.25;;;;;;;;;;;;;;
P23381	WARS1	Homo sapiens	9806338	10272472	7571411	8973661	12022883	6559826	5250845	5121124	5663821	5296855	5410239	7822993.5	12492968	9279770	8336707.5	11749846	9907720	7998417;;;;;;;;;;;;;;
P23396	RPS3	Homo sapiens	91834296	95578880	74164912	93479280	111655608	75128840	77745904	70804928	75935616	70167208	77720416	95216752	121898200	88078672	78693840	117025856	96216208	76428968;;;;;;;;;;;;;;
P23434	GCSH	Homo sapiens	759437.75	667842.4375	758182.4375	825579.625	989610.625	430141.65625	655004.5625	358348	629904.4375	556428.875	386865.375	1051968.125	1189779.125	647172.875	381156.59375	983911.875	986870.5625	472846.15625;;;;;;;;;;;;;;
P23443	RPS6KB1	Homo sapiens	5372498	5273583.5	3642230.75	4702960.5	6096846.5	3129533.25	5858234.5	5059225	5795180	5446019	5734897	7749259	9293659	6611609	5751462.5	9086364	6747419	5310990;;;;;;;;;;;;;;
P23458	JAK1	Homo sapiens	129670.9140625	138165.484375	107508.25	134781.0625	156993.78125	92490.875	173524.265625	167653.4375	197036.703125	156024.25	181058.015625	255156.9375	294003.5	230929.53125	217053.5	325827	265990.8125	219433.03125;;;;;;;;;;;;;;
P23468	PTPRD	Homo sapiens	735571.75	481011.46875	NaN	578673.1875	847157.4375	264101.96875	394155.21875	298639.9375	555557.0625	401366.53125	395755.53125	602858.5	455982.5	608731.375	422830.4375	477099.65625	487762.15625	856815.8125;;;;;;;;;;;;;;
P23470	PTPRG	Homo sapiens	36330.98828125	27950.72265625	NaN	29217.65625	51266.3125	22870.779296875	NaN	NaN	NaN	NaN	NaN	NaN	NaN	NaN	NaN	NaN	33047.859375	NaN;;;;;;;;;;;;;;
P23497	SP100	Homo sapiens	NaN	NaN	NaN	NaN	NaN	NaN	NaN	NaN	NaN	NaN	NaN	NaN	116731.0546875	67996.78125	54557.1953125	97997.7734375	58611.4140625	52035.03125;;;;;;;;;;;;;;
[truncated: 6,369 more rows]
