# Supplementary material for: PAK1 activation drives divergent resistance mechanisms to aromatase inhibition and tamoxifen in a luminal: A breast cancer model
Source: Mol Oncol. 2026 Jun 5:10.1002/1878-0261.70286. Online ahead of print. doi: 10.1002/1878-0261.70286 (PMC13399542; doi:10.1002/1878-0261.70286)
Supplement: Supplementary file 15 — Data S14. Total proteome statistics of PAK1‐inhibited MCF7 parental, long‐term estrogen deprived (LTED), and tamoxifen resistant (TAMR) vs. respective DMSO‐treated control cells. [file MOL2-9999-0-s014.xlsx]

## Sheet: parental PAK1i vs DMSO
	logFC	AveExpr	t	P.Value	adj.P.Val	B
NUDT4B	0.096169	17.5096	0.271786	0.789629	0.999486	-5.00218
SMIM26	0.0523059	16.5951	0.393299	0.699724	0.999486	-4.9776
GATD3B;GATD3	0.085121	22.5763	1.19901	0.249432	0.999486	-4.6109
TMEM275	0.450236	11.2083	1.13274	0.278175	0.999486	-4.65249
MSANTD7	0.035934	13.6368	0.164485	0.871743	0.999486	-5.01651
ARHGEF18	0.224812	15.8865	0.713416	0.487521	0.999486	-4.87149
RBM47	0.104103	18.6196	1.54554	0.143398	0.999486	-4.3651
TTC26	0.0304379	16.254	0.250191	0.805891	0.999486	-5.00566
UBA6	-0.0142199	21.119	-0.284617	0.779894	0.999486	-5.00003
ESYT2	-0.0630839	19.9625	-1.43885	0.171074	0.999486	-4.44513
MED19	0.076902	18.314	0.534014	0.601859	0.999486	-4.93795
BLTP3B	0.168319	15.8889	1.38894	0.185467	0.999486	-4.48132
SHTN1	-0.0824197	20.2631	-1.03404	0.317775	0.999486	-4.7118
TMEM223	-0.0890747	17.9954	-0.652226	0.52429	0.999486	-4.89654
TMEM120B	-0.175427	14.7422	-0.886366	0.390659	0.999486	-4.79136
ARHGAP10	0.0575285	21.0193	0.536628	0.599525	0.999486	-4.93743
MEX3A	-0.145562	16.4837	-0.615653	0.547506	0.999486	-4.91028
ILVBL	-0.110457	19.9449	-1.54991	0.142348	0.999486	-4.36174
C1orf226	-0.101793	15.0927	-0.488938	0.635696	0.999486	-4.95018
PLEKHG3	-0.0316693	17.5301	-0.394573	0.698805	0.999486	-4.9773
ELOVL7	-0.331499	16.8497	-1.21871	0.242138	0.999486	-4.5981
SH3PXD2B	-0.0963341	17.2109	-0.528807	0.604806	0.999486	-4.93993
NBAS	0.0818923	18.3604	1.21459	0.243607	0.999486	-4.60078
TARS3	0.128508	18.3942	1.25457	0.229152	0.999486	-4.5744
FAM234B	-0.384661	16.7989	-1.5684	0.137987	0.999486	-4.3475
TYW5	0.0788016	17.7369	0.601532	0.556619	0.999486	-4.91538
VWA8	0.000271982	20.2692	0.00675964	0.994697	0.999486	-5.02486
SBNO1	-0.0223339	19.5094	-0.312578	0.758977	0.999486	-4.99493
CRPPA	-0.056587	17.4003	-0.208585	0.83785	0.999486	-5.01144
GTPBP10	0.0334476	19.2032	0.381335	0.708392	0.999486	-4.98041
WDR91	-0.0211991	18.7634	-0.214142	0.833369	0.999486	-5.01078
KLRG2	-0.0664799	11.1255	-0.153572	0.880553	0.999486	-5.0175
RAB19	0.0697049	16.3561	0.297498	0.77128	0.999486	-4.99733
DENND11	0.227475	16.541	1.33943	0.200703	0.999486	-4.51637
PEDS1	0.0125381	18.6699	0.128659	0.899365	0.999486	-5.01978
CNOT1	0.0119833	21.5366	0.200434	0.843879	0.999486	-5.01253
MAP1LC3B2;MAP1LC3B	-0.0146489	17.752	-0.0192199	0.984928	0.999486	-5.02476
FAM83G	-0.00589546	19.1944	-0.0856466	0.932899	0.999486	-5.02261
PALM3	0.136363	16.058	0.628135	0.53952	0.999486	-4.90567
PGP	0.00497604	22.0788	0.065558	0.94861	0.999486	-5.02355
RIMOC1	0.126923	18.9115	0.600298	0.557515	0.999486	-4.91577
RCCD1	0.0132212	16.3541	0.124414	0.902667	0.999486	-5.02011
ZNF316	-0.117824	17.773	-1.12366	0.279112	0.999486	-4.65842
SDHAF1	-0.168912	13.8103	-1.00183	0.332577	0.999486	-4.73012
MROH6	-0.0351437	16.8823	-0.37338	0.720314	0.999486	-4.97939
TUBAL3	0.366385	20.1294	0.754768	0.462506	0.999486	-4.85405
SMCHD1	0.0513829	19.7712	0.790188	0.441937	0.999486	-4.83826
CASTOR2	0.395892	16.6119	1.99867	0.0644204	0.999486	-3.99232
UNC119B	-0.00926436	18.91	-0.0862468	0.93243	0.999486	-5.02258
METTL15	-0.093805	17.0696	-0.934307	0.365189	0.999486	-4.76697
LIPT2	-0.0457096	15.965	-0.168067	0.869389	0.999486	-5.01605
CCDC85C	0.0106316	17.5042	0.0816907	0.935991	0.999486	-5.02282
SAC3D1	-0.213131	18.5918	-1.94843	0.0706482	0.999486	-4.03576
USP27X	0.077876	12.3301	0.363106	0.722046	0.999486	-4.98437
ZSWIM8	0.0711604	17.5105	0.750504	0.464756	0.999486	-4.85605
POM121C	-0.0176467	17.5116	-0.0814217	0.936201	0.999486	-5.02283
CEBPZOS	0.106632	12.7868	0.389544	0.703302	0.999486	-4.97809
PHF20L1	-0.182217	17.4198	-0.767922	0.455563	0.999486	-4.84786
SNRPGP15;SNRPG	0.102136	22.8829	0.434899	0.670057	0.999486	-4.96711
NUDT19	0.129256	18.258	1.2544	0.229212	0.999486	-4.57451
MIF4GD	-0.00747526	17.1595	-0.053801	0.957816	0.999486	-5.02398
HACD1	0.434276	14.1086	1.32662	0.212125	0.999486	-4.52784
ESPN	0.0474151	17.9407	0.252298	0.804543	0.999486	-5.00525
MYO9A	0.142823	16.4263	1.09419	0.291419	0.999486	-4.67636
EPM2A	-0.186444	17.1377	-0.783259	0.445869	0.999486	-4.84142
GPR89A;GPR89B	-0.0737736	20.1934	-0.806605	0.432707	0.999486	-4.83066
HNRNPCL3;HNRNPCL1;HNRNPCL4	-0.105528	16.1147	-0.154526	0.880819	0.999486	-5.01719
IGLL5	0.952685	17.9892	3.1628	0.00668394	0.999486	-2.94623
WASH3P;WASH2P	0.143546	19.888	0.43834	0.667618	0.999486	-4.9662
TMEM238	-0.252682	17.9451	-1.96561	0.0684599	0.999486	-4.02095
RNF223	-0.175071	15.9842	-1.0375	0.320383	0.999486	-4.70866
NACA	0.0111853	24.3133	0.197017	0.846503	0.999486	-5.01294
C11orf98	0.178075	19.7091	0.387901	0.70374	0.999486	-4.97883
CNK3/IPCEF1;CNKSR3	0.310845	11.6124	0.916456	0.379527	0.999486	-4.7741
ASDURF	0.0666031	17.6548	0.462369	0.650564	0.999486	-4.95973
DNASE2	-0.142299	20.0381	-0.638395	0.533198	0.999486	-4.90171
UBXN8	0.28854	14.1168	1.19637	0.255135	0.999486	-4.61267
KIF2A	-0.0201652	20.5081	-0.437731	0.667923	0.999486	-4.96642
DDX39A	-0.00919345	22.3203	-0.0730206	0.942771	0.999486	-5.02323
PDLIM1	0.0552047	19.3496	0.5212	0.609964	0.999486	-4.94232
ACOT7	-0.0394356	22.5898	-0.344218	0.735541	0.999486	-4.9886
MYO1C	-0.0195161	22.2107	-0.399104	0.695535	0.999486	-4.97621
SNAP23	0.0601935	17.438	0.281381	0.782327	0.999486	-5.00059
HAX1	-0.00707196	20.1555	-0.0902472	0.929305	0.999486	-5.02236
AIP	-0.0391756	20.0187	-0.531936	0.60269	0.999486	-4.93893
GTPBP1	0.063	23.0698	1.24647	0.232025	0.999486	-4.57979
KCNK1	0.47162	18.8965	3.22419	0.00940465	0.999486	-3.12649
STXBP3	-0.0553397	20.2083	-0.567169	0.579129	0.999486	-4.92735
AP4M1	0.0470346	18.7403	0.554686	0.587422	0.999486	-4.93153
ARVCF	0.269755	16.56	2.00632	0.0635172	0.999486	-3.98567
SMAP	0.224123	18.6347	0.793696	0.440205	0.999486	-4.83652
RAB27B	0.0924256	19.6207	0.579737	0.570895	0.999486	-4.92302
AP3B1	0.0202761	22.5038	0.3744	0.713434	0.999486	-4.98201
SULT2B1	-0.00625414	22.5783	-0.118805	0.907033	0.999486	-5.02053
RHOD	-0.109182	18.6874	-0.593593	0.561833	0.999486	-4.91818
LGALS8	-0.083473	17.9636	-0.480338	0.638033	0.999486	-4.95462
NDUFS8	0.175824	20.6133	0.499727	0.624786	0.999486	-4.94883
TNFRSF10A	0.0617332	17.0785	0.500582	0.624051	0.999486	-4.94865
NFKBIE	0.0133232	16.2641	0.0283287	0.977816	0.999486	-5.02462
PSMD11	-0.0236802	23.2366	-0.317369	0.755411	0.999486	-4.99401
PSMD12	0.0379876	22.5568	0.470006	0.645224	0.999486	-4.95758
PSMD9	0.0169349	20.898	0.178835	0.8605	0.999486	-5.01504
ATOX1	0.235899	18.3576	1.09656	0.290552	0.999486	-4.6749
MEN1	-0.0306215	18.5987	-0.232489	0.819353	0.999486	-5.00827
CBX4	-0.0847413	18.4797	-0.77609	0.449961	0.999486	-4.84467
GET1	-0.0125062	19.6	-0.0527962	0.958617	0.999486	-5.02401
PGRMC1	0.196813	21.082	0.480216	0.638258	0.999486	-4.95458
SUPT5H	-0.0463202	19.7883	-1.05573	0.308077	0.999486	-4.6992
TAF4	-0.0584555	17.7347	-0.528873	0.604761	0.999486	-4.93991
DFFA	0.0549348	19.7089	0.405329	0.691053	0.999486	-4.97469
RFXAP	-0.0798549	15.168	-0.337393	0.740574	0.999486	-4.99002
HIP1	-0.0664102	15.8822	-0.277655	0.785728	0.999486	-5.001
CLIC1	-0.105473	24.7657	-0.819409	0.425595	0.999486	-4.82464
EIF3F	0.0136148	22.504	0.0985024	0.922866	0.999486	-5.02188
WWP2	0.00373883	18.0393	0.033898	0.973413	0.999486	-5.02452
CDC7	0.0872001	14.6067	0.47537	0.641486	0.999486	-4.95605
PDHX	-0.0652347	19.3809	-1.02585	0.321493	0.999486	-4.71651
QSOX1	0.0177996	18.9861	0.216454	0.831599	0.999486	-5.01048
DCTN6	0.022877	19.1773	0.254296	0.802778	0.999486	-5.00502
SLC33A1	-0.21571	19.2556	-2.04017	0.0596582	0.999486	-3.95613
WASL	0.0421971	19.3367	0.672339	0.511763	0.999486	-4.88867
IPO5	0.025214	22.0185	0.263334	0.795936	0.999486	-5.00359
POLRMT	0.0248321	18.7949	0.497091	0.626452	0.999486	-4.94969
EEF2K	-0.114267	17.5001	-1.22232	0.240761	0.999486	-4.59573
SAP18	0.0149671	21.1369	0.165683	0.870656	0.999486	-5.01643
EML1	-0.176582	16.0139	-1.08249	0.297654	0.999486	-4.68312
IGF2BP3	-0.278731	15.3255	-1.02114	0.329616	0.999486	-4.71742
DNM1L	0.030028	21.5741	0.653006	0.523801	0.999486	-4.89624
RTCA	0.0388601	18.9543	0.343655	0.735955	0.999486	-4.98872
PIK3C2A	0.0011394	19.3239	0.0154973	0.987843	0.999486	-5.0248
IFRD1	0.14387	16.5429	1.11028	0.284653	0.999486	-4.66661
PIK3R2	-0.119847	16.6375	-1.26471	0.225594	0.999486	-4.5676
GOLIM4	0.064665	15.933	0.34622	0.734066	0.999486	-4.98818
MANBA	0.250538	18.0606	2.89899	0.0111692	0.999486	-3.17556
TRAF5	-0.0819927	15.5217	-0.248848	0.807442	0.999486	-5.00568
AGRN	-0.0144133	17.6802	-0.178495	0.860763	0.999486	-5.01508
PLOD2	0.0258871	18.6004	0.321346	0.752456	0.999486	-4.99324
EXOC5	-0.0140766	19.0439	-0.287873	0.777449	0.999486	-4.99946
HMGN4	-0.084445	17.213	-0.393203	0.699794	0.999486	-4.97762
NDUFA4	-0.0533407	21.8357	-0.349958	0.731348	0.999486	-4.98737
PSMD14	-0.035445	22.7061	-0.275452	0.78679	0.999486	-5.0016
ZNF593	-0.0249449	18.5055	-0.211687	0.835248	0.999486	-5.0111
BIN1	-0.0781065	18.2466	-0.678945	0.50844	0.999486	-4.88562
KPNA3	-0.0249955	21.237	-0.453027	0.657122	0.999486	-4.96231
STK25	0.0416047	17.8586	0.414563	0.684428	0.999486	-4.9724
LAD1	-0.0851746	20.7387	-0.717471	0.484292	0.999486	-4.87023
FAAH	-0.00905688	19.1431	-0.0932162	0.926986	0.999486	-5.0222
KRIT1	-0.0457595	15.9283	-0.362968	0.721778	0.999486	-4.98457
PES1	-0.0464442	21.6334	-0.838951	0.414886	0.999486	-4.81529
SDCBP	-0.0163811	18.5454	-0.140943	0.889822	0.999486	-5.01876
MPHOSPH10	0.0232164	18.9565	0.250049	0.805998	0.999486	-5.00568
NOP56	0.0578676	19.826	0.97588	0.344858	0.999486	-4.74453
DDX3X	0.0178471	23.8847	0.347214	0.733335	0.999486	-4.98797
RNASET2	0.172495	17.2004	1.29851	0.214048	0.999486	-4.54469
PODXL	-0.291863	18.6147	-0.54638	0.593748	0.999486	-4.93384
PIR	0.0688191	20.1903	0.864917	0.400932	0.999486	-4.80257
KPNA4	-0.136489	20.9293	-0.933021	0.365924	0.999486	-4.76761
E2F3	0.263895	13.6944	1.46013	0.165225	0.999486	-4.42946
PPP6C	-0.00793087	20.8325	-0.092157	0.927813	0.999486	-5.02226
CES2	0.51623	13.6842	2.36388	0.0322557	0.999486	-3.66653
PIK3C2B	-0.0501893	18.317	-0.393289	0.699732	0.999486	-4.9776
MAN2B1	0.0533446	18.7195	0.80365	0.434359	0.999486	-4.83204
FBP2	-0.17362	22.5021	-0.477149	0.640388	0.999486	-4.95547
UBE2C	-0.0397941	19.448	-0.391098	0.701316	0.999486	-4.97813
PDXK	0.0575818	21.6521	0.620242	0.544563	0.999486	-4.90859
SCD	0.00211523	21.9325	0.0155248	0.987822	0.999486	-5.0248
ARID1A	0.0325473	17.9041	0.293732	0.773055	0.999486	-4.99842
CDK2AP1;CDK2AP2	0.0238837	15.6104	0.122943	0.903812	0.999486	-5.02022
SDHD	-0.242909	18.8638	-0.523007	0.609472	0.999486	-4.94135
C2CD2L	0.0361164	17.2255	0.342397	0.736882	0.999486	-4.98898
NEMP1	0.0755203	15.4711	0.365277	0.720089	0.999486	-4.98406
CUX2	-0.0941958	16.7231	-0.435853	0.669708	0.999486	-4.96669
TXNDC9	-0.0164784	19.971	-0.202221	0.842507	0.999486	-5.01231
TRAFD1	-0.0335523	16.9429	-0.307234	0.76296	0.999486	-4.99594
COX7A2L	-0.100006	19.655	-1.33619	0.201737	0.999486	-4.51864
HSPB6	-0.18105	16.6292	-0.50207	0.623639	0.999486	-4.94787
NDUFAB1	-0.0803929	18.2746	-0.183683	0.856813	0.999486	-5.01449
UBFD1	-0.0369075	21.0716	-0.120292	0.905908	0.999486	-5.02041
CYB561D2	-0.068619	15.7733	-0.428735	0.674756	0.999486	-4.96856
CIT	0.00919192	17.4269	0.117991	0.907666	0.999486	-5.02059
COPE	-0.0444268	21.6593	-0.40742	0.689551	0.999486	-4.97417
RFXANK	0.433771	13.9957	0.834712	0.418241	0.999486	-4.81682
AP3D1	-0.0250365	21.1885	-0.289579	0.776169	0.999486	-4.99916
CCS	0.241328	19.3298	0.759694	0.459645	0.999486	-4.85187
ABLIM1	0.0673054	14.7939	0.250177	0.806149	0.999486	-5.00558
DVL2	0.0241085	17.345	0.159368	0.87554	0.999486	-5.01706
CHD1	-0.0803092	17.8302	-0.633116	0.536351	0.999486	-4.90381
CHD2	-0.111008	18.7828	-1.58698	0.133718	0.999486	-4.33309
GOSR2	0.0110233	18.8881	0.0720356	0.943541	0.999486	-5.02327
TOR1A	0.0340463	19.809	0.352298	0.729598	0.999486	-4.98689
TOR1B	0.0610397	18.2241	0.677119	0.508811	0.999486	-4.88677
STX16	0.0563586	20.2889	0.698849	0.495518	0.999486	-4.87797
ADAM10	-0.0123996	20.0889	-0.105445	0.917443	0.999486	-5.02145
ABCD4	0.0351523	15.0446	0.171172	0.867001	0.999486	-5.01572
EI24	-0.0892056	18.7305	-0.722744	0.481141	0.999486	-4.86801
TP53I11	-0.134839	18.141	-1.05971	0.306323	0.999486	-4.69687
KMT2D	-0.11013	16.6328	-0.828029	0.42085	0.999486	-4.82054
ITGB1BP1	0.0987618	14.6006	0.534072	0.603249	0.999486	-4.93715
APAF1	0.111922	16.9149	0.728735	0.477575	0.999486	-4.86546
RIOK3	-0.266073	17.2248	-1.81551	0.089827	0.999486	-4.14847
IMPA2	-0.0338525	18.1783	-0.272415	0.789079	0.999486	-5.00211
MAP2K7	0.038071	18.4926	0.581311	0.569808	0.999486	-4.92251
ACOT8	-0.0219637	20.0213	-0.374882	0.713083	0.999486	-4.9819
CDIPT	-0.234064	20.1145	-1.35378	0.196374	0.999486	-4.50639
PDCD5	0.00132148	19.2469	0.00642653	0.99496	0.999486	-5.02486
PRMT5	-0.0323523	23.1509	-0.253182	0.803622	0.999486	-5.0052
SLC9A3R1	0.0106234	23.3461	0.094786	0.92576	0.999486	-5.02211
CHEK1	-0.0981064	17.9651	-1.26396	0.225854	0.999486	-4.56811
TNFRSF10B	0.324053	14.9402	1.22585	0.239465	0.999486	-4.59341
FPGT	-0.0674279	16.7402	-0.483583	0.635782	0.999486	-4.95368
TPP1	-0.0275616	19.0649	-0.254431	0.802675	0.999486	-5.005
TCERG1	-0.0410623	21.2804	-0.536662	0.599502	0.999486	-4.93742
NDC80	0.0690387	16.8954	0.590754	0.563628	0.999486	-4.91921
KIF3C	0.550248	11.4996	2.35199	0.0341313	0.999486	-3.69117
NRP1	0.0644189	18.4268	0.788977	0.442622	0.999486	-4.83881
TNPO2	0.0360153	19.7993	0.346015	0.734217	0.999486	-4.98822
POLR3A	0.0340091	19.1676	0.615314	0.547724	0.999486	-4.9104
TSPAN4	0.090054	16.1664	0.312712	0.759555	0.999486	-4.99463
PSMA7	-0.0126954	23.5938	-0.0988963	0.922552	0.999486	-5.02186
SCAMP3	-0.0696164	21.4779	-0.822429	0.423929	0.999486	-4.82321
PHYH	-0.262976	16.2193	-0.795171	0.443861	0.999486	-4.83353
OPLAH	0.0200247	18.4032	0.232535	0.819318	0.999486	-5.00827
BCKDK	0.0343883	17.3325	0.351212	0.730396	0.999486	-4.98712
IFIT3	-0.0320238	17.0472	-0.250803	0.809428	0.999486	-5.00419
MGST3	0.0475141	20.7758	0.231617	0.820081	0.999486	-5.00838
GEMIN2	0.178214	18.1809	1.02576	0.321535	0.999486	-4.71656
IRF6	0.0588473	16.8216	0.325397	0.749451	0.999486	-4.99244
TAX1BP3	0.115559	20.7857	0.732335	0.475512	0.999486	-4.86388
GIPC1	0.00454295	21.0286	0.0679932	0.946704	0.999486	-5.02345
LIN7A	-0.166516	16.1888	-1.24651	0.232008	0.999486	-4.57976
IKBKB	0.0597971	17.728	0.757827	0.460491	0.999486	-4.85283
RGS12	-0.201771	15.5552	-0.562562	0.583517	0.999486	-4.92816
TIMM23	0.0442394	17.4127	0.27905	0.78408	0.999486	-5.00099
HAT1	-0.0252607	21.2607	-0.296619	0.770893	0.999486	-4.9979
UBE2L6	0.135992	17.2358	0.758927	0.459853	0.999486	-4.85234
CASK	0.0315397	18.9599	0.607821	0.55255	0.999486	-4.91312
PLD2	0.0572251	16.5593	0.412318	0.686036	0.999486	-4.97296
UQCRQ	0.0774057	21.672	0.871751	0.397312	0.999486	-4.79917
MYL12B;MYL12A	-0.04158	22.6288	-0.173585	0.864598	0.999486	-5.0156
HGS	-0.0437654	19.8567	-0.421068	0.679777	0.999486	-4.97075
AURKA	-0.0369655	19.6569	-0.62112	0.544	0.999486	-4.90827
RAB29	-0.122704	18.2588	-0.967321	0.348977	0.999486	-4.74922
VPS26C	0.0800017	17.0807	0.616031	0.547263	0.999486	-4.91014
PPP1R12A	-0.0367105	20.7583	-0.555167	0.587101	0.999486	-4.93137
SLC27A2	0.0145369	19.5423	0.141122	0.889683	0.999486	-5.01874
GAK	0.019375	19.4259	0.315187	0.757035	0.999486	-4.99443
HNRNPDL	0.0481395	21.177	0.394865	0.698593	0.999486	-4.97723
XPO1	-0.0701495	21.839	-1.13639	0.273918	0.999486	-4.65055
BTAF1	-0.0348766	19.2565	-0.50977	0.617755	0.999486	-4.94586
ARHGEF10	0.0629683	17.3851	0.695035	0.497837	0.999486	-4.87953
ZNF609	-0.15933	17.1342	-1.09768	0.289939	0.999486	-4.67425
SPTBN2	-0.0677702	18.5322	-0.723497	0.480691	0.999486	-4.86769
SEC16A	-0.0318621	20.527	-0.514212	0.614721	0.999486	-4.94449
PLXNB2	-0.00885524	18.6376	-0.152986	0.880482	0.999486	-5.01767
AREL1	-0.214461	15.2188	-1.62841	0.124603	0.999486	-4.3006
KHNYN	-0.179192	17.0507	-1.02347	0.322577	0.999486	-4.71786
TECPR2	-0.15916	17.8176	-1.1237	0.279096	0.999486	-4.65839
U2SURP	-0.0324205	23.62	-0.700092	0.494765	0.999486	-4.87746
SETD1A	0.010853	17.791	0.140227	0.890377	0.999486	-5.01882
N4BP3	-0.0224704	17.5708	-0.164419	0.871633	0.999486	-5.01656
SYNJ2	0.299744	16.9848	2.18233	0.0456872	0.999486	-3.83035
KIF3B	0.0794656	17.2385	0.812598	0.429369	0.999486	-4.82785
PFAS	-0.00973423	21.0878	-0.169054	0.868051	0.999486	-5.01608
DCLK1	0.0872543	18.1993	0.514262	0.614687	0.999486	-4.94448
ANKRD28	-0.0637504	18.8967	-0.914325	0.375251	0.999486	-4.77746
ARHGEF11	0.110573	16.6106	0.5185	0.612352	0.999486	-4.94286
PRORP	0.0741779	20.3763	1.3083	0.21079	0.999486	-4.53796
CHUK	-0.0113443	18.5174	-0.208809	0.837453	0.999486	-5.01148
LSM1	0.333945	19.5047	1.41759	0.177499	0.999486	-4.46092
NPC1	-0.00508907	19.502	-0.088237	0.930875	0.999486	-5.02247
AGPAT2	0.018093	19.0039	0.107257	0.916039	0.999486	-5.02133
DEGS1	-0.15704	18.2386	-1.06485	0.305286	0.999486	-4.69356
SCAMP1	-0.141419	19.7934	-1.44398	0.169648	0.999486	-4.44137
SCAMP2	-0.0233397	19.7399	-0.333369	0.743547	0.999486	-4.99084
ARPC1B	-0.0743268	21.8886	-0.783523	0.445719	0.999486	-4.8413
ARPC2	-0.0101925	22.8195	-0.193669	0.849077	0.999486	-5.01334
ARPC3	0.0383361	23.0138	0.444885	0.662862	0.999486	-4.96451
MDM4	-0.000449789	13.1652	-0.00218977	0.99829	0.999486	-5.02487
BET1	0.320848	16.9572	1.34486	0.202105	0.999486	-4.51385
ZBTB7B	-0.0728849	17.4079	-0.540225	0.597105	0.999486	-4.93627
POLR1C	0.0790986	21.3079	0.605686	0.553931	0.999486	-4.91389
PLSCR1	-0.0679548	16.6208	-0.140746	0.891365	0.999486	-5.01849
TRIM24	-0.0679545	18.9771	-1.06	0.306193	0.999486	-4.6967
PGRMC2	0.0790823	20.6729	0.664803	0.516436	0.999486	-4.89165
RGL2	0.119809	17.5703	1.45461	0.166724	0.999486	-4.43353
PFDN6	-0.146142	20.0411	-0.779808	0.447981	0.999486	-4.84291
WDR46	0.0216877	18.4501	0.220508	0.828498	0.999486	-5.00994
NKRF	-0.0417267	20.4091	-0.803102	0.434666	0.999486	-4.83229
GNPAT	-0.197975	16.1779	-0.899193	0.382994	0.999486	-4.78528
LAMA5	0.035834	17.3491	0.476733	0.640537	0.999486	-4.95566
ZNF185	0.00574054	16.5593	0.0537979	0.957818	0.999486	-5.02398
CASC3	0.0447895	17.3353	0.363244	0.721576	0.999486	-4.98451
MRPS12	-0.097402	19.0577	-0.721179	0.482074	0.999486	-4.86867
NDUFA1	0.101767	17.0009	0.350651	0.731199	0.999486	-4.98707
ACOX3	0.039304	19.2947	0.629634	0.538565	0.999486	-4.90511
RER1	-0.110954	20.9529	-1.79027	0.0939523	0.999486	-4.16947
SURF4	-0.0262751	22.3858	-0.22061	0.82842	0.999486	-5.00992
MAPK13	0.000239929	19.8264	0.00385669	0.996974	0.999486	-5.02487
ATXN7	-0.021007	15.7812	-0.160716	0.874497	0.999486	-5.01693
SPTLC1	-0.0434456	21.1096	-0.895158	0.385077	0.999486	-4.78734
SPTLC2	-0.100557	20.5504	-0.935534	0.364578	0.999486	-4.76632
FANCG	-0.050728	15.6813	-0.374417	0.713422	0.999486	-4.982
OGT	0.033096	20.4919	0.462232	0.650659	0.999486	-4.95976
PPM1D	-0.101265	19.6427	-1.71511	0.107249	0.999486	-4.23115
PMM2	-0.017434	21.7445	-0.181547	0.85841	0.999486	-5.01474
RAD51B	0.0146063	15.7762	0.0772473	0.93954	0.999486	-5.02303
TM9SF1	-0.17136	20.9184	-1.35459	0.195934	0.999486	-4.50573
INPP4B	0.0311005	20.6952	0.645118	0.528758	0.999486	-4.89927
HMGB3	-0.0726502	23.1571	-0.450824	0.658733	0.999486	-4.96288
PPM1G	-0.0445587	21.8189	-0.495661	0.627436	0.999486	-4.95012
INPPL1	-0.057223	19.2899	-1.10255	0.287885	0.999486	-4.6713
FANCA	0.100111	16.6698	1.05516	0.308329	0.999486	-4.69954
SOX12	0.0739415	13.6505	0.242089	0.812561	0.999486	-5.00671
EIF3D	-0.0619496	22.8934	-0.406506	0.690244	0.999486	-4.97438
EIF3H	0.0168347	22.2835	0.238559	0.81473	0.999486	-5.0074
HDAC3	-0.0447668	18.1874	-0.361325	0.722979	0.999486	-4.98493
NVL	-0.00993611	18.1761	-0.156323	0.877898	0.999486	-5.01736
BCAT2	-0.0335221	20.5766	-0.371841	0.715299	0.999486	-4.98259
NCAM2	0.0662596	18.9583	0.923143	0.370787	0.999486	-4.77285
IPO8	0.0668962	18.8499	0.929214	0.367736	0.999486	-4.76966
STX7	-0.0528405	19.6819	-0.402897	0.692803	0.999486	-4.97528
SLC16A6	0.0414359	15.664	0.203265	0.841905	0.999486	-5.01212
TNRC18	0.0103485	17.1967	0.127463	0.900296	0.999486	-5.01987
SLC16A3	-0.0829562	17.1107	-0.702174	0.493503	0.999486	-4.8766
SLC31A1	-0.273972	17.1114	-1.06875	0.30241	0.999486	-4.69153
ABCC3	0.146997	16.8159	0.955176	0.35598	0.999486	-4.75539
ABCC4	0.0956355	17.5366	1.10587	0.286493	0.999486	-4.66929
ABCC5	-0.00315082	17.9485	-0.0482703	0.962148	0.999486	-5.02415
POLR1G	-0.18489	20.6021	-0.898165	0.38381	0.999486	-4.78568
P4HA2	-0.0148555	18.6447	-0.109798	0.91405	0.999486	-5.02116
YKT6	0.00318224	21.3853	0.040469	0.968262	0.999486	-5.02437
NUP42	0.0892267	16.7891	0.728185	0.477902	0.999486	-4.86569
ARPC5	-0.0516101	21.2161	-0.331207	0.745176	0.999486	-4.99126
POLR2D	0.39684	15.6736	1.20969	0.245428	0.999486	-4.60397
CLOCK	-0.349264	19.6323	-0.599062	0.564827	0.999486	-4.91256
MAFG	0.704689	15.73	2.58323	0.0209908	0.999486	-3.46577
PDPK1	0.018803	17.9326	0.12726	0.900453	0.999486	-5.01989
TAPBP	-0.239938	18.7268	-1.04745	0.313241	0.999486	-4.70365
RNF113A	0.211022	18.2608	0.894062	0.385775	0.999486	-4.78785
KDM6A	0.111476	15.443	0.5232	0.608606	0.999486	-4.9417
CLDN3	-0.140028	20.1269	-1.23341	0.236716	0.999486	-4.58844
DHX15	-0.0223387	23.4651	-0.365446	0.719965	0.999486	-4.98402
RNMT	-0.0454802	20.333	-0.447984	0.660674	0.999486	-4.96368
ZZEF1	-0.0264132	18.9648	-0.489857	0.63144	0.999486	-4.95184
ASAP2	0.0390681	18.5101	0.441508	0.665248	0.999486	-4.96542
TTI1	0.033564	19.4488	0.483273	0.635997	0.999486	-4.95377
RRP8	-0.0389675	19.5616	-0.550993	0.589887	0.999486	-4.93275
PJA2	0.277665	10.2826	0.834416	0.426238	0.999486	-4.81315
SIPA1L1	0.091074	17.5713	1.33741	0.201348	0.999486	-4.51779
CYB5B	0.397921	19.3524	1.11429	0.283335	0.999486	-4.66411
PRPF4	-0.0222944	21.1772	-0.354692	0.727841	0.999486	-4.98637
PHGDH	-0.0104883	24.5812	-0.161546	0.873855	0.999486	-5.01685
NDUFS4	-0.0378187	19.4031	-0.263415	0.795875	0.999486	-5.00358
PHF1	-0.375275	16.118	-1.57623	0.136173	0.999486	-4.34144
DYNC1LI2	0.0265762	21.193	0.522048	0.609388	0.999486	-4.94206
PSMD3	-0.0223916	22.2467	-0.491167	0.630536	0.999486	-4.95145
RBFOX2	-0.142019	14.6607	-0.419607	0.686161	0.999486	-4.96847
PAPSS1	0.00379558	21.2679	0.0643419	0.949562	0.999486	-5.0236
SIAH2	-0.0880634	16.8613	-0.127674	0.90062	0.999486	-5.01977
ZW10	0.0232907	20.5786	0.337757	0.740305	0.999486	-4.98994
SPINT1	-0.13788	20.0677	-0.834877	0.417207	0.999486	-4.81721
SART1	-0.0371024	20.0079	-0.482471	0.636553	0.999486	-4.954
SPINT2	-0.0245657	20.9499	-0.175397	0.863165	0.999486	-5.01541
GPAA1	-0.0288814	19.6063	-0.35676	0.726324	0.999486	-4.98593
AP5Z1	0.0631101	17.9454	0.753481	0.463019	0.999486	-4.85474
HSPA12A	-0.0282289	16.1976	-0.089988	0.929509	0.999486	-5.02238
CCP110	0.12958	15.4051	1.05726	0.307401	0.999486	-4.69831
CTIF	-0.0232828	16.9052	-0.137414	0.892561	0.999486	-5.01906
PPIP5K2	0.0575812	19.081	1.0216	0.323434	0.999486	-4.71893
MAP3K7	-0.0558022	17.8021	-0.637272	0.533715	0.999486	-4.90224
EEF1E1	-0.169809	22.3214	-1.53381	0.146241	0.999486	-4.37406
RIPK2	0.0989902	17.7002	0.495189	0.627762	0.999486	-4.95026
HNRNPR	0.192282	21.1292	1.60034	0.130717	0.999486	-4.32266
PRPF3	-0.0202259	21.318	-0.424713	0.677176	0.999486	-4.96982
TXNL1	-0.0115985	22.7099	-0.152295	0.881018	0.999486	-5.01774
TPD52L2	0.0664587	22.9777	0.819584	0.425499	0.999486	-4.82456
EMC8	-0.0831883	20.2489	-1.24135	0.233855	0.999486	-4.58319
ERI3	-0.0704768	19.758	-0.705731	0.491352	0.999486	-4.87513
THAP12	0.0416535	17.3302	0.262434	0.796617	0.999486	-5.00374
SYNJ1	0.0261727	17.5062	0.241711	0.812332	0.999486	-5.00693
FIBP	0.13982	17.7011	1.48856	0.15767	0.999486	-4.40828
EIF4G3	0.0407994	18.6378	0.570673	0.576813	0.999486	-4.92616
PPIH	0.0210167	21.9296	0.289142	0.776497	0.999486	-4.99924
HTRA2	-0.0191088	20.2659	-0.30691	0.763202	0.999486	-4.996
OIP5	-0.0976518	17.0019	-0.710015	0.488768	0.999486	-4.87335
AKR7A2	-0.0914974	19.5281	-0.53915	0.597878	0.999486	-4.93659
EPB41L2	0.0524512	18.339	0.524641	0.607628	0.999486	-4.94124
TGOLN2	-0.0257116	18.354	-0.165954	0.870446	0.999486	-5.0164
RAD51C	-0.0177625	19.7184	-0.342977	0.736455	0.999486	-4.98886
LAMTOR5	0.279962	16.1269	0.646525	0.530582	0.999486	-4.8972
B4GAT1	0.0212246	19.7013	0.367877	0.71819	0.999486	-4.98348
ATP8B1	0.0912393	16.9509	0.67256	0.511626	0.999486	-4.88859
BCL2L11	0.0165956	16.537	0.149211	0.885196	0.999486	-5.01764
FOXO3	-0.0927466	15.9319	-0.554668	0.587434	0.999486	-4.93154
XRCC3	0.120684	18.3343	0.805695	0.433216	0.999486	-4.83108
RNF13	0.100831	18.514	0.802244	0.436058	0.999486	-4.83222
CA12	0.0366449	18.0449	0.271977	0.789409	0.999486	-5.00218
AKAP10	0.0572148	17.4248	0.796193	0.438547	0.999486	-4.83549
SYT7	-0.0802174	17.3514	-0.452419	0.65755	0.999486	-4.96247
DENR	-0.0975401	21.807	-0.540769	0.59685	0.999486	-4.93603
XPOT	-0.0499842	21.8996	-0.601748	0.556478	0.999486	-4.91531
DNPH1	0.0470738	21.1751	0.431748	0.672169	0.999486	-4.96799
TIMM44	-0.0068888	21.5237	-0.088229	0.930881	0.999486	-5.02247
TRAPPC3	0.0717898	20.3479	0.426599	0.675888	0.999486	-4.9693
CHMP2A	-0.0348616	20.0255	-0.33753	0.740473	0.999486	-4.98999
NCK2	0.0380346	17.9385	0.257248	0.800541	0.999486	-5.00456
TSPAN6	-0.125951	17.4187	-0.454618	0.656056	0.999486	-4.96184
PLRG1	-0.046456	18.7383	-0.771659	0.452502	0.999486	-4.84667
PRC1	0.0049568	18.9605	0.071408	0.944032	0.999486	-5.0233
RGS10	0.105845	16.6759	0.746924	0.466849	0.999486	-4.85761
ZNF207	0.00142079	19.6376	0.0132141	0.989634	0.999486	-5.02482
NDUFB5	-0.00752446	20.0621	-0.048103	0.962283	0.999486	-5.02416
NDUFB3	0.131218	21.109	0.747605	0.466575	0.999486	-4.85725
NDUFA2	-0.0381217	20.5242	-0.402468	0.693112	0.999486	-4.97539
GET3	0.0144985	22.6654	0.131452	0.897194	0.999486	-5.01955
BUB1	-0.220377	15.6608	-1.31201	0.20957	0.999486	-4.53541
BUB3	-0.0736475	22.7733	-1.04109	0.314596	0.999486	-4.70773
PLPP2	-0.666758	16.2424	-3.00961	0.00893291	0.999486	-3.07448
ACTN4	-0.00424183	23.0974	-0.0356253	0.972059	0.999486	-5.02448
GSTZ1	-0.0377307	20.1838	-0.441876	0.664988	0.999486	-4.96532
BUD23	0.00941675	18.3872	0.12656	0.900998	0.999486	-5.01994
HTATSF1	-0.0601447	20.7542	-0.833265	0.417984	0.999486	-4.81803
KDELR3	-0.0417615	16.2442	-0.142091	0.889069	0.999486	-5.01863
TRAF3IP2	-0.308295	14.829	-1.56077	0.141291	0.999486	-4.35535
PRKAB2	0.156972	16.8376	1.12845	0.277148	0.999486	-4.65546
AP1G1	-0.0518143	22.3358	-0.747708	0.46639	0.999486	-4.85727
STX6	0.0563673	18.464	0.444948	0.662817	0.999486	-4.9645
SYNGR2	-0.105558	22.6578	-1.09322	0.29183	0.999486	-4.67694
SYNGR3	-0.0969602	14.7456	-0.694164	0.498367	0.999486	-4.87989
SGTA	0.0891477	19.4502	0.285806	0.77908	0.999486	-4.99979
ENSA	-0.22477	22.8187	-0.814551	0.428542	0.999486	-4.8268
SLC25A20	-0.0377251	19.8417	-0.64594	0.52824	0.999486	-4.89895
NARS1	-0.00646387	23.6811	-0.122275	0.904332	0.999486	-5.02027
MYO1B	-0.0400478	21.2226	-0.622985	0.542807	0.999486	-4.90758
SSNA1	0.350322	15.493	1.11309	0.284749	0.999486	-4.6647
SLC25A17	-0.0347903	17.6427	-0.214843	0.832831	0.999486	-5.01069
NUDT21	-0.00443622	22.6299	-0.0672934	0.947252	0.999486	-5.02348
LANCL1	-0.151897	21.2024	-1.00831	0.329662	0.999486	-4.72644
STRN	0.0307622	19.1301	0.456446	0.654718	0.999486	-4.96137
RRP9	-0.112183	19.8106	-1.40551	0.180582	0.999486	-4.4694
SCO2	-0.131807	18.9077	-1.35529	0.195715	0.999486	-4.50523
CFAP410	0.00414625	15.0333	0.0146614	0.988513	0.999486	-5.0248
AKAP8	-0.0158096	17.5204	-0.157211	0.87721	0.999486	-5.01727
GTPBP6	-0.0174538	18.7345	-0.346258	0.734039	0.999486	-4.98817
SLC37A4	-0.201229	19.0255	-1.00402	0.331704	0.999486	-4.72884
IDH3B	0.0352082	20.9253	0.540181	0.597134	0.999486	-4.93628
NRDC	-0.0231482	21.955	-0.48351	0.635832	0.999486	-4.9537
CALU	0.0518377	21.7307	0.578717	0.571512	0.999486	-4.9234
AHCYL1	0.141003	20.5239	0.920342	0.372292	0.999486	-4.77428
KIF1C	-0.00781265	19.8113	-0.11915	0.906764	0.999486	-5.0205
PRICKLE3	-0.0591034	15.7801	-0.405533	0.690907	0.999486	-4.97464
ORC5	-0.031657	19.0624	-0.416368	0.683136	0.999486	-4.97194
NDUFS5	0.0108819	21.5458	0.103654	0.91884	0.999486	-5.02156
PDE6D	-0.0145384	18.9414	-0.0558141	0.956254	0.999486	-5.02391
ORC4	-0.0324546	19.0796	-0.379046	0.710054	0.999486	-4.98094
PEX1	0.0758175	17.0086	0.772787	0.451854	0.999486	-4.84616
RAD21	-0.0470655	19.2123	-0.719838	0.482875	0.999486	-4.86923
AKR1B10	0.0341654	15.9831	0.200494	0.846255	0.999486	-5.01183
TIMM8A	0.189314	16.7914	1.32548	0.206613	0.999486	-4.5266
KALRN	0.116578	13.611	0.462081	0.650765	0.999486	-4.95981
DHX16	0.00354193	20.6499	0.0837044	0.934417	0.999486	-5.02271
ZNRD2	0.233879	17.9595	0.82731	0.421476	0.999486	-4.82077
PPP1R12B	-0.19761	15.1408	-0.914915	0.374951	0.999486	-4.77715
SH3BP5	0.0447672	14.6379	0.250046	0.806001	0.999486	-5.00568
MED14	0.0942445	17.9405	1.07853	0.298119	0.999486	-4.68574
PRPSAP2	0.0173146	20.4602	0.338795	0.739539	0.999486	-4.98973
SMARCA5	-0.0355004	21.0966	-0.465624	0.648286	0.999486	-4.95882
ADCY3	0.261367	14.9361	1.1773	0.259053	0.999486	-4.62479
KIAA0513	-0.146463	17.0225	-1.15352	0.267044	0.999486	-4.63986
SPAG9	-0.0130291	20.3929	-0.235641	0.816952	0.999486	-5.00782
ZNF292	-0.0207984	13.8935	-0.0913827	0.928506	0.999486	-5.02229
KIF5C	0.0875711	16.8775	0.538333	0.598378	0.999486	-4.93688
URB1	-0.0101225	19.1255	-0.176327	0.862435	0.999486	-5.01531
MGRN1	0.0250643	16.4774	0.11614	0.909108	0.999486	-5.02072
SIPA1L3	-0.138793	15.8166	-1.06055	0.30595	0.999486	-4.69638
ZFC3H1	-0.0156909	16.1615	-0.156251	0.877954	0.999486	-5.01736
LCMT2	0.0146517	18.037	0.211076	0.835716	0.999486	-5.01118
AQR	0.0478817	19.6083	1.19937	0.249294	0.999486	-4.61066
OPA1	-0.0451838	19.6604	-0.809082	0.431326	0.999486	-4.8295
MCM3AP	-0.0514117	18.2988	-0.430513	0.673047	0.999486	-4.96832
PIP5K1C	-0.044538	15.1476	-0.140098	0.890614	0.999486	-5.01881
KIF1B	-0.0756005	17.9563	-0.789738	0.442192	0.999486	-4.83846
MARCHF6	-0.428389	15.1877	-1.10393	0.290093	0.999486	-4.67
KDM1A	-0.00105687	20.5034	-0.0164277	0.987113	0.999486	-5.02479
TBC1D4	0.00975932	17.7725	0.134205	0.895054	0.999486	-5.01933
FZD6	-0.0967116	16.2609	-0.740252	0.470766	0.999486	-4.86051
NME2P1	-0.0518838	19.6094	-0.178837	0.860547	0.999486	-5.01503
FADS1	0.0369246	17.824	0.402637	0.69299	0.999486	-4.97535
PPL	0.00240693	18.2322	0.0297283	0.976682	0.999486	-5.0246
MAN1A2	0.0714249	18.9171	1.12	0.280621	0.999486	-4.66067
MPZL2	0.0804175	14.3535	0.262031	0.797483	0.999486	-5.0036
SNX3	0.0732583	22.188	1.2179	0.242386	0.999486	-4.59862
STX10	0.152771	15.4716	0.567787	0.58004	0.999486	-4.9264
OGA	-0.0649398	20.8071	-0.690826	0.500403	0.999486	-4.88125
ADCY9	0.000250794	16.3189	0.00196062	0.998462	0.999486	-5.02487
SORBS3	-0.351152	17.0161	-2.29559	0.0379723	0.999486	-3.74108
SYNCRIP	0.06657	23.302	0.6545	0.522865	0.999486	-4.89566
CDC40	-0.0392093	18.1363	-0.438914	0.667085	0.999486	-4.96611
RANBP6	-0.00472915	17.9577	-0.041192	0.967695	0.999486	-5.02435
NEMF	0.0307171	20.8408	0.630346	0.538112	0.999486	-4.90485
GMDS	-0.00882075	20.3845	-0.130227	0.898146	0.999486	-5.01965
NMT2	0.0277684	17.3253	0.0962655	0.924617	0.999486	-5.02202
CCNT1	-0.0192095	18.2441	-0.232597	0.819271	0.999486	-5.00826
BUB1B	0.0300361	19.4735	0.425671	0.676493	0.999486	-4.96957
PLOD3	-0.0134802	21.5838	-0.163689	0.872198	0.999486	-5.01663
EIF4E2	0.00856959	16.7299	0.103276	0.919135	0.999486	-5.02159
CCNT2	0.0145406	17.3973	0.0977841	0.92342	0.999486	-5.02193
DIAPH1	0.00312582	21.7746	0.0554844	0.956497	0.999486	-5.02392
SELENOF	0.211983	15.9115	1.02038	0.325167	0.999486	-4.71928
TSPAN3	-0.037308	13.5796	-0.135783	0.89396	0.999486	-5.01917
EXOC3	0.0579644	19.8235	1.19822	0.249728	0.999486	-4.6114
PLIN3	-0.01213	20.3413	-0.120479	0.90573	0.999486	-5.0204
SLC16A7	-0.225914	16.5728	-1.21541	0.243305	0.999486	-4.60025
RAD1	-0.124294	18.2539	-1.78013	0.0956577	0.999486	-4.17787
PRMT3	0.00170963	20.1848	0.0188488	0.985214	0.999486	-5.02476
KPNA6	-0.0977889	21.2122	-0.639734	0.532217	0.999486	-4.90128
UGDH	-0.0436713	23.24	-0.651685	0.524629	0.999486	-4.89675
CTNND1	0.0199571	20.3126	0.327116	0.748176	0.999486	-4.9921
ICMT	-0.107664	18.4255	-0.492049	0.629993	0.999486	-4.95116
EIF1B	-0.0949879	17.243	-0.377729	0.71103	0.999486	-4.98124
SNX2	-0.0315405	21.2236	-0.45433	0.656205	0.999486	-4.96195
DPM1	0.0236983	22.3282	0.306095	0.76381	0.999486	-4.99616
USO1	-0.0142629	21.2961	-0.195303	0.847821	0.999486	-5.01315
SLC19A2	-0.0866858	17.1589	-0.976467	0.344577	0.999486	-4.74421
MRPS14	-0.126173	18.9331	-0.73198	0.475721	0.999486	-4.86403
TOM1	0.182712	16.7372	0.543674	0.594862	0.999486	-4.93511
PFKFB2	-0.028644	18.5718	-0.411449	0.686659	0.999486	-4.97317
CCDC22	0.0205298	19.7773	0.330633	0.745572	0.999486	-4.99139
PQBP1	-0.029278	21.2491	-0.184134	0.856436	0.999486	-5.01444
TIMM17B	-0.0758138	20.1812	-0.543852	0.594691	0.999486	-4.93508
PRAF2	-0.0936098	19.7781	-0.589558	0.564464	0.999486	-4.9196
DKC1	-0.0237897	21.267	-0.401143	0.694066	0.999486	-4.97571
EIF5B	-0.0239305	22.3544	-0.531734	0.602827	0.999486	-4.939
EDF1	-0.0514346	22.7979	-0.649365	0.526085	0.999486	-4.89764
KIN	0.0677035	18.4605	0.895517	0.384892	0.999486	-4.78716
DIAPH2	-0.060599	18.5595	-0.667187	0.514955	0.999486	-4.89071
DNAJA2	0.0158636	21.9982	0.194891	0.848137	0.999486	-5.0132
BRD4	-0.0826679	17.8678	-0.548682	0.591432	0.999486	-4.93351
CUTA	0.477313	17.7872	0.609307	0.552468	0.999486	-4.91209
OPHN1	0.285812	16.2034	0.954483	0.355221	0.999486	-4.75618
SMPD2	0.0885496	16.5697	0.563508	0.581555	0.999486	-4.92859
TBL1X	-0.0699222	14.9033	-0.493037	0.629245	0.999486	-4.9509
HUS1	0.0755392	18.0885	0.741842	0.469831	0.999486	-4.85982
PFDN1	0.219973	18.1964	0.934841	0.36506	0.999486	-4.76663
PPP1R11	0.0295947	17.5737	0.146459	0.885542	0.999486	-5.01827
RNASEH1	0.123188	16.7344	0.964757	0.350218	0.999486	-4.75062
NBN	-0.0219322	18.6791	-0.285555	0.77919	0.999486	-4.99987
NOL3	-0.00583691	17.7266	-0.0156062	0.987762	0.999486	-5.0248
RNGTT	-0.0132586	19.1197	-0.277909	0.78494	0.999486	-5.00118
ABCB7	-0.0757655	19.0466	-1.12173	0.279907	0.999486	-4.65961
SRGAP2	-0.00618069	18.4521	-0.060547	0.952533	0.999486	-5.02374
PLXNA2	0.0341255	14.8425	0.182045	0.860893	0.999486	-5.01394
NOS1AP	-0.0209325	18.495	-0.11459	0.9109	0.999486	-5.02073
IGSF3	0.0353987	20.4399	0.774669	0.450775	0.999486	-4.84531
DNAJC6	-0.018177	17.3602	-0.178044	0.861111	0.999486	-5.01513
FAM20B	0.0692418	19.1398	0.568736	0.578092	0.999486	-4.92682
DENND4B	-0.00206546	15.9447	-0.00901617	0.992927	0.999486	-5.02485
WDR1	-0.016601	22.9199	-0.226226	0.824131	0.999486	-5.00915
ATP9A	-0.0832753	18.6829	-0.981985	0.34194	0.999486	-4.74117
LDB3	0.023629	14.8497	0.0222853	0.982604	0.999486	-5.02471
N4BP1	0.136827	17.4518	0.924046	0.370332	0.999486	-4.77238
ROCK2	-0.0207478	19.1098	-0.387873	0.70365	0.999486	-4.97889
CLASP2	0.0356225	18.5525	0.618928	0.545404	0.999486	-4.90908
PTCD1	-0.0640845	18.677	-1.20251	0.248116	0.999486	-4.60864
COBL	-0.0044279	16.7524	-0.0240959	0.98118	0.999486	-5.02469
ASTN2	0.214311	15.28	0.2803	0.783509	0.999486	-5.00064
CPNE3	-0.0526756	23.6612	-0.606799	0.55321	0.999486	-4.91349
DEPDC5	-0.110376	14.7989	-0.398591	0.695905	0.999486	-4.97633
ATG13	-0.0669909	17.5735	-0.810329	0.430631	0.999486	-4.82892
ICOSLG	-0.00473604	17.7445	-0.0381095	0.970111	0.999486	-5.02442
PPFIA3	-0.10991	17.4984	-1.44825	0.168468	0.999486	-4.43822
HIP1R	-0.0370789	19.5615	-0.632221	0.536919	0.999486	-4.90414
OBSL1	-0.377733	15.4022	-1.92965	0.0731123	0.999486	-4.05188
RNF40	-0.0613651	19.2402	-0.84951	0.409174	0.999486	-4.81016
PHF2	0.0434731	19.0665	0.831526	0.418935	0.999486	-4.81887
ZC3H11A	-0.057965	20.3235	-0.697554	0.496305	0.999486	-4.8785
CLUH	-0.0616672	21.549	-1.41554	0.177677	0.999486	-4.46214
TSC22D2	0.510898	17.2044	1.79258	0.0936977	0.999486	-4.16793
NPHP4	0.0879299	12.8114	0.387407	0.704844	0.999486	-4.97859
KDM4A	0.117926	17.3161	0.689867	0.500988	0.999486	-4.88164
DNAJC13	0.0304783	19.1877	0.584175	0.56793	0.999486	-4.92151
PHACTR2	-0.0486847	20.1812	-0.320443	0.753155	0.999486	-4.9934
PPP6R2	-0.00025475	16.7204	-0.00147417	0.998844	0.999486	-5.02487
CNOT3	-0.0291731	19.4417	-0.207325	0.838591	0.999486	-5.01166
SS18L1	0.668838	11.0228	1.72582	0.115865	0.999486	-4.24578
ANKRD17	0.0797124	19.3328	1.4379	0.171338	0.999486	-4.44583
SIN3B	0.0833249	16.5808	0.546711	0.592752	0.999486	-4.93416
ATP2C2	0.107996	19.4758	0.69311	0.499076	0.999486	-4.88028
DNAJB6	-0.0572494	17.917	-0.6032	0.555538	0.999486	-4.91479
XYLB	0.0308766	17.6032	0.221025	0.828103	0.999486	-5.00987
COQ9	0.35496	17.2155	0.895336	0.38527	0.999486	-4.78713
GGCT	-0.0338119	22.2222	-0.430736	0.672888	0.999486	-4.96826
NDUFS7	0.100595	20.4707	0.252372	0.804306	0.999486	-5.0053
RTN2	-0.131858	13.7353	-0.380702	0.710839	0.999486	-4.97963
NDUFS2	0.0010007	22.1032	0.0114971	0.990981	0.999486	-5.02483
ZPR1	0.127938	19.2737	0.507053	0.619763	0.999486	-4.94661
USP12	-0.0334187	16.8351	-0.119342	0.906739	0.999486	-5.02047
DUSP11	-0.00451355	17.6257	-0.0419766	0.96708	0.999486	-5.02433
NIPSNAP2	0.0117733	20.3239	0.165249	0.870991	0.999486	-5.01647
LRRN2	-0.212057	18.0015	-1.29228	0.216138	0.999486	-4.54894
HMMR	0.0352238	16.3031	0.153953	0.879883	0.999486	-5.01755
PDCD6	0.141732	22.3603	0.599186	0.558321	0.999486	-4.91612
TBCA	-0.0446553	21.9583	-0.244252	0.810449	0.999486	-5.00654
ATP6V1G1	0.0579312	18.2732	0.294273	0.772675	0.999486	-4.99831
VPS4B	-0.0359004	20.4181	-0.443748	0.663665	0.999486	-4.96482
MPDU1	-0.0033677	21.5784	-0.0449216	0.964772	0.999486	-5.02425
ENTPD5	-0.110526	15.8776	-0.548536	0.59153	0.999486	-4.93356
ZNF217	-0.0608775	19.2735	-0.787253	0.4436	0.999486	-4.8396
MACROH2A1	0.121287	19.526	0.457345	0.65422	0.999486	-4.96105
SH3BGRL	0.286482	21.3747	1.25232	0.230331	0.999486	-4.57595
FLNB	-0.00822413	22.4485	-0.146058	0.885853	0.999486	-5.01831
NCOR1	0.011475	17.0955	0.137151	0.892766	0.999486	-5.01908
VAMP4	0.360861	14.7134	1.2014	0.251437	0.999486	-4.60942
NDUFS6	0.046974	19.2136	0.390077	0.702055	0.999486	-4.97837
PEX14	-0.398052	17.4256	-2.30772	0.035952	0.999486	-3.71751
TRIM3	-0.0745115	17.6748	-0.825572	0.422199	0.999486	-4.82171
ULK1	0.0683678	17.0989	0.73015	0.476735	0.999486	-4.86485
CS	0.0202687	24.8373	0.315355	0.75691	0.999486	-4.9944
SPAG7	-0.040057	18.5801	-0.206964	0.838885	0.999486	-5.01171
MRPL33	0.0913954	18.3313	1.28776	0.217668	0.999486	-4.55202
SEC22B	0.0265965	22.7835	0.320628	0.75299	0.999486	-4.99338
PRPF40A	0.0456965	21.9717	0.765141	0.456256	0.999486	-4.84958
TACC1	-0.0119764	18.2572	-0.11324	0.911367	0.999486	-5.02092
NME6	-0.197654	17.4423	-1.23865	0.234824	0.999486	-4.58498
CDC45	0.0346068	17.6203	0.390619	0.701663	0.999486	-4.97824
LRCH4	0.204603	16.7092	0.643397	0.530621	0.999486	-4.89948
MTX2	-0.0762283	20.2365	-0.812411	0.429473	0.999486	-4.82794
VPS26A	0.00862837	21.9338	0.167614	0.869163	0.999486	-5.01623
NDUFB1	0.130686	18.6445	0.621248	0.544005	0.999486	-4.90817
PMPCB	-0.0439139	21.3513	-0.661543	0.518465	0.999486	-4.89292
SAP30	-0.00208677	17.0559	-0.0166461	0.986942	0.999486	-5.02478
MED24	-0.00289592	18.8805	-0.0461195	0.963834	0.999486	-5.02422
KATNA1	-0.0560848	17.1123	-0.452302	0.657632	0.999486	-4.9625
ERN1	0.133235	13.938	0.506472	0.620549	0.999486	-4.94657
PSIP1	-0.0188593	19.8927	-0.304795	0.764781	0.999486	-4.9964
ERLIN1	0.0217628	19.3243	0.236148	0.816565	0.999486	-5.00775
SUPT3H	0.153454	16.013	0.530793	0.60403	0.999486	-4.93898
NDUFS3	0.0606702	22.0622	0.765645	0.455965	0.999486	-4.84936
SRSF10	0.297242	20.4275	2.4426	0.0276748	0.999486	-3.59473
GMNN	-0.204089	17.6265	-1.52149	0.150797	0.999486	-4.38511
CLN5	-0.0770208	17.6858	-0.44035	0.666527	0.999486	-4.96549
ECI2	-0.0377334	18.6636	-0.535774	0.600101	0.999486	-4.9377
KHDRBS3	0.0857287	17.0952	0.27377	0.789515	0.999486	-5.00134
TADA3	-0.0650124	16.1664	-0.326489	0.748641	0.999486	-4.99222
TAF5L	0.0125467	15.3653	0.083098	0.934891	0.999486	-5.02275
EED	0.00131716	19.0859	0.0191873	0.984949	0.999486	-5.02476
BANF1	0.185203	19.5025	0.790628	0.441937	0.999486	-4.83793
SF3B1	-0.045847	22.8946	-1.0175	0.325317	0.999486	-4.72127
CSDE1	-0.0548489	23.6773	-0.77112	0.452812	0.999486	-4.84691
WBP4	-0.0895282	18.6711	-0.272278	0.789258	0.999486	-5.0021
PRKRA	0.020389	20.237	0.368981	0.717384	0.999486	-4.98323
CRCP	0.0194872	12.7834	0.0935923	0.926783	0.999486	-5.02216
RPS6KA5	0.147863	17.9337	0.677208	0.508821	0.999486	-4.8867
MED6	-0.232698	17.8211	-2.72826	0.0157337	0.999486	-3.33237
MYCBP2	0.0090763	16.5727	0.118097	0.907584	0.999486	-5.02058
GCAT	0.0114756	19.027	0.182057	0.858017	0.999486	-5.01468
NPM3	0.0624543	21.3505	0.867688	0.399462	0.999486	-4.8012
LYPLA1	0.0671164	22.6455	0.215309	0.832534	0.999486	-5.01061
ERAL1	0.0430801	19.8651	0.507937	0.619008	0.999486	-4.94642
CREG1	0.310189	19.0805	0.441789	0.665177	0.999486	-4.96528
SNRNP200	0.00683135	22.4163	0.150266	0.88259	0.999486	-5.01793
TRMU	0.0507339	17.8066	0.54462	0.594153	0.999486	-4.93484
TIPRL	-0.00191284	20.6529	-0.0330303	0.974093	0.999486	-5.02453
TOM1L1	-0.0379894	19.6576	-0.433113	0.671199	0.999486	-4.96764
RPS6KA4	0.00539063	18.3256	0.072631	0.943075	0.999486	-5.02325
SURF6	0.0645536	20.2895	0.567569	0.578864	0.999486	-4.92721
PPM1B	0.120156	18.5133	1.31737	0.207813	0.999486	-4.53171
ADAP1	-0.215436	16.7284	-0.937479	0.363609	0.999486	-4.76529
UTP20	-0.0424445	19.4327	-0.608089	0.552377	0.999486	-4.91303
NUP155	-0.0342882	20.6928	-0.650219	0.525549	0.999486	-4.89731
RP2	-0.0481409	18.9167	-0.623898	0.542224	0.999486	-4.90724
GJB3	-0.0972749	13.8496	-0.490362	0.639412	0.999486	-4.94724
STK16	-0.0148955	14.0046	-0.0536233	0.957955	0.999486	-5.02399
WDHD1	-0.0229987	19.8238	-0.432431	0.671684	0.999486	-4.96782
CRTAP	-0.0770492	18.456	-0.832415	0.418448	0.999486	-4.81844
SLC25A12	0.0239682	19.1924	0.35817	0.72529	0.999486	-4.98562
B3GALNT1	0.140429	18.1362	1.28706	0.217905	0.999486	-4.5525
TCEA3	0.108532	12.1706	0.521319	0.612714	0.999486	-4.94074
ATP6AP2	0.0469219	20.5641	0.650766	0.525206	0.999486	-4.8971
RNASEH2A	-0.0315584	19.2466	-0.512015	0.616221	0.999486	-4.94517
CDC123	0.0576003	20.7417	1.24034	0.234218	0.999486	-4.58386
CAPN15	-0.144416	18.4545	-1.14839	0.26909	0.999486	-4.64308
POP7	-0.125717	19.1788	-1.14769	0.26937	0.999486	-4.64352
RPP40	-0.0202467	19.4441	-0.21175	0.8352	0.999486	-5.0111
EIF3G	-0.0449274	23.9581	-0.667511	0.514754	0.999486	-4.89058
EIF3J	-0.0929571	21.0661	-0.644198	0.529399	0.999486	-4.89958
CBR3	-0.0669294	18.5578	-0.532822	0.602092	0.999486	-4.93865
PSMD10	0.0756784	19.4875	0.653381	0.523566	0.999486	-4.89609
AP1G2	0.0368073	19.1164	0.448557	0.66027	0.999486	-4.96352
ZMPSTE24	-0.00868327	21.6055	-0.127497	0.900269	0.999486	-5.01987
PPP1R37	0.091327	17.5865	0.664466	0.516646	0.999486	-4.89178
TRAPPC6A	0.287649	17.5232	0.806323	0.43312	0.999486	-4.83066
IDH1	0.033514	23.4824	0.305919	0.763941	0.999486	-4.99619
GATB	0.00262068	17.6197	0.0357203	0.971984	0.999486	-5.02448
SCO1	0.0738733	20.8787	0.495694	0.627459	0.999486	-4.95009
ATRN	-0.0890086	16.7332	-0.424523	0.677751	0.999486	-4.96965
RBBP9	-0.0148935	19.118	-0.102171	0.919997	0.999486	-5.02166
STAM2	0.0407281	18.2908	0.383816	0.706591	0.999486	-4.97984
TUSC2	0.0990301	18.8621	0.673688	0.510929	0.999486	-4.88814
DGAT1	-0.233738	17.8768	-1.21634	0.242962	0.999486	-4.59964
CCNK	-0.0667721	19.7452	-0.973376	0.346059	0.999486	-4.74591
ARL6IP5	-0.0639103	21.5811	-0.121545	0.904932	0.999486	-5.02032
PIAS1	0.00912607	15.6657	0.0679374	0.946748	0.999486	-5.02345
BCAS2	0.087572	18.535	0.372586	0.714826	0.999486	-4.98239
DCTN3	0.0103697	20.4468	0.097829	0.923385	0.999486	-5.02193
DNAJC8	0.0204307	22.1637	0.243368	0.811073	0.999486	-5.00669
SMNDC1	-0.1548	19.3304	-1.72229	0.105912	0.999486	-4.22532
RAD17	0.0295375	17.1268	0.199074	0.844923	0.999486	-5.01269
ATP5PD	0.0985931	20.8884	0.461937	0.651	0.999486	-4.95978
FLOT1	0.0400103	19.1992	0.444532	0.663111	0.999486	-4.96461
TRIO	0.0653647	18.5299	0.941781	0.361474	0.999486	-4.763
ATP5MG	0.101048	21.6957	0.605273	0.55428	0.999486	-4.91399
MPDZ	0.134842	17.3605	0.340762	0.738544	0.999486	-4.98912
CPD	0.0370957	19.2644	0.378257	0.710628	0.999486	-4.98112
GLRX3	0.0411665	22.9891	0.565403	0.580299	0.999486	-4.92795
RSL1D1	0.0699539	22.61	1.17773	0.257558	0.999486	-4.62455
WFS1	-0.0188813	19.7648	-0.312987	0.758672	0.999486	-4.99485
ANXA9	0.0464693	18.3922	0.335335	0.742094	0.999486	-4.99044
CLPX	0.0154702	20.5011	0.235499	0.817059	0.999486	-5.00784
NEBL	0.102823	17.5515	0.513876	0.61495	0.999486	-4.9446
SEC14L2	-0.0939611	14.9177	-0.580267	0.576369	0.999486	-4.91958
STC2	-0.285166	15.3482	-0.980199	0.342792	0.999486	-4.74216
TM7SF2	-0.335186	18.5889	-1.67103	0.11592	0.999486	-4.26695
CIAO1	-0.133199	20.8469	-0.75964	0.459558	0.999486	-4.85196
DFFB	0.063011	17.232	0.643293	0.529908	0.999486	-4.89996
ZFAND5	-0.168666	14.8656	-0.495654	0.627441	0.999486	-4.95012
SLC22A5	-0.124015	17.1149	-1.01889	0.325847	0.999486	-4.72012
SRP72	-0.0340593	21.8372	-0.57762	0.572233	0.999486	-4.92378
JTB	-0.185158	18.8862	-0.68889	0.501798	0.999486	-4.88192
DXO	0.140005	16.3369	0.746905	0.46686	0.999486	-4.85762
DDAH1	0.102466	20.087	1.19307	0.251681	0.999486	-4.61473
RECQL4	-0.0530183	16.6511	-0.457096	0.65474	0.999486	-4.96094
RECQL5	-0.159639	17.7935	-1.54454	0.143639	0.999486	-4.36587
URI1	-0.00198669	17.2706	-0.0227263	0.982173	0.999486	-5.02471
B3GAT3	-0.0533119	19.218	-0.368142	0.717997	0.999486	-4.98342
STK17B	0.488049	12.8677	1.15136	0.270715	0.999486	-4.64099
MTA2	-0.039544	22.2076	-0.598409	0.558645	0.999486	-4.9165
USP1	-0.150373	16.2543	-1.00784	0.332277	0.999486	-4.72595
STK10	-0.0332951	19.1266	-0.434224	0.67041	0.999486	-4.96735
ACTL6B	-0.0446052	16.2187	-0.132422	0.896732	0.999486	-5.01942
ATG12	-0.359476	17.3393	-1.63597	0.122999	0.999486	-4.29462
LTN1	0.0184801	19.5177	0.240942	0.812917	0.999486	-5.00705
TOMM70	-0.046913	21.3155	-0.807828	0.432025	0.999486	-4.83009
IPO13	0.100029	18.1268	1.35673	0.19527	0.999486	-4.50422
DDHD2	0.133627	16.034	0.919739	0.372506	0.999486	-4.77464
MYO1D	-0.0550244	20.1448	-0.838012	0.415397	0.999486	-4.81574
TOX4	-0.179486	17.7243	-1.38244	0.187411	0.999486	-4.48597
SEC24D	-0.0356999	18.136	-0.507036	0.619625	0.999486	-4.94669
UFL1	0.036057	23.7111	0.625496	0.541203	0.999486	-4.90665
PHF14	-0.0157736	17.9257	-0.125995	0.901437	0.999486	-5.01999
TMEM63A	-0.0283265	17.102	-0.277165	0.7855	0.999486	-5.00131
FARP2	-0.11227	17.253	-0.96037	0.352348	0.999486	-4.753
UBXN7	0.155502	18.9199	0.93618	0.364328	0.999486	-4.76595
SUN1	-0.0843839	18.8829	-1.50326	0.153878	0.999486	-4.39724
PLPBP	0.0175802	20.7973	0.261698	0.797173	0.999486	-5.00386
ERLIN2	-0.085619	20.3723	-1.71886	0.106548	0.999486	-4.22811
PRPF6	-0.0392224	21.9907	-0.726057	0.479167	0.999486	-4.8666
PCF11	-0.0554514	17.1809	-0.5798	0.5708	0.999486	-4.92303
FRYL	-0.04497	18.481	-0.564077	0.581177	0.999486	-4.92839
ENDOD1	0.00425012	17.6755	0.0289039	0.977329	0.999486	-5.02461
GLCE	0.0512507	19.564	0.816632	0.427131	0.999486	-4.82595
GLS	0.0123167	20.5636	0.247466	0.807959	0.999486	-5.00607
HAUS5	-0.0822255	17.882	-0.93959	0.36256	0.999486	-4.76416
FBXO21	0.0489868	18.0298	0.522375	0.609165	0.999486	-4.94195
KDM4B	0.130869	15.8127	0.810382	0.430602	0.999486	-4.82889
RHOBTB3	-0.0130573	16.5957	-0.0925929	0.927563	0.999486	-5.02222
SOGA1	0.0307557	20.7638	0.185188	0.855627	0.999486	-5.01432
USP19	0.0416129	17.9057	0.552813	0.588671	0.999486	-4.93215
WDR47	0.011304	17.2001	0.102965	0.919377	0.999486	-5.02161
TRIM37	-0.0257379	17.2587	-0.229272	0.821806	0.999486	-5.00873
AP2A2	0.000948982	19.4914	0.0186159	0.985397	0.999486	-5.02476
SEC31A	3.60661e-05	22.134	0.000694528	0.999455	0.999593	-5.02487
HEXIM1	-0.0815441	19.5567	-0.687422	0.502483	0.999486	-4.88263
TJP3	-0.0157595	18.9736	-0.233259	0.818766	0.999486	-5.00816
RPP14	0.0412972	18.5322	0.25103	0.805254	0.999486	-5.00553
CCNB2	-0.0617627	17.8911	-0.717842	0.484069	0.999486	-4.87007
YIF1A	-0.129961	19.3206	-1.09633	0.290511	0.999486	-4.67507
UBR5	0.00219864	19.849	0.0468653	0.963249	0.999486	-5.02419
AGFG2	-0.126214	16.5184	-1.07164	0.301103	0.999486	-4.68983
SCAF4	-0.0651834	17.4712	-0.473471	0.642808	0.999486	-4.95659
NDUFB6	-0.0256103	19.4308	-0.384821	0.705862	0.999486	-4.9796
MFN2	0.047791	19.2364	0.605039	0.554348	0.999486	-4.91413
UBE4B	-0.0494531	18.6717	-1.01661	0.325724	0.999486	-4.72177
ZFPL1	-0.119411	19.6133	-0.470481	0.64503	0.999486	-4.95737
ELP1	-0.00821851	20.1296	-0.197233	0.846337	0.999486	-5.01292
UBL3	0.0559642	20.728	0.444567	0.663086	0.999486	-4.9646
GABARAP	0.113391	17.4551	0.435667	0.669426	0.999486	-4.96695
NDUFA3	0.201919	19.5104	0.534425	0.601169	0.999486	-4.93805
NDUFB4	-0.0655441	20.5439	-0.734906	0.47392	0.999486	-4.86282
NDUFB8	0.151959	18.5754	0.697534	0.496416	0.999486	-4.87846
NDUFA7	0.0436277	19.0276	0.36877	0.717538	0.999486	-4.98328
RTN3	-0.0296186	22.1473	-0.342252	0.736989	0.999486	-4.98901
LETM1	-0.038971	21.3113	-0.603623	0.555264	0.999486	-4.91463
EPN2	0.0264581	18.0256	0.113154	0.911446	0.999486	-5.02093
STBD1	0.0938005	17.8925	0.669493	0.513525	0.999486	-4.8898
ZRANB2	-0.0473411	19.0057	-0.256769	0.800926	0.999486	-5.00463
SNX4	0.0226062	20.0033	0.337726	0.740328	0.999486	-4.98995
ZWINT	-0.219273	17.2541	-0.967994	0.348652	0.999486	-4.74885
LUC7L3	-0.0966122	21.3762	-1.64652	0.120789	0.999486	-4.28625
KIF20A	0.0499321	17.8088	0.790234	0.441911	0.999486	-4.83824
SPDEF	0.0660553	18.0706	0.525467	0.607068	0.999486	-4.94098
KIF4A	-0.10648	19.1226	-1.11017	0.284696	0.999486	-4.66668
MBD4	-0.0391473	16.4135	-0.446579	0.661665	0.999486	-4.96406
SBF1	0.0583731	17.0213	0.548994	0.591224	0.999486	-4.93341
GOSR1	0.0822065	18.8412	0.708212	0.489855	0.999486	-4.8741
KAT7	0.016527	19.2774	0.331992	0.744565	0.999486	-4.99112
ATE1	-0.084961	18.5917	-0.84655	0.41077	0.999486	-4.8116
LYPD3	0.136341	15.6356	0.407192	0.689715	0.999486	-4.97423
VAPB	-0.0727601	21.9233	-0.996349	0.335146	0.999486	-4.73319
SNAPIN	-0.203736	18.7982	-0.832733	0.418538	0.999486	-4.81816
MPZL1	-0.199965	17.0954	-1.45401	0.16689	0.999486	-4.43398
NDUFC2	-0.124915	19.7088	-1.35081	0.197117	0.999486	-4.50839
NDUFA10	-0.0119308	20.6727	-0.184709	0.855973	0.999486	-5.01438
FKBP9	0.0972464	19.7965	1.45355	0.167015	0.999486	-4.43432
PGLS	0.119603	21.8908	0.569302	0.577889	0.999486	-4.92653
PAPSS2	-0.0401258	19.3866	-0.634522	0.535458	0.999486	-4.90328
SMC2	-0.0208451	20.0948	-0.342404	0.736877	0.999486	-4.98898
ATG7	0.0186405	20.7642	0.241536	0.812465	0.999486	-5.00696
TACC2	0.0597458	17.1081	0.532266	0.602468	0.999486	-4.93883
TRIM16	-0.0149452	20.5648	-0.168491	0.868486	0.999486	-5.01614
FARS2	-0.00475412	17.7371	-0.0361618	0.971638	0.999486	-5.02447
ZBTB7A	-0.10094	17.8094	-0.762726	0.457651	0.999486	-4.85066
LYPLA2	0.122824	18.8928	0.44094	0.665778	0.999486	-4.9655
IPO7	-0.0226309	22.413	-0.364049	0.720987	0.999486	-4.98433
ARIH2	0.00719486	18.5637	0.106449	0.91666	0.999486	-5.02138
TNFAIP8	-0.020648	14.3624	-0.0880285	0.931472	0.999486	-5.02243
MAP3K6	0.204732	15.719	1.3222	0.206239	0.999486	-4.52837
SLU7	0.0477568	18.8544	0.342497	0.736809	0.999486	-4.98896
PGM3	-0.0258635	21.1608	-0.387065	0.704235	0.999486	-4.97908
MOCS3	0.00434159	20.3777	0.0608951	0.95226	0.999486	-5.02373
CD2BP2	-0.00733423	19.8199	-0.0633928	0.950305	0.999486	-5.02363
MED26	0.361476	13.4851	1.10993	0.286062	0.999486	-4.66662
ZFYVE9	-0.103332	14.5991	-0.380225	0.709198	0.999486	-4.98067
SVIL	0.0809519	17.4432	1.01122	0.328211	0.999486	-4.72483
AHSA1	0.0225022	24.8453	0.199375	0.844692	0.999486	-5.01266
APOM	0.302468	20.1357	1.61588	0.129147	0.999486	-4.31342
PARN	0.00697198	18.9459	0.0752664	0.941014	0.999486	-5.02313
PSMG1	-0.104214	21.7063	-1.1154	0.282523	0.999486	-4.66348
LARGE1	0.283371	17.084	1.60975	0.147332	0.999486	-4.34212
SGPL1	0.0104025	21.2136	0.173315	0.86476	0.999486	-5.01564
CLDN7	-0.186872	19.5904	-0.711585	0.488045	0.999486	-4.87258
NSA2	-0.00527155	19.9994	-0.0435236	0.965868	0.999486	-5.02429
H6PD	0.0363337	16.8725	0.343764	0.735875	0.999486	-4.9887
SEC24A	0.00303845	20.982	0.0520724	0.95917	0.999486	-5.02404
SEC24B	-0.106987	19.7539	-2.18343	0.0455919	0.999486	-3.82936
ADGRL2	0.0923797	15.2763	0.558836	0.594317	0.999486	-4.92478
VNN1	0.145355	17.1867	0.552719	0.588786	0.999486	-4.93216
VNN2	0.423908	16.8381	1.26065	0.228613	0.999486	-4.5706
CBX6	0.000220321	16.4402	0.00147684	0.998841	0.999486	-5.02487
SLC2A10	0.0682008	15.8251	0.449452	0.659639	0.999486	-4.96328
TDP2	-0.0394544	17.8646	-0.342705	0.736655	0.999486	-4.98892
SFT2D2	-0.0845168	16.8408	-0.600065	0.55757	0.999486	-4.91591
MPC2	-0.0207476	19.1448	-0.154343	0.879431	0.999486	-5.01754
ETHE1	0.0559493	18.1967	0.727247	0.478459	0.999486	-4.86609
ACSL3	-0.0816516	20.4903	-0.857224	0.405034	0.999486	-4.80638
POLR1A	-0.0323695	19.8411	-0.623273	0.542623	0.999486	-4.90747
PCNT	0.135531	15.7717	0.641152	0.53126	0.999486	-4.90078
YEATS4	0.0289391	17.5196	0.337699	0.740348	0.999486	-4.98995
ZBTB11	-0.0190637	15.0597	-0.16584	0.870534	0.999486	-5.01641
CNOT4	-0.211029	18.1941	-1.45265	0.16726	0.999486	-4.43498
STAMBP	-0.027413	20.2776	-0.487151	0.633311	0.999486	-4.95264
CPSF4	-0.0360357	18.1264	-0.416263	0.683211	0.999486	-4.97197
ASMTL	-0.0744317	20.3254	-1.52086	0.149439	0.999486	-4.38392
CDS2	-0.146313	17.9323	-1.43384	0.172476	0.999486	-4.4488
CEP43	0.0455881	17.2958	0.369697	0.716862	0.999486	-4.98307
PPP1R3D	-0.124457	19.787	-1.19348	0.251526	0.999486	-4.61447
BRD1	0.0497014	17.9958	0.633756	0.535944	0.999486	-4.90357
POP4	0.0330301	19.7339	0.38595	0.705043	0.999486	-4.97934
HERC2	0.0218718	17.4298	0.254953	0.802279	0.999486	-5.00492
RAB3D	-0.046946	21.0159	-0.610905	0.550561	0.999486	-4.91201
SNAP29	-0.0585615	19.5251	-0.878476	0.393771	0.999486	-4.7958
OXSR1	-0.00527199	20.9234	-0.0962882	0.924588	0.999486	-5.02202
GGPS1	0.0417852	19.5088	0.3884	0.703268	0.999486	-4.97876
HSPA4L	-0.12748	21.4116	-1.33669	0.201576	0.999486	-4.51829
PTBP3	0.0158129	20.0688	0.207468	0.838482	0.999486	-5.01165
STARD3NL	-0.105396	18.1231	-0.915356	0.374727	0.999486	-4.77692
LSM8	0.166439	21.108	1.42015	0.176353	0.999486	-4.45879
AP2A1	-0.0489102	21.6831	-0.766351	0.455558	0.999486	-4.84904
WIZ	0.044281	18.3679	0.407181	0.689722	0.999486	-4.97423
RIGI	-0.0593387	17.1237	-0.272035	0.789366	0.999486	-5.00217
STAU1	-0.0491037	21.8988	-0.957978	0.353513	0.999486	-4.75429
TTC4	0.0312929	18.6135	0.423905	0.677752	0.999486	-4.97002
TMEM50A	0.0530238	17.2025	0.268375	0.792128	0.999486	-5.00277
BAG2	0.0141663	18.708	0.108501	0.915061	0.999486	-5.02125
BAG3	0.0412405	19.4727	0.225861	0.824438	0.999486	-5.0092
MAP4K4	-0.0121776	15.2025	-0.0796944	0.937551	0.999486	-5.02292
MLYCD	-0.0591005	19.5357	-0.732426	0.475387	0.999486	-4.86388
CRYZL1	0.00920392	18.1572	0.064677	0.9493	0.999486	-5.02358
AIFM1	-0.00196951	22.8685	-0.0345542	0.972898	0.999486	-5.0245
CLIC3	0.156372	18.8784	0.530602	0.605024	0.999486	-4.93857
EML2	-0.0193911	18.3234	-0.168155	0.868745	0.999486	-5.01618
LATS1	0.0534028	17.4203	0.616913	0.546697	0.999486	-4.90982
NUDT14	0.055979	18.1035	0.586213	0.566595	0.999486	-4.9208
TSPAN13	-0.188986	19.4396	-0.537324	0.599216	0.999486	-4.93712
TSPAN15	-0.0814675	18.3675	-0.590242	0.563962	0.999486	-4.91939
BPNT1	-0.0143515	21.0993	-0.124058	0.902944	0.999486	-5.02014
DDAH2	0.331894	19.3851	1.13862	0.273375	0.999486	-4.64913
ABHD16A	-0.0320286	19.311	-0.346035	0.734203	0.999486	-4.98822
TXNDC12	0.368193	20.0069	1.0752	0.299901	0.999486	-4.68765
TRUB2	-0.0303592	18.3425	-0.410532	0.687317	0.999486	-4.9734
ECD	-0.0822571	18.7302	-0.945614	0.359579	0.999486	-4.76095
SYF2	0.11187	16.6603	0.585769	0.566886	0.999486	-4.92095
MBD3	0.127791	17.9932	1.10027	0.288849	0.999486	-4.67269
TOP3B	-0.166385	16.2088	-0.318553	0.75462	0.999486	-4.99375
NUDT3	0.00341847	19.2874	0.0439828	0.965508	0.999486	-5.02427
AGR2	0.11475	22.1562	2.00582	0.0635761	0.999486	-3.9861
BCL10	-0.167322	17.4211	-0.785209	0.444761	0.999486	-4.84053
NDUFB10	0.0401242	22.0397	0.503674	0.621929	0.999486	-4.94771
CLPTM1	-0.0941425	21.145	-1.32087	0.206672	0.999486	-4.52929
MOCS2	0.0475902	19.4625	0.457186	0.654198	0.999486	-4.96116
TOMM40	-0.064985	22.8529	-0.48562	0.63439	0.999486	-4.95307
PEX11B	-0.107403	21.0219	-1.12745	0.277559	0.999486	-4.65608
PAK4	-0.0732196	20.093	-1.04541	0.312664	0.999486	-4.70523
CHEK2	0.0149784	18.402	0.130739	0.897875	0.999486	-5.01959
ACTL6A	0.0405808	20.6627	0.336097	0.741531	0.999486	-4.99028
CCNE2	0.108665	16.424	0.685732	0.50516	0.999486	-4.8824
NSD2	0.0183965	17.3082	0.143306	0.887988	0.999486	-5.01855
MT-CYB	-0.461005	19.011	-0.776704	0.449854	0.999486	-4.84426
CYB5A	0.469416	18.5919	1.13904	0.273206	0.999486	-4.64887
LDHA	0.0419185	26.8475	0.627387	0.539997	0.999486	-4.90595
GLUD1	-0.0552941	21.9901	-0.83583	0.416585	0.999486	-4.8168
DHFR	0.000453843	20.238	0.00309312	0.997574	0.999486	-5.02487
CYB5R3	-0.0195346	22.8193	-0.198721	0.845194	0.999486	-5.01274
GSR	-0.00992501	23.3637	-0.194377	0.848532	0.999486	-5.01326
MT-CO1	-0.213938	19.6684	-0.68719	0.503633	0.999486	-4.88216
MT-CO2	0.0609289	23.8391	0.315913	0.756583	0.999486	-4.99426
MT-CO3	-0.20639	16.8844	-0.855158	0.40614	0.999486	-4.80739
SOD1	0.169788	23.2864	1.27728	0.221292	0.999486	-4.55914
PNP	0.00550927	23.0567	0.0294877	0.976877	0.999486	-5.0246
HPRT1	0.0869385	23.064	1.01575	0.32612	0.999486	-4.72226
GOT2	-0.0228991	24.3153	-0.185944	0.855021	0.999486	-5.01424
ABL1	-0.0708328	16.7491	-0.637427	0.533616	0.999486	-4.90219
PGK1	0.064026	26.2834	1.09509	0.291036	0.999486	-4.67581
AK1	0.0884118	21.7461	1.56997	0.13762	0.999486	-4.34628
F2	-0.0238586	19.9035	-0.134921	0.894515	0.999486	-5.01927
F9	-0.0429172	16.5953	-0.127615	0.900188	0.999486	-5.01986
F10	0.386417	18.2816	2.51628	0.0239533	0.999486	-3.52724
PLG	0.231394	20.5469	1.92644	0.0735414	0.999486	-4.05463
ADA	0.0392109	16.474	0.219039	0.830723	0.999486	-5.0098
MT-ATP6	0.052853	20.2755	0.287707	0.777916	0.999486	-4.99936
CA2	0.0185231	18.9805	0.222882	0.826684	0.999486	-5.00961
ASS1	0.0455114	23.2936	0.668391	0.514208	0.999486	-4.89023
OAS1	-0.15582	17.5114	-1.18667	0.275434	0.999486	-4.61861
SERPINC1	0.293969	22.4107	2.8364	0.0126684	0.999486	-3.23296
SERPINA3	-0.220806	15.7141	-0.562367	0.585498	0.999486	-4.92719
A2M	0.302207	24.7034	1.76389	0.0986353	0.999486	-4.19177
C3	0.322442	22.675	2.03129	0.0608014	0.999486	-3.96475
C5	0.259649	18.5923	1.92092	0.0742837	0.999486	-4.05936
CST3	0.0281072	18.1023	0.0587002	0.953994	0.999486	-5.02381
KNG1	0.125506	18.8191	0.804915	0.433652	0.999486	-4.83145
NRAS	0.0117426	21.792	0.127027	0.900634	0.999486	-5.01991
KRAS	-0.00322163	17.1294	-0.00866766	0.993211	0.999486	-5.02485
LDLR	0.110792	18.0914	1.80156	0.0920869	0.999486	-4.16009
TGFB1	-0.0694756	16.7646	-0.208021	0.838815	0.999486	-5.01136
IGF2	-0.340706	17.4408	-0.74797	0.466471	0.999486	-4.85703
IGLV2-11;IGLV2-8	0.46274	15.1534	2.7239	0.0158712	0.999486	-3.33638
HLA-B	0.0740589	14.8101	0.443196	0.671478	0.999486	-4.96117
HLA-H	-0.0824097	15.0069	-0.338904	0.740661	0.999486	-4.98919
HBD;HBB	0.10503	20.7083	0.437798	0.668002	0.999486	-4.96634
MB	0.435528	16.2853	1.4521	0.167411	0.999486	-4.43538
COL1A1	0.167238	18.5076	1.10633	0.286301	0.999486	-4.66901
COL3A1	0.458609	17.0823	2.54875	0.0224697	0.999486	-3.49744
LMNA	-0.0663808	24.0417	-0.658496	0.520366	0.999486	-4.89411
APOA1	0.262157	19.3864	0.534562	0.601673	0.999486	-4.93768
APOE	-0.050027	19.192	-0.510385	0.617334	0.999486	-4.94567
APOC3	0.561237	15.536	2.55921	0.022011	0.999486	-3.48784
APOH	0.317623	18.0123	1.43535	0.172181	0.999486	-4.44779
FN1	0.146346	19.1659	1.49223	0.156716	0.999486	-4.40553
RBP4	0.307642	19.1975	1.08851	0.294179	0.999486	-4.6797
AMBP	0.166873	17.3238	0.551908	0.589352	0.999486	-4.93241
AHSG	0.180819	25.3678	0.43937	0.666889	0.999486	-4.96592
ALB	0.27965	29.3328	1.58525	0.134303	0.999486	-4.33471
AFP	0.24076	24.1588	1.64698	0.120826	0.999486	-4.28613
GC	0.184572	22.6854	0.987997	0.339346	0.999486	-4.73775
TFRC	0.00529232	23.6074	0.120339	0.905838	0.999486	-5.02042
TF	0.339329	19.8222	1.38137	0.18814	0.999486	-4.48695
LTF	0.220292	25.3343	2.34339	0.0335605	0.999486	-3.68515
HPX	0.177862	17.1389	0.722236	0.482278	0.999486	-4.86776
FTL	-0.157149	16.056	-0.654908	0.531478	0.999486	-4.89054
FTH1	0.0758433	16.7664	0.388778	0.702994	0.999486	-4.97867
ESR1	0.165307	15.0375	1.09152	0.292553	0.999486	-4.67796
MT-ND1	0.107752	19.5428	0.155626	0.87848	0.999486	-5.01741
MT-ND2	-0.158129	19.7065	-0.338896	0.739917	0.999486	-4.98951
MT-ND3	0.0656836	17.3142	0.108662	0.914964	0.999486	-5.02123
MT-ND4	-0.217286	19.5683	-1.34792	0.198147	0.999486	-4.51048
MT-ND5	-0.250745	17.586	-0.851523	0.408235	0.999486	-4.80911
MT-ND6	-0.126507	18.0238	-0.431953	0.672148	0.999486	-4.96788
MT-ATP8	-0.597236	18.1647	-1.29248	0.216466	0.999486	-4.54891
VTN	0.0407483	21.9669	0.285323	0.779389	0.999486	-4.9999
HMGCR	0.0290014	17.0827	0.243228	0.811179	0.999486	-5.00671
CAT	0.0177288	21.6967	0.315395	0.75688	0.999486	-4.99439
RAF1	0.000766782	18.9654	0.00832249	0.993471	0.999486	-5.02485
GBA1	0.0432266	20.8794	0.494183	0.628455	0.999486	-4.95056
FUCA1	-0.0120342	19.5121	-0.185365	0.855467	0.999486	-5.01431
ALDOA	-0.0135077	27.0859	-0.275308	0.786899	0.999486	-5.00162
CSTB	0.0191561	23.3746	0.162706	0.872958	0.999486	-5.01673
ANXA1	0.150171	17.3314	0.833429	0.417895	0.999486	-4.81795
APOB	0.281322	21.0011	1.97304	0.0676536	0.999486	-4.01512
NR3C1	-0.00255395	16.5791	-0.0182586	0.985677	0.999486	-5.02477
TFF1	0.013274	15.4953	0.0707885	0.944997	0.999486	-5.02328
PRNP	0.0189044	17.67	0.181162	0.858706	0.999486	-5.01478
SOD2	0.1757	20.4776	0.621186	0.544147	0.999486	-4.90814
OAT	0.0157643	23.4007	0.203092	0.841838	0.999486	-5.0122
TK1	-0.0812106	21.4218	-0.873005	0.39665	0.999486	-4.79855
KRT1	-2.14066	19.9636	-3.92808	0.00187156	0.999486	-2.4392
TUBB4A	0.432536	19.7708	1.73985	0.103118	0.999486	-4.21201
GAPDH	0.080024	28.1935	0.494021	0.628612	0.999486	-4.95058
ASL	0.0226819	19.4269	0.352668	0.729326	0.999486	-4.98681
HLA-A	0.0649683	18.8506	0.561111	0.583146	0.999486	-4.92939
ERBB2	-0.185293	18.3569	-0.70547	0.491728	0.999486	-4.87512
CAPNS1	0.12411	20.4194	0.389785	0.702377	0.999486	-4.97838
HSPB1	0.0500287	27.2815	0.461848	0.650928	0.999486	-4.95987
TYMS	0.0174421	19.9909	0.255858	0.801594	0.999486	-5.00478
RPN1	-0.00124903	24.643	-0.0285086	0.977639	0.999486	-5.02462
RPN2	0.048048	23.0758	0.863214	0.401838	0.999486	-4.80342
GNAI2	-0.086756	20.5386	-0.507444	0.619414	0.999486	-4.94653
SLC4A2	-0.0276271	19.0089	-0.409363	0.688156	0.999486	-4.97369
ATP1A1	-0.0408534	23.4203	-0.645154	0.528735	0.999486	-4.89925
ATP1B1	0.0141541	22.0929	0.217981	0.830431	0.999486	-5.01028
APP	-0.00735962	19.0681	-0.101293	0.920682	0.999486	-5.02171
S100A8	0.211131	18.1598	0.657442	0.533614	0.999486	-4.88749
HMGN1	-0.0409583	21.8117	-0.273625	0.788191	0.999486	-5.00189
SLC25A5	0.0568976	26.2389	0.634111	0.535719	0.999486	-4.90343
CFI	0.175356	18.928	0.847923	0.41016	0.999486	-4.81087
ISG15	-0.00619601	22.9565	-0.100167	0.92156	0.999486	-5.02178
PCCA	0.0220647	19.0237	0.265501	0.794298	0.999486	-5.00324
PCCB	0.038791	20.7744	0.854911	0.406272	0.999486	-4.80751
EIF2S1	-0.0266446	24.0154	-0.538454	0.598296	0.999486	-4.93684
HMGN2	-0.0234319	14.9037	-0.0315063	0.975297	0.999486	-5.02456
RPLP1	0.0872734	21.8734	0.240295	0.813475	0.999486	-5.00712
RPLP2	0.278146	21.8329	0.519573	0.611223	0.999486	-4.94275
RPLP0	0.0864212	24.6756	0.7053	0.491612	0.999486	-4.87531
FABP3	0.00475536	18.4434	0.0533028	0.959034	0.999486	-5.02393
POLR3D	-0.0556483	18.1857	-0.65354	0.523466	0.999486	-4.89603
CLEC3B	0.0496482	18.9544	0.339039	0.739359	0.999486	-4.98968
SSB	0.0472195	23.2755	0.689375	0.501289	0.999486	-4.88184
SERPINA7	0.28855	19.1541	1.54526	0.143658	0.999486	-4.36555
SERPIND1	0.391708	19.3583	1.80414	0.0920768	0.999486	-4.15917
TFAP2A	-0.305075	15.066	-1.22643	0.239255	0.999486	-4.59303
ITGB1	0.0231678	21.8036	0.237869	0.815255	0.999486	-5.0075
KRT18	0.0193747	28.5992	0.172291	0.865551	0.999486	-5.01574
KRT8	-0.0468738	29.3454	-0.532531	0.602289	0.999486	-4.93874
UROD	0.108327	19.1056	0.77352	0.451434	0.999486	-4.84583
INSR	-0.0202069	16.3166	-0.174412	0.863913	0.999486	-5.01552
GLA	0.0972899	19.4327	0.715475	0.485487	0.999486	-4.87107
GSN	0.00245886	21.6777	0.0449667	0.964737	0.999486	-5.02425
RB1	-0.0243381	19.2204	-0.313834	0.758042	0.999486	-4.99469
PGR	0.0212619	14.8586	0.0471143	0.963293	0.999486	-5.02417
PTMA	0.194658	24.1051	0.595175	0.560927	0.999486	-4.91755
CDK1	-0.0146519	22.965	-0.170652	0.866816	0.999486	-5.01592
ATP5F1B	0.0344188	25.4186	0.335722	0.741808	0.999486	-4.99036
S100A9	0.104395	17.525	0.450215	0.666846	0.999486	-4.95908
S100A6	-0.505752	20.4529	-1.07866	0.298407	0.999486	-4.68559
EIF4E	0.0670526	22.4802	1.01693	0.32558	0.999486	-4.72159
ENO1	0.0545896	26.8313	0.743522	0.468844	0.999486	-4.85909
PYGL	0.0226147	20.1983	0.217676	0.830664	0.999486	-5.01032
GPI	0.0109503	25.3578	0.138389	0.891804	0.999486	-5.01898
POLB	-0.0945151	16.89	-0.494069	0.628534	0.999486	-4.95059
NPM1	0.00823621	25.7872	0.0643621	0.949546	0.999486	-5.0236
TPM3	-0.123099	22.8997	-0.482262	0.636839	0.999486	-4.95399
ITGAV	0.0528843	19.2035	0.601795	0.556448	0.999486	-4.91529
HEXA	-0.0218402	21.0198	-0.212883	0.834332	0.999486	-5.01095
EPHX1	-0.0592317	20.8264	-0.609241	0.551634	0.999486	-4.91261
DBI	0.110915	20.7335	0.29236	0.774165	0.999486	-4.99863
LDHB	-0.0292911	23.732	-0.155443	0.878616	0.999486	-5.01743
CENPB	-0.173006	18.5369	-1.57182	0.137191	0.999486	-4.34485
PGK2	-0.0440076	17.3531	-0.139011	0.891647	0.999486	-5.01886
PROS1	0.101636	18.0117	0.741811	0.46985	0.999486	-4.85984
P4HB	0.0163922	25.7861	0.263066	0.796139	0.999486	-5.00364
H1-0	-0.092221	22.8312	-0.441964	0.665054	0.999486	-4.96523
ACYP1	0.0389229	18.7998	0.355531	0.727225	0.999486	-4.98619
CTSD	0.00954816	23.9957	0.104335	0.918309	0.999486	-5.02152
ANXA2	-0.075645	23.5262	-0.577543	0.572295	0.999486	-4.9238
CAPN1	0.0340259	23.3648	0.390925	0.701441	0.999486	-4.97817
TUBB	0.126766	27.0384	1.49297	0.156525	0.999486	-4.40498
PSAP	0.00848993	19.9678	0.0707778	0.944525	0.999486	-5.02333
HEXB	0.0691912	21.3903	0.856771	0.405276	0.999486	-4.8066
CTSL	0.0198601	18.8278	0.134079	0.895152	0.999486	-5.01934
PFN1	0.0240047	27.0115	0.29671	0.770825	0.999486	-4.99788
APRT	0.00185322	25.1328	0.0192551	0.984896	0.999486	-5.02476
EPRS1	-0.0328959	22.5989	-0.506935	0.619694	0.999486	-4.94672
CTSB	0.0355413	20.5093	0.401462	0.693836	0.999486	-4.97563
HSP90AA1	-0.0377498	26.92	-0.749462	0.465365	0.999486	-4.8565
GALT	-0.0397584	16.1854	-0.0605874	0.953279	0.999486	-5.02367
HNRNPC	0.0148341	24.6717	0.0892192	0.930119	0.999486	-5.02242
UQCRH	0.178822	18.703	0.629791	0.538657	0.999486	-4.90494
LAMB1	-0.0388563	18.404	-0.308693	0.761872	0.999486	-4.99567
YES1	-0.153525	18.2049	-1.05142	0.309988	0.999486	-4.70173
FH	0.053396	22.1096	0.802249	0.435144	0.999486	-4.83269
ERCC1	-0.0666703	16.4938	-0.415644	0.684084	0.999486	-4.97191
THBS1	0.0278975	21.619	0.37731	0.711316	0.999486	-4.98134
SP1	-0.0274688	16.4581	-0.0900572	0.929457	0.999486	-5.02237
IGF1R	-0.00701378	19.2191	-0.0379917	0.970399	0.999486	-5.02441
COL1A2	-0.0758722	17.3456	-0.295125	0.772337	0.999486	-4.99804
ANXA6	-0.0622688	22.215	-0.26585	0.794108	0.999486	-5.00316
RHOC	-0.152667	20.7756	-0.320363	0.753277	0.999486	-4.99339
CD55	0.0349052	18.9754	0.211071	0.835736	0.999486	-5.01118
SLC3A2	0.0400656	24.9582	0.612309	0.549657	0.999486	-4.9115
GUSB	0.116486	18.9849	1.49644	0.155629	0.999486	-4.40237
PFKM	-0.0201155	21.303	-0.362795	0.721904	0.999486	-4.98461
HSP90AB1	-0.0468383	27.3547	-0.595822	0.560326	0.999486	-4.91742
SRPRA	-0.0178646	19.4144	-0.259629	0.798739	0.999486	-5.00419
ASNS	-0.00583283	23.6592	-0.0805496	0.936883	0.999486	-5.02287
HMBS	0.0189184	20.8876	0.394335	0.698976	0.999486	-4.97735
PDHA1	-0.0620868	22.7591	-0.579112	0.571252	0.999486	-4.92327
CD14	-0.0669399	11.6182	-0.255566	0.803109	0.999486	-5.00438
CYC1	-0.106767	22.7957	-0.936689	0.364002	0.999486	-4.76571
SNRPB2	-0.0263767	20.8645	-0.469144	0.645826	0.999486	-4.95782
MET	0.204967	15.825	1.22243	0.262505	0.999486	-4.5971
SNRNP70	0.000441308	23.3123	0.00681902	0.994651	0.999486	-5.02486
ITGA5	0.120176	15.6529	0.196104	0.849159	0.999486	-5.01251
NFIC	0.00509194	19.4594	0.0405479	0.9682	0.999486	-5.02436
SERPINF2	0.18855	21.4044	1.30219	0.212943	0.999486	-4.5422
RPS17	0.000974525	23.994	0.0137646	0.989202	0.999486	-5.02481
KRT19	-0.0479743	27.658	-0.60247	0.556011	0.999486	-4.91505
GNAI3	-0.157543	21.5954	-1.67707	0.114586	0.999486	-4.26186
ANXA5	0.0513407	24.9658	0.669978	0.513224	0.999486	-4.88961
KRT16	-0.0168718	23.1509	-0.0667271	0.947713	0.999486	-5.0235
RPSA	0.0931667	22.4668	0.432079	0.672058	0.999486	-4.96785
CD63	-0.108367	19.992	-0.16541	0.870912	0.999486	-5.01645
MRPL3	-0.0531925	19.8158	-0.537238	0.599115	0.999486	-4.93723
SNRPA	-0.0583794	20.9491	-0.655797	0.522053	0.999486	-4.89516
ENO2	0.0718152	20.7646	0.752519	0.46358	0.999486	-4.85516
ACAA1	-0.0139207	20.9726	-0.231174	0.820356	0.999486	-5.00846
SRP19	-0.0953186	20.4001	-0.390875	0.701588	0.999486	-4.97813
SNRPC	-0.151909	20.4161	-0.718884	0.483669	0.999486	-4.86951
VIL1	-0.00776806	14.523	-0.0589387	0.954082	0.999486	-5.02378
LGALS1	0.312215	20.2662	1.02459	0.322395	0.999486	-4.71713
QDPR	-0.102065	20.1985	-1.0961	0.290609	0.999486	-4.67521
HMGB1	-0.023862	24.8727	-0.14825	0.884171	0.999486	-5.01811
FBP1	0.0788556	24.3627	1.25707	0.228269	0.999486	-4.57272
TPM1	0.0545331	20.5072	0.366142	0.719489	0.999486	-4.98385
CLTA	-0.115146	19.7195	-0.480939	0.637756	0.999486	-4.95437
CLTB	-0.152133	18.8309	-1.27228	0.222965	0.999486	-4.56251
ANXA4	0.0194051	22.2185	0.294275	0.772648	0.999486	-4.99832
CNP	-0.0880346	21.5498	-1.31248	0.209413	0.999486	-4.53508
HMOX1	0.240197	18.7514	0.770121	0.453628	0.999486	-4.84723
DLD	0.0379617	22.6874	0.835257	0.416897	0.999486	-4.81707
HNRNPA1	0.133772	22.3955	0.196989	0.846578	0.999486	-5.01293
SNRPA1	0.0300647	22.8714	0.479454	0.638646	0.999486	-4.95488
CTSH	-0.0252073	18.8409	-0.137917	0.892183	0.999486	-5.01902
COX6C	0.0959046	23.2359	0.377364	0.711385	0.999486	-4.98128
TACSTD2	0.015714	21.8112	0.118588	0.907206	0.999486	-5.02054
PARP1	-0.0365878	22.2425	-0.689327	0.501318	0.999486	-4.88186
POLA1	0.00798879	19.625	0.163843	0.872079	0.999486	-5.01662
IFIT1	-0.0560361	18.1864	-0.457812	0.661458	0.999486	-4.95699
LTA4H	-0.018428	22.9821	-0.152285	0.881026	0.999486	-5.01774
ALDOC	0.061023	23.7169	0.567763	0.578736	0.999486	-4.92715
C4A	0.346169	16.171	0.63142	0.538343	0.999486	-4.90393
H2AZ1;H2AZ2	0.0789951	21.3557	0.608255	0.55227	0.999486	-4.91297
TFPT	0.0204195	15.9461	0.0876671	0.931405	0.999486	-5.02249
FBXO45	0.0928108	16.493	0.681502	0.506114	0.999486	-4.88502
ATXN1L	-0.011376	16.0627	-0.0758451	0.940561	0.999486	-5.0231
CHTF8	0.0140833	17.5756	0.0842832	0.933965	0.999486	-5.02268
POTEI	-0.0301636	20.9527	-0.053339	0.958245	0.999486	-5.02399
UBB;UBC	0.32593	16.8698	0.832494	0.422142	0.999486	-4.81656
TRAPPC2;TRAPPC2B	0.0776774	17.4847	0.523707	0.608262	0.999486	-4.94154
PET100	-0.0239839	15.9658	-0.136528	0.89325	0.999486	-5.01914
SULT1A3;SULT1A4	0.269313	16.7178	1.65359	0.119329	0.999486	-4.28063
HSPA1A;HSPA1B	-0.0176108	26.1397	-0.203719	0.841357	0.999486	-5.01212
CALM1;CALM2;CALM3	0.14943	21.5933	1.15598	0.266069	0.999486	-4.63832
POLR1D	0.148231	18.6837	1.13779	0.273351	0.999486	-4.64968
EEF1AKMT4	-0.026901	18.0594	-0.156416	0.877826	0.999486	-5.01735
ZFTRAF1	0.0702152	18.289	0.542558	0.595537	0.999486	-4.93551
FDX1	0.445217	17.1009	0.976555	0.346017	0.999486	-4.74363
RAP2A	-0.305799	16.9629	-2.29364	0.0369389	0.999486	-3.73024
RO60	-0.0194497	21.3771	-0.348511	0.732381	0.999486	-4.9877
MYBL2	0.0633557	15.0669	0.237546	0.815501	0.999486	-5.00755
GAA	0.0169204	21.9679	0.336712	0.741077	0.999486	-4.99016
AR	0.196639	17.3052	1.25098	0.230421	0.999486	-4.57679
RARA	-0.0889034	16.7279	-0.429815	0.673543	0.999486	-4.9685
RRAS	-0.0313333	18.3893	-0.295267	0.771905	0.999486	-4.99814
HLA-C	-0.0716959	18.796	-0.302056	0.767227	0.999486	-4.99675
ARAF	-0.0915454	19.1999	-1.20925	0.245593	0.999486	-4.60426
H1-4	-0.249216	23.5964	-1.36352	0.193451	0.999486	-4.49956
BCL2	0.0242955	18.471	0.0935877	0.926721	0.999486	-5.02217
DLAT	-0.00485062	21.522	-0.059872	0.953061	0.999486	-5.02377
PTPRF	-0.00638994	19.4941	-0.111183	0.91297	0.999486	-5.02107
NR2F6	0.088615	17.0029	0.762919	0.45754	0.999486	-4.85057
TXN	0.0250507	25.4843	0.237588	0.815469	0.999486	-5.00754
TGFB3	-0.877348	16.3072	-1.18281	0.258964	0.999486	-4.62126
COX5B	0.24272	22.1246	0.804672	0.434042	0.999486	-4.83143
CTSA	0.00540525	20.8525	0.0619255	0.951453	0.999486	-5.02369
MGST1	-0.0907505	21.6217	-0.77816	0.448778	0.999486	-4.84374
MAPT	-0.0385472	20.2294	-0.254962	0.802295	0.999486	-5.00491
C7	0.364854	17.6008	2.05441	0.0580992	0.999486	-3.94365
PRKAR1A	-0.0124694	21.0443	-0.113818	0.910917	0.999486	-5.02088
TFPI	0.0408702	16.2614	0.200854	0.843556	0.999486	-5.01247
UROS	-0.0236884	17.5417	-0.124868	0.902314	0.999486	-5.02007
ESD	-0.00174404	24.9943	-0.0281195	0.977944	0.999486	-5.02463
HSPD1	0.0782315	26.1342	0.996543	0.335054	0.999486	-4.73308
CLU	0.144015	19.4789	0.893231	0.386163	0.999486	-4.78829
HAPLN1	0.00113195	20.7637	0.00908147	0.992876	0.999486	-5.02484
HSPA5	0.0201344	24.7143	0.334256	0.742891	0.999486	-4.99066
LAMC1	-0.144073	17.7378	-0.974205	0.345661	0.999486	-4.74545
ACP2	0.00352223	19.8493	0.0391388	0.969305	0.999486	-5.0244
HSPA8	-0.0111265	27.4551	-0.200567	0.843776	0.999486	-5.01251
SLC2A1	-0.0833351	21.323	-1.09636	0.2905	0.999486	-4.67505
EPB41	0.0137746	18.5077	0.252331	0.804268	0.999486	-5.00533
UMPS	0.00924729	22.2639	0.172386	0.865477	0.999486	-5.01573
PDHB	0.0201006	21.9315	0.276083	0.786315	0.999486	-5.00149
DBT	0.02393	20.7364	0.215282	0.832496	0.999486	-5.01063
PYGB	0.00294293	22.1652	0.0447305	0.964922	0.999486	-5.02425
PYGM	-0.0593754	18.2864	-0.173161	0.865102	0.999486	-5.0156
RALA	-0.0106154	21.1671	-0.154291	0.879472	0.999486	-5.01755
RALB	-0.0217254	19.5279	-0.302449	0.766533	0.999486	-4.99683
BCR	0.0570712	18.5593	1.1235	0.279178	0.999486	-4.65852
LAMP1	-0.0730309	22.8473	-0.762606	0.457721	0.999486	-4.85071
ACADM	-0.0312327	20.9864	-0.355037	0.727587	0.999486	-4.9863
TOP1	-0.0352791	22.8842	-0.588852	0.56487	0.999486	-4.91988
TOP2A	0.00381627	20.0394	0.0403699	0.96834	0.999486	-5.02437
G6PD	-0.0290547	26.1621	-0.430887	0.672781	0.999486	-4.96822
UBL4A	-0.108779	18.985	-0.603957	0.555105	0.999486	-4.91448
ESRRA	-0.00683751	16.261	-0.0256957	0.979844	0.999486	-5.02467
PC	-0.0156732	20.0943	-0.282034	0.781836	0.999486	-5.00048
DMD	0.153579	15.1267	0.287284	0.779489	0.999486	-4.99895
MTHFD1	-0.0158119	24.743	-0.349461	0.731682	0.999486	-4.98749
IGF2R	-0.0834104	19.98	-0.850263	0.408769	0.999486	-4.80979
ADH5	0.00427262	23.1223	0.0609371	0.952227	0.999486	-5.02373
CDK4	-0.00378031	20.3573	-0.0735949	0.942321	0.999486	-5.0232
PRPS2	0.000750802	20.9407	0.0141538	0.988897	0.999486	-5.02481
PABPC1	0.000472432	23.0969	0.00956098	0.9925	0.999486	-5.02484
PCNA	-0.0149753	23.584	-0.117759	0.907847	0.999486	-5.0206
COX6A1	0.338905	17.325	0.854835	0.407602	0.999486	-4.80694
HARS1	-0.038641	23.0298	-0.671789	0.512103	0.999486	-4.88889
COL6A1	0.318704	19.2171	2.2193	0.042587	0.999486	-3.79723
SLC25A4	-0.0571682	22.4725	-0.61089	0.55057	0.999486	-4.91201
SLC25A6	0.0915565	23.4853	0.693897	0.498553	0.999486	-4.87999
F5	-0.0353173	20.131	-0.322219	0.751808	0.999486	-4.99307
IMPDH2	-0.0200346	24.2688	-0.317541	0.755284	0.999486	-4.99398
TPR	-0.0464855	20.3974	-0.64638	0.527963	0.999486	-4.89878
ANXA3	0.0104852	21.7596	0.206547	0.839188	0.999486	-5.01176
CKMT1B	0.0520318	23.9944	0.446492	0.661727	0.999486	-4.96408
BCKDHA	0.0238885	17.7026	0.210805	0.835924	0.999486	-5.01122
ACTN1	-0.0198059	22.1703	-0.229704	0.821477	0.999486	-5.00867
CDH1	0.0303499	20.6559	0.303731	0.765575	0.999486	-4.9966
SRC	-0.146511	19.1757	-2.15353	0.0482462	0.999486	-3.85604
PEPD	-0.0532736	20.8161	-0.47111	0.644454	0.999486	-4.95727
XRCC6	0.0455351	24.7866	0.626379	0.54064	0.999486	-4.90632
XRCC5	-6.12741e-05	24.4443	-0.000810349	0.999364	0.999593	-5.02487
UNG	0.0545229	20.0931	0.742331	0.469543	0.999486	-4.85961
COX4I1	-0.019453	23.5396	-0.211359	0.8355	0.999486	-5.01115
IFI30	0.217155	16.6453	1.05786	0.307135	0.999486	-4.69795
LAMP2	0.118454	23.9254	0.869429	0.398584	0.999486	-4.80031
RNH1	-0.144678	23.4393	-0.669233	0.513892	0.999486	-4.88979
CYBA	-0.164599	19.3703	-1.49879	0.162706	0.999486	-4.40804
EEF2	0.0274961	27.022	0.425647	0.67651	0.999486	-4.96958
KRT10	-2.07189	18.3421	-2.09643	0.0554671	0.999486	-3.91813
PDIA4	-0.0406534	23.8953	-0.699806	0.494938	0.999486	-4.87758
P4HA1	-0.028903	20.0322	-0.457123	0.654243	0.999486	-4.96118
TPT1	0.256175	22.472	0.719216	0.483471	0.999486	-4.86937
ALAD	0.0411476	19.9476	0.284384	0.780083	0.999486	-5.00006
HLA-E	-0.100507	15.3853	-0.732982	0.485144	0.999486	-4.85819
LCP1	-0.0202943	16.4041	-0.100618	0.921209	0.999486	-5.02175
PLS3	-0.0997754	20.6432	-1.46265	0.164541	0.999486	-4.42758
APEH	-0.0407014	22.3272	-0.362965	0.721779	0.999486	-4.98457
ETFA	-0.0180308	23.056	-0.350688	0.730781	0.999486	-4.98723
GYS1	0.0361198	20.8783	0.569274	0.577737	0.999486	-4.92664
PRKAR2A	-0.0412328	21.6796	-0.666468	0.515402	0.999486	-4.89099
ENO3	-0.779387	21.1588	-0.937746	0.363776	0.999486	-4.76502
GTF2F2	0.00562862	20.8127	0.0607012	0.952412	0.999486	-5.02374
CD59	0.134388	17.5115	1.09554	0.290845	0.999486	-4.67554
MTHFD2	0.0224937	22.1014	0.393252	0.699759	0.999486	-4.97761
EDN3	0.0365717	14.4732	0.222234	0.827179	0.999486	-5.0097
MIF	0.322548	25.0181	1.3177	0.208103	0.999486	-4.53162
HGF	-0.0638951	17.0643	-0.284474	0.780286	0.999486	-4.99995
PRKCSH	-0.0481287	22.223	-0.615545	0.547575	0.999486	-4.91032
IRF2	-0.319741	14.8427	-1.21156	0.257382	0.999486	-4.60333
FDPS	-0.0332273	22.8353	-0.464268	0.649234	0.999486	-4.9592
TRIM27	0.00374008	19.1038	0.0576202	0.954824	0.999486	-5.02385
COX7A2	0.0546086	22.6938	0.534926	0.600672	0.999486	-4.93798
AKR1A1	0.00585279	21.4384	0.0877676	0.931242	0.999486	-5.0225
PKM	-0.0089609	27.5253	-0.188277	0.853225	0.999486	-5.01398
ACYP2	-0.196419	18.3203	-1.39176	0.184628	0.999486	-4.4793
HSP90B1	-0.00235991	25.3086	-0.0599409	0.953007	0.999486	-5.02376
CCNB1	-0.104583	19.7936	-1.72246	0.10588	0.999486	-4.22518
MYL6B	0.138676	14.7768	0.491486	0.630316	0.999486	-4.95136
SNRPB	-0.0806409	17.3692	-0.46303	0.650101	0.999486	-4.95954
IDE	0.00484133	23.1386	0.0842654	0.933978	0.999486	-5.02268
COX6B1	0.0542746	18.9983	0.303952	0.765436	0.999486	-4.99654
POU2F1	0.0556588	17.0974	0.486949	0.633451	0.999486	-4.9527
HNRNPL	0.0153368	23.0234	0.223865	0.825933	0.999486	-5.00948
DARS1	-0.0266377	23.8558	-0.5476	0.592157	0.999486	-4.93387
JUP	-0.0553289	20.9501	-0.935954	0.364368	0.999486	-4.7661
UQCRB	-0.105936	20.5094	-0.775781	0.45017	0.999486	-4.84479
CPA1;CPB1	-0.0405431	17.0169	-0.209086	0.837241	0.999486	-5.01144
GLUL	-0.057505	18.4517	-0.660016	0.519417	0.999486	-4.89352
PVR	-0.0400414	16.7525	-0.299244	0.768929	0.999486	-4.99742
RAC2	-0.297701	17.2441	-0.825095	0.438723	0.999486	-4.81396
CPN1	0.60951	15.3289	2.35937	0.0325387	0.999486	-3.67063
GSPT1	-0.053593	22.7099	-0.920337	0.372204	0.999486	-4.77432
ARSA	-0.00222491	16.1749	-0.0065061	0.994919	0.999486	-5.02486
B4GALT1	-0.0281504	18.9916	-0.15181	0.881408	0.999486	-5.01778
ACP3	0.599404	13.6639	2.68945	0.0321951	0.999486	-3.65226
EZR	-0.102841	23.188	-0.852505	0.407563	0.999486	-4.8087
ATP6V1B1	0.043054	16.6289	0.244106	0.814401	0.999486	-5.00527
UCHL3	0.263804	18.8106	0.754426	0.462704	0.999486	-4.8542
HPGD	0.0740004	17.2183	0.242018	0.814442	0.999486	-5.00611
AREG	0.0210587	16.4144	0.072535	0.944307	0.999486	-5.02313
CD46	0.151831	19.6355	0.893259	0.38617	0.999486	-4.78827
NME1	0.113909	25.5919	1.78981	0.0940299	0.999486	-4.16985
NQO1	-0.0679165	22.6696	-0.650568	0.52533	0.999486	-4.89718
GNS	-0.0115624	21.1737	-0.117685	0.907905	0.999486	-5.02061
ZNF250	-0.0422148	12.0274	-0.10752	0.916049	0.999486	-5.02128
PHKG2	-0.0365979	18.7199	-0.406366	0.690308	0.999486	-4.97443
ARSB	-0.142491	14.8614	-0.499792	0.629546	0.999486	-4.94622
RPS2	-0.029307	24.8704	-0.334464	0.742738	0.999486	-4.99062
CHN1	-0.101747	17.1263	-0.785321	0.444697	0.999486	-4.84048
DSP	-0.018031	21.0276	-0.283836	0.780481	0.999486	-5.00016
RPA2	-0.0211689	21.3205	-0.260773	0.797873	0.999486	-5.004
MUC1	-0.154811	16.9931	-0.472881	0.644375	0.999486	-4.95615
COX7C	0.0626798	17.8157	0.373686	0.713954	0.999486	-4.98217
CD44	0.183734	18.0426	1.36883	0.191538	0.999486	-4.49566
NQO2	-0.0991043	17.3008	-0.714292	0.486996	0.999486	-4.87113
H2AX	0.311449	11.8124	1.09823	0.294097	0.999486	-4.67314
ITGB4	0.018831	18.9066	0.290812	0.775244	0.999486	-4.99894
CBR1	0.0038849	23.5369	0.0589788	0.953761	0.999486	-5.0238
ACADS	-0.00386792	17.045	-0.0394415	0.969067	0.999486	-5.02439
CREB1	-0.0878414	17.937	-0.338114	0.740088	0.999486	-4.98985
GLB1	0.0263037	20.0192	0.311503	0.759778	0.999486	-4.99514
PPP3CB	-0.0114178	17.0992	-0.0727516	0.942981	0.999486	-5.02324
NCK1	-0.0452851	19.4435	-0.64961	0.525932	0.999486	-4.89755
GCFC2	0.188056	17.3469	1.67388	0.11522	0.999486	-4.26442
H1-5	-0.0370084	26.0415	-0.250487	0.805688	0.999486	-5.00561
H1-3	0.0136599	22.9464	0.0934387	0.92682	0.999486	-5.02218
H1-2	-0.0681523	23.8195	-0.498797	0.625302	0.999486	-4.94917
EPCAM	-0.0554609	22.7316	-0.393729	0.699449	0.999486	-4.97748
POR	-0.0423184	21.7532	-0.874567	0.395826	0.999486	-4.79776
MGMT	-0.028873	19.8193	-0.252932	0.803812	0.999486	-5.00524
FER	0.276403	14.6785	0.685947	0.504148	0.999486	-4.8828
ATP2A2	-0.059815	23.0253	-0.686421	0.503096	0.999486	-4.88304
PLCG2	0.0633522	16.8674	0.343817	0.736185	0.999486	-4.98853
FAH	0.105739	21.1853	1.24746	0.23167	0.999486	-4.57913
STMN1	-0.0117121	22.2753	-0.0671565	0.947369	0.999486	-5.02348
YBX3	-0.0202771	21.9802	-0.168464	0.868507	0.999486	-5.01615
ZNF22	0.0455352	16.0121	0.231406	0.820179	0.999486	-5.00843
ZNF24	-0.0839868	18.2247	-0.617421	0.546371	0.999486	-4.90963
ZKSCAN1	-0.216696	15.595	-1.14352	0.271041	0.999486	-4.64612
NAGA	-0.0180473	18.3231	-0.10563	0.917299	0.999486	-5.02144
HMGA1	-0.1252	22.218	-1.06847	0.302484	0.999486	-4.69171
TMEM11	-0.0429616	20.2859	-0.625414	0.541255	0.999486	-4.90668
GOT1	0.0162569	23.4454	0.219784	0.829052	0.999486	-5.01003
PRKCA	0.472247	16.5244	1.08387	0.297457	0.999486	-4.68222
ITGA2	-0.0501964	19.8571	-0.620432	0.544441	0.999486	-4.90852
UBTF	-0.116812	21.4184	-1.47228	0.16196	0.999486	-4.42044
NDUFB7	-0.075552	18.9074	-0.287902	0.777507	0.999486	-4.99942
PRKACA	-0.196034	18.4341	-1.23156	0.237386	0.999486	-4.58966
CAPN2	-0.033278	17.4993	-0.190985	0.851141	0.999486	-5.01366
DES	-1.36608	15.7657	-3.10514	0.0104326	0.999486	-3.16219
CEBPB	-0.0754725	17.3601	-0.378595	0.710382	0.999486	-4.98105
PTPN2	-0.076519	18.7702	-0.595763	0.560364	0.999486	-4.91744
AMD1	0.0310072	16.4355	0.225003	0.825286	0.999486	-5.00925
CTPS1	-0.0756791	22.1971	-0.874946	0.395627	0.999486	-4.79757
DDX5	-0.0111665	24.677	-0.244115	0.810504	0.999486	-5.00658
PFKL	-0.00599049	22.4938	-0.0969795	0.924048	0.999486	-5.02198
GM2A	0.223448	17.1859	1.02567	0.321573	0.999486	-4.71661
LGALS3	0.119104	20.1702	0.627392	0.540127	0.999486	-4.90587
PSMC3	0.0949545	23.0147	1.09583	0.290722	0.999486	-4.67537
TCP1	0.0223516	24.278	0.454604	0.656013	0.999486	-4.96187
PTPN1	-0.0494792	22.6488	-0.689675	0.501106	0.999486	-4.88172
IGFBP2	0.478527	18.1866	4.33739	0.000608012	0.999486	-1.95041
ERCC2	-0.0267853	19.7228	-0.385688	0.705233	0.999486	-4.9794
BMP7	1.12693	13.8261	6.04818	2.39632e-05	0.143058	-0.857231
RPL35A	-0.0172027	24.0567	-0.208231	0.837896	0.999486	-5.01155
ITGB5	0.0296844	16.8709	0.2746	0.787432	0.999486	-5.00174
ARF4	-0.0519856	23.5874	-0.766372	0.455545	0.999486	-4.84903
RPL7	0.0732811	25.6665	0.673009	0.511349	0.999486	-4.88841
VCL	-0.0554618	22.4498	-0.60619	0.553604	0.999486	-4.91371
PTPRA	0.105664	17.1056	0.601634	0.556553	0.999486	-4.91535
NAT1	0.0643167	17.737	0.745406	0.467739	0.999486	-4.85827
SON	-0.0342236	21.0513	-0.625803	0.541007	0.999486	-4.90654
NELFE	-0.169037	19.7612	-1.49621	0.155687	0.999486	-4.40254
RPL17	-0.0134932	25.0877	-0.252816	0.803899	0.999486	-5.00525
PGAM1	0.0758599	25.0903	0.318305	0.754805	0.999486	-4.99379
RCC1	-0.0434353	23.6657	-0.629209	0.538836	0.999486	-4.90527
SDC1	0.192468	14.6468	1.04049	0.314868	0.999486	-4.70808
LIG1	-0.0558142	20.4768	-0.832313	0.418504	0.999486	-4.81849
ATP5PF	0.0698646	17.2006	0.326267	0.748806	0.999486	-4.99227
XRCC1	0.0238926	20.5995	0.47612	0.640964	0.999486	-4.95584
KRT15	-0.260744	15.2128	-0.303095	0.766819	0.999486	-4.99641
HDC	0.101837	17.9026	0.848147	0.411995	0.999486	-4.80982
PLCG1	-0.0738436	20.8408	-1.20145	0.248512	0.999486	-4.60932
NCL	0.0424071	26.1886	0.509584	0.617881	0.999486	-4.94592
HK1	-0.0611634	23.6333	-0.937514	0.363592	0.999486	-4.76527
POLR2C	0.175718	17.9986	2.18203	0.0457133	0.999486	-3.83061
POLR2E	-0.0589173	20.9502	-0.662406	0.517928	0.999486	-4.89258
NDUFV2	0.122621	20.7916	0.49654	0.626977	0.999486	-4.94978
ERCC3	-0.0297462	18.5564	-0.584984	0.5674	0.999486	-4.92123
TRIM21	-0.0759669	16.2101	-0.232416	0.81942	0.999486	-5.00828
EIF2AK2	0.0190974	20.5028	0.349036	0.731995	0.999486	-4.98758
SRM	0.0294181	24.2719	0.235556	0.817016	0.999486	-5.00783
SLC9A1	0.0050374	18.0635	0.0800902	0.937242	0.999486	-5.0229
CSNK2A2	-0.0336591	20.1416	-0.526257	0.606533	0.999486	-4.94073
RXRA	-0.0242724	18.7154	-0.257775	0.800142	0.999486	-5.00448
AOC1	-0.204921	14.8757	-0.474819	0.643687	0.999486	-4.95525
ITIH2	0.393591	23.6692	2.31809	0.035387	0.999486	-3.7098
ITIH1	0.238765	16.1274	1.35889	0.194597	0.999486	-4.50269
NFKB1	0.0763855	18.437	1.59978	0.130842	0.999486	-4.3231
ATP2B1	0.0203201	20.1506	0.313179	0.758529	0.999486	-4.99482
EIF2S2	-0.116254	23.0294	-1.1241	0.278932	0.999486	-4.65815
ANXA7	-0.0785825	22.3573	-0.734788	0.473989	0.999486	-4.86287
TBP	0.187381	17.2081	1.55889	0.140215	0.999486	-4.35484
CCNA2	-0.204903	16.7731	-1.31346	0.209092	0.999486	-4.53441
BTF3	-0.0235524	22.1416	-0.298351	0.769597	0.999486	-4.99758
RAB3A	0.132143	17.2229	0.948709	0.358054	0.999486	-4.75929
RAB4A	0.0186002	18.8037	0.146626	0.885412	0.999486	-5.01826
RAB5A	-0.0400732	21.9716	-0.514379	0.614607	0.999486	-4.94444
RAB6A	-0.0393235	22.067	-0.37046	0.716306	0.999486	-4.9829
MSH3	0.0429159	18.7871	0.625002	0.541518	0.999486	-4.90683
PSMB1	-0.0330902	23.9088	-0.359923	0.724006	0.999486	-4.98524
M6PR	-0.0282483	19.692	-0.185755	0.855182	0.999486	-5.01426
COX5A	0.362256	19.2782	0.720909	0.48246	0.999486	-4.86866
LMNB1	-0.063554	23.6994	-0.778661	0.448491	0.999486	-4.84351
PZP	0.159998	19.6949	0.837187	0.416002	0.999486	-4.81607
BCL3	0.178067	17.6576	0.357165	0.727459	0.999486	-4.9852
CAST	-0.0621016	18.0818	-0.551773	0.589366	0.999486	-4.9325
IMPDH1	-0.00728752	22.0871	-0.115343	0.909729	0.999486	-5.02078
NEB	0.0317383	20.4475	0.0971097	0.924071	0.999486	-5.02195
AGA	-0.120829	18.6792	-0.905222	0.379896	0.999486	-4.78218
RASA1	0.0320284	19.0673	0.57221	0.575798	0.999486	-4.92564
PTMS	-0.27778	21.2484	-0.565044	0.580706	0.999486	-4.92797
CDK11B	0.147784	18.0278	0.434091	0.671645	0.999486	-4.96681
GSTM3	-0.0315402	26.205	-0.317993	0.754947	0.999486	-4.99389
ATP6V1B2	0.0319607	21.1333	0.519864	0.610872	0.999486	-4.94274
ATP6V1C1	-0.0200418	21.0591	-0.284432	0.780033	0.999486	-5.00006
CSRP1	-0.0530281	22.433	-0.637596	0.53351	0.999486	-4.90212
FLNA	-0.0260484	24.9809	-0.569402	0.577652	0.999486	-4.92659
NF1	0.00468814	17.9841	0.0562451	0.955901	0.999486	-5.0239
MAOA	-0.0619984	17.6818	-0.157925	0.878707	0.999486	-5.01673
ACO1	0.0299197	20.1152	0.503435	0.622093	0.999486	-4.94779
TAF1	-0.124253	17.2419	-0.81028	0.43158	0.999486	-4.82847
EPHA1	-0.0490317	16.8997	-0.181167	0.859981	0.999486	-5.01445
MDK	0.203047	12.3224	0.804814	0.436909	0.999486	-4.82986
VDAC1	0.010351	25.4137	0.15287	0.880572	0.999486	-5.01768
BGN	-0.301117	17.0589	-1.52966	0.171516	0.999486	-4.40225
ERBB3	0.130551	16.6273	0.955785	0.355683	0.999486	-4.75506
SDHB	0.0796509	20.7987	0.768132	0.454531	0.999486	-4.84825
CD9	-0.2352	21.3078	-1.10867	0.285673	0.999486	-4.66753
BCKDHB	0.0163299	18.4463	0.0915036	0.928327	0.999486	-5.02229
COMT	0.0853214	23.1728	0.764207	0.456796	0.999486	-4.85
TGM2	-0.350816	15.2089	-1.18326	0.267855	0.999486	-4.62082
MMUT	0.0460527	19.3783	0.661005	0.5188	0.999486	-4.89313
OSBP	-0.0515032	20.8247	-1.03199	0.318703	0.999486	-4.71298
PCMT1	0.148365	22.1774	0.616039	0.547445	0.999486	-4.91003
FBL	0.173976	22.1185	2.23051	0.0416864	0.999486	-3.78716
GART	-0.00597617	23.4499	-0.109779	0.914065	0.999486	-5.02116
CDH3	-0.0835542	16.8264	-0.520359	0.610536	0.999486	-4.94258
PAICS	-0.0720305	24.1497	-0.712364	0.487355	0.999486	-4.87237
SCP2	0.0234169	21.5695	0.218278	0.830203	0.999486	-5.01024
UBA1	-0.0701253	24.7138	-0.991161	0.337589	0.999486	-4.73608
NME2	0.121628	23.9148	0.529985	0.604166	0.999486	-4.93947
ENPP1	0.0244355	16.6139	0.189374	0.852381	0.999486	-5.01385
USF1	-0.0675425	15.556	-0.131078	0.897648	0.999486	-5.01955
FGFR4	0.0241981	15.6902	0.105984	0.917547	0.999486	-5.02133
FDXR	-0.045474	21.0667	-0.828475	0.420605	0.999486	-4.82033
HNRNPA2B1	0.0774191	26.8246	0.862274	0.402338	0.999486	-4.80388
RFX1	-0.0301444	17.7453	-0.316072	0.756376	0.999486	-4.99426
CALB2	0.079642	17.3717	0.872811	0.412733	0.999486	-4.79137
CBL	0.000835188	18.8352	0.0107609	0.991558	0.999486	-5.02483
IGFBP4	-0.103522	16.5504	-0.555442	0.588205	0.999486	-4.93057
PRKACB	-0.0510636	18.3353	-0.421048	0.679791	0.999486	-4.97076
UQCRC2	0.0276749	22.1115	0.493549	0.628892	0.999486	-4.95075
FECH	-0.0422704	19.9807	-0.766847	0.455271	0.999486	-4.84882
FBLN1	0.240865	20.3038	1.81978	0.0891445	0.999486	-4.1449
TCEA1	0.00681147	22.1879	0.0540655	0.957608	0.999486	-5.02397
SFPQ	-0.0690457	24.0505	-0.915336	0.374737	0.999486	-4.77693
TUBG1	-0.06447	20.1613	-0.553141	0.588453	0.999486	-4.93205
PPIB	-0.00780925	25.7197	-0.156894	0.877456	0.999486	-5.0173
ME2	-0.0591621	20.3113	-0.789898	0.442101	0.999486	-4.83839
WARS1	-0.0221771	22.925	-0.338247	0.739943	0.999486	-4.98984
RPS3	0.00454456	26.3736	0.0930521	0.927114	0.999486	-5.02221
GCSH	0.211325	19.3387	0.661056	0.518972	0.999486	-4.893
RPS6KB1	-0.0436191	22.4501	-0.433183	0.67115	0.999486	-4.96762
JAK1	0.119925	17.4678	1.43093	0.173293	0.999486	-4.45093
PTPRD	0.251453	18.9151	0.693437	0.499829	0.999486	-4.87962
SP100	-0.175595	16.0513	-0.847844	0.425561	0.999486	-4.80362
NFYA	-0.0146313	17.3396	-0.0447971	0.964923	0.999486	-5.02425
AHCY	-0.0120748	25.9435	-0.256608	0.801026	0.999486	-5.00466
CFL1	-0.0334643	27.0697	-0.243166	0.811235	0.999486	-5.00672
EIF4B	-0.0454605	23.4856	-0.477215	0.640203	0.999486	-4.95552
F8A3	0.0197437	17.8519	0.181649	0.858331	0.999486	-5.01473
ATP2B4	-0.136868	17.1109	-1.08814	0.293995	0.999486	-4.68
ITPKA	0.326586	13.7873	1.96121	0.076266	0.999486	-4.05658
GATA3	-0.0755305	20.2172	-0.370222	0.716584	0.999486	-4.9829
CPT2	0.00351093	20.3897	0.0605581	0.952524	0.999486	-5.02374
DTYMK	0.0264296	22.0206	0.451002	0.658547	0.999486	-4.96286
RRM1	-0.0109247	22.3934	-0.204374	0.840855	0.999486	-5.01204
COX7B	0.0781539	18.8002	0.459248	0.652783	0.999486	-4.96058
CCND1	-0.0871147	17.7916	-0.570227	0.577107	0.999486	-4.92631
CHM	-0.0437949	17.3724	-0.40016	0.694774	0.999486	-4.97595
KDELR1	-0.335767	20.1353	-0.90161	0.382038	0.999486	-4.78391
NR2F2	-0.0125615	16.5407	-0.0680032	0.946696	0.999486	-5.02345
EEF1B2	0.11997	24.8967	0.946484	0.35915	0.999486	-4.76048
ATP5PB	-0.0140255	22.8414	-0.339755	0.73883	0.999486	-4.98953
ACP1	0.11599	23.158	1.49892	0.15499	0.999486	-4.40051
ACAT1	-0.0434415	22.5101	-0.815891	0.427542	0.999486	-4.8263
CCNC	0.0988329	18.3406	0.813284	0.428988	0.999486	-4.82753
POLR2A	0.0200769	18.6475	0.277599	0.785173	0.999486	-5.00123
CDK2	-0.0260887	20.9303	-0.354978	0.727631	0.999486	-4.98631
APC	0.190968	14.5781	1.26857	0.22425	0.999486	-4.56501
GRK2	0.0527853	19.7826	0.739203	0.471384	0.999486	-4.86096
MCM3	-0.0254222	23.7169	-0.452894	0.657216	0.999486	-4.96234
MPST	0.0293675	20.2247	0.259825	0.79859	0.999486	-5.00415
RPS12	-0.0601474	23.5796	-0.411758	0.686475	0.999486	-4.97308
BRD2	-0.0202346	18.4586	-0.280191	0.783222	0.999486	-5.00079
YY1	-0.0500542	19.513	-0.538715	0.59812	0.999486	-4.93676
DNAJB1	0.0330046	21.7764	0.424811	0.677106	0.999486	-4.96979
DNAJB2	-0.00884895	17.4869	-0.0971548	0.923911	0.999486	-5.02197
ATP5F1A	0.0194103	25.5847	0.292538	0.77395	0.999486	-4.99863
PSMA1	0.00120411	24.4705	0.0196123	0.984615	0.999486	-5.02475
PSMA2	0.0561377	23.0152	1.13701	0.27367	0.999486	-4.65017
PSMA3	-0.0704421	23.4644	-0.921755	0.371487	0.999486	-4.77358
PSMA4	-0.0405582	24.4058	-0.501687	0.623292	0.999486	-4.94831
NPY1R	0.0515033	18.3427	0.423983	0.684761	0.999486	-4.96647
NFKBIA	-0.0318978	18.1623	-0.195146	0.847942	0.999486	-5.01317
ITGA3	0.0339004	18.5075	0.356729	0.726346	0.999486	-4.98593
DDX6	0.0116131	22.1924	0.287671	0.7776	0.999486	-4.99949
CTNNA2	1.03738	19.1283	1.61459	0.12959	0.999486	-4.31467
DNMT1	-0.0593529	21.4746	-0.952224	0.356327	0.999486	-4.7574
U2AF2	0.00680402	23.9348	0.0538211	0.9578	0.999486	-5.02398
RPL13	0.0366367	25.3488	0.5105	0.617255	0.999486	-4.94563
IVD	-0.0691757	21.7626	-0.972575	0.346444	0.999486	-4.74635
S100A4	-0.081886	18.7107	-1.11924	0.301276	0.999486	-4.6583
MGAT1	0.000872084	18.8548	0.0147426	0.988435	0.999486	-5.0248
HMGB2	-0.00683686	23.7116	-0.0537066	0.95789	0.999486	-5.02398
PTBP1	0.0773556	24.2821	0.7625	0.457782	0.999486	-4.85076
TARS1	-0.0655151	23.7499	-0.758722	0.459972	0.999486	-4.85243
VARS1	-0.0416014	22.5	-0.684044	0.504553	0.999486	-4.88399
EEF1G	-0.00313074	26.1161	-0.0591893	0.953596	0.999486	-5.02379
FKBP2	0.0568938	21.4596	0.527543	0.605661	0.999486	-4.94033
STOM	-0.0119144	21.0049	-0.165048	0.871147	0.999486	-5.01649
AK4	0.160127	18.1671	0.415638	0.683777	0.999486	-4.97207
MAOB	-0.169936	18.4878	-1.92736	0.0968286	0.999486	-4.1374
YWHAQ	0.0273456	23.4648	0.296073	0.771302	0.999486	-4.998
MAPK3	-0.0302175	22.622	-0.484006	0.635489	0.999486	-4.95356
MARK3	-0.0675661	18.5976	-0.803891	0.434224	0.999486	-4.83192
ATP6V0C	-0.153295	19.2721	-0.191995	0.850417	0.999486	-5.01353
ARNT	-0.0156558	18.2204	-0.262331	0.796695	0.999486	-5.00375
RPL10	-0.0551295	24.2981	-0.358541	0.72505	0.999486	-4.98552
RPA1	-0.00574719	21.4026	-0.0916709	0.928193	0.999486	-5.02228
APEX1	-0.00886497	23.4198	-0.0856469	0.932899	0.999486	-5.02261
CD82	-0.0544206	16.4757	-0.270415	0.791962	0.999486	-5.00194
DCK	0.0196171	19.8407	0.321367	0.752441	0.999486	-4.99323
CAD	-0.0241678	23.4777	-0.505389	0.620753	0.999486	-4.94719
CALR	0.0149643	24.5045	0.120857	0.905435	0.999486	-5.02038
MAP4	-0.0648202	21.333	-1.15301	0.267248	0.999486	-4.64018
CANX	-0.0334701	25.3866	-0.264686	0.794914	0.999486	-5.00337
PIK3R1	-0.0142575	16.5975	-0.0595289	0.95333	0.999486	-5.02378
PSMB8	-0.0510065	17.856	-0.633779	0.547089	0.999486	-4.8973
PSMB9	0.0851536	18.0694	0.553664	0.591138	0.999486	-4.93019
PSMA5	0.216911	23.6603	1.01423	0.327144	0.999486	-4.72302
PSMB4	-0.0121895	23.2152	-0.0849446	0.933455	0.999486	-5.02265
PSMB6	-0.0768277	23.4488	-0.886371	0.38964	0.999486	-4.79182
PSMB5	-0.038941	23.1344	-0.692438	0.499419	0.999486	-4.88059
GSTM2	0.11913	14.3928	0.503073	0.622341	0.999486	-4.9479
ABCD3	-0.0221588	20.0122	-0.45888	0.653009	0.999486	-4.9607
NDUFS1	-0.0376861	21.9879	-0.421081	0.679767	0.999486	-4.97075
POLD1	0.0429616	19.9865	0.587505	0.56575	0.999486	-4.92035
TEAD1	-0.00387266	17.7872	-0.0312027	0.975526	0.999486	-5.02457
SMARCA1	-0.0112605	17.0776	-0.106992	0.916237	0.999486	-5.02135
MAPK1	-0.0259548	22.4241	-0.401525	0.693791	0.999486	-4.97562
GCA	0.17447	20.3296	0.621437	0.543986	0.999486	-4.90805
RXRB	0.0822661	17.9175	0.885163	0.39027	0.999486	-4.79243
ERCC5	0.0262481	15.8943	0.181536	0.858418	0.999486	-5.01474
RBL1	0.0113702	19.9392	0.0361462	0.971696	0.999486	-5.02447
GRN	-0.207103	19.3241	-0.876796	0.394932	0.999486	-4.79652
LAP3	-0.00745376	23.0634	-0.128871	0.8992	0.999486	-5.01976
GTF2E1	0.0879139	18.2422	0.859499	0.403818	0.999486	-4.80526
GTF2E2	-0.0653703	18.7887	-1.02	0.324165	0.999486	-4.71984
TPP2	-0.0448993	19.9446	-0.980264	0.342761	0.999486	-4.74212
IMPA1	-0.0944992	19.281	-0.94154	0.361594	0.999486	-4.76312
EPHA2	0.0848336	17.3089	0.710037	0.488755	0.999486	-4.87334
PTPN6	0.0284971	19.5403	0.580521	0.570327	0.999486	-4.92278
SHC1	-0.0753593	18.3132	-0.623809	0.542281	0.999486	-4.90728
MPG	-0.0700809	20.3318	-0.714113	0.486305	0.999486	-4.87164
CRABP2	0.0340163	22.9159	0.461025	0.651505	0.999486	-4.9601
ARID4A	-0.065858	16.7336	-0.546031	0.593207	0.999486	-4.93438
KDM5A	0.0871558	15.7549	0.581765	0.56951	0.999486	-4.92235
TKT	0.0174287	25.3508	0.27811	0.784788	0.999486	-5.00115
PML	-0.0659727	18.711	-0.799525	0.436672	0.999486	-4.83395
TYK2	0.0444096	15.9435	0.311279	0.759944	0.999486	-4.99518
EEF1D	0.0666037	25.1437	0.488813	0.632183	0.999486	-4.95214
OAS2	-0.129094	17.796	-0.990001	0.356322	0.999486	-4.73068
MARCKS	-0.116953	20.1727	-1.43258	0.172831	0.999486	-4.44973
GNA11	-0.0843921	20.7095	-1.18367	0.255268	0.999486	-4.62076
ALDH4A1	-0.0246893	20.4266	-0.360926	0.723272	0.999486	-4.98502
PBLD	0.355766	17.7124	2.10243	0.0531146	0.999486	-3.90136
ERP29	-0.00102619	23.8049	-0.0151894	0.988085	0.999486	-5.0248
PRDX6	0.141461	26.3108	1.10062	0.2887	0.999486	-4.67247
BLVRB	0.0654077	24.586	1.45901	0.165528	0.999486	-4.43028
PRDX5	0.114745	23.946	1.19994	0.249083	0.999486	-4.6103
DDT	0.276028	22.285	0.351523	0.730266	0.999486	-4.98701
GCHFR	-0.0313434	17.352	-0.176609	0.862217	0.999486	-5.01528
PRDX3	0.140233	23.9129	1.09696	0.290246	0.999486	-4.67469
ATP5F1D	0.309103	19.449	0.746965	0.467059	0.999486	-4.85747
RPL12	0.0458737	25.5523	0.827478	0.421152	0.999486	-4.8208
ECHS1	0.0375151	23.247	0.767677	0.454793	0.999486	-4.84845
CMPK1	0.0654723	21.8781	0.92967	0.367507	0.999486	-4.76942
PEBP1	0.124871	25.4937	1.14087	0.272111	0.999486	-4.64777
PDIA3	0.0351591	25.5096	0.382917	0.707243	0.999486	-4.98005
PPP2R1A	0.0675041	22.7758	0.402362	0.693241	0.999486	-4.97539
PPP2R1B	0.0907855	17.28	0.581241	0.569854	0.999486	-4.92253
CDC27	-0.0677683	19.4261	-1.04957	0.310811	0.999486	-4.70281
CCND3	-0.107318	18.3137	-0.840711	0.413931	0.999486	-4.81444
CDC25B	-0.0972585	16.1779	-0.472885	0.644958	0.999486	-4.95584
PPIF	-0.0521991	22.081	-0.512493	0.615894	0.999486	-4.94502
NKTR	0.123573	15.8574	0.812625	0.429354	0.999486	-4.82784
NMT1	-0.0521354	22.006	-0.792016	0.440903	0.999486	-4.83742
HMOX2	0.0533497	19.9986	0.482504	0.63653	0.999486	-4.95399
ADSS2	-0.0479771	21.3764	-0.446534	0.661697	0.999486	-4.96407
LRPAP1	-0.0138568	20.5331	-0.136683	0.893129	0.999486	-5.01912
TSPO	-0.245396	19.8135	-0.940638	0.362341	0.999486	-4.76348
ADSL	-0.0197529	20.3578	-0.318961	0.754228	0.999486	-4.9937
CLIP1	-0.0181941	17.9008	-0.205246	0.840185	0.999486	-5.01193
SRI	0.0539381	18.5682	0.3276	0.747817	0.999486	-4.992
GSTT1	0.0547366	19.2479	0.374766	0.713168	0.999486	-4.98192
SERPINB1	-0.0244018	20.3466	-0.36563	0.719831	0.999486	-4.98398
GCH1	-0.180766	16.5337	-0.689586	0.50116	0.999486	-4.88175
SLC7A1	-0.067124	21.187	-0.397487	0.696753	0.999486	-4.97657
ALDH1B1	0.0470603	20.4727	0.463107	0.650047	0.999486	-4.95952
POLR2B	0.0323119	20.2651	0.589298	0.564579	0.999486	-4.91972
SDHA	-0.0555104	22.3962	-0.85667	0.40533	0.999486	-4.80665
CORO1A	-0.0977135	19.6814	-0.986379	0.339852	0.999486	-4.73874
GDI1	0.0220374	21.9957	0.225554	0.824643	0.999486	-5.00925
S100A7	-0.144544	20.0191	-1.20436	0.268972	0.999486	-4.60801
MAT2A	-0.0844364	23.1298	-1.13581	0.274153	0.999486	-4.65091
PRKAR1B	-0.070683	20.0309	-0.874746	0.395732	0.999486	-4.79767
PRKAR2B	-0.00335668	16.2089	-0.0107754	0.99157	0.999486	-5.02483
CPS1	-0.490501	16.3123	-1.02065	0.325417	0.999486	-4.71901
RRM2	-0.0278912	22.7443	-0.536374	0.599697	0.999486	-4.93751
SDC4	0.00275916	18.6833	0.0145937	0.988553	0.999486	-5.0248
TIA1	-0.0280907	20.2172	-0.440865	0.665704	0.999486	-4.96559
SLC6A6	0.0530506	18.5502	0.646096	0.528142	0.999486	-4.89889
DNAJA1	-0.0323333	22.5056	-0.496156	0.627096	0.999486	-4.94997
AKT1	0.0249236	20.5946	0.382383	0.707631	0.999486	-4.98017
AKT2	-0.0991946	19.2311	-1.26344	0.226036	0.999486	-4.56846
UQCRC1	0.0182784	23.0198	0.444395	0.663208	0.999486	-4.96465
HIBADH	0.132042	19.2797	1.53014	0.147143	0.999486	-4.37687
ATIC	-0.00182626	24.0986	-0.0309174	0.97575	0.999486	-5.02458
HNRNPH3	-0.0270651	22.8683	-0.375502	0.712632	0.999486	-4.98175
HNRNPH1	-0.0479639	23.5606	-0.289863	0.775993	0.999486	-4.99909
YWHAB	-0.00460987	24.4576	-0.0653351	0.948784	0.999486	-5.02356
SFN	0.216885	21.1196	0.945438	0.359968	0.999486	-4.76092
STIP1	-0.0418947	24.5126	-0.428612	0.674399	0.999486	-4.96881
S100A11	-0.296579	23.4363	-0.933635	0.365823	0.999486	-4.7672
L1CAM	0.129637	19.7491	1.43366	0.172526	0.999486	-4.44893
INPP5B	0.0672221	17.1529	0.33615	0.741492	0.999486	-4.99027
PRDX2	-0.00137211	25.1987	-0.0142639	0.988811	0.999486	-5.02481
ARRB2	0.00683147	18.1621	0.0697072	0.945363	0.999486	-5.02337
GK	0.0692106	16.9029	0.475793	0.641192	0.999486	-4.95593
OTX1	0.221579	13.2587	0.923826	0.377872	0.999486	-4.76943
DCTD	0.0201598	19.2923	0.261228	0.797529	0.999486	-5.00393
PYCR1	-0.0425645	22.9067	-0.588092	0.565366	0.999486	-4.92014
GBP2	-0.032245	17.5258	-0.0943591	0.926214	0.999486	-5.02211
ELF1	-0.0794178	17.5655	-0.633013	0.536416	0.999486	-4.90385
GTF2H1	0.0596207	17.5575	0.641674	0.530931	0.999486	-4.90058
CTH	-0.203056	15.7598	-0.565467	0.582475	0.999486	-4.92669
RPL9P9	-0.0223806	24.3878	-0.386547	0.704611	0.999486	-4.9792
ACSL1	0.0244585	19.4066	0.26117	0.797573	0.999486	-5.00394
KIF5B	-0.0741425	21.6692	-1.26531	0.225385	0.999486	-4.5672
CSTF2	0.132856	17.1662	0.412108	0.686244	0.999486	-4.97298
DUT	0.091838	22.4797	1.29027	0.216818	0.999486	-4.55031
ABCC1	0.0337859	19.345	0.538875	0.598013	0.999486	-4.93671
CKS2	0.14691	17.1341	0.404397	0.691839	0.999486	-4.97486
ABCD1	0.0155223	17.4515	0.166364	0.87013	0.999486	-5.01636
MAN1A1	-0.0267988	17.5874	-0.049059	0.961544	0.999486	-5.02413
KDELR2	-0.598071	16.4343	-0.836203	0.416647	0.999486	-4.81649
TTK	-0.0151644	16.4564	-0.0725467	0.943141	0.999486	-5.02325
MCM4	-0.0163617	22.9551	-0.327592	0.747824	0.999486	-4.992
MCM5	-0.0421801	23.1163	-0.691282	0.500124	0.999486	-4.88106
MCM7	0.0467267	23.112	0.816016	0.427473	0.999486	-4.82624
GALNS	0.0854588	19.1987	0.736147	0.473187	0.999486	-4.86228
SHMT1	-0.0342619	21.2507	-0.432647	0.67153	0.999486	-4.96776
SHMT2	0.0160726	24.2025	0.299121	0.769021	0.999486	-4.99744
EPHX2	0.14456	17.2809	0.804186	0.440456	0.999486	-4.82854
HSPA1L	-0.237603	23.5744	-0.412411	0.688365	0.999486	-4.97176
HSPA4	-0.119003	23.6212	-1.45453	0.166747	0.999486	-4.43359
MPI	0.0301045	19.5442	0.260124	0.798364	0.999486	-5.00411
GPC1	0.23102	16.2201	1.67543	0.114911	0.999486	-4.26317
PFN2	0.0497334	23.8081	0.355675	0.727151	0.999486	-4.98615
CA8	-0.0941257	18.4592	-0.87321	0.396542	0.999486	-4.79844
CTNNA1	-0.0247653	21.8045	-0.284663	0.77986	0.999486	-5.00002
CTNNB1	-0.0360424	20.193	-0.65747	0.521007	0.999486	-4.89451
PHB1	0.0220886	24.8338	0.281677	0.782104	0.999486	-5.00054
SERPINB6	-0.0661286	21.5464	-0.490304	0.631152	0.999486	-4.9517
NF2	0.0869739	18.1019	1.07055	0.301578	0.999486	-4.69048
RDX	-0.0610211	20.0486	-0.857828	0.404711	0.999486	-4.80608
RPA3	0.1296	21.7064	1.07823	0.298247	0.999486	-4.68591
RFC4	-0.0135644	20.3275	-0.177115	0.861827	0.999486	-5.01523
RFC2	-0.0852749	20.6204	-0.857853	0.404697	0.999486	-4.80607
RFC1	0.0133743	19.6009	0.174556	0.863802	0.999486	-5.0155
RPL22	0.0986292	24.3478	1.13672	0.273787	0.999486	-4.65035
GTF2F1	0.00330616	19.9928	0.0283102	0.977794	0.999486	-5.02462
SPR	0.0182461	21.8593	0.314545	0.757513	0.999486	-4.99456
THBS4	0.354416	15.8583	1.30859	0.212125	0.999486	-4.5382
IDUA	0.11802	17.0838	0.742987	0.469159	0.999486	-4.85933
CBS	-0.0324971	22.3163	-0.445853	0.662178	0.999486	-4.96425
IRS1	0.00330654	17.0924	0.0366043	0.971291	0.999486	-5.02446
AGL	0.0463989	19.82	0.980715	0.342546	0.999486	-4.74187
MYH9	-0.0492009	23.7106	-0.850703	0.408532	0.999486	-4.80958
MYH10	-0.11939	20.909	-1.85754	0.0833113	0.999486	-4.1132
COPB2	-0.0195624	22.6988	-0.259436	0.798885	0.999486	-5.00422
SOAT1	-0.0508745	18.3672	-0.609537	0.551443	0.999486	-4.9125
ADD1	-0.105585	17.3163	-1.05048	0.310403	0.999486	-4.70227
BSG	0.0146956	21.7621	0.154319	0.87945	0.999486	-5.01755
TIMP3	-0.102007	17.8788	-0.818701	0.430731	0.999486	-4.8226
FUS	0.134439	22.9195	0.954947	0.355088	0.999486	-4.7559
NUP214	-0.0766755	19.4351	-1.14151	0.271851	0.999486	-4.64737
DEK	-0.0204141	22.1751	-0.323785	0.750646	0.999486	-4.99276
MYH11	-0.167299	16.9208	-0.127283	0.90047	0.999486	-5.01988
CHKA	0.0435227	19.1505	0.454526	0.656067	0.999486	-4.9619
PPM1A	-0.0295124	20.0986	-0.283378	0.780825	0.999486	-5.00024
IGFALS	0.179418	14.4836	0.781765	0.44672	0.999486	-4.8421
AHR	-0.00609594	14.589	-0.0301709	0.976484	0.999486	-5.02458
KRT2	-0.305579	18.6135	-0.381471	0.708401	0.999486	-4.98033
HMGCL	0.00782998	19.4268	0.0896077	0.929804	0.999486	-5.0224
PSMC2	0.00385025	23.4533	0.0527782	0.958617	0.999486	-5.02401
ARL2	0.0366801	21.0573	0.595891	0.560281	0.999486	-4.91739
ARL3	0.0201903	21.5082	0.277534	0.785222	0.999486	-5.00125
TRIM23	0.231433	13.6215	1.1809	0.256335	0.999486	-4.62253
MAP2K2	-0.00505253	19.8646	-0.0668231	0.94762	0.999486	-5.0235
ATP5F1C	-0.034371	23.9996	-0.617602	0.546255	0.999486	-4.90956
ATP6V1E1	-0.136101	20.1334	-1.36612	0.192367	0.999486	-4.49758
CPOX	-0.0416799	20.9907	-0.789087	0.44256	0.999486	-4.83876
ARR3	0.120405	17.3217	0.364367	0.721669	0.999486	-4.98384
RPL4	0.0339332	25.6965	0.423852	0.67779	0.999486	-4.97004
NUDT1	0.0317676	19.0913	0.414104	0.684757	0.999486	-4.97251
LONP1	0.00482742	22.1992	0.0917098	0.928163	0.999486	-5.02228
PGM1	0.00689913	20.1513	0.110713	0.913337	0.999486	-5.0211
PPP1CC	-0.0759061	20.6043	-0.879594	0.393184	0.999486	-4.79524
BMPR1A	-0.148637	15.8149	-0.389809	0.702689	0.999486	-4.97822
ACVR1B	0.0841059	15.0465	0.104012	0.919127	0.999486	-5.02146
TGFBR1	-0.230867	16.3096	-1.68129	0.113751	0.999486	-4.25847
GNL1	-0.0849388	21.5761	-1.17087	0.260218	0.999486	-4.62891
POLR2I	0.646251	17.7035	1.29227	0.216535	0.999486	-4.54905
SERPINF1	0.330592	20.4815	1.98771	0.0659135	0.999486	-4.00273
SREBF1	-0.00277017	16.1641	-0.0190052	0.985092	0.999486	-5.02476
DLST	-0.0209833	23.6259	-0.509503	0.617937	0.999486	-4.94594
GMPR	0.081511	12.552	0.335103	0.743995	0.999486	-4.98974
GPX4	-0.0239851	18.7597	-0.170392	0.867017	0.999486	-5.01594
SRP14	-0.0591661	23.3502	-0.680708	0.506602	0.999486	-4.88534
NUP62	0.326192	17.9962	0.855947	0.405989	0.999486	-4.80688
HPCAL1	-0.199674	17.4034	-0.820355	0.425146	0.999486	-4.82415
FDFT1	-0.0341197	20.8858	-0.419581	0.680839	0.999486	-4.97113
TAGLN2	-0.185078	23.7031	-0.500425	0.624307	0.999486	-4.94862
TALDO1	-0.0140041	25.0655	-0.170076	0.867261	0.999486	-5.01598
ETFB	-0.0383124	23.9929	-0.526073	0.606657	0.999486	-4.94079
RBMX	0.101653	22.0678	0.876036	0.395053	0.999486	-4.79703
COIL	0.0855951	20.1294	1.61485	0.127525	0.999486	-4.31128
GGCX	-0.00168878	18.6529	-0.018152	0.985761	0.999486	-5.02477
LIPA	-0.0360093	19.008	-0.258529	0.799571	0.999486	-5.00436
ATP6V1A	0.00442492	21.8559	0.0722734	0.943355	0.999486	-5.02326
HSPA9	0.00820234	25.4491	0.117175	0.908302	0.999486	-5.02065
EIF4A3	0.0100354	23.9378	0.207934	0.838125	0.999486	-5.01159
IGHMBP2	-0.0600665	17.9902	-0.826965	0.421434	0.999486	-4.82105
CDKN1A	0.133653	18.1941	1.20561	0.246952	0.999486	-4.60662
RPS19	0.0777215	24.839	0.328935	0.746921	0.999486	-4.99169
RPL3	0.00541824	24.9411	0.110562	0.913454	0.999486	-5.02111
COL18A1	-0.0206567	17.0639	-0.137331	0.892627	0.999486	-5.01907
MPV17	0.0360539	17.8263	0.0737831	0.942194	0.999486	-5.02319
DDOST	0.0418983	23.9973	0.723158	0.480893	0.999486	-4.86783
ANP32A	0.0695815	22.4273	0.532877	0.602066	0.999486	-4.93863
FEN1	-0.0955179	23.0204	-0.90784	0.378556	0.999486	-4.78083
CUX1	-0.0709829	16.4443	-0.643016	0.530083	0.999486	-4.90007
CAPG	0.00536125	17.6946	0.0418559	0.967175	0.999486	-5.02433
CAP2	0.0282919	20.0697	0.175892	0.862786	0.999486	-5.01536
IL6ST	0.371197	14.7424	1.77228	0.100224	0.999486	-4.19292
TXLNA	-0.0478517	19.8171	-0.416673	0.682917	0.999486	-4.97186
CCT6A	0.0707305	23.8879	0.813919	0.428635	0.999486	-4.82723
PSMB10	0.0356548	17.3093	0.240281	0.813419	0.999486	-5.00715
VHL	-0.150105	15.0447	-1.06362	0.304606	0.999486	-4.69457
PBX1	-0.147402	16.4523	-0.671018	0.512581	0.999486	-4.8892
RPL13A	-0.0922064	23.6352	-1.1373	0.273551	0.999486	-4.64999
ARL1	-0.0543058	22.8155	-0.508645	0.618524	0.999486	-4.9462
MLH1	-0.0244991	19.1587	-0.517367	0.612571	0.999486	-4.94352
STAT3	-0.0270076	21.031	-0.395955	0.697806	0.999486	-4.97697
USP8	-0.058937	20.1857	-0.723626	0.480614	0.999486	-4.86763
PEX19	0.273824	15.546	0.51763	0.612545	0.999486	-4.94335
MDH1	0.0117757	25.1174	0.120234	0.90592	0.999486	-5.02042
MDH2	0.0246259	25.7647	0.544673	0.594118	0.999486	-4.93483
RFC5	0.0277452	20.1392	0.388684	0.703063	0.999486	-4.9787
RFC3	-0.0450525	19.9738	-0.686103	0.503291	0.999486	-4.88316
HADHA	0.0190669	22.8858	0.314994	0.757178	0.999486	-4.99447
EIF2S3	-0.142721	22.0618	-0.814143	0.428648	0.999486	-4.82706
ID1	-0.00502915	15.5018	-0.0266317	0.97911	0.999486	-5.02465
ETV3	-0.0245767	14.2692	-0.111599	0.912646	0.999486	-5.02104
CETN2	-0.260573	18.0157	-0.434399	0.670411	0.999486	-4.96724
EIF2D	-0.0393519	19.1569	-0.375568	0.712584	0.999486	-4.98174
BUD31	-0.0486129	20.4061	-0.309203	0.761519	0.999486	-4.99556
NAA10	-0.0934183	21.2428	-0.925313	0.369694	0.999486	-4.77171
KDM5C	-0.0526465	16.1709	-0.259437	0.798884	0.999486	-5.00422
P2RY2	-0.215142	15.7561	-0.732494	0.479533	0.999486	-4.86158
PPP1R2	-0.012212	16.4934	-0.0558886	0.956181	0.999486	-5.02391
CSK	0.00144881	21.9926	0.0221876	0.982596	0.999486	-5.02472
GARS1	0.029351	22.7025	0.458833	0.653043	0.999486	-4.96071
IARS1	-0.0144865	23.3458	-0.316792	0.755841	0.999486	-4.99412
SLC19A1	-0.128083	19.1949	-0.907015	0.378978	0.999486	-4.78125
EIF1	0.0289311	20.5975	0.16567	0.870687	0.999486	-5.01643
PRKCI	-0.0290004	21.0688	-0.391082	0.701327	0.999486	-4.97813
ACTR1B	-0.0684688	20.0056	-0.591805	0.562942	0.999486	-4.91884
ECI1	0.00830604	21.613	0.0628736	0.950713	0.999486	-5.02365
TMPO	-0.0409559	23.5689	-0.454369	0.656178	0.999486	-4.96194
STAT1	-0.00490468	22.3707	-0.0733709	0.942497	0.999486	-5.02321
STAT6	0.122907	19.2825	0.523566	0.611494	0.999486	-4.93986
MTREX	-0.0281275	21.54	-0.652749	0.523962	0.999486	-4.89634
PIK3CA	0.0277752	17.2093	0.320513	0.753075	0.999486	-4.9934
PIK3CB	0.00747002	19.1463	0.117809	0.907808	0.999486	-5.0206
MTOR	0.0208221	20.1367	0.40719	0.689716	0.999486	-4.97423
PI4KA	-0.0386439	19.2427	-0.752398	0.46365	0.999486	-4.85522
EPS15	0.0374538	19.4752	0.197754	0.845963	0.999486	-5.01285
CASP2	-0.0418909	17.9633	-0.507607	0.619234	0.999486	-4.94652
RPS27	-0.146178	23.0088	-0.426283	0.67618	0.999486	-4.96935
MATK	0.0184232	14.2729	0.105502	0.917399	0.999486	-5.02145
ABL2	-0.0702716	17.0458	-0.739558	0.471175	0.999486	-4.86081
FRK	-0.119108	16.4188	-0.895706	0.401219	0.999486	-4.77992
HELZ	0.0136892	18.5579	0.270595	0.790452	0.999486	-5.00241
NCAPD3	0.0493907	16.9742	0.479988	0.638275	0.999486	-4.95472
RBM34	-0.0693493	18.5797	-0.860163	0.403463	0.999486	-4.80493
LRPPRC	0.0208516	24.0021	0.331804	0.744705	0.999486	-4.99116
ACAA2	0.0120924	22.6188	0.213594	0.833788	0.999486	-5.01086
RPL35	0.150481	23.7758	0.881098	0.392524	0.999486	-4.79442
PRCP	-0.0696867	19.1548	-0.869368	0.398572	0.999486	-4.80036
HTT	0.0248404	19.5016	0.569145	0.577822	0.999486	-4.92668
ECE1	0.0852221	17.7073	1.07605	0.29919	0.999486	-4.68721
MTHFR	-0.00737574	16.9913	-0.0271689	0.978691	0.999486	-5.02464
SLC1A4	-0.094951	19.5198	-1.33109	0.203368	0.999486	-4.52219
PAFAH1B1	-0.0370259	21.0851	-0.588971	0.564792	0.999486	-4.91983
MATR3	-0.0394934	22.6104	-0.591116	0.563392	0.999486	-4.91908
MSH2	-0.00106943	21.7965	-0.0162341	0.987265	0.999486	-5.02479
GRK6	-0.0173547	18.6437	-0.327852	0.747631	0.999486	-4.99195
BTD	-0.223898	17.2242	-1.36075	0.194022	0.999486	-4.50138
GPD2	-0.0174574	22.0944	-0.269339	0.7914	0.999486	-5.00261
SSR1	-0.000367889	21.6491	-0.00340414	0.99733	0.999486	-5.02487
PTPN9	0.0400004	17.5539	0.205781	0.839775	0.999486	-5.01186
RANBP1	-0.0807228	23.2929	-0.390164	0.702103	0.999486	-4.97829
NAMPT	0.0293488	22.6934	0.578283	0.571797	0.999486	-4.92355
AFM	0.0248969	18.9133	0.0796966	0.937571	0.999486	-5.02291
PSMC4	0.0119367	22.9126	0.159428	0.875494	0.999486	-5.01705
TSFM	0.0473209	21.7248	0.786346	0.444115	0.999486	-4.84001
PPIC	0.0398722	21.0863	0.518491	0.611806	0.999486	-4.94317
VDAC2	-0.0730244	25.1345	-0.919136	0.372811	0.999486	-4.77495
ACADSB	-0.074879	20.1387	-1.20356	0.24772	0.999486	-4.60795
CBX5	-0.0388799	21.0547	-0.24259	0.811691	0.999486	-5.0068
USP5	-0.0222232	23.513	-0.541756	0.596076	0.999486	-4.93577
MAPK8	0.0145875	18.4443	0.071233	0.944175	0.999486	-5.02331
MAPK9	-0.0547433	19.3093	-0.280274	0.783198	0.999486	-5.00076
MAP2K4	0.0132854	19.3258	0.14306	0.888179	0.999486	-5.01858
MKI67	-0.0608292	20.9433	-0.593157	0.562061	0.999486	-4.91836
PHKA2	0.08402	19.5511	1.15066	0.268183	0.999486	-4.64166
PHKA1	0.00661119	17.9446	0.0963062	0.924574	0.999486	-5.02202
RANGAP1	-0.00762853	22.0015	-0.10807	0.915396	0.999486	-5.02128
RECQL	-0.0284954	20.4513	-0.320574	0.75303	0.999486	-4.99339
NOP2	0.00152551	21.7423	0.0217423	0.982945	0.999486	-5.02472
ATRX	-0.00776175	18.2225	-0.109006	0.914667	0.999486	-5.02121
CRK	0.0454455	20.9576	0.659885	0.519499	0.999486	-4.89357
CRKL	0.0975187	20.8887	1.52748	0.147797	0.999486	-4.37889
MTIF2	0.02939	18.976	0.581063	0.569971	0.999486	-4.92259
BAG6	0.091229	20.0494	0.522466	0.609175	0.999486	-4.94189
NSF	-0.0210437	22.4223	-0.400411	0.694593	0.999486	-4.97589
CDKN1B	-0.186979	16.4011	-0.549887	0.590678	0.999486	-4.93309
NOTCH1	-0.468931	15.374	-1.27258	0.227852	0.999486	-4.56329
MAP2K3	-0.0230037	20.6	-0.567048	0.579209	0.999486	-4.92739
BRCC3	-0.0668745	18.4012	-1.0118	0.327945	0.999486	-4.7245
RPL27A	0.167958	25.4441	1.31781	0.207668	0.999486	-4.53141
RPL5	-0.0474934	24.1421	-0.760387	0.459006	0.999486	-4.85169
RPL21	0.0631967	24.1085	0.567469	0.578931	0.999486	-4.92725
RPL28	-0.0163676	24.0117	-0.244004	0.810589	0.999486	-5.00659
RPS9	0.0226692	25.7937	0.26215	0.796831	0.999486	-5.00378
RPS5	0.00433484	24.2899	0.054649	0.957151	0.999486	-5.02395
RPS10	0.0416856	25.5354	0.454292	0.656232	0.999486	-4.96196
GNPDA1	0.0455463	21.0092	0.329987	0.746064	0.999486	-4.99152
NEDD4	0.0258804	18.7162	0.261782	0.79711	0.999486	-5.00384
UTRN	0.373358	15.395	0.686648	0.503169	0.999486	-4.88283
IQGAP1	0.0157383	22.8198	0.224382	0.825539	0.999486	-5.00941
GYG1	0.0713064	22.83	1.02218	0.323169	0.999486	-4.7186
STT3A	-0.0717842	22.6738	-0.827939	0.420899	0.999486	-4.82058
RABIF	0.161334	21.7444	0.767601	0.455077	0.999486	-4.84835
RAP1GAP	-0.0644708	20.8567	-0.297862	0.770046	0.999486	-4.99764
CAPZA2	-0.136641	21.7132	-1.28354	0.2191	0.999486	-4.55488
CAPZB	-0.0759334	23.3547	-0.967141	0.349064	0.999486	-4.74932
EIF1AX	-0.121119	19.7559	-0.273701	0.788185	0.999486	-5.00186
QARS1	-0.00494056	22.3093	-0.0934411	0.92681	0.999486	-5.02218
RPL29	0.189574	23.7414	2.20462	0.0437939	0.999486	-3.8104
ZFP36L2	0.0735778	13.4786	0.430446	0.673094	0.999486	-4.96833
UQCRFS1	0.112224	21.4895	0.283809	0.78058	0.999486	-5.00014
ATP5PO	0.0294239	23.2497	0.372417	0.714879	0.999486	-4.98246
LIMS1	0.0732514	17.9129	0.226828	0.823733	0.999486	-5.00905
PREP	-0.0405364	21.711	-0.498592	0.625419	0.999486	-4.94924
ME1	-0.027095	21.6396	-0.403976	0.692027	0.999486	-4.97502
IREB2	0.0273071	18.5456	0.259979	0.798474	0.999486	-5.00413
RFX5	0.0210568	16.8526	0.0962758	0.924597	0.999486	-5.02202
PIP4K2A	-0.0684079	18.7703	-0.640104	0.531922	0.999486	-4.90117
ARCN1	-0.0751604	23.3241	-1.61544	0.127396	0.999486	-4.31082
LSS	-0.00925816	21.9875	-0.132874	0.896089	0.999486	-5.01944
GCLC	-0.0485126	20.8373	-0.502652	0.62263	0.999486	-4.94802
GCLM	-0.00780786	19.9171	-0.0740946	0.941931	0.999486	-5.02318
CD151	-0.232864	19.4322	-1.32357	0.205954	0.999486	-4.52747
TRAPPC10	-0.0132078	17.5001	-0.171679	0.866023	0.999486	-5.01581
PSMD8	0.0680161	22.9142	0.784079	0.445403	0.999486	-4.84105
PRRC2A	-0.0669174	19.2028	-0.609167	0.551682	0.999486	-4.91264
GSS	-0.0116634	21.7206	-0.169946	0.867361	0.999486	-5.01599
CCT5	0.00294265	23.8607	0.0489275	0.961633	0.999486	-5.02413
PTDSS1	-0.137676	19.8943	-0.919521	0.372707	0.999486	-4.77471
HSPA13	0.0517744	17.831	0.373172	0.714329	0.999486	-4.98228
CSNK1A1	0.024055	21.3235	0.184869	0.85585	0.999486	-5.01437
CSNK1D	-0.113796	19.5243	-0.986489	0.339799	0.999486	-4.73868
IDH2	-0.0380564	24.5073	-0.575473	0.573646	0.999486	-4.92452
PITPNB	-0.00918044	20.769	-0.0738014	0.94216	0.999486	-5.02319
MASP1	0.458528	14.0297	1.98204	0.0678263	0.999486	-4.01358
ADGRE5	0.138926	16.48	0.52382	0.608744	0.999486	-4.94119
POLD2	-0.0751666	19.2841	-1.12995	0.276539	0.999486	-4.65454
MARCKSL1	-0.291995	20.6258	-1.28197	0.220027	0.999486	-4.55604
PXN	-0.0235551	18.4976	-0.208985	0.837318	0.999486	-5.01145
CAMLG	-0.124492	18.6167	-1.2264	0.239267	0.999486	-4.59305
NR2C2	0.152399	17.6312	1.3621	0.193605	0.999486	-4.50043
MAPKAPK2	-0.0154785	19.8234	-0.220048	0.82885	0.999486	-5.01
ALDH9A1	-0.0848982	21.648	-1.08999	0.293202	0.999486	-4.67888
RPL34	-0.0480434	24.6323	-0.774829	0.450684	0.999486	-4.84524
RPIA	0.0653911	20.23	0.571601	0.576199	0.999486	-4.92584
LMAN1	-0.0722282	21.6935	-1.25983	0.227299	0.999486	-4.57088
SLC11A2	-0.608544	17.2398	-2.09778	0.0550757	0.999486	-3.91533
NASP	0.0479634	21.9396	0.326159	0.748914	0.999486	-4.99228
FASN	0.00806512	26.3196	0.137527	0.892474	0.999486	-5.01905
CDK8	-0.140924	17.341	-1.07883	0.297991	0.999486	-4.68556
FNTA	0.132158	18.9233	1.05552	0.308171	0.999486	-4.69933
FNTB	-0.0798546	17.6006	-0.902926	0.381074	0.999486	-4.78336
DHPS	-0.0182726	19.6743	-0.276236	0.786199	0.999486	-5.00146
CCT3	-0.00603709	25.1271	-0.0786939	0.938334	0.999486	-5.02296
MRPL19	-0.0183994	21.278	-0.320299	0.753234	0.999486	-4.99344
ARRB1	-0.0323581	19.6997	-0.571069	0.576551	0.999486	-4.92603
TUFM	0.0225395	24.7923	0.485542	0.634425	0.999486	-4.95311
ALDH7A1	-0.00718999	22.6129	-0.103924	0.91863	0.999486	-5.02155
CDC34	0.0272887	19.2021	0.365589	0.719861	0.999486	-4.98399
INPP1	0.0586476	16.5637	0.299046	0.770606	0.999486	-4.99685
CYB561	-0.309386	19.5761	-0.643219	0.530152	0.999486	-4.89988
GLUD2	-0.0851749	17.6633	-0.483908	0.635557	0.999486	-4.95358
CENPF	-0.237757	15.9632	-0.995438	0.335574	0.999486	-4.7337
SRP9	-0.0233633	23.0074	-0.166615	0.869949	0.999486	-5.01633
UBE2A	-0.163392	20.3171	-1.07704	0.298867	0.999486	-4.6866
PCYT1A	-0.0280146	19.918	-0.418509	0.681605	0.999486	-4.9714
AARS1	-0.0168843	22.8773	-0.179108	0.86029	0.999486	-5.01501
CARS1	-0.0805551	21.9186	-1.25693	0.228317	0.999486	-4.57281
HARS2	0.00257577	20.313	0.0406186	0.968145	0.999486	-5.02436
SARS1	0.0154678	23.1248	0.19599	0.847293	0.999486	-5.01307
PPM1F	0.00558535	19.1187	0.062704	0.950844	0.999486	-5.02366
MAN2A2	0.0474472	18.6694	0.355188	0.727477	0.999486	-4.98627
PRIM1	0.0156876	20.1509	0.333675	0.743321	0.999486	-4.99078
PRIM2	0.0494516	19.7831	0.857794	0.404729	0.999486	-4.8061
CASP4	-0.484979	14.5214	-1.07429	0.315369	0.999486	-4.68494
CTCF	0.0361602	18.2953	0.258657	0.799474	0.999486	-5.00434
PSMB3	0.0459366	23.0124	0.567894	0.578649	0.999486	-4.9271
PSMB2	0.0259595	23.3472	0.302326	0.766625	0.999486	-4.99686
MCM2	0.00234962	22.9824	0.0411418	0.967735	0.999486	-5.02435
COMP	0.112583	16.944	0.525585	0.606988	0.999486	-4.94095
ACADVL	-0.0523622	21.1993	-0.794352	0.439585	0.999486	-4.83634
YLPM1	-0.0495519	19.4662	-0.498996	0.625141	0.999486	-4.94912
ACOT2	0.0262477	14.2357	0.0382911	0.969979	0.999486	-5.02442
VPS41	-0.0128811	18.8195	-0.173792	0.864391	0.999486	-5.01559
TMED10	-0.00228266	23.0341	-0.0261439	0.979493	0.999486	-5.02466
RBM25	-0.0460789	21.5239	-0.712108	0.487509	0.999486	-4.87248
NUMB	0.0297638	18.529	0.395142	0.698393	0.999486	-4.97716
CLK2	-0.223255	15.112	-0.498332	0.627518	0.999486	-4.94829
CLK3	0.0182401	18.1542	0.204773	0.840548	0.999486	-5.01199
PSEN1	0.133224	15.8294	0.833052	0.4181	0.999486	-4.81813
EIF2B2	-0.0114524	20.9293	-0.194145	0.848711	0.999486	-5.01329
HINT1	0.350794	22.77	1.02848	0.320624	0.999486	-4.7149
FHIT	-0.00653074	17.4883	-0.0641907	0.94968	0.999486	-5.0236
NUP153	-0.0286008	19.2682	-0.280594	0.782919	0.999486	-5.00072
RANBP2	-0.0299642	20.7603	-0.647953	0.526973	0.999486	-4.89818
RGS19	-0.084874	16.166	-0.451848	0.658423	0.999486	-4.96239
RGS3	-0.0231507	15.3517	-0.158345	0.876332	0.999486	-5.01716
TSC2	0.0080876	17.8307	0.116175	0.909081	0.999486	-5.02072
NDUFV1	-0.0239292	22.072	-0.436958	0.668471	0.999486	-4.96663
GSK3A	-0.106768	19.7098	-1.28965	0.217027	0.999486	-4.55073
GSK3B	-0.103494	20.3423	-1.0008	0.33306	0.999486	-4.7307
STK19	0.0381958	16.2968	0.394615	0.698774	0.999486	-4.97729
TAF6	-0.0564077	17.8581	-0.591135	0.56338	0.999486	-4.91907
NT5C2	-0.00387176	20.0978	-0.059892	0.953046	0.999486	-5.02377
SEPHS1	0.10175	20.7619	0.512625	0.615955	0.999486	-4.9449
MTHFS	-0.00573629	19.0636	-0.0630443	0.950578	0.999486	-5.02365
GMPS	-0.00934984	23.3851	-0.195525	0.84765	0.999486	-5.01312
LIG3	-0.00162783	20.2207	-0.0249947	0.980394	0.999486	-5.02468
LIG4	0.0268428	16.6318	0.132061	0.896721	0.999486	-5.01951
MRE11	0.0199256	19.8966	0.292841	0.773723	0.999486	-4.99858
KHK	0.00341061	16.5987	0.0229547	0.981994	0.999486	-5.02471
HNMT	-0.116176	19.9228	-0.419082	0.683634	0.999486	-4.97005
GNAQ	-0.0784632	19.5649	-0.765434	0.456087	0.999486	-4.84945
GNG10	0.130576	16.5584	0.50912	0.618739	0.999486	-4.94576
IDH3A	-0.0218877	22.9646	-0.260974	0.797721	0.999486	-5.00397
MNX1	0.0408503	16.2308	0.162312	0.873818	0.999486	-5.01664
PPOX	-0.0862386	16.8726	-0.667655	0.514665	0.999486	-4.89052
GDI2	-0.0683852	24.0234	-1.19021	0.252769	0.999486	-4.61657
EMD	0.0885247	19.9802	0.888833	0.388358	0.999486	-4.79057
CPT1A	-0.0467479	22.8545	-0.656344	0.521711	0.999486	-4.89495
SLC26A2	-0.0758783	17.7446	-0.569714	0.577446	0.999486	-4.92649
SERPINB8	0.115614	17.0547	0.847176	0.412516	0.999486	-4.81029
SERPINB9	0.046746	18.0005	0.453474	0.659224	0.999486	-4.96094
SERPINH1	0.0117848	23.9408	0.176111	0.862602	0.999486	-5.01534
PEX5	0.146921	16.4533	0.383437	0.706915	0.999486	-4.9799
[truncated: 5,256 more rows]

## Sheet: LTED PAK1i vs DMSO
	logFC	AveExpr	t	P.Value	adj.P.Val	B
NUDT4B	0.192202	17.5096	0.543967	0.594739	0.933531	-5.02433
SMIM26	-0.093278	16.5951	-0.708057	0.489917	0.914774	-4.95519
GATD3B;GATD3	0.0304236	22.5763	0.42849	0.674468	0.945496	-5.06282
NBDY	-0.135658	11.8107	-0.337219	0.741877	0.959121	-5.08633
ARHGEF18	0.417056	15.8865	1.32746	0.205911	0.843754	-4.55668
RBM47	-0.106051	18.6196	-1.58157	0.134888	0.842342	-4.3412
TTC26	0.0876695	16.254	0.72923	0.477249	0.911463	-4.94504
UBA6	-0.0373701	21.119	-0.747033	0.466752	0.911463	-4.93629
ESYT2	-0.00736962	19.9625	-0.168163	0.868733	0.980174	-5.11657
BLTP3B	0.171901	15.8889	1.43364	0.172474	0.842342	-4.46942
SHTN1	0.112529	20.2631	1.41299	0.178353	0.842342	-4.48666
TMEM223	-0.161207	17.9954	-1.18439	0.254938	0.850763	-4.66563
ARHGAP10	-0.0651924	21.0193	-0.608655	0.551985	0.925529	-4.99916
MEX3A	-0.0766299	16.4837	-0.32544	0.749406	0.961032	-5.08961
ILVBL	-0.108111	19.9449	-1.51862	0.149938	0.842342	-4.39673
PLEKHG3	0.111195	17.5301	1.40146	0.181706	0.842342	-4.49621
ELOVL7	0.363326	16.8497	1.33761	0.201368	0.842342	-4.54821
SH3PXD2B	-0.0266116	17.2109	-0.14667	0.885373	0.982823	-5.11893
NBAS	-0.0448894	18.3604	-0.669715	0.513358	0.918865	-4.97287
TARS3	-0.089093	18.3942	-0.872608	0.39682	0.897489	-4.86931
FAM234B	-0.127316	16.7989	-0.520933	0.610123	0.936336	-5.03279
TYW5	-0.181681	17.7369	-1.39307	0.18418	0.842342	-4.50314
VWA8	0.038739	20.2692	0.961893	0.351563	0.886421	-4.81622
SBNO1	0.101257	19.5094	1.41966	0.176434	0.842342	-4.4811
CRPPA	0.297061	17.4003	1.09525	0.292395	0.875483	-4.72855
FAM221A	-0.417217	15.7946	-1.21161	0.266959	0.855784	-4.64465
GTPBP10	0.145207	19.2032	1.65893	0.118174	0.842342	-4.27112
WDR91	-0.120113	18.7634	-1.21639	0.242887	0.84939	-4.64197
DENND11	-0.146147	16.541	-0.866171	0.400227	0.899243	-4.87296
PEDS1	-0.0867653	18.6699	-0.892842	0.386236	0.896341	-4.85766
CNOT1	0.0168651	21.5366	0.281916	0.781914	0.966733	-5.09877
MAP1LC3B2;MAP1LC3B	0.993627	17.752	1.29864	0.214562	0.846424	-4.57915
FAM83G	0.00898399	19.1944	0.130832	0.897671	0.984406	-5.12046
PALM3	-0.154824	16.058	-0.716437	0.484879	0.912731	-4.9512
PGP	0.0176098	22.0788	0.232075	0.81966	0.970431	-5.10767
RIMOC1	-0.0312009	18.9115	-0.147615	0.884667	0.982823	-5.11882
RCCD1	-0.0507404	16.3541	-0.484757	0.634948	0.938926	-5.04521
ZNF316	-0.0124295	17.773	-0.119244	0.906687	0.985077	-5.12147
SDHAF1	-0.174086	13.8103	-1.01569	0.326104	0.878438	-4.78214
TUBAL3	-0.421893	20.1294	-0.865689	0.400911	0.899243	-4.87299
SMCHD1	0.0836069	19.7712	1.28747	0.217707	0.847331	-4.58774
CASTOR2	-0.0964553	16.6119	-0.489409	0.631729	0.938734	-5.04366
UNC119B	0.1951	18.91	1.82019	0.0890208	0.842342	-4.11921
METTL15	-0.0647257	17.0696	-0.651958	0.524429	0.921426	-4.98076
CCDC85C	0.113038	17.5042	0.87323	0.396491	0.897489	-4.86895
SAC3D1	0.0135025	18.5918	0.123765	0.903168	0.984406	-5.12109
USP27X	0.000625424	12.3301	0.00279436	0.99781	0.999742	-5.12643
ZSWIM8	-0.0290768	17.5105	-0.309373	0.761352	0.963361	-5.09314
POM121C	0.316951	17.5116	1.46658	0.163425	0.842342	-4.44156
SNRPGP15;SNRPG	-0.0999628	22.8829	-0.425989	0.676378	0.946532	-5.06348
NUDT19	0.0347672	18.258	0.338666	0.73962	0.958733	-5.08657
MIF4GD	-0.0895709	17.1595	-0.64861	0.526531	0.92264	-4.98222
HACD1	0.0436362	14.1086	0.132991	0.896648	0.984406	-5.12012
MYO9A	-0.150528	16.4263	-1.1652	0.262384	0.851343	-4.67959
EPM2A	0.34405	17.1377	1.4498	0.167982	0.842342	-4.4558
GPR89A;GPR89B	0.106616	20.1934	1.1669	0.261716	0.851343	-4.67836
IGLL5	-0.304792	17.9892	-1.01321	0.327585	0.879405	-4.7836
WASH3P;WASH2P	0.237328	19.888	0.721973	0.481917	0.911504	-4.94832
TMEM238	-0.0208817	17.9451	-0.16306	0.872678	0.981776	-5.11716
MCRIP1	-0.147713	17.1622	-0.994944	0.33821	0.882085	-4.79441
STMP1;CEP85L	-0.380154	11.097	-1.06438	0.315508	0.878438	-4.7463
NACA	0.119213	24.3133	2.09578	0.0537282	0.842342	-3.84467
C11orf98	-0.544402	19.7091	-1.18123	0.256728	0.850763	-4.66788
ASDURF	0.148039	17.6548	1.03203	0.318636	0.878438	-4.77148
DNASE2	-0.355805	20.0381	-1.59769	0.131691	0.842342	-4.32742
KIF2A	0.112028	20.5081	2.4301	0.0283165	0.842342	-3.49438
DDX39A	-0.0882439	22.3203	-0.701592	0.493824	0.916017	-4.95823
PDLIM1	0.206029	19.3496	1.94854	0.0705772	0.842342	-3.9934
ACOT7	0.0940839	22.5898	0.821912	0.424176	0.902044	-4.89746
MYO1C	0.0665722	22.2107	1.35944	0.19437	0.842342	-4.53059
SNAP23	-0.209543	17.438	-0.982465	0.341667	0.883952	-4.80337
HAX1	0.0755149	20.1555	0.964555	0.350272	0.886421	-4.81457
AIP	-0.171529	20.0187	-2.33141	0.0343011	0.842342	-3.59918
GTPBP1	-0.0892801	23.0698	-1.76264	0.0986018	0.842342	-4.17427
STXBP3	-0.0603053	20.2083	-0.61873	0.545505	0.925529	-4.99498
AP4M1	0.103608	18.7403	1.22554	0.239525	0.84939	-4.63512
ARVCF	0.0688614	16.56	0.517027	0.612781	0.936336	-5.03417
SMAP	0.281939	18.6347	0.999548	0.333935	0.882085	-4.79238
RAB27B	0.253317	19.6207	1.58906	0.133393	0.842342	-4.3348
AP3B1	-0.0011502	22.5038	-0.0212132	0.983359	0.997543	-5.12628
SULT2B1	-0.0226622	22.5783	-0.429884	0.673476	0.945496	-5.06241
RHOD	-0.0405335	18.6874	-0.220459	0.828557	0.972181	-5.10948
LGALS8	0.167837	17.9636	0.96842	0.348402	0.886421	-4.81216
NDUFS8	0.240675	20.6133	0.681404	0.50647	0.917813	-4.96736
TNFRSF10A	-0.0228092	17.0785	-0.186415	0.854651	0.975702	-5.11431
NFKBIE	-0.60388	16.2641	-1.2862	0.220017	0.847666	-4.58904
PSMD11	0.0243927	23.2366	0.326828	0.748377	0.960914	-5.0893
PSMD12	-0.0982168	22.5568	-1.21549	0.243222	0.84939	-4.64265
PSMD9	0.202136	20.898	2.13622	0.0497955	0.842342	-3.80312
ATOX1	-0.0844897	18.3576	-0.392901	0.700061	0.950949	-5.07285
MEN1	0.0176401	18.5987	0.134232	0.895028	0.984406	-5.12015
CBX4	0.0619448	18.4797	0.568962	0.577919	0.92979	-5.01498
GET1	-0.183116	19.6	-0.773796	0.451496	0.911425	-4.92263
PGRMC1	-0.0607311	21.082	-0.147599	0.884714	0.982823	-5.11882
SUPT5H	0.0241261	19.7883	0.550563	0.590151	0.932117	-5.02198
TAF4	-0.0363168	17.7347	-0.330453	0.745691	0.960286	-5.08847
DFFA	0.0746995	19.7089	0.55195	0.589224	0.932117	-5.02146
RFXAP	0.00934307	15.168	0.0395539	0.968978	0.99463	-5.12589
CLIC1	0.140061	24.7657	1.08895	0.293597	0.875483	-4.73329
EIF3F	0.124244	22.504	0.899466	0.382899	0.895939	-4.85376
WWP2	-0.0498577	18.0393	-0.453946	0.656457	0.940959	-5.05511
CDC7	0.186805	14.6067	1.01659	0.325689	0.878438	-4.78155
PDHX	0.0681639	19.3809	1.07441	0.299852	0.87771	-4.7432
QSOX1	0.109743	18.9861	1.33778	0.201171	0.842342	-4.54802
DCTN6	0.117106	19.1773	1.30432	0.212054	0.846424	-4.57457
SLC33A1	0.162333	19.2556	1.53816	0.145122	0.842342	-4.37964
WASL	0.0366276	19.3367	0.584939	0.567404	0.929022	-5.00873
IPO5	-0.0981309	22.0185	-1.02563	0.321547	0.878438	-4.77567
POLRMT	0.00860123	18.7949	0.173118	0.864905	0.978095	-5.11598
EEF2K	-0.00749202	17.5001	-0.0808742	0.936626	0.988635	-5.12415
SAP18	0.00798751	21.1369	0.0884749	0.930686	0.988635	-5.1237
DNM1L	-0.0170045	21.5741	-0.369042	0.717325	0.954181	-5.07915
RTCA	-0.0411494	18.9543	-0.36463	0.720547	0.954181	-5.08027
PIK3C2A	0.107869	19.3239	1.47024	0.162443	0.842342	-4.43844
IFRD1	-0.0322924	16.5429	-0.251751	0.804697	0.968763	-5.10436
PIK3R2	-0.06709	16.6375	-0.720136	0.482665	0.911504	-4.94943
GOLIM4	0.125943	15.933	0.67798	0.508251	0.917813	-4.96914
MANBA	-0.0483504	18.0606	-0.562743	0.582038	0.92979	-5.01737
AGRN	0.120088	17.6802	1.50215	0.154101	0.842342	-4.41102
PLOD2	0.00181692	18.6004	0.0226356	0.982243	0.997543	-5.12626
EXOC5	0.0163147	19.0439	0.335034	0.742303	0.959338	-5.08742
HMGN4	-0.11067	17.213	-0.517021	0.612784	0.936336	-5.03417
NDUFA4	-0.0390383	21.8357	-0.256057	0.801468	0.968763	-5.10358
PSMD14	-0.151423	22.7061	-1.17786	0.257453	0.850763	-4.6704
ZNF593	0.140084	18.5055	1.19192	0.252062	0.850763	-4.66011
BIN1	0.171756	18.2466	1.49828	0.156594	0.842342	-4.41581
KPNA3	-0.052306	21.237	-0.947179	0.358764	0.89055	-4.82527
STK25	-0.0588524	17.8586	-0.589858	0.564187	0.929022	-5.00678
LAD1	0.0211036	20.7387	0.177956	0.861171	0.977518	-5.11539
FAAH	-0.0521708	19.1431	-0.538	0.598578	0.933531	-5.02663
KRIT1	0.224524	15.9283	1.7992	0.0924151	0.842342	-4.1394
PES1	0.0477439	21.6334	0.861622	0.402646	0.900408	-4.87553
SDCBP	0.0818445	18.5454	0.70602	0.491146	0.915461	-4.95615
MPHOSPH10	0.0420747	18.9565	0.454186	0.656287	0.940959	-5.05504
NOP56	0.00407313	19.826	0.0687726	0.946092	0.991836	-5.12478
DDX3X	0.0964265	23.8847	1.87112	0.0812396	0.842342	-4.06976
RNASET2	0.0294686	17.2004	0.223252	0.826393	0.972181	-5.10906
PODXL	0.719518	18.6147	1.34138	0.202185	0.842342	-4.54585
PIR	0.0742976	20.1903	0.934622	0.364989	0.892653	-4.8329
PEX7	-0.0655105	16.6427	-0.623652	0.543816	0.925464	-4.99196
KPNA4	-0.0999081	20.9293	-0.682813	0.505381	0.917813	-4.96687
NFIB	-0.32732	15.48	-1.1998	0.250418	0.850763	-4.65422
E2F3	0.219738	13.6944	1.1959	0.250553	0.850763	-4.65718
PPP6C	-0.127809	20.8325	-1.48612	0.158247	0.842342	-4.42485
NME4	-0.677978	17.1689	-0.602587	0.567692	0.929022	-4.99397
CES2	0.179863	13.6842	0.814549	0.428249	0.902044	-4.90142
PIK3C2B	0.161085	18.317	1.2658	0.225156	0.84939	-4.60452
MAN2B1	-0.0507088	18.7195	-0.767076	0.455105	0.911463	-4.92622
FBP2	0.650059	22.5021	1.77955	0.0963424	0.842342	-4.16002
UBE2C	0.119193	19.448	1.17346	0.259158	0.850763	-4.6736
PDXK	-0.0912153	21.6521	-0.983133	0.341349	0.883952	-4.80295
SCD	-0.021636	21.9325	-0.158893	0.875912	0.982217	-5.11762
ARID1A	-0.139343	17.9041	-1.26364	0.225909	0.84939	-4.60618
CDK2AP1;CDK2AP2	-0.0383377	15.6104	-0.198138	0.845634	0.974829	-5.11274
C2CD2L	0.191325	17.2255	1.83042	0.0874058	0.842342	-4.10933
NEMP1	-0.170443	15.4711	-0.827077	0.421334	0.902044	-4.89465
TXNDC9	0.149991	19.971	1.84279	0.0854892	0.842342	-4.09735
TRAFD1	-0.0431565	16.9429	-0.399431	0.695283	0.950393	-5.0711
COX7A2L	0.129727	19.655	1.73595	0.103346	0.842342	-4.1995
HSPB6	-0.146534	16.6292	-0.406737	0.690529	0.948559	-5.06879
NDUFAB1	-0.35154	18.2746	-0.800245	0.436625	0.903961	-4.90879
UBFD1	-0.543313	21.0716	-1.76403	0.0990078	0.842342	-4.1747
CIT	0.0430796	17.4269	0.560378	0.583609	0.92979	-5.01827
COPE	0.013143	21.6593	0.120632	0.905606	0.984406	-5.12135
AP3D1	0.0708276	21.1885	0.819638	0.425431	0.902044	-4.89868
CCS	-0.168974	19.3298	-0.529961	0.604247	0.934888	-5.0294
DVL2	-0.222023	17.345	-1.47471	0.161254	0.842342	-4.43463
CHD1	0.0813315	17.8302	0.643926	0.529481	0.923174	-4.98426
CHD2	-0.0250729	18.7828	-0.359706	0.72415	0.954513	-5.0815
GOSR2	-0.161741	18.8881	-1.05887	0.306644	0.878438	-4.75368
TOR1A	-0.100848	19.809	-1.04497	0.31281	0.878438	-4.76294
TOR1B	0.0503556	18.2241	0.561115	0.583119	0.92979	-5.01799
STX16	0.0984658	20.2889	1.22201	0.240821	0.84939	-4.63778
ADAM10	0.0495883	20.0889	0.422214	0.678941	0.947984	-5.06466
ABCD4	0.38893	15.0446	1.89776	0.0824702	0.842342	-4.06345
EI24	0.171557	18.7305	1.39301	0.184197	0.842342	-4.50318
ENC1	-0.351325	13.603	-0.955781	0.364718	0.892653	-4.81516
TP53I11	-0.00777962	18.141	-0.0613375	0.951911	0.99253	-5.12512
KMT2D	-0.0224736	16.6328	-0.170553	0.866886	0.979339	-5.11629
APAF1	-0.310384	16.9149	-2.03356	0.0603393	0.842342	-3.90803
RIOK3	-0.0991093	17.2248	-0.67992	0.507056	0.917813	-4.96825
IMPA2	-0.323204	18.1783	-2.60916	0.019905	0.842342	-3.30235
MAP2K7	-0.0404835	18.4926	-0.6215	0.54373	0.925464	-4.99382
ACOT8	0.0997462	20.0213	1.70376	0.109333	0.842342	-4.22964
CDIPT	0.0444321	20.1145	0.25707	0.800707	0.968763	-5.1034
PDCD5	-0.0113234	19.2469	-0.0551205	0.956791	0.993681	-5.12537
PRMT5	0.128022	23.1509	1.00275	0.3321	0.882085	-4.79047
SLC9A3R1	0.0315116	23.3461	0.281346	0.782342	0.966733	-5.09888
CHEK1	0.213226	17.9651	2.76851	0.0144863	0.842342	-3.13035
TNFRSF10B	-0.00272312	14.9402	-0.0103145	0.991908	0.999742	-5.1264
FPGT	-0.0282611	16.7402	-0.204341	0.840872	0.974567	-5.11188
TPP1	0.0595552	19.0649	0.550859	0.589953	0.932117	-5.02187
GNB5	0.377055	17.4829	2.5178	0.0409275	0.842342	-3.64697
TCERG1	-0.00931442	21.2804	-0.121761	0.904727	0.984406	-5.12126
NDC80	0.159293	16.8954	1.37656	0.189126	0.842342	-4.51667
NRP1	-0.0790593	18.4268	-0.972354	0.346506	0.886421	-4.80971
TNPO2	-0.00568336	19.7993	-0.0546793	0.957126	0.993681	-5.12539
POLR3A	-0.0476346	19.1676	-0.864263	0.40124	0.899243	-4.87404
PSMA7	-0.219403	23.5938	-1.71053	0.108049	0.842342	-4.22333
SCAMP3	0.00157187	21.4779	0.0185774	0.985426	0.997598	-5.12631
PHYH	0.467184	16.2193	1.41542	0.18552	0.842342	-4.48924
OPLAH	0.0299257	18.4032	0.348884	0.732092	0.958218	-5.08415
BCKDK	4.92222e-05	17.3325	0.000507514	0.999602	0.999742	-5.12643
MGST3	-0.634032	20.7758	-3.09332	0.00767414	0.842342	-2.79152
GEMIN2	-0.249174	18.1809	-1.43753	0.171383	0.842342	-4.46614
IRF6	-0.345655	16.8216	-1.9212	0.0741891	0.842342	-4.02052
TAX1BP3	0.140166	20.7857	0.887844	0.388981	0.89681	-4.86048
GIPC1	-0.0594819	21.0286	-0.890236	0.387588	0.89681	-4.85918
LIN7A	0.160873	16.1888	1.2164	0.242886	0.84939	-4.64197
IKBKB	-0.0483337	17.728	-0.618643	0.54556	0.925529	-4.99502
RGS12	0.0163873	15.5552	0.0457856	0.964191	0.994165	-5.12569
TIMM23	-0.0453389	17.4127	-0.287222	0.777926	0.966733	-5.09772
HAT1	0.00789265	21.2607	0.0927207	0.927369	0.988098	-5.12343
UBE2L6	-0.218846	17.2358	-1.22628	0.239256	0.84939	-4.63457
CASK	0.0570922	18.9599	1.1047	0.286933	0.872178	-4.72243
PLD2	-0.0867014	16.5593	-0.630323	0.538099	0.925464	-4.9901
UQCRQ	-0.00468722	21.672	-0.0528176	0.958584	0.994118	-5.12546
MYL12B;MYL12A	0.176137	22.6288	0.735925	0.473526	0.911463	-4.94162
HGS	0.0296221	19.8567	0.285377	0.779312	0.966733	-5.09809
AURKA	0.0229199	19.6569	0.385722	0.705193	0.952083	-5.07481
RAB29	-0.142666	18.2588	-1.12802	0.277276	0.865963	-4.70614
VPS26C	0.248135	17.0807	1.92453	0.07374	0.842342	-4.01722
PPP1R12A	0.00608934	20.7583	0.0921056	0.92785	0.988177	-5.12347
SLC27A2	-0.0110522	19.5423	-0.107458	0.91587	0.985472	-5.1224
GAK	0.0112304	19.4259	0.183122	0.857188	0.976653	-5.11474
HNRNPDL	0.230158	21.177	1.88974	0.0785514	0.842342	-4.05152
XPO1	0.0267851	21.839	0.433783	0.670705	0.944843	-5.06126
BTAF1	0.0423017	19.2565	0.619768	0.544839	0.925529	-4.99455
ARHGEF10	0.040427	17.3851	0.450926	0.658582	0.941625	-5.05605
ZNF609	0.164005	17.1342	1.13647	0.273835	0.860459	-4.70016
SPTBN2	0.217809	18.5322	2.33285	0.0342061	0.842342	-3.59766
SEC16A	0.033768	20.527	0.54512	0.593795	0.933531	-5.02401
PLXNB2	0.0574211	18.6376	0.997548	0.334537	0.882085	-4.7938
AREL1	-0.0446379	15.2188	-0.340144	0.738529	0.958733	-5.08623
KHNYN	-0.316116	17.0507	-1.81404	0.0900033	0.842342	-4.12514
TECPR2	-0.205531	17.8176	-1.45655	0.166137	0.842342	-4.45009
U2SURP	0.0508816	23.62	1.09504	0.291006	0.875218	-4.7291
SETD1A	-0.147954	17.791	-1.92993	0.0730182	0.842342	-4.01188
N4BP3	0.0927186	17.5708	0.68168	0.505974	0.917813	-4.96745
SYNJ2	-0.278888	16.9848	-2.04488	0.0590835	0.842342	-3.89655
KIF3B	0.0825768	17.2385	0.85312	0.407194	0.902044	-4.8803
PFAS	-0.0572243	21.0878	-0.993239	0.336563	0.882085	-4.79655
MCF2L	-0.074117	14.661	-0.179826	0.860636	0.977518	-5.11489
DCLK1	0.0979666	18.1993	0.578754	0.571462	0.92908	-5.01117
ANKRD28	-0.0729125	18.8967	-1.04903	0.311003	0.878438	-4.76025
PRORP	0.0875005	20.3763	1.54362	0.143798	0.842342	-4.37484
CHUK	-0.0149848	18.5174	-0.277746	0.785052	0.967733	-5.09958
LSM1	0.0315738	19.5047	0.134162	0.895121	0.984406	-5.12014
NPC1	0.0427495	19.502	0.742682	0.469304	0.911463	-4.93845
AGPAT2	-0.111165	19.0039	-0.659242	0.519968	0.920721	-4.97748
SCAMP1	-0.14625	19.7934	-1.4954	0.155834	0.842342	-4.41685
SCAMP2	0.180878	19.7399	2.58691	0.0208021	0.842342	-3.32631
ARPC1B	-0.0753432	21.8886	-0.794823	0.439283	0.90461	-4.91189
ARPC2	0.074496	22.8195	1.41316	0.178304	0.842342	-4.48652
ARPC3	-0.080071	23.0138	-0.929422	0.367589	0.892976	-4.83603
BET1	0.00418253	16.9572	0.0175995	0.98623	0.997746	-5.12633
ZBTB7B	-0.0468434	17.4079	-0.349093	0.731939	0.958218	-5.0841
POLR1C	0.0270871	21.3079	0.207637	0.838344	0.974042	-5.1114
TRIM24	-0.0770447	18.9771	-1.20547	0.24695	0.84939	-4.6501
PGRMC2	0.15691	20.6729	1.32048	0.206742	0.844323	-4.56181
RGL2	-0.0849037	17.5703	-1.04185	0.314207	0.878438	-4.76501
PFDN6	0.000266233	20.0411	0.00142093	0.998886	0.999742	-5.12643
WDR46	0.0245689	18.4501	0.250637	0.805543	0.968763	-5.10455
NKRF	-0.00708692	20.4091	-0.136389	0.893353	0.984406	-5.11994
GNPAT	-0.120839	16.1779	-0.551367	0.589614	0.932117	-5.02168
LAMA5	-0.106097	17.3491	-1.43286	0.172691	0.842342	-4.47007
ZNF185	0.0507651	16.5593	0.482563	0.636469	0.938926	-5.04594
CASC3	0.13455	17.3353	1.09832	0.289618	0.875218	-4.72684
MRPS12	-0.235159	19.0577	-1.74427	0.101846	0.842342	-4.19165
VGF	0.902797	16.3202	2.05366	0.0658074	0.842342	-3.9324
LEPROT	0.22468	13.1296	0.519626	0.611562	0.936336	-5.0329
ACOX3	0.011924	19.2947	0.191484	0.85075	0.975702	-5.11365
RER1	0.0209713	20.9529	0.338317	0.739878	0.958733	-5.08666
SURF4	0.196729	22.3858	1.6533	0.119327	0.842342	-4.27629
MAPK13	0.0196474	19.8264	0.316207	0.756263	0.963361	-5.09166
ATXN7	0.122352	15.7812	0.944131	0.360268	0.891498	-4.82713
SPTLC1	0.0124387	21.1096	0.255926	0.801532	0.968763	-5.10362
SPTLC2	0.0357928	20.5504	0.333351	0.743547	0.960156	-5.08781
FANCG	0.12467	15.6813	0.926982	0.368813	0.892976	-4.8375
OGT	0.096205	20.4919	1.34438	0.199078	0.842342	-4.54273
PPM1D	0.071121	19.6427	1.20654	0.246552	0.84939	-4.64931
PMM2	0.0840217	21.7445	0.875568	0.395259	0.897167	-4.86762
RAD51B	0.134826	15.7762	0.716753	0.485487	0.913076	-4.95054
TM9SF1	0.0279457	20.9184	0.221145	0.828003	0.972181	-5.10939
INPP4B	0.0759648	20.6952	1.57438	0.13654	0.842342	-4.34761
HMGB3	-0.074659	23.1571	-0.463335	0.649946	0.940959	-5.05211
PPM1G	0.131398	21.8189	1.46254	0.164513	0.842342	-4.445
INPPL1	0.0296356	19.2899	0.572667	0.575471	0.929763	-5.01355
FANCA	-0.0450933	16.6698	-0.48329	0.635965	0.938926	-5.04569
EIF3D	-0.131788	22.8934	-0.864483	0.401258	0.899243	-4.87384
EIF3H	-0.0611861	22.2835	-0.867071	0.399749	0.899243	-4.87245
HDAC3	0.13361	18.1874	1.08182	0.29665	0.877128	-4.73816
NVL	0.00620114	18.1761	0.0983576	0.922969	0.986085	-5.12306
BCAT2	0.00845185	20.5766	0.0938328	0.926501	0.987673	-5.12336
BIRC5	-0.278483	14.9772	-0.60537	0.555651	0.925906	-4.9995
NCAM2	0.129233	18.9583	1.80555	0.0913757	0.842342	-4.1333
IPO8	0.097024	18.8499	1.35207	0.196663	0.842342	-4.53654
STX7	0.181857	19.6819	1.38864	0.185496	0.842342	-4.50678
SLC16A6	0.134065	15.664	0.660482	0.519823	0.920721	-4.97652
TNRC18	-0.0144777	17.1967	-0.180975	0.858843	0.977171	-5.11501
SLC16A3	0.0622673	17.1107	0.53139	0.603037	0.934788	-5.02904
SLC31A1	-0.0779604	17.1114	-0.304524	0.765	0.963361	-5.09416
ABCC3	0.0282457	16.8159	0.184845	0.856041	0.975702	-5.11446
ABCC4	0.0664937	17.5366	0.776675	0.449591	0.911316	-4.92132
ABCC5	-0.0201503	17.9485	-0.312	0.759395	0.963361	-5.09258
POLR1G	0.136529	20.6021	0.663802	0.517244	0.920721	-4.97538
P4HA2	0.0781849	18.6447	0.579137	0.571211	0.92908	-5.01102
YKT6	0.0647924	21.3853	0.824185	0.422924	0.902044	-4.89622
NUP42	0.108197	16.7891	0.891697	0.386829	0.896341	-4.85833
ARPC5	-0.0991368	21.2161	-0.635952	0.534621	0.925464	-4.98763
POLR2D	-0.0329388	15.6736	-0.100654	0.921177	0.985938	-5.1229
MAFG	0.647537	15.73	2.38088	0.0311657	0.842342	-3.54676
PDPK1	-0.206475	17.9326	-1.40202	0.181543	0.842342	-4.49575
RNF113A	0.316471	18.2608	1.34174	0.200153	0.842342	-4.54493
KDM6A	-0.0926597	15.443	-0.436207	0.668985	0.944349	-5.06053
CLDN3	0.126936	20.1269	1.11944	0.280799	0.868837	-4.71216
DHX15	0.0416347	23.4651	0.680271	0.506841	0.917813	-4.9681
RNMT	0.11275	20.333	1.11179	0.283971	0.871003	-4.71751
ZZEF1	0.0156486	18.9648	0.291324	0.774848	0.965509	-5.0969
ASAP2	0.101366	18.5101	1.1496	0.268554	0.856158	-4.69081
TTI1	0.0476981	19.4488	0.688194	0.50198	0.917813	-4.96446
RRP8	0.0310938	19.5616	0.440393	0.66602	0.944349	-5.05927
SIPA1L1	0.0105547	17.5713	0.157328	0.877114	0.982823	-5.1178
CYB5B	-0.120814	19.3524	-0.337036	0.740972	0.958943	-5.08688
PRPF4	-0.0457375	21.1772	-0.727435	0.478315	0.911463	-4.94591
PHGDH	-0.000932628	24.5812	-0.0143478	0.988744	0.99825	-5.12636
NDUFS4	0.072171	19.4031	0.503511	0.622019	0.938315	-5.03888
PHF1	-0.201116	16.118	-0.848202	0.40984	0.902044	-4.88304
DYNC1LI2	0.0708807	21.193	1.39061	0.18491	0.842342	-4.50516
PSMD3	0.0251734	22.2467	0.551141	0.589765	0.932117	-5.02176
PAPSS1	0.0233522	21.2679	0.395619	0.698032	0.950393	-5.07214
ZW10	0.0387071	20.5786	0.561578	0.582812	0.92979	-5.01782
SPINT1	0.115232	20.0677	0.697861	0.496202	0.917234	-4.9599
SART1	0.0927661	20.0079	1.20759	0.246157	0.84939	-4.64853
SPINT2	0.0539177	20.9499	0.385202	0.705604	0.952083	-5.07493
GPAA1	0.0549122	19.6063	0.679417	0.507366	0.917813	-4.96848
TGFB1I1	-0.733679	16.7442	-1.07719	0.320654	0.878438	-4.73467
AP5Z1	-0.0566516	17.9454	-0.681145	0.506303	0.917813	-4.9677
HSPA12A	0.139919	16.1976	0.447046	0.66134	0.942806	-5.05723
CCP110	-0.139409	15.4051	-1.14404	0.27078	0.858604	-4.69478
CTIF	-0.324138	16.9052	-1.92342	0.0738898	0.842342	-4.01833
PPIP5K2	0.0382296	19.081	0.680482	0.50671	0.917813	-4.968
MAP3K7	0.0654051	17.8021	0.75267	0.463458	0.911463	-4.93349
EEF1E1	0.0873862	22.3214	0.790006	0.442004	0.908203	-4.91441
RIPK2	-0.521798	17.7002	-2.61759	0.019575	0.842342	-3.29327
HNRNPR	0.134836	21.1292	1.12333	0.279199	0.867595	-4.70944
PRPF3	0.0400783	21.318	0.840101	0.414224	0.902044	-4.88753
TXNL1	0.14071	22.7099	1.84764	0.084748	0.842342	-4.09264
TPD52L2	0.0486459	22.9777	0.599961	0.557611	0.927047	-5.00271
EMC8	-0.0372873	20.2489	-0.556749	0.586024	0.931207	-5.01965
ERI3	-0.280606	19.758	-2.81382	0.0132271	0.842342	-3.08138
THAP12	-0.132241	17.3302	-0.836937	0.415944	0.902044	-4.88927
SYNJ1	0.0906631	17.5062	0.84326	0.412511	0.902044	-4.88578
FIBP	0.0529504	17.7011	0.568033	0.578533	0.92979	-5.01534
EIF4G3	0.0806289	18.6378	1.13245	0.275467	0.86215	-4.703
PPIH	0.0829042	21.9296	1.14082	0.272078	0.859068	-4.69707
HTRA2	0.0481978	20.2659	0.77447	0.450854	0.911425	-4.92245
OIP5	-0.343177	17.0019	-2.51265	0.024086	0.842342	-3.40609
AKR7A2	0.172323	19.5281	1.01511	0.326542	0.878438	-4.78244
EPB41L2	0.156216	18.339	1.5681	0.137996	0.842342	-4.3532
TGOLN2	0.0794869	18.354	0.514224	0.614691	0.937067	-5.03515
RAD51C	0.0930357	19.7184	1.7987	0.0924976	0.842342	-4.13988
B4GAT1	0.012698	19.7013	0.220392	0.828578	0.972181	-5.1095
ATP8B1	0.0259232	16.9509	0.192506	0.849963	0.975702	-5.11351
FOXO3	0.102611	15.9319	0.617615	0.546219	0.925529	-4.99545
XRCC3	0.0629232	18.3343	0.421087	0.679745	0.947984	-5.06499
CA12	-0.146048	18.0449	-1.08754	0.294202	0.875483	-4.73426
AKAP10	-0.0166971	17.4248	-0.23596	0.816699	0.969686	-5.10703
SYT7	-0.283997	17.3514	-1.60791	0.128984	0.842342	-4.31756
DENR	0.0969106	21.807	0.537641	0.598941	0.933531	-5.02669
XPOT	0.0205842	21.8996	0.247936	0.807593	0.968763	-5.10502
DNPH1	0.00759523	21.1751	0.0697218	0.945349	0.991836	-5.12474
TIMM44	-0.0373967	21.5237	-0.47908	0.638887	0.938926	-5.04708
TRAPPC3	-0.214439	20.3479	-1.27466	0.222313	0.848914	-4.59772
CHMP2A	-0.0363813	20.0255	-0.352673	0.729308	0.958218	-5.08323
NCK2	0.135676	17.9385	0.920638	0.372009	0.892976	-4.8413
TSPAN6	0.376788	17.4187	1.36119	0.194063	0.842342	-4.52926
PLRG1	-0.0641685	18.7383	-1.07072	0.301453	0.87771	-4.7457
PRC1	-0.010179	18.9605	-0.147063	0.885068	0.982823	-5.11889
RGS10	0.0200823	16.6759	0.142884	0.88831	0.983361	-5.11931
ZNF207	-0.173492	19.6376	-1.61602	0.127211	0.842342	-4.31023
NDUFB5	-0.281604	20.0621	-1.80013	0.0924634	0.842342	-4.13911
NDUFB3	0.511032	21.109	2.91328	0.0109366	0.842342	-2.97937
NDUFA2	0.0955639	20.5242	1.00987	0.328792	0.880057	-4.7859
GET3	0.202047	22.6654	1.83331	0.0869554	0.842342	-4.10654
BUB1	0.0358178	15.6608	0.214347	0.833203	0.973262	-5.11042
BUB3	0.0628134	22.7733	0.887726	0.388894	0.89681	-4.86063
PLPP2	0.012754	16.2424	0.0578325	0.954656	0.993063	-5.12527
ACTN4	-0.0369199	23.0974	-0.310322	0.760645	0.963361	-5.09294
GSTZ1	-0.0248809	20.1838	-0.291676	0.774585	0.965509	-5.09683
BUD23	0.0947966	18.3872	1.28032	0.220144	0.847666	-4.5933
HTATSF1	-0.0263412	20.7542	-0.365084	0.720215	0.954181	-5.08015
TRAF3IP2	0.140801	14.829	0.7132	0.487613	0.914132	-4.95224
PRKAB2	-0.168108	16.8376	-1.21781	0.242365	0.84939	-4.64092
AP1G1	-0.0923662	22.3358	-1.33282	0.202757	0.842342	-4.55199
STX6	-0.132794	18.464	-1.05093	0.310157	0.878438	-4.75899
SYNGR2	0.0774746	22.6578	0.802833	0.434781	0.903541	-4.90766
SYNGR3	0.0216343	14.7456	0.154625	0.879207	0.982823	-5.11809
SGTA	-0.203826	19.4502	-0.651047	0.525311	0.921503	-4.98095
ENSA	0.341128	22.8187	1.23311	0.23731	0.84939	-4.62943
SLC25A20	-0.0703156	19.8417	-1.20535	0.246995	0.84939	-4.65019
NARS1	0.0962523	23.6811	1.81663	0.0895882	0.842342	-4.12264
MYO1B	0.0378826	21.2226	0.589152	0.564649	0.929022	-5.00706
SLC25A17	0.108903	17.6427	0.674975	0.510104	0.918583	-4.9705
NUDT21	-0.0728616	22.6299	-1.10478	0.286898	0.872178	-4.72238
LANCL1	0.0208795	21.2024	0.138564	0.891681	0.984114	-5.11973
STRN	0.0648782	19.1301	0.965079	0.350017	0.886421	-4.81424
RRP9	0.0712988	19.8106	0.894485	0.385385	0.896341	-4.85671
SCO2	0.0294239	18.9077	0.303245	0.765926	0.963361	-5.09444
AKAP8	0.107704	17.5204	1.07953	0.29764	0.87771	-4.73973
GTPBP6	0.0269254	18.7345	0.537321	0.599036	0.933531	-5.02688
SLC37A4	-0.125083	19.0255	-0.624362	0.542014	0.925464	-4.99254
IDH3B	-0.0325143	20.9253	-0.498852	0.625219	0.938315	-5.04047
NRDC	0.0708106	21.955	1.47698	0.16065	0.842342	-4.43268
CALU	0.116846	21.7307	1.30525	0.211746	0.846424	-4.57384
AHCYL1	-0.445674	20.5239	-2.90853	0.0110199	0.842342	-2.98343
KIF1C	0.067625	19.8113	1.03268	0.318341	0.878438	-4.77105
PRICKLE3	0.255021	15.7801	1.7624	0.0986431	0.842342	-4.1745
ORC5	0.0885203	19.0624	1.16718	0.261606	0.851343	-4.67816
NDUFS5	0.179402	21.5458	1.71022	0.108108	0.842342	-4.22362
PDE6D	-0.121855	18.9414	-0.468302	0.646538	0.940757	-5.05049
ORC4	0.037154	19.0796	0.434904	0.669909	0.944349	-5.06092
PEX1	-0.0663827	17.0086	-0.684983	0.503946	0.917813	-4.96594
RAD21	-0.0257959	19.2123	-0.395557	0.698078	0.950393	-5.07216
KALRN	-0.0392472	13.611	-0.154204	0.879533	0.982823	-5.11814
DHX16	0.00457254	20.6499	0.107904	0.915521	0.985472	-5.12237
ZNRD2	-0.194363	17.9595	-0.687817	0.502434	0.917813	-4.96449
PPP1R12B	-0.156028	15.1408	-0.723837	0.480456	0.911463	-4.94765
SH3BP5	0.0510191	14.6379	0.284528	0.77995	0.966733	-5.09826
MED14	-0.0167311	17.9405	-0.192741	0.849783	0.975702	-5.11348
PRPSAP2	0.0535239	20.4602	1.04705	0.311883	0.878438	-4.76156
SMARCA5	-0.0601485	21.0966	-0.78914	0.442495	0.908453	-4.91486
ADCY3	0.232959	14.9361	1.05068	0.311465	0.878438	-4.75873
KIAA0513	0.0981489	17.0225	0.779068	0.448224	0.911232	-4.92008
SPAG9	0.0215586	20.3929	0.389953	0.702128	0.951608	-5.07368
KIF5C	0.0301121	16.8775	0.186195	0.854821	0.975702	-5.11434
URB1	0.0432768	19.1255	0.756073	0.461476	0.911463	-4.93178
MGRN1	-0.175301	16.4774	-0.816077	0.427402	0.902044	-4.9006
SIPA1L3	0.0785349	15.8166	0.605403	0.554086	0.925529	-5.00049
ZFC3H1	-0.00043998	16.1615	-0.004455	0.996505	0.999742	-5.12643
LCMT2	0.156986	18.037	2.28086	0.0378103	0.842342	-3.65247
AQR	-0.0339066	19.6083	-0.851178	0.408238	0.902044	-4.88139
OPA1	-0.00155514	19.6604	-0.0278908	0.978122	0.996921	-5.12616
MCM3AP	0.167876	18.2988	1.41003	0.179207	0.842342	-4.48911
KIF1B	-0.0986553	17.9563	-1.03641	0.316657	0.878438	-4.7686
KDM1A	-0.0856551	20.5034	-1.33185	0.203066	0.842342	-4.55276
TBC1D4	-0.105669	17.7725	-1.46893	0.162794	0.842342	-4.43955
FZD6	-0.224024	16.2609	-1.73281	0.103917	0.842342	-4.20245
NUPR1	-0.188599	13.1439	-0.98626	0.35782	0.89055	-4.79317
NME2P1	0.460255	19.6094	1.58265	0.135239	0.842342	-4.34107
FADS1	0.113793	17.824	1.24945	0.230908	0.84939	-4.61704
PPL	0.0370321	18.2322	0.459776	0.652362	0.940959	-5.05329
MAN1A2	-0.0508681	18.9171	-0.800344	0.436176	0.903961	-4.90898
SNX3	-0.0101366	22.188	-0.168442	0.868517	0.980174	-5.11654
STX10	0.579453	15.4716	2.15985	0.0503714	0.842342	-3.80076
OGA	-0.131323	20.8071	-1.39812	0.182689	0.842342	-4.49897
ADCY9	-0.154361	16.3189	-1.22001	0.241552	0.84939	-4.63927
SORBS3	0.0637669	17.0161	0.419488	0.681319	0.947984	-5.0652
SYNCRIP	-0.0111266	23.302	-0.10945	0.914317	0.985472	-5.12225
CDC40	0.0100217	18.1363	0.112754	0.911741	0.985472	-5.122
B4GALT4	-0.153503	16.7615	-0.583314	0.569849	0.92908	-5.00848
RANBP6	0.0849835	17.9577	0.743459	0.468848	0.911463	-4.93807
NEMF	0.0148366	20.8408	0.304145	0.765254	0.963361	-5.09425
GMDS	0.0888103	20.3845	1.31193	0.209537	0.846424	-4.56857
NMT2	0.351752	17.3253	1.22104	0.241395	0.84939	-4.63849
CCNT1	0.0547714	18.2441	0.666543	0.515325	0.920034	-4.9743
BUB1B	-0.0716144	19.4735	-1.01688	0.325555	0.878438	-4.78137
PLOD3	-0.0859104	21.5838	-1.04358	0.313435	0.878438	-4.76387
EIF4E2	-0.103588	16.7299	-1.27453	0.222131	0.848914	-4.59779
CCNT2	0.00138439	17.3973	0.00935418	0.992662	0.999742	-5.1264
DIAPH1	-0.0633356	21.7746	-1.12343	0.279154	0.867595	-4.70936
TSPAN3	0.251413	13.5796	0.907699	0.379622	0.893757	-4.84842
EXOC3	0.00909084	19.8235	0.188131	0.85333	0.975702	-5.11409
PLIN3	-0.0200577	20.3413	-0.199432	0.84464	0.974829	-5.11257
SLC16A7	0.210854	16.5728	1.14075	0.272105	0.859068	-4.69712
RAD1	0.0416358	18.2539	0.600153	0.557487	0.927047	-5.00263
PRMT3	-0.12755	20.1848	-1.40772	0.179878	0.842342	-4.49103
PEX10	0.365753	14.7598	1.11114	0.2855	0.872022	-4.71764
KPNA6	0.00873463	21.2122	0.0571269	0.955216	0.993287	-5.12529
UGDH	0.00943838	23.24	0.140748	0.889968	0.983432	-5.11952
CTNND1	0.042258	20.3126	0.692908	0.499102	0.917813	-4.96228
ICMT	-0.460817	18.4255	-2.10771	0.0527511	0.842342	-3.83397
EIF1B	0.0651598	17.243	0.259354	0.798966	0.968763	-5.103
SNX2	0.0693887	21.2236	0.999505	0.333619	0.882085	-4.79255
DPM1	0.059938	22.3282	0.774367	0.450913	0.911425	-4.9225
USO1	0.0724823	21.2961	0.992596	0.336866	0.882085	-4.79695
SLC19A2	0.0636157	17.1589	0.72593	0.47921	0.911463	-4.94664
MRPS14	0.124946	18.9331	0.725085	0.479823	0.911463	-4.94698
TOM1	-0.342941	16.7372	-1.02198	0.323403	0.878438	-4.77798
PFKFB2	-0.0492966	18.5718	-0.711295	0.487966	0.914132	-4.95365
CCDC22	-0.00677699	19.7773	-0.109291	0.91444	0.985472	-5.12226
PQBP1	-0.0876393	21.2491	-0.551231	0.589792	0.932117	-5.02167
TIMM17B	0.0852199	20.1812	0.612055	0.549821	0.925529	-4.99774
PRAF2	0.0308249	19.7781	0.194142	0.848732	0.975702	-5.11328
DKC1	-0.00448806	21.267	-0.0756333	0.940724	0.990322	-5.12444
EIF5B	0.0685636	22.3544	1.5202	0.149543	0.842342	-4.39535
EDF1	0.0959004	22.7979	1.21085	0.244942	0.84939	-4.6461
KIN	0.138168	18.4605	1.83595	0.0865439	0.842342	-4.10397
DIAPH2	0.0702864	18.5595	0.776383	0.449759	0.911316	-4.92147
DNAJA2	0.102707	21.9982	1.26237	0.226354	0.84939	-4.60716
BRD4	-0.0850254	17.8678	-0.566237	0.579722	0.92979	-5.01603
OPHN1	-0.18679	16.2034	-0.62576	0.541007	0.925464	-4.99203
SMPD2	-0.219001	16.5697	-1.40384	0.181011	0.842342	-4.49425
TBL1X	0.0341946	14.9033	0.241222	0.812694	0.96916	-5.10616
HUS1	0.116522	18.0885	1.14945	0.268616	0.856158	-4.69092
PFDN1	-0.43955	18.1964	-1.86935	0.0817424	0.842342	-4.0724
PPP1R11	0.00967671	17.5737	0.0480304	0.962334	0.994141	-5.12563
RNASEH1	0.140632	16.7344	1.11186	0.283942	0.871003	-4.71746
NBN	0.173898	18.6791	2.2723	0.0384372	0.842342	-3.66147
NOL3	-0.384937	17.7266	-1.03053	0.319661	0.878438	-4.77233
RNGTT	0.0512006	19.1197	1.07714	0.298671	0.87771	-4.74135
ABCB7	-0.022662	19.0466	-0.336477	0.741237	0.958943	-5.08709
SRGAP2	-0.0194071	18.4521	-0.190722	0.851336	0.975702	-5.11375
NOS1AP	-0.00909303	18.495	-0.0498176	0.96119	0.994141	-5.12555
IGSF3	0.0420175	20.4399	0.918956	0.37286	0.892976	-4.8423
DNAJC6	-0.100182	17.3602	-0.989849	0.338163	0.882085	-4.7987
FAM20B	-0.15736	19.1398	-1.2948	0.215233	0.846424	-4.58203
DENND4B	-0.292956	15.9447	-1.28409	0.218856	0.847666	-4.59037
WDR1	-0.0425867	22.9199	-0.580231	0.570492	0.92908	-5.01059
SLIT1	0.19466	17.8416	0.498979	0.625868	0.938315	-5.03997
ATP9A	0.0857491	18.6829	1.0144	0.326698	0.878438	-4.78297
N4BP1	-0.150611	17.4518	-1.02186	0.323269	0.878438	-4.77813
ROCK2	-0.0452127	19.1098	-0.848007	0.409945	0.902044	-4.88315
CLASP2	0.0463513	18.5525	0.810238	0.430645	0.902044	-4.90373
PTCD1	0.0436396	18.677	0.823751	0.423163	0.902044	-4.89646
CPNE3	0.569884	23.6612	6.56526	9.59358e-06	0.0639987	0.148012
DEPDC5	-0.06462	14.7989	-0.233559	0.818528	0.970431	-5.10742
ATG13	-0.0158704	17.5735	-0.194005	0.848811	0.975702	-5.11331
ICOSLG	0.0881172	17.7445	0.712439	0.487278	0.914132	-4.95311
PPFIA3	-0.114048	17.4984	-1.52261	0.148943	0.842342	-4.39325
HIP1R	-0.0386298	19.5615	-0.659823	0.519509	0.920721	-4.97729
OBSL1	-0.160534	15.4022	-0.822665	0.423762	0.902044	-4.89705
RNF40	0.0186076	19.2402	0.258193	0.799815	0.968763	-5.10322
PHF2	-0.0127704	19.0665	-0.245159	0.809702	0.968763	-5.1055
ZC3H11A	0.101961	20.3235	1.22809	0.238596	0.84939	-4.63321
CLUH	0.0394181	21.549	0.902639	0.38118	0.894642	-4.85194
TSC22D2	0.290249	17.2044	1.01897	0.32477	0.878438	-4.77994
KDM4A	-0.107302	17.3161	-0.630308	0.538108	0.925464	-4.9901
DNAJC13	0.0111332	19.1877	0.214053	0.833428	0.973268	-5.11046
PHACTR2	-0.00097802	20.1812	-0.00643679	0.994951	0.999742	-5.12642
PPP6R2	-0.105836	16.7204	-0.616047	0.547226	0.925529	-4.9961
CNOT3	-0.0846928	19.4417	-0.602856	0.555735	0.925906	-5.00153
ANKRD17	0.0156427	19.3328	0.282894	0.781178	0.966733	-5.09858
SIN3B	-0.0629018	16.5808	-0.41586	0.683483	0.947984	-5.06649
ATP2C2	0.105735	19.4758	0.678998	0.507715	0.917813	-4.96862
DNAJB6	0.0342105	17.917	0.362618	0.722018	0.954181	-5.08077
XYLB	-0.0633677	17.6032	-0.455664	0.655249	0.940959	-5.05458
COQ9	-0.3927	17.2155	-0.991963	0.337498	0.882085	-4.79721
GGCT	-0.0687765	22.2222	-0.876441	0.3948	0.897167	-4.86712
NDUFS7	0.205098	20.4707	0.512544	0.616073	0.937823	-5.0356
RTN2	-0.204756	13.7353	-0.588539	0.568282	0.929022	-5.0052
NDUFS2	-0.0293289	22.1032	-0.337154	0.740737	0.958943	-5.08693
ZPR1	-0.0779082	19.2737	-0.309082	0.76166	0.963361	-5.09316
DUSP11	0.266307	17.6257	2.49292	0.0250388	0.842342	-3.42724
NIPSNAP2	0.0411953	20.3239	0.578604	0.571561	0.92908	-5.01123
LRRN2	0.0336455	18.0015	0.205607	0.8399	0.974261	-5.11169
PDCD6	-0.110754	22.3603	-0.468611	0.646322	0.940757	-5.05039
TBCA	0.176882	21.9583	0.968546	0.348574	0.886421	-4.81198
ATP6V1G1	-0.127791	18.2732	-0.649566	0.526028	0.922	-4.98174
VPS4B	0.0213485	20.4181	0.264093	0.795352	0.968763	-5.10215
MPDU1	0.0391386	21.5784	0.522141	0.609302	0.936336	-5.03236
ENTPD5	0.152459	15.8776	0.760224	0.459066	0.911463	-4.92969
ZNF217	0.0570746	19.2735	0.739654	0.471085	0.911463	-4.93994
BCAS1	0.0609674	17.9903	0.153672	0.880563	0.982823	-5.11804
MACROH2A1	-0.100049	19.526	-0.377621	0.711187	0.954181	-5.07688
SH3BGRL	0.110847	21.3747	0.484949	0.634965	0.938926	-5.04505
FLNB	0.0696042	22.4485	1.23497	0.236096	0.84939	-4.62802
NCOR1	0.0854216	17.0955	1.03663	0.316557	0.878438	-4.76846
NDUFS6	0.134115	19.2136	1.11569	0.282349	0.870529	-4.71478
PEX14	0.0920989	17.4256	0.536002	0.599925	0.934415	-5.02736
TRIM3	0.105456	17.6748	1.17821	0.25732	0.850763	-4.67015
ULK1	-0.0468198	17.0989	-0.506249	0.620142	0.938315	-5.03793
CS	0.0325695	24.8373	0.506088	0.620253	0.938315	-5.03799
SPAG7	-0.109663	18.5801	-0.566829	0.579413	0.92979	-5.01575
MRPL33	0.100849	18.3313	1.42904	0.173767	0.842342	-4.47326
SEC22B	-0.0618799	22.7835	-0.746138	0.467276	0.911463	-4.93674
PRPF40A	-0.0368138	21.9717	-0.616166	0.547149	0.925529	-4.99605
TACC1	0.109545	18.2572	1.03953	0.315251	0.878438	-4.76654
NME6	-0.042148	17.4423	-0.265246	0.79448	0.968763	-5.10193
CDC45	-0.0383366	17.6203	-0.436627	0.668687	0.944349	-5.06041
LRCH4	0.048025	16.7092	0.151171	0.882055	0.982823	-5.11842
MTX2	-0.120378	20.2365	-1.28427	0.218796	0.847666	-4.59024
VPS26A	0.0155579	21.9338	0.301922	0.766915	0.963361	-5.09472
NDUFB1	0.178202	18.6445	0.847737	0.410248	0.902044	-4.88321
PMPCB	0.0992557	21.3513	1.49492	0.15596	0.842342	-4.41727
SAP30	-0.127634	17.0559	-1.02609	0.321335	0.878438	-4.77537
MED24	0.0771288	18.8805	1.23279	0.236885	0.84939	-4.62966
KATNA1	-0.0365229	17.1123	-0.296777	0.770763	0.964321	-5.09579
PSIP1	0.0395015	19.8927	0.639064	0.532552	0.924689	-4.98636
ERLIN1	-0.117321	19.3243	-1.27543	0.221824	0.848914	-4.5971
NDUFS3	0.169653	22.0622	2.14185	0.0492692	0.842342	-3.79731
SRSF10	0.236469	20.4275	1.94546	0.070976	0.842342	-3.99646
CLN5	0.309483	17.6858	1.7756	0.0978565	0.842342	-4.1661
ECI2	-0.0162719	18.6636	-0.23199	0.819724	0.970431	-5.10768
TADA3	-0.143352	16.1664	-0.723714	0.48053	0.911463	-4.94771
TAF5L	-0.215657	15.3653	-1.43423	0.172306	0.842342	-4.46892
EED	0.109672	19.0859	1.60186	0.13032	0.842342	-4.32301
BANF1	-0.12383	19.5025	-0.529149	0.604717	0.934894	-5.02974
SF3B1	0.0375719	22.8946	0.831462	0.418931	0.902044	-4.89227
CSDE1	0.146533	23.6773	2.05884	0.0575679	0.842342	-3.88237
WBP4	-0.171792	18.6711	-0.521569	0.6099	0.936336	-5.03243
PRKRA	0.0803829	20.237	1.45505	0.166546	0.842342	-4.45136
RPS6KA5	0.0786622	17.9337	0.36058	0.72356	0.954513	-5.08125
MED6	-0.117619	17.8211	-1.38983	0.185141	0.842342	-4.5058
MYCBP2	-0.00298182	16.5727	-0.0398275	0.968763	0.99463	-5.12588
GCAT	-0.12573	19.027	-2.00097	0.0640927	0.842342	-3.94093
NPM3	0.0351364	21.3505	0.488172	0.632584	0.938734	-5.04407
LYPLA1	0.239818	22.6455	0.766369	0.455887	0.911463	-4.92635
ERAL1	0.0352057	19.8651	0.415622	0.683653	0.947984	-5.06656
DEDD	-0.425803	13.0366	-2.17918	0.0486281	0.842342	-3.78157
CREG1	0.839422	19.0805	1.19081	0.253066	0.850763	-4.66088
SNRNP200	0.0531373	22.4163	1.16629	0.261955	0.851343	-4.6788
TRMU	0.0836652	17.8066	0.904338	0.380308	0.893757	-4.85095
TIPRL	-0.0632849	20.6529	-1.09267	0.292012	0.875483	-4.73073
TOM1L1	0.0416362	19.6576	0.475405	0.641442	0.940452	-5.04828
RPS6KA4	0.00154867	18.3256	0.0209782	0.983543	0.997543	-5.12628
SURF6	-0.0427613	20.2895	-0.376397	0.711965	0.954181	-5.07726
PPM1B	-0.0839415	18.5133	-0.923463	0.370584	0.892976	-4.83961
ADAP1	-0.382324	16.7284	-1.67024	0.115887	0.842342	-4.26072
UTP20	0.0513485	19.4327	0.737212	0.472525	0.911463	-4.94114
NUP155	0.0273707	20.6928	0.518787	0.611582	0.936336	-5.03355
RP2	0.0698188	18.9167	0.907344	0.378768	0.893576	-4.84918
STK16	-0.270669	14.0046	-0.970832	0.347239	0.886421	-4.81066
WDHD1	0.0856771	19.8238	1.61281	0.127909	0.842342	-4.31313
CRTAP	0.032238	18.456	0.349529	0.731618	0.958218	-5.08399
SLC25A12	0.124586	19.1924	1.86638	0.0819382	0.842342	-4.07439
B3GALNT1	0.0257903	18.1362	0.23729	0.815686	0.969436	-5.10681
RAD51D	-0.150256	13.1007	-0.439744	0.666934	0.944349	-5.0592
ATP6AP2	-0.0157145	20.5641	-0.218068	0.830355	0.972374	-5.10986
RNASEH2A	0.223734	19.2466	3.63947	0.00247096	0.842342	-2.2058
CDC123	0.0497436	20.7417	1.07001	0.301762	0.87771	-4.74618
CAPN15	0.0940882	18.4545	0.750129	0.464941	0.911463	-4.93475
POP7	0.0957358	19.1788	0.875577	0.395254	0.897167	-4.86761
RPP40	0.0901114	19.4441	0.94411	0.360279	0.891498	-4.82714
EIF3G	0.0724949	23.9581	1.07611	0.299115	0.87771	-4.74205
EIF3J	0.0327394	21.0661	0.226926	0.823614	0.971726	-5.10848
CBR3	0.0109765	18.5578	0.087594	0.931374	0.988635	-5.12376
PSMD10	-0.0828585	19.4875	-0.716521	0.484829	0.912731	-4.95116
AP1G2	0.0787674	19.1164	0.962032	0.351496	0.886421	-4.81613
ZMPSTE24	0.0519581	21.6055	0.762802	0.457573	0.911463	-4.92839
SC5D	-0.218152	13.1375	-1.04202	0.322442	0.878438	-4.76189
PPP1R37	-0.0241422	17.5865	-0.176475	0.862314	0.977592	-5.11557
TRAPPC6A	-0.337683	17.5232	-0.947918	0.358718	0.89055	-4.82466
IDH1	-0.0993985	23.4824	-0.907872	0.378498	0.893576	-4.84887
GATB	-0.0212271	17.6197	-0.292966	0.773618	0.965358	-5.09657
SCO1	-0.10291	20.8787	-0.690388	0.500744	0.917813	-4.96338
RBBP9	-0.243184	19.118	-1.67109	0.115717	0.842342	-4.25993
STAM2	0.238694	18.2908	2.25726	0.0395615	0.842342	-3.67725
TUSC2	0.347534	18.8621	2.36864	0.0319151	0.842342	-3.55975
DGAT1	0.218414	17.8768	1.13958	0.272578	0.8596	-4.69795
CCNK	0.0168446	19.7452	0.245875	0.809158	0.968763	-5.10537
ARL6IP5	0.56546	21.5811	1.07112	0.301811	0.87771	-4.74526
PIAS1	-0.0478887	15.6657	-0.359123	0.724577	0.954513	-5.08164
BCAS2	-0.364414	18.535	-1.55186	0.142139	0.842342	-4.36797
DCTN3	0.0960104	20.4468	0.906741	0.379076	0.893576	-4.84953
DNAJC8	0.146426	22.1637	1.74505	0.101707	0.842342	-4.19092
SMNDC1	0.0244103	19.3304	0.272094	0.78931	0.968409	-5.10066
RAD17	0.0792358	17.1268	0.537051	0.599218	0.933531	-5.02698
ATP5PD	-0.386324	20.8884	-1.81155	0.0908371	0.842342	-4.12889
FLOT1	0.0392108	19.1992	0.436534	0.668753	0.944349	-5.06043
TRIO	0.0208558	18.5299	0.301924	0.766913	0.963361	-5.09472
ATP5MG	-0.0833645	21.6957	-0.499447	0.624896	0.938315	-5.04021
MPDZ	0.184418	17.3605	0.46674	0.648137	0.940757	-5.05069
CPD	-0.0498791	19.2644	-0.50957	0.61787	0.938315	-5.03678
GLRX3	0.139206	22.9891	1.91144	0.075519	0.842342	-4.03017
RSL1D1	0.0143674	22.61	0.241684	0.812343	0.96916	-5.10608
WFS1	0.0399415	19.7648	0.662961	0.517553	0.920721	-4.9759
ANXA9	-0.0633035	18.3922	-0.45793	0.653657	0.940959	-5.05387
CLPX	0.0701743	20.5011	1.06866	0.30235	0.87771	-4.74709
NEBL	-0.408322	17.5515	-2.04685	0.0588683	0.842342	-3.89456
STC2	0.19493	15.3482	0.671468	0.512272	0.918583	-4.97208
TM7SF2	-0.0193192	18.5889	-0.0963128	0.924579	0.9867	-5.12319
SNCG	0.129015	19.2288	0.84419	0.417057	0.902044	-4.88233
CIAO1	-0.129998	20.8469	-0.7417	0.47002	0.911463	-4.93885
DFFB	0.00291129	17.232	0.0300292	0.976445	0.996421	-5.12612
ZFAND5	0.118097	14.8656	0.347466	0.733136	0.958218	-5.08449
SRP72	0.0138264	21.8372	0.234377	0.817905	0.970344	-5.10729
JTB	0.26114	18.8862	0.972612	0.346709	0.886421	-4.8094
DXO	-0.386518	16.3369	-2.07407	0.0559555	0.842342	-3.86686
DDAH1	0.166583	20.087	1.94164	0.0714732	0.842342	-4.00026
RECQL5	0.171161	17.7935	1.66588	0.116765	0.842342	-4.26474
URI1	0.123594	17.2706	1.43116	0.17317	0.842342	-4.47149
B3GAT3	0.0981145	19.218	0.678663	0.50783	0.917813	-4.96883
MTA2	0.0515555	22.2076	0.780072	0.44765	0.911232	-4.91957
STK10	-0.0334657	19.1266	-0.437446	0.668107	0.944349	-5.06016
SLIT2	-0.267052	12.5745	-0.698389	0.499704	0.917813	-4.95718
ATG12	0.137494	17.3393	0.627636	0.53981	0.925464	-4.99124
LTN1	0.0706292	19.5177	0.922421	0.371109	0.892976	-4.84023
TOMM70	-0.0342972	21.3155	-0.590168	0.563985	0.929022	-5.00665
IPO13	0.0138953	18.1268	0.189765	0.852073	0.975702	-5.11387
DDHD2	-0.103957	16.034	-0.721527	0.481834	0.911504	-4.94876
MYO1D	0.110885	20.1448	1.68994	0.111995	0.842342	-4.2425
TOX4	-0.357255	17.7243	-2.76427	0.0146097	0.842342	-3.13493
SEC24D	-0.0891384	18.136	-1.27527	0.221876	0.848914	-4.59721
UFL1	0.0526302	23.7111	0.911446	0.376674	0.893576	-4.84676
TMCC1	-0.178379	13.2825	-0.390817	0.703536	0.951608	-5.07234
PHF14	0.00321823	17.9257	0.0258098	0.979754	0.997383	-5.1262
TMEM63A	-0.0383677	17.102	-0.379404	0.709778	0.953662	-5.07647
FARP2	0.0282399	17.253	0.24339	0.811046	0.968763	-5.1058
UBXN7	0.00423349	18.9199	0.0255098	0.979992	0.997383	-5.12621
SUN1	0.0319719	18.8829	0.57194	0.575951	0.929763	-5.01383
PLPBP	0.0549555	20.7973	0.818215	0.426218	0.902044	-4.89945
ERLIN2	0.00711193	20.3723	0.142758	0.888407	0.983361	-5.11932
PRPF6	-0.0460991	21.9907	-0.852656	0.407443	0.902044	-4.88056
DKK1	0.0168351	16.5551	0.0299834	0.976649	0.996421	-5.12611
PCF11	-0.0119974	17.1809	-0.126851	0.900767	0.984406	-5.12082
FRYL	0.0622975	18.481	0.784688	0.445021	0.909916	-4.91718
ENDOD1	-0.231491	17.6755	-1.58067	0.135094	0.842342	-4.342
GLCE	-0.0973292	19.564	-1.55353	0.141425	0.842342	-4.3661
GLS	-0.091206	20.5636	-1.83172	0.0872026	0.842342	-4.10807
HAUS5	-0.0225513	17.882	-0.259526	0.798807	0.968763	-5.10298
FBXO21	-0.0772674	18.0298	-0.828354	0.420634	0.902044	-4.89396
KDM4B	0.113088	15.8127	0.704662	0.491966	0.915921	-4.95679
SOGA1	-0.136116	20.7638	-0.819793	0.425496	0.902044	-4.89851
USP19	0.0401308	17.9057	0.537841	0.598685	0.933531	-5.02669
WDR47	-0.027291	17.2001	-0.250751	0.805456	0.968763	-5.10453
TRIM37	-0.123783	17.2587	-1.11151	0.284088	0.871003	-4.7177
AP2A2	-0.062722	19.4914	-1.23312	0.236766	0.84939	-4.62942
SEC31A	-0.0188709	22.134	-0.363016	0.721727	0.954181	-5.08067
HEXIM1	-0.224229	19.5567	-1.89315	0.0780677	0.842342	-4.04817
TJP3	0.0182278	18.9736	0.270579	0.790453	0.968409	-5.10094
RPP14	-0.325515	18.5322	-1.98271	0.066287	0.842342	-3.95927
CCNB2	-0.02323	17.8911	-0.271943	0.789424	0.968409	-5.10069
YIF1A	0.0538276	19.3206	0.454853	0.655818	0.940959	-5.05483
UBR5	0.0835116	19.849	1.7818	0.0953159	0.842342	-4.15604
AGFG2	0.0132333	16.5184	0.113734	0.910978	0.985472	-5.12192
SCAF4	-0.111708	17.4712	-0.815528	0.427706	0.902044	-4.9009
NDUFB6	0.158843	19.4308	2.39202	0.0304983	0.842342	-3.53493
MFN2	-0.0254752	19.2364	-0.323223	0.75105	0.961475	-5.09011
UBE4B	0.0128889	18.6717	0.266794	0.793311	0.968763	-5.10165
ZFPL1	0.131154	19.6133	0.517248	0.612791	0.936336	-5.03399
ELP1	0.102531	20.1296	2.45955	0.026732	0.842342	-3.46294
UBL3	-0.0418677	20.728	-0.332958	0.743838	0.960167	-5.0879
GABARAP	-0.121014	17.4551	-0.465293	0.648568	0.940929	-5.0515
NDUFA3	0.0112699	19.5104	0.0297144	0.976704	0.996421	-5.12613
NDUFB4	0.0245113	20.5439	0.275073	0.787065	0.968409	-5.10009
NDUFB8	-0.273013	18.5754	-1.25391	0.229558	0.84939	-4.61365
NDUFA7	0.248978	19.0276	2.10861	0.0524505	0.842342	-3.83152
RTN3	0.253264	22.1473	2.92814	0.0105059	0.842342	-2.9579
LETM1	-0.0555705	21.3113	-0.860477	0.403257	0.900408	-4.87618
EPN2	-0.467809	18.0256	-2.00185	0.064212	0.842342	-3.94126
STBD1	-0.036925	17.8925	-0.264501	0.795043	0.968763	-5.10207
ZRANB2	0.183093	19.0057	0.992907	0.336889	0.882085	-4.79668
SNX4	0.0862389	20.0033	1.28959	0.216991	0.846722	-4.5861
ZWINT	-0.40432	17.2541	-1.79037	0.0938773	0.842342	-4.14785
LUC7L3	0.031159	21.3762	0.530664	0.603527	0.934788	-5.0293
KIF20A	0.0754879	17.8088	1.21068	0.245006	0.84939	-4.64623
SPDEF	-0.149582	18.0706	-1.19408	0.251242	0.850763	-4.65852
KIF4A	0.0531803	19.1226	0.555566	0.586812	0.931295	-5.0201
MBD4	-0.00717124	16.4135	-0.0835789	0.934512	0.988635	-5.124
SBF1	-0.0302903	17.0213	-0.287901	0.777417	0.966518	-5.09759
GOSR1	0.045934	18.8412	0.396575	0.697343	0.950393	-5.07188
KAT7	0.002502	19.2774	0.0504154	0.960466	0.994127	-5.12555
ATE1	-0.0575384	18.5917	-0.574952	0.573964	0.929763	-5.01266
LYPD3	0.0885754	15.6356	0.265159	0.794546	0.968763	-5.10195
VAPB	0.00835687	21.9233	0.114462	0.91041	0.985472	-5.12186
SNAPIN	0.269218	18.7982	1.1016	0.288603	0.87393	-4.72448
MPZL1	0.142108	17.0954	1.04006	0.315014	0.878438	-4.7662
NDUFC2	-0.0735695	19.7088	-0.796687	0.438233	0.904344	-4.91091
NDUFA10	-0.0613462	20.6727	-0.949906	0.357422	0.89055	-4.8236
FKBP9	0.0635733	19.7965	0.95151	0.356634	0.890051	-4.82262
PGLS	-0.0735116	21.8908	-0.350197	0.731231	0.958218	-5.08378
PAPSS2	0.0313201	19.3866	0.496447	0.626875	0.938315	-5.04129
SMC2	0.0495033	20.0948	0.813648	0.428749	0.902044	-4.9019
ATG7	-0.0302287	20.7642	-0.391895	0.700723	0.951185	-5.07315
TACC2	-0.00666746	17.1081	-0.0599332	0.953011	0.9929	-5.12518
TRIM16	-0.0502243	20.5648	-0.56671	0.579409	0.92979	-5.01585
FARS2	-0.106783	17.7371	-0.815852	0.427527	0.902044	-4.90072
ZBTB7A	-0.189827	17.8094	-1.44031	0.170606	0.842342	-4.4638
LYPLA2	-0.590175	18.8928	-2.12095	0.0516297	0.842342	-3.82169
IPO7	0.0140807	22.413	0.226396	0.823992	0.971726	-5.10857
ARIH2	0.0732443	18.5637	1.08879	0.293666	0.875483	-4.7334
MAP3K6	0.0510122	15.719	0.331506	0.744912	0.960286	-5.08823
SLU7	0.153258	18.8544	1.10123	0.288392	0.873688	-4.72484
PGM3	0.0576971	21.1608	0.863398	0.401701	0.899243	-4.87453
MOCS3	0.0261093	20.3777	0.366454	0.719215	0.954181	-5.07981
CD2BP2	-0.0891692	19.8199	-0.771801	0.452386	0.911425	-4.92381
ZFYVE9	0.0111773	14.5991	0.0411266	0.967745	0.994596	-5.12584
SVIL	0.040896	17.4432	0.517278	0.612609	0.936336	-5.03408
AHSA1	-0.0625667	24.8453	-0.554668	0.58741	0.931672	-5.02044
PARN	-0.0397009	18.9459	-0.429577	0.673695	0.945496	-5.0625
PSMG1	0.0487155	21.7063	0.521743	0.609573	0.936336	-5.0325
SGPL1	-0.00245613	21.2136	-0.0409008	0.967922	0.994596	-5.12585
CLDN7	-0.416855	19.5904	-1.58886	0.133675	0.842342	-4.33532
NSA2	0.0898782	19.9994	0.74303	0.4691	0.911463	-4.93828
H6PD	-0.0654087	16.8725	-0.626294	0.540666	0.925464	-4.9918
SEC24A	0.0291289	20.982	0.498995	0.625121	0.938315	-5.04042
SEC24B	0.107475	19.7539	2.19602	0.044466	0.842342	-3.7412
VNN1	-0.354054	17.1867	-1.34805	0.19812	0.842342	-4.53985
CBX6	-0.110231	16.4402	-0.74499	0.467949	0.911463	-4.93731
SLC2A10	0.0424202	15.8251	0.281503	0.782224	0.966733	-5.09885
TDP2	0.162029	17.8646	1.41412	0.178027	0.842342	-4.48572
SFT2D2	-0.139139	16.8408	-0.995313	0.335586	0.882085	-4.79523
MPC2	-0.193499	19.1448	-1.44192	0.170161	0.842342	-4.46245
ETHE1	0.0777189	18.1967	1.01613	0.325901	0.878438	-4.78185
ACSL3	-0.0193816	20.4903	-0.203671	0.841386	0.974628	-5.11197
POLR1A	-0.00290022	19.8411	-0.0559037	0.956167	0.993442	-5.12534
PCNT	-0.111977	15.7717	-0.53193	0.602672	0.934788	-5.02884
YEATS4	-0.0318745	17.5196	-0.375834	0.712375	0.954181	-5.0774
ZBTB11	-0.0323734	15.0597	-0.28226	0.781655	0.966733	-5.0987
CNOT4	0.249635	18.1941	1.72302	0.105716	0.842342	-4.21164
STAMBP	0.0603447	20.2776	1.0726	0.300635	0.87771	-4.74443
CPSF4	-0.0186914	18.1264	-0.217075	0.831115	0.972526	-5.11001
ASMTL	0.0254383	20.3254	0.519678	0.610976	0.936336	-5.03323
CDS2	0.0264657	17.9323	0.260732	0.797894	0.968763	-5.10276
CEP43	0.0222744	17.2958	0.181845	0.858172	0.977171	-5.1149
PPP1R3D	-0.0121877	19.787	-0.117038	0.908404	0.985472	-5.12165
BRD1	-0.068256	17.9958	-0.876753	0.394636	0.897167	-4.86694
POP4	0.0416939	19.7339	0.487843	0.632812	0.938734	-5.04418
HERC2	0.00850819	17.4298	0.10029	0.92146	0.985938	-5.12292
RAB3D	-0.0586853	21.0159	-0.763934	0.456919	0.911463	-4.92782
SNAP29	0.0978597	19.5251	1.47054	0.162364	0.842342	-4.43818
OXSR1	0.0136629	20.9234	0.249391	0.806488	0.968763	-5.10477
GGPS1	0.0998337	19.5088	0.92945	0.367575	0.892976	-4.83602
HSPA4L	-0.0561704	21.4116	-0.589349	0.56452	0.929022	-5.00698
PTBP3	-0.00757004	20.0688	-0.0994154	0.922143	0.985994	-5.12298
STARD3NL	0.105646	18.1231	0.920908	0.371873	0.892976	-4.84113
LSM8	0.111463	21.108	0.951981	0.356403	0.890051	-4.82233
AP2A1	0.0665409	21.6831	1.04234	0.313992	0.878438	-4.76469
WIZ	0.0790171	18.3679	0.72887	0.477462	0.911463	-4.94521
RIGI	0.806172	17.1237	3.70842	0.00214744	0.842342	-2.13544
STAU1	0.0423195	21.8988	0.824794	0.422589	0.902044	-4.89589
TTC4	0.076066	18.6135	1.03455	0.317497	0.878438	-4.76983
TMEM50A	0.224314	17.2025	1.13951	0.272605	0.8596	-4.698
BAG2	0.00537003	18.708	0.0412179	0.967673	0.994596	-5.12584
BAG3	-0.235291	19.4727	-1.28925	0.217333	0.847331	-4.5864
MAP4K4	-0.0675813	15.2025	-0.443584	0.663762	0.944051	-5.0583
MLYCD	0.10574	19.5357	1.31254	0.209337	0.846424	-4.56809
CRYZL1	0.0828104	18.1572	0.583564	0.568305	0.929022	-5.00928
AIFM1	0.0394653	22.8685	0.691549	0.49993	0.917813	-4.96291
CLIC3	0.213274	18.8784	0.723928	0.482479	0.911504	-4.94627
EML2	0.0175883	18.3234	0.152991	0.880473	0.982823	-5.11827
LATS1	-0.0224173	17.4203	-0.261845	0.797051	0.968763	-5.10256
NUDT14	-0.116882	18.1035	-1.22989	0.237941	0.84939	-4.63186
TSPAN13	0.239098	19.4396	0.677241	0.509031	0.918277	-4.96926
TSPAN15	0.00652493	18.3675	0.047392	0.962835	0.994141	-5.12565
BPNT1	-0.0936831	21.0993	-0.810587	0.430451	0.902044	-4.90354
DDAH2	-0.200842	19.3851	-0.68765	0.502605	0.917813	-4.96452
ABHD16A	0.00627683	19.311	0.0679417	0.946742	0.991836	-5.12482
TXNDC12	-0.0762567	20.0069	-0.221834	0.827571	0.972181	-5.10925
TRUB2	-0.0408651	18.3425	-0.555514	0.586846	0.931295	-5.02012
ECD	0.019097	18.7302	0.220186	0.828736	0.972181	-5.10953
SYF2	0.252759	16.6603	1.33038	0.203539	0.842342	-4.55393
MBD3	0.00548745	17.9932	0.0474419	0.962796	0.994141	-5.12565
TOP3B	0.243757	16.2088	0.467368	0.64719	0.940757	-5.05079
NUDT3	0.152986	19.2874	1.97249	0.0675443	0.842342	-3.9695
AGR2	0.034455	22.1562	0.601894	0.556358	0.926476	-5.00192
BCL10	0.222223	17.4211	1.04601	0.312349	0.878438	-4.76226
NDUFB10	0.0381379	22.0397	0.478939	0.638984	0.938926	-5.04713
CLPTM1	0.111014	21.145	1.55774	0.140426	0.842342	-4.36238
MOCS2	0.0115391	19.4625	0.111041	0.913076	0.985472	-5.12213
TOMM40	0.0302504	22.8529	0.22631	0.824065	0.971726	-5.10858
PEX11B	0.0443897	21.0219	0.466316	0.647782	0.940757	-5.05121
PAK4	0.0544135	20.093	0.777541	0.449096	0.911232	-4.92087
ACTL6A	-0.0578522	20.6627	-0.479664	0.638481	0.938926	-5.04689
NSD2	0.169854	17.3082	1.33139	0.203216	0.842342	-4.55313
MT-CYB	-0.871667	19.011	-1.46282	0.165086	0.842342	-4.44528
CYB5A	-0.184484	18.5919	-0.445984	0.662268	0.942827	-5.05745
LDHA	0.144995	26.8475	2.16579	0.0470898	0.842342	-3.77256
GLUD1	0.0219564	21.9901	0.331875	0.744639	0.960286	-5.08815
DHFR	0.114821	20.238	0.782933	0.446122	0.910591	-4.91802
CYB5R3	0.157773	22.8193	1.60588	0.129429	0.842342	-4.31939
GSR	0.0489002	23.3637	0.955451	0.354703	0.888223	-4.82019
MT-CO2	0.380462	23.8391	1.97407	0.0677593	0.842342	-3.96999
MT-CO3	0.219914	16.8844	0.914326	0.375208	0.892976	-4.84505
SOD1	0.264214	23.2864	1.99029	0.0653913	0.842342	-3.95179
PNP	0.2407	23.0567	1.28873	0.217645	0.847331	-4.58683
HPRT1	0.231967	23.064	2.71073	0.0162615	0.842342	-3.19278
GOT2	0.111384	24.3153	0.905124	0.379905	0.893757	-4.85048
ABL1	0.0639794	16.7491	0.582674	0.568889	0.929022	-5.00963
PGK1	0.11072	26.2834	1.88864	0.0787085	0.842342	-4.05261
AK1	0.130714	21.7461	2.3195	0.0350993	0.842342	-3.61176
F2	0.0445546	19.9035	0.252053	0.804509	0.968763	-5.10429
F9	0.0142443	16.5953	0.0423752	0.966773	0.994596	-5.12581
F10	-0.192616	18.2816	-1.25734	0.228117	0.84939	-4.61101
PLG	-0.218727	20.5469	-1.82305	0.0885663	0.842342	-4.11645
ADA	-0.0379584	16.474	-0.213829	0.834666	0.973308	-5.11013
CA2	0.0405572	18.9805	0.489184	0.631885	0.938734	-5.04373
ASS1	0.0246652	23.2936	0.362007	0.722466	0.954181	-5.08092
SERPINC1	-0.212101	22.4107	-2.04803	0.058739	0.842342	-3.89336
SERPINA3	-0.0638429	15.7141	-0.162691	0.873812	0.981776	-5.11697
A2M	0.149577	24.7034	0.872955	0.396803	0.897489	-4.86902
C3	-0.262555	22.675	-1.65411	0.119386	0.842342	-4.27596
C5	-0.0823404	18.5923	-0.610525	0.550779	0.925529	-4.99839
CST3	-0.806453	18.1023	-1.67801	0.114995	0.842342	-4.25488
KNG1	-0.0898336	18.8191	-0.577204	0.572482	0.929247	-5.01178
NRAS	0.0752794	21.792	0.814871	0.42807	0.902044	-4.90125
KRAS	0.520633	17.1294	1.4031	0.183191	0.842342	-4.49594
LDLR	0.00286441	18.0914	0.0470332	0.963116	0.994141	-5.12566
TGFB1	0.0198466	16.7646	0.0595267	0.953544	0.993063	-5.12518
IGF2	0.24395	17.4408	0.534433	0.601207	0.934666	-5.02779
IGLV2-11;IGLV2-8	-0.357965	15.1534	-2.11223	0.0520949	0.842342	-3.8278
HBD;HBB	-0.0863221	20.7083	-0.360127	0.723949	0.954513	-5.08134
MB	-0.0309514	16.2853	-0.103476	0.918977	0.985938	-5.1227
COL1A1	-0.21357	18.5076	-1.41591	0.177512	0.842342	-4.48423
COL3A1	-0.0382111	17.0823	-0.213307	0.833999	0.973308	-5.11057
LMNA	0.0497048	24.0417	0.493261	0.62907	0.9384	-5.04237
APOE	0.0629852	19.192	0.643825	0.529545	0.923174	-4.9843
APOC3	-0.190042	15.536	-0.869422	0.398504	0.89843	-4.87112
APOH	0.0226103	18.0123	0.102251	0.919944	0.985938	-5.12278
FN1	-0.200047	19.1659	-2.04365	0.0592192	0.842342	-3.89781
RBP4	-0.786631	19.1975	-2.78401	0.0142808	0.842342	-3.12228
AMBP	-0.0941678	17.3238	-0.31176	0.759626	0.963361	-5.0926
AHSG	-0.22487	25.3678	-0.544247	0.594633	0.933531	-5.02417
ALB	-0.116603	29.3328	-0.660859	0.51898	0.920721	-4.97675
AFP	-0.144901	24.1588	-0.990808	0.337865	0.882085	-4.79802
GC	-0.329833	22.6854	-1.76578	0.0984528	0.842342	-4.17237
TFRC	0.104471	23.6074	2.36631	0.0320601	0.842342	-3.56223
TF	-0.141372	19.8222	-0.576047	0.573425	0.929763	-5.01211
LTF	-0.0182635	25.3343	-0.194295	0.848588	0.975702	-5.11327
FTH1	-0.145723	16.7664	-0.750574	0.464681	0.911463	-4.93453
ESR1	-0.218954	15.0375	-1.44825	0.168409	0.842342	-4.45711
MT-ND1	-1.39259	19.5428	-2.00329	0.0644173	0.842342	-3.94186
MT-ND3	-0.278636	17.3142	-0.459278	0.652919	0.940959	-5.05332
MT-ND4	0.0988352	19.5683	0.613171	0.549166	0.925529	-4.99723
MT-ND5	0.273104	17.586	0.927667	0.368692	0.892976	-4.83697
MT-ND6	0.255358	18.0238	0.873063	0.396872	0.897489	-4.86888
MT-ATP8	-0.352174	18.1647	-0.759326	0.459957	0.911463	-4.92991
VTN	0.221667	21.9669	1.55226	0.141915	0.842342	-4.36746
HMGCR	-0.0475187	17.0827	-0.401845	0.693544	0.950097	-5.07043
CAT	0.119343	21.6967	2.12154	0.0511907	0.842342	-3.81823
RAF1	-0.158723	18.9654	-1.72663	0.105049	0.842342	-4.20826
GBA1	-0.00885715	20.8794	-0.101325	0.920653	0.985938	-5.12285
FUCA1	0.0878863	19.5121	1.3562	0.195375	0.842342	-4.53321
ALDOA	0.0207477	27.0859	0.420711	0.680014	0.947984	-5.06509
CSTB	0.184154	23.3746	1.56529	0.138651	0.842342	-4.35569
ANXA1	0.105885	17.3314	0.5899	0.56416	0.929022	-5.00676
APOB	-0.119799	21.0011	-0.840817	0.413932	0.902044	-4.88707
NR3C1	-0.142048	16.5791	-1.02446	0.322077	0.878438	-4.77643
PRNP	0.238952	17.67	2.30509	0.0360884	0.842342	-3.62697
SOD2	-0.0432506	20.4776	-0.152535	0.880885	0.982823	-5.1183
OAT	0.0809266	23.4007	1.04237	0.313977	0.878438	-4.76467
TK1	0.0797844	21.4218	0.858181	0.404483	0.900636	-4.87747
KRT1	-0.310042	19.9636	-0.566306	0.581337	0.92979	-5.01494
TUBB4A	0.269948	19.7708	1.08687	0.294848	0.875483	-4.73461
GAPDH	-0.103742	28.1935	-0.639939	0.532098	0.92445	-4.98592
ASL	-0.117254	19.4269	-1.82725	0.0879039	0.842342	-4.1124
HLA-A	0.241331	18.8506	2.08876	0.054439	0.842342	-3.85185
ERBB2	0.0369542	18.3569	0.14087	0.889913	0.983432	-5.1195
CAPNS1	-0.330529	20.4194	-1.03412	0.318205	0.878438	-4.76992
HSPB1	0.0190406	27.2815	0.175787	0.862845	0.977592	-5.11565
CYP1A1	-0.64473	18.5009	-1.74555	0.110477	0.842342	-4.21189
TYMS	-0.00733111	19.9909	-0.107646	0.915723	0.985472	-5.12239
RPN1	0.069898	24.643	1.58851	0.133309	0.842342	-4.33499
RPN2	0.0510007	23.0758	0.914868	0.374932	0.892976	-4.84473
GNAI2	0.059781	20.5386	0.349763	0.731503	0.958218	-5.0839
SLC4A2	-0.086796	19.0089	-1.28989	0.21689	0.846722	-4.58586
ATP1A1	0.123814	23.4203	1.95322	0.0699749	0.842342	-3.98874
ATP1B1	0.174123	22.0929	2.68126	0.0172464	0.842342	-3.2246
APP	0.194177	19.0681	2.67944	0.0173092	0.842342	-3.22657
HMGN1	-0.0132043	21.8117	-0.0881896	0.93092	0.988635	-5.12372
SLC25A5	-0.0013178	26.2389	-0.0146822	0.988482	0.998208	-5.12636
CFI	-0.174938	18.928	-0.846401	0.410975	0.902044	-4.88395
ISG15	0.0491099	22.9565	0.793231	0.440181	0.905742	-4.91272
PCCA	-0.0828538	19.0237	-0.999408	0.333665	0.882085	-4.79261
PCCB	0.0197523	20.7744	0.434769	0.670005	0.944349	-5.06096
EIF2S1	0.00872076	24.0154	0.175718	0.862898	0.977592	-5.11566
HMGN2	-1.07392	14.9037	-1.4453	0.169659	0.842342	-4.45991
ICAM1	0.46861	16.4199	2.64293	0.0205087	0.842342	-3.31375
RPLP1	-0.496689	21.8734	-1.36224	0.194136	0.842342	-4.52858
RPLP2	-0.166339	21.8329	-0.309482	0.761406	0.963361	-5.09306
RPLP0	0.021357	24.6756	0.174422	0.863898	0.977939	-5.11582
POLR3D	0.0414576	18.1857	0.489372	0.631755	0.938734	-5.04367
CLEC3B	-0.0454135	18.9544	-0.310673	0.760383	0.963361	-5.09286
SSB	0.158134	23.2755	2.30725	0.0359386	0.842342	-3.62469
SERPINA7	-0.37631	19.1541	-2.01637	0.0625161	0.842342	-3.92668
SERPIND1	-0.730681	19.3583	-3.36885	0.00440094	0.842342	-2.50184
TFAP2A	-0.303485	15.066	-1.22204	0.240807	0.84939	-4.63775
ITGB1	0.147671	21.8036	1.51728	0.150273	0.842342	-4.39789
KRT18	-0.00397931	28.5992	-0.0353848	0.972246	0.994854	-5.126
KRT8	0.198366	29.3454	2.25096	0.0400414	0.842342	-3.68384
UROD	0.0500053	19.1056	0.357684	0.725632	0.955336	-5.082
INSR	-0.0211839	16.3166	-0.185243	0.855554	0.975702	-5.11447
GLA	-0.159087	19.4327	-1.17184	0.259789	0.850763	-4.67478
GSN	-0.027862	21.6777	-0.509085	0.618201	0.938315	-5.03695
RB1	0.0943641	19.2204	1.21954	0.241728	0.84939	-4.63962
PGR	0.623348	14.8586	1.38109	0.195545	0.842342	-4.51654
PTMA	0.244685	24.1051	0.745224	0.468174	0.911463	-4.93696
CDK1	0.0449417	22.965	0.523563	0.608337	0.936336	-5.03185
ATP5F1B	0.0885656	25.4186	0.864113	0.40132	0.899243	-4.87413
S100A6	-0.715645	20.4529	-1.52029	0.150174	0.842342	-4.39597
EIF4E	0.0117469	22.4802	0.178097	0.861062	0.977518	-5.11537
ENO1	0.0195454	26.8313	0.265841	0.794031	0.968763	-5.10182
PYGL	0.0536797	20.1983	0.517273	0.612613	0.936336	-5.03408
GPI	0.0421775	25.3578	0.532771	0.602104	0.934788	-5.02854
POLB	-0.135059	16.89	-0.709258	0.489192	0.914375	-4.95462
NPM1	0.107513	25.7872	0.84071	0.413893	0.902044	-4.88719
TPM3	-0.106486	22.8997	-0.417009	0.682802	0.947984	-5.06608
ITGAV	0.0956057	19.2035	1.09019	0.293068	0.875483	-4.73244
HEXA	-0.18554	21.0198	-1.81002	0.0906511	0.842342	-4.12901
EPHX1	0.125808	20.8264	1.2951	0.215133	0.846424	-4.58179
DBI	-0.912643	20.7335	-2.39626	0.0307153	0.842342	-3.53732
LDHB	-0.307124	23.732	-1.63061	0.124481	0.842342	-4.29769
CENPB	0.0581113	18.5369	0.529413	0.604374	0.934888	-5.02975
PROS1	-0.0934775	18.0117	-0.684531	0.504224	0.917813	-4.96615
P4HB	0.168484	25.7861	2.69869	0.0166571	0.842342	-3.20578
H1-0	0.0421465	22.8312	0.202142	0.842618	0.974777	-5.11217
ACYP1	0.118177	18.7998	1.08191	0.296613	0.877128	-4.7381
CTSD	-0.0529408	23.9957	-0.578591	0.57157	0.92908	-5.01124
ANXA2	0.788129	23.5262	6.02527	2.46544e-05	0.0822347	-0.187418
CAPN1	0.107797	23.3648	1.23866	0.234765	0.84939	-4.62523
TUBB	0.0482572	27.0384	0.56792	0.578608	0.92979	-5.01539
PSAP	0.0770947	19.9678	0.643559	0.529712	0.923174	-4.98442
HEXB	-0.00675651	21.3903	-0.0836901	0.934425	0.988635	-5.12399
CTSL	0.112826	18.8278	0.763152	0.457371	0.911463	-4.92821
PFN1	-0.0686236	27.0115	-0.847415	0.410265	0.902044	-4.88348
APRT	-0.0583726	25.1328	-0.606607	0.553307	0.925529	-5
EPRS1	-0.03014	22.5989	-0.464254	0.649224	0.940959	-5.05187
CTSB	0.0189746	20.5093	0.214517	0.833073	0.973262	-5.11039
HSP90AA1	-0.00114751	26.92	-0.0226762	0.982212	0.997543	-5.12625
HNRNPC	-0.103679	24.6717	-0.623607	0.542492	0.925464	-4.99286
UQCRH	-0.132597	18.703	-0.467496	0.647101	0.940757	-5.05075
LAMB1	-0.269027	18.404	-2.14288	0.0491738	0.842342	-3.79625
YES1	-0.0867928	18.2049	-0.595977	0.5602	0.928009	-5.00432
FH	0.0211961	22.1096	0.318442	0.754601	0.962912	-5.09117
THBS1	0.00347976	21.619	0.0470682	0.963088	0.994141	-5.12566
SP1	-0.214455	16.4581	-0.704151	0.492354	0.915921	-4.95698
IGF1R	0.136528	19.2191	0.739969	0.475364	0.911463	-4.93694
ANXA6	1.36728	22.215	5.84234	3.72818e-05	0.0829022	-0.363187
RHOC	-0.1841	20.7756	-0.384796	0.706034	0.952083	-5.07496
CD55	0.188539	18.9754	1.14146	0.271947	0.859068	-4.69659
SLC3A2	0.156119	24.9582	2.38297	0.0310393	0.842342	-3.54454
GUSB	-0.09978	18.9849	-1.28509	0.218517	0.847666	-4.5896
PFKM	0.0571567	21.303	1.02991	0.319597	0.878438	-4.77287
HSP90AB1	-0.0648449	27.3547	-0.823889	0.423087	0.902044	-4.89639
SRPRA	-0.0737061	19.4144	-1.07356	0.300219	0.87771	-4.74378
ASNS	0.042375	23.6592	0.584873	0.567447	0.929022	-5.00876
HMBS	0.0582831	20.8876	1.21339	0.243999	0.84939	-4.64421
PDHA1	0.039208	22.7591	0.365974	0.719565	0.954181	-5.07993
CYC1	0.113192	22.7957	0.993843	0.336278	0.882085	-4.79616
SNRPB2	0.0516704	20.8645	0.9186	0.37304	0.892976	-4.84251
SNRNP70	-0.00159466	23.3123	-0.0246189	0.980688	0.997434	-5.12622
NFIC	0.0468448	19.4594	0.373637	0.713974	0.954181	-5.07797
SERPINF2	-0.0448209	21.4044	-0.309473	0.76132	0.963361	-5.0931
RPS17	0.0487079	23.994	0.687493	0.502409	0.917813	-4.96479
KRT19	0.0130349	27.658	0.163494	0.872342	0.981679	-5.11711
GNAI3	-0.034491	21.5954	-0.367389	0.718532	0.954181	-5.07957
ANXA5	0.11607	24.9658	1.5139	0.151121	0.842342	-4.40083
KRT16	-0.388172	23.1509	-1.53531	0.146294	0.842342	-4.38269
RPSA	0.140385	22.4668	0.651589	0.524871	0.921426	-4.98078
CD63	0.860216	19.992	1.30778	0.211523	0.846424	-4.57198
MRPL3	-0.167366	19.8158	-1.69271	0.111458	0.842342	-4.23993
SNRPA	0.0769087	20.9491	0.864516	0.401106	0.899243	-4.8739
ENO2	0.179044	20.7646	1.87769	0.0802817	0.842342	-4.06333
ACAA1	0.0132603	20.9726	0.220142	0.82877	0.972181	-5.10954
SRP19	0.154414	20.4001	0.633769	0.536112	0.925464	-4.9885
SNRPC	-0.0964409	20.4161	-0.456789	0.654598	0.940959	-5.05414
LGALS1	-0.189186	20.2662	-0.618497	0.545946	0.925529	-4.99489
QDPR	-0.00517693	20.1985	-0.0556549	0.956361	0.993442	-5.12535
HMGB1	-0.0971163	24.8727	-0.60344	0.555457	0.925906	-5.00123
FBP1	-0.0136747	24.3627	-0.217705	0.830633	0.972434	-5.10991
TPM1	0.0605029	20.5072	0.406169	0.69049	0.948559	-5.0692
CLTA	-0.372779	19.7195	-1.55848	0.140696	0.842342	-4.36229
CLTB	0.0831127	18.8309	0.696548	0.496885	0.917234	-4.96059
ANXA4	0.217652	22.2185	3.30019	0.00493458	0.842342	-2.55956
CNP	0.0782813	21.5498	1.16686	0.261733	0.851343	-4.67839
HMOX1	0.0207015	18.7514	0.0663613	0.948	0.991836	-5.12489
DLD	0.0488666	22.6874	1.07247	0.300693	0.87771	-4.74452
HNRNPA1	-0.785834	22.3955	-1.15256	0.267941	0.856158	-4.6886
SNRPA1	0.0910532	22.8714	1.45095	0.167669	0.842342	-4.45483
CTSH	0.173042	18.8409	0.947061	0.35897	0.89055	-4.82527
COX6C	-0.0921121	23.2359	-0.362305	0.722369	0.954181	-5.08079
TACSTD2	0.215203	21.8112	1.6265	0.124977	0.842342	-4.30078
PARP1	0.0805328	22.2425	1.51572	0.150663	0.842342	-4.39925
POLA1	0.0319707	19.625	0.656895	0.521337	0.920721	-4.97858
LTA4H	0.0807403	22.9821	0.667777	0.51456	0.919536	-4.97374
ALDOC	-0.0656482	23.7169	-0.611126	0.550392	0.925529	-4.99814
NUDT7	0.670761	15.1104	1.43635	0.175223	0.842342	-4.46952
H2AZ1;H2AZ2	-0.0127007	21.3557	-0.0978935	0.923331	0.986085	-5.12309
TFPT	0.934966	15.9461	4.0315	0.00127254	0.771741	-1.89423
FBXO45	-0.0147204	16.493	-0.109122	0.914572	0.985472	-5.12228
ATXN1L	-0.121189	16.0627	-0.814484	0.428285	0.902044	-4.90146
JMJD7	-0.392321	15.0046	-0.804431	0.434964	0.903541	-4.90616
CHTF8	0.0456814	17.5756	0.274388	0.787581	0.968409	-5.10022
TRAPPC2;TRAPPC2B	-0.0740331	17.4847	-0.501398	0.62347	0.938315	-5.0396
PET100	0.14225	15.9658	0.814649	0.428193	0.902044	-4.90137
SULT1A3;SULT1A4	0.173467	16.7178	1.07197	0.300912	0.87771	-4.74486
HSPA1A;HSPA1B	0.0578289	26.1397	0.66868	0.513999	0.919273	-4.97334
CALM1;CALM2;CALM3	0.0657168	21.5933	0.508894	0.618332	0.938315	-5.03702
POLR1D	-0.0241239	18.6837	-0.185577	0.855297	0.975702	-5.11442
EEF1AKMT4	-0.254673	18.0594	-1.48459	0.158648	0.842342	-4.42616
ZFTRAF1	-0.226957	18.289	-1.75866	0.099296	0.842342	-4.17804
FDX1	0.200154	17.1009	0.439316	0.667402	0.944349	-5.05924
RAP2A	-0.0409388	16.9629	-0.309383	0.761345	0.963361	-5.09314
RO60	-0.0578463	21.3771	-1.03558	0.317033	0.878438	-4.76915
MYBL2	0.185406	15.0669	0.69629	0.497042	0.917234	-4.96071
GAA	0.0516018	21.9679	1.02568	0.321522	0.878438	-4.77564
AR	-0.06377	17.3052	-0.407576	0.689422	0.948559	-5.06884
RARA	-0.0253257	16.7279	-0.122993	0.903768	0.984406	-5.12115
RRAS	-0.00955337	18.3893	-0.0903088	0.929253	0.988444	-5.12359
ARAF	0.00785866	19.1999	0.104043	0.918532	0.985938	-5.12265
H1-4	0.0634451	23.5964	0.347358	0.733288	0.958218	-5.08448
BCL2	0.0738015	18.471	0.284629	0.779957	0.966733	-5.0982
DLAT	0.00315641	21.522	0.038973	0.969433	0.99463	-5.1259
PTPRF	0.0244468	19.4941	0.426231	0.676076	0.946472	-5.06349
NR2F6	0.0331114	17.0029	0.287701	0.777567	0.966518	-5.09763
TXN	0.325195	25.4843	3.08526	0.00764208	0.842342	-2.78878
COX5B	-0.122936	22.1246	-0.406002	0.690734	0.948559	-5.06918
CTSA	-0.0637784	20.8525	-0.731166	0.4761	0.911463	-4.9441
MGST1	0.0466933	21.6217	0.400746	0.694335	0.950289	-5.07074
MAPT	0.101305	20.2294	0.67	0.513282	0.918865	-4.97268
C7	-0.103764	17.6008	-0.586234	0.566557	0.929022	-5.00822
PRKAR1A	0.192608	21.0443	1.75967	0.0991205	0.842342	-4.17709
TFPI	0.00149244	16.2614	0.00737242	0.994216	0.999742	-5.12642
UROS	0.24774	17.5417	1.31012	0.210134	0.846424	-4.57
ESD	-0.0349294	24.9943	-0.562307	0.582328	0.92979	-5.01754
HSPD1	-0.00027695	26.1342	-0.00352507	0.997235	0.999742	-5.12643
CLU	0.220089	19.4789	1.36526	0.192774	0.842342	-4.52595
HAPLN1	0.116774	20.7637	0.937887	0.363363	0.891848	-4.83092
HSPA5	0.152544	24.7143	2.52829	0.0233556	0.842342	-3.38931
LAMC1	0.0849702	17.7378	0.576751	0.57278	0.929298	-5.01196
ACP2	0.00432685	19.8493	0.048143	0.962246	0.994141	-5.12562
MAP2	0.20559	16.8401	0.526289	0.609639	0.936336	-5.02889
HSPA8	0.123403	27.4551	2.21575	0.0428267	0.842342	-3.72064
SLC2A1	-0.00766542	21.323	-0.100865	0.921012	0.985938	-5.12288
EPB41	-0.0431435	18.5077	-0.795887	0.438683	0.904344	-4.91133
UMPS	-0.0328024	22.2639	-0.61089	0.550544	0.925529	-4.99824
PDHB	-0.0368498	21.9315	-0.506247	0.620144	0.938315	-5.03793
DBT	0.0279217	20.7364	0.251447	0.804928	0.968763	-5.10441
PYGB	0.0388355	22.1652	0.590196	0.563966	0.929022	-5.00664
RALA	0.0239191	21.1671	0.347653	0.732998	0.958218	-5.08444
RALB	0.0642586	19.5279	0.896082	0.384559	0.896341	-4.85578
BCR	0.0714798	18.5593	1.41747	0.177064	0.842342	-4.48293
LAMP1	0.148769	22.8473	1.55426	0.141251	0.842342	-4.36545
ACADM	0.127593	20.9864	1.45132	0.167565	0.842342	-4.45451
TOP1	0.0233679	22.8842	0.389654	0.702345	0.951608	-5.07376
TOP2A	0.14598	20.0394	1.54603	0.14322	0.842342	-4.37272
G6PD	0.107481	26.1621	1.5914	0.132659	0.842342	-4.33241
UBL4A	0.0477586	18.985	0.265201	0.794551	0.968763	-5.10193
VDR	1.41743	15.496	1.1403	0.289989	0.875218	-4.69407
ESRRA	0.227915	16.261	0.859615	0.403717	0.900408	-4.87666
PC	0.0311293	20.0943	0.560412	0.583586	0.92979	-5.01826
DMD	-1.58584	15.1267	-2.96677	0.0134532	0.842342	-3.08913
MTHFD1	0.0302179	24.743	0.66517	0.516179	0.920406	-4.97491
IGF2R	0.0539344	19.98	0.550474	0.59021	0.932117	-5.02201
ADH5	0.0948902	23.1223	1.35275	0.196451	0.842342	-4.53599
CDK4	0.0899878	20.3573	1.75187	0.100493	0.842342	-4.18448
PRPS2	0.0818562	20.9407	1.54195	0.144202	0.842342	-4.37631
PABPC1	0.167834	23.0969	3.38868	0.00411991	0.842342	-2.4662
PCNA	0.237305	23.584	1.86759	0.0817592	0.842342	-4.07321
HARS1	0.0121745	23.0298	0.211382	0.835474	0.973308	-5.11086
COL6A1	-0.0999756	19.2171	-0.697357	0.496393	0.917234	-4.96021
SLC25A4	-0.0244482	22.4725	-0.261399	0.797389	0.968763	-5.10264
SLC25A6	0.0495467	23.4853	0.376133	0.712157	0.954181	-5.07733
F5	-0.0109812	20.131	-0.100306	0.921448	0.985938	-5.12292
IMPDH2	0.0691993	24.2688	1.09538	0.290863	0.875218	-4.72887
TPR	0.000223131	20.3974	0.00310469	0.997564	0.999742	-5.12643
ANXA3	0.0322772	21.7596	0.635056	0.535092	0.925464	-4.98808
CKMT1B	0.0816734	23.9944	0.701311	0.493994	0.916017	-4.95837
BCKDHA	0.00600256	17.7026	0.0532709	0.958229	0.994118	-5.12544
ACTN1	-0.0770285	22.1703	-0.893833	0.385722	0.896341	-4.85709
CDH1	0.244011	20.6559	2.44424	0.0275448	0.842342	-3.47929
SRC	-0.0167779	19.1757	-0.247203	0.808149	0.968763	-5.10515
PEPD	0.0120762	20.8161	0.106899	0.916305	0.985472	-5.12244
XRCC6	0.0572469	24.7866	0.786945	0.443739	0.909414	-4.916
XRCC5	-0.035628	24.4443	-0.470957	0.644541	0.940757	-5.04972
UNG	0.0178264	20.0931	0.242921	0.811402	0.968763	-5.10587
COX4I1	0.205493	23.5396	2.23324	0.0414213	0.842342	-3.70239
IFI30	-0.332347	16.6453	-1.62667	0.124914	0.842342	-4.30058
LAMP2	0.424168	23.9254	3.11583	0.00720634	0.842342	-2.75789
RNH1	0.0465276	23.4393	0.215384	0.832471	0.973213	-5.11024
EEF2	0.133332	27.022	2.05923	0.0575265	0.842342	-3.88198
KRT10	0.92421	18.3421	0.931155	0.368317	0.892976	-4.83418
PDIA4	0.0788635	23.8953	1.35523	0.195677	0.842342	-4.53399
P4HA1	0.0975422	20.0322	1.54397	0.143714	0.842342	-4.37453
TPT1	-0.076981	22.472	-0.215283	0.832578	0.973213	-5.11025
ALAD	-0.142033	19.9476	-0.982066	0.34195	0.884166	-4.80358
LCP1	-0.233805	16.4041	-1.1652	0.262383	0.851343	-4.67959
PLS3	-0.130315	20.6432	-1.911	0.0755784	0.842342	-4.03059
APEH	0.1115	22.3272	0.995197	0.335641	0.882085	-4.7953
ETFA	0.0493316	23.056	0.957535	0.353686	0.88763	-4.81891
GYS1	-0.0485387	20.8783	-0.764952	0.45633	0.911463	-4.9273
PRKAR2A	0.0151073	21.6796	0.244099	0.810507	0.968763	-5.10568
ENO3	0.25261	21.1588	0.302713	0.766454	0.963361	-5.0945
GTF2F2	0.167979	20.8127	1.81295	0.0901776	0.842342	-4.12618
CD59	-0.181611	17.5115	-1.48915	0.157456	0.842342	-4.42224
MTHFD2	0.0544634	22.1014	0.95161	0.356585	0.890051	-4.82255
EDN3	-0.136933	14.4732	-0.828373	0.420623	0.902044	-4.89395
MIF	-0.316158	25.0181	-1.29258	0.216394	0.846424	-4.58384
PRKCSH	0.131697	22.223	1.68488	0.112985	0.842342	-4.24719
FDPS	0.0622942	22.8353	0.870196	0.398094	0.89843	-4.87068
TRIM27	-0.0970167	19.1038	-1.49872	0.154982	0.842342	-4.41399
COX7A2	0.125071	22.6938	1.22596	0.239372	0.84939	-4.63481
AKR1A1	0.120717	21.4384	1.80985	0.0906784	0.842342	-4.12917
PKM	0.0904699	27.5253	1.88968	0.0785602	0.842342	-4.05158
ACYP2	0.137659	18.3203	0.977881	0.343855	0.886001	-4.80625
HSP90B1	0.104724	25.3086	2.64323	0.0186029	0.842342	-3.26563
CCNB1	0.0602225	19.7936	0.993167	0.336597	0.882085	-4.79659
MYL6B	-0.482478	14.7768	-1.71134	0.107897	0.842342	-4.22258
SNRPB	0.191109	17.3692	1.10162	0.288227	0.873585	-4.72456
IDE	0.0185369	23.1386	0.322198	0.751811	0.961847	-5.09034
COX6B1	-0.287942	18.9983	-1.61293	0.128091	0.842342	-4.31336
POU2F1	-0.00309975	17.0974	-0.027358	0.97854	0.996921	-5.12617
HNRNPL	0.0173784	23.0234	0.253542	0.803339	0.968763	-5.10404
DARS1	0.0820891	23.8558	1.6824	0.113473	0.842342	-4.24949
JUP	-0.00444139	20.9501	-0.0751061	0.941137	0.990584	-5.12446
UQCRB	-0.108382	20.5094	-0.794745	0.439355	0.90461	-4.91191
CPA1;CPB1	-0.074501	17.0169	-0.385822	0.70512	0.952083	-5.07478
GLUL	0.0793905	18.4517	0.914715	0.37501	0.892976	-4.84482
PVR	0.0653471	16.7525	0.492604	0.629523	0.938594	-5.04259
CPN1	-0.189868	15.3289	-0.736642	0.472861	0.911463	-4.94142
GSPT1	0.0402353	22.7099	0.690261	0.500717	0.917813	-4.96351
ARSA	0.949455	16.1749	2.78099	0.0170319	0.842342	-3.21244
B4GALT1	0.204575	18.9916	1.10339	0.287671	0.872694	-4.72329
EZR	-0.108794	23.188	-0.902571	0.381215	0.894642	-4.85198
UCHL3	-0.237416	18.8106	-0.676479	0.5095	0.918277	-4.96961
CD46	0.499102	19.6355	2.93714	0.0104112	0.842342	-2.9531
NME1	0.271647	25.5919	4.26114	0.000703473	0.651419	-1.59442
NQO1	0.00839036	22.6696	0.0804269	0.936976	0.988635	-5.12418
GNS	0.0977094	21.1737	0.995243	0.335619	0.882085	-4.79527
PHKG2	0.0573615	18.7199	0.638757	0.532747	0.924786	-4.98649
RPS2	0.163369	24.8704	1.86439	0.0822316	0.842342	-4.07633
CHN1	-0.21088	17.1263	-1.63903	0.122294	0.842342	-4.28934
DSP	0.108518	21.0276	1.70795	0.108538	0.842342	-4.22574
RPA2	0.0745502	21.3205	0.918677	0.373001	0.892976	-4.84246
COX7C	-0.11421	17.8157	-0.683012	0.505156	0.917813	-4.96684
CD44	0.028543	18.0426	0.213352	0.833965	0.973308	-5.11057
H2AX	-0.549151	11.8124	-1.86138	0.0877879	0.842342	-4.0973
ITGB4	0.015334	18.9066	0.237605	0.815447	0.969324	-5.10676
CBR1	0.0647819	23.5369	0.982601	0.341602	0.883952	-4.80328
ACADS	-0.0286551	17.045	-0.295708	0.771563	0.964599	-5.09601
CREB1	0.109393	17.937	0.421295	0.679677	0.947984	-5.06488
GLB1	0.0788247	20.0192	0.934526	0.365037	0.892653	-4.83296
PPP3CB	-0.185782	17.0992	-1.19007	0.252768	0.850763	-4.66147
NCK1	0.00677884	19.4435	0.0974433	0.923682	0.986085	-5.12312
GCFC2	0.27943	17.3469	2.50589	0.0244083	0.842342	-3.41334
H1-5	-0.0442221	26.0415	-0.299171	0.769011	0.964321	-5.09528
H1-3	0.00139534	22.9464	0.0095414	0.992516	0.999742	-5.1264
H1-2	-0.177992	23.8195	-1.3037	0.212328	0.846424	-4.57506
EPCAM	0.224485	22.7316	1.59481	0.13204	0.842342	-4.32956
POR	0.0626039	21.7532	1.29188	0.216217	0.846424	-4.58431
MGMT	0.0383085	19.8193	0.336056	0.741548	0.95906	-5.08718
ATP2A2	0.0388939	23.0253	0.446447	0.66174	0.942806	-5.05743
CPE	-0.0845302	17.9922	-0.146855	0.88607	0.982869	-5.11871
PLCG2	0.264307	16.8674	1.44197	0.17163	0.842342	-4.46346
FAH	-0.0180578	21.1853	-0.21314	0.834127	0.973308	-5.1106
STMN1	-0.0760189	22.2753	-0.436108	0.669133	0.944349	-5.06052
YBX3	0.159806	21.9802	1.329	0.203984	0.842342	-4.55504
ZNF22	-0.0523422	16.0121	-0.267377	0.79287	0.968763	-5.10154
ZNF24	0.18007	18.2247	1.32746	0.20448	0.842342	-4.55626
ZKSCAN1	-0.216311	15.595	-1.14615	0.269936	0.858604	-4.69328
NAGA	-0.254163	18.3231	-1.49086	0.15701	0.842342	-4.42077
HMGA1	0.113776	22.218	0.971891	0.346729	0.886421	-4.81
TMEM11	-0.0483613	20.2859	-0.704452	0.492093	0.915921	-4.95689
GOT1	0.0756012	23.4454	1.02169	0.323347	0.878438	-4.77824
ITGA2	0.115131	19.8571	1.42484	0.174957	0.842342	-4.47678
SMPD1	0.0136063	16.3144	0.0792842	0.937945	0.988942	-5.12423
UBTF	0.0453275	21.4184	0.571452	0.576273	0.929763	-5.01402
NDUFB7	0.14758	18.9074	0.562971	0.582065	0.92979	-5.01717
PRKACA	0.318471	18.4341	2.0051	0.0636048	0.842342	-3.93677
CAPN2	-0.21653	17.4993	-1.24722	0.231703	0.84939	-4.61874
CEBPB	0.243107	17.3601	1.22359	0.24024	0.84939	-4.63659
PTPN2	-0.199988	18.7702	-1.56032	0.139818	0.842342	-4.3601
CTPS1	0.0587669	22.1971	0.679778	0.507144	0.917813	-4.96832
DDX5	0.0639858	24.677	1.39345	0.184067	0.842342	-4.50282
PFKL	0.0125401	22.4938	0.202894	0.841982	0.974642	-5.11208
GM2A	-0.152144	17.1859	-0.700678	0.494378	0.916017	-4.95866
LGALS3	-0.123378	20.1702	-0.650482	0.525505	0.921542	-4.9813
PSMC3	0.0933303	23.0147	1.07735	0.298581	0.87771	-4.74121
TCP1	0.0531838	24.278	1.07841	0.298121	0.87771	-4.74049
PTPN1	0.09894	22.6488	1.37891	0.188417	0.842342	-4.51475
IGFBP2	0.126538	18.1866	1.15111	0.267954	0.856158	-4.68973
ERCC2	0.023419	19.7228	0.337666	0.740359	0.958943	-5.08681
BMP7	-0.0573969	13.8261	-0.304081	0.765301	0.963361	-5.09427
RPL35A	-0.0180443	24.0567	-0.218389	0.83011	0.972374	-5.10981
ITGB5	-0.00643674	16.8709	-0.0602328	0.952776	0.9929	-5.12517
ARF4	0.128994	23.5874	1.90013	0.0770861	0.842342	-4.04131
RPL7	-0.00789494	25.6665	-0.0725334	0.943149	0.99171	-5.1246
VCL	0.106993	22.4498	1.17005	0.260486	0.850763	-4.67608
PTPRA	0.20799	17.1056	1.18961	0.252942	0.850763	-4.66181
NAT1	-0.094787	17.737	-1.10784	0.28562	0.872022	-4.72026
SON	0.0104126	21.0513	0.190256	0.851695	0.975702	-5.11381
NELFE	-0.0824182	19.7612	-0.730543	0.47647	0.911463	-4.9444
RPL17	0.133184	25.0877	2.48883	0.0252405	0.842342	-3.43162
PGAM1	0.20089	25.0903	0.843565	0.412627	0.902044	-4.88545
RCC1	-0.0808354	23.6657	-1.17013	0.260456	0.850763	-4.67603
SDC1	0.0345298	14.6468	0.186434	0.854637	0.975702	-5.11431
LIG1	0.026491	20.4768	0.395216	0.698323	0.950393	-5.07225
ATP5PF	-0.228692	17.2006	-1.07156	0.301089	0.87771	-4.74513
XRCC1	0.101866	20.5995	2.02896	0.0608569	0.842342	-3.91269
KRT15	0.638454	15.2128	0.738957	0.473753	0.911463	-4.93884
PLCG1	0.0335236	20.8408	0.54537	0.593627	0.933531	-5.02391
NCL	0.190238	26.1886	2.28468	0.0375334	0.842342	-3.64845
HK1	0.0395554	23.6333	0.605707	0.553889	0.925529	-5.00037
POLR2C	0.0502669	17.9986	0.628589	0.539203	0.925464	-4.99083
POLR2E	-0.00199804	20.9502	-0.0224787	0.982366	0.997543	-5.12626
NDUFV2	-0.101388	20.7916	-0.410912	0.687152	0.948559	-5.06783
ERCC3	-0.000794315	18.5564	-0.0157358	0.987655	0.997917	-5.12635
TRIM21	-0.238904	16.2101	-0.731662	0.475901	0.911463	-4.94379
EIF2AK2	0.142799	20.5028	2.60968	0.0198843	0.842342	-3.30179
SRM	-0.111743	24.2719	-0.895424	0.384899	0.896341	-4.85616
SLC9A1	0.0320732	18.0635	0.514924	0.614214	0.937067	-5.03491
CSNK2A2	0.0364568	20.1416	0.570374	0.576986	0.92979	-5.01444
RXRA	0.0146879	18.7154	0.15642	0.877817	0.982823	-5.1179
ITIH2	-0.203254	23.6692	-1.197	0.25036	0.850763	-4.65635
ITIH1	-0.270861	16.1274	-1.5514	0.141933	0.842342	-4.36799
NFKB1	0.00312074	18.437	0.065983	0.948275	0.991836	-5.12491
TYMP	-0.462523	13.0473	-1.57085	0.161506	0.842342	-4.37976
ATP2B1	0.0393133	20.1506	0.606318	0.553494	0.925529	-5.00012
EIF2S2	0.0308467	23.0294	0.298446	0.769514	0.964321	-5.09544
ANXA7	0.0430882	22.3573	0.403224	0.692551	0.950094	-5.07005
TBP	0.0985004	17.2081	0.825565	0.422165	0.902044	-4.89548
CCNA2	-0.0732985	16.7731	-0.472989	0.643124	0.940757	-5.04907
BTF3	0.0581827	22.1416	0.737301	0.472472	0.911463	-4.9411
RAB3A	-0.101849	17.2229	-0.735493	0.47354	0.911463	-4.94198
RAB4A	0.0776009	18.8037	0.612995	0.549188	0.925529	-4.99737
RAB5A	-0.0176428	21.9716	-0.226546	0.823877	0.971726	-5.10855
RAB6A	-0.332008	22.067	-3.1305	0.00697083	0.842342	-2.74028
MSH3	0.0352497	18.7871	0.515194	0.61403	0.937067	-5.03481
PSMB1	-0.152011	23.9088	-1.65373	0.11924	0.842342	-4.2759
M6PR	0.231245	19.692	1.52145	0.149412	0.842342	-4.39446
COX5A	-0.682713	19.2782	-1.35333	0.196897	0.842342	-4.53576
LMNB1	-0.0328346	23.6994	-0.402239	0.69326	0.950097	-5.07032
PZP	-0.427264	19.6949	-2.23637	0.0414177	0.842342	-3.70155
CAST	0.0580515	18.0818	0.51783	0.612234	0.936336	-5.03389
IMPDH1	0.0323424	22.0871	0.511792	0.616351	0.937823	-5.03601
AGA	0.0107299	18.6792	0.0805602	0.936871	0.988635	-5.12417
RASA1	0.0493639	19.0673	0.884898	0.390368	0.896881	-4.86226
PTMS	0.120624	21.2484	0.244393	0.810389	0.968763	-5.10559
GSTM3	0.0437459	26.205	0.441063	0.665545	0.944349	-5.05907
ATP6V1B2	0.0874448	21.1333	1.42185	0.175809	0.842342	-4.47928
ATP6V1C1	0.0652929	21.0591	0.926733	0.368938	0.892976	-4.83765
CSRP1	0.0475298	22.433	0.57169	0.576116	0.929763	-5.01393
FLNA	0.0839559	24.9809	1.82784	0.08781	0.842342	-4.11182
NF1	-0.0267441	17.9841	-0.323031	0.751193	0.961475	-5.09015
ACO1	0.0283868	20.1152	0.477895	0.63971	0.938926	-5.04747
VDAC1	0.0657353	25.4137	0.969627	0.347819	0.886421	-4.81141
SDHB	0.0182434	20.7987	0.176096	0.862606	0.977592	-5.11562
CD9	0.256576	21.3078	1.21041	0.245503	0.84939	-4.64642
BCKDHB	0.0651504	18.4463	0.365556	0.719894	0.954181	-5.08002
COMT	0.0467557	23.1728	0.419071	0.681186	0.947984	-5.06557
MMUT	-0.10537	19.3783	-1.51569	0.150673	0.842342	-4.39928
OSBP	0.060392	20.8247	1.20901	0.245628	0.84939	-4.64748
PCMT1	-0.139808	22.1774	-0.580991	0.570176	0.92908	-5.01017
FBL	0.0824813	22.1185	1.05785	0.307094	0.878438	-4.75436
GART	0.0415934	23.4499	0.762567	0.457709	0.911463	-4.92851
CDH3	0.168911	16.8264	1.05844	0.306835	0.878438	-4.75397
PAICS	0.00587937	24.1497	0.0581683	0.954393	0.993063	-5.12525
SCP2	-0.00291183	21.5695	-0.0271643	0.978692	0.996924	-5.12618
UBA1	-0.000559157	24.7138	-0.00789702	0.993805	0.999742	-5.12641
NME2	-0.341308	23.9148	-1.48836	0.158101	0.842342	-4.42332
ENPP1	-0.0955328	16.6139	-0.747741	0.466337	0.911463	-4.93594
USF1	-0.0707748	15.556	-0.137395	0.892749	0.984406	-5.11981
FDXR	0.0166021	21.0667	0.302236	0.76668	0.963361	-5.09465
HNRNPA2B1	-0.0129075	26.8246	-0.143695	0.88768	0.983361	-5.11923
RFX1	-0.0807689	17.7453	-0.852908	0.407308	0.902044	-4.88042
CBL	-0.0114149	18.8352	-0.147522	0.884712	0.982823	-5.11884
IGFBP4	0.377058	16.5504	2.03629	0.0629698	0.842342	-3.92237
PRKACB	0.204308	18.3353	1.6895	0.112081	0.842342	-4.24291
UQCRC2	0.0604846	22.1115	1.07794	0.298324	0.87771	-4.74081
FECH	0.0868632	19.9807	1.57705	0.135924	0.842342	-4.34523
FBLN1	-0.110537	20.3038	-0.836147	0.416374	0.902044	-4.8897
TCEA1	0.0170683	22.1879	0.135617	0.893952	0.984406	-5.12001
SFPQ	0.0518734	24.0505	0.687374	0.502482	0.917813	-4.96484
TUBG1	0.14091	20.1613	1.21045	0.245092	0.84939	-4.6464
PPIB	0.0821843	25.7197	1.64495	0.121057	0.842342	-4.28393
ME2	0.00993164	20.3113	0.132699	0.89622	0.984406	-5.12029
WARS1	0.00483104	22.925	0.0736388	0.942284	0.991429	-5.12454
RPS3	0.130425	26.3736	2.65835	0.0180516	0.842342	-3.24932
GCSH	-0.00424493	19.3387	-0.0132296	0.989627	0.998435	-5.12637
RPS6KB1	-0.0265155	22.4501	-0.263511	0.795792	0.968763	-5.10225
JAK1	0.0396656	17.4678	0.47866	0.639178	0.938926	-5.04722
AHCY	0.0500425	25.9435	1.0586	0.306764	0.878438	-4.75386
CFL1	0.124678	27.0697	0.907005	0.378959	0.893576	-4.84937
EIF4B	0.040999	23.4856	0.430526	0.67302	0.945496	-5.06222
F8A3	0.0553415	17.8519	0.511821	0.616331	0.937823	-5.036
ATP2B4	0.110098	17.1109	0.881809	0.391983	0.897167	-4.86404
GATA3	-0.611304	20.2172	-2.99903	0.00927681	0.842342	-2.8918
CPT2	0.00833794	20.3897	0.143853	0.887558	0.983361	-5.11921
DTYMK	0.0324762	22.0206	0.553918	0.58791	0.931701	-5.02072
RRM1	0.000290341	22.3934	0.00542531	0.995744	0.999742	-5.12642
COX7B	-0.0470942	18.8002	-0.276996	0.785643	0.967774	-5.09971
CCND1	0.172235	17.7916	1.13136	0.275911	0.862916	-4.70378
CHM	-0.248085	17.3724	-2.28427	0.0375634	0.842342	-3.64889
KDELR1	-0.639118	20.1353	-1.70954	0.10889	0.842342	-4.22573
NR2F2	-0.0509421	16.5407	-0.277364	0.785339	0.967733	-5.09965
EEF1B2	0.221076	24.8967	1.74544	0.101637	0.842342	-4.19055
ATP5PB	0.0799906	22.8414	1.93069	0.0729169	0.842342	-4.01113
ACP1	-0.0531114	23.158	-0.686266	0.50316	0.917813	-4.96535
ACAT1	-0.0246742	22.5101	-0.462817	0.65023	0.940959	-5.05233
CCNC	0.0729887	18.3406	0.602338	0.55607	0.926228	-5.00174
CCNE1	0.280871	13.0324	1.20912	0.246936	0.84939	-4.64734
POLR2A	0.0110948	18.6475	0.154026	0.879671	0.982823	-5.11816
CDK2	-0.0348513	20.9303	-0.474352	0.642175	0.940475	-5.04862
APC	0.0608911	14.5781	0.402964	0.692738	0.950094	-5.07012
GRK2	-0.0840727	19.7826	-1.17898	0.257021	0.850763	-4.66959
MCM3	0.0395042	23.7169	0.702444	0.493308	0.916017	-4.95783
MPST	-0.0630359	20.2247	-0.558353	0.584956	0.930212	-5.01904
RPS12	0.0594005	23.5796	0.406479	0.690267	0.948559	-5.06911
BRD2	0.0923074	18.4586	1.28446	0.218731	0.847666	-4.59009
YY1	0.104414	19.513	1.1256	0.278265	0.867028	-4.70784
DNAJB1	0.0736669	21.7764	0.948486	0.35812	0.89055	-4.82447
DNAJB2	0.153165	17.4869	1.69788	0.11046	0.842342	-4.23513
ATP5F1A	0.0286918	25.5847	0.431808	0.672108	0.945402	-5.06184
PSMA1	-0.00130158	24.4705	-0.0211689	0.983394	0.997543	-5.12628
PSMA2	0.0294731	23.0152	0.595588	0.560453	0.928025	-5.00448
PSMA3	0.105493	23.4644	1.38003	0.188077	0.842342	-4.51383
PSMA4	-0.0695097	24.4058	-0.859604	0.403722	0.900408	-4.87667
NFKBIA	0.0742016	18.1623	0.455081	0.655658	0.940959	-5.05476
ITGA3	-0.117394	18.5075	-1.23938	0.234507	0.84939	-4.62468
DDX6	0.0131161	22.1924	0.324002	0.750472	0.96129	-5.08994
DNMT1	0.110288	21.4746	1.76861	0.0975671	0.842342	-4.1686
U2AF2	0.160636	23.9348	1.27165	0.223126	0.84939	-4.60001
RPL13	0.0645998	25.3488	0.899322	0.382887	0.895939	-4.85389
CHML	0.0912769	16.5792	0.622762	0.5436	0.925464	-4.99285
IVD	0.0239343	21.7626	0.336535	0.741194	0.958943	-5.08707
MGAT1	0.0195508	18.8548	0.331855	0.744654	0.960286	-5.08815
HMGB2	-0.00588525	23.7116	-0.0462684	0.963715	0.994165	-5.12569
PTBP1	0.203635	24.2821	2.00804	0.0632606	0.842342	-3.93381
TARS1	0.0105454	23.7499	0.12213	0.90444	0.984406	-5.12123
VARS1	0.0856471	22.5	1.40737	0.179981	0.842342	-4.49132
EEF1G	0.0198652	26.1161	0.374262	0.713519	0.954181	-5.07781
FKBP2	-0.0657072	21.4596	-0.60976	0.551272	0.925529	-4.9987
STOM	-0.0181714	21.0049	-0.251779	0.804676	0.968763	-5.10435
AK4	-0.872243	18.1671	-2.25898	0.0399026	0.842342	-3.68043
YWHAQ	0.120411	23.4648	1.30404	0.212145	0.846424	-4.57478
MAPK3	-0.0809859	22.622	-1.29637	0.214707	0.846424	-4.5808
MARK3	0.110248	18.5976	1.31623	0.208129	0.846424	-4.56517
ATP6V0C	1.79815	19.2721	2.24311	0.0411711	0.842342	-3.69739
ARNT	0.0599672	18.2204	1.01333	0.327189	0.878701	-4.78366
RPL10	-0.236019	24.2981	-1.53433	0.146262	0.842342	-4.38324
RPA1	0.0617078	21.4026	0.983849	0.341008	0.883952	-4.80249
APEX1	0.0492258	23.4198	0.475829	0.641147	0.940433	-5.04814
DCK	0.0141509	19.8407	0.232094	0.819645	0.970431	-5.10766
CAD	0.0015063	23.4777	0.0314064	0.975365	0.995816	-5.12609
CALR	0.287487	24.5045	2.32355	0.0348261	0.842342	-3.60749
MAP4	0.0278029	21.333	0.494127	0.628473	0.9384	-5.04207
CANX	0.25801	25.3866	2.04178	0.059425	0.842342	-3.8997
PIK3R1	-0.280539	16.5975	-1.17591	0.258207	0.850763	-4.67182
PSMA5	0.0540902	23.6603	0.253103	0.803745	0.968763	-5.10409
PSMB4	-0.208803	23.2152	-1.45514	0.166703	0.842342	-4.45142
PSMB6	-0.00167372	23.4488	-0.0193121	0.98485	0.997598	-5.1263
PSMB5	0.0798328	23.1344	1.41744	0.17707	0.842342	-4.48295
GSTM2	0.0802408	14.3928	0.338156	0.739997	0.958733	-5.08669
ABCD3	0.0923427	20.0122	1.91315	0.0752838	0.842342	-4.02847
NDUFS1	-0.0321369	21.9879	-0.359302	0.724446	0.954513	-5.0816
POLD1	-0.11181	19.9865	-1.53063	0.146961	0.842342	-4.38624
TEAD1	0.1341	17.7872	1.08544	0.2951	0.875717	-4.7357
SMARCA1	-0.0753977	17.0776	-0.723799	0.480479	0.911463	-4.94767
MAPK1	0.0500734	22.4241	0.774372	0.45091	0.911425	-4.9225
GCA	-0.565847	20.3296	-2.01051	0.0635155	0.842342	-3.93434
RXRB	-0.0430632	17.9175	-0.466221	0.647848	0.940757	-5.05124
ERCC5	0.21567	15.8943	1.50345	0.15377	0.842342	-4.4099
GRN	0.209243	19.3241	0.886752	0.389698	0.896881	-4.86103
LAP3	0.0614513	23.0634	1.06108	0.305669	0.878438	-4.75219
GTF2E1	0.0457055	18.2422	0.448539	0.660264	0.942594	-5.05679
GTF2E2	0.0599595	18.7887	0.939212	0.362705	0.891498	-4.83012
TPP2	-0.0161183	19.9446	-0.352088	0.729738	0.958218	-5.08337
IMPA1	0.226501	19.281	2.26092	0.0392854	0.842342	-3.67341
EPHA2	0.0199592	17.3089	0.168219	0.868689	0.980174	-5.11656
PTPN6	0.0215138	19.5403	0.439074	0.666953	0.944349	-5.05967
SHC1	-0.365881	18.3132	-3.03765	0.00841722	0.842342	-2.83992
MPG	-0.00790601	20.3318	-0.0806452	0.936805	0.988635	-5.12416
CRABP2	0.0463083	22.9159	0.627514	0.539888	0.925464	-4.99129
ARID4A	-0.0333347	16.7336	-0.279286	0.783892	0.967179	-5.09928
KDM5A	0.202918	15.7549	1.36373	0.193046	0.842342	-4.52711
TKT	-0.0176536	25.3508	-0.281236	0.782425	0.966733	-5.0989
PML	-0.15374	18.711	-1.86914	0.0815313	0.842342	-4.0717
TYK2	0.0267007	15.9435	0.188722	0.852875	0.975702	-5.11401
EEF1D	0.298385	25.1437	2.19173	0.0448806	0.842342	-3.74611
MARCKS	-0.0277161	20.1727	-0.339821	0.738768	0.958733	-5.0863
GNA11	0.0624673	20.7095	0.876501	0.394768	0.897167	-4.86708
ALDH4A1	0.0138344	20.4266	0.202351	0.842399	0.974777	-5.11216
PBLD	0.0467688	17.7124	0.277303	0.785385	0.967733	-5.09966
ERP29	0.0986667	23.8049	1.45916	0.165427	0.842342	-4.44787
PRDX6	0.120789	26.3108	0.940338	0.362146	0.891498	-4.82944
BLVRB	0.103972	24.586	2.3098	0.0357618	0.842342	-3.62199
PRDX5	0.19255	23.946	2.01414	0.0625509	0.842342	-3.92766
DDT	1.19862	22.285	1.52031	0.150169	0.842342	-4.39595
GCHFR	-0.07103	17.352	-0.401774	0.693595	0.950097	-5.07045
PRDX3	-0.053959	23.9129	-0.422424	0.678791	0.947984	-5.0646
ATP5F1D	-0.158955	19.449	-0.382644	0.707594	0.952771	-5.07553
RPL12	0.101144	25.5523	1.81966	0.0891046	0.842342	-4.11972
ECHS1	0.00720463	23.247	0.147051	0.885077	0.982823	-5.11889
CMPK1	0.180142	21.8781	2.55831	0.0220126	0.842342	-3.35707
PEBP1	0.131647	25.4937	1.20327	0.247776	0.84939	-4.65174
PDIA3	0.0334756	25.5096	0.36457	0.720591	0.954181	-5.08028
PPP2R1A	-0.0932651	22.7758	-0.55599	0.586626	0.931295	-5.01988
PPP2R1B	-0.136446	17.28	-0.877744	0.394115	0.897167	-4.86637
CDC27	0.0995654	19.4261	1.54552	0.143341	0.842342	-4.37317
CCND3	-0.0045803	18.3137	-0.0359817	0.971778	0.994854	-5.12598
PPIF	0.0933412	22.081	0.917174	0.373762	0.892976	-4.84336
NKTR	-0.329805	15.8574	-2.18426	0.0454697	0.842342	-3.75341
NMT1	-0.0769683	22.006	-1.16917	0.26083	0.851253	-4.67672
HMOX2	0.0987394	19.9986	0.894152	0.385557	0.896341	-4.8569
ADSS2	0.112518	21.3764	1.04808	0.311425	0.878438	-4.76088
LRPAP1	0.197691	20.5331	1.95199	0.0701327	0.842342	-3.98996
TSPO	-0.32943	19.8135	-1.26393	0.226216	0.84939	-4.606
ADSL	-0.00218138	20.3578	-0.0352398	0.97236	0.994854	-5.126
CLIP1	-0.0114427	17.9008	-0.129963	0.898346	0.984406	-5.12054
SRI	-0.228193	18.5682	-1.38873	0.18547	0.842342	-4.5067
GSTT1	-0.139573	19.2479	-0.957208	0.353845	0.88763	-4.81911
SERPINB1	0.0975577	20.3466	1.46264	0.164485	0.842342	-4.44491
GCH1	0.226257	16.5337	0.866216	0.400203	0.899243	-4.87294
SLC7A1	0.265488	21.187	1.57244	0.137233	0.842342	-4.34967
ALDH1B1	0.0981062	20.4727	0.966416	0.34937	0.886421	-4.81341
POLR2B	-0.00406763	20.2651	-0.0741975	0.941847	0.991176	-5.12451
SDHA	-0.0863962	22.3962	-1.33289	0.202734	0.842342	-4.55193
CORO1A	-0.0305275	19.6814	-0.308612	0.76192	0.963361	-5.09331
GDI1	0.168702	21.9957	1.72798	0.104801	0.842342	-4.20699
MAT2A	0.0686945	23.1298	0.923839	0.370394	0.892976	-4.83938
PRKAR1B	0.150113	20.0309	1.85973	0.0829257	0.842342	-4.08088
RRM2	0.00561672	22.7443	0.107837	0.915574	0.985472	-5.12237
SDC4	0.294001	18.6833	1.55561	0.141139	0.842342	-4.36453
TIA1	0.100342	20.2172	1.5757	0.136234	0.842342	-4.34643
SLC6A6	0.108605	18.5502	1.32762	0.204427	0.842342	-4.55613
DNAJA1	0.0353169	22.5056	0.541734	0.596067	0.933531	-5.02526
AKT1	-0.0394076	20.5946	-0.604786	0.554485	0.92577	-5.00074
AKT2	0.130011	19.2311	1.6596	0.118039	0.842342	-4.27051
UQCRC1	-0.0206763	23.0198	-0.500729	0.62393	0.938315	-5.03983
HIBADH	0.0274717	19.2797	0.318985	0.754198	0.962912	-5.09105
ATIC	0.0918286	24.0986	1.55205	0.141779	0.842342	-4.36741
HNRNPH3	0.0768661	22.8683	1.0662	0.303426	0.878438	-4.74875
HNRNPH1	0.314524	23.5606	1.90093	0.0772074	0.842342	-4.04148
YWHAB	0.12118	24.4576	1.71617	0.106989	0.842342	-4.21806
SFN	-0.152023	21.1196	-0.663242	0.517592	0.920721	-4.97563
STIP1	0.088028	24.5126	0.900855	0.382097	0.895159	-4.85299
S100A11	0.412641	23.4363	1.29397	0.216127	0.846424	-4.58279
L1CAM	0.00607573	19.7491	0.067284	0.947257	0.991836	-5.12485
INPP5B	-0.276469	17.1529	-1.38764	0.185795	0.842342	-4.5076
PRDX2	0.130163	25.1987	1.35334	0.196266	0.842342	-4.53552
ARRB2	0.0252772	18.1621	0.259042	0.799173	0.968763	-5.10306
GK	0.0856499	16.9029	0.592842	0.562241	0.928989	-5.00558
DCTD	-0.134022	19.2923	-1.74028	0.102563	0.842342	-4.19542
PYCR1	0.035826	22.9067	0.494876	0.627957	0.9384	-5.04182
GBP2	0.146435	17.5258	0.429189	0.674563	0.945496	-5.06228
ELF1	0.115531	17.5655	0.925853	0.369381	0.892976	-4.83818
GTF2H1	-0.0285417	17.5575	-0.309883	0.760972	0.963361	-5.09303
RPL9P9	0.0979489	24.3878	1.68864	0.112248	0.842342	-4.2437
ACSL1	0.213862	19.4066	2.28795	0.0372983	0.842342	-3.64501
KIF5B	0.0723194	21.6692	1.23346	0.236644	0.84939	-4.62916
CSTF2	-0.237787	17.1662	-0.737873	0.472298	0.911463	-4.94071
DUT	0.237284	22.4797	3.33347	0.0046109	0.842342	-2.52438
ABCC1	0.0721218	19.345	1.15294	0.267226	0.85612	-4.68842
CKS2	-0.194906	17.1341	-0.537371	0.59917	0.933531	-5.02675
ABCD1	0.0344529	17.4515	0.37278	0.714599	0.954181	-5.07819
MAN1A1	0.738559	17.5874	1.34712	0.198841	0.842342	-4.54075
KDELR2	-1.13669	16.4343	-1.58365	0.135069	0.842342	-4.34026
TTK	-0.197034	16.4564	-0.947222	0.358742	0.89055	-4.82524
MCM4	-0.0470352	22.9551	-0.939737	0.362445	0.891498	-4.8298
MCM5	0.0509022	23.1163	0.833357	0.417896	0.902044	-4.89123
MCM7	0.0141232	23.112	0.246303	0.808833	0.968763	-5.1053
GALNS	0.0901755	19.1987	0.778174	0.448734	0.911232	-4.92054
SHMT1	0.0808165	21.2507	1.02084	0.323735	0.878438	-4.77879
SHMT2	0.114797	24.2025	2.1315	0.0502399	0.842342	-3.80798
HSPA4	0.0219911	23.6212	0.268763	0.791824	0.968763	-5.10128
MPI	-0.015271	19.5442	-0.132153	0.896644	0.984406	-5.12034
GPC1	0.0595546	16.2201	0.436042	0.669102	0.944349	-5.06058
PFN2	0.0307322	23.8081	0.219917	0.828963	0.972181	-5.10957
CA8	0.104962	18.4592	0.976657	0.344441	0.886421	-4.80702
CTNNA1	0.111149	21.8045	1.2783	0.220837	0.84862	-4.59487
CTNNB1	0.00976931	20.193	0.178263	0.860935	0.977518	-5.11535
PHB1	-0.0190329	24.8338	-0.242615	0.811635	0.968763	-5.10593
SERPINB6	-0.15781	21.5464	-1.17116	0.260112	0.850763	-4.67527
NF2	-0.0309153	18.1019	-0.382859	0.70727	0.952593	-5.07557
RDX	0.0072268	20.0486	0.101688	0.92037	0.985938	-5.12282
RPA3	0.0645548	21.7064	0.537598	0.59885	0.933531	-5.02678
RFC4	0.108803	20.3275	1.42179	0.175828	0.842342	-4.47933
RFC2	-0.0994337	20.6204	-1.00123	0.332811	0.882085	-4.79145
RFC1	0.0489536	19.6009	0.639993	0.531965	0.92445	-4.98596
RPL22	0.00968793	24.3478	0.111655	0.912598	0.985472	-5.12208
GTF2F1	0.225548	19.9928	1.93384	0.0724994	0.842342	-4.00801
SPR	0.034319	21.8593	0.591349	0.563214	0.929022	-5.00618
IDUA	-0.352177	17.0838	-2.22886	0.0417696	0.842342	-3.70697
CBS	0.0562623	22.3163	0.77198	0.452283	0.911425	-4.92372
IRS1	-0.132989	17.0924	-1.49192	0.156736	0.842342	-4.41986
AGL	0.0374763	19.82	0.792999	0.440312	0.905742	-4.91284
MYH9	-0.0419487	23.7106	-0.724091	0.480305	0.911463	-4.94753
MYH10	-0.0523703	20.909	-0.814786	0.428118	0.902044	-4.90129
COPB2	-0.00735612	22.6988	-0.0975558	0.923594	0.986085	-5.12311
SOAT1	0.199759	18.3672	2.40368	0.0298139	0.842342	-3.52252
ADD1	-0.0900275	17.3163	-0.903977	0.380493	0.893757	-4.85116
BSG	0.197782	21.7621	2.07834	0.0555105	0.842342	-3.8625
FUS	0.206171	22.9195	1.46548	0.163866	0.842342	-4.44261
NUP214	0.00526203	19.4351	0.0785082	0.938476	0.98914	-5.12428
DEK	0.103335	22.1751	1.63853	0.122398	0.842342	-4.28979
MYH11	-1.31634	16.9208	-0.997543	0.335035	0.882085	-4.79359
CHKA	0.0140104	19.1505	0.1466	0.885427	0.982823	-5.11893
PPM1A	0.104066	20.0986	1.00041	0.333198	0.882085	-4.79197
IGFALS	-0.342688	14.4836	-1.49089	0.157003	0.842342	-4.42074
AHR	0.00267903	14.589	0.0132348	0.989682	0.998435	-5.12637
KRT2	-0.240863	18.6135	-0.29949	0.768863	0.964321	-5.09517
HMGCL	0.031532	19.4268	0.361541	0.722806	0.954442	-5.08104
PSMC2	0.0549662	23.4533	0.753131	0.463189	0.911463	-4.93326
ARL2	0.056136	21.0573	0.911686	0.376552	0.893576	-4.84661
ARL3	0.107062	21.5082	1.47175	0.16204	0.842342	-4.43715
TRIM23	0.143501	13.6215	0.721171	0.482047	0.911504	-4.94893
MAP2K2	-0.026461	19.8646	-0.350395	0.730982	0.958218	-5.08378
ATP5F1C	0.046728	23.9996	0.837948	0.415394	0.902044	-4.88871
ATP6V1E1	0.320183	20.1334	3.21746	0.00584046	0.842342	-2.64742
CPOX	0.0798364	20.9907	1.5102	0.152055	0.842342	-4.40405
ARR3	-0.296697	17.3217	-0.898007	0.386172	0.896341	-4.85325
RPL4	0.159177	25.6965	1.98712	0.0657501	0.842342	-3.95484
NUDT1	0.15598	19.0913	2.03814	0.0598284	0.842342	-3.90339
LONP1	-0.0466683	22.1992	-0.885668	0.389966	0.896881	-4.86182
PGM1	0.0479451	20.1513	0.769864	0.453499	0.911425	-4.9248
PPP1CC	-0.0694252	20.6043	-0.805131	0.433494	0.902799	-4.90645
BMPR1A	0.805677	15.8149	2.1149	0.0533452	0.842342	-3.83602
TGFBR1	0.191147	16.3096	1.40555	0.180512	0.842342	-4.49283
GNL1	-0.0308135	21.5761	-0.424783	0.677108	0.946729	-5.06391
POLR2I	-0.382607	17.7035	-0.762329	0.458219	0.911463	-4.9284
SERPINF1	-0.331107	20.4815	-1.99137	0.0654627	0.842342	-3.95177
SREBF1	0.0304587	16.1641	0.210775	0.835939	0.973308	-5.11095
DLST	0.0558105	23.6259	1.34888	0.197662	0.842342	-4.53911
GMPR	-0.379556	12.552	-1.50543	0.160903	0.842342	-4.41556
GPX4	-0.223355	18.7597	-1.58988	0.133	0.842342	-4.33376
SRP14	0.115787	23.3502	1.33232	0.202915	0.842342	-4.55238
NUP62	-0.253974	17.9962	-0.665764	0.516074	0.920406	-4.97447
HPCAL1	-0.229723	17.4034	-0.945104	0.359923	0.891498	-4.82647
FDFT1	-0.143495	20.8858	-1.76554	0.0980986	0.842342	-4.17152
TAGLN2	0.169306	23.7031	0.455982	0.655231	0.940959	-5.05436
TALDO1	-0.0536986	25.0655	-0.65198	0.524415	0.921426	-4.98075
ETFB	-0.0249258	23.9929	-0.342062	0.737115	0.958218	-5.08577
RBMX	0.104461	22.0678	0.901106	0.381968	0.895159	-4.85284
COIL	0.149677	20.1294	2.82466	0.0129421	0.842342	-3.06967
GGCX	0.0896137	18.6529	0.966106	0.34952	0.886421	-4.8136
LIPA	0.126373	19.008	0.90893	0.377958	0.893576	-4.84824
ATP6V1A	-0.0965774	21.8559	-1.57698	0.135939	0.842342	-4.34529
HSPA9	0.116919	25.4491	1.66845	0.116246	0.842342	-4.26236
EIF4A3	0.0912864	23.9378	1.88553	0.0791521	0.842342	-4.05565
IGHMBP2	0.15271	17.9902	2.12011	0.0513289	0.842342	-3.8197
CDKN1A	-0.0241157	18.1941	-0.218312	0.830169	0.972374	-5.10982
RPS19	0.316061	24.839	1.33866	0.201313	0.842342	-4.54745
RPL3	0.0782718	24.9411	1.59189	0.132547	0.842342	-4.33196
COL18A1	0.126971	17.0639	0.849048	0.409384	0.902044	-4.88257
MPV17	-0.38163	17.8263	-0.778163	0.449121	0.911232	-4.92031
DDOST	0.0995604	23.9973	1.71539	0.107136	0.842342	-4.21879
ANP32A	0.282098	22.4273	2.16359	0.0472869	0.842342	-3.77485
FEN1	-0.112925	23.0204	-1.07395	0.300049	0.87771	-4.74351
CUX1	-0.212667	16.4443	-1.95341	0.0699506	0.842342	-3.98855
CAPG	0.112808	17.6946	0.884931	0.390351	0.896881	-4.86224
CAP2	0.0291484	20.0697	0.181176	0.858713	0.977171	-5.11498
TXLNA	0.18539	19.8171	1.61655	0.127095	0.842342	-4.30975
CCT6A	0.0544656	23.8879	0.626776	0.540358	0.925464	-4.9916
PSMB10	0.0916495	17.3093	0.620737	0.544218	0.925529	-4.99414
VHL	0.157329	15.0447	1.11686	0.281865	0.870317	-4.71396
PBX1	-0.229362	16.4523	-1.04889	0.311065	0.878438	-4.76034
RPL13A	-0.0573341	23.6352	-0.707083	0.490504	0.914776	-4.95565
ARL1	-0.198563	22.8155	-1.8611	0.0827216	0.842342	-4.07955
ARL4A	-0.122821	17.1497	-0.825265	0.437236	0.903961	-4.88685
MLH1	0.0870482	19.1587	1.84448	0.0852299	0.842342	-4.0957
STAT3	-0.0586502	21.031	-0.859899	0.403565	0.900408	-4.8765
USP8	-0.00342837	20.1857	-0.042133	0.966956	0.994596	-5.12581
PEX19	-0.655004	15.546	-1.23976	0.234775	0.84939	-4.62442
MDH1	0.143592	25.1174	1.46646	0.163458	0.842342	-4.44167
MDH2	0.105254	25.7647	2.3166	0.035296	0.842342	-3.61482
RFC5	-0.134301	20.1392	-1.88296	0.0795209	0.842342	-4.05817
RFC3	0.0478679	19.9738	0.729703	0.476968	0.911463	-4.94481
HADHA	0.0713366	22.8858	1.17741	0.257628	0.850763	-4.67073
EIF2S3	0.0552435	22.0618	0.315208	0.757064	0.963361	-5.09185
ID1	0.0644265	15.5018	0.342449	0.73683	0.958218	-5.08568
ETV3	-0.322388	14.2692	-1.4584	0.165634	0.842342	-4.44852
CETN2	-0.990369	18.0157	-1.64475	0.121755	0.842342	-4.28529
EIF2D	-0.183688	19.1569	-1.75633	0.0997058	0.842342	-4.18025
BUD31	0.0614185	20.4061	0.390599	0.701715	0.951608	-5.07347
NAA10	-0.0951193	21.2428	-0.942871	0.360891	0.891498	-4.8279
KDM5C	-0.0347405	16.1709	-0.17208	0.865707	0.978504	-5.1161
P2RY2	-0.354093	15.7561	-1.21029	0.252005	0.850763	-4.64626
PPP1R2	-0.158912	16.4934	-0.730588	0.476443	0.911463	-4.94438
CSK	0.00569243	21.9926	0.087167	0.931708	0.988635	-5.12378
PNPLA4	0.0547247	16.3765	0.285269	0.779676	0.966733	-5.09799
GARS1	0.029597	22.7025	0.462413	0.650513	0.940959	-5.05245
IARS1	0.0829107	23.3458	1.80722	0.091104	0.842342	-4.13169
SLC19A1	0.0850142	19.1949	0.603039	0.555616	0.925906	-5.00146
EIF1	0.123347	20.5975	0.706412	0.49104	0.915461	-4.95588
PRKCI	-0.0869741	21.0688	-1.17316	0.259276	0.850763	-4.67383
ACTR1B	0.0163967	20.0056	0.141905	0.889069	0.983361	-5.11941
ECI1	-0.0326469	21.613	-0.247488	0.807937	0.968763	-5.10509
TMPO	0.0898864	23.5689	0.997389	0.334611	0.882085	-4.7939
STAT1	-0.018398	22.3707	-0.275168	0.786993	0.968409	-5.10007
STAT6	-0.333706	19.2825	-1.42354	0.183648	0.842342	-4.48298
MTREX	0.00155937	21.54	0.0360976	0.971687	0.994854	-5.12598
AKR1C3	0.229748	16.4221	1.1311	0.282521	0.870529	-4.7026
PIK3CA	-0.00706421	17.2093	-0.0825836	0.93529	0.988635	-5.12405
PIK3CB	-0.0177316	19.1463	-0.280366	0.783079	0.966855	-5.09907
MTOR	-0.0146493	20.1367	-0.286535	0.778442	0.966733	-5.09786
PI4KA	0.0749143	19.2427	1.46319	0.164336	0.842342	-4.44444
EPS15	-0.109726	19.4752	-0.579626	0.570995	0.92908	-5.01076
CASP2	0.0681654	17.9633	0.831822	0.418735	0.902044	-4.89207
RPS27	-0.0252074	23.0088	-0.0732233	0.94264	0.991429	-5.12456
MATK	0.0686477	14.2729	0.390461	0.70176	0.951608	-5.07354
ABL2	0.171886	17.0458	1.83196	0.0871656	0.842342	-4.10784
HELZ	0.0758124	18.5579	1.50967	0.152189	0.842342	-4.40451
NCAPD3	0.000535824	16.9742	0.00526798	0.995867	0.999742	-5.12642
RBM34	0.149673	18.5797	1.86329	0.0823946	0.842342	-4.0774
LRPPRC	0.0729555	24.0021	1.15943	0.264652	0.853719	-4.68375
ACAA2	0.0268617	22.6188	0.473965	0.642444	0.940475	-5.04875
RPL35	0.101377	23.7758	0.593539	0.561894	0.928989	-5.00523
PRCP	-0.0221463	19.1548	-0.276873	0.785709	0.967774	-5.09975
HTT	0.0419504	19.5016	0.963461	0.350802	0.886421	-4.81525
ECE1	0.303495	17.7073	3.87086	0.00154403	0.778597	-1.97203
MTHFR	-0.417409	16.9913	-1.5397	0.144935	0.842342	-4.37851
SLC1A3	0.155552	14.9222	1.06348	0.323898	0.878438	-4.74432
SLC1A4	0.0897628	19.5198	1.26053	0.226999	0.84939	-4.60857
PAFAH1B1	-0.0302336	21.0851	-0.480807	0.637687	0.938926	-5.04651
MATR3	0.026014	22.6104	0.389226	0.702655	0.951608	-5.07387
MSH2	0.0936529	21.7965	1.42149	0.175912	0.842342	-4.47958
GRK6	-0.0149697	18.6437	-0.284587	0.779906	0.966733	-5.09824
BTD	-0.0113405	17.2242	-0.0692395	0.945726	0.991836	-5.12476
GPD2	-0.0248277	22.0944	-0.383	0.707167	0.952593	-5.07553
SSR1	0.22401	21.6491	2.07453	0.055907	0.842342	-3.86638
PTPN9	-0.264269	17.5539	-1.36377	0.193032	0.842342	-4.52708
RANBP1	-0.226568	23.2929	-1.09591	0.291004	0.875218	-4.72841
NAMPT	0.0639867	22.6934	1.25857	0.227685	0.84939	-4.61007
AFM	0.0755989	18.9133	0.241678	0.812435	0.96916	-5.10605
PSMC4	0.0211955	22.9126	0.283057	0.781055	0.966733	-5.09855
TSFM	0.00654785	21.7248	0.108758	0.914856	0.985472	-5.1223
PPIC	0.128382	21.0863	1.66998	0.11594	0.842342	-4.26096
VDAC2	0.112679	25.1345	1.41767	0.177006	0.842342	-4.48276
ACADSB	0.0376552	20.1387	0.605618	0.553947	0.925529	-5.0004
CBX5	0.0218412	21.0547	0.136294	0.893446	0.984406	-5.11995
USP5	0.0725489	23.513	1.76053	0.0989698	0.842342	-4.17627
MAPK8	-0.172588	18.4443	-0.842838	0.412882	0.902044	-4.88593
MAPK9	-0.526445	19.3093	-2.69607	0.0168931	0.842342	-3.21306
MAP2K4	0.0322524	19.3258	0.347945	0.732783	0.958218	-5.08437
MKI67	0.118937	20.9433	1.16077	0.264124	0.853255	-4.68279
PHKA2	0.0888262	19.5511	1.21846	0.242123	0.84939	-4.64043
PHKA1	0.121967	17.9446	1.79419	0.0932411	0.842342	-4.14419
RANGAP1	0.0461245	22.0015	0.653505	0.523459	0.921287	-4.98008
RECQL	-0.0287204	20.4513	-0.323397	0.750921	0.961475	-5.09007
NOP2	0.0365248	21.7423	0.520594	0.610354	0.936336	-5.03291
ATRX	0.0139873	18.2225	0.197688	0.84598	0.97487	-5.11281
CRK	0.0860739	20.9576	1.24998	0.230719	0.84939	-4.61663
CRKL	0.0893878	20.8887	1.40006	0.182119	0.842342	-4.49737
MTIF2	0.0339708	18.976	0.674346	0.510493	0.918583	-4.97079
BAG6	-0.203039	20.0494	-1.1632	0.263381	0.852505	-4.68101
NSF	0.0568739	22.4223	1.0808	0.297093	0.87771	-4.73886
CDKN1B	-0.115111	16.4011	-0.33892	0.739481	0.958733	-5.08649
MAP2K3	-0.0235423	20.6	-0.579452	0.571004	0.92908	-5.0109
BRCC3	-0.0296044	18.4012	-0.450478	0.658897	0.941625	-5.05619
RPL27A	0.15454	25.4441	1.21337	0.244007	0.84939	-4.64423
RPL5	0.0783468	24.1421	1.25271	0.229753	0.84939	-4.61455
RPL21	-0.103879	24.1085	-0.933309	0.365645	0.892653	-4.83369
RPL28	0.166925	24.0117	2.48614	0.0253741	0.842342	-3.43449
RPS9	0.100722	25.7937	1.16441	0.262695	0.851591	-4.68017
RPS5	0.145948	24.2899	1.83944	0.0860042	0.842342	-4.10059
RPS10	-0.0184376	25.5354	-0.200926	0.843493	0.974829	-5.11236
MAP1B	-0.00705859	17.7693	-0.0479294	0.963151	0.994141	-5.12557
GNPDA1	0.0733483	21.0092	0.531748	0.602831	0.934788	-5.02889
NEDD4	0.143581	18.7162	1.45619	0.166236	0.842342	-4.45039
UTRN	-0.984374	15.395	-1.81248	0.0906875	0.842342	-4.128
IQGAP1	-0.0231972	22.8198	-0.330623	0.745566	0.960286	-5.08844
GYG1	0.0277215	22.83	0.397259	0.696849	0.950393	-5.0717
STT3A	0.00228002	22.6738	0.0263065	0.979364	0.997304	-5.12619
RABIF	0.159027	21.7444	0.757239	0.461048	0.911463	-4.93104
RAP1GAP	0.0267206	20.8567	0.123556	0.903365	0.984406	-5.1211
CAPZA2	0.0510918	21.7132	0.480338	0.638013	0.938926	-5.04667
CAPZB	0.0360146	23.3547	0.458638	0.65316	0.940959	-5.05365
EIF1AX	-0.299233	19.7559	-0.673562	0.511299	0.918583	-4.97093
QARS1	0.0720179	22.3093	1.36057	0.194021	0.842342	-4.52968
RPL29	0.136289	23.7414	1.585	0.134107	0.842342	-4.33814
ZFP36L2	-0.140329	13.4786	-0.801544	0.435503	0.90371	-4.90835
UQCRFS1	-0.332719	21.4895	-0.838129	0.415709	0.902044	-4.88837
ATP5PO	0.0965395	23.2497	1.22179	0.240901	0.84939	-4.63794
LIMS1	0.00086084	17.9129	0.00266915	0.997907	0.999742	-5.12643
SLC6A9	0.297191	16.2312	0.491566	0.631625	0.938734	-5.04208
PREP	0.0295904	21.711	0.364106	0.720931	0.954181	-5.0804
ME1	-0.044318	21.6396	-0.660654	0.518991	0.920721	-4.97692
IREB2	0.06379	18.5456	0.609049	0.551731	0.925529	-4.99899
RFX5	-0.480852	16.8526	-2.2072	0.0435305	0.842342	-3.72956
PIP4K2A	0.0490643	18.7703	0.460189	0.652072	0.940959	-5.05316
ARCN1	-0.006059	23.3241	-0.129831	0.898449	0.984406	-5.12055
LSS	0.0199257	21.9875	0.286001	0.778844	0.966733	-5.09797
GCLC	0.0162082	20.8373	0.168075	0.868801	0.980174	-5.11658
GCLM	0.0150786	19.9171	0.143276	0.888006	0.983361	-5.11927
CD151	0.212024	19.4322	1.20522	0.247263	0.84939	-4.65028
TRAPPC10	-0.048311	17.5001	-0.636032	0.534473	0.925464	-4.98766
PSMD8	-0.00619081	22.9142	-0.0713866	0.944046	0.991836	-5.12465
PRRC2A	0.0956114	19.2028	0.871982	0.39715	0.897489	-4.86966
GSS	0.0057079	21.7206	0.0831684	0.934833	0.988635	-5.12402
CCT5	0.0306616	23.8607	0.509047	0.618227	0.938315	-5.03696
PTDSS1	-0.24593	19.8943	-1.64349	0.121535	0.842342	-4.28558
HSPA13	-0.0419034	17.831	-0.303179	0.765975	0.963361	-5.09446
CSNK1A1	-0.21187	21.3235	-1.62994	0.124216	0.842342	-4.29761
CSNK1D	0.034776	19.5243	0.301938	0.766903	0.963361	-5.09472
IDH2	0.0456384	24.5073	0.689391	0.501248	0.917813	-4.96391
PITPNB	-0.117383	20.769	-0.944668	0.360003	0.891498	-4.8268
POLD2	0.0145077	19.2841	0.218601	0.829948	0.972374	-5.10978
MARCKSL1	0.176715	20.6258	0.776519	0.449937	0.911316	-4.92124
PXN	-0.0657025	18.4976	-0.584544	0.567663	0.929022	-5.00889
CAMLG	0.097175	18.6167	0.959973	0.352497	0.886956	-4.81741
NR2C2	0.0203851	17.6312	0.183314	0.857041	0.976651	-5.11471
MAPKAPK2	-0.0192804	19.8234	-0.274449	0.787535	0.968409	-5.10021
ALDH9A1	0.0194251	21.648	0.249461	0.806435	0.968763	-5.10476
RPL34	0.0613434	24.6323	0.987902	0.339084	0.882085	-4.79993
RPIA	-0.156674	20.23	-1.37113	0.190776	0.842342	-4.52109
LMAN1	-0.0583168	21.6935	-1.01651	0.325722	0.878438	-4.7816
SLC11A2	-0.171532	17.2398	-0.591894	0.563617	0.929022	-5.00547
NASP	0.0405952	21.9396	0.275987	0.786413	0.968284	-5.0999
FASN	0.116294	26.3196	1.97772	0.0668984	0.842342	-3.96427
CDK8	0.101777	17.341	0.783776	0.44554	0.909916	-4.91765
FNTA	-0.210269	18.9233	-1.68264	0.113424	0.842342	-4.24926
FNTB	-0.0586065	17.6006	-0.668777	0.513939	0.919273	-4.97329
DHPS	-0.101291	19.6743	-1.53355	0.146246	0.842342	-4.38368
CCT3	0.185153	25.1271	2.41216	0.0293256	0.842342	-3.5135
MRPL19	0.0806075	21.278	1.4022	0.181491	0.842342	-4.49561
ARRB1	0.0355011	19.6997	0.627402	0.539959	0.925464	-4.99134
TUFM	0.0201411	24.7923	0.432241	0.671801	0.945402	-5.06172
ALDH7A1	-0.0129981	22.6129	-0.18783	0.853562	0.975702	-5.11413
CDC34	0.172043	19.2021	2.31019	0.0357355	0.842342	-3.62159
INPP1	-0.0921484	16.5637	-0.473229	0.645476	0.940757	-5.04747
CYB561	-1.20497	19.5761	-2.49535	0.02535	0.842342	-3.43268
GLUD2	-0.221571	17.6633	-1.26295	0.226152	0.84939	-4.60671
CENPF	-0.215816	15.9632	-0.907123	0.378881	0.893576	-4.84931
SRP9	0.209675	23.0074	1.49631	0.155747	0.842342	-4.41621
UBE2A	0.0929971	20.3171	0.612946	0.549311	0.925529	-4.99733
PCYT1A	0.0377192	19.918	0.564066	0.58116	0.92979	-5.01687
AARS1	0.0712504	22.8773	0.756176	0.461416	0.911463	-4.93173
CARS1	-0.0113029	21.9186	-0.17634	0.862418	0.977592	-5.11559
HARS2	-0.0611377	20.313	-0.964549	0.350274	0.886421	-4.81457
SARS1	0.0709107	23.1248	0.898458	0.383332	0.896056	-4.85439
PPM1F	-0.0221102	19.1187	-0.248739	0.806983	0.968763	-5.10488
MAN2A2	0.138017	18.6694	1.03543	0.317096	0.878438	-4.76924
PRIM1	0.0669385	20.1509	1.42376	0.175265	0.842342	-4.47768
PRIM2	-0.00771974	19.7831	-0.134088	0.89514	0.984406	-5.12016
CTCF	-0.107304	18.2953	-0.769561	0.453674	0.911425	-4.92496
PSMB3	0.103483	23.0124	1.27939	0.220462	0.847666	-4.59402
PSMB2	0.0942369	23.3472	1.09761	0.289918	0.875218	-4.72733
MCM2	0.0475741	22.9824	0.831933	0.418674	0.902044	-4.89201
COMP	-0.253664	16.944	-1.18876	0.253267	0.850763	-4.66243
ACADVL	0.00547962	21.1993	0.0831144	0.934875	0.988635	-5.12402
YLPM1	0.0396721	19.4662	0.400187	0.694738	0.950297	-5.07089
ACOT2	0.0630182	14.2357	0.091973	0.927979	0.988177	-5.12348
VPS41	0.0110903	18.8195	0.150114	0.882702	0.982823	-5.11857
TMED10	0.0327822	23.0341	0.375558	0.712576	0.954181	-5.07748
RBM25	0.0637516	21.5239	0.984924	0.340497	0.883952	-4.80182
NUMB	-0.0192077	18.529	-0.256088	0.80141	0.968763	-5.10359
CLK3	-0.0962482	18.1542	-1.08593	0.29489	0.875483	-4.73536
PSEN1	-0.00557431	15.8294	-0.0350805	0.972484	0.994854	-5.126
EIF2B2	0.000468128	20.9293	0.00793335	0.993776	0.999742	-5.12641
HINT1	-0.150982	22.77	-0.440937	0.665833	0.944349	-5.05899
FHIT	0.217925	17.4883	2.15913	0.0476871	0.842342	-3.77946
NUP153	0.132567	19.2682	1.30299	0.212495	0.846424	-4.57561
RANBP2	0.027031	20.7603	0.583863	0.568109	0.929022	-5.00916
RGS3	0.057517	15.3517	0.395061	0.698436	0.950393	-5.0723
TSC2	-0.0215916	17.8307	-0.313552	0.758239	0.963361	-5.09224
NDUFV1	-0.0457752	22.072	-0.835255	0.41686	0.902044	-4.89019
GSK3A	0.0197708	19.7098	0.239145	0.814275	0.969234	-5.10651
GSK3B	0.0984539	20.3423	0.953102	0.355853	0.889983	-4.82164
STK19	-0.0069515	16.2968	-0.0731302	0.942682	0.991429	-5.12457
TAF6	0.0454826	17.8581	0.479658	0.638485	0.938926	-5.04689
NT5C2	-0.0362423	20.0978	-0.561026	0.583179	0.92979	-5.01803
SEPHS1	-0.0351885	20.7619	-0.177431	0.861627	0.977592	-5.11544
MTHFS	-0.0855104	19.0636	-0.941852	0.361396	0.891498	-4.82852
GMPS	0.048868	23.3851	1.01898	0.324589	0.878438	-4.78
LIG3	0.0687887	20.2207	1.05687	0.307526	0.878438	-4.75502
LIG4	-0.0253093	16.6318	-0.125116	0.902116	0.984406	-5.12097
MRE11	-0.0172126	19.8966	-0.253246	0.803564	0.968763	-5.10409
KHK	-0.134903	16.5987	-0.915113	0.374808	0.892976	-4.84458
GNAQ	-0.112204	19.5649	-1.09629	0.290479	0.875218	-4.72825
IDH3A	0.0505747	22.9646	0.603126	0.555559	0.925906	-5.00142
PPOX	-0.0757312	16.8726	-0.591289	0.563253	0.929022	-5.0062
GDI2	0.0557755	24.0234	0.968983	0.34813	0.886421	-4.81181
EMD	0.0239542	19.9802	0.240813	0.813006	0.969186	-5.10623
CPT1A	-0.0101105	22.8545	-0.141915	0.889062	0.983361	-5.11941
SLC26A2	0.100931	17.7446	0.761108	0.458554	0.911463	-4.92925
SERPINB9	-0.0184137	18.0005	-0.179814	0.86063	0.977518	-5.1149
SERPINH1	0.026415	23.9408	0.394373	0.698932	0.950529	-5.07248
PEX5	-0.140197	16.4533	-0.366075	0.719563	0.954181	-5.07986
ERF	-0.208046	16.8629	-1.75377	0.100156	0.842342	-4.18267
VASP	0.0501374	20.3291	0.765771	0.455858	0.911463	-4.92689
DNM2	-0.0303112	21.3711	-0.362603	0.722029	0.954181	-5.08077
METAP2	0.0409801	20.7471	0.298618	0.769399	0.964321	-5.0954
NUDT2	0.0308066	19.3666	0.394027	0.699183	0.950529	-5.07258
CDK7	0.121087	19.5153	1.46552	0.16371	0.842342	-4.44247
HLCS	0.192608	17.1622	1.3263	0.204853	0.842342	-4.55718
KNTC1	0.102559	18.6567	1.65721	0.118527	0.842342	-4.27271
CDK9	0.0398259	20.546	0.879742	0.393066	0.897167	-4.86523
LRBA	-0.00486623	19.7317	-0.112616	0.911849	0.985472	-5.12201
BCAM	0.112177	20.442	1.4381	0.171224	0.842342	-4.46567
PPT1	0.0666935	22.6784	0.87702	0.394495	0.897167	-4.86679
RPL14	0.0302474	25.2597	0.501107	0.62367	0.938315	-5.0397
CCT8	0.0476445	25.1854	0.929327	0.367637	0.892976	-4.83609
CCT4	0.0813753	24.7529	1.33741	0.201289	0.842342	-4.54832
ANXA11	0.373504	21.2608	4.27324	0.000686655	0.651419	-1.58306
PAPOLA	0.0188195	19.9002	0.45067	0.658762	0.941625	-5.05613
FXR1	0.0309269	21.1822	0.560525	0.583511	0.92979	-5.01822
FXR2	0.00197972	19.9113	0.0217074	0.982971	0.997543	-5.12627
RAB5C	0.109446	23.7366	1.54587	0.143256	0.842342	-4.37286
RAB7A	0.0546011	24.6969	0.728556	0.477649	0.911463	-4.94537
RAB9A	0.0613682	19.3676	0.961285	0.351859	0.886424	-4.81659
RAB13	-0.0588124	19.2026	-0.601537	0.556589	0.926554	-5.00207
RAB28	0.102957	16.6388	0.688247	0.501948	0.917813	-4.96444
RAB27A	-0.157588	18.518	-1.62181	0.125958	0.842342	-4.30499
DAP	-0.318757	15.3321	-1.20778	0.246088	0.84939	-4.64839
DAP3	0.00796591	21.6125	0.125307	0.901967	0.984406	-5.12095
DUSP3	0.148056	20.3181	1.61939	0.126481	0.842342	-4.30719
DNA2	-0.13439	16.1654	-0.696842	0.496707	0.917234	-4.96045
SMARCA2	-0.122215	17.27	-1.12262	0.279488	0.867595	-4.70993
SMARCA4	0.0887057	20.2186	1.06915	0.302138	0.87771	-4.74676
IDH3G	0.037924	21.6942	0.398706	0.695805	0.950393	-5.0713
GALK1	0.0784365	22.7693	1.21946	0.241755	0.84939	-4.63968
SSR4	0.137967	22.8182	2.43058	0.0282902	0.842342	-3.49387
BCAP31	0.302482	22.8676	3.42419	0.00383212	0.842342	-2.42894
TPMT	0.0360305	19.1036	0.710551	0.488414	0.914234	-4.95401
CYP2J2	-0.375688	16.2841	-2.01685	0.0670638	0.842342	-3.95117
MECP2	0.29089	17.5578	1.99317	0.0650213	0.842342	-3.94877
HCFC1	0.0524269	21.7947	0.82249	0.423858	0.902044	-4.89714
IRAK1	0.0744416	18.7955	0.939302	0.36266	0.891498	-4.83007
ALDH3A2	0.0682245	21.9922	1.14511	0.270351	0.858604	-4.69401
ALDH5A1	-0.0060077	20.749	-0.14159	0.889314	0.983361	-5.11944
HSD17B4	0.0151051	22.9991	0.254588	0.802546	0.968763	-5.10386
PSMD7	0.0262151	22.8818	0.383076	0.707112	0.952593	-5.07551
SUOX	0.0783806	16.7693	0.608377	0.552165	0.925529	-4.99927
SGSH	0.0602969	16.2004	0.224826	0.82519	0.971849	-5.10882
STAT5B	-0.0892924	17.7244	-0.771125	0.452774	0.911425	-4.92416
USP11	0.0300468	19.4905	0.356668	0.726377	0.955903	-5.08225
CLCN7	0.116984	18.4891	1.55704	0.140593	0.842342	-4.363
PLXNA3	0.00922465	15.8177	0.047232	0.96296	0.994141	-5.12566
DYNLT3	0.074102	17.531	0.537964	0.598603	0.933531	-5.02664
VAMP7	0.00332664	20.7411	0.05808	0.954462	0.993063	-5.12526
RPS6KA3	-0.0366094	19.7094	-0.488091	0.63264	0.938734	-5.0441
HDGF	-0.0717784	23.1513	-0.650047	0.525628	0.921542	-4.98159
LUM	-0.202424	19.0583	-0.770296	0.453505	0.911425	-4.92442
CCNH	0.000538461	18.5789	0.00606994	0.995238	0.999742	-5.12642
MNAT1	0.0315611	18.6298	0.435147	0.669737	0.944349	-5.06085
NEK3	0.0687674	15.5324	0.493764	0.628723	0.9384	-5.0422
UBE2E1	0.03144	19.0555	0.130514	0.897955	0.984406	-5.12048
NDUFA8	0.191576	21.3993	2.03817	0.0598252	0.842342	-3.90336
HNRNPA3	-0.0570677	24.5999	-0.52259	0.608998	0.936336	-5.0322
PGD	0.0470263	24.8144	0.877075	0.394466	0.897167	-4.86676
HNRNPM	0.0314842	24.8553	0.339808	0.738778	0.958733	-5.08631
KPNA2	0.126603	23.7318	1.95435	0.0698304	0.842342	-3.98761
KPNA1	-0.0535773	20.1895	-0.761958	0.458061	0.911463	-4.92882
NCBP2	-0.375241	20.0582	-1.84219	0.0860116	0.842342	-4.09941
RAP1GDS1	-0.0468848	19.8891	-0.32554	0.749352	0.961032	-5.08958
DGKE	-0.0335015	18.4568	-0.318409	0.754625	0.962912	-5.09118
POLR2H	-0.0289345	20.0153	-0.409582	0.687982	0.948559	-5.06827
MAP2K6	-0.050194	17.4964	-0.648295	0.52673	0.922745	-4.98236
ARHGDIA	0.0787023	25.0953	1.65167	0.119663	0.842342	-4.27778
SLC7A2	-0.00614777	17.5479	-0.0512723	0.959844	0.994118	-5.12551
AGFG1	-0.157318	19.5355	-1.85706	0.0833243	0.842342	-4.08347
HNRNPF	0.0950097	23.3361	1.22521	0.239647	0.84939	-4.63537
STAT2	0.0125094	18.2684	0.094749	0.925786	0.987515	-5.1233
GTF2A2	-0.0194771	19.4106	-0.118622	0.907186	0.985321	-5.12152
MSH6	0.0951516	21.5647	2.1532	0.0482252	0.842342	-3.7856
KIF11	0.0236056	20.7511	0.364776	0.720441	0.954181	-5.08023
VAV2	-0.00016012	19.4753	-0.0019121	0.9985	0.999742	-5.12643
ZNF143	-0.103123	15.9587	-0.478637	0.639194	0.938926	-5.04723
RBM5	0.220262	18.4905	1.51593	0.150611	0.842342	-4.39907
RIDA	0.102256	21.5643	1.33863	0.200902	0.842342	-4.54734
SMS	0.185168	21.2005	1.10667	0.286313	0.872178	-4.72102
HK2	0.037753	20.3676	0.48058	0.637844	0.938926	-5.04659
MRPL12	0.060211	19.3289	0.289277	0.776462	0.966241	-5.09728
DGKQ	-0.0218126	16.0414	-0.1324	0.896452	0.984406	-5.12032
NDST1	0.0595111	16.48	0.568477	0.578239	0.92979	-5.01517
THOP1	0.0731212	20.6046	0.904324	0.380315	0.893757	-4.85095
AKR1C2	0.875929	15.461	1.3101	0.210558	0.846424	-4.57011
CAPZA1	0.0960548	23.5073	1.39116	0.184746	0.842342	-4.5047
CRIP2	0.312489	19.4366	1.83277	0.0872572	0.842342	-4.10779
NUP98	0.0241598	20.1102	0.416456	0.683056	0.947984	-5.06632
BLVRA	-0.0110087	23.9338	-0.165334	0.870919	0.981403	-5.1169
SLC25A1	0.148004	23.4297	2.75028	0.0150248	0.842342	-3.15004
PPP5C	-0.0269813	21.2225	-0.533839	0.601383	0.934722	-5.02815
PLK1	0.0558818	19.5195	1.01074	0.328388	0.880057	-4.78534
ARFIP2	-0.0768327	18.1044	-0.630323	0.538099	0.925464	-4.9901
ARFIP1	-0.0177542	20.2873	-0.302669	0.766356	0.963361	-5.09456
NUDT6	0.0222264	17.0608	0.110481	0.913619	0.985472	-5.12215
NUBP1	-0.0726873	20.5786	-1.17674	0.257888	0.850763	-4.67122
ACLY	0.0939169	24.8594	2.157	0.0478793	0.842342	-3.78166
METAP1	-0.00959465	20.3551	-0.0817459	0.935945	0.988635	-5.1241
SUCLG1	0.0948149	21.2693	1.74525	0.101671	0.842342	-4.19073
MVD	0.0263214	22.3079	0.527394	0.60574	0.935825	-5.03048
PGGT1B	-0.0147159	17.4213	-0.129459	0.898738	0.984406	-5.12058
RABGGTB	0.150629	19.3119	1.5268	0.147906	0.842342	-4.38959
COPB1	-0.0222327	22.1069	-0.599651	0.557812	0.927047	-5.00283
COPA	0.0963625	23.4032	1.44152	0.17027	0.842342	-4.46278
CTSC	-0.266729	18.7004	-2.22955	0.0417144	0.842342	-3.70625
AP3M2	0.119773	17.9374	0.800152	0.436284	0.903961	-4.90908
AP2S1	0.0672472	22.1336	0.817886	0.4264	0.902044	-4.89963
HCCS	0.133261	20.7703	2.17054	0.0466685	0.842342	-3.76765
PTTG1IP	0.390058	13.4827	0.84981	0.408974	0.902044	-4.88215
SMTN	0.0826625	18.4445	1.02062	0.323834	0.878438	-4.77893
PLAAT3	-0.186092	13.6939	-0.785835	0.458491	0.911463	-4.90792
SLC16A1	0.0438034	20.0307	0.376472	0.711911	0.954181	-5.07724
IST1	-0.0789972	20.6793	-0.972004	0.346674	0.886421	-4.80993
SEC24C	-0.0147412	22.481	-0.313836	0.758028	0.963361	-5.09218
SUB1	0.146841	24.578	1.47111	0.162212	0.842342	-4.4377
POLG	0.0339856	19.2118	0.585086	0.567308	0.929022	-5.00868
CLNS1A	0.0569841	21.6225	0.498401	0.625529	0.938315	-5.04062
RARS1	0.0314155	23.5734	0.584808	0.56749	0.929022	-5.00879
HIRA	0.116538	18.0456	0.917674	0.373509	0.892976	-4.84306
ATXN3	-0.442678	17.9915	-2.32777	0.034543	0.842342	-3.60302
PMS1	0.24588	16.7008	2.57895	0.0211323	0.842342	-3.33487
PMS2	-0.019052	18.2122	-0.239461	0.814034	0.969234	-5.10645
CACNB3	0.182096	16.3861	1.17133	0.259986	0.850763	-4.67515
YARS1	0.0859279	23.0944	1.64187	0.1217	0.842342	-4.28675
USP14	0.0197064	22.8063	0.460609	0.651778	0.940959	-5.05302
PRKAG1	0.0471752	19.7326	0.68934	0.50128	0.917813	-4.96393
HSPA2	0.0145186	21.2689	0.122929	0.903818	0.984406	-5.12116
ATP1B3	0.219383	22.5259	3.03599	0.0084455	0.842342	-2.8417
RAD23A	-0.0329053	19.728	-0.290494	0.775471	0.965509	-5.09707
RAD23B	-0.289251	21.762	-1.03937	0.31581	0.878438	-4.76647
EPHB3	-0.0650023	17.1014	-0.414314	0.684589	0.947984	-5.06693
EPHB4	0.0129129	18.2303	0.192486	0.849979	0.975702	-5.11351
EPHA4	-0.0887633	16.5734	-0.571336	0.57635	0.929763	-5.01407
NAGLU	0.0528944	18.5805	1.06821	0.302547	0.8779	-4.7474
GALC	-0.0886492	18.1305	-0.700833	0.494284	0.916017	-4.95859
AK2	-0.00124866	23.2861	-0.0128694	0.989904	0.998435	-5.12638
[truncated: 4,672 more rows]

## Sheet: TAMR PAK1i vs DMSO
	logFC	AveExpr	t	P.Value	adj.P.Val	B
NUDT4B	0.0793341	17.5096	0.224464	0.825531	0.999799	-5.01916
SMIM26	0.0582925	16.5951	0.439677	0.666515	0.999799	-4.97507
GATD3B;GATD3	0.064927	22.5763	0.914141	0.375276	0.999799	-4.78394
MSANTD7	0.0969575	13.6368	0.443358	0.664368	0.999799	-4.97384
RBM47	-0.14302	18.6196	-2.1218	0.0511346	0.999799	-3.87575
TTC26	-0.106695	16.254	-0.879726	0.39305	0.999799	-4.80182
UBA6	0.00470874	21.119	0.0939433	0.926413	0.999799	-5.03213
ESYT2	-0.0162037	19.9625	-0.367907	0.718145	0.999799	-4.99289
MED19	0.102288	18.314	0.71154	0.488587	0.999799	-4.88008
BLTP3B	-0.106285	15.8889	-0.878373	0.39376	0.999799	-4.80251
SHTN1	0.0441263	20.2631	0.553712	0.588034	0.999799	-4.94053
TMEM223	-0.155305	17.9954	-1.13898	0.27279	0.999799	-4.65336
TMEM120B	-0.0149914	14.7422	-0.0757534	0.940701	0.999799	-5.03308
ARHGAP10	-0.111543	21.0193	-1.04165	0.314269	0.999799	-4.71272
MEX3A	0.0902296	16.4837	0.382621	0.707432	0.999799	-4.98948
ILVBL	0.00867739	19.9449	0.121727	0.90475	0.999799	-5.03026
PLEKHG3	-0.0459513	17.5301	-0.573057	0.575199	0.999799	-4.93392
ELOVL7	-0.453069	16.8497	-1.66856	0.116282	0.999799	-4.26712
SH3PXD2B	-0.171973	17.2109	-0.946065	0.359287	0.999799	-4.76683
NBAS	-0.0952259	18.3604	-1.41127	0.178814	0.999799	-4.46674
TARS3	0.02928	18.3942	0.286113	0.778752	0.999799	-5.00942
FAM234B	0.0572029	16.7989	0.233813	0.81833	0.999799	-5.01785
TYW5	-0.0325397	17.7369	-0.248813	0.806921	0.999799	-5.01561
VWA8	-0.0148281	20.2692	-0.366301	0.719317	0.999799	-4.99325
SBNO1	0.00224412	19.5094	0.0314122	0.97536	0.999799	-5.03457
GTPBP10	-0.0686009	19.2032	-0.782748	0.446104	0.999799	-4.849
WDR91	-0.017673	18.7634	-0.178701	0.860592	0.999799	-5.02492
DENND11	-0.309605	16.541	-1.82826	0.0877084	0.999799	-4.13384
PEDS1	-0.154335	18.6699	-1.58516	0.134033	0.999799	-4.33387
CNOT1	0.0214577	21.5366	0.358355	0.725131	0.999799	-4.99503
MAP1LC3B2;MAP1LC3B	-0.0720267	17.752	-0.0942775	0.926189	0.999799	-5.0321
FAM83G	0.065599	19.1944	0.952834	0.355958	0.999799	-4.76314
PALM3	0.0473499	16.058	0.218636	0.829916	0.999799	-5.01999
PGP	0.099776	22.0788	1.31449	0.208661	0.999799	-4.5363
RIMOC1	-0.0690142	18.9115	-0.326879	0.748386	0.999799	-5.00166
RCCD1	0.161309	16.3541	1.52353	0.148679	0.999799	-4.38204
ZNF316	0.0230432	17.773	0.220047	0.828837	0.999799	-5.0198
SDHAF1	0.0562111	13.8103	0.33246	0.744198	0.999799	-5.00055
TUBAL3	0.0531698	20.1294	0.109269	0.914498	0.999799	-5.03115
SMCHD1	0.0275547	19.7712	0.423455	0.678044	0.999799	-4.97936
CASTOR2	-0.189056	16.6119	-0.95701	0.353915	0.999799	-4.76086
UNC119B	0.123625	18.91	1.15237	0.267418	0.999799	-4.64487
METTL15	-0.0632548	17.0696	-0.631397	0.537399	0.999799	-4.91272
LIPT2	-0.711499	15.965	-2.62364	0.0224744	0.999799	-3.48071
CCDC85C	0.0621356	17.5042	0.478309	0.63941	0.999799	-4.96422
SAC3D1	-0.0707138	18.5918	-0.647221	0.527388	0.999799	-4.90664
ZSWIM8	-0.0763612	17.5105	-0.806457	0.432731	0.999799	-4.83791
POM121C	-0.123684	17.5116	-0.571903	0.57596	0.999799	-4.93432
PHF20L1	-0.218045	17.4198	-0.920062	0.373422	0.999799	-4.78031
SNRPGP15;SNRPG	0.0672122	22.8829	0.286463	0.778579	0.999799	-5.00932
NUDT19	0.0600939	18.258	0.58371	0.568194	0.999799	-4.93019
MIF4GD	0.0235591	17.1595	0.16992	0.867371	0.999799	-5.02588
ESPN	-0.0117992	17.9407	-0.0629159	0.950734	0.999799	-5.03364
MYO9A	0.0837577	16.4263	0.643729	0.529588	0.999799	-4.908
EPM2A	0.0706105	17.1377	0.297314	0.770354	0.999799	-5.00739
GPR89A;GPR89B	0.0506698	20.1934	0.554385	0.587585	0.999799	-4.9403
IGLL5	0.410922	17.9892	1.36567	0.192867	0.999799	-4.50015
WASH3P;WASH2P	-0.206465	19.888	-0.629012	0.5392	0.999799	-4.91346
TMEM238	-0.0227101	17.9451	-0.176929	0.861959	0.999799	-5.02512
NACA	0.00460916	24.3133	0.0809881	0.936535	0.999799	-5.03283
C11orf98	-0.078495	19.7091	-0.170579	0.866931	0.999799	-5.02579
CNK3/IPCEF1;CNKSR3	0.0733607	11.6124	0.216262	0.832806	0.999799	-5.01998
ASDURF	0.100631	17.6548	0.699877	0.494845	0.999799	-4.88542
DNASE2	0.0665191	20.0381	0.298709	0.769403	0.999799	-5.0071
KIF2A	-0.0533581	20.5081	-1.15338	0.267016	0.999799	-4.64422
DDX39A	0.0629511	22.3203	0.500733	0.623913	0.999799	-4.95751
PDLIM1	0.07337	19.3496	0.69361	0.498655	0.999799	-4.88803
ACOT7	0.107484	22.5898	0.93937	0.3626	0.999799	-4.77046
MYO1C	0.0118093	22.2107	0.240684	0.813098	0.999799	-5.01684
SNAP23	-0.0211222	17.438	-0.0989517	0.922503	0.999799	-5.03182
HAX1	0.103769	20.1555	1.32434	0.205451	0.999799	-4.52937
AIP	0.009	20.0187	0.122188	0.904392	0.999799	-5.03022
GTPBP1	-0.0463027	23.0698	-0.913019	0.375847	0.999799	-4.78453
STXBP3	0.101634	20.2083	1.04257	0.31386	0.999799	-4.71218
AP4M1	-0.167162	18.7403	-1.97241	0.0675204	0.999799	-4.00896
ARVCF	0.0323338	16.56	0.241242	0.812673	0.999799	-5.01676
SMAP	-0.104401	18.6347	-0.370101	0.71666	0.999799	-4.99233
RAB27B	-0.0137568	19.6207	-0.0863438	0.93236	0.999799	-5.03255
AP3B1	0.0230925	22.5038	0.425369	0.67668	0.999799	-4.97887
SULT2B1	0.00221548	22.5783	0.0419708	0.967082	0.999799	-5.03433
RHOD	-0.00860476	18.6874	-0.046819	0.963288	0.999799	-5.03419
LGALS8	-0.0836683	17.9636	-0.482369	0.636591	0.999799	-4.96302
NDUFS8	-0.135108	20.6133	-0.383099	0.707247	0.999799	-4.98929
TNFRSF10A	0.277164	17.0785	2.25247	0.0398965	0.999799	-3.75678
PSMD11	0.0333154	23.2366	0.446358	0.661791	0.999799	-4.97325
PSMD12	0.0293412	22.5568	0.363094	0.721661	0.999799	-4.99397
PSMD9	0.200405	20.898	2.11794	0.0515075	0.999799	-3.87923
ATOX1	-0.00707193	18.3576	-0.0329131	0.974188	0.999799	-5.03454
MEN1	-0.0387649	18.5987	-0.294768	0.77226	0.999799	-5.00786
CBX4	-0.14347	18.4797	-1.31545	0.208349	0.999799	-4.53563
GET1	0.0492699	19.6	0.208205	0.837967	0.999799	-5.02135
PGRMC1	-0.0239253	21.082	-0.0582373	0.954361	0.999799	-5.03382
SUPT5H	-0.00895076	19.7883	-0.203134	0.841793	0.999799	-5.02202
TAF4	0.118213	17.7347	1.07106	0.301275	0.999799	-4.69522
DFFA	-0.0454205	19.7089	-0.335691	0.74181	0.999799	-4.99988
RFXAP	0.174169	15.168	0.736607	0.472862	0.999799	-4.86973
HIP1	-0.0821631	15.8822	-0.344357	0.736161	0.999799	-4.99773
CLIC1	0.0666418	24.7657	0.518455	0.611795	0.999799	-4.95201
EIF3F	-0.0557365	22.504	-0.403749	0.692198	0.999799	-4.98436
WWP2	-0.0378878	18.0393	-0.343897	0.735754	0.999799	-4.99816
CDC7	-0.372347	14.6067	-2.02897	0.0608224	0.999799	-3.95892
PDHX	0.0403148	19.3809	0.633636	0.535976	0.999799	-4.91187
QSOX1	-0.0979101	18.9861	-1.19122	0.252297	0.999799	-4.61982
DCTN6	0.0772362	19.1773	0.85927	0.403877	0.999799	-4.81217
SLC33A1	-0.00585485	19.2556	-0.055449	0.956521	0.999799	-5.03392
WASL	-0.099971	19.3367	-1.59207	0.132471	0.999799	-4.3284
IPO5	0.0751952	22.0185	0.786012	0.444247	0.999799	-4.84749
POLRMT	-0.0771123	18.7949	-1.53909	0.144858	0.999799	-4.36998
EEF2K	-0.0194122	17.5001	-0.207933	0.838112	0.999799	-5.02141
SAP18	-0.0228573	21.1369	-0.253185	0.803603	0.999799	-5.01492
EML1	-0.00235576	16.0139	-0.014478	0.988656	0.999799	-5.03481
DNM1L	-0.0111598	21.5741	-0.241681	0.812339	0.999799	-5.01669
RTCA	0.0235394	18.9543	0.208456	0.837711	0.999799	-5.02134
PIK3C2A	-0.0510095	19.3239	-0.694025	0.498402	0.999799	-4.88786
IFRD1	-0.086289	16.5429	-0.668069	0.51436	0.999799	-4.89842
PIK3R2	0.0332944	16.6375	0.352656	0.729312	0.999799	-4.99628
GOLIM4	0.166266	15.933	0.892139	0.386575	0.999799	-4.79544
MANBA	-0.135385	18.0606	-1.56711	0.138188	0.999799	-4.34809
TRAF5	-0.206029	15.5217	-0.626629	0.541901	0.999799	-4.91369
AGRN	-0.000967632	17.6802	-0.0119916	0.990592	0.999799	-5.03483
PLOD2	0.0823763	18.6004	1.02276	0.322828	0.999799	-4.72375
EXOC5	0.0235521	19.0439	0.48038	0.637971	0.999799	-4.96361
HMGN4	-0.317776	17.213	-1.48295	0.15904	0.999799	-4.41313
NDUFA4	-0.209788	21.8357	-1.377	0.189153	0.999799	-4.49185
PSMD14	0.0427897	22.7061	0.333021	0.743783	0.999799	-5.00043
ZNF593	0.113746	18.5055	0.966556	0.349275	0.999799	-4.75559
KPNA3	-0.0452806	21.237	-0.818843	0.425848	0.999799	-4.832
STK25	0.087851	17.8586	0.876296	0.394852	0.999799	-4.80357
LAD1	0.163095	20.7387	1.37569	0.189356	0.999799	-4.4927
FAAH	0.0508076	19.1431	0.523506	0.608362	0.999799	-4.95041
KRIT1	-0.0234084	15.9283	-0.186038	0.854938	0.999799	-5.02409
PES1	-0.0170876	21.6334	-0.307988	0.762377	0.999799	-5.00539
SDCBP	0.0201941	18.5454	0.173983	0.864233	0.999799	-5.02544
MPHOSPH10	0.0648491	18.9565	0.699089	0.495323	0.999799	-4.88575
NOP56	0.00924064	19.826	0.155634	0.878422	0.999799	-5.02733
DDX3X	-0.00537503	23.8847	-0.104213	0.918397	0.999799	-5.03149
RNASET2	-0.320206	17.2004	-2.41537	0.0291165	0.999799	-3.60619
PIR	0.0331897	20.1903	0.417197	0.682515	0.999799	-4.98098
KPNA4	0.141803	20.9293	0.97003	0.347734	0.999799	-4.75362
NFIB	-0.0899383	15.48	-0.329338	0.746839	0.999799	-5.00105
E2F3	0.123933	13.6944	0.684099	0.50447	0.999799	-4.89194
PPP6C	0.0674608	20.8325	0.784253	0.445247	0.999799	-4.8483
CES2	0.130073	13.6842	0.595087	0.560763	0.999799	-4.92614
PIK3C2B	-0.102879	18.317	-0.80733	0.432244	0.999799	-4.83749
MAN2B1	0.0549514	18.7195	0.827324	0.421176	0.999799	-4.82791
FBP2	-0.04639	22.5021	-0.127188	0.900552	0.999799	-5.02982
UBE2C	-0.180524	19.448	-1.7764	0.0961943	0.999799	-4.17772
PDXK	0.0673866	21.6521	0.726384	0.47892	0.999799	-4.87417
SCD	-0.123614	21.9325	-0.908301	0.378319	0.999799	-4.78699
ARID1A	-0.0510973	17.9041	-0.46172	0.650987	0.999799	-4.96898
CDK2AP1;CDK2AP2	-0.100345	15.6104	-0.517159	0.612677	0.999799	-4.95242
SDHD	-0.131398	18.8638	-0.282199	0.782106	0.999799	-5.00995
C2CD2L	0.0587727	17.2255	0.558201	0.585043	0.999799	-4.93901
NEMP1	-0.0288602	15.4711	-0.139724	0.89076	0.999799	-5.02879
CUX2	-0.280378	16.7231	-1.30092	0.214561	0.999799	-4.54617
TXNDC9	-0.0440176	19.971	-0.540356	0.596979	0.999799	-4.94496
TRAFD1	0.136298	16.9429	1.25121	0.23025	0.999799	-4.57992
COX7A2L	0.0310495	19.655	0.414935	0.684134	0.999799	-4.98156
NDUFAB1	-0.170775	18.2746	-0.389293	0.702761	0.999799	-4.98782
UBFD1	0.136372	21.0716	0.443434	0.664047	0.999799	-4.97395
CYB561D2	-0.156496	15.7733	-0.979338	0.344247	0.999799	-4.74808
CIT	0.0300838	17.4269	0.386555	0.704579	0.999799	-4.98855
COPE	-0.048718	21.6593	-0.447297	0.661129	0.999799	-4.973
RFXANK	0.0469949	13.9957	0.0904841	0.929214	0.999799	-5.03231
AP3D1	-0.02479	21.1885	-0.286863	0.778189	0.999799	-5.00929
CCS	-0.361893	19.3298	-1.13665	0.274263	0.999799	-4.65477
ABLIM1	0.140383	14.7939	0.522474	0.609614	0.999799	-4.95043
DVL2	-0.0123028	17.345	-0.081492	0.936141	0.999799	-5.03281
CHD1	-0.043948	17.8302	-0.347004	0.733467	0.999799	-4.9975
CHD2	-0.0400061	18.7828	-0.571719	0.576082	0.999799	-4.93438
GOSR2	0.181806	18.8881	1.19023	0.252674	0.999799	-4.62046
TOR1A	-0.0419399	19.809	-0.434398	0.670257	0.999799	-4.97648
TOR1B	-0.123639	18.2241	-1.37206	0.190458	0.999799	-4.49532
STX16	0.23149	20.2889	2.87108	0.011771	0.999799	-3.17939
ADAM10	0.0918409	20.0889	0.782063	0.446493	0.999799	-4.84931
EI24	-0.064255	18.7305	-0.521365	0.609816	0.999799	-4.95109
TP53I11	0.0846206	18.141	0.665976	0.51566	0.999799	-4.89926
KMT2D	0.00159329	16.6328	0.012016	0.990573	0.999799	-5.03483
APAF1	-0.313039	16.9149	-2.04329	0.0592253	0.999799	-3.94617
RIOK3	-0.0985392	17.2248	-0.673759	0.510837	0.999799	-4.89614
IMPA2	-0.169108	18.1783	-1.36267	0.193336	0.999799	-4.50209
MAP2K7	-0.172975	18.4926	-2.63866	0.0187513	0.999799	-3.39738
ACOT8	0.0454328	20.0213	0.774249	0.45096	0.999799	-4.8529
CDIPT	-0.155201	20.1145	-0.898437	0.383484	0.999799	-4.7921
PDCD5	-0.192817	19.2469	-0.938824	0.363108	0.999799	-4.77066
PRMT5	-0.00273736	23.1509	-0.0214528	0.983171	0.999799	-5.03474
SLC9A3R1	-0.00656021	23.3461	-0.0586001	0.954053	0.999799	-5.03381
TERT	0.211598	18.6671	0.629477	0.54405	0.999799	-4.91034
CHEK1	0.0013792	17.9651	0.01777	0.986059	0.999799	-5.03478
TNFRSF10B	0.00697156	14.9402	0.0264033	0.979288	0.999799	-5.03466
FPGT	0.059061	16.7402	0.424789	0.677094	0.999799	-4.97902
TPP1	0.0168162	19.0649	0.155445	0.878568	0.999799	-5.02734
TCERG1	0.0777118	21.2804	1.01561	0.326112	0.999799	-4.72789
NDC80	-0.0081003	16.8954	-0.0694965	0.945523	0.999799	-5.03337
KIF3C	-0.196176	11.4996	-0.835989	0.417382	0.999799	-4.82322
NRP1	0.0318596	18.4268	0.390244	0.701908	0.999799	-4.98767
TNPO2	-0.00939045	19.7993	-0.0903229	0.92924	0.999799	-5.03233
UNC13B	0.114581	16.1032	0.28802	0.778392	0.999799	-5.00866
POLR3A	-0.0139576	19.1676	-0.252114	0.804416	0.999799	-5.01509
TSPAN4	0.156135	16.1664	0.543722	0.595962	0.999799	-4.94315
PSMA7	0.131544	23.5938	1.02617	0.321271	0.999799	-4.72177
SCAMP3	0.0589944	21.4779	0.697219	0.496458	0.999799	-4.88653
OPLAH	0.0470368	18.4032	0.546383	0.592934	0.999799	-4.94297
BCKDK	-0.0160153	17.3325	-0.163829	0.872079	0.999799	-5.02651
MGST3	0.0194077	20.7758	0.0946929	0.925856	0.999799	-5.03208
GEMIN2	0.173062	18.1809	0.99793	0.33433	0.999799	-4.738
IRF6	-0.0468387	16.8216	-0.259657	0.798701	0.999799	-5.0139
TAX1BP3	-0.0794316	20.7857	-0.503612	0.622007	0.999799	-4.95659
GIPC1	0.0457766	21.0286	0.6846	0.504163	0.999799	-4.89174
LIN7A	0.334801	16.1888	2.51358	0.0240181	0.999799	-3.51457
PCDH17	0.475064	13.0506	1.68838	0.136325	0.999799	-4.29479
IKBKB	-0.163181	17.728	-2.06924	0.0564302	0.999799	-3.923
TIMM23	-0.0663508	17.4127	-0.419368	0.680963	0.999799	-4.98042
HAT1	0.00568958	21.2607	0.0668363	0.947605	0.999799	-5.03349
UBE2L6	-0.151856	17.2358	-0.849287	0.409232	0.999799	-4.81714
CASK	-0.0408891	18.9599	-0.786251	0.444111	0.999799	-4.84738
PLD2	-0.0212057	16.5593	-0.153265	0.880257	0.999799	-5.02755
UQCRQ	0.0350734	21.672	0.395233	0.698302	0.999799	-4.98646
MYL12B;MYL12A	0.335125	22.6288	1.40039	0.182445	0.999799	-4.475
HGS	0.159254	19.8567	1.53396	0.146109	0.999799	-4.37397
AURKA	0.0312106	19.6569	0.523874	0.608112	0.999799	-4.95029
RAB29	0.0315222	18.2588	0.248845	0.806896	0.999799	-5.0156
VPS26C	-0.0545761	17.0807	-0.421189	0.679662	0.999799	-4.97995
PPP1R12A	0.118385	20.7583	1.78878	0.0941055	0.999799	-4.1673
SLC27A2	-0.0092624	19.5423	-0.0900242	0.929473	0.999799	-5.03235
GAK	0.0574089	19.4259	0.933282	0.365632	0.999799	-4.77374
HNRNPDL	0.232822	21.177	1.9124	0.0753517	0.999799	-4.06143
XPO1	-0.0183082	21.839	-0.296222	0.771172	0.999799	-5.0076
BTAF1	0.00575597	19.2565	0.0841277	0.934081	0.999799	-5.03267
ARHGEF10	-0.0980007	17.3851	-1.08323	0.296018	0.999799	-4.68788
ZNF609	0.0374234	17.1342	0.258385	0.799664	0.999799	-5.0141
SPTBN2	0.0186704	18.5322	0.199476	0.844602	0.999799	-5.02248
SEC16A	0.0423486	20.527	0.68257	0.505409	0.999799	-4.89256
PLXNB2	-0.0361225	18.6376	-0.622976	0.542769	0.999799	-4.9159
AREL1	-0.152366	15.2188	-1.15475	0.266475	0.999799	-4.64336
KHNYN	-0.0696685	17.0507	-0.398832	0.695705	0.999799	-4.98559
TECPR2	-0.00585339	17.8176	-0.0413976	0.967532	0.999799	-5.03434
U2SURP	0.0428525	23.62	0.921031	0.371785	0.999799	-4.78029
SETD1A	-0.192611	17.791	-2.48973	0.0251719	0.999799	-3.53686
N4BP3	0.0375842	17.5708	0.275515	0.786725	0.999799	-5.01126
SYNJ2	-0.0935457	16.9848	-0.682684	0.505339	0.999799	-4.89252
KIF3B	-0.0124183	17.2385	-0.127206	0.900488	0.999799	-5.02983
PFAS	0.0416401	21.0878	0.721817	0.481641	0.999799	-4.87614
MCF2L	0.281546	14.661	0.683547	0.508723	0.999799	-4.88995
DCLK1	0.243475	18.1993	1.43758	0.171332	0.999799	-4.44726
ANKRD28	0.024827	18.8967	0.356016	0.726846	0.999799	-4.99554
ARHGEF11	-0.220372	16.6106	-1.03629	0.31786	0.999799	-4.71553
PRORP	-0.0188723	20.3763	-0.332202	0.744389	0.999799	-5.0006
CHUK	-0.0400246	18.5174	-0.734994	0.473815	0.999799	-4.87043
LSM1	-0.176548	19.5047	-0.750204	0.465139	0.999799	-4.86359
NPC1	0.119025	19.502	2.06168	0.0572314	0.999799	-3.92976
TBX3	0.0658568	16.8603	0.266368	0.79793	0.999799	-5.01122
AGPAT2	-0.118209	19.0039	-0.701587	0.493896	0.999799	-4.88466
DEGS1	-0.0895191	18.2386	-0.608059	0.553011	0.999799	-4.92106
SCAMP1	0.0812945	19.7934	0.830906	0.419213	0.999799	-4.82617
SCAMP2	0.0929807	19.7399	1.3277	0.204366	0.999799	-4.527
ARPC1B	-0.0432347	21.8886	-0.456142	0.654901	0.999799	-4.97055
ARPC2	-0.0389373	22.8195	-0.737764	0.472179	0.999799	-4.86922
ARPC3	-0.00948021	23.0138	-0.110058	0.91384	0.999799	-5.0311
MDM4	0.229597	13.1652	1.11486	0.287065	0.999799	-4.66776
ZBTB7B	0.209272	17.4079	1.55407	0.14126	0.999799	-4.35831
POLR1C	0.0582497	21.3079	0.446737	0.661524	0.999799	-4.97315
TRIM24	0.010513	18.9771	0.163871	0.872047	0.999799	-5.02651
PGRMC2	0.26636	20.6729	2.24218	0.0406908	0.999799	-3.76622
RGL2	-0.0318318	17.5703	-0.386842	0.704371	0.999799	-4.98848
PFDN6	-0.190187	20.0411	-1.01601	0.326148	0.999799	-4.72759
WDR46	-0.0640203	18.4501	-0.651461	0.524724	0.999799	-4.90499
NKRF	0.0142628	20.4091	0.273753	0.788053	0.999799	-5.01156
GNPAT	-0.0671523	16.1779	-0.30578	0.764026	0.999799	-5.00581
LAMA5	0.0142891	17.3491	0.190303	0.851654	0.999799	-5.02359
ZNF185	0.179522	16.5593	1.6885	0.11224	0.999799	-4.25066
CASC3	0.00162129	17.3353	0.0131733	0.989665	0.999799	-5.03483
MRPS12	0.0693701	19.0577	0.514497	0.614492	0.999799	-4.95326
NDUFA1	0.0336222	17.0009	0.115978	0.909356	0.999799	-5.03066
VGF	-0.523037	16.3202	-1.18915	0.260601	0.999799	-4.62109
LEPROT	0.295107	13.1296	0.686612	0.503686	0.999799	-4.89048
ACOX3	0.0162025	19.2947	0.25945	0.798857	0.999799	-5.01393
RER1	0.0315628	20.9529	0.508615	0.618509	0.999799	-4.95509
SURF4	-0.0328988	22.3858	-0.276599	0.785909	0.999799	-5.01108
MAPK13	-0.00446835	19.8264	-0.0717567	0.943755	0.999799	-5.03327
ATXN7	0.0799386	15.7812	0.612239	0.549658	0.999799	-4.91989
SPTLC1	0.00211125	21.1096	0.0433457	0.966005	0.999799	-5.03429
SPTLC2	-0.00281913	20.5504	-0.0262576	0.979402	0.999799	-5.03466
FANCG	-0.0169777	15.6813	-0.125352	0.90193	0.999799	-5.02998
OGT	-0.00746672	20.4919	-0.104243	0.918374	0.999799	-5.03149
PPM1D	-0.0332364	19.6427	-0.562293	0.582322	0.999799	-4.93762
SIVA1	0.125982	14.4461	0.675848	0.516464	0.999799	-4.89137
PMM2	0.00584042	21.7445	0.0608713	0.952275	0.999799	-5.03372
TM9SF1	-0.00615427	20.9184	-0.0487203	0.961793	0.999799	-5.03414
INPP4B	-0.0231836	20.6952	-0.479138	0.638834	0.999799	-4.96397
HMGB3	0.378586	23.1571	2.35121	0.0331639	0.999799	-3.668
PPM1G	0.090554	21.8189	1.00796	0.329649	0.999799	-4.73228
INPPL1	0.0166946	19.2899	0.321133	0.752593	0.999799	-5.00284
FANCA	-0.0520719	16.6698	-0.550849	0.589945	0.999799	-4.94149
SOX12	0.559957	13.6505	1.83473	0.0898495	0.999799	-4.13846
EIF3D	0.000914247	22.8934	0.0060017	0.995292	0.999799	-5.03487
EIF3H	-0.0519975	22.2835	-0.736521	0.472913	0.999799	-4.86977
HDAC3	0.057333	18.1874	0.463369	0.649832	0.999799	-4.96852
NVL	0.0325824	18.1761	0.511885	0.616274	0.999799	-4.95407
BCAT2	-0.0439388	20.5766	-0.487694	0.632902	0.999799	-4.96145
BIRC5	-0.229068	14.9772	-0.498522	0.626653	0.999799	-4.95752
NCAM2	0.0719642	18.9583	1.00258	0.332155	0.999799	-4.73536
IPO8	0.0144691	18.8499	0.200961	0.843461	0.999799	-5.02229
STX7	0.20885	19.6819	1.59506	0.131799	0.999799	-4.32602
TNRC18	0.00164292	17.1967	0.0202673	0.984101	0.999799	-5.03475
SLC16A3	-0.175313	17.1107	-1.48711	0.157951	0.999799	-4.40997
SLC31A1	-0.139545	17.1114	-0.545301	0.593696	0.999799	-4.94331
ABCC4	-0.0318267	17.5366	-0.368441	0.717754	0.999799	-4.99277
ABCC5	-0.0327512	17.9485	-0.501311	0.623516	0.999799	-4.95734
POLR1G	-0.0401911	20.6021	-0.19542	0.847778	0.999799	-5.02296
P4HA2	-0.00389964	18.6447	-0.0288683	0.977355	0.999799	-5.03462
YKT6	0.0222278	21.3853	0.282698	0.781318	0.999799	-5.01002
NUP42	-0.0816152	16.7891	-0.66799	0.514409	0.999799	-4.89845
ARPC5	0.0542589	21.2161	0.348359	0.732516	0.999799	-4.99718
POLR2D	-0.201467	15.6736	-0.615357	0.547653	0.999799	-4.91874
MAFG	0.0585191	15.73	0.214937	0.832746	0.999799	-5.02049
PDPK1	-0.166376	17.9326	-1.12798	0.277261	0.999799	-4.66028
TAPBP	0.00648435	18.7268	0.0283159	0.977823	0.999799	-5.03463
RNF113A	0.0962371	18.2608	0.408165	0.689057	0.999799	-4.98324
KDM6A	-0.135843	15.443	-0.638204	0.53308	0.999799	-4.91012
CLDN3	-0.0603472	20.1269	-0.532233	0.602454	0.999799	-4.94761
DHX15	0.0146092	23.4651	0.238597	0.814686	0.999799	-5.01715
RNMT	0.052921	20.333	0.52179	0.609528	0.999799	-4.95096
ZZEF1	-0.0652517	18.9648	-1.20784	0.246033	0.999799	-4.60891
ASAP2	0.0533814	18.5101	0.603601	0.555236	0.999799	-4.92306
TTI1	-0.0743555	19.4488	-1.07061	0.301473	0.999799	-4.6955
RRP8	0.0279218	19.5616	0.394763	0.698641	0.999799	-4.98658
SIPA1L1	-0.105122	17.5713	-1.54418	0.143628	0.999799	-4.36603
CYB5B	-0.301606	19.3524	-0.842631	0.413224	0.999799	-4.82024
PRPF4	0.0316744	21.1772	0.50332	0.622137	0.999799	-4.95672
PHGDH	0.103041	24.5812	1.58498	0.134074	0.999799	-4.33401
NDUFS4	0.0564141	19.4031	0.393636	0.699455	0.999799	-4.98685
PHF1	-0.181621	16.118	-0.764737	0.456434	0.999799	-4.85722
DYNC1LI2	-0.000450341	21.193	-0.00881941	0.993081	0.999799	-5.03486
PSMD3	0.0194304	22.2467	0.424401	0.67737	0.999799	-4.97912
HOXC11	-0.0105813	16.6214	-0.0382663	0.970592	0.999799	-5.03439
PAPSS1	0.055923	21.2679	0.946416	0.359114	0.999799	-4.76664
ZW10	0.020562	20.5786	0.298013	0.76983	0.999799	-5.00727
SPINT1	0.10307	20.0677	0.62477	0.541714	0.999799	-4.91517
SART1	0.0670019	20.0079	0.871344	0.397463	0.999799	-4.80609
SPINT2	0.188767	20.9499	1.34948	0.197559	0.999799	-4.51159
GPAA1	0.0421862	19.6063	0.521359	0.60982	0.999799	-4.95109
AP5Z1	-0.0580613	17.9454	-0.693475	0.498737	0.999799	-4.88808
HSPA12A	-0.00556426	16.1976	-0.0177662	0.986063	0.999799	-5.03478
CCP110	-0.135545	15.4051	-1.10393	0.287228	0.999799	-4.67522
CTIF	-0.0796333	16.9052	-0.471155	0.644391	0.999799	-4.96629
PPIP5K2	-0.115222	19.081	-2.04161	0.0594112	0.999799	-3.94767
MAP3K7	-0.073408	17.8021	-0.839011	0.414792	0.999799	-4.82221
EEF1E1	-0.105665	22.3214	-0.955586	0.354611	0.999799	-4.76164
RIPK2	-0.0881432	17.7002	-0.441841	0.664983	0.999799	-4.97448
HNRNPR	0.00888648	21.1292	0.0740628	0.941951	0.999799	-5.03317
PRPF3	0.0898732	21.318	1.88006	0.0799035	0.999799	-4.08943
TXNL1	0.0510422	22.7099	0.670138	0.513077	0.999799	-4.89759
TPD52L2	0.0510351	22.9777	0.629459	0.538632	0.999799	-4.91346
EMC8	-0.127659	20.2489	-1.90361	0.0765658	0.999799	-4.06906
ERI3	0.0724313	19.758	0.726066	0.479109	0.999799	-4.87431
THAP12	0.0062923	17.3302	0.0397259	0.968842	0.999799	-5.03439
SYNJ1	-0.0306298	17.5062	-0.283325	0.780847	0.999799	-5.00991
FIBP	-0.035104	17.7011	-0.374143	0.713597	0.999799	-4.99146
EIF4G3	0.0716541	18.6378	1.0019	0.332469	0.999799	-4.73574
PPIH	0.0959557	21.9296	1.31984	0.206913	0.999799	-4.53254
HTRA2	0.0438367	20.2659	0.703238	0.492808	0.999799	-4.88402
OIP5	0.016431	17.0019	0.119746	0.906293	0.999799	-5.03041
AKR7A2	0.071252	19.5281	0.420105	0.680493	0.999799	-4.9802
EPB41L2	0.00646861	18.339	0.0647599	0.949231	0.999799	-5.03357
TGOLN2	0.125644	18.354	0.812375	0.429433	0.999799	-4.83509
RAD51C	0.0308431	19.7184	0.594188	0.561348	0.999799	-4.92646
B4GAT1	0.010372	19.7013	0.179545	0.859941	0.999799	-5.02483
ATP8B1	-0.0155544	16.9509	-0.114937	0.910038	0.999799	-5.03076
FOXO3	-0.0339344	15.9319	-0.203376	0.841607	0.999799	-5.02199
XRCC3	0.142243	18.3343	0.951237	0.356741	0.999799	-4.76402
RNF13	0.0654657	18.514	0.521684	0.61015	0.999799	-4.95068
CA12	-0.20358	18.0449	-1.51328	0.151241	0.999799	-4.38994
AKAP10	-0.054332	17.4248	-0.756658	0.461116	0.999799	-4.86086
SYT7	-0.18965	17.3514	-1.07186	0.300927	0.999799	-4.69474
DENR	0.133285	21.807	0.7399	0.471096	0.999799	-4.86819
XPOT	-0.0161084	21.8996	-0.193999	0.848811	0.999799	-5.02315
DNPH1	0.306892	21.1751	2.81801	0.0130986	0.999799	-3.2291
TIMM44	0.0746069	21.5237	0.955599	0.354604	0.999799	-4.76163
TRAPPC3	0.00481825	20.3479	0.0286561	0.977526	0.999799	-5.03462
CHMP2A	-0.0310618	20.0255	-0.301065	0.767548	0.999799	-5.0067
NCK2	0.0286562	17.9385	0.19415	0.848695	0.999799	-5.02313
TSPAN6	0.186176	17.4187	0.67254	0.51171	0.999799	-4.89656
PLRG1	-0.0694956	18.7383	-1.15292	0.267201	0.999799	-4.64452
PRC1	0.0133042	18.9605	0.19162	0.850641	0.999799	-5.02343
RGS10	0.0647138	16.6759	0.458008	0.65359	0.999799	-4.97003
ZNF207	0.0784874	19.6376	0.730924	0.476224	0.999799	-4.87221
NDUFB5	0.00217804	20.0621	0.0139317	0.989072	0.999799	-5.03482
NDUFB3	0.0299547	21.109	0.170915	0.866629	0.999799	-5.02576
NDUFA2	0.243139	20.5242	2.56894	0.0215322	0.999799	-3.46275
GET3	0.0504085	22.6654	0.45757	0.653898	0.999799	-4.97015
BUB1	0.270333	15.6608	1.61099	0.12827	0.999799	-4.31334
BUB3	-0.0301302	22.7733	-0.425707	0.676439	0.999799	-4.97878
PLPP2	0.0178081	16.2424	0.0805888	0.936847	0.999799	-5.03285
ACTN4	-0.0525764	23.0974	-0.442142	0.664771	0.999799	-4.9744
GSTZ1	0.0037913	20.1838	0.0444211	0.965162	0.999799	-5.03426
BUD23	-0.0514139	18.3872	-0.690783	0.500379	0.999799	-4.8892
HTATSF1	0.0490717	20.7542	0.679621	0.507222	0.999799	-4.89377
KDELR3	-0.0773264	16.2442	-0.263795	0.79583	0.999799	-5.01313
PRKAB2	-0.161864	16.8376	-1.16673	0.26175	0.999799	-4.63568
AP1G1	-0.00103243	22.3358	-0.0148904	0.988318	0.999799	-5.03481
STX6	0.181044	18.464	1.43117	0.173131	0.999799	-4.45202
SYNGR1	-0.0237525	18.0183	-0.0962921	0.924798	0.999799	-5.03195
SYNGR2	0.118172	22.6578	1.22486	0.239741	0.999799	-4.59762
SYNGR3	-0.0345879	14.7456	-0.247094	0.808226	0.999799	-5.01587
SGTA	-0.268084	19.4502	-0.85752	0.405215	0.999799	-4.81285
ENSA	0.280547	22.8187	1.01432	0.327182	0.999799	-4.72847
SLC25A20	-0.0277571	19.8417	-0.474601	0.641989	0.999799	-4.9653
NARS1	0.0161	23.6811	0.303623	0.765636	0.999799	-5.00622
SPOP	2.17833	15.243	2.91277	0.0212646	0.999799	-3.46212
MYO1B	0.041469	21.2226	0.644421	0.529151	0.999799	-4.90773
SSNA1	0.42259	15.493	1.34523	0.20021	0.999799	-4.51515
SLC25A17	-0.0567107	17.6427	-0.350892	0.730608	0.999799	-4.99666
NUDT21	0.00574542	22.6299	0.0870732	0.931779	0.999799	-5.03251
LANCL1	0.0892655	21.2024	0.592844	0.562307	0.999799	-4.9269
STRN	0.0884875	19.1301	1.31276	0.20923	0.999799	-4.53751
RRP9	-0.0736705	19.8106	-0.923302	0.370639	0.999799	-4.77908
SCO2	-0.0339416	18.9077	-0.349372	0.731725	0.999799	-4.99699
CFAP410	-0.201612	15.0333	-0.713958	0.487137	0.999799	-4.87905
AKAP8	0.209348	17.5204	2.08481	0.0548107	0.999799	-3.90904
GTPBP6	0.0432488	18.7345	0.85561	0.405835	0.999799	-4.814
SLC37A4	-0.179742	19.0255	-0.897722	0.383852	0.999799	-4.79247
IDH3B	0.00794747	20.9253	0.121818	0.90468	0.999799	-5.03025
NRDC	-0.0090455	21.955	-0.188275	0.853215	0.999799	-5.02383
CALU	0.176845	21.7307	1.97557	0.0671295	0.999799	-4.00618
AHCYL1	0.0743139	20.5239	0.485303	0.634624	0.999799	-4.96212
KIF1C	0.062729	19.8113	0.956072	0.354373	0.999799	-4.76137
PRICKLE3	-0.0843886	15.7801	-0.57979	0.570766	0.999799	-4.93157
ORC5	-0.0143442	19.0624	-0.188719	0.852873	0.999799	-5.02378
NDUFS5	0.141302	21.5458	1.34742	0.198087	0.999799	-4.51301
PDE6D	0.0424334	18.9414	0.163074	0.872713	0.999799	-5.02657
ORC4	-0.0904827	19.0796	-1.05757	0.307185	0.999799	-4.7033
PEX1	-0.118957	17.0086	-1.21527	0.243271	0.999799	-4.604
RAD21	0.0140454	19.2123	0.214733	0.832903	0.999799	-5.02051
TIMM8A	-0.00586493	16.7914	-0.041184	0.967738	0.999799	-5.03435
KALRN	0.341438	13.611	1.35314	0.196294	0.999799	-4.50892
DHX16	-0.000129122	20.6499	-0.00303526	0.997619	0.999799	-5.03488
ZNRD2	-0.152787	17.9595	-0.540644	0.596962	0.999799	-4.94477
PPP1R12B	0.221968	15.1408	1.02837	0.320267	0.999799	-4.72049
SH3BP5	0.128265	14.6379	0.716073	0.485078	0.999799	-4.87859
MED14	-0.00216496	17.9405	-0.0247895	0.980554	0.999799	-5.03469
PRPSAP2	-0.00782334	20.4602	-0.152634	0.880746	0.999799	-5.02761
SMARCA5	0.00516501	21.0966	0.0677403	0.946898	0.999799	-5.03345
KIAA0513	-0.0873213	17.0225	-0.689295	0.501288	0.999799	-4.88981
SPAG9	-0.0159121	20.3929	-0.287154	0.777971	0.999799	-5.00923
ZNF292	-0.232893	13.8935	-1.02284	0.323954	0.999799	-4.72335
KIF5C	-8.10654e-05	16.8775	-0.000499598	0.999608	0.999866	-5.03488
URB1	-0.0585142	19.1255	-1.01819	0.324923	0.999799	-4.7264
MGRN1	-0.0558789	16.4774	-0.259616	0.798732	0.999799	-5.0139
SIPA1L3	-0.115882	15.8166	-0.886599	0.389456	0.999799	-4.7983
ZFC3H1	0.0354169	16.1615	0.353852	0.728434	0.999799	-4.99602
LCMT2	0.0101148	18.037	0.145614	0.886188	0.999799	-5.02827
AQR	-0.0487302	19.6083	-1.21424	0.24365	0.999799	-4.60468
OPA1	0.0414495	19.6604	0.741101	0.470213	0.999799	-4.86776
MCM3AP	-0.0283157	18.2988	-0.237417	0.815584	0.999799	-5.01733
PIP5K1C	-0.0821586	15.1476	-0.258873	0.79955	0.999799	-5.01393
KIF1B	0.026344	17.9563	0.275426	0.786792	0.999799	-5.01128
MARCHF6	-0.454523	15.1877	-1.17304	0.262226	0.999799	-4.63149
KDM1A	-0.0218229	20.5034	-0.338857	0.739471	0.999799	-4.99922
TBC1D4	0.0110204	17.7725	0.151577	0.881564	0.999799	-5.02771
FZD6	-0.153043	16.2609	-1.17496	0.258546	0.999799	-4.63038
NME2P1	-0.280547	19.6094	-0.964825	0.35057	0.999799	-4.75638
FADS1	-0.18216	17.824	-1.98805	0.065604	0.999799	-3.99517
PPL	0.0641751	18.2322	0.792577	0.440529	0.999799	-4.84444
MAN1A2	-0.0815496	18.9171	-1.27798	0.220911	0.999799	-4.56165
MPZL2	-0.139571	14.3535	-0.455386	0.656448	0.999799	-4.97023
ACSL4	0.0555512	12.5573	0.230487	0.822444	0.999799	-5.01782
SNX3	0.117566	22.188	1.95169	0.070137	0.999799	-4.02715
OGA	-0.032511	20.8071	-0.346112	0.734123	0.999799	-4.99769
ADCY9	-0.0322856	16.3189	-0.253217	0.803579	0.999799	-5.01492
SYNCRIP	0.0620087	23.302	0.610203	0.55097	0.999799	-4.92064
CDC40	-0.0126669	18.1363	-0.14186	0.889101	0.999799	-5.0286
B4GALT3	-0.288797	15.2852	-1.03468	0.319941	0.999799	-4.71608
RANBP6	-0.137264	17.9577	-1.19716	0.250045	0.999799	-4.61593
NEMF	0.0332959	20.8408	0.68087	0.506454	0.999799	-4.89326
GMDS	0.0267313	20.3845	0.394385	0.698914	0.999799	-4.98667
NMT2	-0.102441	17.3253	-0.355579	0.727225	0.999799	-4.99561
CCNT1	0.000137791	18.2441	0.00166851	0.998691	0.999799	-5.03488
BUB1B	-0.0497942	19.4735	-0.705749	0.49129	0.999799	-4.88296
PLOD3	0.0130512	21.5838	0.158527	0.876181	0.999799	-5.02704
EIF4E2	-0.0777493	16.7299	-0.940618	0.361981	0.999799	-4.76979
CCNT2	-0.0329698	17.3973	-0.222158	0.827224	0.999799	-5.01951
DIAPH1	0.0393962	21.7746	0.697968	0.496003	0.999799	-4.88622
SELENOF	-0.226119	15.9115	-1.09092	0.293965	0.999799	-4.68295
EXOC3	-0.0327877	19.8235	-0.675679	0.509651	0.999799	-4.89536
PLIN3	-0.124008	20.3413	-1.23288	0.236822	0.999799	-4.59226
SLC16A7	-0.167355	16.5728	-0.902845	0.381049	0.999799	-4.78987
RAD1	0.0415707	18.2539	0.59487	0.560904	0.999799	-4.92622
PRMT3	0.0992289	20.1848	1.09474	0.291104	0.999799	-4.68086
PEX10	-0.123018	14.7598	-0.373972	0.7141	0.999799	-4.99132
KPNA6	0.0528671	21.2122	0.34601	0.734244	0.999799	-4.99769
UGDH	0.0454218	23.24	0.677157	0.508739	0.999799	-4.89476
CTNND1	0.0522757	20.3126	0.855639	0.405819	0.999799	-4.81398
ICMT	0.0642587	18.4255	0.293977	0.7729	0.999799	-5.00799
EIF1B	0.258289	17.243	1.02828	0.320416	0.999799	-4.72052
SNX2	0.0495198	21.2236	0.712916	0.486972	0.999799	-4.87993
DPM1	-0.0696279	22.3282	-0.89936	0.382842	0.999799	-4.79169
USO1	-0.0080562	21.2961	-0.110284	0.913664	0.999799	-5.03108
SLC19A2	-0.427109	17.1589	-4.81992	0.000232544	0.545394	-1.53967
MRPS14	0.096959	18.9331	0.563034	0.581904	0.999799	-4.93733
TOM1	-0.29894	16.7372	-0.890749	0.387461	0.999799	-4.79608
PFKFB2	-0.114924	18.5718	-1.65001	0.119969	0.999799	-4.28199
CCDC22	0.0287782	19.7773	0.46302	0.650077	0.999799	-4.96862
PQBP1	0.0110674	21.2491	0.0696827	0.945387	0.999799	-5.03336
TIMM17B	-0.146302	20.1812	-1.05069	0.310302	0.999799	-4.70737
PRAF2	-0.0262811	19.7781	-0.165619	0.870716	0.999799	-5.02632
DKC1	0.0179504	21.267	0.302189	0.766707	0.999799	-5.00649
EIF5B	0.053183	22.3544	1.17643	0.257973	0.999799	-4.62943
EDF1	0.0526709	22.7979	0.665011	0.51626	0.999799	-4.89964
KIN	0.0410072	18.4605	0.542297	0.595675	0.999799	-4.94432
DIAPH2	-0.047468	18.5595	-0.522985	0.608716	0.999799	-4.95058
DNAJA2	-0.0418929	21.9982	-0.514823	0.614269	0.999799	-4.95315
BRD4	0.0158204	17.8678	0.105188	0.917637	0.999799	-5.03143
CUTA	-0.204312	17.7872	-0.260146	0.798709	0.999799	-5.01368
OPHN1	0.0597694	16.2034	0.200093	0.844128	0.999799	-5.0224
SMPD2	-0.141242	16.5697	-0.901458	0.381762	0.999799	-4.7906
TBL1X	-0.115758	14.9033	-0.814801	0.428087	0.999799	-4.83394
HUS1	-0.0256042	18.0885	-0.251676	0.804748	0.999799	-5.01516
PFDN1	-0.215434	18.1964	-0.916511	0.374242	0.999799	-4.78261
PPP1R11	0.232487	17.5737	1.15296	0.267183	0.999799	-4.64449
RNASEH1	-0.0755166	16.7344	-0.593176	0.562007	0.999799	-4.92683
NBN	-0.025832	18.6791	-0.336351	0.741321	0.999799	-4.99974
NOL3	-0.136432	17.7266	-0.365184	0.720249	0.999799	-4.99345
RNGTT	0.0284659	19.1197	0.595138	0.56073	0.999799	-4.92612
ABCB7	-0.0173735	19.0466	-0.257149	0.8006	0.999799	-5.0143
SRGAP2	-0.0888334	18.4521	-0.87104	0.397623	0.999799	-4.80624
IGSF3	-0.00638306	20.4399	-0.139097	0.891246	0.999799	-5.02884
DNAJC6	-0.0835113	17.3602	-0.819326	0.425581	0.999799	-4.83177
FAM20B	-0.0250903	19.1398	-0.206408	0.839282	0.999799	-5.0216
DENND4B	-0.12005	15.9447	-0.525229	0.607193	0.999799	-4.94986
WDR1	0.00597589	22.9199	0.0814069	0.936208	0.999799	-5.03281
SLIT1	0.325949	17.8416	0.835089	0.418284	0.999799	-4.82345
ATP9A	-0.0406748	18.6829	-0.479866	0.638328	0.999799	-4.96376
N4BP1	-0.0378181	17.4518	-0.255904	0.801543	0.999799	-5.0145
ROCK2	0.0302543	19.1098	0.564691	0.580731	0.999799	-4.9368
CLASP2	-0.0440118	18.5525	-0.763384	0.457216	0.999799	-4.85783
PTCD1	-0.0323464	18.677	-0.605517	0.553996	0.999799	-4.92236
COBL	0.0372718	16.7524	0.203496	0.842209	0.999799	-5.02177
ASTN2	-1.39222	15.28	-1.81652	0.0917402	0.999799	-4.15049
CPNE3	-0.149731	23.6612	-1.72539	0.105241	0.999799	-4.22028
DEPDC5	-0.352671	14.7989	-1.27517	0.221879	0.999799	-4.56359
ATG13	0.0545431	17.5735	0.660391	0.519137	0.999799	-4.90148
ICOSLG	0.0137694	17.7445	0.110977	0.913123	0.999799	-5.03104
PPFIA3	-0.0736951	17.4984	-0.971887	0.346703	0.999799	-4.75264
HIP1R	-0.0145875	19.5615	-0.248421	0.807218	0.999799	-5.01567
OBSL1	-0.198898	15.4022	-1.01678	0.32557	0.999799	-4.72721
RNF40	0.0566021	19.2402	0.783701	0.445561	0.999799	-4.84856
PHF2	0.0151813	19.0665	0.289817	0.775972	0.999799	-5.00876
ZC3H11A	0.0377653	20.3235	0.454614	0.655975	0.999799	-4.97098
CLUH	0.00814308	21.549	0.186006	0.854962	0.999799	-5.02409
TSC22D2	0.054711	17.2044	0.192143	0.850263	0.999799	-5.02337
NPHP4	0.0916127	12.8114	0.40283	0.69371	0.999799	-4.98417
KDM4A	0.0137801	17.3161	0.0807835	0.936695	0.999799	-5.03284
DNAJC13	-0.00551248	19.1877	-0.105442	0.917439	0.999799	-5.03141
PHACTR2	0.156407	20.1812	1.03025	0.31956	0.999799	-4.71936
PPP6R2	-0.128618	16.7204	-0.746297	0.467162	0.999799	-4.86547
CNOT3	0.261056	19.4417	1.85853	0.083069	0.999799	-4.10795
ANKRD17	0.00890437	19.3328	0.16042	0.874717	0.999799	-5.02685
SIN3B	-0.136485	16.5808	-0.898142	0.38347	0.999799	-4.79232
ATP2C2	-0.241758	19.4758	-1.55339	0.141591	0.999799	-4.35905
DNAJB6	-0.0487355	17.917	-0.513928	0.614879	0.999799	-4.95343
XYLB	0.0491905	17.6032	0.35277	0.729228	0.999799	-4.99625
TMEM127	-0.470956	14.1698	-1.26188	0.229469	0.999799	-4.57316
COQ9	-0.291287	17.2155	-0.735584	0.473723	0.999799	-4.87003
GGCT	-0.0163885	22.2222	-0.208799	0.837448	0.999799	-5.0213
NDUFS7	-0.201529	20.4707	-0.504394	0.62162	0.999799	-4.95627
NDUFS2	0.017839	22.1032	0.205064	0.840312	0.999799	-5.02178
ZPR1	-0.235686	19.2737	-0.935048	0.365086	0.999799	-4.77265
USP12	-0.237136	16.8351	-0.848242	0.410863	0.999799	-4.81714
DUSP11	0.0590635	17.6257	0.550105	0.590443	0.999799	-4.94173
NIPSNAP2	-0.0613443	20.3239	-0.860671	0.403129	0.999799	-4.81147
LRRN2	0.124397	18.0015	0.759453	0.459493	0.999799	-4.8596
HMMR	-0.00289632	16.3031	-0.0126944	0.990053	0.999799	-5.03483
PDCD6	-0.139746	22.3603	-0.591354	0.563395	0.999799	-4.92736
TBCA	0.1599	21.9583	0.875884	0.395288	0.999799	-4.80368
ATP6V1G1	0.336134	18.2732	1.70956	0.108366	0.999799	-4.23374
VPS4B	0.115038	20.4181	1.42226	0.175657	0.999799	-4.45863
MPDU1	0.020296	21.5784	0.270698	0.790357	0.999799	-5.01208
ENTPD5	-0.107431	15.8776	-0.534247	0.601094	0.999799	-4.94696
ZNF217	0.0556564	19.2735	0.720098	0.482669	0.999799	-4.87687
BCAS1	0.188635	17.9903	0.475725	0.643265	0.999799	-4.96387
MACROH2A1	-0.173243	19.526	-0.653909	0.523414	0.999799	-4.9039
SH3BGRL	-0.172204	21.3747	-0.753479	0.46323	0.999799	-4.86213
FLNB	0.0341648	22.4485	0.605506	0.554003	0.999799	-4.92237
NCOR1	-0.012183	17.0955	-0.145908	0.88596	0.999799	-5.02824
VAMP4	0.187992	14.7134	0.626856	0.541756	0.999799	-4.9136
NDUFS6	0.0548661	19.2136	0.456313	0.654781	0.999799	-4.9705
PEX14	-0.094915	17.4256	-0.55141	0.589571	0.999799	-4.9413
TRIM3	-0.02591	17.6748	-0.287375	0.777804	0.999799	-5.00919
ULK1	0.00307756	17.0989	0.032936	0.974165	0.999799	-5.03454
CS	0.00231604	24.8373	0.0359824	0.971777	0.999799	-5.03448
SPAG7	0.0907913	18.5801	0.469415	0.645669	0.999799	-4.96676
MRPL33	0.0910004	18.3313	1.2815	0.219707	0.999799	-4.55923
SEC22B	0.0311782	22.7835	0.37596	0.712274	0.999799	-4.99104
PRPF40A	0.0435132	21.9717	0.727544	0.47823	0.999799	-4.87367
TACC1	0.122641	18.2572	1.16071	0.264115	0.999799	-4.63954
NME6	0.0326985	17.4423	0.205328	0.840109	0.999799	-5.02174
CDC45	0.0501472	17.6203	0.566632	0.579446	0.999799	-4.93614
MTX2	-0.0896151	20.2365	-0.955829	0.354492	0.999799	-4.7615
VPS26A	-0.0507663	21.9338	-0.983482	0.341155	0.999799	-4.74616
NDUFB1	-0.268	18.6445	-1.27531	0.222057	0.999799	-4.56354
PMPCB	-0.00601993	21.3513	-0.090613	0.929013	0.999799	-5.03232
SAP30	-0.0737015	17.0559	-0.589235	0.564579	0.999799	-4.92823
MED24	-0.0205823	18.8805	-0.327527	0.747851	0.999799	-5.00155
KATNA1	-0.103965	17.1123	-0.840255	0.414117	0.999799	-4.8216
ERN1	-0.127249	13.938	-0.483893	0.63604	0.999799	-4.9623
PSIP1	0.0330187	19.8927	0.533093	0.601873	0.999799	-4.94733
ERLIN1	0.0647858	19.3243	0.703736	0.492507	0.999799	-4.88381
SUPT3H	0.454748	16.013	1.57693	0.137422	0.999799	-4.34245
NDUFS3	0.0673082	22.0622	0.849563	0.409083	0.999799	-4.81701
SRSF10	0.0607152	20.4275	0.499632	0.62467	0.999799	-4.95785
GMNN	0.0402542	17.6265	0.300668	0.768144	0.999799	-5.00665
ECI2	0.0637253	18.6636	0.904479	0.38021	0.999799	-4.78902
KHDRBS3	-0.101999	17.0952	-0.326312	0.750512	0.999799	-5.00105
TADA3	0.385278	16.1664	1.93986	0.071672	0.999799	-4.0375
TAF5L	-0.0856437	15.3653	-0.56693	0.579248	0.999799	-4.93604
EED	0.0370446	19.0859	0.539578	0.597503	0.999799	-4.94522
BANF1	-0.391184	19.5025	-1.67165	0.116041	0.999799	-4.26535
SF3B1	0.0588128	22.8946	1.29907	0.213768	0.999799	-4.54707
CSDE1	-0.0340621	23.6773	-0.478563	0.639233	0.999799	-4.96414
WBP4	-0.0652194	18.6711	-0.197907	0.845887	0.999799	-5.02265
PRKRA	-0.00794792	20.237	-0.143527	0.887808	0.999799	-5.02845
CRCP	0.0504825	12.7834	0.241799	0.812487	0.999799	-5.01659
RPS6KA5	-0.190558	17.9337	-0.873676	0.396353	0.999799	-4.80484
MED6	-0.0395357	17.8211	-0.463836	0.649505	0.999799	-4.96838
MYCBP2	-0.0203575	16.5727	-0.266142	0.793797	0.999799	-5.01284
GCAT	0.0436514	19.027	0.692023	0.499623	0.999799	-4.88868
NPM3	0.168077	21.3505	2.3343	0.0340826	0.999799	-3.6814
LYPLA1	-0.0313727	22.6455	-0.100407	0.921407	0.999799	-5.03173
ERAL1	0.0248101	19.8651	0.29269	0.773817	0.999799	-5.00824
DEDD	-0.00237398	13.0366	-0.0125317	0.990194	0.999799	-5.03483
CREG1	-0.0884308	19.0805	-0.125645	0.901752	0.999799	-5.02994
SNRNP200	0.0109634	22.4163	0.240102	0.81354	0.999799	-5.01693
TRMU	-0.0259896	17.8066	-0.279265	0.783901	0.999799	-5.01062
TIPRL	0.0596764	20.6529	1.02865	0.320142	0.999799	-4.72033
TOM1L1	0.00919599	19.6576	0.104924	0.917843	0.999799	-5.03144
RPS6KA4	0.0279209	18.3256	0.376079	0.712187	0.999799	-4.99101
SURF6	0.0826181	20.2895	0.727316	0.478366	0.999799	-4.87377
PPM1B	0.0823067	18.5133	0.902995	0.380972	0.999799	-4.78979
ADAP1	0.0312581	16.7284	0.136367	0.893366	0.999799	-5.02908
UTP20	-0.023898	19.4327	-0.342382	0.736871	0.999799	-4.99848
NUP155	0.0398574	20.6928	0.753803	0.462777	0.999799	-4.86213
RP2	0.0302872	18.9167	0.392644	0.700172	0.999799	-4.98709
STK16	-0.249877	14.0046	-0.900085	0.382469	0.999799	-4.79131
WDHD1	0.00382436	19.8238	0.0717516	0.943759	0.999799	-5.03327
CRTAP	-0.0106347	18.456	-0.114968	0.910014	0.999799	-5.03076
SLC25A12	-0.0406107	19.1924	-0.606676	0.553247	0.999799	-4.92194
B3GALNT1	0.0998677	18.1362	0.916291	0.374185	0.999799	-4.7828
TCEA3	-0.454272	12.1706	-2.17194	0.0529958	0.999799	-3.87917
RAD51D	-0.162682	13.1007	-0.480556	0.638351	0.999799	-4.96329
ATP6AP2	-0.0436562	20.5641	-0.605272	0.554154	0.999799	-4.92245
RNASEH2A	-0.0033834	19.2466	-0.054859	0.956984	0.999799	-5.03394
CDC123	-0.0474398	20.7417	-1.01734	0.325313	0.999799	-4.72689
CAPN15	-0.100041	18.4545	-0.796649	0.438232	0.999799	-4.84253
BCAR3	-0.0469835	15.6256	-0.276646	0.78683	0.999799	-5.01071
POP7	0.0376734	19.1788	0.344387	0.735394	0.999799	-4.99806
RPP40	-0.00916848	19.4441	-0.0959943	0.924811	0.999799	-5.032
EIF3G	-0.0589338	23.9581	-0.874708	0.395688	0.999799	-4.80438
EIF3J	0.181688	21.0661	1.26031	0.227198	0.999799	-4.57377
CBR3	-0.0347831	18.5578	-0.277319	0.785366	0.999799	-5.01095
PSMD10	-0.0958091	19.4875	-0.828431	0.420569	0.999799	-4.82737
AP1G2	0.0420671	19.1164	0.513002	0.615512	0.999799	-4.95372
ZMPSTE24	0.0178199	21.6055	0.261486	0.797317	0.999799	-5.0136
PPP1R37	-0.124029	17.5865	-0.90405	0.38043	0.999799	-4.78924
TRAPPC6A	-0.0351669	17.5232	-0.0986899	0.922737	0.999799	-5.03184
IDH1	0.0393282	23.4824	0.359382	0.724379	0.999799	-4.9948
GATB	-0.153621	17.6197	-2.09489	0.0537855	0.999799	-3.89999
SCO1	0.202645	20.8787	1.36042	0.194219	0.999799	-4.50379
ATRN	0.245885	16.7332	1.17598	0.259464	0.999799	-4.62967
RBBP9	0.183543	19.118	1.26141	0.226655	0.999799	-4.57299
STAM2	-0.087725	18.2908	-0.827538	0.421059	0.999799	-4.82781
TUSC2	0.207916	18.8621	1.41691	0.177187	0.999799	-4.46258
DGAT1	-0.158489	17.8768	-0.826387	0.421691	0.999799	-4.82836
CCNK	-0.0784993	19.7452	-1.14389	0.270812	0.999799	-4.65026
ARL6IP5	-0.00013461	21.5811	-0.000255385	0.9998	0.999866	-5.03488
PIAS1	-0.0224878	15.6657	-0.167445	0.869284	0.999799	-5.02614
BCAS2	-0.25948	18.535	-1.10531	0.286915	0.999799	-4.67432
DCTN3	-0.13163	20.4468	-1.2432	0.233103	0.999799	-4.58533
DNAJC8	0.25667	22.1637	3.05866	0.0080525	0.999799	-3.00449
SMNDC1	0.085918	19.3304	0.956843	0.353996	0.999799	-4.76095
RAD17	-0.087634	17.1268	-0.591925	0.562823	0.999799	-4.92727
ATP5PD	-0.0901442	20.8884	-0.422741	0.678691	0.999799	-4.97948
FLOT1	-0.0261287	19.1992	-0.290556	0.775418	0.999799	-5.00862
TRIO	-0.0251961	18.5299	-0.362845	0.721843	0.999799	-4.99403
ATP5MG	0.323982	21.6957	1.94228	0.0715842	0.999799	-4.0364
CPD	0.0864805	19.2644	0.882872	0.391402	0.999799	-4.80021
GLRX3	-0.000632912	22.9891	-0.00868925	0.993183	0.999799	-5.03486
RSL1D1	-0.0196606	22.61	-0.330453	0.745683	0.999799	-5.00096
WFS1	-0.0210852	19.7648	-0.349107	0.73192	0.999799	-4.99704
ANXA9	-0.232477	18.3922	-1.68025	0.113858	0.999799	-4.25741
CLPX	0.0679289	20.5011	1.03314	0.318105	0.999799	-4.71771
NEBL	0.0546033	17.5515	0.273466	0.78827	0.999799	-5.01161
STC2	0.206813	15.3482	0.711972	0.48754	0.999799	-4.88034
TM7SF2	0.0466922	18.5889	0.23292	0.819041	0.999799	-5.01797
SNCG	-0.0194099	19.2288	-0.127055	0.901249	0.999799	-5.02972
CIAO1	0.0851779	20.8469	0.486362	0.633907	0.999799	-4.9618
DFFB	0.0896462	17.232	0.916801	0.373926	0.999799	-4.78253
ZFAND5	0.193845	14.8656	0.570574	0.576838	0.999799	-4.93478
SLC22A5	-0.274756	17.1149	-2.26257	0.0403183	0.999799	-3.75941
SRP72	0.043194	21.8372	0.731387	0.47595	0.999799	-4.872
JTB	0.189487	18.8862	0.705726	0.491549	0.999799	-4.88283
DXO	0.122756	16.3369	0.656697	0.521443	0.999799	-4.90294
DDAH1	0.0782008	20.087	0.910988	0.376882	0.999799	-4.7856
RECQL4	-0.0200653	16.6511	-0.173596	0.8647	0.999799	-5.02544
RECQL5	0.0156128	17.7935	0.151248	0.88182	0.999799	-5.02774
URI1	0.0549259	17.2706	0.629284	0.538743	0.999799	-4.91352
B3GAT3	-0.0666597	19.218	-0.461136	0.651396	0.999799	-4.96915
STK17B	-0.0409435	12.8677	-0.0967237	0.924442	0.999799	-5.03193
MTA2	-0.0166034	22.2076	-0.251054	0.80522	0.999799	-5.01526
STK10	-0.0471996	19.1266	-0.615823	0.547354	0.999799	-4.91857
SLIT2	-0.38053	12.5745	-1.01008	0.33451	0.999799	-4.72918
ATG12	0.111884	17.3393	0.510299	0.617358	0.999799	-4.95457
LTN1	-0.0491639	19.5177	-0.641242	0.531158	0.999799	-4.90896
TOMM70	0.0848318	21.3155	1.45817	0.165661	0.999799	-4.43185
IPO13	-0.00121201	18.1268	-0.0164322	0.987109	0.999799	-5.0348
DDHD2	-0.198891	16.034	-1.37227	0.190393	0.999799	-4.49517
MYO1D	-0.0280086	20.1448	-0.426201	0.676087	0.999799	-4.97865
TOX4	0.103322	17.7243	0.797157	0.437946	0.999799	-4.84229
SEC24D	-0.0667169	18.136	-0.946911	0.358869	0.999799	-4.76637
UFL1	0.00414113	23.7111	0.0716783	0.943816	0.999799	-5.03328
PHF14	0.145014	17.9257	1.16004	0.26438	0.999799	-4.63997
TMEM63A	-0.0496312	17.102	-0.486651	0.633624	0.999799	-4.96176
FARP2	-0.0884661	17.253	-0.75819	0.460225	0.999799	-4.86017
UBXN7	0.0370356	18.9199	0.223268	0.826394	0.999799	-5.01935
SUN1	0.00330168	18.8829	0.0587257	0.953955	0.999799	-5.0338
PLPBP	0.0719089	20.7973	1.06963	0.301901	0.999799	-4.69609
ERLIN2	-0.00934101	20.3723	-0.186921	0.854258	0.999799	-5.02399
PRPF6	0.0266431	21.9907	0.492076	0.629875	0.999799	-4.96014
DKK1	0.146661	16.5551	0.261172	0.799065	0.999799	-5.01311
PCF11	0.0379861	17.1809	0.397907	0.696372	0.999799	-4.98581
FRYL	-0.0913636	18.481	-1.14612	0.269915	0.999799	-4.64884
ENDOD1	0.035522	17.6755	0.242022	0.81208	0.999799	-5.01664
GLCE	-0.0815904	19.564	-1.29906	0.213773	0.999799	-4.54708
GLS	-0.0293955	20.5636	-0.588691	0.564934	0.999799	-4.92843
HAUS5	-0.0595642	17.882	-0.68106	0.506337	0.999799	-4.89318
FBXO21	0.0884487	18.0298	0.943814	0.360399	0.999799	-4.76806
KDM4B	0.0154601	15.8127	0.095889	0.924893	0.999799	-5.03201
RHOBTB3	0.0938153	16.5957	0.667426	0.515491	0.999799	-4.89826
SOGA1	0.087525	20.7638	0.527452	0.605778	0.999799	-4.9491
USP19	-0.0509349	17.9057	-0.676642	0.509057	0.999799	-4.89497
WDR47	-0.0132426	17.2001	-0.120854	0.90543	0.999799	-5.03032
TRIM37	0.0566122	17.2587	0.50524	0.620821	0.999799	-4.95613
AP2A2	-0.00284629	19.4914	-0.0557271	0.956304	0.999799	-5.03391
SEC31A	-0.000959994	22.134	-0.0184369	0.985536	0.999799	-5.03477
HEXIM1	0.0694109	19.5567	0.585996	0.566697	0.999799	-4.92938
TJP3	-0.0363128	18.9736	-0.537253	0.599068	0.999799	-4.94598
RPP14	-0.0237693	18.5322	-0.144749	0.886859	0.999799	-5.02834
CCNB2	-0.000201536	17.8911	-0.00234365	0.998161	0.999799	-5.03488
YIF1A	-0.0636879	19.3206	-0.538104	0.598494	0.999799	-4.9457
UBR5	0.00972237	19.849	0.206528	0.839189	0.999799	-5.02159
AGFG2	-0.0556798	16.5184	-0.474403	0.642127	0.999799	-4.96535
SCAF4	0.0103329	17.4712	0.0751978	0.941063	0.999799	-5.03311
NDUFB6	0.138135	19.4308	2.07515	0.0558096	0.999799	-3.9177
MFN2	0.00265606	19.2364	0.0336432	0.973611	0.999799	-5.03453
UBE4B	-0.0117674	18.6717	-0.241097	0.812784	0.999799	-5.01678
ZFPL1	0.315527	19.6133	1.24443	0.233093	0.999799	-4.58455
ELP1	-0.00254315	20.1296	-0.0606931	0.952415	0.999799	-5.03373
UBL3	0.00637199	20.728	0.0506913	0.960248	0.999799	-5.03408
GABARAP	0.100119	17.4551	0.385025	0.70574	0.999799	-4.98889
NDUFA3	-0.243605	19.5104	-0.643251	0.53018	0.999799	-4.90801
NDUFB4	0.0112408	20.5439	0.12611	0.90134	0.999799	-5.02992
NDUFB8	-0.156737	18.5754	-0.720208	0.482733	0.999799	-4.87675
NDUFA7	0.237543	19.0276	2.01083	0.0629012	0.999799	-3.97502
RTN3	0.000156874	22.1473	0.00181367	0.998577	0.999799	-5.03488
LETM1	0.0140268	21.3113	0.217043	0.831134	0.999799	-5.0202
EPN2	0.0676493	18.0256	0.289678	0.776116	0.999799	-5.00877
STBD1	-0.0863479	17.8925	-0.617327	0.546388	0.999799	-4.91801
ZRANB2	0.218924	19.0057	1.1881	0.253666	0.999799	-4.62185
SNX4	-0.00984285	20.0033	-0.146953	0.88515	0.999799	-5.02814
ZWINT	-0.0194113	17.2541	-0.0858833	0.932709	0.999799	-5.03258
LUC7L3	0.0301351	21.3762	0.512708	0.615713	0.999799	-4.95382
KIF20A	-0.026527	17.8088	-0.419549	0.680834	0.999799	-4.98038
SPDEF	0.0205787	18.0706	0.163932	0.872	0.999799	-5.0265
KIF4A	0.0668643	19.1226	0.697916	0.496035	0.999799	-4.88624
MBD4	-0.0721736	16.4135	-0.826832	0.421446	0.999799	-4.82815
SBF1	-0.145715	17.0213	-1.37353	0.190011	0.999799	-4.49426
GOSR1	-0.0185961	18.8412	-0.160429	0.874709	0.999799	-5.02685
KAT7	-0.000331481	19.2774	-0.00664505	0.994787	0.999799	-5.03487
SLC25A14	-0.166984	14.9074	-0.389875	0.705069	0.999799	-4.98636
ATE1	0.0531421	18.5917	0.530015	0.603952	0.999799	-4.94832
LYPD3	0.245168	15.6356	0.733661	0.474603	0.999799	-4.87101
VAPB	0.126027	21.9233	1.72542	0.105235	0.999799	-4.22025
SNAPIN	0.0174911	18.7982	0.0715645	0.943927	0.999799	-5.03328
MPZL1	0.132919	17.0954	0.968647	0.348265	0.999799	-4.75444
NDUFC2	0.00929108	19.7088	0.100563	0.921245	0.999799	-5.03172
NDUFA10	-0.00820621	20.6727	-0.126919	0.900711	0.999799	-5.02985
FKBP9	0.0181001	19.7965	0.270405	0.790578	0.999799	-5.01213
CELF2	-0.396077	15.3248	-1.30364	0.217175	0.999799	-4.54525
PGLS	-0.0545019	21.8908	-0.259664	0.798776	0.999799	-5.01387
PAPSS2	-0.0234206	19.3866	-0.370154	0.716504	0.999799	-4.99238
SMC2	0.0742756	20.0948	1.21842	0.242107	0.999799	-4.60191
ATG7	-0.0608392	20.7642	-0.788324	0.442936	0.999799	-4.84641
TACC2	-0.0633075	17.1081	-0.565203	0.580392	0.999799	-4.93663
TRIM16	-0.0799915	20.5648	-0.902331	0.381313	0.999799	-4.79014
FARS2	-0.112624	17.7371	-0.85812	0.404491	0.999799	-4.81274
ZBTB7A	-0.0395056	17.8094	-0.299009	0.769085	0.999799	-5.00708
LYPLA2	0.0190677	18.8928	0.0685243	0.946305	0.999799	-5.03341
IPO7	-0.00618214	22.413	-0.0993224	0.922213	0.999799	-5.0318
ARIH2	-0.0129162	18.5637	-0.190978	0.851135	0.999799	-5.02351
TNFAIP8	0.0218522	14.3624	0.0932049	0.927444	0.999799	-5.03211
MAP3K6	-0.1214	15.719	-0.784847	0.444909	0.999799	-4.84803
SLU7	-0.146238	18.8544	-1.05055	0.310296	0.999799	-4.70747
PGM3	-0.058257	21.1608	-0.871173	0.397553	0.999799	-4.80617
MOCS3	0.0408369	20.3777	0.572553	0.575531	0.999799	-4.9341
CD2BP2	0.162093	19.8199	1.40298	0.181227	0.999799	-4.47283
MED26	0.395575	13.4851	1.21563	0.244485	0.999799	-4.60382
ZFYVE9	-0.130355	14.5991	-0.480173	0.638115	0.999799	-4.96367
SVIL	0.0262303	17.4432	0.328011	0.747492	0.999799	-5.00146
PIGN	-0.116818	12.8603	-0.556054	0.590618	0.999799	-4.9374
AHSA1	-0.00738032	24.8453	-0.0654638	0.94868	0.999799	-5.03354
APOM	0.1842	20.1357	0.985277	0.341699	0.999799	-4.74466
PARN	0.0298839	18.9459	0.322915	0.751271	0.999799	-5.00248
PSMG1	-0.0440788	21.7063	-0.472137	0.643706	0.999799	-4.96601
SGPL1	0.0241347	21.2136	0.40149	0.69379	0.999799	-4.98493
CLDN7	-0.0944982	19.5904	-0.360202	0.723892	0.999799	-4.99456
NSA2	0.00429462	19.9994	0.0355084	0.972148	0.999799	-5.03449
H6PD	-0.0195323	16.8725	-0.185317	0.855493	0.999799	-5.02417
SEC24A	0.00883841	20.982	0.151206	0.881852	0.999799	-5.02775
SEC24B	-0.0575543	19.7539	-1.17108	0.260052	0.999799	-4.63288
VNN1	0.228121	17.1867	0.86878	0.39893	0.999799	-4.80733
VNN2	0.598443	16.8381	1.78231	0.0969499	0.999799	-4.17763
CBX6	-0.0809381	16.4402	-0.544161	0.594424	0.999799	-4.94371
SLC2A10	-0.0435156	15.8251	-0.287223	0.777918	0.999799	-5.00922
TDP2	-0.00695174	17.8646	-0.0604654	0.952593	0.999799	-5.03374
SFT2D2	0.0950953	16.8408	0.676966	0.508857	0.999799	-4.89484
MPC2	-0.0397772	19.1448	-0.296408	0.771032	0.999799	-5.00756
ETHE1	-0.126246	18.1967	-1.64051	0.121947	0.999799	-4.28967
ACSL3	0.00187516	20.4903	0.0197022	0.984544	0.999799	-5.03476
POLR1A	-0.00588097	19.8411	-0.112969	0.911572	0.999799	-5.0309
PCNT	-0.251452	15.7717	-1.19172	0.252107	0.999799	-4.61949
YEATS4	0.108983	17.5196	1.2732	0.222557	0.999799	-4.56493
ZBTB11	-0.0786415	15.0597	-0.681669	0.505962	0.999799	-4.89293
CNOT4	-0.00171553	18.1941	-0.0118281	0.990721	0.999799	-5.03484
STAMBP	-0.00934547	20.2776	-0.165745	0.870598	0.999799	-5.02631
CPSF4	-0.0112833	18.1264	-0.130382	0.898017	0.999799	-5.02958
ASMTL	0.0158611	20.3254	0.322966	0.751233	0.999799	-5.00247
CDS2	-0.0450174	17.9323	-0.441619	0.665141	0.999799	-4.97454
CEP43	-0.0568136	17.2958	-0.461615	0.651061	0.999799	-4.96901
PPP1R3D	0.165676	19.787	1.59059	0.132804	0.999799	-4.32957
BRD1	0.0652295	17.9958	0.831793	0.418727	0.999799	-4.82574
POP4	-0.143122	19.7339	-1.67334	0.11523	0.999799	-4.26305
HERC2	-0.0206768	17.4298	-0.241322	0.812613	0.999799	-5.01675
RAB3D	0.0632448	21.0159	0.822988	0.42356	0.999799	-4.83
SNAP29	0.0639181	19.5251	0.958544	0.353167	0.999799	-4.76001
OXSR1	-0.0291435	20.9234	-0.531045	0.603256	0.999799	-4.94799
GGPS1	0.0777012	19.5088	0.723235	0.480795	0.999799	-4.87553
HSPA4L	0.0261637	21.4116	0.274561	0.787444	0.999799	-5.01143
PTBP3	0.000909404	20.0688	0.0119317	0.990639	0.999799	-5.03484
STARD3NL	-0.0781099	18.1231	-0.679198	0.507482	0.999799	-4.89394
LSM8	0.000420522	21.108	0.00359288	0.997181	0.999799	-5.03488
AP2A1	0.00826174	21.6831	0.129315	0.898847	0.999799	-5.02966
WIZ	0.00823532	18.3679	0.075813	0.940582	0.999799	-5.03309
RIGI	-0.342769	17.1237	-1.57498	0.136363	0.999799	-4.3419
STAU1	0.0969603	21.8988	1.88634	0.0790013	0.999799	-4.08401
TTC4	0.078842	18.6135	1.0678	0.302696	0.999799	-4.69718
TMEM50A	-0.0676561	17.2025	-0.34319	0.736276	0.999799	-4.99831
BAG2	0.137148	18.708	1.05207	0.309621	0.999799	-4.70657
BAG3	-0.430374	19.4727	-2.35936	0.0326466	0.999799	-3.6605
MAP4K4	-0.0827307	15.2025	-0.540984	0.596557	0.999799	-4.94475
MLYCD	-0.0649573	19.5357	-0.805402	0.433321	0.999799	-4.83841
CRYZL1	0.0342236	18.1572	0.240877	0.812951	0.999799	-5.01681
AIFM1	0.0380808	22.8685	0.666717	0.515199	0.999799	-4.89896
CLDN1	0.217929	17.1255	0.360589	0.726388	0.999799	-4.9932
EML2	-0.0332249	18.3234	-0.288476	0.776978	0.999799	-5.009
LATS1	0.0604351	17.4203	0.699028	0.49536	0.999799	-4.88578
NUDT14	-0.00969843	18.1035	-0.101634	0.92041	0.999799	-5.03166
TSPAN13	0.449889	19.4396	1.27617	0.222111	0.999799	-4.56301
TSPAN15	0.280967	18.3675	2.03889	0.0597127	0.999799	-3.9501
BPNT1	0.112122	21.0993	0.970466	0.347388	0.999799	-4.75343
DDAH2	-0.298973	19.3851	-1.02338	0.323027	0.999799	-4.72324
ABHD16A	0.0422752	19.311	0.457244	0.654127	0.999799	-4.97024
TXNDC12	-0.225157	20.0069	-0.655966	0.522198	0.999799	-4.90305
TRUB2	-0.11591	18.3425	-1.56695	0.138227	0.999799	-4.34822
ECD	0.00531754	18.7302	0.0611668	0.952044	0.999799	-5.03371
SYF2	0.467762	16.6603	2.45582	0.026903	0.999799	-3.56851
MBD3	0.135948	17.9932	1.17201	0.259691	0.999799	-4.63228
TOP3B	-0.474786	16.2088	-0.910118	0.377651	0.999799	-4.78592
NUDT3	0.0154031	19.2874	0.198288	0.845514	0.999799	-5.02263
AGR2	0.0950126	22.1562	1.6578	0.118368	0.999799	-4.27568
BCL10	0.118017	17.4211	0.555027	0.587157	0.999799	-4.94008
NDUFB10	0.123833	22.0397	1.55477	0.141094	0.999799	-4.35776
CLPTM1	-0.0440701	21.145	-0.618073	0.545909	0.999799	-4.91773
MOCS2	-0.0440641	19.4625	-0.423863	0.677754	0.999799	-4.97926
TOMM40	-0.0403189	22.8529	-0.301608	0.767159	0.999799	-5.00659
PEX11B	-0.0391748	21.0219	-0.411564	0.68655	0.999799	-4.98241
PAK4	0.00460482	20.093	0.0657171	0.948481	0.999799	-5.03353
CHEK2	0.00941318	18.402	0.0822689	0.935613	0.999799	-5.03276
ACTL6A	-0.0028283	20.6627	-0.023457	0.981599	0.999799	-5.03471
CCNE2	-0.416264	16.424	-2.63571	0.0207608	0.999799	-3.44442
NSD2	-0.145261	17.3082	-1.13375	0.274906	0.999799	-4.65665
MT-CYB	-0.518719	19.011	-0.871849	0.397606	0.999799	-4.80564
CYB5A	-0.384422	18.5919	-0.930655	0.367385	0.999799	-4.77497
LDHA	0.124941	26.8475	1.86684	0.0818344	0.999799	-4.10082
GLUD1	-0.00798547	21.9901	-0.120619	0.905613	0.999799	-5.03034
DHFR	0.0330323	20.238	0.225389	0.824779	0.999799	-5.01905
CYB5R3	-0.0600867	22.8193	-0.611769	0.549961	0.999799	-4.92007
GSR	0.00811594	23.3637	0.158413	0.87627	0.999799	-5.02705
MT-CO1	-0.14236	19.6684	-0.456149	0.655594	0.999799	-4.97018
MT-CO2	-0.0926128	23.8391	-0.480602	0.637975	0.999799	-4.96346
MT-CO3	-0.0929015	16.8844	-0.385861	0.705082	0.999799	-4.98872
SOD1	-0.0531487	23.2864	-0.400265	0.694693	0.999799	-4.98522
CP	0.243796	16.2241	0.622775	0.546539	0.999799	-4.91389
PNP	0.00389548	23.0567	0.0208634	0.983638	0.999799	-5.03474
HPRT1	0.0506228	23.064	0.591655	0.562999	0.999799	-4.92737
GOT2	0.0339418	24.3153	0.275977	0.786377	0.999799	-5.01118
ABL1	0.0505504	16.7491	0.45633	0.654769	0.999799	-4.9705
PGK1	-0.00323981	26.2834	-0.0552632	0.956667	0.999799	-5.03393
AK1	0.175072	21.7461	3.10284	0.00736111	0.999799	-2.96355
F2	0.386224	19.9035	2.18612	0.0454811	0.999799	-3.81913
F9	0.372459	16.5953	1.10868	0.285404	0.999799	-4.67225
F10	0.214155	18.2816	1.39691	0.183009	0.999799	-4.47727
PLG	0.402676	20.5469	3.35703	0.00438529	0.999799	-2.73076
MT-ATP6	-0.0415554	20.2755	-0.22651	0.824168	0.999799	-5.01881
CA2	0.0127116	18.9805	0.153033	0.880436	0.999799	-5.02758
ASS1	0.111629	23.2936	1.63799	0.122476	0.999799	-4.2917
SERPINC1	0.401959	22.4107	3.8824	0.00150378	0.999799	-2.27007
A2M	0.330527	24.7034	1.93073	0.0731074	0.999799	-4.04647
C3	0.36414	22.675	2.29618	0.0368468	0.999799	-3.71838
C5	0.28904	18.5923	2.14174	0.0492478	0.999799	-3.85772
CST3	-0.214687	18.1023	-0.447329	0.661298	0.999799	-4.97289
KNG1	0.48194	18.8191	3.09644	0.00745761	0.999799	-2.96948
NRAS	0.104305	21.792	1.12918	0.27677	0.999799	-4.65952
LDLR	0.0141745	18.0914	0.230124	0.821142	0.999799	-5.01839
IGF2	0.518918	17.4408	1.13675	0.274223	0.999799	-4.65471
IGLV2-11;IGLV2-8	0.293912	15.1534	1.72954	0.104479	0.999799	-4.21684
HLA-H	0.231367	15.0069	0.952709	0.359815	0.999799	-4.76172
HBD;HBB	0.213246	20.7083	0.889725	0.388146	0.999799	-4.79654
MB	-0.314657	16.2853	-1.05171	0.30978	0.999799	-4.70678
COL1A1	0.399487	18.5076	2.6473	0.0184318	0.999799	-3.38927
COL3A1	0.345212	17.0823	1.92293	0.0739207	0.999799	-4.05227
LMNA	0.097283	24.0417	0.965847	0.349619	0.999799	-4.75599
APOA1	0.226068	19.3864	0.459795	0.653041	0.999799	-4.96915
APOE	0.139081	19.192	1.42049	0.176163	0.999799	-4.45994
APOC3	-0.041734	15.536	-0.190546	0.851467	0.999799	-5.02356
C9	0.207648	17.2351	0.712917	0.488842	0.999799	-4.87889
APOH	0.336528	18.0123	1.522	0.149256	0.999799	-4.38344
FN1	0.303558	19.1659	3.09859	0.00742506	0.999799	-2.96749
RBP4	0.523163	19.1975	1.84977	0.0849244	0.999799	-4.1173
AMBP	0.613361	17.3238	2.03111	0.0608022	0.999799	-3.95827
AHSG	0.657637	25.3678	1.59415	0.132629	0.999799	-4.32767
ALB	0.447905	29.3328	2.54077	0.0229188	0.999799	-3.49217
AFP	0.514446	24.1588	3.52145	0.00317281	0.999799	-2.58972
GC	0.512895	22.6854	2.74726	0.0153092	0.999799	-3.30215
TFRC	-0.00748932	23.6074	-0.169371	0.867795	0.999799	-5.02593
TF	0.333643	19.8222	1.35957	0.194749	0.999799	-4.50452
LTF	0.54969	25.3343	5.85038	3.35186e-05	0.235837	-0.884777
HPX	0.453842	17.1389	1.84607	0.0864992	0.999799	-4.12384
FTH1	-0.206607	16.7664	-1.06182	0.305317	0.999799	-4.70077
ESR1	-0.0631537	15.0375	-0.416558	0.682972	0.999799	-4.98114
MT-ND1	0.0134994	19.5428	0.01945	0.984749	0.999799	-5.03476
MT-ND2	-0.17437	19.7065	-0.372749	0.71517	0.999799	-4.99152
MT-ND3	-0.0703762	17.3142	-0.116161	0.909131	0.999799	-5.03066
MT-ND4	-0.123923	19.5683	-0.769236	0.453952	0.999799	-4.85512
MT-ND5	-0.292861	17.586	-0.995587	0.335643	0.999799	-4.73926
MT-ND6	0.0251355	18.0238	0.0859148	0.93271	0.999799	-5.03257
MT-ATP8	-0.540701	18.1647	-1.16744	0.262017	0.999799	-4.6352
VTN	0.0824775	21.9669	0.578071	0.571966	0.999799	-4.93213
HMGCR	0.04396	17.0827	0.3695	0.716981	0.999799	-4.99252
CAT	-0.0452512	21.6967	-0.803413	0.434434	0.999799	-4.83935
RAF1	0.0399866	18.9654	0.434387	0.670266	0.999799	-4.97649
GBA1	0.0260975	20.8794	0.298507	0.769461	0.999799	-5.00717
FUCA1	-0.0517657	19.5121	-0.797083	0.437987	0.999799	-4.84233
ALDOA	0.0786637	27.0859	1.59497	0.131818	0.999799	-4.32609
CSTB	2.01469e-05	23.3746	0.000171337	0.999866	0.999866	-5.03488
ANXA1	-0.0846496	17.3314	-0.470794	0.644643	0.999799	-4.9664
APOB	0.295577	21.0011	2.07574	0.0558805	0.999799	-3.91801
NR3C1	-0.192465	16.5791	-1.38017	0.188	0.999799	-4.48945
PRNP	-0.0297662	17.67	-0.285641	0.779107	0.999799	-5.0095
SOD2	-0.321901	20.4776	-1.13545	0.274747	0.999799	-4.65552
OAT	0.0251477	23.4007	0.323932	0.750516	0.999799	-5.00228
TK1	0.105064	21.4218	1.13025	0.276332	0.999799	-4.65885
SHBG	-0.548538	17.2172	-0.478678	0.648114	0.999799	-4.95928
TUBB4A	-0.305203	19.7708	-1.22888	0.238702	0.999799	-4.59497
GAPDH	0.0694844	28.1935	0.429077	0.674098	0.999799	-4.97786
ASL	0.0287826	19.4269	0.44734	0.661099	0.999799	-4.97299
HLA-A	0.0560072	18.8506	0.484392	0.635189	0.999799	-4.96243
ERBB2	-0.110029	18.3569	-0.419351	0.68111	0.999799	-4.98036
CAPNS1	-0.188445	20.4194	-0.590455	0.564046	0.999799	-4.92765
HSPB1	-0.101556	27.2815	-0.938253	0.363155	0.999799	-4.77106
CYP1A1	0.137598	18.5009	0.373238	0.716475	0.999799	-4.99063
TYMS	-0.105681	19.9909	-1.54941	0.142371	0.999799	-4.36195
RPN1	-0.00648277	24.643	-0.147123	0.885018	0.999799	-5.02813
RPN2	-0.0104011	23.0758	-0.186417	0.854645	0.999799	-5.02405
GNAI2	0.039155	20.5386	0.229218	0.821869	0.999799	-5.0185
SLC4A2	0.00114266	19.0089	0.0169252	0.986722	0.999799	-5.03479
ATP1A1	0.0341241	23.4203	0.538136	0.598473	0.999799	-4.94569
ATP1B1	0.14296	22.0929	2.19972	0.0441235	0.999799	-3.80504
APP	0.129329	19.0681	1.78022	0.0955469	0.999799	-4.17451
HMGN1	-0.272185	21.8117	-1.81925	0.0893264	0.999799	-4.14211
SLC25A5	0.171083	26.2389	1.90705	0.0760884	0.999799	-4.06607
SERPING1	0.424319	19.9051	1.22505	0.24334	0.999799	-4.59776
CFI	0.485854	18.928	2.35227	0.0330973	0.999799	-3.66704
ISG15	-0.0106634	22.9565	-0.172141	0.865655	0.999799	-5.02564
PCCA	0.0410098	19.0237	0.493751	0.628719	0.999799	-4.95963
PCCB	-0.027187	20.7744	-0.596529	0.559825	0.999799	-4.92562
EIF2S1	0.0314128	24.0154	0.632352	0.536792	0.999799	-4.91236
HMGN2	-0.0858878	14.9037	-0.115471	0.909661	0.999799	-5.03071
RPLP1	-0.502187	21.8734	-1.37942	0.188829	0.999799	-4.49031
RPLP2	-0.130731	21.8329	-0.243615	0.810969	0.999799	-5.01637
RPLP0	0.0227094	24.6756	0.185577	0.855293	0.999799	-5.02414
POLR3D	-0.0454429	18.1857	-0.533803	0.601393	0.999799	-4.9471
CLEC3B	0.460847	18.9544	3.15262	0.00665228	0.999799	-2.91758
SSB	0.0987395	23.2755	1.44034	0.170563	0.999799	-4.4452
SERPINA7	0.297109	19.1541	1.59269	0.132575	0.999799	-4.32827
SERPIND1	0.180392	19.3583	0.831685	0.419082	0.999799	-4.82564
TFAP2A	0.0350937	15.066	0.14123	0.88959	0.999799	-5.02866
ITGB1	0.204215	21.8036	2.09862	0.0534103	0.999799	-3.89663
KRT18	0.0343883	28.5992	0.306034	0.763835	0.999799	-5.00577
KRT8	0.0158889	29.3454	0.180452	0.859242	0.999799	-5.02473
UROD	0.0800016	19.1056	0.572269	0.575719	0.999799	-4.93419
INSR	0.0645997	16.3166	0.559494	0.584182	0.999799	-4.93857
GLA	0.0422175	19.4327	0.311005	0.760128	0.999799	-5.00482
GSN	0.203386	21.6777	3.71106	0.00213012	0.999799	-2.41677
RB1	-0.00430833	19.2204	-0.0555778	0.95642	0.999799	-5.03392
PTMA	0.037	24.1051	0.112862	0.9117	0.999799	-5.0309
CDK1	0.00196684	22.965	0.0229164	0.982023	0.999799	-5.03472
ATP5F1B	-0.0038421	25.4186	-0.0375055	0.970583	0.999799	-5.03444
S100A6	0.0897997	20.4529	0.191063	0.851146	0.999799	-5.02348
EIF4E	0.0142734	22.4802	0.216281	0.831717	0.999799	-5.02031
ENO1	0.0271065	26.8313	0.368831	0.71747	0.999799	-4.99268
PYGL	-0.252628	20.1983	-2.43423	0.0280636	0.999799	-3.58863
GPI	-0.0704248	25.3578	-0.889801	0.387789	0.999799	-4.79665
POLB	-0.155427	16.89	-0.814478	0.428266	0.999799	-4.83409
NPM1	0.08152	25.7872	0.63788	0.533285	0.999799	-4.91025
TPM3	0.167499	22.8997	0.655422	0.522514	0.999799	-4.90328
ITGAV	0.0149177	19.2035	0.169894	0.867391	0.999799	-5.02588
HEXA	0.0641188	21.0198	0.625623	0.541078	0.999799	-4.9149
EPHX1	0.004489	20.8264	0.0462124	0.963758	0.999799	-5.03421
DBI	-0.14741	20.7335	-0.387633	0.703962	0.999799	-4.98822
LDHB	0.300419	23.732	1.59548	0.132135	0.999799	-4.32633
CENPB	0.0722473	18.5369	0.65719	0.521135	0.999799	-4.90274
PROS1	0.133087	18.0117	0.972888	0.346222	0.999799	-4.75208
P4HB	0.15156	25.7861	2.42752	0.0284341	0.999799	-3.59488
H1-0	-0.153388	22.8312	-0.735768	0.473614	0.999799	-4.86995
ACYP1	0.131928	18.7998	1.20655	0.246513	0.999799	-4.60976
CTSD	0.130868	23.9957	1.43075	0.173249	0.999799	-4.45234
ANXA2	-0.201541	23.5262	-1.54124	0.144357	0.999799	-4.36834
CAPN1	-0.0180604	23.3648	-0.207573	0.838388	0.999799	-5.02145
TUBB	0.0105047	27.0384	0.123694	0.90322	0.999799	-5.03011
PSAP	0.12337	19.9678	1.02995	0.319551	0.999799	-4.71957
HEXB	0.0290725	21.3903	0.360067	0.723877	0.999799	-4.99465
CTSL	0.02739	18.8278	0.18524	0.855552	0.999799	-5.02418
PFN1	0.0290472	27.0115	0.358883	0.724744	0.999799	-4.99491
APRT	0.109236	25.1328	1.13567	0.274126	0.999799	-4.65544
EPRS1	0.0183281	22.5989	0.282156	0.781726	0.999799	-5.01012
CTSB	0.0448425	20.5093	0.506806	0.619748	0.999799	-4.95565
HSP90AA1	0.0742134	26.92	1.46642	0.163432	0.999799	-4.42564
HNRNPC	0.164898	24.6717	0.992553	0.337042	0.999799	-4.74099
UQCRH	-0.19845	18.703	-0.699641	0.495231	0.999799	-4.88538
LAMB1	0.0407155	18.404	0.323913	0.75053	0.999799	-5.00228
YES1	0.146293	18.2049	1.00349	0.331728	0.999799	-4.73483
FH	0.0224268	22.1096	0.336705	0.74106	0.999799	-4.99967
ERCC1	-0.133661	16.4938	-0.835915	0.417422	0.999799	-4.82325
THBS1	0.258113	21.619	3.49025	0.00334131	0.999799	-2.61103
SP1	0.140678	16.4581	0.461889	0.650909	0.999799	-4.96891
ZFY;ZFX	0.197297	16.621	0.981139	0.344679	0.999799	-4.74661
COL1A2	0.378427	17.3456	1.47365	0.163208	0.999799	-4.42169
ANXA6	-0.148571	22.215	-0.634914	0.535382	0.999799	-4.91126
RHOC	0.285859	20.7756	0.598417	0.558865	0.999799	-4.92479
CD55	0.0967456	18.9754	0.585844	0.566858	0.999799	-4.9294
SLC3A2	0.0888484	24.9582	1.35602	0.195396	0.999799	-4.50686
GUSB	0.0382002	18.9849	0.490871	0.630707	0.999799	-4.9605
PFKM	0.00772967	21.303	0.139104	0.891241	0.999799	-5.02884
HSP90AB1	0.134288	27.3547	1.70713	0.108655	0.999799	-4.23536
SRPRA	0.0397221	19.4144	0.577243	0.572441	0.999799	-4.93246
ASNS	-0.00739609	23.6592	-0.102081	0.920061	0.999799	-5.03163
HMBS	0.0248153	20.8876	0.515317	0.613932	0.999799	-4.953
PDHA1	0.00341291	22.7591	0.0318688	0.975002	0.999799	-5.03456
CD14	0.247594	11.6182	0.943061	0.366231	0.999799	-4.76626
CYC1	0.0551917	22.7957	0.484808	0.6349	0.999799	-4.9623
SNRPB2	-0.0162386	20.8645	-0.288221	0.777169	0.999799	-5.00904
SNRNP70	0.0321378	23.3123	0.495988	0.627178	0.999799	-4.95896
NFIC	0.0144855	19.4594	0.115538	0.90957	0.999799	-5.03071
SERPINF2	0.014491	21.4044	0.10015	0.92158	0.999799	-5.03175
RPS17	0.0914316	23.994	1.2905	0.216647	0.999799	-4.55301
KRT19	0.0378712	27.658	0.475293	0.641508	0.999799	-4.96509
GNAI3	0.039398	21.5954	0.419726	0.680707	0.999799	-4.98033
ANXA5	0.0537631	24.9658	0.701345	0.493955	0.999799	-4.88481
KRT16	-0.116928	23.1509	-0.461931	0.651021	0.999799	-4.96883
RPSA	-0.0870401	22.4668	-0.404038	0.692085	0.999799	-4.98424
CD63	0.126553	19.992	0.1927	0.849887	0.999799	-5.02328
MRPL3	0.0539851	19.8158	0.545808	0.59332	0.999799	-4.94316
SNRPA	-0.038249	20.9491	-0.429911	0.673446	0.999799	-4.97767
ENO2	0.0256801	20.7646	0.269306	0.791408	0.999799	-5.01231
ACAA1	0.0832258	20.9726	1.38002	0.188046	0.999799	-4.48957
SRP19	0.0838291	20.4001	0.344092	0.73572	0.999799	-4.99807
SNRPC	0.0111091	20.4161	0.0526208	0.958753	0.999799	-5.03401
LGALS1	-0.346414	20.2662	-1.13418	0.275263	0.999799	-4.65632
QDPR	0.0162746	20.1985	0.174909	0.863518	0.999799	-5.02534
HMGB1	0.398993	24.8727	2.48128	0.0257426	0.999799	-3.54732
FBP1	0.0958662	24.3627	1.52584	0.148106	0.999799	-4.38026
TPM1	0.145588	20.5072	0.97821	0.343807	0.999799	-4.74906
CLTA	-0.484993	19.7195	-2.02771	0.061392	0.999799	-3.96244
CLTB	-0.234782	18.8309	-1.9663	0.0682827	0.999799	-4.01433
ANXA4	-0.120206	22.2185	-1.82142	0.0887891	0.999799	-4.13966
CNP	-0.00427286	21.5498	-0.0636565	0.950094	0.999799	-5.03361
HMOX1	0.891101	18.7514	2.85412	0.0124432	0.999799	-3.20576
DLD	0.0366762	22.6874	0.803341	0.434474	0.999799	-4.83938
HNRNPA1	0.940058	22.3955	1.38094	0.188371	0.999799	-4.48921
SNRPA1	0.0174185	22.8714	0.277413	0.785296	0.999799	-5.01094
CTSH	-0.0721555	18.8409	-0.395066	0.698475	0.999799	-4.98648
COX6C	0.576206	23.2359	2.26452	0.0394358	0.999799	-3.7503
TACSTD2	0.148767	21.8112	1.12389	0.279004	0.999799	-4.66282
PARP1	0.0483721	22.2425	0.909043	0.377874	0.999799	-4.78662
POLA1	0.00456421	19.625	0.0933521	0.926874	0.999799	-5.03216
LTA4H	-0.00794007	22.9821	-0.0657033	0.948492	0.999799	-5.03353
ALDOC	0.147408	23.7169	1.37289	0.190204	0.999799	-4.49472
NUDT7	0.105279	15.1104	0.22556	0.825147	0.999799	-5.01887
C4A	0.12542	16.171	0.229067	0.822253	0.999799	-5.01844
H2AZ1;H2AZ2	0.129114	21.3557	0.995672	0.33539	0.999799	-4.73928
FBXO45	-0.119046	16.493	-0.876914	0.394526	0.999799	-4.80325
CISD3	0.169723	13.0346	0.801593	0.440038	0.999799	-4.83782
ATXN1L	-0.172626	16.0627	-1.15381	0.266848	0.999799	-4.64395
JMJD7	0.171155	15.0046	0.351156	0.730833	0.999799	-4.99641
CHTF8	0.0128654	17.5756	0.0771486	0.939537	0.999799	-5.03302
POTEI	0.331147	20.9527	0.584054	0.568895	0.999799	-4.92954
TRAPPC2;TRAPPC2B	-0.0407961	17.4847	-0.275589	0.78667	0.999799	-5.01125
PET100	0.390854	15.9658	2.22996	0.0416522	0.999799	-3.77741
SULT1A3;SULT1A4	0.0855718	16.7178	0.526863	0.606086	0.999799	-4.94934
CT45A10;CT45A8;CT45A9;CT45A2	-0.189068	14.5506	-0.355912	0.733141	0.999799	-4.99272
HSPA1A;HSPA1B	-0.0532565	26.1397	-0.616088	0.547183	0.999799	-4.91847
CALM1;CALM2;CALM3	-0.211194	21.5933	-1.63625	0.122841	0.999799	-4.29309
POLR1D	-0.0251563	18.6837	-0.193394	0.849276	0.999799	-5.02322
EEF1AKMT4	-0.11379	18.0594	-0.662846	0.517607	0.999799	-4.9005
AMY1B;AMY1C;AMY1A;AMY2B	0.744328	15.3694	2.97915	0.0158154	0.999799	-3.32953
ZFTRAF1	-0.0938117	18.289	-0.725934	0.479188	0.999799	-4.87436
RAP2A	0.155956	16.9629	1.17258	0.25947	0.999799	-4.63192
RO60	0.0203892	21.3771	0.364569	0.720583	0.999799	-4.99364
MYBL2	0.152838	15.0669	0.573756	0.574738	0.999799	-4.93368
GAA	0.0010181	21.9679	0.0201998	0.984153	0.999799	-5.03475
AR	-0.25209	17.3052	-1.60707	0.12913	0.999799	-4.31647
RARA	-0.145865	16.7279	-0.707029	0.490517	0.999799	-4.88242
RRAS	-0.0948123	18.3893	-0.894381	0.385414	0.999799	-4.79428
HLA-C	0.1124	18.796	0.474057	0.643041	0.999799	-4.96509
ARAF	-0.0449337	19.1999	-0.593707	0.561661	0.999799	-4.92664
H1-4	-0.200231	23.5964	-1.09673	0.290535	0.999799	-4.67959
BCL2	-0.396273	18.471	-1.52803	0.148036	0.999799	-4.3791
DLAT	-0.00890441	21.522	-0.109934	0.913937	0.999799	-5.03111
PTPRF	0.0296383	19.4941	0.515171	0.614032	0.999799	-4.95305
NR2F6	0.149251	17.0029	1.28794	0.217515	0.999799	-4.55479
TXN	0.0859506	25.4843	0.815887	0.427485	0.999799	-4.83342
COX5B	-0.285052	22.1246	-0.942805	0.361343	0.999799	-4.76842
CTSA	-0.0209565	20.8525	-0.24021	0.813459	0.999799	-5.01691
MGST1	0.181617	21.6217	1.55937	0.140005	0.999799	-4.35416
MAPT	0.170629	20.2294	1.12944	0.276819	0.999799	-4.65934
C7	0.382021	17.6008	2.15545	0.0479894	0.999799	-3.84531
PRKAR1A	0.0112515	21.0443	0.102823	0.919482	0.999799	-5.03158
TFPI	-0.175425	16.2614	-0.864372	0.401158	0.999799	-4.80961
UROS	-0.0343523	17.5417	-0.181459	0.858466	0.999799	-5.02461
ESD	0.136243	24.9943	2.1928	0.0447086	0.999799	-3.81135
HSPD1	0.0804457	26.1342	1.0243	0.322125	0.999799	-4.72286
CLU	0.152145	19.4789	0.9443	0.360299	0.999799	-4.76773
HAPLN1	0.0165268	20.7637	0.132783	0.896151	0.999799	-5.02938
HSPA5	0.153704	24.7143	2.5467	0.0224999	0.999799	-3.48358
LAMC1	-0.0322328	17.7378	-0.218354	0.830132	0.999799	-5.02003
ACP2	-0.0267697	19.8493	-0.297691	0.770072	0.999799	-5.00733
MAP2	0.366932	16.8401	0.938774	0.368959	0.999799	-4.76831
HSPA8	0.0234921	27.4551	0.42191	0.679147	0.999799	-4.97977
SLC2A1	-0.145963	21.323	-1.92015	0.074297	0.999799	-4.05469
EPB41	0.0683177	18.5077	1.24857	0.231187	0.999799	-4.5817
UMPS	0.0184737	22.2639	0.343543	0.736015	0.999799	-4.99823
PDHB	0.0291549	21.9315	0.400361	0.694603	0.999799	-4.98521
DBT	0.0308101	20.7364	0.277511	0.785221	0.999799	-5.01092
PYGB	0.0429637	22.1652	0.652491	0.524077	0.999799	-4.90459
PYGM	0.330385	18.2864	0.962517	0.352805	0.999799	-4.75722
RALA	-0.0282272	21.1671	-0.410022	0.687655	0.999799	-4.9828
RALB	-0.172551	19.5279	-2.40228	0.029869	0.999799	-3.61836
BCR	-0.0917272	18.5593	-1.80056	0.0921545	0.999799	-4.15735
LAMP1	0.0939042	22.8473	0.981324	0.342183	0.999799	-4.74737
ACADM	0.0255394	20.9864	0.290475	0.775478	0.999799	-5.00864
TOP1	-0.0638322	22.8842	-1.06365	0.304511	0.999799	-4.69967
TOP2A	0.0844697	20.0394	0.894295	0.385458	0.999799	-4.79432
G6PD	0.00753948	26.1621	0.111652	0.912598	0.999799	-5.03099
UBL4A	0.0598301	18.985	0.3324	0.744287	0.999799	-5.00054
ESRRA	-0.0195702	16.261	-0.0737298	0.942211	0.999799	-5.03318
PC	0.0100043	20.0943	0.17965	0.859861	0.999799	-5.02482
MTHFD1	0.0133737	24.743	0.294028	0.772815	0.999799	-5.008
IGF2R	0.055035	19.98	0.561546	0.582819	0.999799	-4.93788
ADH5	-0.0445528	23.1223	-0.635013	0.535102	0.999799	-4.91134
CDK4	0.00791267	20.3573	0.153595	0.880001	0.999799	-5.02752
PRPS2	-0.00411463	20.9407	-0.0773645	0.939368	0.999799	-5.03301
PABPC1	0.0285611	23.0969	0.575906	0.573321	0.999799	-4.93293
PCNA	0.210171	23.584	1.65502	0.118938	0.999799	-4.27794
COX6A1	-0.344909	17.325	-0.871055	0.39896	0.999799	-4.80559
HARS1	0.0618299	23.0298	1.07272	0.300554	0.999799	-4.69423
COL6A1	0.391785	19.2171	2.73306	0.0155325	0.999799	-3.30879
SLC25A4	0.0482479	22.4725	0.51595	0.613501	0.999799	-4.9528
SLC25A6	0.0267498	23.4853	0.203039	0.841872	0.999799	-5.02203
F5	0.108752	20.131	0.993387	0.336465	0.999799	-4.74058
IMPDH2	0.0670982	24.2688	1.06187	0.305295	0.999799	-4.70074
TPR	0.0229623	20.3974	0.319182	0.754043	0.999799	-5.00322
ANXA3	0.029019	21.7596	0.56999	0.577224	0.999799	-4.93498
CKMT1B	0.0751472	23.9944	0.64563	0.52839	0.999799	-4.90726
BCKDHA	0.032613	17.7026	0.288225	0.777166	0.999799	-5.00904
ACTN1	0.0224852	22.1703	0.260909	0.797753	0.999799	-5.01369
CDH1	0.121935	20.6559	1.22145	0.240993	0.999799	-4.59989
SRC	-0.00453867	19.1757	-0.0666946	0.947716	0.999799	-5.03349
PEPD	0.0565805	20.8161	0.500977	0.623746	0.999799	-4.95744
XRCC6	0.0444725	24.7866	0.611383	0.55021	0.999799	-4.92021
XRCC5	0.0862187	24.4443	1.13983	0.272447	0.999799	-4.65283
UNG	0.0131072	20.0931	0.17842	0.860809	0.999799	-5.02495
COX4I1	0.152339	23.5396	1.6561	0.118716	0.999799	-4.27706
ALAS1	0.010348	15.9979	0.0596196	0.953455	0.999799	-5.03375
IFI30	-0.312161	16.6453	-1.52468	0.148392	0.999799	-4.38115
LAMP2	0.0412832	23.9254	0.303327	0.765876	0.999799	-5.00627
RNH1	0.17872	23.4393	0.827446	0.421403	0.999799	-4.8277
CYBA	-0.00304892	19.3703	-0.0278149	0.978316	0.999799	-5.03463
EEF2	0.027183	27.022	0.419958	0.680541	0.999799	-4.98027
PDIA4	0.0601099	23.8953	1.03248	0.318405	0.999799	-4.7181
P4HA1	-0.00173264	20.0322	-0.0273751	0.978526	0.999799	-5.03465
TPT1	-0.0661604	22.472	-0.185306	0.855576	0.999799	-5.02416
ALAD	0.0354908	19.9476	0.245601	0.809376	0.999799	-5.01609
LCP1	-0.00175189	16.4041	-0.00870926	0.993167	0.999799	-5.03486
PLS3	0.0937768	20.6432	1.37386	0.189911	0.999799	-4.49402
APEH	0.0696787	22.3272	0.622146	0.5433	0.999799	-4.91621
ETFA	0.0670472	23.056	1.29988	0.213497	0.999799	-4.54651
GYS1	-0.00596359	20.8783	-0.0938824	0.92646	0.999799	-5.03213
PRKAR2A	0.0530361	21.6796	0.856177	0.405531	0.999799	-4.81372
ENO3	0.795873	21.1588	0.955248	0.355227	0.999799	-4.76164
GTF2F2	0.0424404	20.8127	0.458021	0.653581	0.999799	-4.97002
CD59	-0.123911	17.5115	-1.0119	0.327821	0.999799	-4.73002
MTHFD2	-0.0353446	22.1014	-0.616801	0.546726	0.999799	-4.9182
EDN3	-0.0139356	14.4732	-0.0845612	0.933742	0.999799	-5.03265
MIF	-0.324085	25.0181	-1.32521	0.205619	0.999799	-4.52892
HGF	0.655423	17.0643	2.92531	0.0111988	0.999799	-3.15837
PRKCSH	0.103904	22.223	1.32901	0.203945	0.999799	-4.52608
FDPS	0.0805997	22.8353	1.12565	0.278212	0.999799	-4.66173
TRIM27	-0.0477323	19.1038	-0.735113	0.473744	0.999799	-4.87038
CPM	-0.0506946	18.2738	-0.165321	0.873764	0.999799	-5.02567
COX7A2	0.0474928	22.6938	0.465676	0.648218	0.999799	-4.96786
AKR1A1	-0.00573973	21.4384	-0.0860032	0.932615	0.999799	-5.03257
PKM	0.0044564	27.5253	0.0930849	0.927083	0.999799	-5.03218
ACYP2	0.165492	18.3203	1.1745	0.258724	0.999799	-4.63068
HSP90B1	0.0271737	25.3086	0.684709	0.504096	0.999799	-4.89169
CCNB1	0.0492872	19.7936	0.810836	0.43029	0.999799	-4.83583
MYL6B	0.368559	14.7768	1.30788	0.210839	0.999799	-4.54093
SNRPB	0.158475	17.3692	0.911849	0.376443	0.999799	-4.78515
IDE	0.0112963	23.1386	0.196204	0.847116	0.999799	-5.02288
COX6B1	-0.186458	18.9983	-1.04489	0.312976	0.999799	-4.71077
POU2F1	0.121911	17.0974	1.06889	0.30222	0.999799	-4.69653
HNRNPL	0.0160207	23.0234	0.23367	0.818439	0.999799	-5.01787
DARS1	-0.0177722	23.8558	-0.363859	0.721102	0.999799	-4.9938
JUP	0.0445688	20.9501	0.75269	0.463425	0.999799	-4.86263
UQCRB	0.106662	20.5094	0.781983	0.446587	0.999799	-4.84932
CPA1;CPB1	0.086333	17.0169	0.446264	0.661858	0.999799	-4.97328
GLUL	-0.0134083	18.4517	-0.153958	0.87972	0.999799	-5.02749
PVR	0.172238	16.7525	1.2909	0.216514	0.999799	-4.55274
CPN1	0.265783	15.3289	1.03015	0.319461	0.999799	-4.71946
GSPT1	0.036141	22.7099	0.619491	0.545	0.999799	-4.9172
B4GALT1	-0.014805	18.9916	-0.0799114	0.937387	0.999799	-5.03289
EZR	-0.00421859	23.188	-0.0350165	0.972534	0.999799	-5.0345
UCHL3	-0.257163	18.8106	-0.733769	0.474877	0.999799	-4.87078
CD46	0.0198011	19.6355	0.116627	0.908737	0.999799	-5.03063
NME1	0.197133	25.5919	3.09214	0.00752309	0.999799	-2.97346
NQO1	0.0109758	22.6696	0.105246	0.917592	0.999799	-5.03142
GNS	0.185224	21.1737	1.88694	0.0789153	0.999799	-4.08349
PHKG2	0.0702016	18.7199	0.780046	0.447644	0.999799	-4.85024
RPS2	-0.0158521	24.8704	-0.180964	0.858847	0.999799	-5.02467
CHN1	-0.0727213	17.1263	-0.5625	0.582185	0.999799	-4.93755
DSP	0.0994205	21.0276	1.56331	0.139077	0.999799	-4.35107
RPA2	0.0159021	21.3205	0.195937	0.847321	0.999799	-5.02291
COX7C	-0.266346	17.8157	-1.59094	0.132724	0.999799	-4.32929
CD44	0.178309	18.0426	1.33044	0.203485	0.999799	-4.52507
NQO2	-0.237213	17.3008	-1.71338	0.108973	0.999799	-4.23356
ITGB4	-0.0938844	18.9066	-1.44909	0.168142	0.999799	-4.43866
CBR1	0.0804136	23.5369	1.21942	0.241736	0.999799	-4.60124
ACADS	0.0884417	17.045	0.903826	0.380545	0.999799	-4.78936
CREB1	0.0955773	17.937	0.36838	0.71786	0.999799	-4.99275
GLB1	-0.00776605	20.0192	-0.0920119	0.927921	0.999799	-5.03224
PPP3CB	-0.0382918	17.0992	-0.244536	0.810169	0.999799	-5.01626
NCK1	0.0520139	19.4435	0.746141	0.467254	0.999799	-4.86554
GCFC2	-0.0682063	17.3469	-0.608178	0.552277	0.999799	-4.92139
H1-5	-0.00845519	26.0415	-0.0572613	0.955109	0.999799	-5.03386
H1-3	0.13449	22.9464	0.920586	0.372138	0.999799	-4.78047
H1-2	-0.12589	23.8195	-0.922333	0.371194	0.999799	-4.77957
EPCAM	0.0350527	22.7316	0.249171	0.806673	0.999799	-5.01554
POR	0.0305336	21.7532	0.628859	0.539015	0.999799	-4.91368
MGMT	-0.132501	19.8193	-1.1623	0.263489	0.999799	-4.63853
FER	-0.390484	14.6785	-0.97092	0.348275	0.999799	-4.75276
ATP2A2	0.0495635	23.0253	0.569014	0.577869	0.999799	-4.93532
CD36	-0.0776196	17.9575	-0.157941	0.879379	0.999799	-5.02646
CPE	-0.96992	17.9922	-1.68843	0.121077	0.999799	-4.2682
FAH	0.0542312	21.1853	0.640047	0.531913	0.999799	-4.90942
STMN1	-0.0441472	22.2753	-0.253457	0.80344	0.999799	-5.01487
YBX3	-0.0123674	21.9802	-0.102894	0.919426	0.999799	-5.03158
ZNF22	0.078604	16.0121	0.400401	0.694574	0.999799	-4.9852
ZNF24	0.13381	18.2247	0.985147	0.340363	0.999799	-4.74523
ZKSCAN1	0.258986	15.595	1.36823	0.191627	0.999799	-4.49809
NAGA	0.0311696	18.3231	0.18277	0.857456	0.999799	-5.02447
HMGA1	-0.050856	22.218	-0.43459	0.670121	0.999799	-4.97643
ZNF7	0.0765922	11.6561	0.282948	0.783745	0.999799	-5.00897
TMEM11	-0.0748538	20.2859	-1.08904	0.293529	0.999799	-4.68434
GOT1	0.00967662	23.4454	0.130769	0.897716	0.999799	-5.02954
PRKCA	-0.0820834	16.5244	-0.188654	0.853173	0.999799	-5.02372
ITGA2	0.00866433	19.8571	0.107134	0.91612	0.999799	-5.0313
SMPD1	-0.219917	16.3144	-1.27625	0.2229	0.999799	-4.56313
UBTF	0.0506577	21.4184	0.638558	0.532856	0.999799	-4.90999
NDUFB7	0.396615	18.9074	1.51292	0.151801	0.999799	-4.39072
PRKACA	-0.0617733	18.4341	-0.388765	0.702979	0.999799	-4.98803
CAPN2	-0.0832602	17.4993	-0.478821	0.639054	0.999799	-4.96407
CEBPB	-0.0526912	17.3601	-0.264887	0.794746	0.999799	-5.01304
PTPN2	-0.0439947	18.7702	-0.343063	0.736369	0.999799	-4.99834
AMD1	0.0171966	16.4355	0.125203	0.902166	0.999799	-5.02997
CTPS1	-0.0233515	22.1971	-0.27011	0.790801	0.999799	-5.01218
DDX5	-0.00695118	24.677	-0.151194	0.881861	0.999799	-5.02775
PFKL	0.00192782	22.4938	0.0311678	0.975552	0.999799	-5.03458
GM2A	0.0781366	17.1859	0.359466	0.724317	0.999799	-4.99478
LGALS3	-0.364675	20.1702	-1.92323	0.0741943	0.999799	-4.05333
PSMC3	0.109327	23.0147	1.2622	0.226378	0.999799	-4.57245
TCP1	-0.0180885	24.278	-0.366429	0.719224	0.999799	-4.99322
PTPN1	0.0334909	22.6488	0.466626	0.647553	0.999799	-4.96759
IGFBP2	0.461083	18.1866	4.18377	0.000818427	0.999799	-2.02148
ERCC2	-0.0763771	19.7228	-1.09949	0.289097	0.999799	-4.67795
BMP7	-0.0761844	13.8261	-0.408121	0.68902	0.999799	-4.98328
RPL35A	-0.0329924	24.0567	-0.399396	0.695298	0.999799	-4.98545
ITGB5	-0.118268	16.8709	-1.09709	0.290109	0.999799	-4.67942
ARF4	-0.113982	23.5874	-1.67875	0.114156	0.999799	-4.25864
RPL7	0.192098	25.6665	1.76588	0.0980022	0.999799	-4.18655
VCL	0.146179	22.4498	1.59878	0.130966	0.999799	-4.32306
PTPRA	0.120951	17.1056	0.690234	0.500715	0.999799	-4.88942
NAT1	-0.00726201	17.737	-0.0842359	0.933996	0.999799	-5.03266
SON	0.0151382	21.0513	0.276177	0.786227	0.999799	-5.01115
NELFE	0.0558719	19.7612	0.495203	0.627719	0.999799	-4.95919
RPL17	0.0069599	25.0877	0.129985	0.898326	0.999799	-5.02961
PGAM1	0.116079	25.0903	0.48751	0.63319	0.999799	-4.96141
RCC1	-0.0262445	23.6657	-0.37986	0.709438	0.999799	-4.99013
SDC1	-0.163676	14.6468	-0.884571	0.390514	0.999799	-4.79934
LIG1	0.0764869	20.4768	1.13974	0.272481	0.999799	-4.65288
ATP5PF	-0.053479	17.2006	-0.250302	0.80579	0.999799	-5.01538
XRCC1	0.0973482	20.5995	1.93382	0.0724675	0.999799	-4.04278
PLCG1	-0.0248336	20.8408	-0.403503	0.69234	0.999799	-4.98443
NCL	0.113081	26.1886	1.35864	0.194583	0.999799	-4.50498
HK1	0.00226735	23.6333	0.0347118	0.972773	0.999799	-5.0345
POLR2C	-0.00943173	17.9986	-0.117139	0.908323	0.999799	-5.0306
POLR2E	0.0100892	20.9502	0.113497	0.91116	0.999799	-5.03086
NDUFV2	-0.196007	20.7916	-0.794475	0.439738	0.999799	-4.8434
TNFRSF1A	0.593625	15.7906	2.60147	0.0267917	0.999799	-3.55955
ERCC3	-0.0105032	18.5564	-0.205967	0.839619	0.999799	-5.02166
TRIM21	-0.0721908	16.2101	-0.221123	0.828035	0.999799	-5.01964
EIF2AK2	0.00959063	20.5028	0.174878	0.863542	0.999799	-5.02534
SRM	0.037811	24.2719	0.30317	0.765975	0.999799	-5.00631
SLC9A1	-0.00929408	18.0635	-0.147562	0.884677	0.999799	-5.02809
CSNK2A2	-0.000151769	20.1416	-0.00237044	0.99814	0.999799	-5.03488
RXRA	0.154155	18.7154	1.63853	0.122363	0.999799	-4.29126
ITIH2	0.49433	23.6692	2.91375	0.0109052	0.999799	-3.14432
ITIH1	0.247976	16.1274	1.41502	0.17773	0.999799	-4.46397
NFKB1	0.0145669	18.437	0.303827	0.765484	0.999799	-5.00618
ATP2B1	-0.0616721	20.1506	-0.949621	0.357535	0.999799	-4.7649
EIF2S2	0.0328161	23.0294	0.317619	0.755205	0.999799	-5.00353
ANXA7	-0.0569889	22.3573	-0.533475	0.601615	0.999799	-4.94721
TBP	0.192051	17.2081	1.60088	0.130501	0.999799	-4.3214
CCNA2	-0.0531132	16.7731	-0.341385	0.737606	0.999799	-4.99869
BTF3	0.101447	22.1416	1.28528	0.218419	0.999799	-4.55663
RAB3A	-0.0395797	17.2229	-0.284739	0.779784	0.999799	-5.00966
RAB4A	-0.0275436	18.8037	-0.217458	0.830817	0.999799	-5.02015
RAB5A	-0.0665337	21.9716	-0.85413	0.406628	0.999799	-4.81474
RAB6A	-0.0962611	22.067	-0.907885	0.378466	0.999799	-4.78723
MSH3	0.0180281	18.7871	0.262427	0.796605	0.999799	-5.01345
PSMB1	0.0354988	23.9088	0.386325	0.704746	0.999799	-4.98861
M6PR	0.084735	19.692	0.557875	0.585324	0.999799	-4.93909
COX5A	-0.404374	19.2782	-0.802816	0.435143	0.999799	-4.83943
LMNB1	0.0468582	23.6994	0.574139	0.574485	0.999799	-4.93355
PZP	0.570174	19.6949	2.98736	0.00941763	0.999799	-3.07684
BCL3	-0.066153	17.6576	-0.132313	0.897046	0.999799	-5.02932
OGN	0.336678	15.8123	1.23035	0.242492	0.999799	-4.59436
CAST	0.133501	18.0818	1.18754	0.2537	0.999799	-4.62222
IMPDH1	0.0347114	22.0871	0.548811	0.591308	0.999799	-4.94217
COL5A1	1.41256	15.2439	7.58909	7.18644e-05	0.252819	-1.8431
NEB	-0.00417308	20.4475	-0.0127362	0.990026	0.999799	-5.03483
AGA	0.238207	18.6792	1.78742	0.0943327	0.999799	-4.16844
RASA1	-0.0623822	19.0673	-1.11295	0.283456	0.999799	-4.66964
PTMS	-0.642354	21.2484	-1.3035	0.212878	0.999799	-4.54415
CDK11B	0.197314	18.0278	0.580295	0.572036	0.999799	-4.93048
GSTM3	0.0702663	26.205	0.708853	0.489418	0.999799	-4.88166
ATP6V1B2	0.0414874	21.1333	0.673914	0.510741	0.999799	-4.89608
ATP6V1C1	-0.01239	21.0591	-0.175757	0.862864	0.999799	-5.02525
CSRP1	0.0794774	22.433	0.955922	0.354446	0.999799	-4.76145
FLNA	0.045151	24.9809	0.981882	0.341917	0.999799	-4.74706
NF1	-0.049527	17.9841	-0.594387	0.561219	0.999799	-4.92639
ACO1	-0.000849566	20.1152	-0.0142726	0.988803	0.999799	-5.03482
TAF1	-0.197181	17.2419	-1.28874	0.218647	0.999799	-4.55457
MDK	0.379259	12.3224	1.50058	0.159696	0.999799	-4.40484
VDAC1	-0.0457174	25.4137	-0.674369	0.51046	0.999799	-4.89589
ERBB3	0.0589314	16.6273	0.432847	0.671805	0.999799	-4.97667
SDHB	0.135313	20.7987	1.30628	0.211368	0.999799	-4.54205
CD9	0.122993	21.3078	0.580287	0.570636	0.999799	-4.93129
BCKDHB	-0.00381875	18.4463	-0.0214242	0.983194	0.999799	-5.03474
COMT	0.0685327	23.1728	0.614543	0.548176	0.999799	-4.91904
MMUT	0.0527017	19.3783	0.756402	0.461264	0.999799	-4.86097
OSBP	0.0283187	20.8247	0.565594	0.580133	0.999799	-4.93649
PCMT1	-0.144746	22.1774	-0.601586	0.556746	0.999799	-4.92368
FBL	0.0202654	22.1185	0.259845	0.798559	0.999799	-5.01386
GART	0.0399163	23.4499	0.731251	0.47603	0.999799	-4.87206
CDH3	0.170639	16.8264	1.06547	0.303715	0.999799	-4.69858
PAICS	0.00564538	24.1497	0.0558782	0.956185	0.999799	-5.0339
SCP2	0.121986	21.5695	1.13837	0.273034	0.999799	-4.65374
UBA1	-0.0101739	24.7138	-0.143688	0.887682	0.999799	-5.02844
GPX3	0.379293	15.7971	1.7749	0.104013	0.999799	-4.19878
NME2	0.0869537	23.9148	0.379244	0.710007	0.999799	-4.99022
ENPP1	0.045383	16.6139	0.352818	0.729193	0.999799	-4.99624
FGFR4	-0.44113	15.6902	-1.93644	0.0793584	0.999799	-4.07047
FDXR	-0.0111817	21.0667	-0.203252	0.841702	0.999799	-5.02201
HNRNPA2B1	0.104027	26.8246	1.15876	0.264887	0.999799	-4.64079
RFX1	0.0107299	17.7453	0.112632	0.911834	0.999799	-5.03092
CBL	-0.142584	18.8352	-1.83749	0.08627	0.999799	-4.12596
PRKACB	-0.108335	18.3353	-0.894491	0.385356	0.999799	-4.79422
UQCRC2	-0.00712688	22.1115	-0.126848	0.900766	0.999799	-5.02986
FECH	0.0328542	19.9807	0.59481	0.560943	0.999799	-4.92624
FBLN1	0.258457	20.3038	1.9557	0.0696239	0.999799	-4.02363
TCEA1	0.238085	22.1879	1.89257	0.0781145	0.999799	-4.07862
PTGS1	0.143639	15.2702	0.56371	0.590997	0.999799	-4.9317
SFPQ	-0.0272633	24.0505	-0.361301	0.722974	0.999799	-4.99437
TUBG1	0.0828349	20.1613	0.711651	0.487733	0.999799	-4.88047
PPIB	0.0435963	25.7197	0.872087	0.39707	0.999799	-4.80571
ME2	0.00698591	20.3113	0.0932574	0.926948	0.999799	-5.03217
WARS1	0.0609732	22.925	0.929018	0.367765	0.999799	-4.77603
RPS3	-0.020647	26.3736	-0.420678	0.680027	0.999799	-4.98008
GCSH	0.0800951	19.3387	0.24998	0.806137	0.999799	-5.01539
RPS6KB1	0.0399825	22.4501	0.397449	0.696702	0.999799	-4.98592
JAK1	-0.0146657	17.4678	-0.175194	0.863298	0.999799	-5.02531
PTPRD	0.0585118	18.9151	0.160963	0.874526	0.999799	-5.02675
NFYA	0.112909	17.3396	0.345822	0.734794	0.999799	-4.99755
AHCY	0.0156217	25.9435	0.330245	0.745837	0.999799	-5.001
CFL1	0.304427	27.0697	2.21421	0.0429887	0.999799	-3.79241
EIF4B	0.11823	23.4856	1.24195	0.23355	0.999799	-4.58617
F8A3	-0.0764028	17.8519	-0.703806	0.492465	0.999799	-4.88378
ATP2B4	-0.0207606	17.1109	-0.165411	0.870856	0.999799	-5.02635
ITPKA	0.141887	13.7873	0.848581	0.414494	0.999799	-4.8151
GATA3	0.0415645	20.2172	0.203921	0.841252	0.999799	-5.0219
CPT2	0.0137786	20.3897	0.237238	0.815721	0.999799	-5.01735
DTYMK	0.0543112	22.0206	0.925291	0.369637	0.999799	-4.77802
RRM1	0.0436805	22.3934	0.815096	0.427923	0.999799	-4.8338
COX7B	0.0593384	18.8002	0.349146	0.731922	0.999799	-4.99702
CCND1	0.0324215	17.7916	0.212615	0.834524	0.999799	-5.0208
CHM	0.0399022	17.3724	0.365215	0.720111	0.999799	-4.9935
KDELR1	-0.0677845	20.1353	-0.181586	0.858441	0.999799	-5.02458
NR2F2	-0.0927292	16.5407	-0.503401	0.622082	0.999799	-4.9567
EEF1B2	0.0114386	24.8967	0.0903654	0.929207	0.999799	-5.03233
ATP5PB	-0.0329173	22.8414	-0.792585	0.440524	0.999799	-4.84443
ACP1	0.0727696	23.158	0.940277	0.36215	0.999799	-4.76997
ACAT1	0.0226962	22.5101	0.425159	0.676829	0.999799	-4.97892
CCNC	-0.376363	18.3406	-3.10127	0.00738469	0.999799	-2.965
CCNE1	-0.0382043	13.0324	-0.167868	0.869119	0.999799	-5.02605
POLR2A	-0.0776534	18.6475	-1.07341	0.300254	0.999799	-4.69381
CDK2	-0.0139714	20.9303	-0.190055	0.851845	0.999799	-5.02362
APC	0.0579468	14.5781	0.384213	0.706278	0.999799	-4.98911
GRK2	0.0150275	19.7826	0.210408	0.836215	0.999799	-5.02109
MCM3	0.0557873	23.7169	0.99139	0.337407	0.999799	-4.74171
MPST	-0.0235539	20.2247	-0.208654	0.837559	0.999799	-5.02131
RPS12	0.167557	23.5796	1.14781	0.269396	0.999799	-4.64775
BRD2	0.0263726	18.4586	0.365021	0.720252	0.999799	-4.99354
YY1	-0.00468706	19.513	-0.0504967	0.960401	0.999799	-5.03408
DNAJB1	0.136681	21.7764	1.75944	0.0991238	0.999799	-4.19194
DNAJB2	-0.0154589	17.4869	-0.169951	0.867347	0.999799	-5.02587
ATP5F1A	0.0227845	25.5847	0.342913	0.73648	0.999799	-4.99837
PSMA1	0.0352662	24.4705	0.573399	0.574974	0.999799	-4.9338
PSMA2	-0.0232828	23.0152	-0.469863	0.645292	0.999799	-4.96666
PSMA3	0.0362342	23.4644	0.474024	0.642391	0.999799	-4.96546
PSMA4	0.0251845	24.4058	0.311514	0.759749	0.999799	-5.00472
NFKBIA	-0.267674	18.1623	-1.64049	0.12195	0.999799	-4.28968
ITGA3	0.0544285	18.5075	0.573198	0.575106	0.999799	-4.93387
DDX6	-0.0848955	22.1924	-2.09035	0.054245	0.999799	-3.90406
CTNNA2	0.239905	19.1283	0.372428	0.715403	0.999799	-4.99159
DNMT1	0.0505947	21.4746	0.810707	0.430362	0.999799	-4.83589
U2AF2	0.0431276	23.9348	0.341619	0.737433	0.999799	-4.99864
RPL13	-0.0793383	25.3488	-1.10462	0.286935	0.999799	-4.67479
CHML	-0.121886	16.5792	-0.827138	0.422212	0.999799	-4.82753
IVD	-0.00953398	21.7626	-0.133998	0.895207	0.999799	-5.02928
MGAT1	-0.0475647	18.8548	-0.80307	0.434625	0.999799	-4.83951
HMGB2	0.353802	23.7116	2.78317	0.0140481	0.999799	-3.26177
PTBP1	0.00699527	24.2821	0.0690111	0.945903	0.999799	-5.03339
TARS1	0.0591989	23.7499	0.68578	0.50344	0.999799	-4.89125
VARS1	0.0169688	22.5	0.27861	0.784394	0.999799	-5.01073
EEF1G	0.000321938	26.1161	0.00606369	0.995243	0.999799	-5.03487
FKBP2	0.182381	21.4596	1.69304	0.111358	0.999799	-4.24695
STOM	-0.00916015	21.0049	-0.126852	0.900763	0.999799	-5.02986
AK4	-0.0431511	18.1671	-0.111757	0.912561	0.999799	-5.03097
YWHAQ	-0.0336584	23.4648	-0.364631	0.720537	0.999799	-4.99363
MAPK3	-0.00494804	22.622	-0.079153	0.93797	0.999799	-5.03292
MARK3	-0.0965154	18.5976	-1.14874	0.268866	0.999799	-4.64718
ATP6V0C	-0.120069	19.2721	-0.150017	0.882834	0.999799	-5.02785
ARNT	-0.0271384	18.2204	-0.453765	0.656572	0.999799	-4.97121
RPL10	0.195548	24.2981	1.27225	0.223072	0.999799	-4.56562
RPA1	-0.0322887	21.4026	-0.514405	0.614554	0.999799	-4.95329
APEX1	0.132301	23.4198	1.27939	0.220428	0.999799	-4.56068
CD82	-0.22042	16.4757	-1.09934	0.295481	0.999799	-4.67687
DCK	-0.0815484	19.8407	-1.33448	0.20219	0.999799	-4.52221
CAD	-0.0199971	23.4777	-0.416419	0.683072	0.999799	-4.98118
CALR	0.0883505	24.5045	0.714497	0.486023	0.999799	-4.87926
MAP4	0.0109688	21.333	0.194708	0.848265	0.999799	-5.02306
CANX	-0.00207366	25.3866	-0.0164205	0.987118	0.999799	-5.0348
PIK3R1	0.00458707	16.5975	0.0192016	0.984936	0.999799	-5.03476
PSMB9	-0.0944756	18.0694	-0.615718	0.550813	0.999799	-4.91666
PSMA5	-0.0885996	23.6603	-0.414645	0.684475	0.999799	-4.98157
PSMB4	0.013584	23.2152	0.0947481	0.925794	0.999799	-5.03208
PSMB6	0.0586185	23.4488	0.67652	0.509132	0.999799	-4.89502
PSMB5	0.0540515	23.1344	0.958929	0.352979	0.999799	-4.7598
GSTM2	0.292264	14.3928	1.23471	0.236156	0.999799	-4.59103
ABCD3	-0.0548234	20.0122	-1.13148	0.275829	0.999799	-4.65808
NDUFS1	0.00126803	21.9879	0.0141774	0.988878	0.999799	-5.03482
POLD1	0.0070342	19.9865	0.0961786	0.924667	0.999799	-5.03199
TEAD1	-0.047532	17.7872	-0.383586	0.706732	0.999799	-4.98926
SMARCA1	0.0948029	17.0776	0.902745	0.3811	0.999799	-4.78992
MAPK1	0.0083878	22.4241	0.129632	0.898601	0.999799	-5.02964
GCA	-0.0424299	20.3296	-0.150781	0.882242	0.999799	-5.02778
RXRB	-0.0219574	17.9175	-0.236441	0.816327	0.999799	-5.01747
ERCC5	0.0551875	15.8943	0.382373	0.707612	0.999799	-4.98954
RBL1	-0.039852	19.9392	-0.126375	0.901313	0.999799	-5.02986
GRN	0.299038	19.3241	1.26731	0.225033	0.999799	-4.56904
LAP3	0.070286	23.0634	1.21274	0.244209	0.999799	-4.60567
GTF2E1	0.104736	18.2422	1.02482	0.321886	0.999799	-4.72256
GTF2E2	0.0865165	18.7887	1.34875	0.197667	0.999799	-4.51206
TPP2	0.0362358	19.9446	0.787996	0.443121	0.999799	-4.84657
IMPA1	-0.0910181	19.281	-0.907997	0.378409	0.999799	-4.78717
EPHA2	0.049929	17.3089	0.418678	0.681456	0.999799	-4.9806
PTPN6	0.0305521	19.5403	0.620702	0.544224	0.999799	-4.91675
SHC1	0.0249643	18.3132	0.206924	0.838885	0.999799	-5.02154
MPG	0.0608544	20.3318	0.620648	0.544259	0.999799	-4.91677
CRABP2	0.222583	22.9159	3.01572	0.0087856	0.999799	-3.04438
ARID4A	-0.127854	16.7336	-1.06328	0.304673	0.999799	-4.69989
KDM5A	-0.00660264	15.7549	-0.0441287	0.965391	0.999799	-5.03427
TKT	0.0550385	25.3508	0.87669	0.394644	0.999799	-4.80337
RBMS1	0.197054	15.425	0.361913	0.723466	0.999799	-4.9938
PML	-0.0573314	18.711	-0.695078	0.497761	0.999799	-4.88742
TYK2	-0.0778099	15.9435	-0.546556	0.592818	0.999799	-4.94291
EEF1D	0.0631882	25.1437	0.464179	0.649295	0.999799	-4.96827
MARCKS	-0.0999331	20.1727	-1.22443	0.239899	0.999799	-4.59791
GNA11	0.0291257	20.7095	0.408343	0.688861	0.999799	-4.98323
ALDH4A1	-0.0266497	20.4266	-0.389348	0.702556	0.999799	-4.98789
PBLD	-0.0962571	17.7124	-0.569956	0.577246	0.999799	-4.93499
ERP29	0.0875758	23.8049	1.29498	0.215138	0.999799	-4.54991
PRDX6	-0.0832663	26.3108	-0.648679	0.526471	0.999799	-4.90608
BLVRB	-0.0142824	24.586	-0.316891	0.755746	0.999799	-5.00367
PRDX5	0.122959	23.946	1.28669	0.21794	0.999799	-4.55565
DDT	-0.176791	22.285	-0.224596	0.825452	0.999799	-5.01914
GCHFR	0.371026	17.352	2.09501	0.0537729	0.999799	-3.89987
PRDX3	-0.273578	23.9129	-2.14304	0.049128	0.999799	-3.85655
ATP5F1D	-0.493521	19.449	-1.18982	0.25338	0.999799	-4.62072
RPL12	0.0630077	25.5523	1.13315	0.27515	0.999799	-4.65703
ECHS1	0.0425258	23.247	0.866868	0.399833	0.999799	-4.80835
CMPK1	0.0295711	21.8781	0.419727	0.680706	0.999799	-4.98033
PEBP1	0.0607631	25.4937	0.555694	0.586712	0.999799	-4.93986
PDIA3	0.201744	25.5096	2.19806	0.0442634	0.999799	-3.80656
PPP2R1A	-0.029291	22.7758	-0.174735	0.86368	0.999799	-5.02535
PPP2R1B	-0.115576	17.28	-0.741506	0.469975	0.999799	-4.86758
CDC27	0.0419718	19.4261	0.649786	0.525775	0.999799	-4.90564
CCND3	0.0910301	18.3137	0.714135	0.48624	0.999799	-4.87942
CDC25B	-0.0542208	16.1779	-0.264483	0.795963	0.999799	-5.01278
PPIF	0.101592	22.081	0.998458	0.334082	0.999799	-4.7377
NKTR	-0.0498501	15.8574	-0.328372	0.747224	0.999799	-5.00138
NMT1	-0.0010968	22.006	-0.0166489	0.986939	0.999799	-5.03479
HMOX2	0.0568524	19.9986	0.514823	0.614269	0.999799	-4.95315
ADSS2	0.0225378	21.3764	0.210001	0.836526	0.999799	-5.02114
LRPAP1	0.130646	20.5331	1.28995	0.216834	0.999799	-4.5534
TSPO	0.0771637	19.8135	0.295853	0.771547	0.999799	-5.00762
ADSL	0.024326	20.3578	0.392303	0.700419	0.999799	-4.98717
CLIP1	0.0676446	17.9008	0.763585	0.4571	0.999799	-4.85774
SRI	-0.0471004	18.5682	-0.286597	0.778389	0.999799	-5.00933
GSTT1	0.111366	19.2479	0.763873	0.456933	0.999799	-4.85761
SERPINB1	0.0122517	20.3466	0.183433	0.856945	0.999799	-5.02439
GCH1	-0.058122	16.5337	-0.222292	0.827121	0.999799	-5.01949
SLC7A1	-0.0339154	21.187	-0.201006	0.843459	0.999799	-5.02228
ALDH1B1	0.0548908	20.4727	0.540704	0.596746	0.999799	-4.94485
POLR2B	-0.00773759	20.2651	-0.140807	0.889919	0.999799	-5.02869
SDHA	0.00257047	22.3962	0.0396305	0.968917	0.999799	-5.03439
CORO1A	0.00640161	19.6814	0.0646942	0.949282	0.999799	-5.03357
GDI1	0.00491249	21.9957	0.050326	0.960535	0.999799	-5.03409
MAT2A	-0.0386104	23.1298	-0.51921	0.611281	0.999799	-4.95177
HOXC13	-0.158968	16.3546	-0.626881	0.545035	0.999799	-4.91171
PRKAR1B	0.0413333	20.0309	0.511669	0.616422	0.999799	-4.95414
PRKAR2B	-0.181688	16.2089	-0.584421	0.569131	0.999799	-4.92914
CPS1	-0.12469	16.3123	-0.25981	0.798934	0.999799	-5.01375
RRM2	0.0450359	22.7443	0.863562	0.401589	0.999799	-4.81001
SDC4	-0.09303	18.6833	-0.492406	0.629715	0.999799	-4.96
TIA1	0.00124251	20.2172	0.0194802	0.984718	0.999799	-5.03476
SLC6A6	-0.0160781	18.5502	-0.195881	0.847364	0.999799	-5.02292
DNAJA1	-0.0574773	22.5056	-0.881142	0.392308	0.999799	-4.8011
AKT1	-0.0503716	20.5946	-0.772099	0.452193	0.999799	-4.85388
AKT2	-0.0262243	19.2311	-0.334179	0.742927	0.999799	-5.00019
UQCRC1	0.000912094	23.0198	0.0220376	0.982712	0.999799	-5.03473
HIBADH	0.0429566	19.2797	0.498229	0.625635	0.999799	-4.95828
ATIC	0.00648226	24.0986	0.109516	0.914262	0.999799	-5.03114
HNRNPH3	0.0134095	22.8683	0.185963	0.854995	0.999799	-5.0241
HNRNPH1	0.0183426	23.5606	0.110939	0.913171	0.999799	-5.03104
YWHAB	0.0465716	24.4576	0.659549	0.519662	0.999799	-4.90181
SFN	0.0035347	21.1196	0.0154229	0.987905	0.999799	-5.03481
STIP1	0.187611	24.5126	1.92077	0.0742128	0.999799	-4.05415
S100A11	0.383144	23.4363	1.2033	0.248286	0.999799	-4.61191
L1CAM	0.174364	19.7491	1.92978	0.0730031	0.999799	-4.0463
INPP5B	-0.226127	17.1529	-1.1333	0.275088	0.999799	-4.65693
PRDX2	0.0494936	25.1987	0.514825	0.614268	0.999799	-4.95315
ARRB2	0.0132009	18.1621	0.134803	0.894581	0.999799	-5.02921
GK	0.0496479	16.9029	0.342168	0.737029	0.999799	-4.99853
DCTD	-0.0923903	19.2923	-1.19781	0.249797	0.999799	-4.6155
PYCR1	0.0544135	22.9067	0.751488	0.464127	0.999799	-4.86317
ELF1	0.156966	17.5655	1.25331	0.229506	0.999799	-4.57849
GTF2H1	0.0627829	17.5575	0.676564	0.509106	0.999799	-4.89501
STX2	-0.177476	13.4543	-0.694924	0.507222	0.999799	-4.88221
RPL9P9	-0.0431966	24.3878	-0.744392	0.46828	0.999799	-4.86631
ACSL1	-0.00863052	19.4066	-0.0922524	0.927733	0.999799	-5.03222
KIF5B	0.0921577	21.6692	1.57012	0.137489	0.999799	-4.34573
CSTF2	-0.558111	17.1662	-1.7334	0.104027	0.999799	-4.21425
DUT	0.129692	22.4797	1.82133	0.0888036	0.999799	-4.13974
ABCC1	0.00662375	19.345	0.105587	0.917326	0.999799	-5.0314
CKS2	-0.141742	17.1341	-0.390639	0.701747	0.999799	-4.98752
ABCD1	-0.101372	17.4515	-1.08801	0.293971	0.999799	-4.68497
MAN1A1	0.176987	17.5874	0.323263	0.751147	0.999799	-5.00236
KDELR2	-0.622348	16.4343	-0.868229	0.39952	0.999799	-4.80747
TTK	-0.048303	16.4564	-0.2317	0.81994	0.999799	-5.01816
MCM4	0.0653811	22.9551	1.30454	0.211945	0.999799	-4.54326
MCM5	0.040223	23.1163	0.658155	0.520532	0.999799	-4.90236
MCM7	0.0293971	23.112	0.512287	0.615999	0.999799	-4.95395
GALNS	-0.0296686	19.1987	-0.255941	0.801515	0.999799	-5.01449
SHMT1	0.0687773	21.2507	0.868592	0.398919	0.999799	-4.80748
SHMT2	0.0411901	24.2025	0.764305	0.456683	0.999799	-4.85742
HSPA4	0.0174737	23.6212	0.213591	0.833777	0.999799	-5.02067
MPI	0.0682961	19.5442	0.590966	0.563448	0.999799	-4.92762
GPC1	-0.110961	16.2201	-0.807069	0.43239	0.999799	-4.83762
PFN2	-0.0638455	23.8081	-0.457204	0.6542	0.999799	-4.97023
CA8	-0.11289	18.4592	-1.04843	0.311239	0.999799	-4.70872
CTNNA1	0.219805	21.8045	2.52791	0.0233495	0.999799	-3.50117
CTNNB1	-0.0217641	20.193	-0.39613	0.697654	0.999799	-4.98625
BMI1	-0.121081	16.3585	-0.494897	0.629046	0.999799	-4.95868
PHB1	-0.0381228	24.8338	-0.486044	0.634044	0.999799	-4.96194
SERPINB6	0.0945729	21.5464	0.701891	0.493673	0.999799	-4.88455
NF2	-0.0530094	18.1019	-0.652537	0.524048	0.999799	-4.90457
RDX	0.0154932	20.0486	0.217732	0.830607	0.999799	-5.02011
RPA3	-0.0876044	21.7064	-0.729854	0.476859	0.999799	-4.87267
RFC4	0.0811018	20.3275	1.05893	0.306585	0.999799	-4.70249
RFC2	0.0668366	20.6204	0.672998	0.511308	0.999799	-4.89644
RFC1	0.0540372	19.6009	0.70546	0.491465	0.999799	-4.88308
RPL22	-0.0871778	24.3478	-1.00503	0.331012	0.999799	-4.73396
GTF2F1	0.244896	19.9928	2.09986	0.0532863	0.999799	-3.89551
SPR	0.00791909	21.8593	0.136286	0.893429	0.999799	-5.02909
THBS4	0.0945026	15.8583	0.349726	0.731817	0.999799	-4.99675
IDUA	-0.20884	17.0838	-1.31772	0.207604	0.999799	-4.53403
CBS	-0.00379426	22.3163	-0.0520426	0.95919	0.999799	-5.03403
IRS1	-0.00789547	17.0924	-0.0875876	0.931377	0.999799	-5.03249
AGL	0.0262029	19.82	0.551989	0.589184	0.999799	-4.9411
MYH9	0.0753005	23.7106	1.29912	0.213751	0.999799	-4.54703
MYH10	0.006946	20.909	0.107957	0.915478	0.999799	-5.03124
COPB2	0.00908828	22.6988	0.120509	0.905699	0.999799	-5.03035
SOAT1	-0.0340306	18.3672	-0.407848	0.689216	0.999799	-4.98335
ADD1	-0.0901995	17.3163	-0.898914	0.383072	0.999799	-4.79192
BSG	0.188703	21.7621	1.98324	0.0661879	0.999799	-3.99941
TIMP3	0.10186	17.8788	0.819192	0.430352	0.999799	-4.82944
FUS	0.11761	22.9195	0.836495	0.416254	0.999799	-4.8234
NUP214	-0.0448034	19.4351	-0.666896	0.515089	0.999799	-4.89889
DEK	0.0784109	22.1751	1.2423	0.233424	0.999799	-4.58593
MYH11	-0.175773	16.9208	-0.133409	0.895718	0.999799	-5.02932
CHKA	0.00430211	19.1505	0.044976	0.964727	0.999799	-5.03425
PPM1A	0.0498387	20.0986	0.479066	0.638884	0.999799	-4.96399
IGFALS	0.24865	14.4836	1.08387	0.295743	0.999799	-4.68749
KRT2	1.42231	18.6135	1.77126	0.0976901	0.999799	-4.1837
HMGCL	0.0210343	19.4268	0.240925	0.812915	0.999799	-5.01681
PSMC2	0.0732322	23.4533	1.00336	0.331788	0.999799	-4.73491
ARL2	-0.0072998	21.0573	-0.118432	0.907316	0.999799	-5.0305
ARL3	0.0448833	21.5082	0.616788	0.546734	0.999799	-4.91821
TRIM23	-0.0206558	13.6215	-0.10521	0.91762	0.999799	-5.03143
MAP2K2	0.0545672	19.8646	0.721768	0.481671	0.999799	-4.87616
ATP5F1C	-0.0525835	23.9996	-0.942417	0.36109	0.999799	-4.76881
ATP6V1E1	0.263661	20.1334	2.64902	0.0183689	0.999799	-3.38766
CPOX	-0.0318425	20.9907	-0.601255	0.556756	0.999799	-4.92391
RPL4	-0.0164935	25.6965	-0.205965	0.839621	0.999799	-5.02166
NUDT1	-0.0278735	19.0913	-0.363484	0.721377	0.999799	-4.99388
LONP1	0.0296922	22.1992	0.562621	0.582105	0.999799	-4.93751
PGM1	0.0830264	20.1513	1.33074	0.203387	0.999799	-4.52485
PPP1CC	0.0805996	20.6043	0.934427	0.36506	0.999799	-4.77313
TGFBR1	-0.342205	16.3096	-2.49983	0.0246768	0.999799	-3.52742
GNL1	0.0525462	21.5761	0.724142	0.480255	0.999799	-4.87514
LTBR	-0.0637589	16.3421	-0.122942	0.904477	0.999799	-5.03004
POLR2I	-0.314773	17.7035	-0.628014	0.539836	0.999799	-4.91384
SERPINF1	0.323015	20.4815	1.9438	0.0713867	0.999799	-4.03508
SREBF1	0.041481	16.1641	0.285384	0.7793	0.999799	-5.00955
DLST	-0.0136815	23.6259	-0.330044	0.745986	0.999799	-5.00104
GPX4	0.00512094	18.7597	0.0364405	0.971417	0.999799	-5.03447
SRP14	0.113175	23.3502	1.30255	0.212606	0.999799	-4.54465
NUP62	-0.160955	17.9962	-0.421527	0.679597	0.999799	-4.97978
HPCAL1	-0.16862	17.4034	-0.693928	0.498536	0.999799	-4.88785
FDFT1	-0.043619	20.8858	-0.536511	0.599567	0.999799	-4.94622
TAGLN2	0.0124701	23.7031	0.0336369	0.973629	0.999799	-5.03453
TALDO1	0.070502	25.0655	0.856222	0.405507	0.999799	-4.81369
ETFB	0.0598747	23.9929	0.821701	0.42427	0.999799	-4.83063
RBMX	0.177001	22.0678	1.52741	0.147718	0.999799	-4.37904
COIL	0.0181577	20.1294	0.341689	0.737382	0.999799	-4.99863
GGCX	0.0244354	18.6529	0.262847	0.796287	0.999799	-5.01338
LIPA	0.0912409	19.008	0.656181	0.521766	0.999799	-4.90314
ATP6V1A	-0.0151941	21.8559	-0.247852	0.80765	0.999799	-5.01575
HSPA9	0.100041	25.4491	1.42773	0.174101	0.999799	-4.45457
EIF4A3	-0.0135282	23.9378	-0.279129	0.784003	0.999799	-5.01064
IGHMBP2	-0.121551	17.9902	-1.67292	0.115315	0.999799	-4.26339
CDKN1A	0.0673172	18.1941	0.607887	0.552465	0.999799	-4.92149
RPS19	0.225067	24.839	0.953415	0.356015	0.999799	-4.76269
RPL3	-0.0792128	24.9411	-1.60961	0.128573	0.999799	-4.31445
COL18A1	-0.236383	17.0639	-1.5751	0.136336	0.999799	-4.34181
MPV17	0.0170626	17.8263	0.0348388	0.972687	0.999799	-5.0345
DDOST	-0.0304483	23.9973	-0.524374	0.607773	0.999799	-4.95013
ANP32A	0.250652	22.4273	1.92268	0.0739756	0.999799	-4.05258
FEN1	0.0813378	23.0204	0.773856	0.451185	0.999799	-4.85308
CUX1	0.00297278	16.4443	0.0270247	0.978801	0.999799	-5.03465
CAPG	0.117675	17.6946	0.920247	0.372181	0.999799	-4.78071
CAP2	-0.078324	20.0697	-0.487187	0.633321	0.999799	-4.96156
IL6ST	0.248386	14.7424	1.18638	0.256993	0.999799	-4.62292
TXLNA	0.228139	19.8171	1.98926	0.0654575	0.999799	-3.9941
CCT6A	0.0462622	23.8879	0.532523	0.602257	0.999799	-4.94751
PSMB10	0.161534	17.3093	1.09081	0.292773	0.999799	-4.68326
VHL	-0.105134	15.0447	-0.743776	0.468641	0.999799	-4.86658
PBX1	0.0931338	16.4523	0.425091	0.676878	0.999799	-4.97894
RPL13A	0.0560972	23.6352	0.691941	0.499672	0.999799	-4.88872
ARL1	-0.0348094	22.8155	-0.326387	0.748695	0.999799	-5.00178
MLH1	-0.0133143	19.1587	-0.280327	0.783102	0.999799	-5.01043
STAT3	0.0206357	21.031	0.302343	0.766593	0.999799	-5.00646
USP8	-0.0535826	20.1857	-0.65806	0.520592	0.999799	-4.9024
PEX19	-0.462236	15.546	-0.874728	0.39599	0.999799	-4.80422
MDH1	0.0204607	25.1174	0.209053	0.837253	0.999799	-5.02126
MDH2	0.00212821	25.7647	0.0468004	0.963297	0.999799	-5.0342
RFC5	0.0134392	20.1392	0.1882	0.853272	0.999799	-5.02384
RFC3	-0.0114365	19.9738	-0.174036	0.864193	0.999799	-5.02544
HADHA	0.0340219	22.8858	0.561162	0.583073	0.999799	-4.93801
EIF2S3	0.15067	22.0618	0.860575	0.403346	0.999799	-4.81144
ID1	-0.281837	15.5018	-1.49352	0.156286	0.999799	-4.40508
ETV3	0.102018	14.2692	0.46322	0.649937	0.999799	-4.96856
CETN2	0.409329	18.0157	0.680787	0.506815	0.999799	-4.89311
EIF2D	0.0216007	19.1569	0.206411	0.839279	0.999799	-5.0216
BUD31	-0.00502377	20.4061	-0.031969	0.974927	0.999799	-5.03456
NAA10	-0.113094	21.2428	-1.12128	0.280008	0.999799	-4.66446
KDM5C	-0.219162	16.1709	-1.0828	0.296201	0.999799	-4.68813
PPP1R2	0.194725	16.4934	0.893535	0.385852	0.999799	-4.79472
CSK	0.000500345	21.9926	0.00765611	0.993993	0.999799	-5.03486
PNPLA4	-0.153273	16.3765	-0.796581	0.439166	0.999799	-4.84209
GARS1	0.0229347	22.7025	0.358122	0.725302	0.999799	-4.99508
IARS1	-0.0114005	23.3458	-0.248123	0.807444	0.999799	-5.01571
SLC19A1	-0.0489756	19.1949	-0.347424	0.733158	0.999799	-4.99741
EIF1	0.183429	20.5975	1.05129	0.310159	0.999799	-4.70698
PRKCI	0.114537	21.0688	1.54428	0.143603	0.999799	-4.36595
ACTR1B	-0.0974685	20.0056	-0.84359	0.412309	0.999799	-4.81996
ECI1	0.0176578	21.613	0.133821	0.895351	0.999799	-5.02929
TMPO	0.151639	23.5689	1.6831	0.113297	0.999799	-4.25508
STAT1	0.0445071	22.3707	0.665287	0.516088	0.999799	-4.89953
MTREX	-0.0032963	21.54	-0.0761096	0.94035	0.999799	-5.03307
AKR1C3	0.0131441	16.4221	0.0645009	0.949748	0.999799	-5.03355
PIK3CA	0.0807371	17.2093	0.933164	0.365691	0.999799	-4.77381
PIK3CB	-0.0772874	19.1463	-1.2182	0.242188	0.999799	-4.60205
MTOR	-0.0360374	20.1367	-0.702677	0.493148	0.999799	-4.88425
PI4KA	-0.0167795	19.2427	-0.326063	0.748936	0.999799	-5.00185
EPS15	-0.072577	19.4752	-0.383671	0.706734	0.999799	-4.98921
CASP2	0.0424035	17.9633	0.513981	0.614843	0.999799	-4.95342
RPS27	-0.40433	23.0088	-1.17631	0.258567	0.999799	-4.62949
MATK	-0.0250357	14.2729	-0.143159	0.888093	0.999799	-5.02849
ABL2	0.0734489	17.0458	0.774685	0.45071	0.999799	-4.8527
HELZ	-0.0638747	18.5579	-1.25895	0.227519	0.999799	-4.57467
NCAPD3	0.0505924	16.9742	0.492857	0.629336	0.999799	-4.9599
RBM34	-0.202917	18.5797	-2.51741	0.0238375	0.999799	-3.51098
LRPPRC	0.00983846	24.0021	0.156316	0.877893	0.999799	-5.02726
ACAA2	0.0441117	22.6188	0.777563	0.449062	0.999799	-4.85138
RPL35	0.00639713	23.7758	0.0374867	0.970603	0.999799	-5.03444
PRCP	-0.0105875	19.1548	-0.132147	0.896645	0.999799	-5.02943
HTT	-0.031593	19.5016	-0.721366	0.481911	0.999799	-4.87633
ECE1	0.0970194	17.7073	1.22576	0.239412	0.999799	-4.59702
MTHFR	0.0596716	16.9913	0.220164	0.828768	0.999799	-5.01977
SLC1A4	-0.0562098	19.5198	-0.788041	0.443096	0.999799	-4.84655
PAFAH1B1	-0.0810902	21.0851	-1.28837	0.217368	0.999799	-4.55449
MATR3	0.0215491	22.6104	0.32227	0.75175	0.999799	-5.00261
MSH2	0.0315148	21.7965	0.478029	0.639605	0.999799	-4.9643
GRK6	-0.0205363	18.6437	-0.386978	0.704273	0.999799	-4.98845
BTD	-0.115087	17.2242	-0.700935	0.494203	0.999799	-4.88498
GPD2	0.0398603	22.0944	0.614427	0.548251	0.999799	-4.91908
SSR1	0.0612059	21.6491	0.567	0.579202	0.999799	-4.93601
PTPN9	-0.154869	17.5539	-0.798391	0.437252	0.999799	-4.84171
RANBP1	0.356122	23.2929	1.72281	0.106189	0.999799	-4.22351
NAMPT	0.0263367	22.6934	0.517294	0.612585	0.999799	-4.95238
AFM	0.535761	18.9133	1.71119	0.10851	0.999799	-4.2334
PSMC4	0.0075219	22.9126	0.10044	0.921341	0.999799	-5.03173
TSFM	0.0181073	21.7248	0.300468	0.767994	0.999799	-5.00681
ABCG1	-0.0784311	16.1122	-0.349386	0.732472	0.999799	-4.99665
PPIC	0.0479054	21.0863	0.622942	0.542791	0.999799	-4.91591
VDAC2	-0.0232321	25.1345	-0.29236	0.774064	0.999799	-5.0083
ACADSB	0.0490505	20.1387	0.787446	0.443433	0.999799	-4.84682
CBX5	0.0892186	21.0547	0.557222	0.585777	0.999799	-4.9393
USP5	0.0199096	23.513	0.482188	0.636717	0.999799	-4.96308
MAPK8	0.0186099	18.4443	0.0909353	0.928773	0.999799	-5.0323
MAPK9	0.074033	19.3093	0.379474	0.709784	0.999799	-4.99019
MAP2K4	0.075889	19.3258	0.818067	0.426278	0.999799	-4.83237
MKI67	0.11883	20.9433	1.1599	0.264435	0.999799	-4.64006
PHKA2	0.0704183	19.5511	0.964415	0.350312	0.999799	-4.75678
PHKA1	-0.069088	17.9446	-1.00586	0.330625	0.999799	-4.73348
RANGAP1	0.114135	22.0015	1.61629	0.127115	0.999799	-4.30911
RECQL	-0.010846	20.4513	-0.122091	0.904467	0.999799	-5.03023
NOP2	0.0196101	21.7423	0.279374	0.783819	0.999799	-5.0106
ATRX	0.0214025	18.2225	0.300336	0.768093	0.999799	-5.00684
CRK	0.0903136	20.9576	1.3106	0.209943	0.999799	-4.53903
CRKL	0.0867705	20.8887	1.35763	0.194895	0.999799	-4.50571
MTIF2	-0.0923433	18.976	-1.82102	0.0888527	0.999799	-4.14
BAG6	-0.186864	20.0494	-1.07112	0.301447	0.999799	-4.69514
NSF	0.0222847	22.4223	0.422881	0.678454	0.999799	-4.97951
CDKN1B	0.285811	16.4011	0.841511	0.413561	0.999799	-4.82092
NOTCH1	-0.106702	15.374	-0.290058	0.776823	0.999799	-5.00831
MAP2K3	0.0216665	20.6	0.530876	0.603371	0.999799	-4.94805
BRCC3	-0.000194552	18.4012	-0.00294036	0.997693	0.999799	-5.03488
RPL27A	0.159436	25.4441	1.25262	0.229749	0.999799	-4.57896
RPL5	0.0407759	24.1421	0.651801	0.52451	0.999799	-4.90486
RPL21	0.0166192	24.1085	0.149395	0.883256	0.999799	-5.02792
RPL28	-0.00257351	24.0117	-0.0383248	0.96994	0.999799	-5.03442
RPS9	0.0349537	25.7937	0.404251	0.691802	0.999799	-4.98425
RPS5	0.175596	24.2899	2.21349	0.042982	0.999799	-3.79247
RPS10	0.0665288	25.5354	0.725318	0.479555	0.999799	-4.87463
GNPDA1	0.00759529	21.0092	0.0550909	0.956805	0.999799	-5.03393
NEDD4	-0.0616151	18.7162	-0.623858	0.542205	0.999799	-4.91557
UTRN	-0.130137	15.395	-0.239582	0.81401	0.999799	-5.01698
IQGAP1	-0.0344255	22.8198	-0.490524	0.630947	0.999799	-4.9606
GYG1	0.133656	22.83	1.9148	0.0750238	0.999799	-4.05934
STT3A	-0.0562439	22.6738	-0.648993	0.526273	0.999799	-4.90595
RABIF	-0.00476835	21.7444	-0.022708	0.982193	0.999799	-5.03472
RAP1GAP	-0.205195	20.8567	-0.948901	0.358229	0.999799	-4.76515
CAPZA2	0.0318389	21.7132	0.29942	0.768778	0.999799	-5.00701
CAPZB	0.0419677	23.3547	0.534487	0.600932	0.999799	-4.94688
EIF1AX	-0.0647998	19.7559	-0.146085	0.885881	0.999799	-5.02821
QARS1	-0.00371808	22.3093	-0.0701379	0.945022	0.999799	-5.03334
RPL29	0.00967632	23.7414	0.112561	0.911889	0.999799	-5.03093
ZFP36L2	0.102649	13.4786	0.598497	0.558546	0.999799	-4.92491
UQCRFS1	0.273501	21.4895	0.69002	0.501161	0.999799	-4.88933
ATP5PO	0.08189	23.2497	1.03644	0.316613	0.999799	-4.71578
LIMS1	0.346896	17.9129	1.07535	0.299798	0.999799	-4.69256
PREP	-0.00651379	21.711	-0.0801403	0.937198	0.999799	-5.03287
ME1	-0.00386163	21.6396	-0.0575324	0.95489	0.999799	-5.03385
IREB2	-0.0826944	18.5456	-0.788173	0.443021	0.999799	-4.84648
RFX5	0.0125925	16.8526	0.0577174	0.954745	0.999799	-5.03384
PIP4K2A	-0.00420378	18.7703	-0.0393822	0.969111	0.999799	-5.0344
ARCN1	0.0471524	23.3241	1.0089	0.32921	0.999799	-4.73174
LSS	0.0164181	21.9875	0.23553	0.817021	0.999799	-5.0176
GCLC	0.00270273	20.8373	0.0280273	0.978014	0.999799	-5.03463
GCLM	0.00151754	19.9171	0.0144177	0.988689	0.999799	-5.03481
CD151	0.105633	19.4322	0.600929	0.557065	0.999799	-4.92398
TRAPPC10	-0.0463027	17.5001	-0.602387	0.556022	0.999799	-4.9235
PSMD8	0.012741	22.9142	0.146938	0.885161	0.999799	-5.02815
PRRC2A	0.120016	19.2028	1.09402	0.291409	0.999799	-4.6813
GSS	0.0542111	21.7206	0.789468	0.442287	0.999799	-4.84588
CCT5	0.0303762	23.8607	0.504119	0.621589	0.999799	-4.95648
PTDSS1	-0.0363539	19.8943	-0.243092	0.811292	0.999799	-5.01647
HSPA13	-0.126007	17.831	-0.909745	0.377516	0.999799	-4.78626
CSNK1A1	0.0451352	21.3235	0.347401	0.733175	0.999799	-4.99741
CSNK1D	-0.0937975	19.5243	-0.814311	0.428358	0.999799	-4.83417
IDH2	0.0638373	24.5073	0.964164	0.350434	0.999799	-4.75692
PITPNB	0.0405071	20.769	0.326103	0.748906	0.999799	-5.00184
MASP1	0.601035	14.0297	2.59767	0.0212465	0.999799	-3.45575
ADGRE5	0.0973444	16.48	0.368044	0.718417	0.999799	-4.99268
POLD2	0.0352966	19.2841	0.530538	0.603599	0.999799	-4.94816
MARCKSL1	0.151987	20.6258	0.667914	0.514687	0.999799	-4.89835
PXN	0.092783	18.4976	0.824202	0.422892	0.999799	-4.82942
CAMLG	0.127599	18.6167	1.25826	0.227761	0.999799	-4.57513
NR2C2	0.0616017	17.6312	0.551421	0.589563	0.999799	-4.94129
MAPKAPK2	0.0647727	19.8234	0.920608	0.371998	0.999799	-4.78051
ALDH9A1	0.032205	21.648	0.413497	0.685164	0.999799	-4.98192
RPL34	-0.0326066	24.6323	-0.524976	0.607365	0.999799	-4.94994
RPIA	0.00860085	20.23	0.0752794	0.940999	0.999799	-5.03311
LMAN1	0.0495839	21.6935	0.863278	0.40174	0.999799	-4.81016
NASP	0.0160978	21.9396	0.109521	0.914272	0.999799	-5.03113
FASN	0.0103257	26.3196	0.175601	0.862984	0.999799	-5.02527
CDK8	-0.178329	17.341	-1.3678	0.191759	0.999799	-4.4984
FNTA	0.011587	18.9233	0.0926893	0.927392	0.999799	-5.0322
FNTB	0.0519501	17.6006	0.58805	0.565353	0.999799	-4.92866
DHPS	-0.0188574	19.6743	-0.284965	0.779614	0.999799	-5.00962
CCT3	0.0119645	25.1271	0.155901	0.878215	0.999799	-5.0273
MRPL19	0.0215709	21.278	0.374802	0.713117	0.999799	-4.99131
ARRB1	-0.025505	19.6997	-0.449495	0.659579	0.999799	-4.97239
TUFM	0.0131867	24.7923	0.282682	0.781331	0.999799	-5.01002
ALDH7A1	-0.0112927	22.6129	-0.163125	0.872624	0.999799	-5.02658
CDC34	0.0173192	19.2021	0.232079	0.819651	0.999799	-5.01811
CYB561	-0.127621	19.5761	-0.264694	0.794999	0.999799	-5.01304
GLUD2	-0.0411639	17.6633	-0.234335	0.817932	0.999799	-5.01778
CENPF	0.165794	15.9632	0.695739	0.497359	0.999799	-4.88715
SRP9	0.204035	23.0074	1.45697	0.166132	0.999799	-4.43287
UBE2A	0.173472	20.3171	1.14413	0.270882	0.999799	-4.65009
PCYT1A	0.0848489	19.918	1.2668	0.224775	0.999799	-4.56931
AARS1	0.0488735	22.8773	0.51882	0.611546	0.999799	-4.9519
CARS1	0.0304821	21.9186	0.475174	0.64159	0.999799	-4.96513
HARS2	-0.024995	20.313	-0.393711	0.699401	0.999799	-4.98683
SARS1	-0.0192943	23.1248	-0.24447	0.810219	0.999799	-5.01627
PPM1F	0.0185014	19.1187	0.207899	0.838138	0.999799	-5.02141
MAN2A2	-0.067561	18.6694	-0.506559	0.619917	0.999799	-4.95573
PRIM1	0.0211976	20.1509	0.449132	0.659835	0.999799	-4.97249
PRIM2	0.00764674	19.7831	0.132442	0.896417	0.999799	-5.02941
CTCF	0.110105	18.2953	0.788829	0.442649	0.999799	-4.84618
PSMB3	0.018488	23.0124	0.228584	0.822316	0.999799	-5.01861
PSMB2	-0.0306665	23.3472	-0.357257	0.725936	0.999799	-4.99527
MCM2	0.0478895	22.9824	0.836781	0.416005	0.999799	-4.8233
COMP	0.182025	16.944	0.851796	0.407882	0.999799	-4.8159
ACADVL	0.0106305	21.1993	0.161127	0.874169	0.999799	-5.02678
YLPM1	0.0522484	19.4662	0.526782	0.606141	0.999799	-4.94936
ACOT2	0.279775	14.2357	0.408544	0.688848	0.999799	-4.98311
VPS41	0.0317748	18.8195	0.428696	0.67431	0.999799	-4.97799
TMED10	0.048407	23.0341	0.554653	0.587406	0.999799	-4.94021
RBM25	0.123409	21.5239	1.90533	0.0763267	0.999799	-4.06757
NUMB	0.098035	18.529	1.30141	0.212987	0.999799	-4.54544
CLK3	-0.00272191	18.1542	-0.0305711	0.976019	0.999799	-5.03459
PSEN1	-0.0574883	15.8294	-0.360071	0.723874	0.999799	-4.99465
EIF2B2	-0.0163418	20.9293	-0.276568	0.785932	0.999799	-5.01108
HINT1	-0.220888	22.77	-0.64608	0.528398	0.999799	-4.90692
FHIT	-0.0965309	17.4883	-0.950246	0.357228	0.999799	-4.76456
NUP153	0.117685	19.2682	1.15605	0.265959	0.999799	-4.64253
RANBP2	0.0554535	20.7603	1.19414	0.251186	0.999799	-4.6179
RGS19	0.134879	16.166	0.720084	0.483475	0.999799	-4.87643
RGS3	-0.0904329	15.3517	-0.618043	0.545929	0.999799	-4.91774
TSC2	-0.0299719	17.8307	-0.430423	0.673082	0.999799	-4.97754
NDUFV1	0.088575	22.072	1.61389	0.127637	0.999799	-4.31103
GSK3A	-0.0375202	19.7098	-0.453457	0.656789	0.999799	-4.9713
GSK3B	-0.00632577	20.3423	-0.0612344	0.951991	0.999799	-5.03371
STK19	-0.0434131	16.2968	-0.450213	0.659072	0.999799	-4.9722
TAF6	0.0840941	17.8581	0.882084	0.391815	0.999799	-4.80061
NT5C2	0.00666317	20.0978	0.102976	0.919363	0.999799	-5.03157
SEPHS1	-0.125972	20.7619	-0.635227	0.535184	0.999799	-4.91114
MTHFS	0.106697	19.0636	1.17373	0.259023	0.999799	-4.63118
GMPS	0.00222064	23.3851	0.046245	0.963732	0.999799	-5.03421
LIG3	0.107022	20.2207	1.64182	0.121672	0.999799	-4.28861
LIG4	-0.0667228	16.6318	-0.32913	0.746663	0.999799	-5.00123
MRE11	0.055091	19.8966	0.809299	0.431146	0.999799	-4.83656
KHK	-0.0142601	16.5987	-0.0962592	0.924604	0.999799	-5.03199
HNMT	-0.405436	19.9228	-1.45793	0.174419	0.999799	-4.43893
GNAQ	0.0980367	19.5649	0.957498	0.353677	0.999799	-4.76059
GNG10	-0.35831	16.5584	-1.40091	0.183295	0.999799	-4.47522
IDH3A	0.0271522	22.9646	0.323834	0.750589	0.999799	-5.0023
MNX1	-0.109845	16.2308	-0.437828	0.669405	0.999799	-4.97475
PPOX	-0.104718	16.8726	-0.812867	0.429161	0.999799	-4.83486
GDI2	0.0262275	24.0234	0.455432	0.6554	0.999799	-4.97075
EMD	0.190303	19.9802	1.91264	0.0753184	0.999799	-4.06122
CPT1A	0.0143301	22.8545	0.201096	0.843358	0.999799	-5.02228
SLC26A2	0.0634797	17.7446	0.477439	0.640014	0.999799	-4.96447
SERPINB8	-0.0101611	17.0547	-0.0746517	0.941644	0.999799	-5.03312
SERPINH1	0.0131391	23.9408	0.196139	0.847165	0.999799	-5.02289
PEX5	0.0246969	16.4533	0.0645444	0.949409	0.999799	-5.03358
ERF	-0.101162	16.8629	-0.846849	0.410547	0.999799	-4.81835
VASP	0.131776	20.3291	2.00977	0.063025	0.999799	-3.97597
DNM2	0.0409934	21.3711	0.490366	0.631056	0.999799	-4.96065
METAP2	0.116961	20.7471	0.852312	0.407665	0.999799	-4.81561
NUDT2	0.0687756	19.3666	0.878304	0.393796	0.999799	-4.80255
CDK7	-0.00765038	19.5153	-0.0925001	0.92754	0.999799	-5.03221
TOB1	-0.214639	15.0675	-1.27522	0.228931	0.999799	-4.56494
HLCS	0.153098	17.1622	1.05054	0.310299	0.999799	-4.70747
KNTC1	-0.0597107	18.6567	-0.959022	0.352934	0.999799	-4.75975
CDK9	-0.0217342	20.546	-0.478344	0.639385	0.999799	-4.96421
LRBA	-0.0257085	19.7317	-0.591683	0.562981	0.999799	-4.92736
BCAM	0.152233	20.442	1.95032	0.0703133	0.999799	-4.02835
PPT1	0.062325	22.6784	0.819456	0.42551	0.999799	-4.83171
RPL14	0.0362135	25.2597	0.599805	0.557697	0.999799	-4.92444
CCT8	0.0189711	25.1854	0.369783	0.716775	0.999799	-4.99246
CCT4	0.024151	24.7529	0.39681	0.697163	0.999799	-4.98608
ANXA11	-0.210005	21.2608	-2.40264	0.0298478	0.999799	-3.61802
PAPOLA	-0.0309855	19.9002	-0.737927	0.472083	0.999799	-4.86915
FXR1	0.0134059	21.1822	0.242628	0.81162	0.999799	-5.01655
FXR2	0.0637641	19.9113	0.698841	0.495473	0.999799	-4.88586
RAB5C	-0.01852	23.7366	-0.261575	0.79725	0.999799	-5.01358
RAB7A	-0.029672	24.6969	-0.39596	0.697776	0.999799	-4.98629
RAB9A	-0.0449873	19.3676	-0.702746	0.493106	0.999799	-4.88422
RAB13	-0.0760187	19.2026	-0.776874	0.449456	0.999799	-4.8517
RAB28	0.0257195	16.6388	0.17113	0.866436	0.999799	-5.02575
RAB27A	0.0370084	18.518	0.380005	0.709333	0.999799	-4.9901
DAP	-0.546741	15.3321	-2.06974	0.0563774	0.999799	-3.92255
DAP3	0.0407861	21.6125	0.641126	0.531231	0.999799	-4.909
DUSP3	0.123368	20.3181	1.34894	0.197608	0.999799	-4.51193
DNA2	-0.134492	16.1654	-0.695361	0.497589	0.999799	-4.8873
SMARCA2	-0.0915281	17.27	-0.835382	0.416768	0.999799	-4.82399
SMARCA4	0.0818297	20.2186	0.985699	0.340102	0.999799	-4.74492
IDH3G	0.0253199	21.6942	0.266232	0.793729	0.999799	-5.01282
GALK1	0.0574792	22.7693	0.893177	0.386037	0.999799	-4.7949
SSR4	-0.00325408	22.8182	-0.057277	0.95509	0.999799	-5.03386
BCAP31	0.106841	22.8676	1.20966	0.245351	0.999799	-4.6077
TPMT	0.0636388	19.1036	1.24808	0.231363	0.999799	-4.58204
BRCA2	-0.373089	16.3385	-1.57891	0.136966	0.999799	-4.3409
CYP2J2	0.166977	16.2841	0.892888	0.389734	0.999799	-4.79344
MECP2	-0.0701483	17.5578	-0.479472	0.638602	0.999799	-4.96388
HCFC1	0.0180802	21.7947	0.283435	0.780764	0.999799	-5.00989
IRAK1	-0.0119427	18.7955	-0.150275	0.882574	0.999799	-5.02784
ALDH3A2	0.0115737	21.9922	0.194055	0.848768	0.999799	-5.02314
ALDH5A1	-0.0238324	20.749	-0.55954	0.584152	0.999799	-4.93856
HSD17B4	0.0541727	22.9991	0.912439	0.376142	0.999799	-4.78484
PSMD7	0.0777425	22.8818	1.13567	0.274128	0.999799	-4.65545
UBE2D1;UBE2D4	-0.156386	16.6032	-0.486944	0.634008	0.999799	-4.96135
SUOX	-0.168553	16.7693	-1.30031	0.213354	0.999799	-4.54621
SGSH	-0.0491693	16.2004	-0.183139	0.857171	0.999799	-5.02442
ARSD	-0.155462	17.0541	-0.278834	0.784633	0.999799	-5.01054
STAT5B	0.0938467	17.7244	0.807379	0.432217	0.999799	-4.83747
USP11	-0.0280978	19.4905	-0.333214	0.74364	0.999799	-5.00039
CLCN2	-0.133334	14.5378	-0.481559	0.638235	0.999799	-4.96268
CLCN7	-0.146517	18.4891	-1.94118	0.0714996	0.999799	-4.03635
PLXNA3	0.0732612	15.8177	0.374046	0.713668	0.999799	-4.99148
DYNLT3	0.0337591	17.531	0.244363	0.810301	0.999799	-5.01629
VAMP7	-0.0106236	20.7411	-0.18516	0.855614	0.999799	-5.02419
RPS6KA3	-0.00266357	19.7094	-0.0354687	0.972179	0.999799	-5.03449
AKR1D1	0.505257	16.5332	2.77982	0.0218132	0.999799	-3.46812
HDGF	0.0417065	23.1513	0.377878	0.710879	0.999799	-4.9906
LUM	0.423695	19.0583	1.61231	0.128456	0.999799	-4.31304
CCNH	-0.0532839	18.5789	-0.59905	0.558187	0.999799	-4.92471
MNAT1	0.00156055	18.6298	0.0214236	0.983194	0.999799	-5.03474
NEK3	-0.126388	15.5324	-0.901868	0.381551	0.999799	-4.79038
UBE2E1	0.0429575	19.0555	0.178319	0.860941	0.999799	-5.02495
NDUFA8	0.116599	21.3993	1.24068	0.234006	0.999799	-4.58702
HNRNPA3	0.138212	24.5999	1.26631	0.224944	0.999799	-4.56965
PGD	0.0699831	24.8144	1.30442	0.211986	0.999799	-4.54335
HNRNPM	0.037691	24.8553	0.406951	0.689861	0.999799	-4.98357
[truncated: 5,037 more rows]
