# Supplementary material for: PAK1 activation drives divergent resistance mechanisms to aromatase inhibition and tamoxifen in a luminal: A breast cancer model
Source: Mol Oncol. 2026 Jun 5:10.1002/1878-0261.70286. Online ahead of print. doi: 10.1002/1878-0261.70286 (PMC13399542; doi:10.1002/1878-0261.70286)
Supplement: Supplementary file 16 — Data S15. Phosphoproteome results of PAK1‐inhibitor‐ and DMSO‐treated MCF7 parental, long‐term estrogen deprived (LTED) and tamoxifen resistant (TAMR) cells. [file MOL2-9999-0-s006.csv]

,"LTED_DMSO_r1","LTED_DMSO_r2","LTED_DMSO_r3","LTED_PAKi_r1","LTED_PAKi_r2","LTED_PAKi_r3","TAMR_DMSO_r1","TAMR_DMSO_r2","TAMR_DMSO_r3","TAMR_PAKi_r1","TAMR_PAKi_r2","TAMR_PAKi_r3","parental_DMSO_r1","parental_DMSO_r2","parental_DMSO_r3","parental_PAKi_r1","parental_PAKi_r2","parental_PAKi_r3"
AAAS_S495	20.4437772209944	20.2592973437125	20.5227100799855	20.2995841905956	20.4738722505661	20.3840334207872	20.3227991288197	20.4118804154158	20.4447663601344	20.3091826796017	20.3348097209913	20.3766576367202	20.6289685902138	21.3036927496099	20.7440813456635	20.58364893315	20.6081480263526	20.597780641247
AACS_S412	14.2845874241606	14.0516841183054	14.5248705268631	14.3657539719844	14.2082102698165	14.0501220681826	14.112495751208	13.6497800707375	14.3057445980955	13.8804618052986	NA	NA	13.1315208972179	NA	NA	NA	NA	NA
AAGAB_S310	20.5095074727859	20.9100386942907	21.1613473693339	20.6940178860776	20.0155644518019	19.6722833517105	20.013400623995	19.6239759116614	21.0020785176714	19.911713088983	20.4324130730929	20.8040273266452	20.4878597078762	21.1405621139978	19.218224612586	20.0993592499359	20.2823642246869	21.0120633612502
AAGAB_S311	20.5428130109602	20.9458011563923	21.1922042950523	20.6940178860776	20.0489393810595	19.6722833517105	20.013400623995	19.6239759116614	21.0020785176714	19.911713088983	20.4324130730929	20.8189226388894	20.5017687946121	21.1405621139978	19.2368943362931	20.0855299902895	20.3025750377056	21.0244865444707
AAK1_S26	16.2398317299022	NA	NA	NA	NA	NA	NA	NA	NA	15.5644604356554	NA	NA	15.9135750677002	NA	NA	16.0738549333754	NA	NA
AAK1_S624	NA	18.4509714512171	NA	NA	NA	NA	18.6366281767863	NA	NA	NA	NA	NA	NA	NA	NA	18.5283126796488	NA	NA
AAK1_S637	15.4656552283846	15.3215363674449	15.6719986472847	15.787138542433	15.1213939899237	15.3654918621501	NA	14.6892658519895	15.329584556079	14.5195887673773	14.74816635623	15.1560893077475	15.587556580544	NA	14.9971360641048	14.8612096753596	NA	14.6282405916805
AAK1_S676	NA	NA	NA	NA	NA	NA	NA	NA	NA	NA	NA	NA	NA	16.5390719352459	NA	NA	NA	NA
AAK1_T389	13.5478869961355	14.8355166376262	14.8662315265409	14.6680393654994	15.2050865279931	14.3560658080902	14.6345891229205	14.8053295941783	14.8262215824473	14.6559642646919	14.3382870916047	14.6176101051643	15.0337252645527	15.1662457458661	14.7254492313724	14.2738850034722	14.7896375585513	13.8225310774816
AAK1_T606	16.5715015106108	NA	16.8177366078807	15.4379334027179	15.7737200236737	16.0799078921901	16.4308794855368	16.5107331768335	16.7574403825873	NA	16.3908531355385	16.7147805575265	16.3816544739127	NA	15.8067244713795	16.444551318988	14.1021169662957	16.1282519621722
AAK1_T620	NA	18.4509714512171	NA	NA	NA	NA	18.6366281767863	NA	NA	NA	NA	NA	NA	NA	NA	18.5283126796488	NA	NA
AARS1_S555	NA	NA	14.2598103535161	14.7512796443639	NA	14.2861605556978	14.5053698570376	NA	14.0838056521466	NA	13.8437636508994	NA	NA	NA	NA	14.9208678343887	14.2177148868738	14.0003560825973
AASDHPPT_S258	NA	NA	NA	NA	NA	13.3805624957743	NA	NA	NA	NA	NA	NA	NA	NA	13.0030060322511	NA	NA	NA
AASDH_S649	NA	NA	NA	NA	NA	NA	NA	NA	13.015526387719	12.9845132608153	12.9943230011146	12.9398704920487	NA	NA	12.7300147217365	NA	12.7114734377857	NA
AATF_S203	15.173967456904	16.2793970838587	15.7715159432121	15.8357492547343	16.2941090243183	16.7775303710136	15.7895169852795	16.5771073613983	16.2992378725838	15.6522325743275	16.3678434939559	16.0901030978018	16.5565722429173	14.2032277145389	17.3527169923042	15.5033954241829	16.6327959369354	16.240831824825
AATF_S316	NA	NA	18.8511759000165	NA	18.4226717494141	18.8939944076259	18.3230179971252	18.2341166135528	NA	NA	NA	18.2413286136434	NA	NA	18.7422616057968	18.764669699231	18.7717233044819	18.7008011696516
AATF_S320	NA	NA	19.1197201824623	NA	18.6076885984926	19.0868148287059	18.3230179971252	18.4930668529942	16.3516414999721	16.2874227619632	16.0670112057828	18.2413286136434	16.7668469236127	16.2518784280417	19.0247648828099	19.0951330628126	18.96978314433	18.9957705883705
AATF_S321	NA	NA	19.1197201824623	NA	18.6076885984926	19.0868148287059	18.3230179971252	18.4930668529942	16.3516414999721	16.2874227619632	16.0670112057828	18.2413286136434	16.7668469236127	16.2518784280417	19.0247648828099	19.0951330628126	18.96978314433	18.9957705883705
ABAT_S297	NA	13.3195168205646	NA	13.0448664639665	14.0504916981901	NA	13.6273294960121	13.4813930969336	13.2840598454212	13.3877381656538	13.4305013890786	NA	13.1091627008802	NA	13.3840569270091	12.804067680287	13.2740013030852	NA
ABCA2_S1327	15.0956998698042	14.9258908609294	15.2397538716532	15.1365043998511	15.2467332754238	15.4054133855925	15.1865300558832	15.1567759868655	15.3198412517249	15.3396786048542	14.9593617051973	14.8588263302833	15.6252797304879	15.2561329070601	15.792606039032	15.9999725912884	15.7213880379461	15.8014888152291
ABCA2_S1331	15.0956998698042	14.9258908609294	15.2397538716532	15.1365043998511	15.4338327562235	15.4054133855925	15.1865300558832	15.1567759868655	15.5267006447414	15.631677665313	15.314071343645	14.8588263302833	15.9812411886745	15.6730893252957	16.0539999988178	16.2960483754264	16.0112312839238	16.1115790425853
ABCA2_S1410	13.4324441269837	13.829551747072	12.9633690799774	13.8554368227297	13.061240471994	13.4208970533166	14.1292892258592	14.2638895494767	14.4287579691523	NA	14.3834980827385	14.0842226145142	14.0415887346492	14.0094808386538	13.7488302409165	13.4961995813345	14.4740739274143	14.1819729627381
ABCA2_S2419	NA	17.0869590541428	16.7473536532624	15.304255878616	NA	14.1321230021096	15.7384601637634	15.8769437997424	16.146417383003	15.7255130495287	16.0395796864556	16.2743123964742	16.7955322377051	NA	17.6477100963469	17.1580427746968	17.3914384738454	17.6858461277782
ABCA2_T2412	17.6185081778422	18.6016700036668	18.626910163703	17.8062852421162	17.7949241443158	17.8225140710934	18.183485400521	18.3145793121397	18.6991136881455	18.0815968158373	18.451153663251	18.6788869966604	18.6368943396611	18.8398999610281	19.0762914623455	18.7639543961484	19.0474498785418	19.2269602873031
ABCA3_S1372	NA	12.5822539536655	12.6976141768007	12.1826166973814	12.4196741840246	NA	NA	NA	NA	NA	NA	NA	11.766493273386	NA	11.8951892620228	NA	NA	11.8602568306818
ABCA3_S846	NA	NA	NA	NA	NA	NA	13.2072491376714	12.742792895175	14.0664503637427	NA	NA	NA	14.4766359828965	NA	14.2179403753219	14.5229788516592	14.4685396785138	15.3452492429629
ABCA3_S866	NA	NA	NA	13.4738047124867	NA	NA	NA	NA	NA	NA	NA	NA	NA	NA	NA	NA	NA	13.0350971320003
ABCB6_S755	NA	14.528250275227	14.6060294525495	NA	14.2969854110781	NA	NA	NA	13.6796330668523	NA	NA	NA	NA	NA	NA	NA	NA	NA
ABCC1_S915	16.1041912438718	15.682041208174	15.7380792418902	15.8843712171162	15.9352595900284	15.7124358247496	NA	NA	NA	NA	NA	NA	NA	15.4328024787591	NA	NA	15.4371167414092	15.415186556699
ABCC1_S919	16.7608088001809	16.4381539380804	16.7618051006935	16.626180543144	16.4942221935778	16.3055010620486	15.7414919282544	15.7197048572309	15.5457964287447	15.226239979899	14.9185038008868	14.8468129637219	15.0101756775748	NA	NA	15.4170656249569	14.6792827573782	14.36312550275
ABCC1_S930	19.4353393990962	19.423048305962	19.2855137994454	19.4303150546812	19.3208415710695	19.3175542527773	18.5774795137578	18.4638796338227	18.3070137239407	18.3816763090724	18.3929169305842	18.4182736309379	18.5640198981055	19.0783522936388	18.4216920247336	18.5625301526464	18.5811065379938	18.3920773186776
ABCC3_S281	15.1252716275254	15.0683957520182	14.9663944211676	14.8931309503238	15.1064525761064	14.8704685970897	NA	12.4748759052016	NA	NA	NA	NA	14.1734796411214	NA	13.8666240600709	14.0623371102486	14.0306060168629	14.0765924013703
ABCC3_S908	NA	NA	NA	15.6737807236986	NA	NA	NA	NA	NA	NA	NA	NA	15.4910827872184	NA	NA	NA	NA	15.8310849676864
ABCC3_S911	14.4489723789147	14.4074168084335	NA	15.6737807236986	NA	14.6280376460996	NA	NA	NA	NA	NA	NA	15.4910827872184	NA	NA	NA	NA	16.057006576748
ABCC4_S655	15.3349638053502	NA	NA	15.2476297109905	NA	15.6975864567382	15.2701886970118	NA	15.3137582064514	NA	NA	NA	NA	NA	NA	NA	NA	NA
ABCC4_S668	NA	NA	NA	NA	NA	NA	NA	14.3901814775088	14.3075256063596	13.1724190460145	NA	13.7552416364887	NA	NA	13.2336347128038	NA	NA	NA
ABCC4_T646	19.3133461794153	NA	NA	19.4740532589369	19.6118955015284	19.6773508727019	20.13311456651	20.2530367287562	20.2582697792818	20.2308864426756	20.1060105888225	20.3041959402631	19.1878962580006	19.2532552741321	NA	18.9659414240671	19.1094940768278	18.5046553739843
ABCC5_S14	16.5047027061471	16.3949118370916	16.0189337306926	16.9055004003129	17.0281699934544	16.4266917084006	16.8117038105328	16.5830187931458	16.786123704157	17.1028535239906	17.0651091000775	17.5613909228644	NA	NA	15.0105238080938	NA	NA	NA
ABCC5_S505	18.8695203182723	19.0020089167441	19.0974374040681	18.8713040099081	19.1644643249593	18.8389727808022	17.4389022923087	17.9106220748676	18.1213067056966	17.2267685669512	17.5216716872251	18.3184187764273	15.9912134050436	16.3979139039105	16.6175086533669	16.0516812493189	16.5174088793488	16.7762960308954
ABCC5_S509	19.8845029670024	19.9977692798264	20.0339501661959	19.9017146801547	20.1447830090009	19.8750460675639	19.0237465550097	19.1930347480285	19.483969910025	18.949817520204	19.036346866742	19.4503317825564	17.7131022640861	16.8574656320628	17.9828741258539	17.6394245591177	17.7932658703813	17.9409845499482
ABCC5_S553	17.0056988363755	17.1408684415723	14.4328253937096	17.1710371015708	17.0367601512092	16.7065178435051	17.7302503630161	16.4627063438954	16.400028133253	16.2422352659181	16.4729973690205	16.4295532688425	14.3787644138726	NA	NA	14.239078579578	14.4703258650101	14.4353403052161
ABCC5_S558	19.2067042214758	19.3335513062877	18.1348750974843	19.3462507326159	19.2260207037111	19.2821945414018	18.464624492844	17.7970775819804	17.7616991352346	17.5004744665895	17.7690992605013	17.5729491819535	15.9585419842876	NA	16.3155490732986	15.5503619268898	16.1944326324271	16.0356305760888
ABCC5_S60	15.9299336914824	16.1196721457752	16.6909291139479	16.0129451362601	15.8395801018413	15.9435549219411	15.7285181856764	15.9597378276318	NA	15.9105370286799	16.2841328388923	NA	NA	NA	NA	NA	NA	NA
ABCC5_S64	NA	NA	NA	NA	NA	NA	NA	NA	13.0861958682143	NA	12.5266416254874	13.1362735552364	NA	NA	NA	NA	NA	NA
ABCC5_S67	NA	13.5218654125071	14.0190967256199	13.1763110322873	13.3836152166179	13.2846208653747	13.0992033729679	13.1782059309048	14.1166577844333	12.8724010117748	13.4133174585964	13.7016166311618	NA	NA	NA	NA	NA	NA
ABCC5_T513	16.6665300558968	16.6821510761506	16.1061356597919	17.1401544033964	17.0899962023309	16.1120237889735	16.2236513970008	16.787165575643	16.3326391365962	16.3157073646468	16.4717003613049	16.4689793022125	15.0236524293845	NA	15.6468361295144	14.9842721319397	15.0158284979079	15.1282021641183
ABCD3_S40	NA	14.6155822444917	NA	NA	15.1654051450626	NA	NA	NA	14.4972156530997	NA	NA	14.4590132235621	NA	15.5543437278032	15.6923211345112	15.1561034146259	15.4959823577529	15.1691624046395
ABCF1_S105	23.9763431123931	24.0864150470348	24.2662677990364	23.9171439292285	24.2282389405285	23.9518853119004	23.5795974734582	23.5102714941123	23.4027258972396	23.4699557086767	23.4798375616177	23.8319435761317	23.3425488632054	23.4068473196334	23.3710266628972	23.5708722914902	23.4896617091066	23.556039075451
ABCF1_S109	25.6988486527414	25.7185307713203	26.0221571537999	25.594493077991	25.949612061508	25.5983109902147	25.7898354277435	25.7016102830913	25.7275939885644	25.7598647867948	25.6877850205502	25.9433562603714	25.4632472214768	25.6680465566522	25.5270692138189	25.5856926819365	25.5525007641286	25.6296613940334
ABCF1_S140	17.5762509714208	18.1427677707256	17.2075490031678	17.9860915577171	17.9702544054338	18.3490847042485	18.0518025091872	18.4186823469004	18.1315920772566	17.5518411659265	18.2050054713003	17.5858672927279	17.6173110730513	17.5486891994328	18.2202608009513	17.3259537885908	18.1493152954384	17.5411951301096
ABCF1_S166	16.5794542953679	16.8065164707762	16.7579941493651	16.3896453796686	16.4270643953243	17.0265690540631	14.5813859206802	14.9498562552307	14.9692613299095	14.9125014224746	14.6751554991792	14.9385958001033	16.9037787249398	16.6775388589309	17.5298232964979	16.8775074446349	17.3068324377297	17.5719459027717
ABCF1_S228	23.183192542794	22.9477180681397	22.9994972602289	23.1110012602397	23.1158257703479	22.8724037941894	23.175334525068	22.9949776794531	22.9760489534555	23.0011998203277	22.9584847935944	22.9670401014674	22.7904160694098	22.6298343566425	22.8742008313438	22.9336711302431	22.8008172393726	22.8133042527066
ABCF1_S22	20.4319152681319	20.7115581232753	NA	20.6566566086591	NA	20.5263798904441	20.5317637964654	20.820873295346	20.4838378371955	NA	20.8307891982657	20.8497500322076	NA	NA	20.4746251567124	19.7029574697792	20.0859215577759	20.1794566103773
ABCF1_S595	13.5484530308344	13.9710146922286	13.6551781693148	13.9246459877393	14.0801774484801	13.6769030139029	14.3113430080133	14.4425077211765	14.7118969082958	14.3833058471959	14.1946906023165	14.4950982893682	13.428120807233	NA	13.551452784679	13.6403893349138	13.5449265124449	13.3713999019955
ABCF1_S621	12.5201182806175	12.8868001750627	NA	13.8184282718888	NA	NA	13.1931336524675	NA	14.3381021941159	NA	NA	NA	NA	NA	NA	NA	NA	12.5588858750446
ABCF1_T108	25.069831999856	25.0824828950057	25.3933719717445	24.9102229383402	25.2882387463374	24.9713133599612	25.0549690773014	24.9503181074412	24.9842208375608	25.0063722923843	24.9279399157473	25.2835174669618	24.6879005289536	24.9049967332645	24.7276197267749	24.8984280332187	24.7787380778065	24.9090036085062
ABCF2_T218	12.4190457123924	13.1222560794382	13.1574655505442	12.7424859687514	13.0254998459161	12.9697802125235	12.6705600190332	12.8558534722998	13.1535456178781	12.9447189971573	12.7115217609187	13.138890195753	12.965509817224	NA	13.1531512236515	12.9277755887956	12.7944405437699	13.0803594343064
ABHD15_S451	NA	13.5993325650408	13.7138701878598	NA	NA	13.1689876912203	13.6487189378553	NA	NA	13.2052646866385	NA	NA	NA	NA	NA	NA	NA	NA
ABHD16A_T34	NA	NA	NA	NA	NA	NA	NA	NA	16.0945433056441	NA	NA	16.0145689564594	NA	NA	NA	NA	NA	NA
ABHD17C_Y208	13.0661632667899	13.2373960853441	NA	13.660412771647	NA	NA	13.4078608255123	NA	NA	NA	NA	13.3599409319085	NA	NA	NA	NA	NA	NA
ABI1_S183	23.2923797546748	23.2475340592539	23.3976867272985	23.307012831901	23.335224400363	23.3020036394565	23.7119473197957	23.7347227954837	23.6361713744132	23.9041626916662	23.6053044487996	23.4896678158373	23.7082928578624	23.1804575958383	23.3980343020608	23.5933958131628	23.5324617187076	23.4983512877469
ABI1_S222	14.2894508151811	14.6028485267954	14.8456705263611	14.4626841986866	14.5123261847407	16.1270232610405	16.5939780432245	17.3041022908745	17.5298134842288	16.8460883225727	16.8393902412083	17.1236955877241	NA	14.8781115303292	16.0948237526157	NA	16.2940183343055	15.9314446352442
ABI1_S225	18.6277635071164	18.3995584423106	18.4224084340136	18.6152740278892	18.4549984335635	18.7759869801104	19.075104485717	18.8034247971042	18.7520936081287	19.2317625119687	18.8160660796204	18.7743838650863	19.2368277277629	18.4674079395903	18.8117836116621	19.4505369803643	19.0348098275246	18.9989601036786
ABI1_S231	15.1890086583378	15.0871403212757	15.2466292507404	15.2961975311686	15.2083146366056	15.6970047683435	16.5460230371861	17.0354953180466	17.3831611342193	16.6907368407101	16.5455996836662	16.8698438102219	15.2926216815729	15.7034448780177	15.9920534403138	15.117497279093	16.0102175362229	16.152876227173
ABI1_S323	NA	NA	15.7814874119705	16.381080282699	NA	16.0302784358006	17.3992521241777	NA	17.705363472548	17.5990245041151	17.1749764043732	17.5117110096368	17.6777488143274	17.2154813366419	16.7203182420775	17.1589844681165	17.0890545543625	17.1553748131996
ABI1_Y198	NA	13.1144738946944	NA	NA	NA	NA	NA	NA	NA	NA	NA	NA	NA	NA	12.9854412084047	NA	NA	NA
ABI1_Y213	16.7308708066789	NA	16.6921888081514	NA	NA	17.1327275236177	17.6908592897042	NA	NA	NA	17.707132340458	NA	NA	NA	NA	17.2377291231884	17.1333316528458	17.2832020733031
ABI2_S183	22.0938958108283	22.178508213413	22.2186214684216	22.3303990590135	22.1625206431211	22.1794899148646	22.2380357901655	22.1390895799409	22.2129431704683	22.4247962300234	22.0676857585638	22.010445268829	22.1518432829858	20.8276151613247	21.894082974918	22.1471240073982	21.9051578027056	22.0701500363186
ABI2_S196	17.1000922479578	16.325741296692	16.4851384631968	15.5624251838807	17.4825230537993	16.5982110903039	NA	16.7742825018003	16.690700383063	17.1550478003257	NA	17.3123264639418	16.9948633522241	NA	NA	17.0505131149755	NA	NA
ABI2_S216	NA	NA	NA	NA	NA	NA	NA	NA	NA	NA	NA	NA	NA	NA	NA	16.0382705608352	NA	NA
ABI2_S227	19.2142831317355	19.2331514411146	19.3382069442374	19.5245036709236	19.4760786514219	19.6055021337699	18.7711889435303	18.9083189749535	18.7924283483408	19.1361296212545	18.911097508246	18.8231515388436	19.5226805778863	19.6227810268902	19.2118260895083	19.4747439260527	19.3150486035268	19.3963542304937
ABI2_S242	16.6412736040872	16.6191944039186	16.6324215827321	16.8043746318961	16.8485173183737	16.9744867852871	17.3883750859772	17.1867214203325	17.0954905955973	17.7153640578783	17.4831480889483	17.4959386678109	17.1193060071515	17.0947619385692	16.7920341900249	17.189568275595	17.1814909727004	16.9536445586522
ABI2_S368	NA	16.6607720804408	NA	NA	NA	NA	NA	NA	NA	NA	NA	NA	14.8369387284821	NA	NA	NA	15.3231075146994	NA
ABI2_T178	NA	17.8327036288093	18.3648270692553	NA	20.4693610410992	18.9229385506585	19.8810210728805	20.358298363151	19.4343783167496	20.5444336283229	19.0101433279992	19.3139486569704	21.0580600623113	19.5335876002144	NA	19.9282314256469	18.5201832403441	20.19785874803
ABI2_T361	16.6796876575974	17.0593368561184	17.269821451118	16.6665895056045	NA	NA	NA	16.661554945178	NA	NA	16.8496034754424	16.5597308730136	16.3593041170499	NA	16.4425605396768	NA	16.8250185633357	NA
ABI2_T364	NA	NA	NA	NA	NA	17.8034483114404	15.2601119809422	NA	16.4911303459968	15.976061964152	NA	NA	NA	NA	NA	15.70892062896	NA	NA
ABI2_Y213	15.5302152560627	NA	NA	15.8681224926921	16.0708313370036	16.0603518398582	NA	NA	NA	15.6045581534954	15.1907925523615	15.434337670385	15.6589499060558	NA	15.6604764544872	NA	15.8327580199229	NA
ABL1_S569	18.4452740141211	18.4623366218249	18.5423886211637	18.7164632651134	18.8359742047814	18.8478146867868	19.2783841277672	19.2156930845897	19.3036008916863	19.2688592632487	19.3291028990161	19.380762840221	19.0325140770336	19.0830449057191	18.943522496086	19.0042420744217	18.9556023614905	18.9202283183818
ABL1_S618	NA	NA	NA	12.9940775213523	12.6567399035967	NA	NA	NA	NA	NA	NA	NA	NA	13.351586391872	NA	13.4887621201216	13.5008177422682	NA
ABL1_S683	15.2447018710876	14.9026951887957	14.6287368197085	15.7348023908316	15.7985070923573	NA	16.0334670268708	NA	15.6057743266355	NA	16.1674340517763	NA	15.8908823904145	NA	NA	16.0924262333055	15.7198770435513	15.8604746402747
ABL1_S716	NA	NA	NA	14.7278592320355	14.6945410095283	14.9034808310804	NA	NA	NA	NA	NA	NA	NA	NA	NA	14.3833125588843	NA	14.7133864302168
ABL1_S718	14.9578121217377	NA	NA	NA	NA	NA	NA	NA	NA	NA	NA	NA	NA	14.9964015957622	14.7683743796678	NA	NA	NA
ABL1_S808	NA	15.9473699926823	NA	NA	NA	NA	NA	NA	NA	NA	15.7854429861603	NA	NA	NA	NA	NA	NA	NA
ABL1_S809	NA	15.9473699926823	NA	NA	NA	NA	NA	NA	NA	NA	15.7854429861603	NA	NA	NA	NA	NA	NA	NA
ABL1_S917	17.4126790506727	17.4366694748356	17.2707707165623	17.4233125761146	17.5915748351303	17.2299292774943	17.2224768600097	17.2738759379929	NA	17.5143113197969	17.2628915814062	17.0322355778451	NA	NA	16.9193651008839	16.7605168772874	16.8731615495183	17.112454603664
ABL1_S919	NA	NA	NA	NA	NA	NA	NA	NA	NA	NA	NA	NA	NA	17.048378810363	NA	NA	NA	NA
ABL1_T852	16.531227525489	16.4512553654963	16.4697891591916	NA	16.7686418682464	NA	16.5119557029067	16.4090478822186	16.1696822646667	NA	16.3185758248794	NA	16.0536975027105	16.4844570718951	15.8910220194142	16.0503912183226	NA	15.8379007399759
ABL2_S620	17.2160193982053	17.0143088619935	17.253190205192	17.8212095100024	17.7547435409922	17.9126887530599	17.7436296472335	17.7052386136777	NA	18.0176827031511	18.0173809500901	18.001707670895	18.4312141018178	18.1883100816632	18.0041406346679	18.4411941023635	18.2111265816159	18.0217302135742
ABL2_S631	19.0543752111822	19.0171751269229	18.9189737716181	19.1523654716032	18.9416773362021	18.8952965707233	18.7704980652907	18.7411305921849	18.5454345117485	18.8357609716409	18.7113139841093	18.6065409262851	18.8184320032362	18.3822118219387	18.7686498535173	18.8289916495417	18.7455100070018	18.6820358293648
ABL2_S655	15.8791771887615	16.2912242482764	16.0594831082293	16.2574806363203	16.3299400289202	16.7219035421627	16.9808136665803	17.3527920895709	17.3688430157576	16.9715028909926	17.2908936792271	17.3303150939467	17.050625133223	17.2850042830057	17.4229782532751	16.9406726707989	17.13081881315	17.2322639863952
ABL2_S817	16.6518342323057	16.4679993084756	16.1090571671042	16.78571920437	16.3800956596278	16.6986755735776	16.5555755904658	16.737115217699	16.8599433264579	17.1355483978714	16.9301536517002	16.8982354123566	17.5578125187086	17.3771471762954	17.3182885802857	16.9756428754409	17.5333954170985	17.4266102471273
ABL2_S936	17.6623259138463	17.9220490771594	18.0196341792373	18.1190051475684	NA	18.4841130087598	17.7118866701252	17.8942594863398	17.6535628799554	18.1699205289033	18.2212873529744	18.1619832619699	17.3818177415207	17.2932877825578	NA	NA	17.6965442243707	17.6865131250308
ABLIM1_S367	NA	NA	NA	NA	NA	NA	NA	NA	NA	NA	NA	15.0791118766646	16.5161972297498	NA	NA	NA	16.4284953418179	16.3217413951984
ABLIM1_S431	17.6922051817971	17.2943528834707	17.7257623989155	17.4707264369828	17.4536386250194	17.4391870214363	17.5359483492461	17.5083580191395	17.8721920672539	17.7928537952645	17.479199500904	17.6480414538387	18.5067827846338	18.3390491676776	18.1945428864844	18.4961723563188	18.2447778460605	18.1640615668957
ABLIM1_S586	NA	NA	NA	NA	NA	NA	NA	13.9532400677134	15.026593357594	NA	NA	13.9446309007325	NA	NA	NA	NA	NA	NA
ABLIM1_S587	14.2544863076788	NA	14.2156444624472	NA	14.108207467008	NA	NA	13.9440735496043	14.156046035295	14.3689832310279	13.8469602203468	13.7194324678465	14.7272266581861	NA	14.5879056248631	14.8375630275138	14.5248396840019	14.6348364920985
ABLIM1_S706	16.3550177945281	16.5186270201881	16.6334212433801	16.4292639950243	16.6521103201891	16.5660034452099	17.2866845160062	17.4112378719603	17.5841862131619	17.4487438584787	17.5760067977072	17.4704582497515	17.8727993764874	18.5685521112833	17.6455631090155	18.0566689249752	17.9155535498145	17.83250651129
ABLIM1_T351	15.7592663231718	NA	NA	NA	NA	NA	NA	NA	NA	NA	NA	NA	NA	NA	NA	NA	NA	NA
ABLIM1_T429	NA	NA	12.6148058381717	NA	NA	NA	13.1323377969885	NA	NA	NA	NA	NA	NA	NA	NA	NA	NA	NA
ABLIM1_Y373	NA	17.0823588400208	16.8565860616954	16.7005481991106	16.5353973546217	16.4762458004316	16.189243076039	15.5902879819735	16.4403670574829	16.0993306580162	15.976096246574	15.8392325082254	NA	NA	NA	NA	17.3348338066308	16.6856474321753
ABLIM2_S364	15.276766297763	15.0870445148211	15.2797645041723	NA	15.2665193041593	15.2918178737098	NA	14.6501544674344	14.7009343452428	NA	NA	14.6167703475117	15.8815123020362	NA	15.5526957783007	15.8465200046725	15.5719270466709	15.69892213722
ABLIM2_S476	NA	13.7998790572218	NA	NA	NA	NA	NA	NA	NA	NA	NA	NA	15.5976278511088	NA	15.2300343107419	15.6878105755116	15.3456774022414	15.3013897791385
ABLIM3_S373	16.7212275358617	16.6417667214044	16.5214760921654	16.5068835894784	16.3797329792156	16.525066033019	NA	NA	14.3100337109512	14.2873849334988	NA	NA	16.9661757690369	16.7296821219034	16.8279353534176	16.5859638786064	16.6624157114712	16.5107073868287
ABLIM3_S388	15.1249810916466	14.9267942173825	14.8186417533445	14.9548571582036	15.7108927395954	14.5819031359351	NA	NA	NA	NA	NA	NA	15.5107667888491	15.8043659604295	14.8254460898771	15.3402278094161	14.1873704924655	15.5346556992452
ABLIM3_S483	13.1951502292	NA	12.9992464169804	NA	NA	NA	NA	NA	NA	NA	NA	NA	NA	NA	NA	NA	NA	NA
ABLIM3_S493	NA	NA	NA	13.6132443861404	NA	NA	NA	NA	NA	NA	NA	NA	13.9079258392401	NA	NA	NA	NA	NA
ABLIM3_S503	13.6845261521374	13.3500640018389	13.6158297642077	13.7114832568118	13.6031830357302	13.2971194446574	NA	NA	NA	NA	NA	NA	13.634685517269	NA	13.3461490256208	13.960872206252	13.2105862342799	13.4166314291588
ABLIM3_S504	13.6845261521374	13.3500640018389	13.6158297642077	13.7114832568118	13.6031830357302	13.2971194446574	NA	NA	NA	NA	NA	NA	13.634685517269	NA	13.3461490256208	13.960872206252	13.2105862342799	13.4166314291588
ABRAXAS1_S386	15.1686040484072	14.4622222284079	14.7991235345223	14.9984915658787	14.9244299204132	14.0823771556095	14.0891535632531	13.9215340017774	NA	14.8149690655962	13.7252130809474	NA	14.3338363185337	NA	NA	14.8435938779799	13.8452197965795	14.3992052250926
ABRAXAS1_S387	15.1686040484072	14.4622222284079	14.7991235345223	14.9984915658787	14.9244299204132	14.0823771556095	14.0891535632531	13.9215340017774	NA	14.8149690655962	13.7252130809474	NA	14.3338363185337	NA	NA	14.8435938779799	13.8452197965795	14.3992052250926
ABRAXAS1_S406	17.7639251250686	17.2914816090807	18.3074076299397	17.4699871684664	17.6933826872907	17.2694197855949	17.1314801599407	16.6090569121064	17.0224642421909	17.6030745261924	NA	17.4754672997094	17.0745447072394	17.0365060267825	NA	17.5911649904287	16.9899051808335	17.248253160688
ABRAXAS1_T390	15.1686040484072	14.4622222284079	14.7991235345223	14.9984915658787	14.9244299204132	14.0823771556095	14.0891535632531	13.9215340017774	NA	14.8149690655962	13.7252130809474	NA	14.3338363185337	NA	NA	14.8435938779799	13.8452197965795	14.3992052250926
ABRAXAS2_S280	15.3862138434305	NA	15.5064001738812	15.1751725748987	15.7335902086059	15.5656789195715	15.3614750507589	NA	15.332992643521	NA	15.0513020129346	15.1683455353942	15.3467074089293	NA	NA	15.4813761587632	NA	14.4367965007824
ABR_T74	NA	14.4496546801456	NA	NA	14.2026975800638	NA	NA	NA	13.7979447918682	13.6394136361871	NA	14.009102640478	14.8229637375904	NA	NA	NA	15.5527126115475	14.9052500929703
ABT1_S32	NA	NA	NA	NA	NA	14.3915620782983	14.0277531344682	NA	NA	NA	NA	NA	NA	NA	NA	NA	NA	14.3181736234199
ABTB2_S365	15.3107446994211	14.9214870561267	14.7204589090299	15.1070824225864	15.013211150296	15.1376756224587	NA	13.8943280648729	NA	NA	NA	NA	14.5951082879335	NA	14.5738924048834	14.3182287587828	NA	14.3850634116917
ABTB2_T73	NA	NA	NA	NA	NA	NA	14.1226503577127	NA	NA	13.7844761436666	14.3833915617509	14.1146341720034	NA	15.7005568545777	NA	NA	NA	NA
ACAA1_S291	11.9707212830235	12.6100203161099	12.5231141752007	11.978339185192	12.2982117452938	12.1209948781838	NA	NA	NA	NA	NA	NA	NA	NA	NA	NA	NA	NA
ACACA_S1218	NA	NA	NA	NA	NA	NA	NA	NA	NA	13.023495480892	15.3160103392894	14.7922621064768	NA	NA	NA	NA	NA	NA
ACACA_S1259	18.0442771998968	19.1431146011254	18.2702457866477	18.5141687013542	NA	NA	17.8383040534137	NA	NA	NA	19.1357690295378	18.395766895915	NA	19.0582495776061	NA	NA	NA	18.5588376528037
ACACA_S1263	18.0442771998968	18.894960113692	18.2702457866477	18.5141687013542	NA	NA	17.8383040534137	NA	NA	15.2865572357365	18.7053965593314	18.6530406475433	NA	18.2883109954909	NA	NA	NA	17.5858217695723
ACACA_S2318	NA	NA	12.9524432722093	NA	NA	NA	NA	12.3870132747048	NA	NA	13.6984391170579	NA	NA	NA	NA	NA	NA	NA
ACACA_S23	NA	NA	NA	NA	NA	NA	NA	NA	NA	NA	NA	NA	14.1438624084397	15.1126145388828	NA	NA	NA	NA
ACACA_S25	18.2814830714377	18.5054233230601	19.1140478493757	18.4245770918982	17.4163523195343	17.796578290974	17.8945243568668	17.7488021077237	18.6021439408156	17.5254807247643	18.040285391731	18.2263785155385	17.7235545606993	18.931652373059	17.365592064551	17.3955000058812	17.6891294810375	18.0703752399186
ACACA_S29	20.124647404905	20.3038849127897	20.6378349354887	20.2011313095555	19.6765646534208	19.7286342148806	19.8512057323672	19.7403421927047	20.2440455609639	19.6152078649879	20.0632025507904	20.0503811347788	19.5268625909458	19.376224085732	19.2984563690751	19.4213230548848	19.6314921402676	19.7953863214307
ACACA_S488	14.7778711284347	14.9513945338633	14.4241111847193	14.8856599150121	14.1704201155542	13.7994672023968	14.1045919923107	13.7723633282449	14.0488910938407	13.686650708776	13.9637852438056	14.1583886190336	13.7204977955517	NA	12.9132655445881	13.6135858338392	13.5305525126968	14.4703046851499
ACACA_S5	16.3193200189114	16.3091110837041	17.2209567261974	16.1973273528365	16.7069603402747	16.5098680572665	15.5681347116853	15.9023420491982	16.2922733951598	16.1089524569625	15.8073220709794	16.5567854726757	15.0990008782507	NA	15.0453278435654	15.2799515170559	14.9123482114463	15.4074943878717
ACACA_S80	19.6985355713882	19.8848123049456	20.2473463626599	19.3276897716896	19.7829933696077	19.9719074342093	19.4616548352524	19.8006749790067	20.1636958820906	19.448159440328	19.8649242782595	20.1505774020698	18.3613772111107	18.8618170172519	19.2501321846173	18.2511034728488	18.8000312902818	19.323664630979
ACACA_Y1209	NA	NA	NA	13.7881932422218	NA	NA	NA	NA	NA	NA	NA	14.8243416297544	NA	NA	NA	NA	NA	13.8469524174697
ACACB_S222	13.5892258617735	13.3530629377578	NA	14.0187855621788	13.8562238455241	13.3667821459776	NA	NA	NA	NA	NA	NA	13.5827657485534	14.7108817058634	NA	NA	14.6557789634757	NA
ACAP2_S379	15.4963645527421	14.9804882991947	14.987844645341	15.5282758004263	15.0053596609446	15.0654762725219	NA	NA	14.3250763465181	NA	14.2769400571149	14.0544258038767	15.1382681470584	15.0024871358471	14.5756266577568	15.1892515347816	14.8118628421204	14.5114389170621
ACAP2_S384	18.9080071922867	18.6509105479584	18.7333446034287	18.7895313710028	18.6745646894201	18.7090123588719	18.4167140184377	18.4291232293587	18.3856646816014	18.3813371093357	18.1513725223761	18.3151796051172	18.2875173941092	18.0202137043397	18.2101326844731	18.245603664319	18.3326559070541	18.129720844248
ACAP2_S521	19.3338556664915	19.5634018239503	19.1344878375639	19.6586762090387	NA	19.7840352890886	18.531411612378	20.2040443340416	20.1077955372542	20.3523490005298	20.8471343576406	20.661002223379	19.4550929394162	NA	19.7701413381475	19.4955263284766	19.8151805107763	19.6413433439822
ACAP3_S388	14.25117435233	13.9396987923075	NA	14.251975443332	NA	NA	NA	NA	14.3873715295481	NA	NA	NA	NA	NA	14.6353414255932	NA	14.383448678266	14.5885289623903
ACAP3_S391	14.25117435233	13.9396987923075	NA	14.251975443332	NA	NA	NA	NA	14.3873715295481	NA	NA	NA	NA	NA	14.6353414255932	NA	14.383448678266	14.5885289623903
ACBD3_S344	NA	NA	16.6282355199699	NA	NA	NA	NA	NA	NA	NA	NA	NA	NA	NA	NA	NA	NA	NA
ACBD3_S345	16.8713677375415	NA	NA	17.3181127716914	16.5481721791993	17.3789343615563	NA	NA	NA	NA	16.6020539805555	NA	NA	NA	16.5918041969147	NA	NA	NA
ACBD5_S196	15.380774410676	15.0175866257964	NA	15.4809161429265	NA	15.2773461182543	15.6822937537702	15.1190166405755	15.6738637219211	15.8448035625631	15.2799955043909	14.7702847917527	16.4522492109986	16.0306543902708	15.8968585073313	16.1705876202695	16.033596614088	16.1265483741786
ACBD5_S200	15.380774410676	15.0175866257964	NA	15.4809161429265	NA	15.2773461182543	15.6822937537702	15.1190166405755	15.6738637219211	15.8448035625631	15.2799955043909	14.7702847917527	16.4522492109986	16.0306543902708	15.8968585073313	16.1705876202695	16.033596614088	16.1265483741786
ACBD5_S418	NA	14.9171775531397	NA	15.3592380969254	NA	15.2178126170866	NA	NA	14.5400447680871	15.3021651828255	15.1595097863949	NA	15.1890069485601	NA	NA	15.2364932735265	NA	NA
ACBD5_S444	14.4887240960547	15.2530965584847	15.5311765017636	15.2248774709968	12.826184092582	13.2101743981972	13.8365134222663	13.518743204741	15.3121500739512	13.6426336618458	15.2091912287687	13.9396241748897	13.4370580277269	14.3615056145363	NA	13.0641539635902	13.3153450193708	14.2823535440742
ACD_S24	NA	14.527716332582	NA	NA	NA	NA	NA	NA	NA	NA	NA	NA	NA	NA	14.3175977145079	NA	NA	NA
ACD_S339	13.8579978598884	NA	NA	NA	NA	NA	NA	NA	NA	14.5339397551989	NA	NA	NA	NA	NA	14.1630216188036	NA	NA
ACIN1_S1004	23.9660310815976	23.8086229454527	23.9853344726067	23.8058922684933	23.9220739048742	23.9138503985664	23.841374410573	23.7602727239565	23.7263969886795	23.8801547495997	23.6978100194775	23.6162184154612	24.0436794513973	24.0617649817695	23.9714644715521	24.0738077681491	23.9955460669636	23.9387867362311
ACIN1_S1104	15.879349447803	15.8724958090976	15.4775511849949	16.2903549687075	16.0775966724302	16.2546428337506	NA	NA	15.022579594918	15.8315459901525	15.7727656477542	15.5927290793011	15.7375243932382	NA	15.958039528038	16.0836828489905	16.1166255878407	16.0783010235415
ACIN1_S1161	NA	NA	NA	16.0596311285129	NA	16.2063972164207	NA	NA	NA	NA	NA	NA	NA	NA	NA	NA	NA	NA
ACIN1_S132	NA	NA	15.0354360327676	NA	NA	14.6483594231127	16.6626372256741	17.0573767335249	17.3819739773946	17.0832717334066	17.4978105827363	17.5783696860267	NA	16.0285294772262	16.0993122348367	15.6681479234298	15.5749276570909	16.6072765974881
ACIN1_S208	17.7101585844534	18.0179256678827	17.9984098306356	18.4476123501024	18.2813284610432	18.549562860275	17.797900540071	17.9450574258233	17.606608137281	18.6414422617364	18.3073153239721	18.1669492156412	18.0969011192729	17.8677616537809	18.2118932503604	18.3035335779699	18.4251726260626	18.1948061530092
ACIN1_S210	NA	NA	NA	14.5464866738319	NA	14.6371336906565	14.7884842648594	NA	14.3664306434897	NA	NA	NA	NA	NA	NA	NA	NA	NA
ACIN1_S216	20.8419904054305	21.0331532064565	21.0186231972586	21.155872385928	20.9710419751488	21.1441932505214	21.3353187929416	21.4399969055078	21.010317142749	21.6652696316988	21.4060081414472	21.1046451999042	21.3422137091761	21.1480427072151	21.2436360688519	21.3255448102571	21.3246625670023	21.0478921146282
ACIN1_S240	20.7227732786444	20.7895612699011	21.1195714366226	21.2369127728725	21.0964799828396	21.1252048611391	20.8475372628529	20.8242626198613	20.6680048991128	21.6278312080744	21.2610620569698	20.9382636543803	21.2389905561273	20.9991824150588	21.0421091687579	21.2618841313853	21.2094713320797	21.1327652330707
ACIN1_S243	19.4967613412674	19.5566490503138	19.8960811166597	19.8358267503023	20.1170276666278	19.8383527348079	19.5607625329414	19.8669940071425	19.4318994333932	20.3711051296393	19.9213211435932	19.6982673804738	20.0441368476868	19.9139997753601	19.8535100153398	20.2290489933899	20.062937915505	20.0413613659278
ACIN1_S295	NA	NA	NA	NA	NA	NA	11.5121608787567	11.6569532100545	11.3347354893162	11.7907679494741	11.3721492699473	NA	11.7046579138114	NA	11.8403717102372	NA	12.1033952155971	11.5386021433858
ACIN1_S365	18.3087497541462	18.4199298418776	18.2730200885487	18.4728343370784	18.240280149586	18.5233463501573	18.6944410513933	18.6279162579863	18.4269652759639	18.8366393027752	18.6186357221036	18.27464703895	18.668057003902	18.007658045586	18.3992662884592	18.5831772965272	18.6172909991692	18.5096950509904
ACIN1_S400	NA	NA	15.8809192849471	NA	NA	15.9754035507472	NA	15.9925598373544	NA	NA	NA	NA	NA	NA	NA	NA	NA	NA
ACIN1_S410	NA	NA	17.9784255765281	NA	NA	17.9710135792221	NA	NA	15.7661471891966	18.2511426126348	NA	16.029467407415	NA	NA	NA	NA	NA	NA
ACIN1_S478	18.6131958542478	19.1885426687662	18.6118970826221	19.197668095069	17.9218138480812	18.6391448134196	19.3023728204947	19.5129441774056	19.6212773729739	19.1141273416546	19.7957587392493	19.0975032455635	18.8997644584737	19.202535795649	18.6965249649851	18.8331901524421	19.3796287942099	19.3815651025756
ACIN1_S481	NA	NA	NA	NA	NA	NA	NA	15.9409527287414	15.6605687392674	NA	NA	NA	NA	NA	NA	15.2935882952273	NA	NA
ACIN1_S482	NA	NA	NA	16.2514837044784	NA	15.4107478985101	NA	17.1227794026583	17.0860836634344	NA	NA	16.0174020919613	NA	NA	NA	15.2935882952273	NA	NA
ACIN1_S490	18.6983332230356	19.1631389444624	18.1410102845831	19.2802798377726	18.7785197477025	19.3691204867426	19.3888849884163	19.4387241560357	19.1757281701207	19.159850434151	19.6419860740714	19.0369768580817	19.2595976168906	19.1080392631112	19.3561028212976	19.0640556766357	19.6963930314036	19.1598077506198
ACIN1_S561	17.2004253029491	17.3011111885546	17.5133247821562	17.7842328482779	NA	17.4177539591575	17.0792556992806	17.3894003131244	17.4081331631182	17.7675953890173	17.6814203188187	17.3992464798745	NA	NA	NA	16.9976959417294	16.8299414151382	16.9402938292166
ACIN1_S655	16.5223553184356	16.5083315741283	16.5510391595173	16.9204916800135	16.434837056988	16.7357445682742	16.918507435363	16.8880671304265	16.5942754218079	17.2287381294083	17.1358335171755	16.6785585264676	16.8190356129846	16.2339855180493	16.6802519195174	17.0595350989095	16.9656369792425	16.8811736007836
ACIN1_S657	19.0189463323479	19.1580236570012	19.0769397147899	19.3676345213163	19.0486840152139	19.3377115161371	16.918507435363	16.8880671304265	19.0796346093525	19.3466032886811	19.4701010315415	18.9085085449053	19.4979983482359	16.2339855180493	19.5685458878982	19.2772863869701	19.5758563550426	19.3336980422953
ACIN1_S710	18.8739775114564	19.1105774621198	19.1703094475877	19.3170411248362	19.3136731424271	19.3394811736856	18.4972014899642	18.6306169885272	18.4711220742296	18.9342479858801	18.9604381664661	18.5497395213289	17.221239641077	16.9156277269414	16.876990847782	17.0607097407224	16.879518269939	16.8166788797304
ACIN1_S729	21.4921076289661	20.9859328404791	22.2076810459701	21.2952015012138	21.5729848076785	21.041331348979	21.4450013341405	21.362568379865	21.5143607250047	22.3277873177199	21.2948579367364	21.7118109837617	21.9152259828721	21.9930754058268	21.3527605825165	22.0774261345375	21.3907815428447	21.9397900412581
ACIN1_S825	14.5490570556864	14.7152101194185	14.6701325454909	14.7397221140181	14.3904633041167	14.6807794257029	14.2566029531096	14.3975150638082	14.610084367783	14.5044616347165	14.2077837973424	14.500439827933	13.5987990512896	NA	14.0677297848566	13.9022640434153	13.8966312134456	13.8498220453804
ACIN1_S838	19.7085552284339	19.7086215492915	19.7408167583188	19.8125142916211	19.6504051721077	19.8176568806683	19.8834611624493	19.9336469045951	19.7002784519192	20.0555527934178	19.8853860714684	19.7020052946279	19.8876895229067	19.6815584862368	19.7301521713099	19.9300038844205	19.9388167554593	19.7158327249326
ACIN1_S895	NA	17.1831019850323	NA	17.5025511953509	16.4759362192651	16.9778382783621	17.5544252121172	16.9831854981392	17.3583248389705	17.045779358255	17.8270544639271	16.3021505226569	16.7103144541259	19.1768967225158	16.3517583012109	15.0973906171266	17.3390271490249	17.1108316362142
ACIN1_S898	NA	NA	NA	19.0753041286974	NA	NA	NA	NA	14.7456848722159	NA	19.9839573512582	NA	NA	NA	NA	NA	NA	NA
ACIN1_S990	15.2647645575484	15.4988161915694	15.7169581491213	15.4978806718287	15.3688653330044	15.5082307232379	14.8824050365984	14.7950975368156	15.296399314515	15.3756100637913	15.7324435710927	15.5304892558244	15.1400119167734	NA	15.540741728558	15.4373971963167	15.7278800820914	15.6773096901949
ACIN1_T254	NA	NA	NA	15.411870009689	NA	15.0384381666332	NA	15.7776869343138	15.4523528505815	16.0095452716823	15.5230059379223	15.1993587147654	15.5433118837365	15.2336468045799	14.8496806564506	NA	NA	14.7076196761855
ACIN1_T269	NA	11.8573502758228	NA	NA	12.8960575124406	NA	NA	12.7049963719886	12.2117180945286	13.3214799645585	12.6586055322082	13.3026473227553	NA	15.8907866632054	12.8487652948229	NA	NA	12.7045947990858
ACIN1_T408	NA	NA	15.8809192849471	NA	NA	15.9754035507472	NA	15.9925598373544	NA	NA	18.4512010932223	NA	NA	18.0638181257166	NA	17.8651948033977	NA	NA
ACIN1_T414	15.1507550662019	NA	NA	NA	NA	17.7380625101867	NA	17.5465587069704	NA	17.6738253348109	17.9064501097065	NA	17.5548096914068	NA	17.6634524845568	17.5006055475898	17.8077557417344	17.722638148387
ACIN1_T682	NA	16.6448701278815	15.191792782751	16.2900567487896	13.4557343761033	16.719514226451	16.2257931335592	16.8785219560577	15.9004018411847	16.5420743323445	16.7808275081424	16.4345615085959	15.3013903723836	NA	16.3609970261558	15.3718367033922	16.5848603578939	16.1684061409431
ACKR3_S347	NA	NA	14.8837276819875	NA	14.8708860340202	14.9459151315526	NA	NA	NA	NA	NA	NA	NA	14.5026984049751	14.2780192036472	13.8492378306586	NA	13.9909294345719
ACKR3_S350	18.2419812549186	18.2120075628862	18.714007101815	18.0183436299528	18.1493305979145	18.2145401948035	NA	NA	NA	NA	NA	NA	17.251138566083	17.4480419324834	17.4952315925016	17.386758890785	17.3536994284951	17.3667122145884
ACLY_S1100	13.3254317586375	13.9008604442668	13.7929920122075	13.3660938311105	NA	12.9474066771289	13.7105479730828	13.6896992429164	14.6423514911575	13.38933600958	14.3485816196902	14.4741165171993	NA	NA	NA	NA	NA	13.2355371590243
ACLY_S451	NA	18.2427547458796	NA	17.4178130179735	18.1423318711835	18.6197154110821	NA	16.4681547239243	18.0239235197233	NA	18.4728885697403	17.8096985230722	NA	NA	17.7076316139126	NA	NA	NA
ACLY_S455	24.2754590987926	24.1678916231423	24.2506948397402	24.6095545328942	24.5674539918289	24.6680352438576	23.5609966664682	23.5886251120197	23.4856194582031	23.9715189275249	23.9783059403936	23.8916902009144	23.4030054269668	23.1547332730308	23.5778675949804	23.4549014592826	23.6683810472694	23.4721901780169
ACLY_S457	19.7445212217233	18.8982578143369	21.9976136302126	19.1232777454091	20.1729968486532	18.8768306794487	19.1706499830032	18.6447233309236	19.1395187546899	20.6143809155141	18.9597120083659	20.1948331074316	19.4982298186204	19.6141163392454	18.8430093310364	20.2286896275483	18.7967644578888	19.6449020764211
ACLY_S481	24.4181246661063	24.1629908036883	24.417035002703	24.3661095276047	24.404409369839	24.2801273812073	24.1398484663903	24.0484909050634	24.0736656895471	24.1818106567742	23.9645944611211	24.0186279199712	24.0833391791888	24.0131723484451	23.9146639155347	24.052456671231	24.0415853611121	23.8538387450728
ACLY_T447	21.1397433963	21.2093645375712	20.3404611168753	21.4308872796699	21.043149683264	21.3839810642746	21.0340912129735	20.8779991304736	20.803388405884	20.6953566858425	21.2667710220801	20.6741928762945	19.6104932246214	19.9159522713997	20.2637207876131	NA	20.3192043200527	20.2376047951767
ACO2_S559	15.0397403240761	15.0671123523385	14.8884953340551	14.7384543974253	15.1583661816883	15.226968448792	15.221697208937	15.4278123666367	15.3099704268861	15.4146808734119	15.4361126512208	15.4275997514617	14.7212107088701	NA	14.799332198538	14.6108829845407	14.7221869404607	14.5956281380642
ACOX1_S13	13.0076496370108	NA	NA	13.0726228098845	12.7734479093005	NA	NA	12.5303416130401	12.4596864755871	12.4948039909711	12.0649744760122	12.362550788037	12.223246301837	NA	NA	NA	NA	12.131479479948
ACOX1_S26	17.4659964777305	17.5608697989341	17.8120212215581	17.4272352106753	17.1288528433697	16.9950888004954	16.9295185419265	17.0823036470018	17.2141418967381	16.8464635862124	16.7554537136927	17.0096429061954	15.9893035156221	16.7991607358863	15.9578433383587	15.9849714856249	16.4034209489021	16.4353813674989
ACOX1_T20	11.9736851867807	NA	12.7432141789457	NA	NA	NA	NA	NA	NA	NA	NA	NA	NA	NA	NA	NA	NA	NA
ACSL3_S683	16.3864860036045	16.7501518748435	16.6528251519218	16.3625061890343	16.2876460083797	15.9788249359588	13.9673082243245	14.0617532830718	14.4519381591661	13.8287984997255	14.1980860934307	14.254693081372	14.0915013983445	15.2554105248925	13.9887076104879	14.1325024735162	14.3288588795115	14.6240536711752
ACSS2_S267	21.9858310197463	21.9628610905816	21.7590261556223	22.2317436045269	22.294681044154	22.0386730721481	21.3498528708305	21.861151301019	21.6060934345373	21.4927383643738	21.4753622237656	21.3897974661514	21.3214384534598	21.7745503974344	21.4650947883274	21.4637291743719	21.169567917767	21.3196739143008
ACSS2_S30	21.4202450675456	21.3148060295583	21.4213733484952	21.3317569504893	21.6411270991863	21.4142496269192	20.5262545553045	20.8088083247148	20.912854435007	20.59710926417	20.8114800569558	20.9346345795492	20.8227479351323	21.0631172347505	20.8727739928881	20.9329919377912	20.9015329198314	20.9094089875711
ACTA2_T231	NA	NA	NA	NA	NA	NA	NA	11.9685273903231	NA	NA	NA	NA	NA	17.0405690376635	NA	NA	NA	NA
ACTA2_T68	15.1019447615586	14.4236717943978	16.3002198185466	14.5995236323083	14.1519887756098	NA	14.0821350997869	13.1370299094213	14.9483463138241	14.6450282864976	13.8034626194248	15.0937193303734	14.5007438115543	16.6633324575397	NA	14.4675717218394	NA	15.0713057336972
ACTA2_Y220	NA	13.7441320950223	NA	NA	NA	NA	NA	12.2993651955405	14.380852803263	13.3426494514018	13.4169147088076	13.7672165326289	12.7916830201714	17.1787607707247	11.9896792578851	NA	12.4282658773676	NA
ACTA2_Y71	11.8368841112127	NA	NA	NA	NA	NA	NA	NA	NA	12.0736640409452	NA	NA	11.8395767910228	NA	NA	NA	NA	12.6010240788817
ACTBL2_Y88	12.645549154284	NA	13.552111125242	12.9450820059808	13.5280807019349	12.9373255477287	NA	NA	NA	NA	NA	NA	12.9238586843308	NA	NA	NA	12.8909498063518	12.1641234637192
ACTB_S233	17.365918597096	18.4348223589855	17.457647521119	NA	16.0066188408884	16.15023490683	17.5990731810766	17.162948066957	17.8599347799279	16.9831844302945	18.500132833201	NA	16.674712236101	17.6247174312669	15.2173877696198	15.8250371503607	16.6288985377995	NA
ACTB_S234	16.5890001326186	17.5733311537352	16.6192906068616	17.6137101762461	NA	15.3415217490511	16.4263053088013	15.8670859613398	16.629599374381	NA	17.110616279243	NA	16.1458887001507	NA	NA	NA	16.1712403048492	NA
ACTB_S239	NA	15.2004128794195	14.6202488313853	NA	NA	16.1247826278819	NA	15.605902355938	15.1851937045455	NA	14.9868908170138	NA	15.3296778545709	NA	16.2148262795882	NA	NA	NA
ACTB_S271	NA	NA	NA	12.5839150202969	NA	NA	NA	NA	NA	NA	12.6008063447605	NA	NA	NA	NA	NA	NA	NA
ACTB_S323	NA	NA	NA	NA	NA	16.8834431235878	NA	NA	NA	NA	15.6436081008588	15.9356977046361	16.162165233924	NA	NA	NA	NA	NA
ACTB_S368	12.4488820102006	NA	NA	12.4915233984412	12.4945439509614	12.4874920435629	NA	NA	NA	NA	NA	NA	NA	NA	NA	12.2458881345087	NA	NA
ACTB_S52	14.9306513300439	14.7691540162251	14.8635782914406	14.8680870651039	15.0403042460289	14.5652528763017	13.7819470473438	13.8077172519575	14.0128094579181	NA	13.4588572270354	NA	14.1475866642863	NA	13.7590911909485	14.2141048439808	NA	14.0068862357069
ACTB_S60	14.5217161453869	13.9081124983127	14.2407636265395	14.5193976922116	13.8221529190956	13.8646541666316	13.5702876302845	13.1986382383754	13.27046272692	13.9784789512838	13.0388306409583	13.3912997841781	14.0413798664206	13.220118443416	13.2825840044412	13.9169161022194	NA	13.6524956944312
ACTB_T203	NA	NA	NA	14.474157394325	14.4445653459019	NA	NA	NA	NA	NA	NA	NA	NA	NA	NA	14.2697702165415	NA	NA
ACTB_Y169	NA	NA	NA	12.3486660066488	NA	NA	NA	NA	NA	NA	12.0651126119314	12.1970279319751	NA	NA	NA	NA	NA	NA
ACTB_Y218	NA	NA	NA	NA	12.3799103047938	NA	NA	NA	NA	NA	NA	NA	NA	NA	NA	14.3678588901974	NA	NA
ACTB_Y362	15.331412083884	15.0447706366012	NA	14.7506750643369	15.2006653140164	15.3000673608826	14.7302976418186	NA	NA	14.6462848346792	14.7090008486075	14.1245576995144	14.676293675176	18.4647083174324	14.1983663668092	14.0059121447641	NA	NA
ACTB_Y69	NA	13.4526257505891	14.2826994454964	12.8795642787097	14.1797817321777	14.3899137342407	13.422023484398	12.3587132373916	12.0999193717376	14.1058985987612	13.4309480967683	12.4101400458322	14.049918764234	NA	NA	13.4728154300546	13.3912542945718	13.1913863588876
ACTG1_S14	14.7668813275814	14.5585311674449	14.6858064010175	14.8834749788809	13.7947211474712	13.8522094535748	14.8655642475621	14.4147120178875	15.3449013054311	14.8125361667925	15.1431196506858	14.9911387411191	14.3702359875369	NA	13.0556673637678	14.4120864404286	14.139768603176	14.9455233453496
ACTL6A_S233	18.264862232644	18.2728163386894	18.2665748637496	18.4283332067825	18.5065012872732	18.3670573952427	18.2757184653684	18.6514145646465	18.6948389699594	18.4726524984485	18.568920282131	18.6317176949679	18.5665440705114	17.8811834575694	18.4867758999883	18.6367450564585	18.3622474531339	18.4838460437366
ACTN1_S140	16.0382126394339	16.0468786928461	16.4916801742342	16.1390524968555	16.0376248115778	16.0744198171314	15.9783830897903	16.1362226157258	16.03096496012	15.9702008106274	15.9948340037375	16.0227421021884	16.0235384941906	NA	16.0968445554747	15.8779788005172	16.0570958177901	15.991287436559
ACTN1_S348	12.7554148833482	NA	12.8235996064433	12.5204455078404	NA	12.7429799080055	NA	12.779695523059	13.8221623384151	12.9921153044614	NA	NA	13.3597405290403	NA	NA	13.7998797894393	13.4198256413552	13.1604397596936
ACTN1_S91	12.5446309150781	11.8534609551747	12.0449674236275	12.4267843852141	12.3366699526232	12.3032402732514	12.6529790605019	12.7185723200294	12.4476087856344	13.193273346798	12.8600662307884	12.1728864165394	NA	NA	11.987370585967	12.159442284518	NA	11.9721189860158
ACTN1_Y246	12.006894281003	11.997190040348	12.4640883844799	NA	11.8982473921355	11.7808745872098	NA	NA	NA	12.0558271186234	NA	12.0417242327543	12.2966714369993	NA	NA	12.1549513327501	NA	12.428853298489
ACTR10_S414	NA	NA	NA	NA	NA	NA	NA	NA	NA	NA	NA	NA	NA	17.746914269156	NA	17.4299714864401	17.185485962946	17.3510639072938
ACTR2_T117	NA	14.6337532319011	14.3937030869612	NA	14.9779339173143	14.5033174166015	NA	14.920920818734	14.5611771176229	13.8836897306216	14.5615271958	14.7379754896984	NA	NA	14.712199087263	14.056718724713	13.7929610291368	14.1680261578126
ACTR8_S132	16.5206613218402	16.3175309302495	16.4471207661297	16.5295246171796	16.5217685799835	16.3498498174348	15.777669637438	15.7752278598835	15.8025461931253	15.9057082543525	15.7852468068609	15.7554106188382	16.4176384265566	16.3170484004064	16.0414826569577	16.4095872859103	16.198627372451	16.1944031606699
ACTR8_S412	15.8481906815881	15.8875245482425	NA	NA	NA	NA	NA	NA	NA	NA	NA	NA	NA	NA	15.5350178006826	NA	NA	NA
ADAL_S243	13.3895440064904	13.7563166791232	13.8203519532238	13.5129934819483	NA	12.7563293980243	12.3075252648156	NA	12.6596238443063	12.5761934276293	NA	12.5311784665852	NA	NA	NA	NA	NA	NA
ADAM10_T719	14.1675229719671	14.1502588328452	14.6754683923249	14.7384597943247	14.6719715113585	14.3409483304368	14.3024764150374	14.5923461793655	14.4053541063498	14.061774959817	14.3205789354362	14.3071839376606	13.5645962746459	NA	14.2831176569146	13.9819050324823	14.8953956848221	14.1736169913202
ADAM17_S791	15.9488321599557	16.2677478272627	15.7193547224768	15.5168679799783	15.0932752623537	16.3941829078107	14.1630439949208	14.4499485732536	15.5628425945984	NA	NA	13.5915648199628	17.6599742453298	16.4495770157239	17.6581206652311	15.9339382862507	17.4882355070061	17.1514547281759
ADAM9_S758	18.4409791336802	18.6565180229152	18.0865256268307	18.9136739500259	18.6354248345686	18.8489844400044	19.6511145326768	19.4940272839842	19.1376017827416	19.5820277878607	19.6614660105478	19.3691740435214	19.0095861857399	18.2057645158397	18.8627474177977	19.1090558720073	19.0598948733096	18.7821866069445
ADAM9_T761	20.8409463296429	19.9671059100734	22.6215711625599	20.2027751800838	21.3837097468562	20.1689389725403	20.357127835095	20.6056173543418	20.4369540998623	20.7548375541878	20.7513853383262	20.5747378111517	20.3607541819661	19.9218508630866	20.2141358062629	21.8168046520959	20.4119388596568	21.4206626216866
ADARB1_S26	16.3764616653063	16.4811792296311	16.121787796318	16.6104034270282	16.4088048742888	16.596526984891	16.0130277634775	16.0127335504155	15.8171870645186	15.6588255132158	15.8811757902716	15.7235880344379	16.0782539642536	NA	16.0993814074905	15.842892500173	16.2884173629284	16.031548872466
ADARB1_T304	NA	11.9402288687764	NA	11.9355129092027	NA	NA	NA	11.828878805258	12.3001767632894	NA	NA	NA	NA	NA	NA	NA	NA	NA
ADAR_S614	15.8833395740976	15.97785457265	15.6085499846814	15.5246000515187	NA	14.7838489470242	16.1322701041085	16.0718138760331	15.5977935772173	15.8415330514399	15.6875639261178	16.1651011066894	15.9648002199644	17.2829207426763	16.2274793755605	15.8618608836371	15.7694304094151	16.7725314724284
ADAR_S823	NA	NA	NA	NA	NA	14.3846347586425	NA	NA	NA	NA	15.088181661878	NA	NA	18.1064849093461	NA	NA	15.8053857344309	NA
ADAR_S825	19.8654114172128	18.25347834019	21.0189803947924	18.4510209024253	19.8795164870722	NA	18.8151878605892	17.8577004870281	18.4648892254783	20.3643290726706	18.1826987269346	19.5805623775159	19.3012220651796	21.018522727834	17.5842359404086	20.9061717773418	18.9630119475367	20.0921356659234
ADAR_T601	18.6278411810766	18.1158410579902	18.4745555300155	18.6360528698173	18.5245790638326	18.4271552025121	18.1517104577343	17.9675174580465	18.1094652716187	18.133575064134	18.1727173361386	18.2234559105067	17.9989283856272	NA	18.0574535736088	17.6048680727996	17.4752400246731	NA
ADAR_T808	15.4090854456376	15.6009842742549	15.8810822005976	15.5592602807113	15.8527796655012	15.8749388069417	15.6084260857585	15.7627978405243	15.7688021538846	15.5098874191713	15.5796444193696	15.886413603383	15.1774234527339	NA	NA	15.2043111626797	NA	NA
ADAT1_S191	18.6104666378488	18.2509753716112	18.0992020837093	18.3657152935171	17.9901153747353	18.1193199959192	18.2697487577828	18.2172034163118	17.5234498558645	18.2739489270438	18.1509867111313	17.9337149410064	18.1088527112608	18.4809171333275	18.1997140589185	18.1686899022767	17.9377498255908	18.1141658587787
ADAT1_S227	NA	17.8787237676034	17.2800666228813	17.6735601800101	NA	17.0116019157781	NA	17.5128606908839	17.0872826638693	17.0903348279576	18.0023326541814	17.4403075286841	16.7191229331283	NA	NA	NA	NA	NA
ADAT1_S232	NA	NA	NA	NA	NA	NA	17.3623708731814	NA	NA	NA	NA	NA	NA	NA	NA	NA	NA	17.1015465888917
ADAT1_T194	NA	13.3591649820464	NA	NA	NA	13.4340097471472	13.4461948529086	13.5693309091945	NA	NA	NA	NA	NA	NA	NA	NA	13.3476292411946	NA
ADAT3_S18	14.5644165822822	14.6051657771658	14.1783593410748	13.9570101261015	14.5635962087851	14.2263946983705	14.2445213599421	14.4808327302919	14.1154922520116	14.5030204707311	14.5156439122822	14.7692716683624	14.2416741175609	NA	14.6103942051561	14.4596224580065	14.1670210094923	14.5516001401929
ADCY3_S525	16.6773149186733	16.7912823769934	16.6757214186032	16.7229103543795	16.9461997167884	16.9101724138471	14.6907618468826	14.9677010236969	14.8110925765225	15.0294583823094	14.7194522452733	14.7284396687708	15.9200783287819	NA	15.891798160163	15.6913524287647	15.7727738576158	15.7317488121377
ADCY6_S54	20.4233711449346	19.783594833601	NA	NA	NA	NA	NA	NA	NA	NA	NA	NA	NA	18.6662240982798	NA	NA	NA	19.3804080077764
ADCY6_S576	16.5635826067573	16.4507536583229	16.334762653118	16.5665721417668	16.6277510635181	16.5708077702259	14.1097285317216	14.2999942362295	14.6703994941098	13.9784789512838	14.3844989957714	14.5106040979251	15.1411786746099	NA	15.0541031723996	15.3264547982847	15.2147347973051	15.2192645228181
ADCY6_T56	NA	19.9029688673954	20.3682531669482	18.6879171651649	20.4035459242806	20.2325821448643	NA	NA	19.0046591496437	NA	19.0253639654059	NA	18.7749836341252	NA	NA	NA	18.8605962038211	NA
ADCY8_S593	16.5998016505903	17.2406049394238	17.1639563909682	16.720794846298	14.7443368259306	14.9677060280407	17.1331237870405	16.3507577471699	17.9729649917006	16.7375367351237	17.5920659470085	17.1922384598199	16.1177289681438	18.0792979975226	14.3281937741115	15.5694877590555	16.1112379715916	17.3458483114504
ADCY8_S596	16.5998016505903	17.2406049394238	17.1639563909682	16.720794846298	14.7443368259306	14.9677060280407	17.1331237870405	16.3507577471699	17.9729649917006	16.7375367351237	17.5920659470085	17.1922384598199	16.1177289681438	18.0792979975226	14.3281937741115	15.5694877590555	16.1112379715916	17.3458483114504
ADCY9_S354	11.6366139545513	11.753857844325	11.1783671362471	11.8417964008175	11.6261044580223	11.77242133223	11.7144811939699	11.838776233969	11.5456700211156	12.0606193434869	11.6735997237779	11.6820951117608	12.5338394661624	NA	11.964192979881	12.6910603936218	12.2094176265552	12.1931246463163
ADCY9_S357	11.6366139545513	11.753857844325	11.1783671362471	11.8417964008175	11.6261044580223	11.77242133223	11.7144811939699	11.838776233969	11.5456700211156	12.0606193434869	11.6735997237779	11.6820951117608	12.5338394661624	NA	11.964192979881	12.6910603936218	12.2094176265552	12.1931246463163
ADCY9_S589	NA	NA	NA	12.5044837163116	NA	NA	NA	12.9652597562582	13.0245515265261	NA	NA	NA	12.7354764707647	NA	NA	NA	NA	NA
ADCY9_S615	NA	12.4527769612974	NA	NA	NA	NA	NA	12.185968666322	NA	NA	12.1972498260899	NA	NA	NA	NA	13.3840510422545	13.2707810841823	13.0610769749601
ADCY9_S710	NA	NA	NA	NA	NA	NA	NA	NA	12.4164388955975	NA	NA	NA	NA	NA	NA	NA	NA	12.5021599959551
ADCY9_T1275	15.8233392163728	NA	16.2024577866048	16.292771588471	NA	NA	NA	NA	NA	NA	NA	NA	15.0803490431544	NA	NA	NA	NA	NA
ADD1_S12	19.6640867185326	19.4059182105505	19.4409966967525	19.4182749921418	19.4247472360714	19.4238728850034	18.7328361208624	18.7617744704708	18.7428709336608	19.0823482777098	18.6951164092317	18.8183144039198	18.8140676359536	18.89310606456	18.8655099522233	18.916447482187	18.8675809878725	18.8363336160842
ADD1_S358	19.3367358011444	19.0060071300773	19.2592537174535	19.1750855661797	19.280401603037	19.1091560902374	17.8586294395519	18.0493528076934	18.1204510033488	18.1767349488014	17.9485870411624	18.1536447913414	18.9718889247572	18.8235445974025	18.8487152332305	19.0226701080786	18.8597069147587	18.8032389907931
ADD1_S366	NA	NA	NA	14.6115131304066	NA	NA	NA	NA	NA	NA	NA	14.1993384053863	NA	NA	NA	14.1219857798924	NA	NA
ADD1_S436	14.1541846783761	14.0604515482185	NA	13.5604538564255	14.1248380007049	13.5496810335372	NA	NA	NA	NA	NA	NA	NA	NA	NA	NA	NA	NA
ADD1_S465	13.5842954211159	14.430595671883	NA	14.1961196844876	NA	14.7785685565369	13.2788606989351	13.6276575343123	13.7731182196637	NA	13.2118864703163	NA	14.0029318887231	NA	14.4344050351066	14.5137044466879	NA	14.4229401040764
ADD1_S586	13.8815999920161	13.5104589428867	13.8219845501719	13.42610344995	13.017096173947	13.3053268678474	12.6384383062188	12.7361058826176	NA	12.6705581040682	NA	NA	14.5455810660748	14.6350583872232	14.1282199083519	14.6037025201964	13.879913940856	14.0400182464027
ADD1_S726	18.501619760803	18.5282836747337	18.6574358044646	18.4301428655124	18.7196617951493	18.5213021556395	17.9587795656789	18.1817028523863	18.026629183387	18.159401757184	17.9212897637279	18.0809519056732	18.9017936762669	18.8155743426273	19.0205129359805	18.6631725630898	19.0496610649566	19.2088450326842
ADD3_S423	15.6944239894041	15.8049816780664	16.4151337331287	15.9941277783046	14.6114421253049	14.2795671032245	15.2782627087587	14.6328317287796	15.8213046440573	15.0056431206273	15.6334923544969	15.4917645611396	15.6378921151614	17.5529318632603	13.9345784286403	15.388456677387	15.6102408434377	16.3069951434443
ADD3_S42	14.2933893046577	14.3226814109852	13.952604139134	14.4584768917441	NA	14.4307103453409	NA	NA	NA	NA	NA	12.0248097565039	13.121158110207	NA	14.1807009860344	13.9303040348615	13.6264510049022	13.9560127415881
ADD3_S64	NA	14.881062976811	NA	NA	15.8133969896225	15.6985516548203	NA	NA	NA	NA	NA	NA	NA	NA	NA	NA	NA	NA
ADD3_S677	15.4689541611386	NA	NA	15.9632644714048	NA	NA	NA	NA	NA	NA	NA	NA	16.2813242997561	NA	15.8078134091961	15.8726064831579	NA	15.3407769435612
ADD3_S679	NA	16.8428520475925	NA	NA	16.2046822386517	16.9880771414919	NA	15.3174529657129	NA	NA	NA	NA	NA	NA	NA	NA	NA	NA
ADD3_S681	18.2901492757557	18.6560126622054	17.5605049171003	18.9468179783502	18.4741024351382	18.5131604533464	16.9634955795076	NA	16.832842948765	16.9362853698184	16.9429793955478	16.7928159351801	18.7149416818352	17.9076176072323	18.9710677323504	18.4981058067191	18.6203861988931	18.6640694460228
ADD3_T12	NA	NA	NA	NA	16.1772020093209	NA	NA	13.5271324165989	NA	NA	NA	NA	NA	NA	NA	NA	15.8476303097745	NA
ADD3_T409	NA	NA	NA	NA	NA	NA	NA	NA	NA	NA	NA	NA	13.0698489965256	NA	NA	12.8605815459324	NA	13.2138031721455
ADGRA1_S8	19.2068643745319	NA	19.5160610874673	18.778363392828	19.3721913611483	19.4103821247477	19.1536399716172	19.1356491576846	19.1770367988157	18.9906451657515	19.1172143328715	19.3029949980299	18.055562203891	18.5383246678569	NA	18.1737766508815	18.0446121923488	18.2305309670094
ADGRE5_S831	NA	NA	15.9747549831564	15.3881988638276	NA	15.4563436082126	NA	NA	NA	NA	NA	NA	15.3872706883201	NA	15.8207480309577	15.9943301056357	NA	16.1075308469228
ADGRG1_S678	NA	NA	NA	NA	NA	NA	NA	NA	NA	NA	NA	NA	NA	NA	NA	14.8102837811395	15.2629564006267	15.3128212945017
ADGRG6_S1189	16.1366950610603	15.5967480825162	15.1521309583395	15.6950880691463	15.3812590647035	15.4826646016664	NA	14.8784652954202	NA	NA	14.5972296550529	NA	NA	NA	14.5401388444551	NA	14.5130054530587	14.6568539129863
ADGRL2_S1430	NA	NA	NA	NA	NA	NA	NA	NA	NA	NA	NA	NA	15.6816604944886	NA	15.2499742187506	15.7685849585678	NA	NA
ADH5_S351	NA	NA	NA	NA	NA	12.170863690152	NA	12.1133178635116	NA	NA	NA	NA	12.039089694698	NA	12.133453345019	NA	NA	NA
ADIPOR1_T68	14.5527732070313	14.4616697020595	13.8279984712991	14.9747585169926	15.0880553920816	15.1301898922784	NA	NA	13.1755893875138	NA	12.9000885320316	13.5336241098765	13.3914538449994	NA	13.6598628475464	13.2813431049284	13.6946000497498	13.7877326963036
ADIPOR2_S65	16.0189860469695	15.9778186270023	NA	15.621658988033	16.1994260823505	NA	NA	NA	NA	NA	NA	NA	15.270640629736	NA	NA	15.7786341240089	NA	15.2842313838479
ADNP2_S1024	NA	15.6174366151008	16.7196194050247	16.4084912740989	15.7020318252588	16.2882169138381	16.3118725883833	15.9343460189027	16.142348898426	17.1518403995209	16.8756105803567	15.9102552120563	15.4926801596679	NA	15.8976826556844	NA	16.4536191123289	16.2459250271648
ADNP2_T1026	15.936169568513	NA	NA	NA	NA	15.047229632641	NA	NA	NA	16.4780773556259	16.3877659478314	16.8878815365668	NA	NA	NA	NA	NA	16.4977904646422
ADNP2_T866	NA	12.8182509799323	NA	NA	NA	NA	NA	NA	NA	NA	NA	13.2649803799981	NA	NA	NA	13.083666269445	NA	NA
ADNP_S404	NA	NA	NA	NA	NA	15.1319458897704	NA	NA	NA	NA	NA	NA	14.9857252026174	NA	NA	NA	NA	NA
ADNP_S409	NA	NA	NA	NA	NA	NA	NA	NA	14.4068387660691	14.5027405842337	NA	14.63718345048	NA	NA	NA	14.0508549811741	NA	NA
ADNP_S608	NA	17.5737548413187	NA	NA	18.0158758679875	17.4330702772839	17.7828005569059	17.6268814036597	17.8371987294022	17.7540221604438	17.5564007785255	17.8917644875808	17.5283626870768	18.5438208218929	17.5430616335466	NA	17.715378791376	NA
ADNP_S709	18.7555657355724	18.6309270215436	18.8966418028497	18.6901616245039	18.9222767270075	18.6967732142436	18.8477624577384	18.7459198214055	18.784063259955	18.7951909288636	18.6422052485335	18.6520124994531	18.697127855054	18.4730799457321	18.5802784673521	18.7647491554634	18.6095255510493	18.6385187086347
ADNP_S736	16.387134079744	17.1688750760516	17.3317979785964	15.9376100255524	17.3827181825562	17.3290800208145	17.1149623992963	17.1994642000276	17.006701716959	16.5405220852563	17.0623948021156	17.3237564315418	16.4673317921344	NA	17.2548047751394	17.2015336564708	17.3524851763241	17.0782461166214
ADNP_S738	17.0752443703796	17.0883539509132	17.1747688228557	17.3923392396517	16.6261167285995	16.9999847768397	17.0416916622186	17.0797697641768	16.827085113873	16.4560091949176	17.078878620141	16.8655492350951	17.3882991165135	NA	17.1123013605364	17.3962695198507	17.2922936064942	17.2920727539171
ADNP_S740	NA	NA	NA	NA	NA	NA	NA	NA	NA	NA	NA	NA	NA	16.3213284599457	15.2714896222682	NA	NA	NA
ADNP_S921	18.5505961092516	18.7999232106117	18.0735829945057	18.7364589250784	18.6819520883901	18.6530322269039	18.38406705551	18.5635196772455	18.1838623652949	18.3316832142484	18.6920879063427	18.208274164555	18.508216155814	18.2301378928013	18.5641156181135	18.215154815047	18.6205131629264	18.4242712296695
ADNP_S923	NA	NA	NA	NA	18.8721974176681	NA	NA	NA	NA	NA	NA	NA	NA	18.8729930625751	NA	NA	NA	NA
ADNP_S953	18.8156179468379	18.8158807879045	17.9161147495966	18.9890842158412	18.9879066907623	19.6556331222494	18.3666326386578	19.1711617128316	18.8514937644783	18.2373897955704	19.3968839358513	18.715342385812	18.2442237502062	18.6290133404079	19.1756828914535	18.1734474972175	18.597669461188	19.2863819132132
ADNP_S955	18.1993408099169	18.8158807879045	17.9161147495966	18.4945385745069	18.5065614696751	19.1389430395997	18.3666326386578	18.6342956150067	18.8514937644783	18.2373897955704	18.9390183823942	18.715342385812	18.2442237502062	18.6290133404079	18.6326626716298	18.1734474972175	18.597669461188	18.7873009137189
ADNP_S98	18.6876535029257	18.4202398675495	18.5556684818163	18.547864599607	18.4656328939928	18.4039590281495	18.5394323548212	18.5069464541931	18.4173815490334	18.5770785642258	18.4942466287813	18.4732467704458	18.4663054283208	17.7494439957206	18.085267470551	18.5214130324922	18.2235053478044	18.0586601817075
ADNP_T433	NA	NA	NA	NA	NA	NA	NA	NA	NA	NA	14.611287487183	NA	NA	14.7362117562842	NA	NA	NA	15.1452640560777
ADRA2C_S352	13.4014378695451	13.7333988160404	13.6233271341095	13.4806054395497	13.7662215616402	13.8372700619636	NA	13.6165777524097	13.7103279553054	13.1881908860602	13.6836309331072	13.2005476990702	13.5077663505841	NA	13.9036933139806	13.2770942539295	13.5151647616037	13.3685954247228
ADRA2C_S358	12.4611955746787	12.8264662705504	NA	12.4624435843269	12.591863882933	12.6806215269814	12.4192766413204	12.8822950084379	12.3494751889608	12.2658028520969	12.2341970278626	NA	12.8348852408103	NA	13.4724232705486	12.5644572583785	13.3224499886661	12.7785749693858
ADRM1_S213	NA	NA	NA	NA	NA	NA	NA	15.6911806577315	15.7382146680359	15.7860421904914	NA	NA	NA	13.5276766897108	NA	16.2246600968618	NA	NA
ADRM1_S405	16.6462177562863	16.4294669864688	16.4057793526494	16.1850756953672	16.3065433292841	16.2278069561378	16.1704665892311	15.9236093145025	16.2877646341143	16.0068490254182	15.8734400561912	16.1076457138871	16.1293363635693	16.1739476302227	15.9623380985861	16.283450985559	15.3960811544502	15.8507990036738
ADRM1_T217	NA	16.6537116448867	NA	16.853825690152	NA	16.7184850463348	16.5362133981662	NA	NA	16.5062467114826	16.3322654661152	16.3990555048404	16.2244496327916	NA	15.8363777450489	16.2298430742325	NA	15.880158260288
ADRM1_T39	16.2511142992167	15.8715263547935	15.9940645469595	15.9843418304024	15.9634422352068	15.9932397514494	16.0597214313408	15.9082435602256	15.8675322679591	15.8512292336522	15.6088908216202	15.7183775175459	14.893406727958	NA	14.5503531493117	15.1004986503372	14.9028273453342	NA
ADSL_S15	13.845355834836	13.9156848403363	NA	NA	NA	NA	13.8368058826867	NA	NA	13.8946573428268	13.6921919502651	NA	NA	NA	NA	14.0791132865505	14.078650320023	14.1163201744708
ADSL_S9	18.8721983845369	18.5653705287919	19.0726784965798	18.7549412394544	18.7399291293361	18.7744269562707	18.7563493400044	18.7145325688988	18.6419465122016	18.651154820014	18.6182095672499	18.6578731516705	19.0743751453338	19.1528259785102	19.1323979027364	19.1156501876594	19.0027966966303	18.9067600450398
ADSS2_S451	15.901834465693	15.7971933121296	16.186738889961	15.7613897164926	15.9813713505248	16.0046692506043	NA	14.8600775250294	NA	NA	14.5440349393935	NA	NA	NA	NA	NA	13.9704855558943	NA
AEBP2_S141	14.0431924572986	13.9082351008577	NA	14.5103423116613	13.8340190868718	14.2356558298847	14.2646041877253	14.1638582233559	NA	13.7302191641825	14.4557244411294	13.8934835968447	14.6524861539493	14.4096377867357	14.5958845078879	14.1524690718071	14.8990846182029	14.5066987483906
AEBP2_S18	NA	NA	NA	15.8078037537008	NA	NA	NA	NA	NA	NA	15.612624562886	NA	15.3470172838595	NA	NA	NA	NA	16.062619868179
AEBP2_S206	17.1117356213591	17.2526323839873	17.3610268731414	16.6770612391829	17.2975956461647	17.1137162115054	17.2782648793628	17.2427004057594	17.4521812669046	17.3834702367052	17.4710358659507	17.3515438519494	17.3272071520066	17.4065251572712	17.2563455238363	17.1994189430428	17.1851426426341	17.506021171064
AEBP2_S24	NA	NA	16.0716503640785	15.8078037537008	16.1158976639932	NA	NA	NA	16.3557430851214	NA	15.612624562886	NA	15.3470172838595	NA	NA	NA	NA	17.2939536982936
AEBP2_S27	NA	NA	15.0913632790312	NA	NA	NA	NA	NA	NA	NA	NA	NA	NA	NA	14.1904005631161	NA	NA	NA
AEBP2_S390	15.3183574177804	15.4567245233194	15.3865996520212	15.2714765996312	15.2701500092255	15.0099290461709	15.4805866464532	15.6774098580456	15.864381492435	15.4647758962969	15.7913588146519	15.8006374700728	15.2665304074086	NA	14.9346899393511	15.2807454923176	15.344474658382	15.4420855429903
AFAP1_S548	NA	NA	NA	NA	15.4686104063785	15.5365338497131	NA	NA	NA	NA	NA	NA	NA	NA	14.7333476635082	NA	NA	NA
AFAP1_S668	19.2477101668415	19.0886838192098	19.168419610554	19.2957549711511	19.296256269148	19.2475950039439	18.7138621418275	18.7274594541257	18.6236437132545	18.8457291936596	18.6807806111279	18.7037948206793	18.8024131506443	18.572357305235	18.8091793692833	18.8508043560789	18.7301616824453	18.7268052926255
AFAP1_S710	NA	NA	NA	15.9640193461694	NA	NA	NA	NA	NA	NA	NA	NA	15.8044468852139	NA	NA	NA	NA	NA
AFAP1_T689	NA	17.2035344249754	NA	16.7836677320548	NA	NA	NA	NA	16.0634078563009	NA	NA	NA	NA	NA	NA	NA	NA	NA
AFDN_S1083	19.0251537090669	18.986258944833	19.230674297672	18.9081848095987	19.0969992485704	18.963709029891	18.3862241016123	18.369759713772	18.4108259161501	18.4615071240982	18.4054422307737	18.2828329252242	18.5928826041913	18.3395203794752	18.6727899155386	18.5705453283827	18.6234610751438	18.5530595145477
AFDN_S1107	19.2045331223063	19.2027172556364	19.3723434343589	19.3758698039285	19.3028024427281	19.0781638863997	19.1524520332321	19.0652423356292	19.4251073098708	19.1993827098314	19.4651081884076	19.5739251834024	19.7419098834691	20.2011821586995	19.2513222208371	19.7241250653501	19.619915484368	19.7849105980868
AFDN_S1143	NA	NA	NA	NA	NA	NA	NA	NA	NA	NA	NA	16.4058209683687	NA	NA	NA	15.3829951175309	NA	NA
AFDN_S1172	14.2632331953018	14.4566551781468	NA	14.052247518057	14.0720802097873	NA	NA	14.7809076002475	NA	13.8877214973048	13.9671913280929	13.5269839641117	14.865437185709	14.6218585497947	15.177842877197	14.481954332399	14.4083258495523	13.900432256858
AFDN_S1173	18.1012318977109	18.6012996443538	16.3235061878348	18.4884618984677	18.8137102432063	16.7976883112872	17.6171659122416	16.6651718879912	NA	17.9042860634482	17.141699087915	17.6242672516041	16.9386371153631	19.2432763306606	15.2739966354987	16.4536770011961	18.6446507889351	15.7826427098176
AFDN_S1182	19.8864995997712	19.8849192329879	19.6221262899874	19.9258262848152	20.1042576466038	19.5579834062253	19.3249922306327	18.992041897157	18.6715381513642	19.5390418368103	19.1714186346315	19.3621274845466	18.9760113609705	19.8662319299271	18.6161045540756	18.8825608468334	19.6358166780887	18.7293142207597
AFDN_S1275	16.5627410296462	16.3280007616047	17.385460503608	16.092912631728	16.4457821555886	16.4204703283905	17.0390699025031	16.5052223185545	16.8140210437418	16.9375914144337	16.349651726602	16.9545100948927	17.2274421114082	16.9069006472464	16.739809389956	17.3307000584684	16.6721288706803	17.0500627758474
AFDN_S1501	NA	NA	NA	NA	NA	15.14647599206	NA	NA	NA	NA	NA	15.6658957265991	NA	16.5556250116957	NA	NA	15.5810202521247	NA
AFDN_S1698	NA	15.2681325040182	NA	NA	NA	14.9730572284043	15.9027293481156	NA	NA	NA	15.469579053227	NA	NA	15.012324858533	NA	NA	NA	15.5271375640998
AFDN_S1721	15.4900990787803	15.7100627779866	16.8395117413846	16.6821908819231	16.6520682456919	16.7735143142762	16.44496334517	16.4936464904643	15.6696271314403	16.6915645563958	15.8868828646243	16.7785892827552	NA	NA	NA	14.9055026046005	15.0172512136263	15.894002325553
AFDN_S1779	16.6371307193115	16.6640010813783	19.0297300858797	16.8445039647584	17.8430235757515	16.7629265904015	16.2724527628377	NA	16.2905324439752	16.4923518391065	NA	16.194974056558	16.5027072087175	NA	16.2177650180871	16.4324480729176	NA	16.1342607174932
AFDN_S1799	15.5173290552538	15.155076857198	15.5186468031305	15.9530569058515	15.6677311022636	15.6009821152476	NA	13.8147933799833	14.4181782608664	13.7562608558913	13.6926963883109	14.5913031215471	15.3001629914982	NA	14.5509891485648	15.5645409473759	15.1269314785242	14.9821361198776
AFDN_S216	17.2708461801796	17.1401137833273	17.0925420226146	17.3411300996844	NA	17.2890761182389	17.186912634561	17.5235492603231	17.336355634423	17.0261004914271	16.8354619092866	16.92506967179	17.2667450308091	NA	17.5025936249239	16.9799612575582	17.0069525317721	17.1241866130821
AFDN_S424	13.8981399678894	14.2517947935582	14.6837499602403	14.0558035208281	14.0746717710366	NA	13.8295962673303	NA	14.089884898312	13.8118653500686	14.0570163074884	NA	13.924918291356	14.2501480587532	NA	14.0958987445187	14.1560484254416	14.1646584928425
AFDN_S557	13.85374301807	NA	13.6160578220096	NA	NA	NA	13.3612337299355	13.3251268477901	NA	NA	NA	NA	NA	NA	NA	NA	13.1697436844145	NA
AFDN_T1232	14.2579753699251	14.4671214504843	15.4520359714084	14.3584121333436	14.7132516476283	14.6942378995301	14.4035546476894	14.094884686497	15.0393480855324	14.2624872116606	14.1401550310273	14.8009165490103	14.908712514535	NA	15.1507021844875	15.2899995289856	15.0459954010717	15.0917606039776
AFDN_T1330	15.9244171575975	15.9033188920212	16.1780507576186	15.5069573415253	NA	15.9150601466314	15.9020255792091	15.9745127741554	15.9456542527402	15.7558806110504	15.7157151909917	15.9257865373955	15.8654496122007	NA	15.814170289983	15.5926206646115	15.5345301245862	15.7492892240743
AFDN_T1336	NA	14.0950725490906	NA	14.4960294217479	NA	14.6950073780782	NA	14.818255067549	NA	NA	14.990541263732	NA	NA	NA	NA	15.039448007126	15.0516663760008	15.4723291950944
AFDN_Y1230	NA	13.846875881388	14.1538996515899	NA	NA	13.3981855376298	NA	NA	NA	NA	NA	NA	NA	NA	NA	13.5286681036019	NA	NA
AFDN_Y1497	14.8704981692533	15.064148575074	15.1181051836349	14.8214127693535	NA	NA	NA	NA	NA	NA	15.7204735942047	NA	NA	NA	NA	15.2732775833154	NA	15.8823369295135
AFDN_Y1714	NA	NA	15.7459880883365	15.6154718811001	15.5787070651758	15.7525189913929	15.3959955863062	15.4452307188557	15.6696271314403	15.5922033942013	NA	15.7133774532892	NA	NA	NA	NA	NA	14.8364303658867
AFF1_S199	14.8939965355093	15.5742615580556	NA	15.2864669829212	NA	15.3087542619228	NA	15.6890954368492	NA	NA	NA	NA	15.112269843793	NA	NA	NA	15.8113237898459	NA
AFF1_S206	14.8939965355093	15.5742615580556	NA	15.2864669829212	NA	15.3087542619228	NA	15.6890954368492	NA	NA	NA	NA	15.112269843793	NA	NA	NA	15.8113237898459	NA
AFF1_S212	14.8939965355093	15.5742615580556	NA	15.2864669829212	NA	15.3087542619228	NA	15.6890954368492	NA	NA	NA	NA	15.112269843793	NA	NA	NA	15.8113237898459	NA
AFF1_S245	15.396345976281	15.3874206981201	15.5479361093072	15.4663068127936	15.1554828188205	15.1904527297432	15.3039026692451	15.1951835012372	15.029040933424	15.5960529966509	15.1440379096783	15.3239902217476	NA	14.7288466929712	15.2954388516533	15.6226038695475	15.4161266420959	15.5061004965429
AFF1_S588	14.9814785479569	15.8481306691549	NA	14.942110411979	15.4785277845788	16.2219362077252	15.4874331227298	16.9295081267303	16.388870846079	15.275512518146	NA	15.3787792514547	14.8346745231844	NA	17.2379153666547	15.7835183039227	15.4854220966955	15.6571949878956
AFF1_S750	NA	NA	15.3591867804567	13.5543095587069	14.6731501625942	13.6397099395971	13.9998171367294	NA	14.4375959012307	NA	14.0227305778737	14.926310785077	NA	NA	14.5533788655269	15.3880588297055	14.7126387288775	15.4900779737888
AFF4_S1043	18.2947675021057	18.3507369945993	18.4281740499592	18.4540024427055	18.3293659111033	18.475371179164	18.9642141366859	19.0693043692265	19.2050568022859	18.8311916731649	19.008454981739	18.965771762816	18.7762863802149	18.9012275764467	18.938939647591	18.6351534050371	18.8082881668181	18.8224803320839
AFF4_S1055	17.2210532033254	17.2647997851294	17.395089233771	17.2033835900761	17.5354309542802	17.5357859985312	17.681549360388	18.0618858909703	18.3367818492997	17.6096298933433	17.7386046284814	18.1308969537242	17.7847367080861	16.0329472741881	18.3250305591091	17.7826927544334	17.6839899474476	17.9443496600423
AFF4_S1058	20.1603346284184	20.2457847685924	20.3439334392254	20.0943961404106	20.4166503285389	20.3119514707349	20.8493511134872	21.0121190361191	21.0855693198935	20.6385340648154	20.7764955884951	20.8921641279288	20.6873977263704	19.8681349355215	20.920113813775	20.41844002184	20.6405580390983	20.650755898859
AFF4_S1062	NA	18.2150889236265	NA	17.9049321986035	17.941505580169	18.5317991381697	18.995487088958	19.2207109422222	NA	NA	19.0032018732575	18.8991394487935	18.6688684973096	NA	19.3959098416909	NA	18.5725368483329	NA
AFF4_S179	13.0484997909814	NA	NA	13.1423781492905	NA	NA	NA	13.2799280445789	NA	NA	NA	NA	13.1139802550762	NA	NA	NA	13.1815911951922	NA
AFF4_S180	21.5414967351612	21.3517526080629	21.53070369963	21.5963640681045	21.441464656152	21.3872694164678	22.1017039352021	22.0251443921611	21.9790510958705	22.0750802928839	21.8941182879087	21.7339229118903	22.0108570477948	21.8487703896854	21.7468047342306	22.0691144186924	22.0344949258657	21.8117401991304
AFF4_S212	18.3807364403687	18.3886873018046	18.042225932595	18.9348942499375	18.2635949679997	18.1891360257001	18.7167194138851	18.9017132374822	17.3449855672887	19.1174344973382	18.8207920667915	18.7536199162444	19.2644190209661	17.3867251413646	17.2709943683149	19.0232110734378	18.7656575029211	18.7008837012241
AFF4_S222	NA	17.2906824147968	NA	17.2560699773009	NA	17.4483716684633	17.5100205150453	18.177266451855	18.0471980706294	17.1782168347846	17.884843239494	17.545562403664	17.4037569485182	17.3867251413646	18.0083910446329	17.3170180312787	17.8391302695141	17.2670562759293
AFF4_S32	NA	NA	NA	NA	NA	NA	16.3175980976465	NA	NA	NA	16.3404535452226	NA	16.2167983809013	NA	17.5833707004323	NA	NA	NA
AFF4_S487	20.605943830461	20.5935373858933	20.5319187075874	20.5807194293457	20.6216121012279	20.451748545483	21.141038657938	21.1295420864774	20.9962412350662	21.4252805223365	21.1339327914166	21.0969587624798	21.0669099974019	20.7668184782896	20.9121435456014	21.0282014529447	20.7853255901618	20.9166560858971
AFF4_S490	16.049638390681	16.1241449395002	15.5607040570356	16.0120904379903	15.8856028002718	15.2457101473917	NA	15.6280380635503	15.4298871692957	15.607376440428	15.5431267066285	15.694523101806	16.6055580650831	NA	16.566672000516	16.81567412419	16.6249084828513	16.7100797199038
AFF4_S491	16.049638390681	16.1241449395002	15.5607040570356	16.0120904379903	15.8856028002718	16.8588738408619	NA	15.6280380635503	15.4298871692957	15.607376440428	15.5431267066285	15.694523101806	18.0280854654099	NA	17.8786254146547	18.1030686223933	16.6249084828513	16.7100797199038
AFF4_S549	12.6832901663853	12.3437640993277	11.9380476796947	12.6778558515973	12.3197830863112	12.3564476916637	13.233863868979	13.2679327416144	12.8991028980134	13.3386609791608	12.7035825501098	12.409882279308	13.0974980774454	11.8576031015183	12.5930968934424	13.6307861813165	12.7354744952552	12.8499703577766
AFF4_S620	NA	NA	NA	NA	NA	NA	NA	NA	NA	NA	NA	NA	NA	13.0849892009845	NA	13.1019107846616	NA	NA
AFF4_S679	15.7894949676004	15.6790928207777	NA	15.8595779437241	NA	NA	16.0981673762961	NA	16.0895548852112	NA	16.0650445059697	16.2811773192921	NA	NA	16.3277615443875	NA	16.1913312247279	NA
AFF4_S694	16.7034211956585	17.1885784103183	16.336222711734	17.0994354349545	16.8118678492148	17.3128684771064	17.6884799676704	17.9079058593943	18.2973040251822	17.0095720260145	18.0254575914552	17.4767927578027	17.5299898644007	17.5392343802671	17.9784470198365	16.845054524104	17.7245826499429	17.9225158147852
AFF4_S703	18.7193854817006	19.2803531203143	18.6363148922736	18.8107549366571	18.9773468340181	19.3053534141083	19.7225152585624	20.0982429411988	20.1197775578309	19.2823749847216	20.0557638996779	19.8554105517633	19.207587774886	20.6242794275992	19.9097694048962	18.7350590899544	19.5697825611246	19.5075904041155
AFF4_S706	18.2720465379201	18.806373613277	18.1445324890924	18.2001367763731	18.4730433778759	18.817125070433	19.2080392079204	19.0361852863458	19.5894416395899	18.8068856537893	19.5679525063427	19.2483054188994	18.0206349455811	NA	19.3785147505055	18.2475218453561	19.1395444021542	19.0772059776227
AFF4_S814	19.4121837235563	19.443572956941	19.5757167619203	19.7609818961067	19.4993818312021	19.7674548160878	19.7373915245475	19.6584197276175	19.6780099224274	19.515054405312	19.9208044037561	19.6557658029208	19.6673955778446	19.5439948550128	19.9925610518212	19.8146502251831	19.9353037422167	19.7024116862689
AFF4_S821	NA	15.9132042978298	NA	NA	NA	NA	16.511930266547	NA	NA	15.9295019930456	NA	NA	NA	NA	NA	NA	NA	NA
AFF4_S836	20.1897971583955	20.0156306985787	20.1013201476066	20.1648530165017	20.1047481702856	20.0376633492289	20.4131328942712	20.320933551453	20.1795754400331	20.3784921640084	20.3110308632145	20.2464178678285	20.2966961795817	19.6245447595628	20.4046136965908	20.3629996892284	20.4178060682618	20.2678041088271
AFF4_S892	NA	14.3260808760102	15.5122098960495	NA	NA	NA	NA	NA	NA	NA	NA	NA	NA	NA	NA	NA	NA	NA
AFF4_T674	19.9131808378189	20.0139964583743	19.6109491007581	19.9807332948629	19.8234026271142	20.0599329293434	20.7159263637743	20.6657082304985	20.5715719702779	20.267888409948	20.6715034474744	20.4934289292938	20.3396109813347	19.911796893922	20.7054546891382	19.8901986080253	20.4544633567733	20.1247442450258
AFF4_Y39	NA	NA	NA	NA	NA	NA	15.9727978898265	NA	NA	NA	15.8753526335802	16.830557036856	15.5567994665985	16.171183655797	NA	NA	NA	NA
AFF4_Y712	15.0157696467387	14.3868201714963	16.0367264791162	15.4304396730392	13.5948357311508	13.2185045296113	14.6554582089515	14.7470380071018	12.0255899219633	13.9663862976415	15.2632361104736	12.7755467497072	15.3617243292572	NA	13.8893160316679	16.1533266956894	14.3832480764597	14.6488217761293
AFTPH_S223	NA	NA	NA	NA	NA	NA	NA	NA	NA	NA	NA	14.4208793701189	13.7923767970741	NA	NA	NA	NA	NA
AFTPH_S226	15.8906085711922	16.0001582590464	16.4085024179833	16.4933343303761	15.0299532250936	14.7478377029056	16.1457620779181	15.5517561092229	16.6467542350829	16.5212921721858	16.354327651228	16.8399674291855	16.260686057432	NA	NA	15.7978838432746	15.5025449711821	16.3271180415148
AFTPH_S382	13.4706200154532	12.5599819142776	12.9798369464122	13.0669831058552	13.162348485435	NA	13.6770650411437	12.8466794160856	13.1537463735033	13.4577990586397	12.2823830808979	13.5420656432237	13.317041648036	12.9345435218807	13.3280188263843	14.2965350453144	13.5152415372104	13.3665396187332
AFTPH_S411	15.2443817344932	15.0021177366778	14.3782350176352	15.4244339811866	14.6774389542928	14.7009851274898	15.6373276516466	15.2241019277447	15.6968315309895	15.5090515852534	15.6095527410552	15.544980976482	15.736690423955	16.253605144895	14.8166436195455	15.3678997205144	15.7333279723964	15.6571560997683
AFTPH_S518	14.8836619116742	14.5829647145169	15.3173864568881	14.9116577600307	14.7824799277154	NA	NA	NA	NA	NA	NA	NA	15.0174749849328	14.2967142816082	NA	NA	NA	NA
AFTPH_T291	NA	NA	NA	NA	NA	NA	14.8739960211537	14.5216948147698	NA	NA	NA	NA	NA	NA	NA	14.3128047833934	14.4353740001163	NA
AFTPH_T617	15.2711200900119	14.9519298635374	15.6600426190002	15.4043651734579	15.2735264195762	15.5148885758127	15.2177518768108	15.0193019405568	15.5058040702463	15.0620421238818	15.0441683023238	15.3628352440728	15.5988513743506	NA	15.1731701016269	15.5762193622452	15.3467795903897	15.3552465313553
AGAP1_S422	15.7206300961604	15.6399609902834	NA	15.9232238830332	15.9197363525331	15.8890724506524	NA	16.0837806777515	15.451700412961	16.2214853426511	16.2931215316883	16.1952602221961	15.1933625352334	15.3960181046396	15.5902021961112	15.4567466006351	NA	15.6234972549482
AGAP1_S521	18.8334285716622	18.2127856789505	18.815146279031	19.0010245797725	19.0798685762632	19.1462507081059	17.9662929444761	18.4846623599904	18.5707587456608	18.4412107863392	18.8715390530651	18.7050399563731	18.7869206034921	NA	19.0061332960705	18.8663195169984	19.0617889148831	19.0705790982874
AGAP1_S605	14.717149965032	14.3651834092723	14.7971619569884	15.1756111123231	15.13862814314	15.2426524075663	13.990364146328	NA	14.0636549119687	14.5941442872791	14.503129523922	14.7431714303673	14.0435714760999	NA	14.2901907273659	14.649606563748	NA	14.5232536485712
AGAP1_S840	NA	NA	NA	NA	NA	NA	NA	NA	NA	13.8111186162679	NA	13.9215773605629	NA	NA	14.0119599661616	NA	NA	NA
AGAP1_T836	17.4001369527605	17.8537227823662	18.6952678038828	17.8768848852105	18.5033763797202	18.8840959625593	17.7643342165264	18.0566334180988	18.5199524881576	17.8784198883387	18.4457704057177	18.7569887750866	17.7090041582312	18.0480231380736	18.3942205510189	18.0620870932511	18.2291556473858	18.4846064103403
AGAP2_S634	NA	NA	NA	NA	NA	NA	NA	NA	NA	NA	NA	NA	NA	NA	NA	14.9117897213629	NA	14.3656443726885
AGAP2_S648	13.496735196947	13.5679421340676	NA	13.3303998005472	NA	NA	NA	NA	NA	NA	NA	NA	NA	NA	13.9952331936253	NA	13.9239008921174	13.9067183033261
AGAP2_S808	NA	13.8633135943396	NA	NA	13.9777284044712	NA	NA	NA	NA	NA	NA	NA	16.4165383129111	NA	16.8700846331303	15.5318117570045	16.2776041781837	16.2647981895684
AGAP2_S927	15.6223347269824	15.7957386557933	15.0154682447747	16.1948770709479	NA	16.5271454147852	NA	13.8825511808168	13.9764818060852	13.3799542085106	14.4549677519154	14.265659809237	15.6003007462573	14.8931380178928	16.0945412090881	15.4531758062288	16.0794357317464	15.6826948768294
AGAP2_T925	16.9682131110887	NA	17.5085873858147	NA	NA	NA	NA	NA	14.8674397045409	NA	14.9158548875647	15.6415485318934	16.7208412398364	16.6143548029544	16.6341518788656	NA	NA	17.0682822383279
AGAP3_S443	NA	NA	NA	NA	18.2744553627182	NA	18.6621805698591	18.6259627831714	18.7533178228301	NA	18.7526302106205	18.9660100050989	NA	18.8880534956609	NA	NA	NA	18.7446434708801
AGAP3_S538	20.3181934498975	20.0737396074675	20.0666484198346	20.4006974840928	20.3227612918098	20.1576134627169	20.4366164267414	20.4219394296367	20.301495697232	20.1650048363583	20.3640178276496	20.3588782836172	20.5752315499338	20.0183051273819	20.5101573311873	20.520929510163	20.7100692312073	20.2396655975333
AGFG1_S167	12.722421960895	12.5978584231988	13.065174018983	12.5319421210155	13.1854427686773	13.2048499862455	NA	NA	NA	NA	NA	NA	13.4372580748721	NA	13.7640392181572	13.1841858740023	13.6171063224847	NA
AGFG1_S179	NA	NA	NA	NA	NA	NA	NA	NA	NA	NA	NA	NA	NA	17.9493806027207	NA	NA	NA	NA
AGFG1_S181	21.4968359258579	21.5073856770459	21.6323027052016	21.5122199333206	21.8071091965107	21.5492297029209	21.0274189695378	21.0052935271701	21.5624335777788	21.7620188515376	21.1934597915641	21.8228110442217	22.0226751579033	21.4271047518577	21.7191879483453	22.1863667496401	21.7922886031155	22.1277292688125
AGFG1_S293	16.5487590439408	16.0899837385128	16.664238161436	NA	NA	NA	15.5725218904528	NA	NA	NA	NA	NA	NA	NA	NA	NA	NA	NA
AGFG1_T177	NA	19.0185654086696	NA	NA	19.2898854105273	NA	NA	15.6416908701031	19.6783060231524	19.708598789365	NA	19.8270810400652	20.0861183034476	NA	19.7323705433543	20.4911646992479	19.8634763864034	20.6932788754692
AGGF1_S11	16.490613766273	17.1552417212849	17.6463328709951	15.7180873032107	NA	17.8221172553044	NA	NA	NA	NA	NA	NA	NA	17.46120684109	NA	17.7383612539947	NA	17.406747488482
AGGF1_S17	16.490613766273	17.1552417212849	17.0390225331253	NA	NA	17.2887481989488	NA	NA	NA	NA	NA	NA	NA	17.46120684109	NA	17.3123429490116	NA	17.406747488482
AGGF1_S329	16.9333042126343	16.4601052212287	16.9830548131943	16.7761688061468	NA	16.5410420319664	16.7209212324148	16.7234057953841	16.6147080540336	17.1594258596228	16.5103024061447	16.7702709876412	17.61433607845	NA	16.6513586916523	17.4583635263807	16.9140050293397	17.1855660403905
AGGF1_S344	17.311385761259	17.4316671967855	17.5545499811636	17.0111330260141	17.5262862908009	NA	17.1693554406295	NA	17.7461992811579	17.1417063445615	17.6347823648074	17.7247664832628	17.5479216501054	17.9120260229988	17.6423281473306	17.0310623412897	17.7885520294071	17.8136310326606
AGGF1_S7	15.8956545210609	16.5515875546057	17.2786570657075	15.7180873032107	NA	17.4337754900769	NA	NA	NA	NA	NA	NA	NA	NA	NA	17.3159587434268	NA	16.8020687028162
AGGF1_T16	NA	NA	NA	NA	NA	NA	NA	NA	NA	NA	NA	NA	NA	15.9523135314483	NA	NA	NA	15.9308013839911
AGGF1_T341	NA	NA	NA	NA	NA	NA	NA	NA	NA	16.2408988808866	15.5230510635682	NA	NA	NA	NA	16.4034822760291	NA	NA
AGO2_S387	16.3116350277637	NA	16.4362439946719	16.3491766102854	15.9292834464225	15.9513233878285	16.6724626082793	16.6873817331178	16.8716973028098	16.6260609462417	16.6311367132373	16.809576066642	16.6850665845507	NA	16.5630902065219	16.5104538125075	16.5701485780425	16.5658650910799
AGTPBP1_S1168	NA	NA	16.0919450276167	15.2430797287129	15.097078694545	NA	15.3268178771404	NA	NA	NA	15.6425937782615	NA	NA	NA	NA	NA	NA	NA
AHCTF1_S1142	NA	17.0396806693133	NA	16.6672785567038	NA	17.6808976009904	17.1825406632359	17.7798653672434	17.7865220977277	NA	17.3052652629346	NA	16.6885608656336	NA	18.3763692185713	NA	NA	NA
AHCTF1_S1160	19.2598399948315	19.1972812180189	20.1669050319587	18.6730995108439	19.5268157747214	19.0547607041056	19.3031643079316	19.2964016716498	19.6540805311257	19.6303363964709	19.2929686044387	19.7824081111139	19.2826857356137	19.9251527216645	19.4097322470002	19.5551530457077	19.2612887771328	19.6186130929294
AHCTF1_S1214	NA	15.4677439176895	NA	16.100705113651	15.496199358361	15.6106756488719	15.9246069497427	15.6205911645315	15.5361329448293	NA	15.644109067298	15.5640199797407	16.140493631643	NA	16.4775466393256	15.6322465544739	16.3253422142828	NA
AHCTF1_S1218	14.4408747408678	13.7814629681648	NA	NA	NA	NA	NA	16.0410879887012	NA	NA	14.4060306386164	NA	16.2422629304264	NA	NA	17.3712230004529	NA	NA
AHCTF1_S1222	19.9204730907139	19.6027751925025	20.166817116198	19.6553338599944	19.8616933307073	19.6029457836145	NA	20.2067575079706	20.2357682093445	20.4693848866323	20.1613229572077	20.3683722433254	20.5226620756052	21.2304244990328	20.2309913940358	20.7715133307086	20.5027447050574	20.5706895931272
AHCTF1_S1232	17.9411106647504	17.9630674428863	18.0408386564576	18.1318869434945	18.348002984364	18.4925337292654	17.9745859357356	17.9290787897028	18.2374090472075	18.3184774192575	18.4648358730631	18.4279601806267	17.7925659291756	18.3185841329876	18.0249434429486	17.9431577795955	18.143710558768	17.9942721343696
AHCTF1_S1283	17.3457544322097	16.9116183085073	17.1473941784496	17.1663429297347	16.9828494974438	17.0863661807241	18.0685190317336	17.7820844074714	18.0599831324392	17.9642627265189	17.7683108771279	17.9882776825118	18.2303492100187	18.1820907050742	18.1371542008047	18.3041272572985	18.1701178001356	18.1488787216116
AHCTF1_S1513	NA	18.050200895898	16.1162695996055	17.9687252202068	NA	18.4118487558624	18.1958208513953	17.9980743871489	18.0872619614492	NA	18.1342668097523	17.846105598907	NA	NA	17.8931813718824	17.4187045228721	18.4366890845436	17.804442824164
AHCTF1_S1533	15.1474473216618	15.2306953549803	14.2314321079309	15.4567665499101	15.0320820028207	15.5899186184629	15.020275286218	15.2839191436612	15.3440906984286	15.1310540568777	15.2537498776105	15.0556413850832	14.8646543187412	NA	15.1527843478082	14.8174147746119	15.4726079649677	15.0785653072521
AHCTF1_S1541	16.3612821249121	16.2926048639634	16.6813895653935	16.2649690793468	16.5399928375105	16.67991129106	16.7391094389023	16.6887042924218	16.8285187085299	16.8088885587616	16.6001104233214	16.8885754521117	16.3934718555895	NA	16.1048134434064	16.3685837820673	16.4038675933235	16.3378722453413
AHCTF1_S1878	NA	13.5846329341894	NA	NA	NA	NA	NA	NA	14.0883567698359	NA	NA	NA	NA	NA	NA	NA	NA	NA
AHCTF1_S1898	NA	NA	NA	NA	NA	16.8550453400726	NA	NA	NA	NA	NA	NA	NA	16.4064580777713	NA	NA	NA	NA
AHCTF1_S1900	NA	NA	NA	NA	NA	NA	NA	NA	NA	17.8583720494012	NA	NA	NA	NA	NA	NA	NA	NA
AHCTF1_S1944	19.7531010960592	19.7056927882315	18.8490442797627	19.8009179647646	19.5457379929859	19.8185138708425	20.2220562175125	20.1825891077328	20.0769257891846	19.9078122363366	20.3517182464475	19.8384073379219	19.9711429770034	19.4991440063894	20.6929578528281	19.9983533755416	20.4670102200832	20.1230404668498
AHCTF1_S2060	13.6581670709312	13.4128617779752	13.4331264905854	13.6698093022856	13.3320121342582	NA	13.9448027116941	13.9442973626844	13.8839723982254	NA	13.8649652736396	14.0101528847559	13.7833376518059	NA	NA	13.3067201939979	13.1663254765483	NA
AHCTF1_S2063	16.4371622419308	16.4849827546943	15.8137704386622	17.0994013965331	16.8076156124119	17.1382607266295	16.5774971736269	NA	16.298243679569	16.8813072081695	17.0890385509099	16.73876024161	16.5742458373138	NA	16.7671684442574	NA	16.614333536633	16.7198287103366
AHCTF1_S2065	NA	14.031937848002	NA	NA	NA	NA	NA	NA	NA	NA	14.9647540428563	14.6796753689122	NA	NA	NA	NA	NA	NA
AHCTF1_S2101	15.7221617006487	15.9949659513895	15.8076005443457	15.6201103033649	15.5540172375494	14.3508408003336	16.5578721603704	16.5894204725938	16.7975528639908	16.3687386364829	NA	16.7213888366775	13.2687764575842	15.969676612918	14.9468174449394	14.9403828073683	15.1487565527953	15.3908111986361
AHCTF1_S2102	15.7221617006487	15.9949659513895	15.8076005443457	15.6201103033649	15.5540172375494	14.3508408003336	16.5578721603704	16.5894204725938	16.7975528639908	16.3687386364829	NA	16.7213888366775	13.2687764575842	15.969676612918	14.9468174449394	14.9403828073683	15.1487565527953	15.3908111986361
AHCTF1_S2111	15.7221617006487	15.9949659513895	15.8076005443457	15.6201103033649	15.5540172375494	14.3508408003336	16.5578721603704	16.5894204725938	16.7975528639908	16.3687386364829	NA	16.7213888366775	13.2687764575842	15.969676612918	14.9468174449394	14.9403828073683	15.1487565527953	15.3908111986361
AHCTF1_S2120	17.0613956926123	17.3399872303791	17.1623204587434	16.9919897061382	16.8835623423659	16.5229979884759	17.8916820122631	17.9447609051699	18.1542295685103	17.6977972197999	16.6277414328446	18.0670439785742	15.8248710691616	17.2828967644529	16.2161255301573	16.2343043460966	16.4279762680434	16.7314308109387
AHCTF1_S2154	NA	NA	12.6918854556677	NA	NA	NA	13.2226658846414	12.2331082255835	14.2760673841554	NA	14.0070620670811	14.087071296485	12.0240629457706	NA	NA	NA	NA	NA
AHCTF1_S2181	NA	NA	NA	NA	NA	NA	NA	NA	NA	NA	13.3511863960153	NA	NA	NA	NA	12.6179534651686	13.5860789948016	NA
AHCTF1_S2212	NA	15.5439968724503	NA	NA	15.7791665796386	15.9015207655551	NA	16.414264779805	NA	16.2275585518725	NA	NA	NA	NA	15.3380662774207	NA	14.949688803671	NA
AHCTF1_S2222	14.9632494473391	14.869073016872	16.1389102144208	14.9352896724274	15.3607776785164	15.399944567706	16.6555487331633	16.6019412285849	16.8654633649871	16.415025153812	16.5004532464098	16.8740789230797	14.6139677558196	NA	16.0945808676583	15.8004550931914	14.6120042254155	15.6982419555314
AHCTF1_S2226	15.7997685467877	15.6613028066679	16.2933251429477	15.7769776450366	15.3607776785164	15.399944567706	16.6584210969129	16.552610963766	16.7417241257403	16.5566031535341	16.6673967182831	16.7908204070026	15.5187508602083	NA	15.889142715001	15.7498691325107	15.7140461816016	15.6578292025011
AHCTF1_S528	17.5649773380384	17.6499581813132	17.0245149725884	17.2568765062269	17.4752924327303	17.3788199262292	16.9621060749328	17.1608530261331	15.9444430268921	16.8992045572259	17.0687459998506	16.9965295120086	16.0239455413424	15.8776282935887	16.7824310240011	16.1344979171554	16.0806714088873	16.3401237189052
AHCTF1_T1175	NA	NA	NA	12.0721544166014	NA	NA	NA	12.9205603881061	12.8776191261051	12.5441188492403	13.3724144453218	NA	NA	NA	NA	NA	NA	NA
AHCTF1_T1229	NA	NA	15.1105728951796	NA	NA	NA	NA	NA	NA	14.1674739166928	NA	NA	NA	NA	NA	13.8646982393407	NA	NA
AHCTF1_T1256	NA	NA	NA	NA	NA	NA	NA	NA	NA	NA	NA	16.068076965403	17.1401080048367	NA	NA	NA	NA	NA
AHCTF1_T1257	14.8948281719011	15.297954648867	NA	15.3610935379038	15.3125651717124	NA	16.2918845538306	NA	16.3057172805573	NA	16.3325873360832	15.6413981800658	16.4046520395956	NA	16.9502242086581	15.5398623089097	16.6671010738066	15.4244781594763
AHCTF1_T2099	15.7221617006487	15.9949659513895	15.8076005443457	15.6201103033649	15.5540172375494	14.3508408003336	16.5578721603704	16.5894204725938	16.7975528639908	16.3687386364829	NA	16.7213888366775	13.2687764575842	15.969676612918	14.9468174449394	14.9403828073683	15.1487565527953	15.3908111986361
AHCTF1_Y1145	14.5569432832023	14.4037892439333	13.7163968321039	NA	14.1653139344814	13.8006242309859	NA	14.1808477419267	13.9546690399821	NA	14.1087562254593	13.6226429828291	13.9878870251404	NA	NA	14.2865832110389	14.0901855745119	NA
AHCYL1_S2	14.7861521539101	14.6943941807531	15.224539635509	14.8797412321016	15.2620545441942	15.5468285298673	13.9530499221777	14.0921182442776	14.5893484317503	14.5288213834833	14.3627203753347	15.2675329726989	15.1096888847891	15.0446722119837	14.9260800042202	15.5349883901235	15.3739762061291	15.5737674044727
AHCYL2_S107	NA	NA	NA	NA	NA	NA	NA	NA	NA	13.4319908721578	NA	NA	NA	NA	NA	NA	NA	NA
AHDC1_S1064	NA	13.861200893357	NA	NA	NA	14.1294215603242	NA	NA	NA	NA	12.8826217780115	NA	14.1065472713901	NA	13.9646404517916	13.8603282113386	13.8409663204335	14.1315433103188
AHDC1_S1549	12.7686611198848	13.2102059242888	13.1512261787079	13.3505699115131	12.9764981567187	12.7357813422029	12.67470326176	NA	12.7337245854432	12.5717290253396	13.1621100398766	12.3045969431658	13.0829647205272	NA	12.9138657502774	12.949134549219	13.0585349738742	13.5594033356448
AHDC1_S46	NA	NA	17.0846339923895	16.6721449919704	16.8410657205676	NA	NA	16.1953261580994	NA	NA	NA	NA	16.6464151364406	NA	15.9165709705166	NA	NA	16.9178285833907
AHDC1_S596	16.1053341905561	15.9913159561399	15.770954634191	15.9429990871009	16.1539090766694	16.1643173392251	15.1339899236874	15.0288969805072	14.9451937903848	14.9905694595208	14.8282529771754	14.9072581518706	16.3658816360319	16.1554856088805	16.3765534602706	15.8996879005235	16.1819533150165	16.1470952419939
AHDC1_S846	13.1745973774226	13.6195730899804	13.4221672988802	13.3520168315487	12.0304135290112	12.081469041806	NA	NA	13.1979041433109	NA	12.6119386849653	NA	13.223266671853	15.1864095584104	NA	NA	12.8703428496462	13.717499278372
AHDC1_S849	NA	NA	NA	NA	NA	NA	NA	NA	NA	NA	NA	NA	12.9404952597528	NA	NA	NA	NA	NA
AHDC1_S910	13.8039820516522	NA	13.9519185938031	13.296491882103	NA	NA	NA	NA	13.2720311649021	NA	NA	NA	NA	NA	14.0676085708127	NA	13.7475525440654	13.4430740436725
AHDC1_T1405	NA	NA	NA	NA	13.4786556310299	13.2386120090637	NA	NA	NA	NA	NA	NA	NA	NA	NA	NA	NA	NA
AHDC1_T41	16.7854733579778	16.7044783243074	NA	NA	NA	NA	NA	NA	14.7994476799045	NA	15.5260358894351	NA	15.4434535311723	NA	NA	16.935801447367	NA	16.6371698515631
AHDC1_T639	NA	NA	NA	NA	NA	NA	NA	NA	NA	NA	NA	NA	13.7395057716671	NA	14.2655063555145	13.9608167213713	NA	NA
AHNAK_S1010	NA	NA	NA	NA	NA	NA	NA	NA	NA	NA	NA	NA	NA	NA	NA	NA	12.3479686998636	12.988988327905
AHNAK_S1068	NA	NA	11.9836877695027	13.0172508575113	12.6298208233398	12.9142154468983	NA	11.9596366617111	NA	NA	NA	11.7189789792862	12.980798700966	NA	13.1385154314994	NA	13.2334221422267	12.7911112696827
AHNAK_S115	13.2145259235042	13.6155945375927	12.895691282698	13.1357255449559	NA	13.4667054854733	NA	NA	NA	NA	NA	NA	14.5691814570872	NA	15.2655794830019	15.0178687235666	15.3901519144515	15.2637603408164
AHNAK_S1286	15.8163004556992	NA	NA	16.4438922720481	16.1001036057147	16.5274948636463	NA	14.3697190782634	NA	NA	15.6638426954887	NA	16.4314125181573	NA	16.5877508585488	NA	16.6188888920429	15.626107201556
AHNAK_S1298	15.8163004556992	NA	NA	16.4438922720481	16.1001036057147	16.5274948636463	NA	14.3697190782634	NA	NA	15.6638426954887	11.8417361136472	16.4314125181573	NA	16.5877508585488	NA	16.631072786243	15.626107201556
AHNAK_S135	18.8637512420558	19.1410340490043	19.1345327922833	19.1339718016219	19.4250614186998	19.2448325321392	17.1325503849075	17.2168797405436	16.9576401254178	17.5003449494635	17.4008370600163	17.1363728791151	19.6583014127858	19.5658983750113	19.8386900519013	19.4043671660237	19.8980256976419	19.7191296402415
AHNAK_S1452	NA	NA	NA	NA	NA	NA	NA	NA	NA	NA	NA	NA	12.4378474748677	NA	NA	NA	NA	NA
AHNAK_S177	18.8880931795937	19.0684321569636	19.0237783056908	19.38869738394	19.4844974533119	19.7863649836924	18.2291639903087	18.0191104589754	17.9202507879347	18.5732735438443	18.6380928407433	18.3350857241779	21.1594045052977	20.8706867739171	21.2093584813156	21.2021118746774	21.5557143228896	21.2940095679466
AHNAK_S210	NA	NA	NA	16.3861754919523	16.2152926016971	NA	NA	NA	15.7631740823151	NA	NA	NA	17.5371232900228	18.297850408653	18.2669996328968	17.7779936081251	19.7486385198532	19.842010248663
AHNAK_S212	NA	NA	NA	16.1934367930401	NA	NA	14.6113828232785	NA	NA	NA	NA	NA	NA	NA	NA	NA	NA	NA
AHNAK_S216	19.1485758185087	19.1316340023249	19.2336124138979	19.3531048280547	19.5916217903007	19.454503127715	17.9868025087876	17.6454257696267	17.5826210495159	18.2805299071231	18.0482190434558	17.7730407074296	21.3327371726612	21.6197522631204	21.3804827198401	21.3444260981534	21.5907565724811	21.4901022211684
AHNAK_S2397	16.5339755714082	16.9552197134019	16.6470619211866	16.8731386105249	17.0163838573726	16.906476603094	15.424800085031	15.3110744129065	14.480310794488	15.5759526018998	15.6621606911872	15.0669268775204	17.3124753765529	17.7938269151174	17.0785631495824	17.1090127458423	17.1418197661393	16.8573273178533
AHNAK_S2580	NA	NA	NA	NA	NA	NA	NA	NA	NA	NA	NA	NA	NA	NA	NA	12.210506537039	NA	NA
AHNAK_S3054	NA	NA	NA	NA	NA	NA	NA	NA	NA	NA	NA	NA	NA	NA	NA	NA	NA	13.2650856369699
AHNAK_S3182	NA	NA	12.2061657915605	NA	NA	NA	NA	NA	NA	NA	NA	NA	NA	NA	NA	NA	NA	13.4179081004266
AHNAK_S332	NA	NA	NA	NA	NA	NA	NA	NA	NA	NA	NA	NA	NA	NA	12.9376073827103	NA	NA	13.3190731505555
AHNAK_S3409	NA	NA	NA	NA	NA	NA	NA	NA	NA	NA	NA	NA	NA	NA	NA	NA	12.3448219038367	15.2365708662941
AHNAK_S3412	14.807820635589	15.2364795262474	NA	15.3173728753471	15.4920294957985	15.5730318521966	NA	14.0973188007501	12.8555150891046	14.2373570608539	14.2256396553383	13.82191703293	15.9915648089189	NA	16.1712646420423	15.9007646209551	16.0002643389654	15.8226795511897
AHNAK_S3426	13.5307260897813	14.6333539371294	14.103533336259	14.0088505985149	14.4769806289443	14.4883557968761	12.5725855951732	NA	NA	12.9757525787199	13.6106595012903	13.0825348423872	14.9042208878514	NA	15.0734685430928	14.6938326803438	14.792963784384	14.692017299186
AHNAK_S379	NA	NA	NA	NA	NA	NA	NA	NA	NA	NA	NA	NA	NA	NA	12.3571776359655	NA	12.6889607901052	13.1469969002694
AHNAK_S41	15.2025810927361	15.4628371782168	14.7398217993729	15.8555279852698	15.4414945943787	NA	NA	13.7181165993129	NA	14.4089686936914	NA	NA	16.2119672421025	16.0572635031352	16.0314496584016	16.2065838869386	16.221419587163	16.0690465326128
AHNAK_S4386	NA	NA	NA	NA	NA	NA	NA	NA	NA	NA	NA	NA	11.7805815711506	15.1824225274774	NA	NA	NA	NA
AHNAK_S4850	12.3173290337895	12.6847312148748	NA	12.0891625742667	NA	12.3043530084562	NA	NA	NA	NA	11.7576807798788	NA	12.5213233161585	15.2983360981869	12.8042612803697	NA	NA	NA
AHNAK_S4908	NA	NA	NA	NA	NA	NA	NA	NA	NA	NA	NA	NA	NA	NA	12.5937367700768	12.6349291181697	12.4687478182698	NA
AHNAK_S4960	14.7599749072444	15.4481425206566	NA	15.1214318526078	14.9942366930947	14.6250007590193	NA	NA	NA	NA	15.4337142676253	NA	14.5111081142876	NA	14.9496430016891	14.9174084582273	15.6368471535974	15.7516358941934
AHNAK_S4986	NA	NA	12.2890059966293	NA	NA	NA	NA	NA	NA	NA	NA	NA	NA	NA	NA	13.6997842596107	NA	NA
AHNAK_S5077	18.138851138507	18.0839579348114	17.7001530236641	18.6640323189266	18.6281634892099	18.2365484674957	17.2102385974794	16.9722748255468	15.9769159712414	17.7462239109308	17.5827333777121	17.0192533874534	19.6704939958606	19.8322335620151	19.4931042529663	20.1870619146627	20.1867192922711	20.1323809807491
AHNAK_S5099	14.1140258414484	14.4351517459328	13.9459307272973	14.5379971994622	14.1231140475569	13.9475847240619	NA	12.744066166118	NA	13.2477392450386	13.1540554494464	NA	15.226140768328	15.5675226343927	14.3462768790271	14.6171379649773	14.6702570868761	14.8216989416238
AHNAK_S5110	19.5789839485174	19.7005220502084	19.0561263420757	19.8281843516635	19.9048415676742	19.73349761806	18.0555941743116	17.965256107255	16.7102386221182	18.3490443445179	18.3760901695995	17.6776398313756	20.1848626354851	20.1371651542376	20.3540938115896	20.0489464965542	20.2291028916179	20.2452949361843
AHNAK_S511	16.9357282126384	16.9179082669198	17.19685408313	17.6710670759035	17.2905854490727	17.8282418079465	15.4336570622086	14.9773617667981	15.2075833301111	15.9476599763865	NA	15.9260157997482	18.7438650358005	19.4167139133828	18.8329303756254	18.9144101719737	18.935720647004	18.9220373829985
AHNAK_S5289	NA	14.8196901116898	NA	NA	NA	NA	NA	NA	NA	NA	NA	NA	NA	NA	NA	NA	NA	NA
AHNAK_S5400	NA	NA	13.2320550889738	15.0830021851081	NA	NA	NA	NA	NA	NA	NA	NA	15.0394153882205	16.2188048989736	16.7102320135419	15.3369487942726	16.5494043137601	16.8978803694259
AHNAK_S5448	16.7458795275044	17.1623463514196	16.9106596962994	15.3112139569886	14.7132627725584	15.1366181273205	15.0109126198248	14.4421643849052	14.3657823703809	13.1467940315256	12.7708544492865	11.9413313425453	17.7209703133354	18.2636625496343	17.743074244162	15.8776723492845	15.5946555015475	15.9304977501784
AHNAK_S5555	NA	NA	NA	12.6413146078359	NA	NA	NA	NA	NA	NA	NA	NA	NA	NA	NA	12.9699991874601	NA	NA
AHNAK_S5589	NA	NA	NA	NA	NA	NA	NA	NA	NA	NA	NA	NA	NA	14.74801125326	NA	NA	NA	14.6698451145072
AHNAK_S570	NA	NA	NA	NA	NA	NA	NA	NA	NA	NA	NA	NA	16.2233207172238	NA	15.7300348410794	NA	15.0329741885573	NA
AHNAK_S5720	NA	NA	NA	NA	NA	NA	NA	NA	NA	NA	NA	NA	NA	NA	12.7562613734685	11.9768674234002	13.4847869530988	13.7221629972072
AHNAK_S5731	20.1310992536113	20.2774701098773	19.8859053244694	20.5745735023555	20.4708526368233	20.4698314287958	18.7858529153689	18.6641491994884	18.1145257673788	19.2672751231271	18.909403159622	18.320395316864	22.1640454572018	22.2196580078196	22.1023843949938	22.2072778716763	22.332776748031	22.1163590592986
AHNAK_S5735	NA	NA	NA	15.171015802746	13.6276769819261	15.6180390364007	NA	NA	NA	NA	NA	NA	18.2230304928134	18.4457799319917	18.8904884537031	17.8914343567151	18.5831683173402	18.6707438142148
AHNAK_S5737	NA	14.9339359307849	NA	NA	NA	NA	NA	NA	NA	NA	NA	12.4291433912702	NA	15.7316815911051	NA	13.8058316197417	NA	NA
AHNAK_S5739	16.6650002771811	17.1553509830846	16.6205270998695	16.8952979469779	17.1347313114316	17.1161367347694	15.746444274983	NA	NA	15.7473543084211	15.6834427126924	NA	20.0708274927919	21.0316726524893	19.9349176578808	19.9933900599589	20.1539422042798	19.9134785613545
AHNAK_S5749	17.2266542902842	17.2377465248037	17.1748970554358	17.2009768728322	17.0584474221553	17.5872137898571	16.0025681675858	16.1991917773656	15.7535376608456	15.8055503440497	16.4579578059555	NA	18.9148527174282	19.1415900991155	18.9724647350831	18.7009400938825	19.0217327881014	18.7614472108586
AHNAK_S5752	19.7035669959032	19.8048630964509	19.8458789475612	19.9115670474426	19.6259322837741	19.950810878914	18.2902364921296	18.3596217108163	17.8008450373993	18.1098466191034	18.0958093652099	16.5087046717055	21.5187858335527	21.5921000972101	21.6201163314799	21.3444429016079	21.6690786098864	21.4112383405494
AHNAK_S5763	19.0586598637772	17.6024596982578	20.2901956605672	20.1413067385346	20.0657648621419	20.6234886680643	17.9208442082174	18.5781664569477	17.9085535490435	18.41403546886	16.3498588984493	18.5421759211959	21.127040113436	20.7585014325469	22.2179238910587	21.6147154721938	21.8603311949383	21.6930803971946
AHNAK_S5769	NA	NA	NA	NA	NA	NA	NA	NA	NA	NA	NA	NA	NA	NA	13.8906893110746	NA	13.7585704594411	14.0830694269002
AHNAK_S5780	17.8520449067349	18.2529353930703	14.5749740792336	18.6423111776911	17.7057647773796	18.1322445382392	16.3258768130391	16.116196411685	14.2789187431412	15.9042348127327	16.8061601249755	15.4528586315813	19.3977348515547	19.124244645708	19.5180167289635	19.2261444547173	19.5369650157928	19.1212120431969
AHNAK_S5782	18.8131916604317	19.0796498296312	17.0819497792265	19.7283268689626	18.6164219328238	18.9784846365903	16.3258768130391	17.5171949933728	16.275146850137	17.1876803143503	16.8061601249755	16.2540533402317	21.3494336155967	20.5792545242059	21.4391863703113	21.0304107091474	21.594464789197	21.1292738406916
AHNAK_S5830	15.8054687487888	16.2621949095566	16.1061185432425	16.4731280588827	16.699148436377	16.8957504252564	15.2333783776471	15.789136072678	15.580594088836	15.6566339475792	15.8220211476546	15.9145769415358	17.864888299465	18.4376412914885	18.7232062318485	17.8122300726186	18.8378732356776	18.8782731078916
AHNAK_S5841	20.0674080192081	20.2233877605421	19.7707310560897	20.4854108911309	20.2063797670591	20.4345388642367	18.7463803959575	18.7084544341234	18.19178132015	18.8712527657544	19.17116747318	18.265384958461	21.9656889778826	21.8229532418508	21.974044397776	21.8214065498079	22.2140185160266	21.9431641650438
AHNAK_S5851	NA	NA	NA	NA	12.8102811409229	16.7762610987004	NA	NA	NA	NA	NA	15.9671939221428	NA	NA	NA	NA	NA	15.9433830358547
AHNAK_S5854	NA	NA	NA	NA	12.8102811409229	16.7762610987004	NA	NA	NA	NA	NA	15.9671939221428	NA	NA	NA	NA	NA	15.9433830358547
AHNAK_S5857	NA	NA	NA	NA	12.8102811409229	16.7762610987004	NA	14.2188630849579	NA	NA	NA	15.9671939221428	15.5713874529053	16.0104674123265	16.8749921538977	15.2107412818301	16.9946466774077	17.4077157274004
AHNAK_S5860	NA	NA	NA	NA	NA	NA	NA	NA	NA	NA	NA	NA	NA	NA	12.2716681804209	NA	12.2156209564547	NA
AHNAK_S5863	NA	NA	NA	NA	NA	NA	NA	NA	NA	NA	NA	NA	NA	11.2286358089268	NA	NA	12.511749971328	12.3714395985691
AHNAK_S819	NA	NA	NA	NA	NA	NA	NA	NA	NA	NA	NA	NA	NA	NA	13.3859879147938	NA	13.0504740229095	13.148119398588
AHNAK_S93	20.6832262422437	20.4720276437206	20.3639649674348	20.9199384217037	20.8401236966554	20.8632111122267	18.9304984668566	18.9417394973329	18.9474158777378	19.2805077405959	19.3165192991224	19.0526665972603	22.3220697018079	22.568463436466	21.9726458902007	22.2717565682871	22.1399276929118	22.2665450892871
AHNAK_T158	NA	NA	NA	NA	NA	NA	NA	NA	NA	NA	NA	NA	14.9565397008588	17.0754269475505	16.1932712123971	14.383217927408	16.2281440271645	16.4705536528013
AHNAK_T2845	NA	NA	NA	NA	NA	NA	NA	NA	NA	NA	NA	NA	NA	17.3895842386195	NA	NA	NA	NA
AHNAK_T4564	NA	NA	NA	NA	NA	NA	NA	NA	NA	NA	NA	NA	NA	NA	NA	12.237639391008	11.9591735699027	NA
AHNAK_T490	16.9040351291007	17.0184211721251	16.8066523184106	17.0060983557046	17.243765262324	17.2198804934522	15.9155080635787	15.6664374163712	15.4072465450708	15.9232322468133	15.8500373529975	15.5692758743141	18.7290138938569	18.2628593614049	18.2624341212507	18.6905652953237	18.414660157614	18.6630897524485
AHNAK_T5794	NA	NA	NA	NA	NA	NA	NA	NA	NA	NA	NA	NA	NA	NA	NA	NA	18.019720070985	17.6893384858232
AHNAK_T5798	NA	16.3318729471677	NA	NA	15.4856673504138	NA	NA	NA	NA	14.678393592813	15.6750835777898	NA	NA	NA	NA	NA	NA	NA
AHNAK_T5824	14.9174182618351	15.1349410315699	15.6209043660671	15.5137717091456	15.338624538793	15.6461104823491	14.7993072717863	14.8216194480463	14.898825174309	14.8734366621543	14.9814212284319	14.8352288179489	16.6032487015543	17.8989030121651	17.5145924718645	16.9178050483219	17.4798395990051	17.6050063086366
AHNAK_T5839	NA	NA	NA	NA	NA	NA	NA	NA	NA	NA	NA	NA	13.8163299939009	13.7779810195979	NA	NA	NA	NA
AHNAK_T5845	NA	NA	13.975239088965	NA	12.8102811409229	16.7762610987004	NA	NA	NA	NA	NA	15.9671939221428	NA	NA	NA	NA	NA	16.1092406811962
AHSG_S134	14.4420767391491	NA	NA	NA	14.4277821564177	NA	14.7680349701408	14.5438830832082	15.0223290647627	14.7833975585031	14.4865242673412	15.2633890172808	14.3158677161018	16.0551042013004	13.729306930025	15.0211830890632	14.7525087540057	14.6568296022951
AHSG_S138	27.2952673524098	27.0808780997156	27.653185548586	27.2729255530878	27.2760781689516	26.9765740438844	27.9724058592985	27.5323322707702	27.7188106717114	28.0860142699051	27.9111859528547	28.4025022758994	26.981084646418	27.1961448459938	26.7426265220948	27.6203514919791	27.2520039253422	27.1068752719583
AIF1L_S133	NA	NA	NA	NA	13.9214266818284	14.2210544844035	NA	NA	NA	NA	14.679147114587	NA	NA	NA	NA	13.7268470400274	NA	NA
AIF1L_S134	17.6908897767654	18.0890783275501	18.2968842166247	18.0123803241201	18.2124560423618	18.2238088927544	18.4773946302843	18.5564718924593	18.3417052587958	18.5509586970052	18.5287795872038	18.4163361633864	16.9873562805627	NA	17.0174227550701	17.0045562084355	17.1246191171753	17.1155624083933
AIFM1_S268	17.6899824146743	17.9736395539374	17.8301283519441	17.5575768896431	17.8050138032721	17.622221816985	19.1877961785022	19.5924077686628	19.4827100308763	19.2972623092607	19.4342322348728	19.5080036434253	18.2000390146892	NA	17.9124320750881	17.8338900709971	17.7160790420971	18.0006986249621
AIMP1_S140	14.4834661234804	14.6715410737434	14.7730799864809	14.6783163518017	14.4843331945829	14.5442948626546	14.0020306926217	14.1479299811182	14.1103507231596	14.4730834121524	14.1477423327926	14.1898916803989	14.6764550861561	NA	14.6235162371632	14.7541501891733	14.7682989812149	14.8323461941268
AIMP1_S144	NA	NA	16.9849974744774	NA	17.9055847277135	NA	NA	NA	NA	NA	16.9753194493741	NA	17.1970818500638	21.0875104653608	17.0050937505635	NA	NA	NA
AIMP1_S93	NA	NA	NA	NA	NA	NA	NA	NA	NA	NA	12.6929224023518	NA	NA	16.2449593821626	NA	NA	NA	NA
AJM1_S109	16.3826503411949	16.9187042900532	17.386527949013	17.1673154607508	17.3189359991717	17.1453260616338	14.8819537320758	13.6736746798904	NA	14.6948551906487	14.133026103381	14.8959631154147	15.7056214903761	NA	16.5455507906132	16.4501592922335	16.6383105887612	16.2765917812781
AJM1_S448	NA	12.0807988149803	NA	12.2542588611349	12.5477223917561	12.8004700804698	NA	NA	NA	NA	NA	NA	13.0249815865682	NA	13.0839764708161	12.7311856605831	12.8389226462802	12.5462083120016
AJM1_S856	16.4414128008422	16.3949067893605	16.3532026933582	16.402437601295	16.2203289489006	15.1879790070507	NA	NA	15.5630739714488	NA	13.7385437115725	NA	15.9910385722581	NA	16.1801402958736	15.9488733268394	16.160981366898	16.0992052198009
AJUBA_S119	19.9881085583068	19.9997314003048	20.2588850227673	19.9024059576506	20.0106116801528	19.8721957919507	16.8454568579086	17.051101478884	16.9626181506288	17.3933342094008	17.1708061439724	17.2658879335932	18.6685388831615	18.5105031053169	18.0747767134209	18.6514857059137	18.5928121655619	18.7619728068751
AJUBA_S137	17.9577857723734	18.1122586089495	18.7193616550567	18.0500317680801	18.2368887783852	18.1894151112331	15.137713656736	15.0083855334179	15.2804715679911	15.6005407322582	15.2714904999201	15.4326395891392	16.2978761618872	16.1082508732739	16.3993212135798	16.1687427395066	16.2569805872238	16.2450827979165
AJUBA_S230	20.2957826276079	20.5312841602855	19.9126819264278	20.0687936168693	19.8707656889591	20.2080187793461	17.4587264158975	NA	NA	17.1095619294785	NA	17.4751392599412	18.6875998352583	NA	18.7948425225657	18.2294544309748	18.7347338959995	18.356310707048
AJUBA_S263	20.0418298081102	19.8939087313104	19.7380027894423	19.3766133817952	19.2420038806919	19.2933707858627	17.1405792858301	17.1798472877585	16.9471694218993	17.2145600568863	16.8541713996242	16.7697142888988	18.3126115227362	18.1678952752221	18.2244915726951	17.9632680322979	17.8163851135003	17.9293432272604
AJUBA_S79	18.329391091477	18.3794736117189	18.1483311107002	18.104898338779	17.7495523689333	17.9473521772775	NA	15.6801560764201	15.4323969493626	NA	NA	15.3524454498246	17.0203004724454	NA	17.2318657805216	16.3732278121893	16.8471106865633	16.3483542081635
AK1_S181	NA	NA	NA	NA	NA	NA	NA	NA	14.201957125438	NA	14.0136380702356	NA	NA	NA	NA	NA	NA	NA
AK1_T145	22.8865544658811	22.3605270313029	23.2600414506703	22.7269403388793	23.2264358115307	22.2136587656058	22.7742894488923	22.4591152890348	22.6608418039839	23.7433255297214	22.7109476543207	23.1413991540387	23.0443718239093	NA	22.5949386465551	23.6430601163544	23.1826481162577	23.7064015037849
AKAP10_S11	NA	NA	NA	NA	NA	NA	NA	14.2495697070423	NA	NA	14.3408712755192	14.5095636912998	15.2274021365944	14.8259863821771	14.3232355019967	15.383633858661	14.7144094041903	14.697463783152
AKAP10_S187	19.1263659109858	18.9050256399569	19.1610943514137	19.0782095828993	19.1858117571358	18.9415008407174	19.2003307162935	19.2002313695216	19.2499158102067	19.2990482231965	19.1196676644561	19.1078064184909	18.9782087782609	19.315672420806	18.9617300674823	19.2335653093881	19.0035073173514	19.0649930849024
AKAP10_S202	NA	NA	NA	NA	NA	NA	NA	NA	NA	NA	NA	12.6927252058893	13.1060490059572	NA	13.2244127646992	13.3008056514914	13.2280965059662	NA
AKAP10_S281	16.0447154816275	15.1668230281153	16.7137291158515	15.406374133246	15.9542557585314	14.5090813083868	15.740343097784	15.2263199993903	15.8565582176066	16.5484641777102	15.3643121426609	16.4113894671348	16.1836202090802	NA	14.2647928302764	16.6656418140612	15.5561696560165	15.9826994347398
AKAP10_S52	16.640761012402	16.6701316375776	16.8495647077922	17.149495724141	16.6642402981327	NA	17.7069103474299	17.7455683813568	17.3266141906988	17.9118047164831	17.705847981005	17.7045886755723	17.7717694671597	17.709054845063	17.6978288540138	17.8827156558201	17.8223103821317	17.6225767228962
AKAP10_S7	NA	NA	NA	NA	NA	NA	NA	14.2495697070423	NA	NA	14.3408712755192	14.5095636912998	15.2274021365944	14.8259863821771	14.3232355019967	15.383633858661	14.7144094041903	14.697463783152
AKAP10_S96	15.392562074894	15.2376133178665	15.2125333366898	15.1006937854381	15.4236627299614	15.3586557444895	NA	14.5541785926694	14.7760716726615	NA	NA	14.3555408433051	16.7303742928474	17.4346976032914	16.2786236180267	16.5717094275787	16.663948114836	16.8633549115872
AKAP11_S1169	NA	NA	NA	NA	NA	NA	17.1951101855003	NA	NA	NA	NA	NA	NA	17.623021856639	NA	NA	NA	17.4641937803457
AKAP11_S1171	NA	NA	NA	NA	NA	14.3206642840685	NA	NA	NA	NA	NA	NA	NA	NA	NA	NA	NA	14.8328627279489
AKAP11_S1242	19.7445552490675	19.7541497711831	20.1557527551817	19.7632250186061	19.8756075622545	20.0032868374934	19.9132194941104	19.859438877008	20.1539897020223	19.8541556793017	19.8387625161819	20.001426670346	19.9616658243873	19.9188651679812	20.1006806420876	20.0360257249281	19.9766509941512	19.8695403392592
AKAP11_S1337	15.5370512678015	16.192633735394	15.0056969848236	15.6302329722893	14.577859517585	14.4469639587277	15.8682186679395	16.2022772224043	16.0273379310632	15.4864498424692	16.3152907690616	15.8696639645769	15.2317655476466	15.9791094104681	15.2685731712345	15.344356380807	15.9457522125708	16.3721518038161
AKAP11_S1340	15.2951551170705	15.9568063814121	15.0056969848236	15.6302329722893	14.577859517585	14.4469639587277	15.8682186679395	15.8946511886994	15.8055566829223	15.4864498424692	16.3152907690616	15.8696639645769	15.2317655476466	15.9791094104681	14.8710570406466	14.9717791971541	15.5864184361537	16.0626840932441
AKAP11_S1580	17.3922755591581	17.3409919035054	17.7041648884603	17.3923906901939	17.4840968767654	17.3028746456182	17.4513441509305	17.4962287319282	17.1142873415512	17.7975428448499	17.569732479944	17.6981036113574	17.1453814266841	17.273349983295	17.3891142312232	17.2983751006772	17.1989959639747	17.357734608471
AKAP11_S18	16.4172878440917	16.4068806784167	16.8118145965556	16.6132007102118	16.7944386855309	16.9477113034321	16.2383435443403	16.3196666568958	16.5400243471063	16.6004980208362	16.5407953635979	16.7936430119103	16.5919075992436	15.9185509136752	16.7081162083849	16.569358923491	16.6307395312453	16.5178724623251
AKAP11_S20	NA	NA	NA	NA	NA	NA	NA	NA	13.0838642364468	13.4950829399614	NA	NA	NA	NA	NA	NA	NA	NA
AKAP11_S26	NA	NA	NA	NA	NA	NA	NA	14.4564950033152	NA	13.9677094707257	NA	NA	NA	NA	NA	15.0214947270741	NA	NA
AKAP11_S288	14.1544090033132	14.0322667251273	14.0817046036581	14.1881990212109	14.6170304045032	14.2050015943008	14.1622230777274	13.8466225107647	13.9450824127798	14.3792944480756	13.681085276088	13.7277649870976	13.9767525779152	13.9447117601674	13.7462021242983	14.5583080620434	14.2837269143233	14.2532372871884
AKAP11_S422	16.6962684567974	16.7883263280699	17.4062735723419	16.912680742835	17.6271221473276	17.4262853630143	17.1062052865122	17.1463958011217	16.6425271820784	17.2000442560417	17.0802264657374	16.9906680607846	17.2406093457038	17.4504146325632	17.6266265590093	17.8549802007935	17.5314185306227	18.0360374397267
AKAP11_S433	19.0860461561827	19.1156273786434	18.7854561602504	19.1537825715486	19.1077109875747	18.9981707294531	19.7803051496341	19.8040847353263	19.2593030286448	19.7570305668371	19.745777213229	19.6110694418053	19.2371032293737	19.4828244491109	19.6290103907588	19.2634272215859	19.3784625575989	19.3897815070896
AKAP11_S448	18.3627925563194	18.3462627195646	18.9380663748563	18.5783059698038	18.6932694521599	18.874375789653	18.1471702815038	18.2350888253304	18.4213396733344	18.3399961447837	18.2792229788605	18.6112551770827	18.1091558414245	18.0645763678403	18.2868984737874	18.2285699890518	18.2037158118576	18.0540664607921
AKAP11_S456	15.660488935345	15.9993683193263	NA	15.6359777609003	NA	15.5216944516863	NA	NA	NA	15.4050436637275	NA	NA	NA	NA	NA	14.6879022013848	NA	15.4715471253858
AKAP11_S974	17.3486132901855	16.4091049725268	16.5804504260668	NA	16.8640327378696	NA	NA	15.5461512142629	15.7820218494758	NA	NA	NA	NA	NA	NA	16.875353907874	NA	NA
AKAP11_S978	17.3486132901855	16.4091049725268	16.5804504260668	NA	16.8640327378696	NA	NA	15.5461512142629	15.7820218494758	NA	NA	NA	NA	NA	NA	16.875353907874	NA	NA
AKAP11_T1100	19.8074911461633	19.7203698158819	20.0091808555468	19.9150167997186	19.9365104509757	20.0490900585314	19.7024850089466	19.7208456609056	19.8765156991274	19.7330908479019	19.6232716185951	19.7387218191079	19.7688369802567	NA	19.6024994963234	19.9326079778325	19.996128399303	19.7437873377162
AKAP11_T1485	13.9613425426881	13.7724768769853	NA	13.6714791369539	13.1349255654961	NA	NA	14.5019248694453	14.3197732589274	14.2027674155009	14.1887373226269	14.4586881931557	NA	NA	NA	12.6514952124274	NA	NA
AKAP11_T981	18.1570656220172	17.5325125479817	18.6340505384921	17.477686204709	18.1250627227999	17.958657264615	17.3035737336069	17.7515777266768	17.6967412147677	17.5196512517514	17.2190266764647	17.943455832668	17.6917958267612	17.7798512836743	17.8569051221223	17.9363966203227	17.1472317831073	18.2890226720258
AKAP11_Y1335	NA	NA	13.1008651395738	NA	NA	13.0384462648257	NA	NA	NA	NA	NA	NA	NA	14.2594093973865	NA	13.77321731206	NA	NA
AKAP11_Y424	NA	NA	NA	NA	NA	14.9012124946512	NA	NA	NA	NA	NA	13.478323522358	NA	NA	NA	14.2501733582384	NA	NA
AKAP13_S1411	NA	14.6524359205776	14.2290448572925	14.9942218412837	14.4868213012829	14.6468279266621	NA	NA	NA	NA	NA	NA	NA	NA	13.8976464089564	NA	NA	NA
AKAP13_S1507	14.3295602031218	NA	NA	NA	NA	NA	NA	NA	NA	NA	NA	NA	NA	NA	NA	NA	15.2032776245388	NA
AKAP13_S1602	NA	NA	17.7717231763117	NA	NA	NA	NA	NA	17.4044793654164	NA	NA	NA	NA	17.374635106232	NA	NA	NA	NA
AKAP13_S1642	16.6406794119376	15.9095107982936	16.8009459001239	16.3753233262535	15.89793713402	14.6606574896364	14.6162054925373	14.6963867963097	15.5090448941889	15.6994892599268	14.9480553130256	15.5837427881872	15.9294804621588	NA	15.4330085251376	15.9874539948355	15.0483970668084	15.8949549104515
AKAP13_S1645	16.7622148609615	16.6592221108114	16.6835165616995	15.6410676720793	16.283718296502	15.7458015629808	14.6162054925373	14.6963867963097	15.5090448941889	15.3069821043309	14.9480553130256	15.5837427881872	16.0233939736381	NA	15.2604980947704	15.5859679017691	15.9253772838402	16.3449662524282
AKAP13_S1647	NA	NA	NA	NA	NA	14.6156244676691	NA	NA	14.5634610460191	13.76648447651	NA	NA	NA	NA	14.7913841636442	NA	NA	NA
AKAP13_S1690	13.8591204873758	14.830200669281	14.2085556940538	14.0681551913808	14.5537267656425	15.1324722725077	NA	NA	14.7472695119525	13.4936850377093	NA	NA	NA	NA	NA	14.0712709841094	15.132289791712	NA
AKAP13_S1731	16.2202124402065	NA	NA	16.8252967803274	NA	15.890107952248	16.6295900004956	16.1898248627412	16.9661411783285	NA	17.0157391969208	16.2632874146574	16.4971589230101	NA	NA	NA	16.3222822788451	16.6290637362096
AKAP13_S1857	15.7182099937788	NA	NA	16.329224394262	NA	NA	NA	NA	15.3834445031057	NA	NA	15.8303219815326	NA	NA	NA	15.8084630417293	16.0314633683034	15.9025325271483
AKAP13_S1876	19.2238083975276	19.6022462757189	19.4130922825338	18.711780712557	17.4692610670097	17.5834985297099	18.8014103190323	18.5678612574646	19.1691228289654	17.4739566850938	17.9845180504817	17.4261566857616	18.5434293516077	18.6242855518273	18.1396608525969	17.0914716619541	17.6246601013451	17.7308602176246
AKAP13_S1904	NA	NA	16.608516474022	NA	16.2018087882882	NA	16.1832222160591	15.8005130950702	NA	NA	NA	NA	NA	NA	16.5960422908849	16.0328534647512	NA	16.0615661689651
AKAP13_S1906	NA	NA	NA	NA	NA	15.0759262142984	NA	NA	14.685676867726	NA	NA	NA	NA	NA	NA	NA	NA	NA
AKAP13_S1929	19.7889733788254	19.5363305652773	19.6056143658497	19.4808276779128	19.5726420189762	18.8813893595496	18.3811225317452	19.0555441985206	18.4252622204147	18.3882418753404	18.2514630417935	18.7666792037627	19.5548177222669	18.4918993365744	19.3928265672767	19.4100570238999	19.3252194756534	18.7874980035315
AKAP13_S1932	19.0789827264426	18.8889783106285	18.9424314405146	18.8670558023182	19.0557180118675	18.9847681147473	18.4842908087385	18.6714026384709	18.528554747358	18.4912344214849	18.3546342969028	18.4093207354408	19.0988130076709	18.5956978840252	19.0599770813179	18.9442985185658	18.9540673978403	18.8908645174975
AKAP13_S2345	14.4438213892933	14.5119716527149	13.4842200146585	14.6797729138196	14.0370174176756	14.5658344999359	14.1786986025669	14.4579065503626	NA	13.7668189520523	NA	NA	14.3065757508028	NA	14.5944829717158	NA	14.1947935732236	NA
AKAP13_S2398	14.9472790068482	NA	NA	NA	NA	NA	NA	NA	NA	NA	NA	NA	NA	NA	NA	NA	NA	NA
AKAP13_S2563	13.9808075186006	NA	14.007905974001	13.708907547138	NA	15.0261662111709	NA	14.7110119664819	14.9611259876671	14.1883116132418	14.7464611885951	14.9711332397424	13.4293930424637	NA	15.0318827509842	13.4663062218833	14.9712849101137	15.1274479653906
AKAP13_S2709	17.4997304880913	17.8947510706804	18.0156823930861	17.5350878562671	18.1326785167442	18.1848002608295	16.8567037895844	17.1735469270588	16.8742169210437	17.136676219834	17.248157669739	17.3593422642915	16.470567369949	NA	16.9070219590276	16.5712941474212	16.7823960121498	16.7942547326806
AKAP13_S2714	NA	NA	17.7628009779024	18.1217231407257	NA	NA	NA	NA	NA	17.2526721680478	NA	17.1921081188295	16.0841703312877	18.8075416935673	NA	17.4308802125891	NA	NA
AKAP13_S2720	NA	NA	14.3721068004977	NA	NA	NA	NA	NA	NA	NA	NA	NA	NA	NA	NA	NA	NA	NA
AKAP13_S2728	19.2970074196974	19.4032043436151	19.1094290996007	19.4479805001008	19.4683562995856	19.349310458942	19.065704821581	19.1303720926918	18.761845762845	18.9568278046867	19.1181961661947	18.947949740696	19.3126092820502	19.1940122456466	19.5083949714963	19.2695897390184	19.438174674673	19.2482311214366
AKAP13_S391	NA	14.3238060291983	NA	14.2659037384886	NA	14.3381549396522	14.4154319132777	NA	NA	NA	NA	NA	NA	14.822972435381	NA	NA	NA	NA
AKAP13_S650	NA	NA	12.9238225735061	13.2965901196366	NA	NA	NA	NA	NA	NA	NA	12.5341595525714	NA	NA	NA	NA	NA	NA
AKAP13_S790	NA	14.4479949237814	14.7794173640555	NA	NA	14.130183159589	NA	NA	NA	NA	NA	NA	NA	NA	NA	NA	NA	NA
AKAP13_S988	NA	NA	NA	14.891501025826	NA	15.4550582886722	NA	NA	NA	14.2440557299651	14.2010546359246	NA	NA	NA	14.5591958026051	NA	NA	NA
AKAP13_T1149	NA	NA	NA	NA	13.377013843232	13.5246327581816	NA	NA	NA	NA	NA	NA	NA	NA	NA	NA	NA	12.6285084636806
AKAP13_T1860	NA	NA	14.6581876681895	NA	NA	NA	NA	NA	NA	NA	NA	NA	NA	NA	NA	NA	NA	14.6338339595911
AKAP13_T1930	NA	NA	15.2540944893158	NA	16.663124892858	NA	NA	15.4974346335627	NA	NA	NA	NA	NA	NA	15.8487542678885	NA	16.3858543148526	15.7688881241759
AKAP13_T2467	15.6150402613406	15.2208083472655	15.1924654677414	15.4998846094889	15.8068877140467	15.5863368856855	15.0752927198783	15.1566391672857	15.2315502726638	15.4717435677395	14.9645831669346	14.9990393207212	15.3269641928909	15.3336461107171	15.3427318653161	15.7724039432775	15.1574971336093	15.4947070555943
AKAP17A_S440	NA	11.9370451031522	11.8486664736395	12.1811244439561	12.215894927539	12.4144231218563	NA	NA	NA	NA	NA	NA	NA	NA	NA	NA	11.9013157177638	NA
AKAP17A_S499	NA	NA	NA	12.2985494915571	NA	12.7736009426361	11.9476982360374	11.9792008307979	11.9534673711639	NA	11.8247239953502	NA	12.2550778125667	NA	12.8612455734265	NA	12.3312776678773	NA
AKAP17A_S537	21.3085874560268	21.2800404720287	21.2946761407855	21.2745539086191	21.3468612394896	21.353623809492	21.0357876351218	20.9153668711529	20.9024155896556	20.9279923784551	20.8017899735136	20.9958441999614	21.2701754754555	21.3881288734188	21.2171061816813	21.4429848129062	21.2167755039461	21.1318636618969
AKAP17A_S633	14.1654954001541	13.6837772055081	13.8833549173439	13.9930498416509	13.7997067367059	14.1054996850253	13.559673582792	13.5157292793953	13.7246389335045	13.876174823729	13.3368221523221	13.5031320931269	14.4805391028496	13.2375466851165	13.9296283404409	14.492860405468	13.9159690271431	14.2854954042393
AKAP1_S107	NA	NA	NA	NA	NA	NA	NA	NA	17.7187177426734	NA	NA	17.5512199777145	NA	NA	NA	NA	NA	NA
AKAP1_S151	19.6269543472656	19.5091885719481	NA	19.7033593469208	19.8040407000084	NA	20.0883271331422	19.9080845766703	19.9310040114736	20.105392919755	20.1146857647009	20.5641841105953	18.3631226693147	18.6959996621229	18.295484955367	18.5508709316594	18.4037635154678	18.495936901102
AKAP1_S309	NA	NA	NA	NA	NA	12.7907888508836	NA	13.0039010149333	12.7516262383157	NA	12.7807726890682	NA	NA	NA	NA	NA	NA	NA
AKAP1_S445	20.7456610887988	20.7591634307147	20.7579654507112	20.4578450521891	NA	20.9140215928677	21.8421138630955	21.8365054056219	22.0374897201477	21.5893321775074	NA	21.8827857515292	NA	NA	20.9634119146142	NA	20.9480896639243	20.9877586143886
AKAP1_S553	NA	NA	NA	NA	NA	NA	13.3722410263618	13.9375584518674	13.8145553368589	13.4927625620071	13.8877835547696	14.3800576227483	NA	NA	NA	NA	NA	12.5807004277245
AKAP1_S592	15.2156756616895	NA	14.0002846886335	NA	NA	NA	NA	14.3648086454499	14.9607826027494	15.2534373980376	14.670943364537	14.6007802876019	NA	NA	NA	14.7576995894894	NA	NA
AKAP1_T533	16.6655285443807	17.3940709188464	15.7789158712859	17.0275244924918	18.3910174241107	18.3239751596064	18.903056790812	18.1678484657395	18.6838666796667	17.742105966615	18.9534441412425	16.8503393113904	17.0555977383377	NA	17.2586369745779	16.5502577093832	18.2060226209843	17.7212264248371
AKAP1_T70	17.7360210017641	17.7731068279729	17.5427646051342	17.3536392316255	17.5149309103081	17.2962901921319	17.8237598376743	NA	17.9017750393929	17.8548366429857	17.6740149861887	17.9665528938049	NA	16.82188074626	16.5803499180796	NA	NA	NA
AKAP5_S178	16.9499760802738	17.0666433871663	16.8703788025398	17.0205065182984	17.1953645381699	17.0506734062176	NA	16.0651296565193	16.3054145916564	16.1933279921586	16.0971149024659	15.5099045100365	15.8658428491329	NA	15.1227786160996	NA	15.8235492276022	15.3065312268802
AKAP8_S323	16.2242353779093	16.8359081612111	16.8579662025243	16.8271554598669	16.610080071199	17.2911178462334	16.9695676197082	17.2288031854076	16.6692230622591	17.0809483835721	17.0970189420203	16.9837213432184	16.8741547972084	16.0201785113952	17.1479200403302	16.7237279522473	17.2188653155661	16.6431669228807
AKAP8_S328	16.9636120312513	17.0170925155538	17.295390390852	16.922346963749	16.8497576264964	17.4472194342096	17.4614589329168	17.7297493704312	16.8824521647661	17.2633968996984	17.5695780026582	17.4004492126228	17.3664031671898	16.2846439503439	17.8124890868102	16.9032610270446	17.6228866953328	17.2352603244049
AKAP8_S339	16.0689303389604	16.7424246715763	15.651650238681	16.2582107169343	16.3019179819547	16.9607895354977	16.8181599834486	17.2756566660555	16.2420291572475	16.1856898621229	16.9802816884013	16.5052204037959	16.0190533792672	NA	17.2867971329042	15.1403753260674	16.4699487108845	15.9554349640614
AKAP8_S91	NA	NA	NA	NA	NA	NA	NA	NA	NA	NA	NA	NA	NA	NA	NA	13.5480141719853	14.4543363495238	NA
AKAP9_S3690	13.0092475827788	NA	NA	12.7379365636322	13.2404999564092	13.2856999879166	NA	NA	NA	NA	NA	NA	NA	NA	NA	NA	NA	NA
AKAP9_S3842	15.065192664487	14.9505522458365	15.3309416550215	15.172738263301	15.4443827097943	15.1894252041782	14.7219830177967	14.6018653769061	14.742088078946	14.9257241896866	14.7329363190767	15.0083152087235	15.0053007730606	NA	14.8294668957952	15.1695749148198	14.8893479413248	14.6427974031696
AKIRIN1_S22	NA	14.9367402152183	NA	14.4071780206972	NA	14.5836150811043	15.8398880434287	15.9688423535986	16.0556617474855	15.1963130557281	15.5911492150777	16.162577171784	15.6465828594398	16.0096008076794	15.8077922432389	15.4798198553683	15.7280533475404	15.3888336599722
AKIRIN2_S18	NA	NA	12.6083678951518	NA	NA	NA	NA	NA	13.050729969238	NA	NA	NA	NA	NA	NA	NA	NA	NA
AKIRIN2_S21	17.814954855461	18.0774256373175	18.287425669361	17.8472308190214	18.1687974980949	18.0780432694204	18.3950454592595	18.4780390902516	18.4817130116468	18.0917665901095	18.2137186593889	18.3295230501299	18.0656662238289	18.4658567333367	18.2868984737874	18.1054592448736	18.1487348628889	17.6966113343894
AKIRIN2_S57	NA	NA	NA	NA	NA	NA	NA	14.0414628681036	NA	NA	NA	NA	NA	NA	NA	13.7493238855475	NA	NA
AKNA_S1043	NA	NA	NA	13.8474923044773	NA	NA	NA	14.0632567526118	NA	NA	NA	NA	NA	NA	NA	NA	NA	14.4200152806086
AKNA_S1387	12.1349012242153	12.1175410197221	12.0830127577026	NA	NA	NA	NA	12.3869858319408	NA	NA	11.7733722740243	NA	12.1476409134696	NA	12.4344305847691	12.0644986056633	12.2752036979027	12.1477318881157
AKR7A2_S255	14.4121191235258	14.4749295844996	14.8319622013995	14.4520934727897	14.4788860882803	14.654096827469	13.3067149353836	13.9649340876445	13.9588486140448	NA	NA	NA	14.069307064185	NA	14.1283748759205	13.9518796393196	14.2020539235222	13.8425645746325
AKT1S1_S183	21.9621308082629	21.8045357141804	22.5977561836146	22.3061221953186	22.1642383577689	22.4096279173635	20.584953532989	20.1537958502904	21.2569327014324	21.3360869083965	20.892539988119	21.4323570000311	21.9365907230841	21.9182050553292	21.2529995785732	21.9077974699232	21.784511053483	22.1054931617452
AKT1S1_S202	18.1902544338726	18.1238526938423	NA	18.3241239485315	18.1284090316894	18.3963129448067	17.9556161061546	NA	NA	18.0531941752851	NA	NA	18.1688632247439	NA	18.1024343469556	NA	18.203298911257	18.3551537717369
AKT1S1_S203	18.1902544338726	18.1238526938423	NA	18.3241239485315	19.1928226234675	19.2438082296042	17.9556161061546	NA	NA	18.0531941752851	NA	NA	18.1688632247439	NA	18.1024343469556	17.9292441461395	18.203298911257	18.3551537717369
AKT1S1_S212	18.7044190257807	18.1238526938423	17.9170698179362	19.0432823217025	19.5384119758154	19.651419869761	18.5784393102139	16.6098184366102	17.0789918122959	18.542947515153	16.5637579454893	16.7131010380606	18.1688632247439	17.0874386877724	18.9187858517373	18.6052455903428	18.9266991016191	18.8875793475847
AKT1S1_S88	21.7851662190265	17.9803607870894	22.189979599176	21.9431142801712	18.5637793648138	18.6545855147025	21.7063557577976	NA	22.1428054211787	NA	21.6825154223655	21.8555652528003	22.1236541377092	21.8111462476522	20.9870124977288	18.53684872259	22.0792293477542	22.0284367488116
AKT1S1_S92	21.6379303632345	NA	22.0048984004948	21.8029065137702	NA	NA	21.5350173513354	NA	21.9701093015845	NA	21.5348065697942	21.6865276341227	21.9421691115107	21.8111462476522	20.9870124977288	NA	21.9448669871027	21.8642829621806
AKT1S1_T246	19.3459581664599	18.8753427038056	19.9675319655942	19.5191083281083	19.4558461737959	19.7904242325691	16.8786223797361	16.8903074645345	17.4534784791177	18.2314350323979	17.6524745299511	17.8524288020208	18.9823605963219	18.0715878760092	18.3311233928418	18.8519561020051	18.8343479125958	18.9224873990876
AKT1S1_T90	20.2169387808901	NA	NA	NA	NA	NA	NA	NA	NA	NA	19.4712457969553	NA	NA	NA	NA	NA	NA	NA
AKT1_S122	20.7304869707545	NA	21.3034132784228	20.4900161966172	21.0740931997686	NA	NA	19.9814508804384	16.9582950821593	NA	16.7371198845158	20.3966086498542	19.7859115566673	19.860960063498	NA	19.9938331730705	19.9078577086716	NA
AKT1_S124	20.9373731265342	21.2643884478494	21.088975863701	20.9143305379463	20.9285248167186	21.3675423787537	20.7107922397967	20.4720254528089	19.4545322255747	19.5239956188705	20.1946169744083	19.894480884491	15.3943206667419	18.9356001754371	19.3032044260669	20.6811631866163	20.6354901216102	19.9229674217635
AKT1_S126	NA	16.6099149017347	17.2898736214905	NA	NA	NA	NA	NA	NA	NA	NA	NA	15.3943206667419	NA	NA	15.263452667485	NA	15.5440761555912
AKT1_S129	20.7456029282419	20.9467534707512	21.1583770473283	20.3035429728739	20.7449276661363	20.9295405978337	20.3711627725275	20.1192385106766	20.6408425628454	20.0610605907516	20.5424299265626	20.3970486906977	17.4774173689141	19.0223353254086	17.2000799233328	20.6538317382196	20.1650335839909	19.6032894392683
AKT1_T450	NA	18.9042397629353	17.2839952641383	19.7002073717426	NA	NA	18.6339076291122	NA	19.4523722934883	17.7129070194846	19.2378462739068	19.235227735055	NA	19.5398348505717	NA	NA	NA	NA
AKT2_S126	17.0666059701982	16.9723474959319	16.6360299951138	16.7259076948101	16.8703197017212	16.3726331812482	16.6943960661874	16.6843701310026	15.8070552339694	16.7606593366431	16.7148185344799	16.5039871061156	16.2037921203967	16.7101483655613	16.7035112691669	16.5184463857161	16.2111753629919	16.3535907664981
AKT2_S474	NA	NA	NA	NA	NA	NA	NA	NA	NA	NA	NA	NA	13.3264906478448	NA	NA	NA	NA	NA
AKT2_T451	19.4079767571618	19.9794393639826	18.5943586332743	19.7915362570401	18.9693489789812	19.4986176734611	19.4170210680963	19.5512831375074	20.0224158409008	18.708679561577	20.0240276889276	19.4608191595738	19.1833008953805	19.0969606950069	19.3579083341811	18.4636038773429	19.6255889171306	19.4070439431269
AKTIP_S30	17.6825757793842	16.5668975867126	19.1525068596402	15.8810358577468	18.3480119406656	NA	NA	15.4219748255073	17.2508634572531	18.704142002025	14.2170581660615	18.1372027301544	NA	NA	15.606727145813	18.2605602566364	15.8273311359571	NA
AKTIP_T29	NA	NA	NA	16.7685646316172	17.9386655479714	NA	NA	NA	NA	NA	NA	NA	17.9571099557534	17.9928331425566	NA	NA	NA	NA
ALAD_S215	15.8244511769702	16.2742968985069	16.4417885472253	NA	NA	16.9097216173694	NA	NA	17.6879881442248	17.3450577160907	NA	17.4878048560951	15.6314702002489	NA	NA	NA	NA	NA
ALB_S443	14.4596315172295	NA	NA	NA	NA	14.2716620073226	NA	NA	16.1222897386078	NA	NA	16.5047744390956	NA	NA	NA	NA	NA	NA
ALB_S478	NA	12.8583931152338	NA	NA	NA	NA	NA	NA	13.8238626072402	NA	14.7982303796646	NA	NA	NA	NA	NA	NA	NA
ALB_S494	NA	12.8583931152338	NA	NA	NA	NA	NA	NA	13.8238626072402	NA	14.7982303796646	NA	NA	NA	NA	NA	NA	NA
ALB_T260	NA	NA	NA	NA	NA	NA	NA	12.3095473159312	12.8019670019375	14.7157477986979	NA	13.656555868649	NA	14.5917485146894	NA	NA	NA	NA
ALB_T263	NA	NA	NA	NA	NA	NA	NA	12.3095473159312	12.8019670019375	14.7157477986979	NA	13.656555868649	NA	14.5917485146894	NA	NA	NA	NA
ALB_T267	NA	NA	NA	NA	NA	NA	NA	12.3095473159312	12.8019670019375	14.7157477986979	NA	13.656555868649	NA	14.5917485146894	NA	NA	NA	NA
ALB_T491	NA	12.8583931152338	NA	NA	NA	NA	NA	NA	13.8238626072402	NA	14.7982303796646	NA	NA	NA	NA	NA	NA	NA
ALB_Y54	NA	NA	NA	NA	NA	NA	NA	NA	NA	NA	NA	NA	NA	NA	12.4695790170345	NA	12.2059005803447	NA
ALDH18A1_S427	13.4769421656715	13.573132312645	NA	NA	NA	13.9206803092374	NA	NA	NA	NA	NA	NA	NA	NA	NA	NA	NA	NA
ALDH3A2_S293	12.930779097071	12.9397010884379	13.0696027416434	12.880998485338	13.0195705990425	13.1075814734188	12.8206391261276	13.0704446166495	13.0235609823618	12.9327345865623	12.9414847899345	13.0980666676236	12.8973541434289	12.5861052748019	13.3517578309032	12.9986408162372	12.8457543184574	12.8522769940473
ALDH7A1_S379	NA	12.18020441178	NA	11.9823078364713	NA	NA	NA	12.2447789915985	NA	12.0038517409702	12.293215717698	NA	NA	NA	NA	11.9241754007039	NA	NA
ALDOA_S39	20.0072020040559	20.0666670727747	19.9828390411656	19.9870861072281	20.1923062542282	20.0638805619986	19.4792922367696	19.6146349154188	19.6704518717363	19.3883592292835	19.4768041966503	19.5838586925785	19.3027223274821	19.2488881868807	19.4928080640614	19.3391083309332	19.5844451080243	19.3292393100547
ALDOA_S46	18.5219946353931	18.5137954055216	18.6008548177213	18.4948141616824	18.5449199886634	18.4065217724607	18.0317591999495	18.1964094061962	18.1052478301821	17.9450559429304	17.9907429625075	17.9153122957745	17.9399101830534	17.5716917427572	18.2113161586534	17.7706589174558	18.0206148388547	17.900451175217
ALDOA_T9	19.4145539076161	19.1482437527411	19.4515530213892	19.2860145013815	19.4065721310103	19.214643512444	18.2762576741892	18.1892371712804	18.2568092389452	18.3868866421383	18.0747386796965	18.2890962551699	18.3432337142176	18.230062194834	18.0339221075658	18.4040518404864	18.1992749016757	18.2317840784545
ALDOC_S45	13.5236502825538	13.3529839523367	13.4370618351466	13.1071197103605	13.451010836038	13.0385764367005	13.0664765224465	12.7483792107792	12.994806715521	NA	12.3025592884009	NA	13.2360761377703	12.5972474540733	12.8608679052678	13.305180148885	12.8263500818951	12.668191098214
ALG3_S13	16.6582383531217	16.6130238668173	NA	16.8762200329889	NA	NA	15.6596828378281	17.5646571142319	14.8019288446006	NA	15.8829023404038	15.5905254520351	15.4176097165151	17.9422692070886	16.2173621499821	NA	15.732352832004	15.2617668631506
ALG5_S62	NA	NA	NA	16.4393724360019	16.6114670630284	16.6662341917855	15.7146194590048	16.0446999827075	16.3762549374264	15.7791530424844	15.7395709621224	NA	NA	NA	NA	15.9482877595987	15.7613116360161	16.0008592542087
ALG5_T64	NA	NA	16.4435623384186	NA	NA	NA	NA	NA	NA	NA	NA	NA	NA	NA	NA	NA	NA	NA
ALKBH5_S252	15.0431550557854	15.3278744869734	NA	14.8938386178094	NA	NA	NA	NA	NA	NA	NA	NA	NA	NA	NA	14.328456965728	14.520150593962	NA
ALKBH5_S361	17.8890545051072	17.8368465674337	17.6869306138368	18.2516602800235	18.1514900687008	18.0634116803926	17.0827762149821	17.2060512858165	17.6488592824778	17.1498989313527	17.238924712982	17.6563679541288	17.3606074418934	17.1156686230528	17.5450401225665	17.5369946108071	17.4796958476103	17.4277932184436
ALKBH5_S371	16.4582646922337	16.4053797609988	16.3741397750624	16.0121685646016	15.8231564220355	16.1637595343971	NA	NA	NA	NA	NA	NA	16.5394684616162	17.1583799066666	17.1925845177858	16.5102507216841	16.8415515825014	16.929708699579
ALKBH5_S379	16.3979595079459	16.5308507449371	NA	16.4865558643546	NA	NA	NA	NA	NA	16.8003860865773	NA	16.311822246289	16.5167983200702	NA	NA	NA	16.6271235061782	16.0797488304182
ALKBH5_S384	19.1896113769801	19.0886674355445	18.3495300481699	19.1449284770626	18.7615169652298	18.7285107430264	19.2909818374319	19.4013633167409	18.9817836808148	19.4713840490715	19.2770908331161	19.4122155723603	19.3219077457845	19.2525633901892	19.468700990482	19.3168289494134	19.3240147185684	19.3749549798083
ALKBH5_S54	NA	NA	12.3512357961774	12.3562121267626	NA	NA	12.0269950648578	NA	NA	NA	12.5406710126352	12.1712792783956	NA	NA	NA	NA	NA	NA
ALKBH5_S64	20.9825055723672	20.7855440243911	20.7778592755113	20.9246925276088	20.793332514804	20.7403112434678	20.981266344369	21.0383002089707	20.9407914230891	20.9550541201936	20.9126749533374	20.8663796677399	21.0235046162417	20.9899974020821	21.0597330707223	20.953558365366	20.9139746057324	20.8831857728185
ALKBH5_S69	20.1418815477526	19.9641831969784	19.7519672767702	20.1858954153948	19.8631605291491	19.9943944150339	20.0487503712518	20.1525856719073	19.9612247880778	19.942952422362	20.0651310866563	19.8751642369723	20.1023327584298	20.0697672594067	20.2375021011893	19.9599187520697	20.0619654284004	19.9106561996333
ALMS1_S464	NA	NA	NA	NA	NA	NA	NA	NA	NA	NA	NA	NA	13.771616460789	NA	NA	13.7464666847616	13.7054796885882	13.331267951747
ALOX12_S246	21.368965223179	NA	21.5471540510969	21.0560029539798	21.3255452654937	20.9958512375802	NA	21.2016639194362	21.2678022968086	NA	NA	NA	21.5759109825773	NA	NA	21.7893215200526	21.3618656977474	21.4327880373192
ALS2_S1335	17.6051093298191	17.1713132950009	17.1263661509625	17.3122416791393	17.2733716996173	16.9752555237482	16.950929087117	16.9866192627685	16.5314181487329	16.4293755326819	16.6955271643929	16.7932456446081	17.7714809110945	17.8354783922808	17.5086520287506	17.9284894538709	17.6675441937835	17.61319822728
ALS2_S1349	NA	NA	12.4024073212336	NA	NA	NA	NA	NA	NA	NA	NA	NA	13.1176925238499	NA	NA	NA	NA	NA
ALS2_S1464	17.4977343196048	16.997741390621	NA	NA	NA	NA	16.578563021889	NA	15.9635906589985	NA	NA	16.0949772463708	NA	NA	NA	NA	16.7506545186755	16.8144575333099
ALS2_S465	13.7849941030914	13.816053865155	NA	NA	NA	NA	NA	NA	NA	NA	NA	NA	NA	NA	13.8098327244238	NA	NA	13.4168909880076
ALS2_S466	18.9855203810211	18.5218803763806	19.1100967941691	18.5200751001177	18.7933525496618	17.8408225318474	17.9942142116623	17.6328169850219	17.8321944247243	18.3804763423597	17.5994597369425	17.9994981758188	18.7426397312222	18.8556690105142	18.0950198143233	19.1317753932327	18.362702923392	18.5643918786416
ALS2_S483	18.681712673185	19.1348446020558	19.3246116625221	18.4329469015362	19.0420078504559	18.8802493291535	18.2556500436384	18.424344765161	18.747822002007	18.0836815681615	18.495689842369	18.6586206442206	18.3241646190081	19.1855978106949	18.9059779287822	18.5163030224799	18.9072183326285	19.0113752908235
ALS2_S489	NA	NA	NA	NA	NA	NA	NA	NA	NA	15.1715474083177	NA	NA	NA	14.3702458972392	NA	NA	NA	NA
ALS2_S492	18.9610460989263	19.3622029163037	19.5182380355887	18.8692663451186	19.3553572304029	19.2776570085488	18.8872923304947	19.0338483876569	19.2651159648262	18.7191269201384	19.1637388583782	19.228304566646	18.900335614481	19.6869064413067	19.3371971176572	18.9912644933502	19.3469463686036	19.4077447534513
ALS2_T510	17.4777399073506	17.8738124395239	18.0403012880004	18.1976510277185	17.8726928253987	17.7127519690648	16.9595220105283	NA	17.5178241618585	17.1637425685263	NA	17.5537837098223	15.8448401980274	NA	16.4563676524895	16.3359954742105	16.5720433271413	16.5609110100872
ALS2_Y513	NA	NA	NA	NA	NA	NA	NA	NA	NA	NA	NA	NA	15.3236844434159	15.9169341685113	NA	NA	NA	NA
ALYREF_S239	13.9857420999344	14.6128824626992	14.6323069046191	14.1627175399219	14.3310305088023	14.6131780540943	14.2285039972414	14.4874776070319	14.2503207674417	14.5493458941188	14.5520496013767	14.6622978950629	14.2668276877671	NA	14.309505321576	14.5278880894984	14.5581436936003	14.3046759833199
ALYREF_S8	13.8281958240283	14.6185248543416	14.4291787152843	14.399948970326	14.4264866724021	14.4313895501821	14.3534085437174	14.7312520889551	14.6263105981359	14.2911032423668	14.8001042597877	14.8163386931528	13.8890062253781	14.0724513041917	13.9436586979404	14.3226890089349	14.2664141215338	14.2509006977838
ALYREF_S94	NA	NA	NA	NA	NA	NA	NA	13.400996818817	13.8145985247275	NA	NA	NA	NA	NA	12.8188553812746	NA	NA	12.5453702326727
AMBRA1_S1205	NA	NA	NA	15.9465027766323	15.9265559771592	NA	NA	NA	NA	NA	NA	NA	16.8091220523085	16.7339011795185	16.8055480926338	16.920395570343	16.7643844349551	16.8205037671368
AMBRA1_S639	16.5120132509477	16.2407278452407	16.5490870241036	16.5038292939033	16.5306940754122	16.4455949256414	16.5179934598549	16.5396234016226	16.4442801490855	16.6084597401855	16.4860657628446	16.3873468496056	17.3663024196	NA	17.4841601926071	17.512950131245	17.3241872626134	17.3833567240185
AMER1_S286	NA	NA	NA	NA	NA	NA	NA	NA	NA	14.9949930514107	14.666310360709	14.3180947481969	NA	NA	NA	NA	NA	NA
AMER1_S867	NA	NA	NA	NA	NA	NA	NA	NA	NA	NA	NA	15.4509153420883	NA	NA	NA	NA	NA	15.7716859224201
AMER1_T250	NA	NA	NA	NA	NA	NA	NA	14.5916974209383	NA	NA	NA	NA	NA	NA	15.1264296914699	NA	15.0977958757581	NA
AMFR_S523	NA	15.647957446182	NA	NA	NA	NA	15.5017741393263	NA	NA	NA	NA	NA	NA	NA	NA	NA	NA	15.4542334518409
AMFR_S542	17.984442725736	17.5086758400862	17.5266041607735	17.5994290640996	17.5061366274568	17.9838380585062	17.1459326670977	16.081317231577	17.2044675357602	16.5193068837738	17.1974473870203	16.1738961429497	16.1227095999839	NA	15.2158435660796	15.5186229355216	15.6499268502963	NA
AMIGO1_S477	15.1626374296811	NA	NA	14.9240679237789	14.550448874181	NA	NA	14.465983262776	14.8315027374733	NA	NA	NA	15.3475664440776	NA	NA	NA	15.1842898208056	NA
AMMECR1L_S74	16.2138806425028	16.210429897481	16.8854121607267	16.4941096823705	16.5900120318412	16.3721928373504	16.9569208524996	16.9029693801913	17.0457207643956	16.92754050406	16.6561984165862	17.1577718155278	16.334555013024	NA	16.7553186997595	16.4536967156642	16.5787175883398	16.4658990184569
AMMECR1L_S87	NA	NA	NA	NA	NA	NA	13.426217527181	13.7558816821209	13.8743750422416	NA	NA	13.4561017167003	NA	NA	13.4538455382483	NA	NA	NA
AMOTL1_S241	NA	NA	NA	NA	NA	12.2482419414446	13.4130117945853	14.0050475285141	14.0431744965012	13.7644861440628	13.9555069871661	13.9551456449996	13.0138669201925	NA	13.1556129005076	13.2555310170308	13.4053704537954	13.0356955277719
AMOTL1_S720	NA	NA	NA	NA	NA	NA	15.8115824638615	15.2930387945796	15.6266314456167	15.8821635377184	15.7874569834554	15.3738404310282	15.384432788458	NA	15.1789420830615	15.1952470995484	14.9654525934059	14.7835974728527
AMOTL1_S793	13.1784171954751	NA	NA	13.0142619106233	NA	NA	15.7005766028847	15.5331221567537	15.3120583013117	16.0975508826798	15.0524145923323	14.8294540521675	14.9801603649673	NA	14.0156927240949	14.9082262760301	14.6190943185385	NA
AMOTL1_S809	NA	NA	NA	NA	NA	NA	NA	14.219302421163	14.7417247261984	15.1093823169902	NA	14.8218207312286	14.2097807435246	NA	NA	14.2491287263123	NA	13.9710918056105
AMOTL1_S828	12.3842101532277	NA	NA	12.2101976640018	12.8127337563387	13.0741109513682	14.5476850024231	14.8169060968914	14.773941005568	14.6410696256275	14.8133487667727	14.6794429331303	13.9840884880056	NA	13.981058723947	14.0215153940011	14.0625917650338	13.8069641970329
AMOTL1_S906	NA	NA	NA	NA	NA	NA	NA	NA	NA	14.8024222596901	14.3466597145711	NA	NA	NA	NA	14.1450932978995	NA	NA
AMOTL2_S183	16.8895960135609	16.7343340734446	17.2483460188769	16.7325477451703	17.4311476543796	17.0037800360372	15.3793126998564	14.8633458841055	17.0209209839564	NA	16.6916380277088	15.1305052090753	16.9414465644176	NA	16.7828094890139	17.0885091626143	17.1732805296477	17.0666636793493
AMOTL2_S540	16.8107500359798	16.6421481017894	16.381100322612	16.9238297121338	16.719891523396	16.5913033025004	16.6970848061866	16.7521478321245	16.5771813395375	17.2014321301956	16.7636339878706	16.7107032021541	17.1257316808509	16.9180597306762	16.8465097029496	17.0876110581561	16.9544537285422	16.9081493871397
AMOTL2_S54	NA	NA	14.8891093689073	NA	NA	NA	NA	NA	NA	NA	NA	NA	NA	NA	NA	NA	NA	15.4420121879511
AMOTL2_S602	17.0365194380845	17.0586466487537	17.5459228066129	17.2643643297198	17.3884076379914	17.5036834492663	NA	16.6666746268581	16.0987167434751	NA	16.279845370995	16.2236337430936	16.9005772982065	NA	16.5291386174195	16.9082698964139	17.1071913246769	16.3986164903831
AMOTL2_S759	16.0059041525974	15.950924458803	16.1996325157187	15.5782519271176	15.8031634854984	15.8562334488937	NA	NA	14.8548488937895	14.9748585619698	14.6014180573642	14.6663100986826	15.6533503572335	NA	15.595876333764	15.7688136132866	15.6211064159047	15.5949895822772
AMPD2_S100	16.4613399695603	16.3862052180949	16.2003244630518	15.8200882826517	16.0011982234978	16.4839629411184	14.9562229939789	14.7600225315719	14.106799972573	15.3364181996067	14.8208096299597	15.1840321322062	17.6685818336793	18.0428795496913	17.92378366535	17.9134656956976	17.9637161860572	18.154644832018
AMPD2_S168	19.7897633125155	19.4887650985152	20.590063230608	18.6720120501173	19.1313622503602	19.1223608916287	18.3120110731652	18.161660805575	18.6046062749155	18.6125546321773	17.7981904117894	18.5205846074728	20.3559656672919	21.0749816322906	20.0739636644612	20.0253706597972	19.8164092453177	20.5101964369328
AMPD2_S190	15.3030643589828	15.5186568798702	15.106569522504	15.1505574502568	15.4001793146889	15.7362409643626	15.7952831550909	15.6048379293719	15.9686627320711	15.3818600190151	15.7954903116286	15.732181323611	15.5112193299366	NA	15.8348680717993	15.1330885424856	15.465992982798	15.426042354913
ANAPC1_S1058	12.9553360023873	NA	NA	NA	NA	NA	NA	NA	NA	NA	NA	NA	NA	NA	NA	NA	NA	NA
ANAPC1_S1347	14.6458781141115	14.111941290461	13.9919879013443	14.5728826859385	14.1504120208857	14.1756289831581	14.1939822476173	14.2398777247228	14.1183920740996	14.4068957046533	NA	13.6582364277696	14.770423976689	NA	14.1278227279617	14.7863439450953	14.6161677498932	14.3483347604628
ANAPC1_S1349	15.2989024869625	NA	NA	NA	NA	NA	NA	NA	NA	NA	NA	NA	NA	NA	15.4659630962859	NA	NA	NA
ANAPC1_S313	13.8779995587375	13.8482430358345	NA	13.9656207733791	13.8532687484334	14.2394538496331	14.3548689858732	14.1502197041698	14.4034257818006	13.9283467824583	13.9712415832396	14.3353468002439	14.2344930992701	NA	14.4145433893652	13.9221201046289	14.0256808951934	14.2231404362793
ANAPC1_S334	NA	NA	NA	NA	NA	NA	NA	13.9649340876445	NA	13.8109515307971	13.8125208858143	13.5727956628379	13.6087383520222	NA	13.2730838077614	NA	NA	NA
ANAPC1_S341	NA	14.4382769459412	NA	14.1418873885375	NA	NA	NA	14.8935872705742	NA	NA	NA	NA	NA	NA	NA	14.3651782728611	NA	NA
ANAPC1_S355	16.4634184366619	16.276519603811	16.5913777628497	16.3414103928043	16.6399155318339	16.3188872027542	16.5432977232863	16.4177059551956	16.2285202128849	16.5552043676496	16.215223038028	16.3313994491064	16.1054347714278	15.706296036576	16.0858161474882	16.1739472615092	16.1612267016733	16.259486352717
ANAPC1_S362	14.2564087475374	14.3305353904188	13.7908760496212	14.2794169661844	14.4685033089974	14.2522267172388	14.2672828662446	14.0372811411197	NA	14.0246407346458	NA	NA	NA	NA	13.8169903618476	NA	13.7893808750339	13.8210131686101
ANAPC1_S377	16.617514783358	16.4573541292522	16.5317820808679	16.7698721857605	16.6901018244337	16.5039426551175	17.0250576357509	17.0570641571946	16.9703826854146	17.0568044196404	16.8677509567669	16.8772704259239	17.664456825982	17.5313030733157	17.4129052288389	17.7001138384677	17.5866298055775	17.3971674459076
ANAPC1_S518	14.5812068198523	NA	14.3021349622828	14.7469993343295	14.2146689334	13.9983942970137	15.551444970183	15.3286944747176	15.7792140959923	15.1499476872073	15.9144481131599	15.5222750162551	15.6128606979261	16.4652402242859	14.7821983874903	14.7367293780127	15.547755437796	15.7147493906022
ANAPC1_S51	NA	NA	NA	NA	NA	NA	NA	15.1141549776596	NA	NA	15.7669961279084	15.5037763995919	16.4178395761267	NA	13.6729601943387	15.494533282724	15.7229946138238	NA
ANAPC1_S555	13.2760478227843	13.6463523366452	13.5003642552968	13.9674546400588	NA	NA	13.9056970222487	12.7328878378583	15.3953527411404	13.4481874913224	14.8601866339674	14.5255468011442	12.9511130739011	15.51640471442	NA	NA	12.3699838215763	13.9186249766973
ANAPC1_S563	13.7219554275048	14.4656418951001	13.8262301762166	14.2012742629911	NA	13.0352453370564	15.7461069578799	15.2617983545738	16.6576291785879	14.9861757878672	16.2668039694656	15.8707332024216	14.9636151574243	16.2069593328267	14.0662947654729	14.2842349462117	15.1671212910046	15.7967462632824
ANAPC1_S569	NA	14.4306744601038	NA	NA	NA	NA	15.708654178432	15.2658931099856	15.6751772304714	14.6089635361627	16.2256901909924	15.4573285921376	14.9153231657686	14.625835800462	13.2163657660943	NA	NA	15.3900977250776
ANAPC1_S60	NA	NA	NA	NA	NA	NA	NA	15.1141549776596	NA	NA	15.7669961279084	15.5037763995919	NA	NA	13.6729601943387	NA	NA	NA
ANAPC1_S686	13.5076442270791	14.1891925345966	14.5549632707962	13.810225389146	13.2482417055472	13.6603245456229	14.0595922849233	14.1823349303043	14.7621254469547	13.86425083937	14.3936171381252	14.5946203130783	NA	NA	NA	NA	13.4275805224467	13.6421098366554
ANAPC1_S688	18.5280638911893	18.8121383545646	18.9674492433717	18.748956652574	18.4583283574398	18.3047882742162	18.753505736018	18.7742178640592	19.2465377700451	18.6005218710285	19.1607566690258	19.1354307512181	18.3079306831874	18.6748425336781	18.1247433252726	18.290989839541	18.5733704439896	18.5913081157327
ANAPC1_S703	15.0622528491685	15.065620654925	15.0534025460207	15.1816175992966	NA	NA	15.9810659290888	15.6393715591736	16.5713400291625	15.7538470701308	16.1939508164535	16.2422991558738	16.1238131625071	16.665286894488	14.0481433932368	15.7484486638131	15.8278828275139	16.3738817074137
ANAPC1_T291	NA	NA	13.9355982013068	NA	NA	NA	14.2373679551148	14.2072532564944	14.4143247308283	14.2195995607255	14.2483161598307	14.2527696780162	13.5910092354405	NA	NA	NA	NA	NA
ANAPC1_T530	NA	16.5399072993024	NA	16.4996178573048	NA	17.0796337433953	16.8350707052631	17.1520487403069	16.7973671244615	NA	17.070015097238	NA	16.8660153072246	NA	17.8565324516856	NA	16.9586725418367	16.6670960704078
ANAPC1_Y571	NA	12.9596043299788	NA	NA	NA	NA	NA	NA	NA	13.0613991710595	NA	NA	12.984248069322	13.8898354159154	NA	NA	NA	NA
ANAPC2_S218	15.7782550136721	15.8191925988059	14.5579125639991	15.3180808585585	15.5808457027813	15.121798551922	15.5897231089725	15.5816663087939	14.9377581312766	15.1720104831907	15.3607961117529	15.1390736095339	14.7778442530518	14.1896346392183	15.684151395369	14.9072024167258	14.9400732780306	15.1857831295959
ANAPC2_S314	16.9546653722491	17.1822638192307	16.9412041837149	17.1853731580725	17.3311209938988	17.7158774577057	17.6168111606345	17.9825051116151	17.7946348989255	17.3437929200108	17.7509184703348	17.4585872547537	17.2746372005913	16.8215563844777	18.3379550657057	16.8819514147533	17.6214403383406	17.3933496460638
ANAPC2_S474	NA	NA	20.2393143716307	NA	20.2501570648994	20.4650432892167	NA	20.0683783045665	20.0665137689289	NA	19.6945366954155	NA	NA	19.9269884602365	NA	NA	NA	NA
ANAPC2_S534	16.9424138849194	16.6360096827336	17.0309951053792	16.8107666113347	16.8309503879976	NA	16.5296436444041	16.4499785430661	16.5841775688017	16.1203181735836	16.3935476940229	16.5924310047246	16.8541529237784	16.8757190344975	16.7333877208184	16.8946521019636	16.7558997868024	16.7650291440007
ANAPC2_S697	12.2923599860534	12.6749935860835	12.3141924695524	12.4475858112921	12.4619325911934	12.5383374533778	NA	NA	12.3604291323394	NA	NA	NA	NA	NA	NA	NA	12.4225968949112	NA
ANAPC4_S777	21.096892760184	21.1461278811339	21.22865582004	21.0006402770331	20.8203465932168	20.7012624243435	21.0027871906504	20.9544838751183	21.3100260825371	20.7632262190727	21.0409256198336	20.9141993435269	17.1963003303856	21.2495525267479	21.1321650851014	20.9663957021806	21.2347065306557	21.2872332053909
ANAPC4_S779	17.3294176930481	17.5342612470016	17.4787366009142	17.3116614152742	16.8888331834019	16.8753916970422	17.4482869747543	17.4602604984603	17.6212057562852	17.2161196169928	17.6179824772076	17.4482149030388	17.2488573653286	17.2659427893049	17.3375514909289	17.3013516703173	17.5330623811278	17.5480665696061
ANAPC5_S195	NA	NA	NA	NA	NA	NA	NA	14.3273233842345	NA	NA	14.4302255246956	NA	NA	NA	NA	NA	NA	NA
ANAPC5_S221	NA	NA	NA	13.4334056366726	NA	NA	13.5504292909107	NA	14.0870201161568	NA	NA	NA	13.1320179293319	NA	NA	13.1175758333136	13.3493077952636	13.376842611828
ANAPC5_T232	14.8520520343255	15.1513127745012	NA	NA	NA	14.6397749571318	14.8484332297573	14.7212409906715	15.0264404792035	14.9557599276288	14.4704345344349	15.3702130379849	NA	NA	15.3015417209908	14.94272044857	15.0110201123831	15.315010501156
ANK2_S808	NA	NA	NA	NA	NA	NA	NA	12.551073590798	12.7818565045499	NA	NA	12.2623127566636	NA	NA	NA	NA	NA	NA
ANK2_T1421	15.4147579410228	NA	14.4515916783298	NA	14.6761896109822	14.6902084159717	NA	NA	NA	14.160902819468	NA	13.5620332582973	NA	NA	NA	NA	NA	NA
ANK3_S1405	15.3441152079777	14.7988739652203	14.3206547811103	15.1560023809213	14.6355168967087	14.6636954639114	14.127820494062	NA	NA	NA	NA	NA	NA	NA	NA	NA	NA	NA
ANK3_S1459	17.5846307503177	17.362859318901	18.0571013565543	17.2926378993411	17.7012846832153	17.5596686573805	17.3693044896994	17.8902293798343	18.3702774498045	17.4127568634833	17.5512341390755	18.2285963778491	16.6636951373043	17.1764729852414	17.2993586836874	16.8015474735074	17.1955450847625	17.1915778689146
ANK3_S1462	NA	NA	NA	NA	NA	NA	13.3346460829864	13.6836883891665	14.0082096462942	13.4239967422687	13.6606164533481	14.0668407856193	NA	NA	NA	NA	NA	NA
ANK3_S4229	17.5338547697918	17.6491049212612	17.0982203927021	17.5152383054908	17.0852684765674	17.7209905904939	17.6660961683522	17.7591161694154	17.2159006114442	17.4019244812203	17.8262102740562	17.5592702489876	15.8036733057729	NA	16.6529249070347	15.7803890345336	16.1570143679852	16.3253173446901
ANK3_S4298	18.0951142596538	17.8696775959459	17.7493211881479	18.3549486841593	18.2434758076875	18.1176487820165	18.2372794591387	18.2164073079312	18.0864171198092	18.6674507337096	18.503273242352	18.121499670539	17.0124632686362	16.8070958003717	16.7577609360959	17.0280770546488	16.9047137989495	16.8653655391864
ANK3_S4342	18.4996474289907	18.558082381038	18.375542755909	18.0224440417391	17.8496492891517	18.1937400522776	18.18426877462	18.3247448924937	17.8495866495155	17.8144699445441	17.7495210079324	17.3870355791754	17.1386035772935	16.8932937410502	17.5575918528808	16.6050449921001	16.9829824620062	16.7387867696266
ANK3_S4350	14.7999226387368	NA	NA	NA	15.2410459066865	14.955320055302	15.9450478725559	15.7326126810717	15.5055873995634	16.24595530367	15.6847197906728	NA	NA	NA	15.2099522349476	NA	NA	NA
ANK3_S4352	NA	NA	NA	11.9849887973281	NA	NA	12.9407671288675	NA	NA	NA	NA	NA	NA	NA	NA	NA	NA	NA
ANK3_S524	NA	NA	14.0462154165963	NA	NA	NA	14.9832130224237	14.3192349492737	15.3640345811733	14.5117729336487	NA	15.0355360802786	NA	NA	NA	NA	NA	NA
ANK3_S623	NA	13.2151512663776	13.2164320235383	12.3896552240567	13.6047826721534	12.6708189835047	14.0842807207448	14.4700112031387	14.6114969915177	14.3071989992169	14.3376201627614	14.4420685920433	13.3681977872992	NA	NA	NA	13.7436964715276	13.3599472573051
ANK3_S847	17.1637163705918	17.2470134102218	16.7322443410039	16.9797109360612	16.956633857996	16.6757641493223	18.4228418600977	18.5265306340155	18.8379701084585	18.1731358227893	18.5953493365947	18.8866240712622	17.3360611153487	17.5747607457704	17.2223125980496	17.5018658800841	17.3466391785712	17.713317351058
ANK3_S861	NA	NA	NA	NA	NA	NA	NA	15.8822978561454	15.9401561233188	15.3062431582593	15.88149260489	15.682562316855	14.7707599913837	NA	NA	NA	NA	NA
ANK3_S867	15.6733613624285	15.7259013469923	15.1120786059892	15.7549347488384	15.6161100297229	15.6669252486846	16.4973323712569	17.4463114866534	17.2812965954715	16.6487253745035	17.4165414794102	17.0481846289285	16.2263940196177	15.6364818574674	15.7534991542838	15.7733407514439	15.9787325759457	15.8604471964004
ANK3_S913	15.1534208485953	14.9602544788074	14.7381439576561	15.0338080276002	NA	15.3889932959855	16.7768105001556	16.8615872676151	17.0734710752023	17.1453066810723	16.8568719820866	17.2490550880707	16.4320234286567	NA	15.9713587171773	16.3305091790449	16.0304575446922	16.6165060531423
ANK3_S916	15.1534208485953	14.9602544788074	14.7381439576561	15.0338080276002	NA	15.3889932959855	16.7768105001556	16.8615872676151	17.0734710752023	17.1453066810723	16.8568719820866	17.2490550880707	16.4320234286567	NA	15.9713587171773	16.3305091790449	16.0304575446922	16.6165060531423
ANK3_S934	14.5830091185971	NA	15.5172646276398	NA	NA	13.6363005344444	16.2624060128738	16.8617353858385	17.7840705123107	15.4376941000699	16.3368568078124	16.6725683599973	15.2255617617421	NA	16.1216253834309	14.6772417393056	14.3723739474491	15.6610300369294
ANK3_S959	17.4498310777643	17.3771704329635	17.4987490545932	17.669985155582	17.6329684720691	17.664987909752	18.7471117320255	18.9228016078062	19.0458474791014	18.6064798351124	18.6583369018257	18.6181841098694	18.1760399125621	NA	18.4157722829571	18.0462848557242	18.1890845211102	18.0754631422582
ANK3_T1404	NA	NA	NA	NA	NA	NA	NA	13.7880978005138	NA	NA	NA	NA	NA	NA	NA	13.4952837589333	NA	NA
ANK3_Y533	13.6239020092761	NA	NA	NA	12.9691063807641	12.9094242598783	NA	NA	NA	NA	NA	14.4954257835186	13.8336012842714	NA	NA	13.6609387833984	13.8491140780151	13.8431287414816
ANK3_Y865	NA	NA	14.1005711586386	NA	14.804269597017	NA	NA	NA	NA	NA	NA	NA	NA	NA	15.0515211199245	14.1949114734737	NA	NA
ANK3_Y930	NA	NA	NA	NA	NA	NA	NA	14.6818970881931	NA	NA	NA	NA	14.2521504636693	NA	NA	13.5808697973236	NA	NA
ANKFY1_S861	13.8227450496639	13.5063579980105	13.5958800958814	13.6899664802476	13.4723971457337	13.4578735775975	12.7396302163039	12.7330972722084	12.7633996677558	12.8598453667873	12.4288248550271	12.5664728520725	13.3800885191758	12.5893110336657	13.1626267191779	13.1526954689418	13.0857125753715	13.006757502753
ANKHD1_S1591	14.9300668838146	NA	NA	NA	NA	NA	15.3611249245553	15.4536766101487	NA	15.1929869075584	15.4346501115568	NA	NA	NA	15.5460878170585	NA	NA	NA
ANKHD1_S1670	NA	NA	NA	NA	NA	17.6747440774208	NA	18.4498549035907	NA	18.1788406143582	NA	NA	18.3796568370053	18.3404923940972	18.2900621669547	NA	18.1246612206878	NA
ANKHD1_S1679	19.4391178008182	19.6272010733001	19.8763796409336	19.4768097097542	19.7272250883617	19.62492517197	20.2031843759891	20.356153431262	20.1841476935133	20.2288991214368	20.2315763076081	20.1298130384685	20.3865455834752	NA	20.6440475294412	20.3644516328992	20.6005487967709	20.4624193146448
ANKHD1_S740	NA	14.041668529117	NA	NA	14.0473356970695	NA	NA	NA	NA	NA	14.2116926957885	NA	NA	NA	NA	NA	NA	NA
ANKHD1_T1538	NA	NA	NA	NA	NA	16.471283889326	17.4795223788218	17.0415227116727	16.9037689729474	NA	17.3244416348422	16.7848539409766	17.5814391765181	NA	17.5255274139312	17.5501332112514	17.5631852639987	17.1532480888188
ANKHD1_T1653	NA	12.6878768464577	NA	13.0486026039219	NA	NA	13.2621644264182	13.1863546363667	13.2833647377006	NA	13.7697283766966	NA	NA	NA	NA	NA	NA	NA
ANKIB1_S737	20.3425586662742	20.2833446370645	20.3249441601094	20.4152454732097	20.3864131363936	20.2477968503971	19.721851983662	19.8015760279746	19.6172040994361	19.7508346187591	19.6186128026601	19.6422631858129	19.6232896297068	19.306494115901	19.4799429132787	19.5181748570442	19.4400054425014	19.3937965623465
ANKIB1_S782	NA	14.2580317559346	NA	NA	NA	NA	NA	14.5827817254636	NA	NA	NA	NA	NA	NA	NA	NA	NA	NA
ANKIB1_T582	11.700051077675	NA	NA	NA	NA	NA	NA	NA	NA	NA	NA	NA	NA	NA	NA	12.2551866000504	NA	NA
ANKIB1_T890	NA	13.7764293883128	NA	NA	NA	NA	NA	NA	13.9417329453364	13.4755665573208	NA	NA	NA	NA	13.5156511120532	NA	NA	NA
ANKLE2_S268	17.824813567905	17.8175818120359	18.0974381176045	18.115752363305	18.1318516400374	18.1126287866596	18.3563089221053	18.4119169829553	18.3703913002564	18.5012970314445	18.393745647283	18.4054155111905	17.8251188277617	17.2472566922515	17.8824111791589	17.9534869745465	18.013838264721	17.7720565904847
ANKLE2_S512	NA	NA	NA	NA	NA	NA	NA	NA	12.9665035763422	13.4597814184417	NA	13.1493390958459	12.1858014788886	NA	NA	NA	NA	NA
ANKLE2_S528	15.9763247317435	15.9767016191	15.7924453889987	16.2479110774147	16.1878175048482	16.3705912577298	16.1847952067625	16.4987286973656	16.3347200828052	16.3952645081693	16.4056786199476	16.2578396901134	15.9364237397572	NA	15.7357357622802	15.5831540112867	16.0310958179834	15.6570467212899
ANKLE2_S53	NA	15.8547690230078	NA	15.5683365538373	15.55006746963	NA	14.0709169305346	14.3859995593538	14.593225519021	14.4025646691683	14.6656973407468	NA	14.7533016447472	NA	14.3086679387339	NA	14.748419746662	NA
ANKLE2_S662	17.721106883082	17.3031208667625	17.9195208208962	17.5397717451927	17.3826919521548	17.5666720260411	17.2257580924578	17.3601325089118	17.7249812129764	17.3064051453186	17.1586167988603	17.045877548577	17.6087024615126	NA	17.1211860071066	17.7362430458031	17.3064997537768	17.5479682617434
ANKLE2_S914	15.7312797436001	15.9520455863236	16.1889708825678	15.9157261013933	16.1370151595355	16.0395762933275	16.6510639096987	16.9641350543082	16.9245172912218	17.0023885153696	16.8074707313498	16.7994407010978	16.5635222366848	16.9399635801061	16.590291462089	16.5904665153064	16.7319093988387	16.4640940813776
ANKLE2_S919	16.5278849871058	17.2917708010767	15.4521783351741	17.4089393676621	16.9542118497974	17.676965234524	17.7231217427662	18.3720647745949	17.7729204072153	17.4074036589614	18.133939713667	17.5291971829558	17.8539183095988	16.4698175657693	18.2312091781161	17.7004402448927	18.2583365485148	17.8213052456355
ANKLE2_T817	NA	NA	NA	NA	NA	NA	NA	NA	NA	14.4342213006704	NA	14.4912631931136	NA	NA	NA	14.2428775953848	NA	NA
ANKLE2_Y918	NA	15.9216589607121	16.781642966159	NA	NA	16.1408637965769	NA	17.1257056561972	15.4615499084727	NA	17.3619921758161	NA	14.6582956415272	17.5711625326036	16.444990814521	NA	17.0944780625317	14.5685760747179
ANKRD11_S1123	12.8589182112716	13.6389494888075	12.1194915068007	13.6202742078685	NA	NA	13.1569311021144	NA	13.205951382245	NA	NA	13.6246629193731	NA	NA	NA	12.4979410931975	12.0686500493792	13.0869076358626
ANKRD11_S1389	13.7754336313352	NA	14.3329597085581	NA	13.0725431349124	NA	NA	NA	13.7127399921669	14.0994427298026	13.6019910466632	14.0122584650786	13.7684314739714	NA	NA	13.6851487998213	NA	13.899495612914
ANKRD11_S1792	15.4502486951062	15.6917875251467	16.0042584452569	NA	NA	16.0853945890179	15.5440938692634	15.5197710029934	15.9926257039613	15.3308660846302	15.8537225066958	NA	15.1311835925047	NA	15.5897696679572	15.645814478383	NA	15.6477606994237
ANKRD11_S1878	NA	NA	NA	NA	NA	12.2964443792749	NA	NA	NA	12.7927265327733	NA	NA	NA	NA	NA	NA	NA	NA
ANKRD11_S2374	12.9383507011734	13.1783374527068	13.0838552371013	13.1758201021089	13.4805314242359	13.2100477414852	12.5925973510425	12.4907253275811	12.5195192513981	12.7668847945261	12.6447796406891	12.4737275789033	NA	NA	NA	12.1403753222373	11.9883971843328	NA
ANKRD11_S276	16.8033413516923	16.9019422275148	16.7958142521771	16.8302175619756	16.8674733390422	17.1030664212451	16.8138375294543	17.0630452339717	17.1421902740243	16.9973118049282	17.0216144055179	17.0978000781666	16.3160415129284	NA	16.4130097580096	16.3073387144957	16.1448738328336	16.3000321639719
ANKRD11_S609	NA	NA	NA	NA	NA	11.8914259157938	NA	NA	NA	NA	NA	NA	NA	NA	12.6348924438016	NA	NA	NA
ANKRD11_S834	NA	14.6670894332999	NA	14.7236887050103	14.1545227523979	14.8416533297554	14.5002024165615	14.5937914447197	14.0984665545464	NA	14.0966353875547	14.0133137925833	NA	NA	NA	NA	NA	NA
ANKRD11_T1120	12.8589182112716	13.6389494888075	12.1194915068007	13.6202742078685	NA	NA	13.1569311021144	NA	13.205951382245	NA	NA	13.6246629193731	NA	NA	NA	12.4979410931975	12.0686500493792	13.0869076358626
ANKRD11_T1419	13.5624775867395	13.5623736995861	13.8789881614144	13.3648847277763	13.4795258105051	13.695461620229	13.8032549487415	13.9583926856819	14.2531086981438	13.7923733242122	14.1769204501165	14.0290371690442	NA	NA	13.6237797487366	12.7695102788358	NA	13.5029378464125
ANKRD12_S1143	NA	NA	13.0059529269214	NA	NA	NA	NA	NA	NA	NA	NA	NA	NA	NA	NA	NA	NA	NA
ANKRD12_S1189	15.6560506126194	15.6593066141502	15.8331430529407	15.3542104667461	15.9123998909072	15.5407700723363	15.2895281413473	15.3430142530677	15.1423824276198	15.3592524845745	15.3238654453588	15.3981722701632	15.4246201098039	14.9078473709402	15.5311659954547	15.6052137801957	15.7327896951351	15.7708909557691
ANKRD12_S149	14.9804180393207	15.0003626381998	14.9577155561173	15.0625410378473	14.991092701498	15.0172586196896	14.604096185196	14.8341035521615	14.5350157303136	14.7550025439495	14.7676295625656	14.6065522565234	15.2015921268438	14.7671988471153	15.1836987612953	15.1510650198774	15.1006089294693	15.0056274080639
ANKRD12_S543	NA	NA	14.0838616748839	13.6714203409243	NA	NA	13.8899785371901	13.4294298309059	13.5658076539692	NA	NA	13.7431843049951	14.0881888813277	NA	NA	14.3997431203058	13.9243101306062	13.9202461824337
ANKRD12_S572	NA	NA	NA	NA	NA	NA	NA	NA	NA	NA	NA	NA	NA	NA	13.791016530241	NA	NA	NA
ANKRD12_S630	15.6873845572983	15.5612581227592	15.1585070041973	15.6165969164793	15.4829195198488	15.6642148132974	15.2520451077708	15.1000653373022	14.9529052712836	15.14917428183	15.1234788807593	15.0833698219454	14.7559729388366	14.4827156078338	14.9801711033604	14.6685805796408	14.9349389812825	14.8329875292139
ANKRD13D_S552	18.5284288252359	18.4194708815831	18.654671589917	18.195672116467	18.4256198221011	18.4660831007238	17.7312652437432	17.7425083814314	17.896995255063	17.5409858767204	17.5666788776134	17.827854369494	18.2322033178944	17.8528800930606	18.4937563880921	18.2098328294434	18.1255029040439	18.334465108818
ANKRD13D_T556	18.5284288252359	18.4194708815831	18.654671589917	18.195672116467	18.4256198221011	18.4660831007238	17.7312652437432	17.7425083814314	17.896995255063	17.5409858767204	17.5666788776134	17.827854369494	18.2322033178944	17.8528800930606	18.4937563880921	18.2098328294434	18.1255029040439	18.334465108818
ANKRD17_S1457	15.1016271177854	15.3861516402302	15.4834742454875	15.1022170581013	14.968639180795	14.9386812525466	14.8183505602451	15.2840001996937	15.1921183679696	14.6854715754927	14.5704938775616	15.1742830692239	14.1452172068931	NA	14.2779493561748	14.0234520904499	14.2232640431641	14.4089955203328
ANKRD17_S1639	16.4713250831621	16.1758731766213	16.2715213633426	NA	16.3811376394051	16.1845984905706	16.6239146779106	16.4844079469154	16.1111791695398	16.3942168523056	16.1907626851215	NA	16.0600142493686	NA	NA	16.1062268108552	16.0682285107686	16.0569255178264
ANKRD17_S1696	14.7845086660118	15.1032738503432	NA	15.0826110987138	NA	15.4767413348189	15.3936929883274	15.4173434866313	15.0885577998845	NA	15.4038378083904	14.8111243340024	15.0716343669615	NA	15.8447987189036	NA	15.3535567723204	15.1913661308883
ANKRD17_S1709	16.0231283311409	NA	15.9384882245031	15.8510149342777	15.7443056586823	15.3401262836655	15.6771884126402	15.5030385690463	15.2303108300767	16.0645051235045	15.48274459766	15.8191844670404	16.3183836394516	NA	15.9388838118421	16.4651697779646	16.4920641848191	16.4587214613524
ANKRD17_S2044	17.1471423518868	16.4403501360414	15.6637621210112	NA	17.2693859636099	17.0707351659997	16.9155235607094	NA	NA	NA	17.0344585181113	17.1305013911847	NA	NA	16.5966304663929	16.4942661352156	NA	16.1356290455365
ANKRD17_S2045	18.0946422500101	18.5195368074738	17.2638124249501	17.9466344619287	18.0959893463629	17.9794384990317	18.8032579467231	16.869171092133	18.2433327484644	18.1406020256552	18.7039471683981	17.1305013911847	18.9256625701777	18.5437773184763	17.8978647922717	18.686742371195	18.7552189258636	19.0658023846803
ANKRD17_S2047	18.0946422500101	17.8154343268806	17.2638124249501	16.7624602636005	18.0959893463629	17.9794384990317	18.0087260791409	16.869171092133	16.9237567278119	16.8453243055127	17.9330363020908	17.1305013911847	17.2668492538967	17.0761490352912	17.8978647922717	16.4942661352156	17.1592713256549	17.8434554064074
ANKRD17_S2059	14.7074509893043	15.0992315348811	14.2218412582761	14.9433096298299	14.7745211133721	15.2941647513499	13.7768641098189	14.0232597428227	12.4812700851561	NA	13.7367326298237	NA	NA	NA	13.9406173282365	NA	13.7279338781352	NA
ANKRD17_S2067	17.132479491933	17.1788671908382	15.8143871766125	16.8695701869978	NA	17.1775137329107	17.9124732123437	17.8764776217247	17.3545744561013	17.4292506905631	17.7446019247597	17.3966259200524	17.7910190096195	17.7750859041599	18.2558274268891	17.7367349879626	17.8718113128374	17.9646128387887
ANKRD17_S2401	16.6585349272394	NA	16.8679394218125	16.1333460858246	16.3305584137322	16.5159197246263	16.8322892952838	NA	17.398606770296	16.5561912830632	16.7432063566329	17.3383024069677	17.9399101830534	16.9677272110339	17.4935238430711	17.6964411313674	NA	NA
ANKRD17_S803	NA	15.3070996500773	14.9375306918071	NA	NA	NA	NA	NA	NA	NA	NA	NA	NA	NA	NA	NA	NA	NA
ANKRD17_S806	NA	NA	NA	NA	NA	NA	NA	NA	NA	NA	NA	14.0027924997085	NA	NA	13.4009859430811	NA	NA	14.3528497546222
ANKRD26_S11	NA	NA	NA	NA	NA	13.0840124035399	14.1408276579479	14.2371553056948	14.2052419632677	14.6652747600737	14.1907190691308	NA	14.5073675915409	NA	14.0520901707454	14.7411758762905	14.4007631528974	NA
ANKRD26_S312	NA	NA	NA	NA	NA	NA	NA	NA	NA	NA	NA	NA	NA	NA	15.8586484939819	15.3861181185009	15.9341392904453	16.1588796346287
ANKRD26_S314	NA	NA	13.0773823061608	12.7354899144468	NA	12.9860910389269	13.4076829277403	13.4508624977069	NA	NA	NA	13.4358679177994	13.8218371780264	NA	16.0746640841718	15.6949189661191	16.1317008615878	16.3713742255228
ANKRD26_S530	15.1614145244577	15.1761774359852	NA	15.0127925675011	15.3013859456495	NA	15.9601161442799	15.445026433281	16.1787885552762	15.8232567955357	16.2086868811023	15.8291259704832	15.9079820530484	NA	16.0480918122183	16.0723443233074	16.1993847341331	16.2308802341571
ANKRD26_S587	NA	NA	NA	NA	NA	NA	NA	NA	NA	NA	NA	NA	NA	NA	NA	NA	NA	12.5890514132187
ANKRD26_S631	NA	NA	NA	NA	NA	NA	NA	NA	NA	NA	NA	NA	NA	NA	NA	15.6673685419212	NA	NA
ANKRD27_S634	16.2747580810193	15.9342082519195	16.1977704006063	15.9614391364019	16.2523363360414	15.9181017962584	15.8496037794227	16.1119106307114	15.8509407673988	15.883269431825	15.7005558319375	15.9334265946099	15.7845181122654	15.3645230060795	15.4312195749873	15.5569209904151	15.2405981594951	15.2166710220954
ANKRD27_S962	15.1758939232192	15.1257525280886	15.3802885707757	14.7447173891407	14.8726502592814	14.7953971659075	14.4782628158753	14.4233011351359	14.6766714871115	14.5110652492623	14.4126638931482	14.7804377747098	14.5862917957344	NA	14.9623470172204	14.8500105308075	14.816897790979	14.9145359688387
ANKRD27_T1023	17.244281040087	17.3323990490763	17.5438843017735	16.9760307513419	17.3193380419314	17.3912315262019	16.8232022496047	16.9153308672415	17.0182702122998	16.5671790702949	16.4182543999105	17.049254488442	17.5157384224198	17.9821049278988	17.9624484271355	17.6601061003521	18.1065873278671	17.9203489294623
ANKRD28_S1011	18.0229126321406	18.0309820804228	18.4316076590246	NA	NA	18.0725676756307	NA	NA	NA	NA	NA	16.5449688839068	18.2959246156005	NA	18.066428672497	18.1867629933238	18.4294800447178	18.5126466229024
ANKRD2_S99	NA	NA	NA	NA	NA	NA	NA	NA	NA	NA	NA	NA	17.0724933778207	NA	16.7563170855011	17.0301182982668	17.1057997294912	16.7007714960377
ANKRD2_T353	NA	NA	NA	NA	NA	NA	NA	NA	NA	NA	NA	NA	16.9159443270685	NA	NA	16.7263274558848	16.8251495812131	16.5402376706745
ANKRD34A_S247	17.513719338101	16.5610327078356	17.2452407343878	16.1357657710873	16.6527659434506	17.4444959015743	18.4963403633254	19.1015260216336	19.1162029030045	18.8394668526454	18.697596046005	18.9185140914282	17.6799420385552	16.8024517127289	17.3774163668114	17.2557059623754	17.2925778986954	16.9800004263488
ANKRD34A_S291	NA	NA	NA	18.8596131469848	18.8406062663018	NA	19.6732272649602	NA	19.9790844770672	20.0107781611954	19.8540671270642	NA	NA	18.2881344167425	NA	NA	NA	NA
ANKRD34A_S351	12.0601345117821	12.2074190439438	NA	12.9554587138527	NA	12.8199406845718	14.6032878194435	14.7642597214423	14.3346730452677	14.9534599125396	14.6449055101723	14.6595901706274	13.5756773281088	NA	NA	NA	NA	13.4038160990949
ANKRD34A_S392	NA	16.6811566065427	NA	NA	17.2482158736078	NA	18.8454832458631	18.9613883870563	18.8441158752053	19.2870236056426	19.0173890807985	19.2226287548173	NA	NA	15.5356386865682	NA	NA	NA
ANKRD34A_S400	16.5276135857589	NA	16.2475374842074	NA	16.5365861074475	16.4152747138413	17.7369711114489	17.9212239747747	17.8928644713609	17.9296525069223	18.0369032963005	17.6336204081684	16.8251352448633	NA	16.5490551533143	16.934520525642	16.999203746671	16.5975065007967
ANKRD34A_S409	17.0864562971467	17.3655835387295	16.6866202475199	17.3751901342276	17.2453529083745	17.351977695387	18.6386021275477	18.7875232320358	18.5018819848437	18.6072971830054	18.6356913063551	18.2670758628155	16.7882793660774	16.7113434035431	17.191623122724	16.8484116360113	17.1903671092252	16.8108787705989
ANKRD34A_S431	13.7645325877081	12.9947365416261	12.8358131815506	14.4245839800581	12.8941843256271	13.8091784282379	16.1329538825122	15.7560033270421	16.2389300960969	15.939629201014	16.6339719611918	15.8582338223711	12.8277881081902	NA	NA	12.459412365762	12.2847218781128	12.5313067525126
ANKRD34A_S461	18.2916625461386	18.3396825308046	18.6229793769647	18.583813371597	18.5954726221738	NA	19.8867212867795	19.8801629130445	19.7423806106953	20.0807135492716	19.9924034512462	19.770563502301	18.4179979803466	NA	17.9331351424391	18.4674970216144	NA	18.0012779529962
ANKRD34A_S473	17.6905105390763	17.7843451362275	17.923744588313	17.8988845820312	17.8024734858354	17.7603643868675	18.9881672722071	19.3066430987193	19.0416540981416	19.3069715631416	19.0394091833543	19.1138245657338	17.7264265428789	17.0135568463597	17.6870527382282	17.8564604510406	17.5722398964443	17.50903412903
ANKRD34A_T292	NA	NA	NA	NA	NA	NA	NA	20.2789057116575	NA	NA	NA	20.2411221184773	18.9774720529974	NA	18.7284110997111	NA	18.7787664516335	18.8713310832898
ANKRD34A_T316	14.6886119986021	NA	NA	14.1356718588126	14.7924605601895	14.7742274877695	15.0554229384126	14.9715218453521	15.3036916896642	15.290647786272	15.2423226004926	15.1651849881851	NA	NA	13.6073702125215	13.1989843204842	NA	13.8021099615601
ANKRD34A_T343	NA	NA	NA	NA	NA	NA	NA	NA	NA	NA	NA	NA	NA	NA	13.5194876307629	13.8285713207985	NA	NA
ANKRD36C_S829	NA	NA	NA	NA	NA	NA	NA	NA	NA	NA	NA	NA	14.207021027996	NA	14.1803553654743	14.4749169416987	13.9288484461106	13.9932726234272
ANKRD39_S153	13.5972198352632	13.4936252864927	13.4621959924086	13.4411698518976	13.6207854339544	13.3320693671318	13.7708564968197	13.6514031611062	13.8294900953816	13.6656141768297	13.5915019730164	14.0485632244215	13.6154701472063	13.7576595068718	13.4583136703925	13.7675551266905	13.6255770289534	13.562406878443
ANKRD50_S1165	NA	NA	NA	NA	NA	NA	NA	NA	NA	NA	NA	NA	14.5137252386007	NA	NA	NA	NA	15.042082679111
ANKRD50_S1167	NA	14.92583496463	NA	NA	NA	15.5174817267961	NA	NA	NA	NA	NA	NA	14.5137252386007	NA	NA	NA	NA	16.3433297108579
ANKRD50_S1183	16.5077988524599	16.7262526780144	16.7920070834411	16.5260865511869	NA	16.8827356037825	16.9047793010975	16.8773014628041	16.9824467438448	16.9589721820034	16.891963991305	16.841806853544	16.5617271947608	NA	17.3694179458468	16.8135359434557	17.2561848277177	17.355279780259
ANKRD50_S1222	16.4324438353462	16.7770842538736	13.3326909675216	16.3944741744459	16.0010706484113	16.0668472766198	17.0198079983366	16.9012002653713	17.353827220234	16.6963080765452	17.4502876160455	17.0952408873396	16.5254292286665	17.6330984790902	16.4076117673714	16.3057473681475	16.8068282000451	17.1798496924792
ANKRD50_S1256	NA	NA	NA	NA	14.3386516817011	NA	NA	NA	NA	NA	NA	NA	NA	NA	NA	NA	NA	14.1568822124087
ANKRD50_S1261	NA	NA	NA	NA	NA	NA	14.0916882133332	NA	NA	NA	NA	NA	13.9630930431388	NA	14.470830744181	NA	NA	NA
ANKRD50_S527	13.1390552482807	NA	12.6035288288099	13.1110584613818	12.7315625647229	12.5073022247868	13.4491593041722	13.1625099862745	13.1402956260361	13.5810967435365	12.9589665374739	13.1884103063518	13.742840825878	13.1861807206689	13.1303021942045	14.027052744974	13.6783942011342	13.4561370330692
ANKRD50_T1215	NA	13.1312268045354	13.3326909675216	NA	NA	12.7647528229712	NA	14.0243716633466	14.1488154542075	NA	14.3204973385904	NA	13.0634491314483	14.2098493145193	12.9659808632155	12.9749275822353	13.4802476386099	13.8737142379118
ANKRD52_S1028	14.5373877890366	14.5873534209709	14.6203652555784	14.6694610455407	14.7250017020943	14.8281621035239	14.5640615220079	14.9542293717249	15.140343922654	14.5684143054223	14.723166212819	14.9925165174041	13.8280501158085	NA	13.8465443684605	13.3135171547874	13.5937481679812	13.8178855823252
ANKRD54_S63	17.2704382599836	17.2294957152555	17.4131878915235	17.4008379498959	17.3223862642582	17.5885921803701	16.8769906453195	16.8621056148802	17.1629131122169	17.1263557155862	16.9490618987682	16.2249164376931	17.9349527082653	NA	17.7872964509917	17.9623082471643	17.8712980866107	17.730629250279
ANKS1A_S622	NA	NA	NA	NA	NA	NA	NA	NA	NA	NA	NA	NA	NA	16.5096728798027	NA	NA	NA	NA
ANKS1A_S624	18.5299383465939	18.6022311938548	18.3021181631103	18.1988086348775	18.3197713678249	NA	NA	18.9696037578198	NA	18.6915445763308	NA	NA	NA	NA	18.6095232712107	18.4173733361847	18.2036929083588	18.4218877972423
ANKS1A_S626	NA	NA	17.3041938259899	NA	NA	NA	NA	17.5027810788089	NA	NA	NA	17.3449493127724	NA	NA	NA	17.0049502603005	NA	NA
ANKS1A_S647	18.8419139893307	18.6952810000497	18.6302709669761	18.4451756823836	18.5187307850571	18.6179898596152	19.1091839804866	19.0251076330907	18.9527285134413	18.8964194742555	18.7965541956663	18.8171131467834	18.7487612041341	18.7881567323597	18.8964141841451	18.6157737707393	18.426672659026	18.708374379468
ANKS1A_S652	NA	12.7952800875262	NA	NA	NA	NA	NA	NA	NA	NA	NA	12.9056785797571	NA	NA	NA	12.8891636115931	13.2422832903513	13.2129184995145
ANKS1A_S661	16.0061336364339	15.8882132033801	16.3549179449496	15.5752908092576	16.1434840163199	15.7656722386284	15.7894442374813	15.5735746702528	15.8655846837804	15.833405239375	15.7275651174914	16.2059022489163	15.1595111164793	NA	NA	15.3323456164208	15.0121630327829	15.3707438078974
ANKS1A_S663	19.2899736436388	19.16873443552	19.4540287851393	18.8185681540206	19.167615286642	19.2033718199513	18.9493547596496	19.1137531530724	19.3231615876515	18.7989404181865	18.9194538241114	19.1870936733188	19.092765862796	19.6221116024733	19.1208223541217	19.0077758522418	18.8912501065358	19.1179662975777
ANKS1A_S677	17.4740808837006	17.3655062658571	NA	17.597154123841	17.4200632723589	17.3534835980631	18.0075478751027	17.8628587021474	18.4038098194218	17.8830672523825	18.181208466731	18.3898443171521	17.8477209446948	18.2327416462829	17.4531204462739	18.0690117242656	17.8455303450315	17.9971409550336
ANKS1A_S887	19.243701564308	19.1924346179028	19.1154879916825	19.6067468846547	19.3552569805326	19.705186693506	19.6805329235127	19.7053543231523	19.8281077319583	19.836689101004	19.9675729056849	20.1088425474519	19.8361810609118	19.704643009922	19.9590582735491	19.9449574621106	19.9528656459965	19.8389305720014
ANKS1A_T318	19.2514959516252	18.2572269835566	19.3847004787189	18.2721884559842	18.5324385948464	19.0868067452185	18.9997953175191	17.7128808348978	19.2887718215521	18.9441376110482	18.2726240991962	19.071452934312	18.5887554097707	19.1017705759913	18.4408577471904	17.2048839923091	18.3524508900682	17.5566524457526
ANKZF1_S361	NA	16.603282198741	NA	16.5959121605079	16.8607722423096	16.3914733524759	16.464247526746	16.6503236029954	16.8732324089292	16.4845114241243	16.6404149137528	16.7476896522674	16.9705794316336	NA	16.9507856910743	17.034822935291	16.7252874486583	17.0494332697629
ANKZF1_S398	NA	13.4248615117167	NA	NA	NA	14.953789125161	13.358896058079	14.4880598190471	13.9666819784014	NA	NA	NA	NA	NA	15.7703236043119	NA	12.8121602658163	NA
ANKZF1_S51	NA	NA	NA	NA	NA	NA	NA	NA	NA	18.3994712694277	NA	NA	NA	18.4496626156607	NA	NA	NA	NA
ANKZF1_S533	NA	NA	NA	13.2935548647762	NA	NA	13.8494869718017	NA	NA	NA	NA	NA	12.6015305949577	NA	NA	NA	NA	13.1935035481601
ANKZF1_S56	18.6076613610622	18.6238952294391	18.0757385022889	18.1075385502718	18.0494586718768	18.0761335178762	18.8896239599693	18.4740722830298	18.2974577759598	18.2135426721995	18.5046858315693	18.7144918536871	18.684844455065	18.3406276225825	18.6627023943766	18.7846367053496	18.7083404245634	18.8756564626139
ANKZF1_S675	NA	NA	16.0297483090702	NA	16.3125222632023	NA	NA	15.8784305917233	NA	15.4745696415757	NA	NA	NA	NA	NA	NA	NA	16.2315235054393
ANKZF1_T537	NA	13.0169343398202	NA	NA	NA	NA	NA	NA	NA	NA	NA	NA	NA	14.9664658456698	NA	NA	NA	NA
ANKZF1_T607	16.3760270552434	16.7720042421189	17.1158635899949	16.8995999736504	17.2644309664825	16.823000771665	17.7018276053422	17.6284346953529	17.8266588590874	17.6799129350632	17.8577018736902	18.0405170558827	18.1575450647029	17.982143454048	17.796673913189	18.1442667663235	18.0996228102634	18.0517571701449
ANLN_S102	NA	18.2000059415063	17.855405103929	18.2093266773521	NA	NA	NA	NA	NA	NA	18.2479082624973	NA	17.4634053954338	NA	NA	NA	NA	18.1975745949378
ANLN_S323	21.2544588104838	21.5540182310354	21.6955603892173	21.3700497132906	21.7553868000938	21.5784940831068	21.4757095871785	21.7082046363068	21.5098042752985	21.7671338625226	21.6359707823499	21.5796277918219	21.3869127402586	22.0178103636913	21.6033546638987	21.3347089283417	21.5390737048342	21.6142879618698
ANLN_S485	16.0829202759977	16.4785093539772	16.6309216415759	16.6998554586393	16.7025540134417	17.1577129255687	17.3716706083601	17.9652790829501	18.3555260205688	17.9710961345993	18.0658053554488	18.3710803829138	15.398925505888	16.7961997286452	16.9945857376824	16.2119553125435	17.207473006681	17.5341717036793
ANLN_S518	16.7162610858289	15.7534119472995	17.4824901281232	15.9099896325685	16.942431993707	15.6414628263789	15.9527566020449	15.623098125614	16.0728071511422	17.299074464011	15.6520980147035	16.6886180915584	16.6721063744594	17.392196082595	NA	17.1122992739143	15.8534580826705	16.6785285216103
ANLN_S54	15.5017250118452	15.8336472955983	15.5210477560288	15.9096829181205	15.8985438754835	15.6110713914193	15.8831315093331	16.1725612785218	15.6144258054869	16.3305351680358	16.1616817083686	15.759662799805	15.6550668606532	14.6225639285912	15.6592737332456	15.7684966564522	15.8034621990817	15.5499053658334
ANLN_S658	16.5866251827887	16.5246249579799	16.9546846607583	15.9791783680314	16.2258118526906	16.2541975877912	15.7095387148629	15.8138210430213	16.1435321410831	15.785774656904	15.6355301304215	16.0533210118406	16.1633094209593	NA	16.1098656108498	16.2029527001352	16.3152985607519	16.6270548888226
ANLN_S661	18.8444993761783	18.8454265673025	19.0899086615274	18.7501924281215	18.9110416498788	18.7431958659494	18.8392900408477	18.9947406847369	19.2603283759946	19.06081804343	19.2727456936646	19.4682203485019	18.1556909149206	18.5024180825075	18.0667445715022	18.2620956688668	18.2874252571558	18.6289517913733
ANLN_S664	13.5968249960969	NA	NA	NA	13.2226009587321	NA	13.7565517564849	13.8847101969565	14.3900751321122	NA	14.3046471144334	14.3588772705932	13.578203993719	NA	NA	NA	NA	13.9294846280606
ANLN_S72	15.0025697697225	15.5168334897877	14.4904546014402	15.048034878488	15.2690417013228	15.0641937047897	14.9876049541646	15.1554233176688	14.5389211664766	14.8570175744398	15.1618508941504	NA	13.6507941813839	NA	14.3714540785596	NA	14.1231247345358	14.234756995045
ANLN_S792	18.6817433511157	18.6238019102938	18.6624163748619	18.7775330506393	18.8410867916647	18.7336241205285	18.4597580477557	18.5677099387408	18.6045781755227	18.5668342751481	18.4041477696188	18.4907952232793	17.8817808611016	18.0064210728257	16.6483883208913	17.6856004137366	17.4593742318103	17.6053653648449
ANLN_S927	15.7079657296633	15.4969110989672	15.9790953874027	15.923838637122	15.7586418335315	15.579060818023	15.8067744599422	15.7513234605885	16.1314356658052	15.6026800175016	15.817034673246	15.9231326739506	15.5387566174995	15.7676398337528	15.3652979378449	15.5140196761291	15.513102337545	15.5421006394108
ANLN_S97	NA	19.078785993216	NA	18.3015987620806	NA	NA	NA	NA	17.6340930348009	NA	NA	NA	NA	NA	NA	NA	NA	19.0544825685606
ANLN_T320	13.5826716978702	13.5614073543537	13.7137764758641	13.5257570736904	13.8546814953696	13.4658796213421	12.5795485796163	NA	NA	13.4412420291182	13.2843219121859	13.6883413016593	12.8731994578657	NA	13.0169486329462	13.0602365026175	NA	NA
ANLN_T364	17.1524002619152	17.1293531966871	17.6914276201342	17.1737656707455	17.4283972390194	17.1554948241964	16.8555015145713	16.8036580838308	16.7399912627508	17.0394697513778	16.8527999757344	16.9452305424297	16.0927292094966	NA	15.9653801586858	16.0111477720415	16.0227450009944	16.1398271499815
ANLN_T421	13.2682621735713	NA	NA	13.76731196535	NA	NA	NA	NA	NA	NA	NA	13.9542928315959	NA	NA	NA	NA	NA	NA
ANLN_T472	14.4255144476405	NA	15.1038095209037	15.1231111622856	15.128444198658	NA	14.7900849331236	NA	NA	NA	NA	14.7927650465171	13.9274447102621	13.7054736482186	NA	14.1414191976896	14.1322564082071	14.3964589832256
ANO6_S256	13.7732779794149	NA	13.070737872819	13.668087666954	NA	NA	NA	NA	NA	NA	NA	NA	NA	NA	NA	NA	NA	NA
ANO6_S909	NA	14.5893310497847	14.4314365260846	NA	NA	NA	14.1224015823717	14.2004686901137	14.8427741777206	14.191848588113	NA	NA	NA	NA	NA	NA	NA	NA
ANO8_S632	NA	NA	NA	NA	NA	NA	NA	13.7091445632332	NA	NA	NA	NA	12.9409029033874	NA	NA	NA	NA	NA
ANO8_S641	14.1740397791349	13.2183480008503	13.9892965181214	13.8319767102558	13.8799763065925	13.6271684088494	NA	NA	NA	NA	NA	NA	NA	NA	NA	NA	NA	NA
ANO8_S669	15.7907665225305	15.8586759350742	15.9049172094801	15.5914917996896	14.8605565208479	14.5021799726702	15.3745083797648	NA	14.2743852613559	14.9329769955173	14.7731960179645	NA	NA	NA	NA	NA	NA	NA
ANO8_T1005	NA	NA	NA	NA	NA	NA	NA	NA	NA	NA	NA	NA	NA	NA	NA	15.1570653999317	NA	15.0265162807847
ANP32A_S17	NA	NA	13.2161438583931	NA	NA	NA	NA	NA	NA	NA	NA	NA	NA	NA	NA	NA	NA	NA
ANP32A_S27	NA	15.3510801112936	NA	15.4080647932085	15.198620480576	15.9885215654375	15.8609117552008	16.2813318596143	16.3413347302438	15.5397987884149	16.4153851200272	16.0634226931384	15.0121380893863	NA	15.1971414863448	14.6522055469153	15.4407001262167	14.923806907482
ANTXR1_S362	16.5388646216961	16.4834027316048	16.0181490534861	15.9687243600587	16.047654253219	15.477379484102	17.7508899774188	17.4066767853236	16.5154457495046	18.33278325193	18.5210175762854	18.1008280827316	NA	NA	15.7984307037961	NA	18.251600155714	17.6242996734774
ANTXR1_S563	15.312369439537	15.1310472074055	13.1403288470342	14.3885143553818	14.403876951778	14.66021138165	NA	NA	14.1188398360623	NA	NA	13.4610972046952	NA	NA	NA	NA	14.0778988059152	NA
ANXA1_S170	12.8456860881339	NA	12.7540136316475	12.7955423611048	14.4663992748536	13.3328475149622	NA	12.5817481322435	12.9596272696709	12.8902209034513	13.1380323521248	13.1075530010167	13.5354084658668	17.0356153290886	13.3308563688948	NA	NA	13.9133760017643
ANXA1_T169	12.8456860881339	NA	12.7540136316475	12.7955423611048	14.4663992748536	13.3328475149622	NA	12.5817481322435	12.9596272696709	12.8902209034513	13.1380323521248	13.1075530010167	13.5354084658668	17.0356153290886	13.3308563688948	NA	NA	13.9133760017643
ANXA2_S127	16.2716773218993	16.3275036655006	15.3554270525539	15.9814215580335	15.26168565984	15.4531967193484	15.1760678335312	15.4607017252504	14.8798307729727	14.924539090987	15.4297000564345	15.3887372640165	14.4567150331953	15.3590784281799	14.6425815343548	14.1288102373324	14.2947370382922	14.9957855503876
ANXA2_S12	18.1606832322291	18.3862814862565	17.9077921946731	18.2858472786904	18.0356010314202	17.8480897452922	18.0927798962346	17.3539420432915	16.9255674104129	17.7546291281264	18.5617876390995	17.1753677020442	18.1760676598424	18.2182589212425	17.9439542315105	18.0867446152096	18.2108121009575	18.9322268706712
ANXA2_S164	12.6534331618409	NA	NA	NA	NA	NA	NA	NA	NA	NA	NA	12.3072686564059	NA	NA	NA	12.4329073728104	NA	NA
ANXA2_S184	NA	NA	NA	NA	NA	14.0293748574437	NA	NA	NA	NA	NA	NA	NA	NA	13.6743087881535	NA	14.3633410031575	14.0249305827772
ANXA2_T19	NA	17.6030424295808	NA	18.3043767551637	18.897471186652	NA	16.8322892952838	NA	17.0030396233868	16.6784927516894	NA	NA	17.9312186936917	18.2051374962211	18.1582194337189	17.6322507207193	NA	18.2171155134028
ANXA2_T3	NA	16.2752112544186	NA	NA	NA	16.7787718410622	NA	NA	NA	NA	NA	NA	15.1102432845866	NA	15.6087174739364	NA	NA	NA
ANXA2_Y24	NA	NA	NA	NA	NA	NA	NA	NA	NA	NA	NA	NA	NA	NA	14.7257629276953	13.2499149758743	14.6577973345917	13.8680134053135
ANXA4_S12	15.4132013084415	15.2154639967325	15.4212305173391	15.3561040372241	15.5179337822304	15.4602126789671	14.9393394437933	14.8042099769888	14.8753906853108	14.7122734847048	15.0361366247532	14.7227031148967	14.9004677934847	15.0919988615278	15.1036987868642	15.0726197946733	14.671269799186	14.9438067766234
ANXA6_S38	NA	NA	NA	NA	NA	NA	NA	NA	NA	NA	NA	NA	12.9044364891235	12.8314305570007	12.5803725082267	12.6295679941672	12.9620667382743	13.2073786307604
AP1AR_S226	NA	NA	NA	NA	NA	NA	12.6975874009207	12.248242554683	NA	12.8753969737269	NA	NA	NA	NA	NA	NA	NA	NA
AP1AR_T228	16.7573508353709	16.7212558847728	17.1575997154008	16.752580443805	16.6420296810851	16.9694565933626	14.2784825086764	NA	NA	14.5992242894091	NA	NA	16.2884892025335	NA	16.1279241982914	16.3460063887409	16.3207051015193	16.337376327925
AP1G1_S232	13.2729662574888	NA	NA	13.517139356874	NA	NA	NA	NA	NA	NA	NA	NA	NA	NA	NA	NA	13.9259814648474	NA
AP1M1_T152	NA	NA	NA	NA	NA	NA	NA	NA	13.940656938581	NA	NA	13.7540324811746	NA	NA	NA	NA	13.6094632752671	13.866273522845
AP1M1_T223	14.5853788232194	14.6626128332932	14.7496289485546	NA	14.3306027044409	14.4857358729677	13.7654839339032	13.9349516607105	14.462461487157	14.2629471507444	14.0985919597261	14.1982161063854	14.0324258558319	NA	14.2937617997344	14.1962923715947	14.4182513214417	13.6958460451933
AP1M1_T306	NA	NA	NA	15.8726807780568	NA	NA	NA	NA	NA	NA	NA	NA	NA	NA	NA	NA	NA	NA
AP1M2_S28	13.3914206564574	12.8545182587699	13.5689315565025	13.030988143947	12.8301207925134	NA	NA	NA	12.1597572408254	12.7455417379236	NA	12.3649694068986	12.464072923577	NA	NA	12.889350194565	NA	12.8149033884992
AP1M2_T223	15.8280983528835	15.9557322940184	16.5090593857949	15.8455234483708	16.2828002897248	16.2331592918093	15.9168073977117	16.0732365542357	16.2808350745605	15.8743960998802	16.1756835722413	16.2833967011632	15.5057920615079	NA	15.9888564797901	15.5373078138279	15.9154926351583	15.6729961561094
AP1S1_S147	14.8893387855529	15.4879819935386	NA	15.2048185515016	14.5950051557995	15.8587932265443	14.9052053654552	15.2563743687597	15.1312631442725	NA	15.0751651103831	14.3209228629265	15.3697930046406	NA	16.1786047895227	NA	15.3389831383727	14.5609369313169
AP2A1_S655	18.3429155918619	18.4875579447452	18.2689030502192	18.4216096797137	18.0491777514564	18.6747637751143	17.8040627579518	17.8413195506627	NA	NA	17.3929044016731	17.3286559887505	18.4363000402445	NA	18.3855909460502	18.0455329276005	18.4539068338814	18.0132100187194
AP2A1_S657	15.4472552978889	NA	NA	NA	NA	16.190364050458	NA	NA	14.0446260232087	NA	NA	NA	NA	NA	NA	NA	NA	NA
AP2M1_T156	17.9834778789948	17.9173828579293	17.7797782985849	18.1181965274903	17.6004965598262	17.6641935795397	17.3956723110224	17.4920406091953	18.1069503927623	17.1280529924906	17.8210678841293	17.6845763966487	17.596634527864	16.2324316545922	18.2265061821252	17.7754777442665	17.9388454968505	17.72527778989
AP3B1_S276	21.1154501786501	20.7367607650138	20.7177635625076	21.1138204377985	20.7478725241179	20.7452626930587	20.639195002069	20.5216753674961	20.4754198582301	20.5283829592625	20.3575366267212	20.3367192166193	21.3984772024565	21.0161337248839	21.1301759590036	21.2716721756953	21.1013043529349	20.9393424673685
AP3B1_S609	16.5955663615544	17.02075646539	15.8545721691678	16.9679632913639	16.8385690274061	17.4118724442366	16.5458474726181	16.7550612288257	16.5745952049149	15.9234481937553	16.8182675952955	16.190330573852	16.1974166118239	NA	16.8787867321598	15.6711183353741	16.6650397918237	16.2479146787625
AP3B1_T661	NA	NA	14.1841158413974	NA	12.6699560882956	NA	NA	NA	NA	12.8934085067146	11.5271072792983	12.5397653193859	NA	14.6430467688054	NA	13.7306268812294	NA	NA
AP3B1_T810	13.3000654218161	12.5534748740654	12.9276441805391	13.3033465684222	12.6584881188583	12.5649407279083	12.6919104844272	NA	NA	13.0374310982458	12.2169547262918	12.301560269753	NA	12.403524545316	NA	12.8791628552549	NA	12.1933526049432
AP3B2_S272	15.7646736175128	15.6017921197791	15.8396961605042	15.925475121589	15.3343669117933	15.6904403060457	NA	NA	NA	NA	NA	NA	16.0191170202802	NA	16.2610343151106	15.9381898960969	16.0674796005937	15.8510943835716
AP3D1_S658	17.5361078995946	17.2824877828268	17.6528365723316	17.4338576463101	17.2979758625223	17.4728888165977	16.9465819900419	16.9521053014996	17.0925015787306	17.05329802229	16.9855661343799	17.095929007225	16.6410951815657	16.1859012059019	16.9598078521396	16.9215261899437	16.934442901118	16.834725217548
AP3D1_S829	21.8645606255714	21.7448159714299	21.832933953273	21.7976592594855	21.9170486816654	21.7178737469582	21.9203628706158	21.8248598797876	21.9106295086977	21.8737501940278	21.7766556369828	21.8691026064018	21.6978794437343	21.7344408447712	21.5150736595583	21.7236654108759	21.6160868251473	21.6807592189801
AP3D1_S9	16.6916046426	16.2084303763505	17.0950452306377	NA	NA	16.0759040252451	NA	NA	NA	NA	NA	NA	16.4289529798842	16.868470374257	NA	16.2379655031517	16.0147257619817	16.77872209791
AP3M1_T156	NA	NA	NA	NA	NA	NA	NA	NA	14.5161465436872	NA	NA	13.134939720727	14.3034205676279	15.116756836647	NA	NA	NA	NA
AP4E1_S676	18.9371621365495	18.863745677662	18.850318520519	18.9374294763316	19.011248240878	18.9591710246993	NA	NA	14.8089523466653	NA	NA	NA	NA	NA	NA	NA	16.1414554059091	16.2117454026238
AP4E1_S681	NA	NA	NA	NA	NA	NA	NA	13.0019778362243	13.1137043176177	NA	NA	NA	NA	NA	13.8138622855013	NA	NA	13.8956687801531
AP4M1_S167	20.1646134675699	20.3392812957137	20.1051071820854	20.0963885805401	NA	20.4439516517296	NA	19.7141807327836	19.293232113673	18.7080793359399	18.8429390890549	18.9570153248552	20.4453830463116	NA	20.6655223631257	NA	20.4712023084414	20.5392442714078
AP4M1_S168	20.778627460427	20.9449660814948	20.8420600945288	20.0963885805401	NA	21.0415656115131	19.6840797461063	19.7141807327836	20.8736952936168	18.7080793359399	20.3516638006375	20.689412557862	21.2641702578532	NA	20.6655223631257	NA	20.4712023084414	21.347108957848
APBA3_S11	NA	NA	NA	NA	NA	NA	NA	NA	NA	NA	NA	NA	12.8498823268743	NA	NA	NA	NA	13.3446867881262
APBA3_S35	NA	NA	14.9294168022816	13.9963213637498	14.2438040148744	NA	12.8151171482553	NA	13.9575819323676	13.5279922099793	NA	14.3445588340679	12.94094918531	NA	NA	12.5821898292528	NA	13.23646923976
APBB2_S123	17.3961933706827	17.600476649296	17.1522454825052	17.7608633916277	17.502906354303	17.8123144116317	14.930373896061	15.0938494405907	15.1615074340706	15.2836419569562	15.4521068718258	15.2322663461164	16.9956900742542	16.0938160788713	17.1235444148746	17.333511264215	17.7646496313254	17.4834644852014
APBB2_S160	NA	12.7570055808338	NA	NA	13.0187588647162	13.6465772091088	NA	NA	NA	NA	NA	13.2173744082447	NA	NA	NA	NA	NA	NA
APBB2_S300	15.8727628842221	15.6621251175278	NA	15.2361360028278	NA	NA	NA	NA	NA	NA	NA	13.8894297611993	NA	NA	NA	NA	14.59289719292	NA
APBB2_S330	19.6569224384802	19.9632757253963	19.0547745456806	19.7046927966996	19.69622372054	20.1545573409367	17.8107709588716	17.7753777097804	18.0091255372894	17.443871433889	17.9709890836306	17.8365737364697	19.6636969414153	19.8738308408256	20.1621310306101	19.5357218683599	20.0605370840506	19.8907810066046
APBB2_S334	17.5513644126198	16.9544093402435	16.4618541118173	NA	16.5252389536841	16.7067492982971	NA	NA	NA	NA	NA	NA	18.4678767067472	17.6289968811748	17.971803049196	18.113708476293	17.7513923861107	17.7530730518215
APBB2_S409	17.2497221801208	13.2833931970889	NA	17.0837684042265	NA	NA	13.417429081234	13.1471826782929	12.6743640312879	12.7415992787792	13.1347640809073	NA	17.6977443801093	19.5908762323318	18.3187007617253	17.6494551614695	17.8469775437765	18.0351605335145
APBB2_S412	NA	13.2833931970889	NA	NA	NA	NA	13.417429081234	13.1471826782929	12.6743640312879	12.7415992787792	13.1347640809073	NA	13.7082525611866	13.4337073824705	14.9783883629658	13.5295608459392	14.3959922018624	14.7619447571508
APBB2_T305	NA	NA	NA	NA	NA	NA	NA	NA	15.0619032551686	NA	14.1588706037979	NA	15.3661368301616	NA	NA	NA	NA	NA
APBB2_T34	15.5190353421713	NA	15.8489663302329	NA	15.197165495335	15.425175406912	NA	NA	NA	NA	NA	NA	17.1302806077141	NA	17.1059584054106	NA	17.2462743120329	NA
APCDD1_S86	15.7062983373648	16.2462370155399	15.0197425681947	16.3004689074548	16.187539253465	16.7918952490015	16.8783067041714	17.0089367647465	16.7381823209306	15.936184007479	NA	16.3601077596102	16.4193673970214	NA	16.9672315676462	15.6483760029832	16.7454530449788	16.1776871735759
APC_S1774	16.4811263459699	16.7199401784821	16.2340355493077	16.6757287666982	16.6387914032062	16.6656325052799	17.3156313501355	17.5163853120063	16.7354703510534	17.3783470273213	17.2924923575529	16.9580117268001	17.2607694074958	NA	17.3674703733137	NA	17.2537976395972	17.1142174001822
APC_S2064	14.3039433871827	14.5131130618673	NA	14.2677970947012	14.4894285536983	14.2308727433381	14.5639241260012	14.3343352926319	13.9480068313063	14.7028386453853	14.4583360218703	14.5576390721485	14.6732773506569	14.7844035809916	14.4561977984296	14.8300061961362	14.6299454751758	14.6771027810513
APC_S2093	14.7891890687276	NA	14.4120563947503	14.4867678697667	14.4275719736794	14.5593802097805	NA	13.8464828120071	NA	NA	14.1109452160642	14.2627335604551	NA	14.0267261508232	14.3317814703363	NA	NA	13.1142980099331
APC_S2125	NA	14.8318720934018	NA	14.437713090288	NA	14.522250239385	14.7724584161454	14.8103520307536	NA	NA	15.2286197609103	14.4078116793364	14.5024342235851	NA	14.8247529500425	NA	14.8657341997951	14.6936439251089
APC_S2146	NA	NA	NA	14.0467314092795	NA	NA	NA	13.5234707901497	NA	NA	NA	NA	13.44902777398	NA	NA	NA	NA	NA
APC_S2270	NA	NA	NA	NA	NA	NA	NA	NA	NA	14.3362278041092	14.1215511456754	NA	14.1910289946467	NA	NA	NA	NA	NA
APC_S2283	15.6558891277017	15.7991602415376	16.1526555862059	15.7878740689758	15.6015397018248	NA	16.1900657238329	16.4289504685489	NA	16.1184390299333	16.4153799105831	16.1844031582993	16.0957983530579	NA	16.6026489657226	15.9823168065599	16.2128040406781	NA
APC_S2533	NA	NA	NA	NA	14.2713199669835	NA	15.0062252561651	15.163808715877	NA	NA	15.0771422190047	14.9165418019098	NA	NA	14.5275768956887	NA	NA	14.8027959572848
APC_S2535	NA	NA	14.2546839973088	NA	14.2713199669835	NA	15.0062252561651	15.163808715877	NA	14.9011983073288	15.0771422190047	14.9165418019098	NA	NA	14.5275768956887	NA	NA	14.8027959572848
APC_S2835	NA	16.0208799925315	NA	NA	NA	NA	16.4682033270264	NA	NA	NA	NA	NA	NA	NA	NA	NA	NA	NA
APC_S744	14.8824905186429	15.5237655341198	NA	15.1238261367071	15.3308364566842	15.7644436980211	15.2110533755856	15.4231964140928	15.4810331081364	NA	15.4280347811697	15.1007978681905	15.1481982710556	NA	15.6346006564412	14.8993161875937	15.3692431201612	15.2877899502665
APC_S747	15.4350736265269	NA	15.9924198333808	NA	NA	NA	NA	NA	NA	15.5756633734246	NA	NA	NA	NA	NA	NA	NA	NA
APC_S780	15.3274154830173	15.8071580427462	15.7627444820438	15.8503908184549	14.4816971165526	14.3123255974807	16.2492179904173	15.7991061762555	17.0382321031927	16.1057269420837	16.8742088591787	16.4943468854564	15.6431344059603	16.9569994482722	14.4812653057709	15.3149478206405	15.9575462476683	16.6774145097008
APC_S794	NA	NA	NA	NA	NA	NA	NA	13.5752766160143	13.9789503003018	NA	NA	NA	NA	NA	NA	NA	NA	NA
APC_S908	NA	NA	NA	NA	NA	NA	13.7279021087178	NA	NA	NA	NA	NA	13.9605988836486	NA	NA	NA	13.5862263018074	13.4336390894233
APC_T1438	17.3616560624353	17.2017561704884	16.700712080434	17.9358669394622	16.8365149351026	17.1898391935065	17.5626263818505	17.5463206668707	16.8988175817868	18.1517919172582	17.5336878459154	17.1059089555236	18.3539923040471	17.0844152082069	17.2692386307428	17.4613151229271	17.9181130433824	17.4002347586026
APC_T2151	NA	13.4129787613525	NA	NA	13.7514761706344	NA	12.9605802780556	NA	NA	13.3274537513417	NA	NA	NA	NA	NA	NA	NA	NA
APC_Y2838	NA	NA	15.1742945936066	NA	NA	14.8018986053481	16.1569141370108	NA	15.442909604677	15.6936851269899	15.5149380372508	14.6951316815065	NA	15.5731808588793	NA	15.1346668999145	15.2275225935559	14.9345956985851
APC_Y796	NA	NA	NA	NA	NA	NA	NA	NA	NA	NA	NA	13.3633818026425	13.3698311831226	NA	NA	13.4816375263235	13.8493389682593	NA
APEH_S185	NA	NA	NA	NA	NA	NA	NA	NA	14.7769008940473	16.0572498968501	NA	NA	NA	NA	15.9928196578396	NA	NA	15.7717330676978
APEH_S187	18.3446368546981	18.335910155902	18.673333283599	18.4222943629955	18.4922032528371	18.3729826746777	18.2641167337913	18.301952036881	18.3885034998038	18.1864799559427	18.2452828211323	18.3904976667338	18.2415784409522	18.0234120598576	18.3978156878389	18.2860001718944	18.2707347899104	18.1503558677929
APEX1_S54	NA	NA	14.5213101532503	NA	14.5863393695782	NA	NA	NA	NA	NA	NA	NA	NA	NA	NA	NA	NA	NA
APEX1_T61	NA	NA	NA	NA	NA	13.6180914711228	NA	NA	NA	NA	NA	NA	NA	14.428526754886	NA	NA	NA	NA
APEX1_Y284	15.0735019224255	15.1302024954234	14.7528499203977	14.7336539641408	13.9259553509554	13.3494920656052	14.6228975995048	NA	14.3374831439509	14.1061549519421	15.1969717554608	14.0581207653628	13.8901510549315	15.9333129405454	13.5445742468004	13.9857120376199	14.7021763285765	15.0108029164708
APH1A_S257	15.2642569819979	15.3511911136094	15.7760907862339	15.4387573677727	15.8297416766997	15.8686963283084	NA	NA	14.4411528953736	14.0561799820362	14.3851800713457	14.7456291874228	15.186481092438	NA	15.411683810798	NA	15.3133148856009	15.4480795703707
API5_S457	15.6873577257407	NA	16.3323419598284	NA	NA	NA	NA	NA	16.597956148442	NA	16.6232049337534	16.6762656229963	NA	NA	NA	NA	NA	NA
API5_S464	23.2900899379227	23.0406205754119	23.3807403412504	23.261287720465	23.1708011819898	23.1841175837449	23.43959082734	23.331638781018	23.3696596671381	23.5113856676373	23.2558508161767	23.3095249542007	23.4697876233936	23.2069027794716	23.1990029552768	23.4804828103138	23.3308564932205	23.1827559115913
APIP_S87	22.3127659236933	22.2471073787301	22.1169981346044	22.2142502476061	22.2984371332022	22.3705002850202	22.6718076304874	22.5122445729559	22.6586142842765	22.50808557361	22.3590362409356	22.5161366383602	22.1277444621005	21.641071576146	22.1689281860856	22.0060090580968	22.218502757007	21.7047608679729
APMAP_T19	16.0328728035116	15.8066370264318	15.8061863981882	15.7844331713455	16.0190180570229	15.9993036918214	16.0609968907188	16.3498287844743	15.7178331275277	16.2991147504389	16.1848257325987	15.9783569423535	15.4440909668195	16.4367474345117	15.6283684555787	15.4442709107586	15.7179180794957	15.6213436033735
APPL1_S401	18.1810945876459	17.9903842873426	18.3560631914633	17.7649955368544	18.6523105942205	18.5731242211081	18.3981039501349	18.2785760436932	18.3873751758161	18.393124973134	18.5894358278452	18.6193478206759	19.5272339811243	19.4552844530715	19.6192808762351	19.2553147936119	19.5513205554529	19.3802276455072
APP_S441	NA	13.8176112077365	14.8854440287313	13.8956297403234	NA	NA	14.7009724629532	14.6405122912768	14.6129727994998	14.5811378382836	15.0188776707953	14.6035907597485	NA	NA	NA	NA	NA	NA
APRT_S15	17.281540195331	17.2717159513364	17.6974857603177	16.9381628544262	17.3648059060623	16.8565885797159	16.8758315196102	16.8704107486202	17.1870086109572	16.8938783468834	16.8593377641664	17.1718937414011	15.958104991749	NA	15.636607401125	16.1098860882193	16.2288896562194	16.2143494176174
APRT_S30	16.6247049313281	16.3927363119014	17.0804085416925	16.4439435713424	16.778059064391	16.5015514333626	16.6994246016411	16.6129323848907	16.7505943948338	16.757283984143	16.4193146234517	16.860760165511	16.3601166092259	17.2293644365027	16.2391885943126	16.5100611444513	16.2884450072832	16.3132739401698
APRT_S66	14.3445726110832	14.5665006681059	14.5484779981993	14.5126288473641	14.6742364151136	15.1419352152089	14.9366586567422	15.0705226425472	15.4759056792875	14.6145436893769	14.8826430149827	15.2596747517372	14.9360917256592	NA	15.1190500446555	14.5948219681752	15.1712274278001	14.7399988274861
APTX_S132	16.1346083570785	15.4216895521237	16.7386080537149	14.3097935743074	16.2875918412987	14.1733570794554	15.5752867362207	14.2869200931711	13.6573343220426	16.3817639585828	15.1086921703006	16.4471786065137	15.9239564415238	14.2558700651607	14.3556975053862	17.0107495794946	15.4322801791995	16.1927591982573
APTX_S135	14.2780693758995	14.4871346045139	13.303910354052	14.3097935743074	14.6450599254528	14.1733570794554	14.4819172701128	14.2869200931711	13.6573343220426	14.6166763825349	14.4899054989009	14.670105301573	14.4752707426623	14.2558700651607	14.3556975053862	15.1328880483665	14.4050594966975	14.6519836042712
AQR_S416	NA	13.094850174159	13.7513166998449	13.3354452777192	13.5139222638477	12.9423587162795	NA	NA	NA	NA	NA	NA	NA	NA	NA	NA	NA	NA
ARAF_S157	17.5296705291136	17.402740380789	17.8869583324594	17.5286186767368	17.9549169657435	17.4000716872218	17.3204805416088	17.2334485746296	17.3721773251218	17.2162123948109	17.1518580768299	17.309978513006	18.1479695151066	17.8669551428086	17.6268493816095	17.700517384713	17.5034761913259	17.221817498047
ARAF_S186	19.2018850831276	18.9570722424972	19.0005120640154	19.2785058745145	19.2649106915881	19.0509297188789	18.6724506288891	18.6163164880616	18.7060980626571	18.7319573338126	18.7812167356836	18.9454622714953	18.0263231855457	18.0133307294633	17.9264736424792	17.93414761616	17.823902643776	17.5484466303251
ARAF_S257	19.6512611999162	19.4476382122396	19.402085371563	20.4183754870343	20.2936451285265	20.3172872861165	20.4160275944368	20.1867826011642	20.056494054501	20.6946002342459	20.5934517178759	20.6672273302306	21.2645855195698	20.7350696533364	21.0410171237609	21.4510878398623	21.4051275820143	21.1113952073145
ARAF_S259	NA	NA	17.029590536357	NA	NA	NA	NA	NA	NA	NA	NA	NA	NA	NA	NA	NA	NA	NA
ARAF_S274	11.857755400343	NA	12.0446204397626	11.8498203721198	12.0400711074505	NA	NA	NA	NA	12.2263877879558	NA	12.1558733921923	12.1219625274795	NA	NA	12.6131098816247	NA	12.0392766576674
ARAF_S299	NA	NA	NA	NA	NA	NA	NA	17.0339626196077	18.6538898959456	NA	NA	17.3500404358258	NA	NA	NA	NA	NA	NA
ARAF_T181	NA	NA	NA	13.6456728196327	15.6625147801414	15.4066297060996	NA	NA	NA	NA	NA	14.8444388772446	NA	NA	NA	NA	NA	NA
ARAF_T253	NA	NA	NA	NA	NA	NA	18.0033924430973	NA	NA	18.294129966257	17.5668195946692	18.211597421722	18.5401192470377	18.6726917521251	17.2131067573245	19.1084969702723	18.5242238468953	18.58049812909
ARAF_Y155	NA	NA	NA	NA	NA	NA	NA	NA	NA	NA	NA	NA	17.6380926339406	NA	NA	NA	NA	17.478480049479
ARAP1_S1419	NA	NA	NA	NA	NA	NA	NA	NA	13.0491436328932	NA	NA	NA	NA	NA	NA	NA	NA	12.6720181960664
ARAP1_S1435	NA	NA	11.7924339929317	NA	NA	NA	11.9616914793936	12.7446895304033	13.5933559461086	NA	12.2366268557357	12.5370195525772	12.0583694292978	NA	12.8651144696936	11.8862887493971	12.3154334937724	12.6914301543126
ARAP1_S229	21.6296488464084	21.5701482881268	21.8937135789561	21.1737942507251	21.5274343751111	21.6399639148773	21.1511953111292	21.3108081724342	21.3880952637046	21.1177001674717	21.1484716566136	21.4318486035352	21.5041250405923	21.4408651791774	21.7593815691435	21.6008953364504	21.6126184340926	21.712922359709
ARAP1_S70	15.5579157096123	NA	15.6426053403096	NA	15.1817546762748	14.9739852411238	15.5910207827157	15.4787473622981	15.4542668152373	15.5500786467864	14.9547522814721	15.0477358647204	NA	NA	15.6817016545601	15.7609165267808	15.7567131156287	15.1245256710336
ARAP1_S738	13.6763588799905	NA	NA	NA	NA	NA	NA	NA	NA	NA	NA	NA	14.375166846587	NA	14.2797642923318	14.086717070809	14.5805101551106	14.4788943372049
ARAP1_Y231	NA	12.4363124718181	NA	NA	13.4396302049485	13.0528488303618	14.1291035050315	15.4148489523943	14.9742536125869	13.2480471006741	14.2001679397025	15.7870297531358	15.729080795983	NA	16.1082426113381	16.1202000751344	17.0102772034918	16.3006359996933
ARAP2_S262	NA	NA	NA	12.2973600933412	NA	NA	NA	NA	12.8267874464693	NA	NA	12.6575922782579	NA	NA	NA	NA	NA	NA
ARAP2_T1574	13.4625095466477	13.3558814094623	14.0733841451051	13.7789977766919	13.9265600200439	13.9440193448648	13.4528725758553	13.609731722136	13.8909526263067	NA	14.1110567227358	14.3530305347628	13.3817085154645	NA	14.221177045317	13.781094653132	13.9176679193601	14.1385798408877
ARCN1_S192	NA	13.1746744372333	NA	NA	NA	NA	13.3443648716443	13.2885785969718	NA	NA	13.8822961700956	NA	NA	NA	NA	12.9396276066918	NA	NA
ARCN1_S493	16.4918825895053	16.4641506835011	16.8826312750438	16.4504256791687	16.7398519235455	16.6005154146647	15.9917719922331	16.4315255374529	16.4691991581129	16.2124203439397	16.1796026025516	16.4213063793683	16.1847601210958	16.2501816359489	16.2588063958247	16.2295996638695	16.242472046586	16.2035971916122
AREL1_S337	16.145033534222	16.1429951004473	15.6149397598846	15.9917412773385	15.8721136697156	15.9469385862583	15.87654279862	15.8384670872385	15.236874543342	15.7858296678616	15.7524760677747	15.5454299909498	15.4247188680138	15.7609519172304	15.8610022043748	15.7251765946597	15.5127917960105	15.5047207360379
ARF1_S147	16.3941834941258	16.3490018319118	16.5236764710403	16.3105051757325	16.5249537716805	16.2637020872926	16.4820607835388	16.5823643273671	16.5215437832351	16.5209557220819	16.3481351953606	16.5317291107971	16.0531433828998	NA	16.0684968861868	16.147553783232	16.1794530169032	16.0747279094129
ARFGAP1_S150	NA	14.909664869429	NA	NA	NA	NA	NA	14.802883801815	NA	NA	NA	NA	NA	NA	NA	NA	NA	NA
ARFGAP1_S246	NA	NA	NA	NA	NA	NA	NA	NA	15.4249053958643	NA	NA	NA	NA	NA	15.6943015694178	NA	NA	16.3214116861079
ARFGAP1_S343	NA	NA	NA	NA	15.6306819372822	16.2149393164544	NA	16.0017380133647	16.1486100830226	NA	NA	16.2699532644062	15.168114094718	NA	NA	NA	NA	NA
ARFGAP1_S348	NA	NA	NA	NA	NA	15.0641805667981	15.0641967850905	NA	NA	NA	NA	NA	NA	NA	NA	NA	NA	NA
ARFGAP1_S360	14.9738968031529	NA	NA	15.4443829558864	NA	15.7103162256654	NA	NA	NA	NA	NA	NA	NA	NA	16.3872954476925	NA	NA	NA
ARFGAP1_S361	20.0242370099901	19.9649484323816	20.2152441478555	19.1992264604595	19.877996057204	19.7309998662876	19.2660198548125	19.2414778921219	19.7256978047507	19.07464731266	19.2655322227237	19.5968645406683	19.534644869289	20.1823590603592	19.8870649946996	19.6084575005451	19.2421391166808	19.9355189608245
ARFGAP1_T135	19.4317268250977	19.4710221659195	19.2201585367155	19.7099489393752	19.3189831224259	19.3312754060406	19.5595345587943	19.7931065192434	19.7281072363114	19.695785907149	19.7856414170581	19.7209745075477	19.4841201645454	19.5616851339993	19.7224976388563	19.6381461493957	19.6739897964382	19.6835809136617
ARFGAP1_T189	19.7850311403413	19.5793418723461	19.3302766551771	19.9639517911768	19.9531408205046	19.924625718941	20.0712530847003	19.820647031283	19.8436667238562	20.0137302535648	20.0749345506749	19.9447379765599	19.0554474820608	18.1597431542855	18.7014403233023	19.4300847448638	19.1066478467805	18.9036722628607
ARFGAP2_S146	22.8028964165139	22.7708680391449	22.7198662313241	22.7307116397132	22.9222748787496	22.7754317269644	22.6411307675497	22.7416903960302	22.8588461528077	22.5185316673468	22.7132360519247	22.9181753810558	22.1951911732075	22.4462833609568	22.1598510042179	22.2751570934451	22.0240319437562	22.2218026319822
ARFGAP2_S240	14.6094936842102	14.1153682921409	14.1648813275396	14.5678861828213	14.3664145118398	14.2875416606118	13.6738649654128	13.8323232537226	13.9945503116677	13.9657507432501	13.811602836389	13.93382850811	15.4239793518117	15.2439014900396	14.7979080680171	15.089792278978	15.2467859212415	14.9369560415314
ARFGAP2_S334	NA	13.5417049817003	NA	13.5197618596472	13.8018217139254	13.3821400455883	NA	13.7206449354864	NA	14.1828683156439	13.8765355787966	14.7564061932823	13.6508763281033	NA	12.5166662071332	13.767971955147	NA	NA
ARFGAP2_S340	15.3826573468996	15.3677900565292	15.6920738144316	15.4045556517697	15.2374842332127	15.0155791921519	15.5269676413969	15.4854883444626	15.9063673895645	15.5245295742865	15.666894544026	15.7009040118536	15.8039401041626	16.3490337753438	15.4276822292308	16.1447950587362	15.6063762035051	15.8326590431293
ARFGAP2_S364	NA	14.4820432422207	NA	NA	15.0804983712689	14.4593515061723	NA	15.4717677325108	NA	NA	NA	NA	NA	NA	NA	NA	NA	NA
ARFGAP2_S368	16.952198570934	16.3843267258585	17.1376543162487	15.986006608473	16.5785080721898	16.4830329022944	17.3352090374646	17.4890793001131	18.19450123143	17.4603678403335	17.2551990557145	17.8198994152808	17.787624464961	18.3505796240907	18.5856099274165	17.4682391981029	17.596153259225	18.8671686894453
ARFGAP2_S432	19.0472434750776	18.7742917735186	19.4014055406918	18.2321683195438	18.3342343067897	18.9724070399203	17.210572989137	17.0884976624707	17.3500301007093	17.2882773246251	16.4509676651885	17.0847127690362	19.8684890621655	19.7367584630377	19.6930248826674	19.3338331997098	19.5880169078048	19.7247836974947
ARFGAP2_T331	13.7504926726145	NA	13.8188726797022	NA	NA	13.7908868140801	13.5162768303548	13.7984825980346	14.1938981076515	13.9101834356132	14.0020478809706	13.9875225780022	NA	NA	13.7623251907391	13.6129201691374	NA	13.727580386744
ARFGAP3_S331	14.9722435248985	14.6983207974371	15.4433986585821	15.3395375859009	15.1991766445403	15.504701471967	15.7827806750465	15.7864363988318	15.9399680697951	15.926930701052	16.260774307872	16.3189934373744	16.1784564775536	16.1729893919327	16.0359070590134	16.2673432861655	16.2656354976189	16.3784325783646
ARFGAP3_S428	15.0074114998053	14.9088874079843	15.2411351340662	14.5993810058436	14.3035102655872	15.189248524497	13.8208618568888	13.7003659656057	13.6117947463851	13.7704223117127	12.6844557198088	13.1898771050427	15.7357182844132	15.0694316345091	15.5390196476084	15.2459630556107	15.6614115358325	15.3771797389538
ARFGEF1_S1079	13.2902792530817	NA	13.5993016233033	NA	13.1903344485403	NA	NA	NA	NA	NA	NA	NA	NA	NA	NA	NA	NA	NA
ARFGEF1_S1569	17.9262314654839	18.2092832389686	18.3614354609386	17.831176001926	18.2215135071054	18.3823565922281	18.0479540725002	18.4134292226063	18.3109684717366	17.5910189846642	17.9845648666896	17.9411261426353	17.6504935627954	17.0318981582087	18.2491959053485	16.7279119274045	17.4923064574244	17.4072316891682
ARFGEF1_S52	NA	16.1782781000206	17.2923902088986	16.173116460572	NA	16.1554671966215	NA	15.7978578692398	NA	15.9260052742833	15.693143762403	15.8426410408514	NA	NA	NA	NA	NA	15.7673982470952
ARFGEF1_T400	15.3996360308328	NA	15.4733829434268	NA	15.6582911183336	15.4691441351883	14.7156653889449	NA	15.1337334356042	15.3477433255721	14.8444603572221	15.0437216547669	NA	NA	14.8258164246503	NA	NA	14.9808704742203
ARFGEF2_S1511	NA	NA	17.8836527345514	18.1251947166286	NA	17.8352966753431	18.200310678378	18.5927441122233	18.5204159263321	17.1557503441826	NA	NA	NA	17.4415038195102	17.2264808152678	NA	NA	18.675769070007
ARFGEF2_S1513	13.5192942934612	17.8097338205704	NA	13.3968613725077	NA	NA	NA	NA	NA	12.8690400954518	13.6162529603022	17.7704241062172	NA	NA	14.2132360943446	NA	18.1984751874177	NA
ARFGEF2_S1514	13.6246295740351	13.3908336352886	17.8836527345514	18.1880132914725	NA	17.8741103536861	18.2366896700123	18.1440883487054	18.0151418825023	14.5480196642959	12.8679935382678	NA	13.4899990655767	NA	NA	NA	13.1620348840167	18.1427466726559
ARFGEF2_S1520	NA	NA	NA	NA	NA	NA	NA	NA	NA	14.5480196642959	NA	NA	NA	NA	NA	NA	NA	NA
ARFGEF2_S1528	16.2434435690733	16.1696318402632	16.435710937366	16.229357277435	16.4949293551549	NA	16.2576101465763	16.5558751414575	16.7593038855822	16.3797724163007	16.4902594372699	16.8201363206294	NA	NA	16.3687244740895	16.37464607601	16.3264852843779	16.4688099243073
ARFGEF2_S218	17.9781627030816	17.8583368148793	18.0749141665963	17.8624590801023	18.2356064843206	17.9472275173735	18.4585135712718	18.4099769745728	18.5180740396772	18.6357066628281	18.5658180231642	18.684133526716	18.4932453884175	18.7105089801408	18.4640234849062	18.6043039793865	18.4752882272143	18.5479071686299
ARFGEF2_S227	20.9677233614325	20.9774662011479	21.0674310010764	20.8751732857529	21.0149828630919	20.9620996485991	21.0899309099053	21.0518957948134	21.1088246335633	20.9863070943584	21.0068377915157	20.9466762438855	21.0885604133629	21.1313499317663	21.1683445053892	21.0955191040031	21.0890251315393	21.0944886119396
ARFGEF2_S277	17.9060504317297	NA	16.8376411690861	18.2640759383733	NA	18.4918420165455	17.7416497729428	17.7187053090013	17.7350104385786	17.3497506787389	17.9587268173724	17.456798150583	18.3363511331689	17.8727436714644	18.7117463593978	17.989614086677	18.5443275848504	18.2912521790154
ARFGEF2_S348	14.4316212523695	14.4153548711677	14.3074700867477	14.5211304423177	NA	14.5532401820009	NA	14.7321381314674	14.7868717860224	NA	14.5870967656944	14.6968092703415	NA	NA	14.5665628177524	NA	14.4561525019976	14.3221708209144
ARFGEF2_S349	16.1853003457201	16.0756306555115	16.2283875855754	15.9686277413959	15.7930568863462	16.204501134521	15.7394656666205	16.3224692812002	16.5586347948025	15.6634899374926	16.3118321782348	16.5039319767123	14.9780739154794	15.3411872268193	15.8033313990154	15.199401673657	15.7503999892234	15.857086656638
ARFGEF2_S614	16.8969238762644	NA	17.4075340904987	NA	NA	NA	NA	NA	NA	NA	NA	NA	NA	17.5628146443432	NA	17.4277150857699	17.4191856400481	17.5311511652245
ARFGEF2_T1029	NA	NA	13.7057318244786	11.9597311112867	NA	NA	NA	NA	NA	NA	NA	NA	12.3267160020359	NA	NA	NA	NA	NA
ARFGEF2_T244	NA	NA	NA	NA	NA	NA	NA	NA	14.7429234431376	15.3393685695857	NA	NA	NA	NA	NA	NA	NA	NA
ARFGEF2_T616	NA	NA	17.4075340904987	NA	NA	NA	NA	NA	NA	NA	NA	NA	NA	17.5628146443432	NA	17.4277150857699	17.4191856400481	17.5311511652245
ARFGEF2_Y1540	NA	12.3407988945402	NA	NA	NA	NA	NA	NA	NA	NA	NA	NA	NA	NA	NA	13.1379729113745	NA	NA
ARFGEF3_S1061	18.4297375341967	18.4595998405651	17.8944455158177	18.2544529907467	18.1665876265936	18.0274750357767	16.9111325884319	17.1068779933082	16.3602434723444	16.7386661859742	16.9218714834503	16.7980603715929	NA	13.915335662788	15.7991305194654	14.7017275492012	15.1366228163661	14.9503315953305
ARFGEF3_S1066	17.6763548765969	17.7791520939202	15.6850027894965	16.024455301755	16.1384036390534	17.4067424246039	16.9376299118844	17.0851058747586	16.2493970431235	13.7787685134609	14.0383570377136	16.8825302069525	NA	NA	15.1822300195499	NA	NA	NA
ARFGEF3_S1651	NA	16.3295015867983	NA	NA	NA	NA	NA	NA	NA	NA	NA	15.9311987602993	NA	NA	NA	NA	NA	NA
ARFGEF3_S1676	NA	NA	12.076430327212	NA	NA	NA	NA	NA	NA	NA	NA	NA	NA	NA	NA	NA	NA	NA
ARFGEF3_S1991	19.8345099574478	19.7250150272927	20.3403831662414	20.307825113389	20.4406607218208	20.3398130213183	20.526023671772	20.4284435037062	20.2981694445941	20.5614857550094	20.5334117581646	20.3539348284078	19.5089256318941	NA	18.9416256533528	19.1128863409168	19.0614300218719	19.0235398498405
ARFGEF3_S2061	14.903718870957	14.9387406029964	14.9849699987098	15.9386344874694	15.4799441416987	15.4445593621818	16.667349702251	16.5913466154065	16.4018072162679	16.669400261845	16.5505414412484	16.1975361436749	15.7180610806727	15.326692553135	15.0830945900254	15.3525299136789	15.4035343779127	14.7163894941015
ARFGEF3_S2097	18.6484281001695	18.7999105032451	18.8538068786752	19.0449634107748	18.8299555356893	18.6263523732178	17.7257706843746	17.7883835176421	17.7767571646618	18.134935103763	18.1396952588671	17.5618386427803	16.8456154037526	NA	17.0503564920939	16.6480276015331	17.0030938697796	16.9871337321582
ARFGEF3_S295	14.4596315172295	13.9583184026845	NA	14.4659473624814	14.3968705994306	13.9257795219083	13.6295606685784	13.6143513139294	NA	14.1269434447274	13.5830933027899	13.0862287202945	NA	NA	NA	NA	NA	NA
ARFGEF3_S468	15.4874921122138	NA	NA	15.5812460988711	NA	NA	15.345680309053	NA	16.0781343633069	14.6479970478514	NA	NA	NA	NA	NA	NA	NA	NA
ARFGEF3_S471	NA	16.3306613664324	17.197313246833	15.4911796371578	NA	15.3619086319364	16.0217194874739	15.5430696825917	15.9254198368983	15.2566669000502	NA	NA	NA	NA	NA	NA	NA	13.8593267379147
ARFGEF3_S597	15.6038094017813	15.1900439356952	NA	15.4218183533209	15.5836476719024	15.5160320575821	14.9704106529012	15.1760658617563	15.454361060929	15.5162703996791	15.5431934571224	15.9227576404208	15.4773959217684	NA	14.5951068234527	15.2612080292877	15.1434209540654	14.5743896924181
ARFGEF3_S632	14.0255757183819	NA	NA	NA	NA	13.2126340820167	NA	NA	NA	NA	NA	NA	NA	NA	NA	NA	NA	NA
ARFGEF3_S636	14.0255757183819	NA	NA	NA	NA	13.2126340820167	NA	NA	NA	13.984496194375	NA	NA	NA	NA	NA	NA	NA	NA
ARFIP1_S132	14.8278870657726	14.8469464888818	14.5826567197318	15.2495017434574	15.3026323683129	15.6489806736626	15.7968874372688	16.0219945454083	16.7293554419922	16.0485914757566	16.2247035684338	16.6328699834137	13.7836207238802	14.4764133370041	14.7968177192387	14.5715429611096	15.1328711033802	15.2268370417262
ARFIP1_S24	NA	13.7492162522239	NA	13.9445164370867	NA	NA	NA	NA	14.0507256047389	14.4222133672764	NA	13.6086385460874	NA	NA	13.2739508476572	14.0212949775109	NA	NA
ARFIP1_S5	16.253067422167	NA	NA	NA	NA	NA	NA	NA	NA	NA	NA	NA	NA	NA	NA	NA	NA	NA
ARFIP1_S69	NA	11.6280473759768	NA	NA	NA	NA	NA	NA	14.9561623798042	15.3529272300297	15.2881131035969	15.6545435070099	15.266247436191	NA	15.0626886160022	15.428855446639	15.3454814433086	15.4574834202151
ARFIP1_S76	16.9019169933299	NA	NA	NA	NA	NA	NA	NA	NA	NA	NA	NA	NA	16.776047563551	NA	NA	NA	16.7547075348519
ARFIP1_S79	NA	NA	16.2783146297737	15.7471075537611	15.8561791666005	15.8300350727417	15.8930978224953	15.9491612451532	NA	15.8987445224921	NA	16.4424866551652	NA	NA	15.2254689636634	NA	NA	NA
ARFIP1_S9	NA	NA	NA	NA	15.8595983188523	NA	NA	NA	NA	NA	14.6142073607399	NA	NA	NA	NA	NA	NA	NA
ARFIP1_T46	NA	NA	NA	14.1300055257749	NA	NA	13.0327914820022	NA	NA	13.5622722753233	NA	NA	NA	NA	NA	NA	NA	13.6039742352547
ARGLU1_S77	17.9618090724419	NA	21.0208785518228	16.5070752583848	17.9716385527552	NA	NA	NA	NA	NA	NA	NA	NA	NA	NA	18.8175801635688	NA	18.115842561816
ARHGAP10_S591	19.4319114500405	19.5331674758654	19.2138268415326	19.2459543242489	19.5170028907746	19.4961506508125	19.0718921793333	19.0795264454243	18.6188073814338	18.870065091891	19.0361379638591	18.9786540827015	18.3880313677356	18.4866269051839	19.0327372975917	18.3381187329478	18.4291274610817	18.7914147788406
ARHGAP11A_S285	16.6280746175688	16.9236345195381	17.0628528477995	16.6450309239708	17.1021682677541	17.1142133314488	16.6646003403668	16.7112645714681	16.7762562801505	16.8177325906998	16.9676663255328	17.0947093296153	16.7948818996084	16.6159811402599	17.1838272652201	17.0971981944446	17.2422303098776	17.1436952217562
ARHGAP11A_S484	NA	NA	NA	13.9540385972621	NA	14.2068355290547	NA	NA	NA	NA	NA	NA	NA	NA	NA	NA	NA	NA
ARHGAP11A_S868	14.8689638339902	15.1603839741837	15.3785607241217	15.075155969418	NA	15.2865496754168	15.1910107156387	15.3195034024709	15.0900036506744	15.4206063817934	15.3043175768324	15.2151528997104	NA	NA	14.6798403736171	14.3198674334173	14.752774264002	14.6087828293339
ARHGAP11A_T323	15.9746009438269	15.8485361726537	16.0941534289639	15.922891474425	16.1124599625669	16.0761581215428	16.4026382293323	16.367224581784	16.4794234572625	16.3008935622793	16.0004174617565	16.2869146890932	16.8380194795732	17.1246663506602	16.9297110915486	16.8833530350488	16.8538048339931	16.780318615348
ARHGAP11A_T508	15.2012913822221	15.1360004300838	15.556486864448	15.2218425402605	15.2496970575127	15.5899672882586	15.3810888506548	15.3938825978479	15.2182917437463	15.1649756484993	15.1505286952434	15.8871223154209	15.2224022385706	NA	14.7024022147874	14.5361254251283	14.6510620038787	14.8249524396713
ARHGAP12_S165	NA	NA	NA	NA	NA	NA	11.9242310736224	NA	NA	NA	NA	NA	12.3830493411377	NA	NA	12.8342420584725	12.6025398667398	12.3834681399568
ARHGAP12_S176	17.4537185616631	17.1594274819167	17.8345774173871	16.9399474594425	16.9498277985084	17.014188478961	17.0192712454259	17.7220065411871	17.7152461712454	16.8807454201353	17.0251349079454	17.7295903525682	17.8087782509865	18.4854088428705	17.6573741457901	17.651654209848	17.5892339895217	17.9911517684604
ARHGAP12_S201	17.8054198176755	16.9901878639437	17.0628654461349	17.5704431891295	17.1865766705649	17.0970324895535	NA	16.9479257244227	NA	NA	16.8255254211893	NA	17.4232717312563	17.017797671858	17.7145453359552	17.5919840748939	17.0737477301365	17.261631273661
ARHGAP12_S213	19.1623584267434	19.0719381790674	19.0307738777704	19.1097709999897	19.3835302732049	19.1585578859977	18.4547780986275	18.4743669433837	18.0364851607871	18.7217661916458	17.9628258307948	18.4960015758476	18.8780325912744	18.9247668940043	19.0902777042559	18.9964284600855	18.169404958158	19.0982340274252
ARHGAP12_S215	18.7046731185923	18.7251450534796	18.2538402019631	18.3555509454258	18.7276005428014	18.1316752361627	18.6597795337306	18.6666735087142	18.7251258760311	18.5354642670125	17.9628258307948	18.4488937100522	18.692992365244	18.0977164951739	18.9073806027234	18.7499489619061	18.6773341848645	18.7066521459195
ARHGAP12_S240	20.7074176875163	20.6039178574603	20.7352486077206	20.6066891021423	20.7225002818677	20.7700492964376	20.1901025448962	20.1891576131424	20.2910574035852	20.010644439398	20.2820412805517	20.2059907255753	20.5149686787809	20.4835742008706	20.5739291227126	20.4278196520511	20.6633432779859	20.4444461125312
ARHGAP12_S262	NA	15.2373993922893	NA	15.345438831727	NA	NA	14.6039370938803	14.6253543494958	15.6733017842797	NA	NA	15.122432904917	14.3803341567624	NA	NA	NA	15.0393988770925	15.3985664255347
ARHGAP12_S592	19.8070899100759	19.9163719548343	20.0251251254041	19.8287864632424	19.7344168715949	19.6887879926851	19.3484713483891	19.4166235061991	19.5652609328667	19.3141214677119	19.5126898666451	19.4877039643283	19.0770734949786	19.2043093428366	19.2758484351307	19.0854299073409	19.425382222299	19.3174475233011
ARHGAP12_T231	20.7074176875163	20.6039178574603	20.6332088208893	20.6066891021423	20.7225002818677	20.7700492964376	20.1901025448962	20.1891576131424	20.2910574035852	20.010644439398	20.2016319430174	20.2059907255753	20.4065497727536	20.3741410939395	20.5739291227126	20.4278196520511	20.6633432779859	20.3405433279617
ARHGAP12_T429	NA	14.851887457289	NA	NA	15.1529628300701	NA	NA	NA	NA	14.1998052464057	NA	NA	NA	NA	NA	NA	NA	NA
ARHGAP12_T639	NA	13.0204058558581	13.660803910669	NA	NA	13.5104935261503	NA	15.1138441018071	15.492902424273	NA	13.4518389699681	14.9242641899753	13.8851706208192	NA	16.0044780777022	13.3173816737639	15.9108155165954	16.3354699333132
ARHGAP12_Y243	NA	16.8286716172533	17.1183388156264	16.8417433906224	NA	16.7708508441988	NA	NA	16.5071990252628	16.5271329809704	16.0178127052377	16.4816322019779	NA	NA	16.9085792746593	17.0274054591252	16.841916577922	NA
ARHGAP17_S484	16.110866451152	15.7856508282036	15.6868939672674	15.3901720478183	15.4401643189571	15.7428989925676	16.6084579095968	17.3167531606832	17.9691773412374	16.6027920866037	16.924344656466	17.7207116446508	15.7014194306122	16.8157385150587	16.2804246343996	15.726783305753	16.406692604156	16.9206255723641
ARHGAP17_S575	17.2197345593239	17.1483614536944	17.2755294406937	16.9978145431024	17.0129308428635	17.0176300319562	17.9455441045499	17.7113474066652	17.5847244397545	17.7782169848478	17.6613753613209	17.6730299345577	17.342581350128	17.1533477338219	17.3574759928632	17.3872662160039	17.2809973088523	17.179723645698
ARHGAP17_T682	NA	15.4026064678888	15.4479861926637	NA	15.6054351376238	15.2496512836767	14.8426576101886	15.375677046914	15.2026579677697	15.2682142826677	NA	15.242142598949	15.0268877552483	NA	15.0752029637118	NA	NA	15.1663917872775
ARHGAP19_S422	16.5195850275263	16.3155625719314	NA	16.5466809546901	16.7433698912081	16.245325492674	NA	15.8448300127835	NA	16.4232658039953	15.5957200502724	15.7646805653403	15.6941768629819	NA	15.6686278096961	16.6664318496829	15.7502268780439	15.392713044749
ARHGAP19_T365	13.561619103247	13.2402952607386	12.799327318907	14.0149766273926	14.0125179144353	13.5519376398964	NA	NA	NA	NA	13.8643649800136	NA	NA	NA	13.8316759077012	NA	NA	NA
ARHGAP19_T404	14.1203466617113	NA	13.6474538263828	13.5893221662558	13.2391577127183	12.9088410675435	NA	NA	12.8993179364348	13.8296040623394	13.1435340759235	NA	NA	NA	NA	NA	NA	NA
ARHGAP1_S223	13.2290973148398	NA	12.6914422365114	13.4031311253698	13.0714031318408	13.0107575475188	13.1989477762371	NA	12.8550062098503	13.1154989847045	12.4576272612767	NA	13.2486088341634	NA	12.7603243863224	13.8300474398008	12.9837792157321	13.2270111930505
ARHGAP1_S47	18.5647397292317	18.6295763129455	18.5108969256829	18.422453935715	18.533419509235	18.3552451813729	17.7243663266139	17.2332577796894	NA	17.6698406875724	NA	17.8044110349059	17.6825617012822	NA	17.735893428919	17.6686664925245	17.5392227528561	17.4028752690672
ARHGAP1_S50	15.9528308676616	15.9404191423314	NA	NA	NA	NA	NA	15.7648796017392	NA	NA	15.6088270426994	15.8137876877013	NA	NA	NA	14.9472083717532	14.8572887033357	NA
ARHGAP1_S51	22.2096349988784	21.897996634435	22.0278227263633	22.0698161857295	22.0386316999707	21.8777713953556	21.2277452219427	21.1644344573766	20.9993857416468	21.2505057839545	21.096567572619	21.2610317688668	21.1267694300216	20.9132759709725	20.9022649329815	21.1606986087689	20.9961837438197	20.869345858481
ARHGAP21_S1099	15.3550155569152	15.3659818362832	15.2853944944811	15.6488413195563	15.4932739461029	15.6454139950184	16.1758859444181	16.1036326267345	15.8798606349558	16.3131003145757	16.2379663781511	16.2817914347947	16.289304447246	14.7910923937223	15.9547771351797	16.3942833835784	16.2445948694548	16.1208246255159
ARHGAP21_S1418	NA	NA	NA	NA	NA	NA	NA	13.2483336988967	13.5116938357081	12.3649919506648	13.2211631612118	13.4032228254416	NA	NA	12.4372729360316	NA	NA	12.9927791465507
ARHGAP21_S1504	15.4806856769506	14.7696316464203	15.0934763694725	15.435538576296	14.5639602217931	NA	15.2006418770695	13.7576550898317	NA	15.7941794667582	14.9445940641619	NA	NA	NA	NA	15.0072389269023	14.1248984198538	NA
ARHGAP21_S1514	14.544890415123	14.5210777403678	NA	14.9809166767749	14.4603471128886	14.9252470433246	NA	NA	NA	14.4178958727552	NA	14.9157645220978	15.2549849144909	NA	15.2096410156535	15.247133482621	15.1680306026791	15.1544846243185
ARHGAP21_S1527	NA	12.6673355402767	NA	NA	NA	NA	13.4975449029903	13.7197735958547	NA	13.4591945223153	13.3291857129482	13.117591028685	13.5334097705193	NA	13.1246174239585	13.7211212083862	13.2818386561172	13.1849526985828
ARHGAP21_S1605	NA	NA	NA	13.1627154228799	NA	13.4946853063243	NA	NA	NA	NA	13.4272727375103	NA	13.2062329626715	NA	13.1955006592098	NA	NA	12.6354396626914
ARHGAP21_S1669	NA	NA	NA	NA	NA	15.0595836917296	14.502812341894	NA	NA	14.8570699348677	NA	14.197683844498	NA	NA	15.080443811287	NA	NA	NA
ARHGAP21_S477	NA	NA	NA	NA	NA	NA	13.9090592918381	14.112095221194	NA	NA	NA	13.711669983698	NA	NA	NA	NA	NA	NA
ARHGAP21_S616	NA	12.6490166688966	NA	NA	13.1793188464588	NA	NA	NA	14.1259573491202	14.7430081995049	14.7137418729014	14.6899902623245	14.4557070262022	NA	NA	14.5964147110196	NA	14.0759816413339
ARHGAP21_S857	NA	15.2057287685284	15.4329947906834	15.1002402697308	NA	14.682126941908	14.7133252611721	14.297375728098	NA	NA	NA	NA	15.9748917996065	NA	NA	16.2014238657193	15.8404572881212	NA
ARHGAP21_S862	NA	NA	NA	NA	NA	15.0433072048753	NA	NA	NA	NA	NA	15.1098614154531	NA	NA	NA	15.6392049719042	15.500144929356	NA
ARHGAP21_S881	NA	15.6076493035433	NA	NA	NA	NA	NA	15.8988385999807	NA	15.804864493086	15.5763057993017	NA	NA	NA	NA	16.0381597509602	16.1298713050987	NA
ARHGAP21_S924	14.0145061013839	13.5506512447251	NA	14.0521606766913	13.5596673768606	13.8500266452734	NA	13.3837130520537	NA	13.7779441080078	13.5537487026742	13.21537877136	13.8273718774464	NA	13.5698840657308	13.7601955210681	13.6956531488079	13.4382573560742
ARHGAP27_S466	17.7659451668702	17.4861557664764	17.1806441459005	17.7964415271321	16.7930972445709	17.6498422236909	18.113893647846	18.0868307221816	17.9909197067526	16.961166007866	17.9536180077662	17.919520519531	17.2192482822102	17.0966136480811	17.1995268951928	17.3130416850453	17.3383346679376	16.9900601873591
ARHGAP27_S481	NA	NA	13.4672977217239	13.282849816946	14.0734675774325	14.2501570735919	13.1739452528412	NA	13.8056570306756	NA	NA	13.6009518921473	NA	NA	12.882819843389	12.8214233013329	NA	NA
ARHGAP27_S632	NA	16.9935918458672	NA	17.0888994791032	17.0730206492874	NA	17.355016248333	17.4074210576953	17.3681590444369	17.0713507185913	NA	NA	17.0609396974482	NA	17.1974511495591	17.0262980628358	NA	14.441844959283
ARHGAP27_S638	NA	NA	NA	NA	NA	NA	13.5529855897354	NA	NA	NA	13.3620369642032	14.0145673741944	NA	NA	NA	NA	NA	NA
ARHGAP29_S1029	15.2393474748414	15.4489304146048	15.3215835045695	15.1221724788461	15.297476963008	15.6680264410096	NA	NA	NA	NA	NA	NA	NA	NA	NA	NA	NA	NA
ARHGAP29_S190	12.1835953817114	12.4263480964327	11.9350511370562	12.1130231237956	12.1469769195209	12.2341389472756	NA	NA	NA	NA	NA	NA	NA	NA	NA	NA	NA	NA
ARHGAP29_S499	15.8885250763069	16.1928756931547	16.2180479913115	15.8347550575472	16.0165814342628	16.2101819207014	NA	NA	NA	NA	NA	NA	14.207610624106	NA	14.2809845996634	14.1664212403492	14.4199557293215	14.6644672817743
ARHGAP29_S519	16.6078776103595	17.2303823277144	NA	16.8260969154641	NA	17.19404780205	NA	NA	NA	NA	NA	NA	NA	NA	NA	NA	NA	NA
ARHGAP29_S521	NA	16.1928331115312	NA	15.8721668139095	NA	NA	NA	NA	NA	NA	NA	NA	NA	NA	NA	NA	NA	NA
ARHGAP29_S552	NA	14.1840762219227	NA	NA	13.9786635165456	NA	NA	NA	NA	NA	NA	NA	NA	NA	NA	NA	NA	NA
ARHGAP29_S913	14.1707338752425	14.7728100866071	NA	14.6268073826845	NA	15.3285199689699	NA	NA	NA	NA	NA	NA	NA	NA	NA	NA	NA	NA
ARHGAP29_S949	16.7388701441448	16.6948340520475	17.0484696158027	16.632353941897	16.3505371147025	16.8487159960718	NA	NA	NA	NA	NA	NA	NA	NA	NA	NA	14.5015623058205	14.3520271668812
ARHGAP32_S1585	12.8950089770798	NA	NA	NA	NA	NA	NA	NA	NA	NA	NA	13.6001564110198	NA	NA	NA	NA	NA	14.960778843331
ARHGAP32_S591	NA	14.3267090058025	14.4978765065575	NA	14.7135909194083	14.3023798900575	NA	NA	NA	NA	NA	NA	NA	NA	NA	NA	NA	NA
ARHGAP32_S594	NA	NA	NA	NA	NA	NA	NA	NA	NA	NA	NA	NA	NA	NA	15.8216497552005	NA	NA	16.2933607264074
ARHGAP32_S613	14.4066897587184	14.1038280613255	14.1592548236347	14.8790853630768	14.8731233426238	14.4446378159854	NA	NA	NA	NA	NA	13.6137273483698	13.6224127316817	13.5142080203206	NA	NA	14.0063232462767	13.6735553052599
ARHGAP32_S706	16.2873600025392	16.0827049285665	16.5096399707138	15.8318897568059	16.3213477555806	15.6791096271202	14.9293838694389	15.0095980985289	15.2061687217825	14.7582430573555	14.7243609641443	12.796288204945	15.8461481581411	15.8372498725045	15.6119541376796	15.6976229364731	15.5060008673385	15.0915124105573
ARHGAP32_S709	14.1996995235075	14.0738735793251	14.2686985551007	14.0147270939356	14.3339492424632	NA	NA	NA	12.8317754725711	NA	NA	12.796288204945	13.5216186710065	NA	13.1992767623874	12.8345864211509	13.1930941527425	NA
ARHGAP32_S856	NA	14.9062078477229	12.8411211934095	14.8378581186332	14.7946334999631	14.7361592381446	13.4953852096925	13.3347155466618	13.783649177103	NA	13.624384580512	NA	NA	NA	NA	NA	13.7779568564372	13.102169778178
ARHGAP32_S871	15.3372077014226	15.5483936099049	15.5978219924124	15.202801537472	14.9408415703818	15.1933187062113	14.3917041272539	14.2999067862278	14.9745976718656	14.400293009531	NA	14.6997552634201	NA	NA	NA	NA	14.5826027277746	14.8677365809974
ARHGAP32_S892	16.5603989276866	16.71973868894	17.1395430482968	16.6736487216225	17.030895134323	17.141875529081	15.8715398122199	NA	16.0073200337706	15.9202169810355	15.6905316184767	16.1366839626355	16.8983781956149	NA	16.9083043275325	16.903143471187	16.8543885131877	16.9588400252923
ARHGAP32_T954	NA	NA	NA	NA	NA	NA	14.1182192942838	NA	NA	NA	NA	NA	NA	NA	NA	NA	NA	14.6118710240481
ARHGAP35_S1070	18.5642933653361	18.6644227853415	18.6342909107344	18.5111274368702	18.0413783097273	17.9506606294616	16.9505537742373	17.064954811106	17.7539052760114	17.0153279555824	17.5829266517174	17.7262749725695	16.6555871412605	16.9062104822456	15.4755232518522	16.2826141059144	16.2573072326708	16.8825671811025
ARHGAP35_S1134	17.3673521549915	14.4226620310487	NA	NA	16.7248661897008	NA	16.6442245585864	NA	NA	16.6138700169841	NA	16.2655685336703	NA	NA	16.2374745139761	NA	16.3924958297425	NA
ARHGAP35_S1136	NA	NA	NA	14.2025189551303	NA	NA	NA	NA	14.7380315081658	NA	14.0329165159986	NA	NA	NA	NA	NA	NA	NA
ARHGAP35_S1150	21.6930208916392	21.5061672937399	22.0164016238003	21.4562121030155	21.7111696575283	21.3233717873872	19.6654385452775	19.7040934130674	20.0985804923617	20.1544887638172	19.8663556879122	20.2306999955544	19.6761385188241	19.8756846270135	19.7768761017334	19.8101064379552	19.7844218074903	19.944695792724
ARHGAP35_S1179	21.1742435262755	21.245798925446	21.4405175793527	21.278752364604	21.3002863834381	21.4018869619056	20.3640009136187	20.4998929881288	20.4151217183705	20.4200349378749	20.3627689398308	20.4486824965589	19.9486033086921	19.85133080873	20.0737184991316	19.9174613594123	19.9837107973524	19.8168114757616
ARHGAP35_S1236	NA	16.1028034134729	NA	15.8519979930826	16.3932115904251	16.4779792672304	NA	NA	NA	NA	NA	15.8838496697064	NA	NA	14.6768304565012	NA	NA	NA
ARHGAP35_S589	18.6201467180117	18.4823770205734	18.2141877100819	18.8126593471039	18.6922115512965	NA	NA	NA	NA	NA	NA	NA	NA	NA	NA	NA	NA	NA
ARHGAP35_S962	NA	15.4971117535392	NA	15.1061332485222	NA	14.7415092282767	NA	14.4316997451779	NA	NA	14.6332469148844	NA	NA	NA	13.6959113458842	NA	NA	13.8236576339924
ARHGAP35_S970	19.5002488143197	19.7211116733437	19.1515890209359	19.3133749348994	19.0899502136514	18.984318052329	18.5342320874635	18.5899226742073	18.0551797269227	18.2340535750339	18.6537183708662	18.084462900844	17.6041018965394	18.259207676864	17.8799792817755	17.6250285270996	17.8902352143895	18.0346316079958
ARHGAP35_S975	21.5907928888282	21.6899497335494	21.318552360639	21.2346486789052	21.4927679904201	21.5249469434036	20.4753196065068	20.7207411243836	20.2536013485467	20.3942724675578	20.5487476620515	20.6001239116027	19.9186432042844	19.7648435366095	20.6556241947109	20.0728184147751	20.0896643512492	20.2908205339086
ARHGAP35_S985	19.4159669545122	19.5852542304751	19.3736567888939	19.0027977333806	19.3669723445056	19.4493525713674	18.3492602152148	18.5922160473964	18.2632157894424	18.296588988913	18.4159038740523	18.6367725826172	17.6291906174608	NA	18.4464523198912	17.6962626064423	17.738853279703	18.019836454981
ARHGAP36_S227	NA	NA	NA	NA	NA	NA	NA	NA	NA	NA	NA	NA	13.1424694748305	NA	13.422873276021	12.9259772592289	13.4595567857154	13.5344275663555
ARHGAP36_S444	NA	NA	NA	NA	NA	NA	NA	NA	NA	NA	NA	NA	NA	14.4226717664939	NA	NA	NA	NA
ARHGAP39_S246	NA	NA	15.5635632980835	NA	NA	NA	16.0793608685107	NA	16.9962682288913	15.9117932583912	16.5596534473336	16.8259127295985	14.7446209019608	NA	NA	NA	15.3519175418596	15.6249096979907
ARHGAP39_S253	NA	15.7498747260795	15.299945006394	NA	15.6702032665992	NA	NA	NA	NA	16.9537289611633	NA	16.1671167486918	NA	15.4833541543383	NA	15.7841119865496	NA	NA
ARHGAP39_S286	17.5514463106069	17.6067372907994	17.9443790499524	17.8604705572804	18.0733937940788	18.2444303986513	18.700554548162	18.6496106303286	18.7117586003802	18.9864818307503	18.9552010545631	19.051834074797	18.0445447779739	17.7865656022262	17.9418065390322	18.1537806172214	18.1735410957769	18.0701516349963
ARHGAP39_S366	15.9728066039053	15.6143530522948	NA	16.0863208619119	15.7525921362543	NA	17.148727353334	17.090531863203	16.6840259572905	17.2305488574404	17.1911221489205	17.0760862871177	16.4603961977883	NA	16.1826398833637	16.5234193515188	16.2445200623118	16.1795700803689
ARHGAP39_S384	14.2758425487824	14.4924722753265	14.8597778136131	14.1357292294697	14.3329504400233	14.6150984501075	14.2450193033745	14.5862637901164	14.8683345601795	14.3979654206819	14.6952043050867	14.9573452122247	14.0027745618596	NA	14.1243597233586	13.6745839155177	13.9699513249938	14.1118366602199
ARHGAP39_S388	NA	NA	NA	NA	NA	NA	15.1221298479303	15.053294433024	14.9818463337746	15.2965320584416	NA	15.0741908127689	NA	NA	NA	NA	NA	13.7334939829647
ARHGAP39_S407	NA	NA	NA	NA	NA	NA	NA	17.2151321590309	NA	NA	NA	17.4964335539842	NA	NA	NA	NA	NA	NA
ARHGAP39_S587	NA	15.1567528099203	15.2685255787496	15.4866338792204	NA	NA	16.3058934649923	NA	NA	NA	16.5786435208656	16.9643028664216	14.8953880828131	14.5781648970789	NA	NA	NA	15.4619843810287
ARHGAP39_S604	16.0959023966206	15.6692072041785	15.851325653589	15.8515863875398	15.5627367672969	15.6457447221034	16.84122498633	16.69108184814	16.9872825772435	16.9039929110315	16.7390220652245	16.9161901249835	15.7920630121532	14.9475861889603	15.6433736090102	15.8827978865735	15.4361563398592	15.6340817221042
ARHGAP39_S689	NA	NA	NA	NA	NA	NA	NA	15.6268910870692	15.8442080603259	NA	15.4768293080992	NA	NA	NA	NA	NA	14.9448517819102	NA
ARHGAP39_S690	NA	NA	NA	NA	NA	NA	15.0081885909468	NA	15.1601179341934	NA	15.0333151669336	15.100679829522	NA	NA	NA	NA	NA	NA
ARHGAP39_S715	NA	12.0087480022116	11.750114271411	NA	NA	NA	NA	NA	NA	NA	NA	11.7190802962702	NA	NA	NA	NA	NA	NA
ARHGAP44_S493	NA	NA	NA	NA	NA	NA	12.4840952893428	12.3812553399754	13.4304283350873	12.1174662848912	12.5752920377821	13.0600993159048	12.1127439631211	NA	NA	11.9878653709325	NA	NA
ARHGAP44_S596	NA	NA	NA	NA	NA	NA	NA	NA	NA	13.3512951777851	13.0958579320866	NA	NA	NA	NA	NA	NA	NA
ARHGAP44_T804	16.3832302060631	16.1159348760387	16.5205975685723	16.8078249313801	16.3478721409895	16.6580763919706	16.1905573923229	16.294118153866	15.9239092701387	16.2896640106263	16.0711856954035	16.0672137604949	16.7663941589693	NA	16.8992966236191	16.7488812464326	16.7152586242975	16.7049511710613
ARHGAP45_S23	NA	NA	NA	NA	NA	NA	NA	NA	NA	NA	NA	NA	16.6334363087541	NA	16.2982756220819	16.0068585348505	16.4078239243875	15.1974792381577
ARHGAP45_S564	NA	NA	NA	NA	NA	NA	NA	NA	NA	NA	NA	NA	16.2625523812103	NA	NA	NA	15.9457105829004	NA
ARHGAP45_S73	NA	NA	NA	13.243251475143	12.4815083061157	NA	NA	NA	NA	NA	NA	NA	13.6103632331204	14.283044161591	13.0518243516627	13.1985097900679	13.6058461591663	13.978837156213
ARHGAP45_S951	NA	NA	NA	NA	NA	NA	NA	NA	NA	NA	NA	NA	NA	NA	15.5350543307795	15.7761317657512	NA	16.048416683696
ARHGAP4_S906	NA	NA	14.7319518817188	13.967390171727	14.6142210976239	NA	NA	NA	NA	NA	NA	NA	NA	15.7305170488301	NA	NA	NA	NA
ARHGAP4_S934	NA	NA	13.5783747311159	NA	13.9320097872252	NA	NA	NA	NA	NA	NA	NA	NA	NA	NA	12.7219438109006	NA	NA
ARHGAP5_S1124	NA	NA	NA	12.884592407629	NA	NA	NA	14.2830616418497	14.0203260380022	NA	NA	NA	NA	NA	NA	NA	NA	NA
ARHGAP5_S1173	18.1205826046088	17.8114808604826	17.8252674988418	18.3010932217895	17.9515250969612	18.2742638830244	17.6484639058823	17.7572928047288	17.7760093704367	17.7664427528562	17.664096321987	17.5821730943515	NA	15.389626691285	17.1498440172732	16.5979015956422	17.1265668756939	16.6877667553562
ARHGAP5_S1176	18.0682166188993	17.8027425005495	17.8467493884644	18.0558190271073	17.8841589354765	17.9931952834889	17.8938692784064	17.852706970154	17.6912906640466	17.9583006477815	17.7508111271374	17.6450098511716	16.2248099021907	16.5792772503373	17.2908493799824	17.2512570137831	17.1701688979061	17.0748721177744
ARHGAP5_S1195	17.5469267878454	17.6210057202028	17.4798127301954	17.2398401708056	17.5055666322286	17.4422062097099	16.8613698022594	17.0409886885825	17.2298127116516	16.5935581438456	16.8636586766731	17.1222050406837	16.1077075093086	16.2992146598224	16.1831201668219	15.9659259859032	15.8435274087443	15.9389154554465
ARHGAP5_S1202	NA	16.0091093901656	NA	16.2633796042458	16.4826530069572	16.6840137728097	NA	16.132507614523	16.2655663292157	16.1651138868236	16.407041572504	16.5311753447399	NA	NA	NA	14.2915708605095	NA	NA
ARHGAP5_S1218	18.9206989270193	18.8504574023913	18.854422024809	18.8343781109114	19.1376917021979	18.853397431754	18.86563213903	18.836118460765	18.9457039056472	18.7563432510194	18.8014125306463	18.9223791078802	17.9885067438233	17.977409885781	18.0777137982797	18.0133825778359	18.1065579295384	17.9632176994284
ARHGAP5_S765	16.0380045687415	15.8778607394912	15.618328102521	16.070814774537	16.0930927378221	15.8292184023475	15.7908146371761	15.8773003788595	15.763062191793	15.7497277848218	15.779961436422	15.685338435739	14.6134011416046	NA	NA	14.655064419823	NA	14.4785367665196
ARHGAP5_S968	16.1958950319858	15.9862033540668	16.3309658479791	15.9780360365353	16.178256200168	16.1578228350758	16.1510440324046	16.1149397674457	16.2115288051502	16.0305369357014	16.1327947515712	16.3311390547184	13.6061046025499	NA	13.2332763304185	13.6347861581342	13.789859393483	14.0800412473987
ARHGAP5_T1171	NA	NA	NA	NA	NA	NA	15.2078201468432	NA	NA	NA	15.4845366453434	15.7367481846234	NA	NA	15.2135355695557	NA	NA	NA
ARHGAP5_T1206	NA	NA	NA	NA	NA	NA	NA	NA	NA	NA	16.3797751301668	16.5427855827273	NA	NA	14.1986062309211	NA	NA	14.1350868074028
ARHGAP5_T1217	NA	NA	13.6194181790686	NA	NA	NA	NA	NA	13.5694055107276	NA	NA	13.5689962901297	NA	NA	NA	NA	NA	NA
ARHGAP5_Y1091	NA	NA	NA	NA	NA	13.6796097415883	NA	NA	NA	NA	NA	NA	13.5302576880998	NA	NA	13.5517133101125	NA	13.3411933960449
ARHGAP8_S455	18.4094043179714	17.8325669821532	17.5237328926118	18.1695960996597	17.7116656319945	18.0362875971997	19.0432760595899	18.3637586750478	18.7674148650735	18.4729359535215	18.6239839965924	18.1539919716734	19.0131030499074	18.7776407948393	18.1348661628085	18.5458531538963	19.7416972054374	18.307568436329
ARHGAP8_T206	15.4705349734103	15.8489366490775	16.081531210451	15.846029458902	NA	15.3697573461121	16.0179295690137	16.1393783608465	15.8534632345318	NA	16.107154107938	16.2633168814379	15.8880549051656	NA	15.3520594893948	15.1262030532219	15.9339382837196	15.7357224409652
ARHGDIA_S101	15.1548661738753	14.6584755533967	15.1177704943853	14.878448787156	NA	NA	NA	NA	NA	NA	NA	NA	NA	NA	NA	NA	NA	NA
ARHGDIA_S24	20.5490406900898	20.5670784160832	20.678353220905	20.5045877237172	20.7628558605976	20.714455488813	20.3815899436135	20.4648136743464	20.4400062215944	20.2552006069013	20.2988928226254	20.6016273839282	19.9880849117431	20.1568307044819	20.2297365019765	20.0022097173189	20.2379310760785	20.1572336699388
ARHGDIA_S34	16.1826907606159	16.1010841898385	16.2589382605698	16.0667455131019	16.3161655232445	16.390689527287	15.2133411149913	15.3644277829369	15.2078036722195	15.2186134223596	14.9613421881513	15.2048246508921	15.4192128015545	NA	15.5761332589448	15.4091722074022	15.6733163626513	15.4387582460085
ARHGDIA_S47	18.0094539477851	17.8038910779386	18.083527660077	18.3104614074495	18.3230875150848	18.2080602916715	17.6952342261963	17.5697057049195	17.5309671991759	17.8134277650987	17.6972110094882	17.8050557197274	17.9767719142383	17.6175015695777	17.815112562739	18.1180065196776	18.0629844870322	17.8831769962515
ARHGEF10_S1284	17.2604531052523	NA	NA	NA	17.2526719336966	NA	16.6902403959877	NA	NA	NA	NA	NA	17.8129343131777	NA	NA	NA	NA	NA
ARHGEF10_S1287	17.2604531052523	NA	NA	NA	17.2526719336966	16.9983813687272	16.6902403959877	NA	NA	NA	16.3332584338802	NA	18.710274108196	NA	17.4998543418152	NA	17.6384305584871	17.4689854520167
ARHGEF10_S379	17.971108470268	17.984889483773	17.8779140983822	17.9286476261295	17.7996209141097	18.1846491993524	NA	16.9529629385348	16.417740903863	15.6314364093727	16.6242945745303	NA	19.0008424950962	19.6095430832086	18.8999713774787	18.5232928448735	19.102735221847	18.8590137505421
ARHGEF10_S59	17.7323917883699	17.7728478903542	18.2055177316774	17.6891132880969	17.3758294595281	18.0150864079405	16.8916754060101	17.0169391671211	17.7677345281404	17.1036962900571	17.4123416669121	17.5189907557075	18.3935784117966	17.8300162076011	18.1761441589314	18.1723654632724	18.1936537321015	18.1989109123591
ARHGEF11_S1155	16.707892581785	17.1804396135814	17.0420548916684	16.1186612693009	16.7881283206532	16.7837403632259	NA	NA	16.6381779005185	16.2310613271934	16.591587773638	16.5567728185041	NA	16.5068977482975	16.1504822109164	16.042622969319	16.5477148966163	16.6491342802396
ARHGEF11_S1295	NA	18.1076922909834	NA	NA	NA	18.4788208829011	NA	NA	NA	NA	NA	NA	NA	16.8376020471512	NA	NA	NA	NA
ARHGEF11_S1413	17.3100310140834	17.0927795355055	NA	17.3405880072306	17.4650884729628	NA	17.7403331705817	NA	17.7604553921204	16.4803333948351	17.8983260804599	NA	16.9949712124026	NA	17.0866857139975	16.2291258827138	17.4571394927179	NA
ARHGEF11_S1458	16.1217088917941	NA	NA	NA	15.9692625227289	15.7585829754762	NA	NA	NA	15.2052888184165	NA	NA	NA	NA	NA	15.4227855650739	NA	NA
ARHGEF11_S1480	15.1616806482182	14.6075315847842	14.6344311592264	14.6804809801889	15.3384153816977	15.1408393122348	13.8585411452884	13.7358949978392	14.4592440329087	NA	14.1322402735424	14.89490241073	14.1722338068843	NA	14.7366487226673	14.2028353234352	14.5606123477617	14.3996876047514
ARHGEF11_S251	18.0557989779779	18.1017678905351	18.3130951659667	14.6029602293423	18.5125702633672	14.7290667355526	13.990227819163	14.5245603669655	14.473931674333	14.131964276969	14.4297029434692	18.3520287128846	18.2877551370956	NA	18.2492515725007	14.7480956358192	15.0094528819817	14.1381898215811
ARHGEF11_S255	18.1717430283641	18.207718011989	18.4280077790096	NA	18.6154512339878	19.001616359081	NA	NA	18.196532626545	NA	18.4111920234166	18.4312148962307	18.3441936023611	NA	18.2885353593701	NA	NA	NA
ARHGEF11_S271	NA	14.5304514680424	NA	14.705604628801	14.6597565617439	15.2406774773179	NA	NA	NA	NA	NA	NA	14.7190750277132	13.9643154434934	NA	14.0577492896458	14.5043200445399	14.0539089008137
ARHGEF11_S556	17.2283355074409	17.1444837150958	17.2648686057197	17.3023088024394	17.4317478171104	17.3160460268831	16.1476165643208	16.0908973959537	15.1666833335725	16.5095451885528	16.1621081353839	16.2224998797433	15.3544091637542	NA	15.1981937961679	15.7153670217245	15.2450349400954	15.2554455827958
ARHGEF11_S633	NA	NA	15.3746522918331	14.7467471554729	NA	14.9241037616512	14.849678978044	14.7734004536175	14.4548394575779	NA	NA	NA	NA	NA	NA	NA	NA	NA
ARHGEF11_S635	17.3552620098186	17.5256955018257	17.6275488498282	18.0434176017512	17.5828031090765	17.0769775247359	NA	17.1446316800673	NA	17.0816329489729	NA	16.5157261826946	17.4890372135302	16.1396655304106	16.808453978667	16.6659214145882	NA	17.016428253454
ARHGEF11_T1292	16.5234195285538	16.2746480797194	NA	16.0409157706799	NA	16.7449669939016	15.9797937964036	15.9622219789478	NA	15.8819764104753	16.0934881331971	NA	NA	NA	16.2974898365802	NA	16.2840810139669	16.541541761398
ARHGEF11_T1461	15.0671278330956	NA	NA	NA	15.1758572290689	NA	14.2437863753171	14.1768135473396	NA	NA	NA	NA	NA	NA	NA	NA	14.6306870712618	14.374700895563
ARHGEF11_T1462	15.0671278330956	NA	NA	NA	15.1758572290689	NA	14.2437863753171	14.1768135473396	NA	NA	NA	NA	NA	NA	NA	NA	14.6306870712618	14.374700895563
ARHGEF11_T254	NA	NA	NA	NA	15.7294983683786	15.9902442935355	NA	NA	15.2120887126441	NA	15.4167123859429	15.3281745053369	NA	NA	NA	NA	NA	NA
ARHGEF12_S1288	15.0844421087496	NA	NA	14.7897832500318	NA	NA	NA	13.6390826986968	14.3850875079186	14.9328550588113	14.4813711626958	14.6278227289474	14.6913435452212	14.4319456401841	14.0322577694945	NA	14.3777757854344	14.6747516434457
ARHGEF12_S309	NA	14.8122909247913	14.8022903284677	NA	14.7949751901807	NA	NA	NA	15.4557767771234	15.7876413563956	NA	15.6332414232617	NA	14.9713803102452	NA	NA	NA	15.2016080725086
ARHGEF12_S341	NA	15.6637543694278	NA	NA	NA	15.6756798123888	NA	15.5373845110856	15.5658296430242	NA	NA	15.5227415173982	NA	NA	NA	NA	NA	NA
ARHGEF12_S41	13.336474363479	13.5267938184587	NA	14.1709949051348	13.7527431998236	NA	13.8781236196642	14.1701949563046	13.557377596815	14.0830941335046	13.9285448232245	13.5580334625499	13.648208734602	12.311054525648	13.0490233620987	13.8066168766342	14.2776819893415	14.2508684869202
ARHGEF12_S608	NA	NA	NA	NA	NA	NA	NA	NA	12.7070340622926	NA	NA	13.0786622809249	NA	NA	NA	12.1481203653284	NA	12.7550487948977
ARHGEF12_S637	16.5232792380796	16.4926384742827	16.8714408697811	16.5686347482619	16.9134081844415	16.3516773179852	16.4153337501168	16.5346556062186	16.1746220425542	16.5514485081287	16.3677358106794	16.3881805500664	15.6016400611161	NA	15.5358431551891	NA	15.6049978225184	15.8083470245938
ARHGEF12_T736	18.7804800464686	18.3321850059089	18.5483263747396	18.8738584894858	18.7559114348147	18.6114378520269	19.3781780721698	19.2487968512499	19.1143270433383	19.5843567797409	19.3315135631935	19.2267544929591	19.327850014378	19.9790147422263	18.8752059136391	19.4460793578402	19.1074437904064	19.0552320766855
ARHGEF16_S107	19.1659868762417	19.2780469178711	19.5697845177672	19.3345141410775	19.5386827389785	19.2318446001435	20.0676206625201	20.2618555661854	20.3888218041554	19.7883086265829	20.0432305510333	19.9481427877945	19.5820126010582	20.0835866692479	20.0712629772956	19.5461505207195	19.9699605078778	20.0654960720526
ARHGEF16_S129	16.3070031422191	16.5089178264329	16.2032558273447	16.1738629579497	16.0434880293429	16.3010298528483	15.2237321013012	15.5414617223144	16.2035083751048	15.1989894952658	15.5728629099822	15.742814189954	16.9070112759645	18.4207512760204	17.1559973346798	16.0714195777161	17.5955319519351	17.8317637519468
ARHGEF16_S174	18.4376288244307	18.2925083242374	18.4753177167185	18.8072280307922	18.9681695037694	18.6712603482868	19.1121681551544	19.138430757991	19.0245942741043	19.4427281029657	19.3584707629682	19.3737819525488	19.0094593919252	19.1146293963914	18.9147379324861	19.206044941282	19.1691016681301	19.1571548714491
ARHGEF16_S191	17.6290079970478	16.210343850775	18.6658005015724	16.9715952144527	17.8240376210544	15.9239415131008	17.5199240985709	16.6811703945124	17.2388686483795	NA	17.0060167025333	NA	NA	19.0854766543213	NA	19.4025281661251	17.362260987666	NA
ARHGEF16_S208	18.4310783768729	18.5750633145824	17.9833195256791	18.7900033760801	18.9198234123416	19.1232281714845	19.4131605671797	19.9543304392378	20.0079233961286	19.661472059155	19.7616220959204	20.1061969709095	17.5397688563645	18.7726045450696	18.9079731106239	18.0290654187431	19.2230053247462	19.2400679119999
ARHGEF16_S230	19.5434913788908	19.6256963246597	19.8915555787188	19.0478298400861	19.5384629930503	19.4913240228292	19.4171931106084	19.4776829627965	19.4863033816821	19.0085835461558	19.096808150965	19.3317249340198	19.3395289097332	19.2976131153468	19.657534514694	19.2752161798547	19.4053730048388	19.270198367203
ARHGEF16_S492	NA	18.2530560656455	18.6321783346692	18.2559646723321	NA	18.4508596929072	NA	19.1255126276601	19.2770031528956	NA	19.0270724251562	19.1993287382238	18.8633647609605	18.9493510911236	NA	18.9139163878166	NA	18.7087437903542
ARHGEF16_S577	21.9552606581988	21.6118476432668	22.0918402152406	20.4993919550857	20.7338719421029	20.701324902483	20.8579552843564	21.0100483920332	21.0199576749828	20.2521723403151	19.8943392475899	19.8744409943713	20.8190085277392	20.7859791631421	21.0153566442811	19.2051062942235	NA	NA
ARHGEF16_S6	16.7398292182393	16.8235678509914	17.2144660247374	14.2323268396822	14.907887753253	15.9153539188314	17.183754655197	17.6649921996868	16.4837075564945	15.7419229814239	16.0221728413822	13.6047660663448	15.9233161654803	NA	15.7348550246702	NA	NA	14.247211102207
ARHGEF16_S9	NA	NA	13.5912154909992	NA	NA	NA	NA	13.7320219496396	NA	NA	NA	13.6047660663448	NA	NA	NA	NA	NA	NA
ARHGEF17_S1331	NA	NA	NA	NA	NA	NA	NA	NA	NA	NA	NA	NA	NA	NA	15.4347639325692	15.746907285167	NA	NA
ARHGEF17_S147	NA	15.3681363448368	NA	NA	NA	NA	NA	NA	NA	NA	NA	NA	NA	NA	NA	15.8248760281605	NA	NA
ARHGEF17_S1961	14.2341159258114	13.8201195136202	NA	14.259674827652	NA	14.1235916515908	NA	NA	NA	NA	NA	NA	NA	NA	NA	12.7174638621821	NA	NA
ARHGEF17_S420	NA	NA	NA	NA	NA	NA	NA	NA	NA	NA	NA	NA	NA	NA	NA	16.2134946558307	NA	NA
ARHGEF17_S527	NA	NA	NA	NA	NA	NA	NA	NA	NA	13.7355108144057	NA	NA	14.4394559692576	NA	14.6199731174617	14.4686870406177	NA	14.2735146860499
ARHGEF17_S546	NA	NA	NA	NA	NA	NA	NA	NA	NA	NA	NA	NA	13.7833376518059	NA	NA	NA	13.3173961952344	14.0035025040944
ARHGEF17_S79	NA	15.1165581855657	NA	15.6192254311252	15.8094007628766	15.6953544339215	15.3970536954647	15.3185504917092	14.9729229934655	NA	NA	15.8663616399152	16.4989346688504	NA	NA	16.4453956762908	16.7833281100939	NA
ARHGEF17_S914	NA	NA	12.9978870275758	NA	NA	14.1312119354217	NA	14.4439923698824	NA	15.2639805550118	14.9118132929979	13.6723959713866	15.31505349715	NA	15.1429906404747	15.6613914480997	15.4982937243505	14.9425509147195
ARHGEF17_T1722	NA	NA	NA	NA	NA	NA	NA	13.6589039074395	NA	NA	NA	NA	13.9609596630723	NA	13.8771002358495	NA	NA	NA
ARHGEF17_Y1335	17.3353849403403	17.5347263435906	17.7694321764189	17.1464991667906	17.3253916689042	17.0468002339495	14.4597097313426	15.4747728218601	15.692993235205	15.0862881440663	NA	14.6519197929319	16.7374292478718	NA	NA	16.4418747292811	16.9483866252165	NA
ARHGEF17_Y591	NA	NA	NA	NA	NA	NA	NA	NA	12.9757979375934	13.2132549670612	NA	NA	NA	NA	NA	NA	NA	NA
ARHGEF18_S1291	17.9876118596686	18.4025365249031	18.3836045252274	18.4919478795504	18.4737536067903	18.6292709838136	18.0214683665532	18.1979451774081	17.834778600514	18.3299822839448	18.3696474134794	18.1137276597212	18.750101147858	18.9365282819314	19.0612998225105	18.8479035506137	18.9915805534261	18.8550937523476
ARHGEF18_S1312	17.2584276867587	17.47170268018	17.4447207440255	17.5680613088582	17.6129531444283	17.6393572254888	15.4682049834537	16.3017169627178	16.6149436605886	17.1262865980596	16.8423885784345	16.6537966006364	17.310707232802	17.527031438837	17.485682501564	17.3155000969297	17.4330609255274	17.4114164985938
ARHGEF18_S1348	NA	NA	NA	NA	NA	12.625091351313	NA	NA	NA	NA	NA	NA	NA	NA	NA	NA	NA	NA
ARHGEF18_S921	NA	NA	NA	NA	NA	NA	NA	NA	NA	NA	NA	NA	16.5498578337789	NA	17.094738019857	16.6480891355665	NA	17.1295660066447
ARHGEF19_S101	15.945660091346	16.0904388756705	15.4699172878382	15.7273354223576	15.9588093905502	15.835874815225	15.8250650792357	16.0287932093011	15.8756400645057	15.5459979295416	15.7804711614784	15.1954821634054	15.710884272754	NA	15.8513911556849	15.4028933292291	15.2437809002265	15.7869742416144
ARHGEF19_S197	NA	NA	NA	NA	NA	NA	NA	NA	13.0422748530139	NA	NA	NA	13.3127525363761	NA	NA	NA	NA	NA
ARHGEF19_S336	16.7587120329185	16.7077329921946	17.0537153357077	NA	NA	16.5926368051668	15.7509716746338	16.9122951023344	16.926157142139	16.9105094870124	16.6433402438697	16.9098040560307	16.8527252415863	NA	16.9269297107717	16.8460640016312	16.8056524822465	16.9107409398584
ARHGEF19_T351	NA	13.1161976473049	NA	NA	NA	NA	12.9519642364869	12.8750814476733	NA	NA	NA	NA	NA	NA	NA	NA	NA	NA
ARHGEF1_S776	19.446521748507	NA	NA	NA	21.3682477576631	NA	NA	NA	NA	17.9601692499225	NA	18.4492754881913	20.1156208621211	21.4631933690405	18.8908763630536	18.5752127704627	21.9032621844641	21.6545302250684
ARHGEF1_S863	18.0727668625584	17.8152765469328	17.8759292119044	17.8572185946349	17.9430183763929	17.9595992924717	15.8781355713046	15.9395266858893	16.0068079304566	16.052329676611	15.7190449066722	16.0869572429761	15.878342884176	16.1025018360378	15.7568985711302	15.9246619202769	15.0346602990995	15.7686406680834
ARHGEF26_S222	18.2840531640283	18.5347884872889	18.2871518804695	18.1552704039647	17.9169437248238	18.22097344589	18.5704254985973	18.9232333754347	18.9219540502259	18.8159124465157	19.0122143886818	18.9414025739964	18.498919637662	18.6484104881295	18.8663013881031	18.2413395909149	18.8935350319258	19.0117597967401
ARHGEF26_S296	NA	14.3570672747559	14.4748666758054	14.1039850207459	14.55302454303	14.3987411031351	14.3041694964675	14.8283399208187	NA	15.3559383840409	14.3566778675333	14.5276194590189	14.8482186977254	15.1601789205569	NA	14.6800899934577	14.1583948444389	15.4791480942304
ARHGEF26_S304	16.3490823697171	16.4372964158378	NA	16.7283690278368	NA	16.7850960734719	17.0995628969763	16.9859512823793	16.8551958958087	17.0865904173088	17.0997110765948	17.0876331860157	16.246081826665	NA	16.6772229991425	16.3437301580762	16.8928360007455	16.819737428967
ARHGEF26_S329	NA	NA	NA	NA	NA	NA	NA	NA	NA	NA	NA	NA	NA	NA	15.4408131037999	NA	15.5901910697361	NA
ARHGEF26_S392	19.8245514770511	19.7294201721339	19.572024029687	19.7983590369931	19.8274296914021	19.8178062413415	20.0647292226378	20.0524615516721	20.0906699506964	20.0781164414383	19.9340025875001	19.8581933791511	20.1108551719337	20.1656083371088	20.1278340612356	19.9432351358363	19.9780309056151	19.9912040439041
ARHGEF26_S396	NA	NA	NA	NA	NA	NA	NA	14.9415746331804	NA	NA	14.9292797302035	NA	NA	NA	15.1542500646611	NA	15.2602562576533	NA
ARHGEF26_S403	NA	NA	15.1002538726441	NA	NA	NA	NA	NA	15.0595254244348	15.6322543456003	NA	NA	15.6028696238715	15.9219155564046	NA	15.8637824408062	NA	15.4870182876513
ARHGEF26_S422	13.8378546305722	14.1691291809349	13.5211838513279	13.8996701746737	14.5327306189692	NA	14.958285388721	15.7948021845249	16.0941946770965	14.7093973042864	15.5111828697616	15.8551192522188	14.4229128754649	15.4263571314078	15.2313109251059	14.4685699726518	15.1479683252883	15.3808845126389
ARHGEF26_S80	18.2510410923239	18.3218102129422	18.2963753138577	18.4684483356643	18.6302676683144	18.4107685721516	19.256633599834	19.2432412423941	18.8987821965883	19.5545074527719	19.4592223278285	19.2544353652683	19.1178751894568	19.1174149013568	19.100434593516	19.0949863601658	18.9641318732955	19.0450818749714
ARHGEF26_T370	13.611926845995	14.0191925355909	14.3165945146251	NA	13.3311801808025	NA	NA	NA	NA	NA	NA	NA	15.6014204703587	NA	15.6816653552604	14.5564261459319	15.7423522303728	15.6899382472249
ARHGEF28_S1538	NA	12.7368415044266	13.1173158353096	12.9270618463692	NA	13.1075644751406	13.562319686423	13.5886779943762	14.1752845710699	13.1436209097908	NA	13.5335315230627	14.0876293118652	NA	14.1067222901555	13.5618430529191	14.7051304385895	14.4928199444918
ARHGEF28_S325	NA	NA	NA	NA	NA	NA	12.6546512292457	13.4383319648655	13.7959074634184	13.4971418267786	13.1988581150776	13.8416531774547	12.6857182747887	NA	13.0426837098823	13.1813518390086	13.6738935886875	13.7581331972815
ARHGEF28_S624	NA	NA	NA	NA	NA	NA	NA	13.7861533569666	13.669859470427	NA	NA	13.5161229104077	NA	NA	14.0736165938557	NA	13.849057849976	13.9306111549729
ARHGEF28_S758	NA	NA	NA	NA	NA	NA	NA	12.0071158876792	NA	NA	NA	13.3350333168533	14.3117055709717	NA	NA	15.008907399924	14.7063466023172	NA
ARHGEF2_S121	NA	NA	NA	NA	NA	NA	13.5138930525984	NA	NA	NA	NA	NA	NA	NA	NA	NA	NA	NA
ARHGEF2_S151	15.5208232684264	15.6485249129928	15.7750361034844	NA	15.5193819840678	15.6863575072356	16.2685074975538	NA	16.4160226482266	NA	NA	16.249695093222	16.7430056648998	16.788339478065	16.5404465633625	16.8200065480629	16.2707798437205	16.4950326958718
ARHGEF2_S163	14.0318069339309	14.046535073882	14.6072946343603	14.1567932321971	14.281319863505	14.2796802587564	15.1655895522453	15.3013405493053	15.7909810901994	15.1075828975144	15.4143857701723	15.7974708697375	15.3057475662441	15.00830500107	14.9502786748772	15.7650100670455	15.3098667646783	15.1680950504722
ARHGEF2_S174	NA	15.1218988520018	14.9476802574087	14.7244899895649	15.0498681098331	14.7770250177309	15.7598184273871	15.7838098311256	15.7988811971215	15.4029617612198	15.496690808568	15.7085308708112	16.2132132442757	15.908612360493	16.0812288765222	16.5755062886675	15.6682634981554	15.940801591334
ARHGEF2_S691	NA	NA	NA	NA	NA	NA	NA	NA	17.4835470597216	NA	NA	NA	NA	NA	16.4466229673088	NA	NA	NA
ARHGEF2_S886	NA	NA	16.8025538202555	NA	NA	NA	17.0392464035923	NA	18.0569378130653	NA	NA	17.2028622879424	15.7301783681533	NA	NA	NA	15.4679867664496	NA
ARHGEF2_S932	17.0932341282912	16.5877034408992	16.8405453287089	16.77566924229	16.5783294300812	16.9934109473927	17.3458079825007	17.0703159906666	17.4410621552329	17.5247392814767	17.2919438983579	17.3929661319456	17.4323735919412	15.2973786020164	17.0906429247248	17.3745292556985	17.162715711707	17.312826210945
ARHGEF2_S941	NA	NA	NA	NA	NA	NA	12.5384540257994	NA	NA	NA	NA	NA	13.2237392213752	NA	NA	NA	NA	NA
ARHGEF2_S956	16.0145799679261	15.3914843174365	NA	15.0411818435651	15.2622978801733	15.9227440617329	16.2212824745529	16.4252354117879	16.2653404161281	16.4516405073196	15.0940300875764	15.991616513234	16.6659301372957	NA	16.573691663267	15.4329069410772	15.8401272852385	16.2022635442367
ARHGEF2_S960	15.0239285563947	NA	NA	NA	NA	NA	NA	NA	NA	15.5828681124155	NA	12.8133145057505	15.581217465441	NA	14.1332478532124	NA	15.2335871093491	NA
ARHGEF2_T695	15.6931863258959	NA	NA	NA	15.7400912693449	NA	NA	NA	16.3940318654554	NA	16.1650462253133	15.8120818056039	15.9709491774399	NA	NA	NA	NA	NA
ARHGEF2_Y894	16.8077499874751	17.141929513559	NA	15.4837037945964	14.0635882531307	15.6572610504337	16.417567696596	17.0468955229849	17.700399541477	16.1777557470843	16.4057258205952	NA	16.0831983539392	NA	15.5234608554095	NA	15.3814405359649	NA
ARHGEF35_S450	12.7994689769287	12.3597247051304	12.9355323982812	12.5067617765379	12.1804108278129	12.5186500488121	NA	12.4424759495452	13.4107465490579	12.6205087624909	NA	13.118117993903	NA	NA	NA	12.3936955237711	12.0829717383686	NA
ARHGEF37_S665	13.1241413612845	12.990719980526	12.7676371015765	12.8383028906454	12.5723533773192	12.5063871275425	12.9365404008295	12.7801678631341	13.2152644711312	13.0995947659903	12.9543922117759	13.218495982049	NA	NA	NA	NA	NA	NA
ARHGEF38_S55	NA	13.2366977932495	13.372232335425	13.3789965901478	NA	13.0361976097405	14.300388682851	14.6579824283187	14.5449470081025	14.4446041140438	14.757697952322	14.6065962659897	NA	NA	NA	NA	NA	12.4688120159031
ARHGEF38_T34	15.32354589745	NA	15.5615638511257	15.1368115390808	15.5297000141424	15.2964108870045	17.4307002038842	17.4484745047959	NA	17.6662050015401	17.417292576553	17.1494382670153	NA	NA	NA	NA	14.0873997735717	NA
ARHGEF40_S262	NA	NA	NA	14.4129718124608	14.3894402252746	NA	NA	NA	NA	NA	NA	NA	15.0650499401491	NA	NA	NA	15.03376183507	NA
ARHGEF5_S1011	NA	NA	NA	NA	NA	NA	NA	15.3897627651834	15.1516740809927	13.9693749428182	14.640865414868	14.9636354322003	NA	NA	14.8110550943813	NA	15.0688727105255	15.2456415097788
ARHGEF5_S1126	NA	19.6301683489724	19.9043482757396	NA	20.0262978422246	NA	20.604885547134	20.4753990865303	20.5544161410031	20.480840537949	20.3822117173504	20.5218671686739	20.7992514111314	20.7365929198023	20.664979980686	20.7246547833863	20.6271008945754	20.6217281068797
ARHGEF5_S11	NA	NA	NA	NA	NA	NA	NA	14.6332424697716	14.9768571451997	14.8423487083081	NA	NA	14.7701719142997	NA	15.0735238756538	NA	15.4703068316779	15.2907539540071
ARHGEF5_S1405	15.6809186504168	16.0088851330612	15.5854534228806	15.7032101293756	15.1969308111347	14.9467324974859	16.4505090702935	16.3796352792126	17.029653668031	16.0440639606365	16.7873500948456	16.533260519005	16.0511409090465	17.2335886747299	16.1103697578208	15.9734985632322	16.5663416228688	16.5809207831165
ARHGEF5_S15	NA	NA	14.1819552045293	NA	NA	13.6367411386783	NA	NA	NA	NA	NA	NA	NA	NA	NA	NA	NA	NA
ARHGEF5_S184	15.5182980983788	NA	NA	NA	15.4429846581107	15.3406831855853	15.3326822800347	15.2279947234643	NA	15.8282646756855	NA	15.4088981419621	16.0964150852463	NA	15.843023439667	15.9899516600188	15.8982444065557	16.1088980944887
ARHGEF5_S57	NA	NA	NA	NA	NA	NA	NA	NA	13.4343099660243	NA	NA	NA	14.0178568648686	NA	NA	NA	NA	NA
ARHGEF5_S606	NA	NA	NA	NA	NA	NA	NA	NA	NA	NA	NA	NA	NA	NA	NA	17.4567554868277	NA	NA
ARHGEF5_S978	15.620643370638	15.1024992632227	15.626823961273	15.2540693002575	15.2592646559523	14.9495611884052	16.0658703418254	15.9607177116525	NA	NA	16.0198059791634	16.4383715619892	15.9907212957774	NA	NA	16.1357236995253	15.8380937454356	16.04627465092
ARHGEF6_S225	NA	NA	13.2410957713648	NA	NA	NA	NA	13.544487004908	14.0455757246694	13.2734969188655	12.9846185288675	13.5382971610942	13.4727900863175	NA	13.2415575749402	NA	NA	NA
ARHGEF6_S684	15.0376791799497	15.6776578585529	15.3238141438165	15.9189203974972	15.997694925747	15.8363005613486	16.4360917169764	16.4245838326001	16.5725663693026	16.4236161802276	16.6695342602431	16.7126354197175	15.2412655055825	NA	15.4925268396894	15.3720721638267	15.6490766711869	15.6111016182572
ARHGEF7_S249	17.7945694587481	17.6229033061712	17.8743508197109	17.4818830789104	17.5750647237993	17.5195805004105	17.1975161131419	17.2219079032842	17.197727873528	17.0107674125902	16.8324738366201	16.9090508919689	17.2224761288493	17.1866058368577	17.0885785651669	17.2493113465526	16.9811236531949	16.9590864929663
ARHGEF7_S257	16.2179831665266	15.5658089186411	16.9520601148408	15.2182517751264	15.1405611967553	NA	15.1000411271727	14.7689321005708	15.1594413851799	15.4424224379792	14.0743555637998	15.3774587265284	14.8793982053718	NA	NA	15.048453451055	NA	NA
ARHGEF7_S518	20.4261429316191	20.3629667786061	20.6868696894445	20.4489264112984	20.506155823765	20.3805645854977	20.1910957504226	20.1655671899473	20.3437540185187	20.2061087573859	20.0638022928857	20.1971588184571	20.3294625340788	19.9749760340081	20.1610677559782	20.3837957118697	20.3296315196086	20.1325339594813
ARHGEF7_S551	NA	12.8991159681909	NA	12.6955372195059	NA	12.7284892028768	NA	NA	NA	NA	NA	NA	NA	NA	NA	NA	NA	NA
ARHGEF7_S676	NA	NA	14.5081353447368	NA	NA	NA	NA	NA	NA	NA	NA	NA	NA	NA	NA	13.9413370592571	NA	NA
ARHGEF7_S694	16.1936509228552	16.2012590992312	16.3873937781594	16.3293587687809	16.0960841994776	16.0615939549988	15.5292113121406	15.6402957017904	15.2926927503053	15.6180977936202	15.2654264894839	15.1037699517861	15.1374703857216	NA	15.3969860480036	15.3046417726516	15.4985177867737	15.1880794840764
ARHGEF7_S703	14.9096395627568	NA	NA	15.5280385348784	NA	NA	NA	13.6406372986405	NA	NA	NA	NA	15.0610271159164	NA	NA	14.8655220050054	NA	NA
ARHGEF7_T704	17.241512146928	17.3211539292648	17.3072280823364	17.2603199063697	16.864007685237	16.9030039258989	17.2027152327106	17.1784011347674	17.2314796540243	16.9233981684388	16.7525012723192	16.6868962560923	17.6413923757486	16.1743163598615	17.1622664271442	16.9018641743059	16.8564528420094	16.3977104959381
ARID1A_S1751	15.0074067234983	14.5874653235143	14.7967923491151	14.6582022438827	14.6783567317359	14.5627442597099	14.8809614153345	14.4814240556873	14.8920753937116	14.8126048936203	14.3650310552411	14.6396706936357	14.9339405117802	14.7542510426239	14.4674658819043	14.8714289085957	14.8390122083139	14.5661860656973
ARID1A_S1754	16.4355887872586	NA	16.5603339071251	16.3680440940447	16.928136863491	NA	16.7309024081899	16.7598243803661	NA	NA	NA	17.1103818179244	16.3685273030136	NA	16.5652149506115	16.0992602113527	NA	NA
ARID1A_S1755	NA	16.604107680114	NA	NA	NA	17.1281683333721	NA	NA	17.0160747236606	NA	NA	NA	NA	NA	NA	NA	16.4392455916551	16.1754437827692
ARID1A_S1944	12.9904165159935	12.8801401741634	13.6764721531864	12.6160172954291	13.85916284724	13.7649213686484	13.1067072810811	13.2109235590188	13.6985158589888	13.2096926257237	12.9276741008057	13.6866492087867	13.1414629301823	NA	13.1821415385387	13.176022117897	13.2832001733143	13.1683087877159
ARID1A_S363	17.2849526987854	16.8102810667878	16.9512028074345	16.6691583037641	16.6943575014426	16.8032220792075	16.8723617531913	16.6020077273051	17.1048357051174	16.409962685785	16.3945117123446	16.8470938132662	16.8715283264479	17.2718169548189	16.6306809655991	17.2295773972943	16.8735647049121	16.6852422632638
ARID1A_S696	16.8865089952784	16.4011809280993	NA	NA	NA	NA	NA	16.0549380271826	16.3553779820339	NA	NA	NA	NA	NA	NA	NA	NA	NA
ARID1A_S772	14.2905267290947	14.0275514287184	14.0091618223609	NA	13.6512836224394	NA	13.6800769408108	13.9073878198546	14.2880427322018	14.4421312297659	NA	14.3385241241752	14.0957856030373	NA	13.9405401086189	13.8940933786784	NA	NA
ARID2_S1496	13.6241960693508	13.1057040346844	13.3629058061888	NA	12.9020471311049	NA	NA	13.4437694253377	13.5940102815542	13.6547032059945	NA	13.4740629896616	NA	NA	NA	13.3120688600415	NA	NA
ARID3A_S119	19.0904616914114	18.7797433027158	18.9649004235948	18.8928401660565	18.7530429883826	18.8234778025328	18.1370136707597	17.8722749423007	18.0879231853437	18.3235245126242	17.9183702895853	17.9392101703973	18.4249798079842	18.3468893234386	18.0375237718981	18.3244148053573	18.1343014456998	18.2660619833361
ARID3A_S353	17.8953659705775	17.5939835363709	17.9849626733655	17.8146077846095	17.7208523671692	NA	17.4688692499303	NA	17.6723981841479	NA	17.4561057267069	17.6426623632351	17.5377095563937	NA	17.3930093316848	17.0264779542421	NA	NA
ARID3A_S357	NA	NA	NA	NA	18.5474376820765	NA	NA	NA	18.2680454686701	17.3385521643412	17.6126283754489	NA	16.971949970221	17.4286038051773	NA	16.8803493904573	NA	NA
ARID3A_S362	15.9154625988383	16.1013110632772	16.0059237999093	16.1202216184571	16.1843886693505	15.9974381074805	15.0240138697424	15.0746433361197	15.0073153277087	14.7427712083765	14.9729134990221	NA	15.4129162271149	NA	15.2625425056709	15.4598655649102	15.5755932980787	15.3400534256731
ARID3A_S77	20.4878402443689	20.2304459052607	20.4797364995874	20.1354819490574	20.2029757527899	20.3244625601615	19.6383489626022	18.9170639997936	19.2209095803365	19.7573079468815	18.938912685064	19.6169937704807	20.0103620081124	19.6606283108358	19.6650024220066	19.2951375701576	19.6425745670553	19.8759611037227
ARID3A_S81	19.7022010553103	19.4747462663941	19.6662686061132	19.3696068305542	19.4360465245087	19.563125170383	18.9572909148607	18.7009404503916	18.9862119922545	19.0979401800259	18.722536273705	18.9509907742916	19.2514306596304	18.7877049414468	18.9712715813423	19.0652335574195	18.9361811369238	19.1614001385446
ARID3A_S88	18.3935252563513	18.686935990685	18.3313209433664	18.0685087197237	18.1777242339565	18.7089318310176	17.6439213770322	17.3690691444456	17.4345502607319	17.7864196388931	17.3878866390904	17.6134010348518	17.6699898727931	17.0886439220433	17.5892669936717	17.5738688683074	17.390175082152	17.6179138277244
ARID4A_S1111	16.0037030793784	NA	NA	NA	13.8084085007059	15.952613286398	NA	NA	NA	15.9136641122724	NA	NA	NA	NA	16.0558450479728	NA	NA	NA
ARID4A_S159	17.4957524092128	17.5225186091182	17.090565985484	17.5356237063102	17.3365749067361	17.428340181272	17.4171097004779	17.4443924876547	17.2841493475186	16.9725687662537	17.0383989325556	16.7899012779578	17.7220838445671	17.2225972153245	17.7864297648369	17.5429303966385	17.6495440928962	17.3425799076631
ARID4A_S160	17.4957524092128	17.5225186091182	17.090565985484	17.5356237063102	17.3365749067361	17.428340181272	17.4171097004779	17.4443924876547	17.2841493475186	16.9725687662537	17.0383989325556	16.7899012779578	17.7220838445671	17.2225972153245	17.7864297648369	17.5429303966385	17.6495440928962	17.3425799076631
ARID4A_S538	NA	11.6067421445521	NA	NA	NA	11.9319985722607	NA	NA	11.4979508414312	NA	NA	NA	11.9120914605626	NA	12.2049780781628	NA	NA	NA
ARID4A_S542	NA	11.6067421445521	NA	NA	NA	11.9319985722607	NA	NA	11.4979508414312	NA	NA	NA	11.9120914605626	NA	12.2049780781628	NA	NA	NA
ARID4A_S864	19.2190033564835	19.0047618068836	19.1732095950394	19.2267332986702	18.9606506595737	19.1673147405732	19.012586414727	18.9316594557091	18.7524839481716	19.1142020227852	18.8901861658348	18.8234145342005	19.3839544400454	19.0911140067701	19.1275305213657	19.3297840773112	19.3044851814613	19.1249470690736
ARID4A_T126	15.1515159861436	NA	14.587835230241	NA	NA	NA	14.2122233154329	14.834878347213	NA	NA	NA	NA	NA	NA	NA	NA	14.2423127928633	14.2172243566414
ARID4A_T133	NA	14.9479719690564	15.4936449978399	14.4178530326956	14.9169241593473	NA	NA	NA	14.9863046454357	14.3692369053794	14.9866664475081	14.958931831205	14.4880481707711	NA	13.6653214048332	13.6575585896655	NA	NA
ARID4B_S1153	NA	NA	14.4815926224661	NA	NA	NA	NA	NA	NA	16.0920810612264	16.0565518908007	15.9427066014118	16.114423238606	16.3295539509358	16.4186200977236	16.1708720294808	16.1612323627526	16.1090278179054
ARID4B_S656	NA	NA	NA	NA	NA	NA	NA	NA	12.7598208370268	12.9753860278648	12.7446610539472	12.8470060634689	NA	NA	NA	NA	NA	NA
ARID4B_S666	13.5320321819225	NA	NA	NA	NA	NA	NA	NA	NA	NA	NA	NA	NA	NA	NA	NA	NA	NA
ARID4B_S675	17.0452857035447	17.1253022651186	16.8424767246076	16.8562151333212	17.1482078639237	17.1879915475901	17.6680074073953	17.8098836931713	17.5761523130772	17.5701554819977	17.6898075325943	17.6847327377495	17.3981878100371	17.6169227384806	17.7157302646399	17.4126322578955	17.63299120657	17.5277787156886
ARID4B_S778	18.6775283822038	18.5723877318808	18.3923285105172	18.5878477988612	18.7455799835669	18.2284131903969	19.2772746746741	19.069127996687	18.9574765922311	19.4455363522927	19.2737232405234	19.1772151316874	19.0283089072463	19.3237188413883	18.6591034962387	19.2200663393127	19.1531671176526	19.2228566741187
ARID4B_S790	17.8036124978717	17.5799102712205	18.3433821296455	17.669652638004	17.672735599994	17.6814115910024	18.0499934458618	18.294834490363	17.8807101080469	18.2090510101944	18.1397845967741	18.1888051943125	17.9362217599281	NA	18.1822506959077	17.7356988202499	18.4062018449322	17.9034766978733
ARID4B_S912	12.766994202809	NA	NA	NA	13.3053096416188	13.0404082958322	13.880983578996	14.2082786787659	13.7782117283114	NA	14.4578167816252	13.9081583878333	NA	NA	NA	NA	NA	NA
ARID4B_T126	14.4074862835749	NA	NA	NA	NA	NA	NA	NA	NA	NA	NA	NA	NA	NA	14.2671786732553	NA	14.7521630168147	NA
ARID4B_T133	14.9022965424635	NA	15.16617378901	15.3298738914656	NA	NA	15.7736837155973	15.5417021061598	15.9961886362425	15.726985369397	15.8538275853868	15.8696924878728	NA	15.7313026831449	NA	15.2616746097991	NA	15.2258115303837
ARID4B_T793	17.8036124978717	17.5799102712205	18.3433821296455	17.669652638004	17.672735599994	17.6814115910024	18.0499934458618	18.294834490363	17.8807101080469	18.2090510101944	18.1397845967741	18.1888051943125	17.9362217599281	NA	18.1822506959077	17.7356988202499	18.4062018449322	17.9034766978733
ARID4B_T801	15.1882672634007	15.4796098516886	16.3109099772627	15.2283480456368	15.4047227572541	NA	NA	13.4292206310288	16.470570246282	NA	16.810735446558	NA	15.7147926043426	NA	NA	13.5429591794322	NA	13.5112789137161
ARID4B_Y795	15.1882672634007	15.4796098516886	16.3109099772627	15.2283480456368	15.4047227572541	NA	NA	NA	16.470570246282	NA	16.810735446558	NA	15.7147926043426	NA	NA	NA	NA	NA
ARID5B_S1002	13.5905897513984	NA	NA	14.307248879571	NA	13.0127121883094	NA	NA	NA	NA	NA	12.3797239514408	NA	NA	NA	NA	NA	NA
ARID5B_S1032	16.6412351275505	16.9066349712521	16.7113713935605	16.9359407555517	16.902435969643	17.1512442146359	15.8813237272604	15.6644095011739	16.0213629818321	15.5862919413853	16.0918571278375	15.7690257093945	16.044493328166	NA	16.3057696322788	15.7848778122628	16.2160686070626	15.9432315484851
ARID5B_S264	14.8231733624599	14.5016768794702	NA	NA	NA	15.0293685007685	NA	NA	NA	NA	NA	13.504234888532	NA	NA	NA	NA	NA	NA
ARID5B_T539	NA	15.1335945134626	NA	NA	NA	NA	NA	NA	NA	NA	13.7298006642313	NA	NA	NA	NA	NA	NA	NA
ARL2_S45	NA	14.5988340287141	14.71532565911	14.1709069273387	13.534363437063	14.108747381155	14.6853526561991	14.8662968386176	15.4595627344218	14.8342279242944	14.8668917563775	NA	NA	NA	14.5889546686652	14.9836480973253	14.7926860795363	NA
ARL2_T47	NA	NA	13.9191578786784	NA	NA	NA	NA	NA	NA	NA	NA	14.7216560081654	NA	NA	NA	NA	NA	NA
ARL3_S5	14.9507406419806	15.598858968673	15.0842955523932	15.1206287331489	15.517245775013	16.1102476010002	15.4801498600525	16.2794518740192	16.731301308028	15.6038406650707	15.9700157680945	16.3793381787414	14.3701583758756	15.517096211443	15.6409689909682	14.2995342103845	15.7989599083818	15.6873223489485
ARL6IP4_S141	NA	NA	NA	NA	NA	NA	NA	NA	13.3095461886577	NA	NA	NA	NA	NA	NA	NA	NA	NA
ARL6IP4_S148	21.0609630460174	21.2763176062642	21.1151154148093	21.1433867210854	21.3778202150836	21.1990473374654	21.0035035001242	20.959236584387	20.8828733566446	20.92744706541	20.8397938566674	20.9139202819827	20.78307681418	20.5655684699506	20.6993896722332	21.0582712209461	20.709803161881	20.6106318805472
ARL6IP4_S55	NA	NA	19.3026724374027	17.5423862410874	18.791858664657	17.4085907129279	16.8782409297338	17.0519022552901	16.9050574094132	16.8730221067544	16.9301779589	NA	NA	NA	17.2303212116159	NA	16.9444007721417	16.8633549115872
ARL6IP4_S57	15.9197222471124	16.2330288106879	NA	16.2258891318935	16.2333681351025	NA	16.170122770087	15.9262437483042	NA	NA	16.1597342749693	NA	15.5869007841827	15.6514949152544	16.0275523844777	13.8057168835133	15.9216258381321	14.4548787999902
ARL6IP6_T19	18.7699677448852	18.4557299227448	18.7519013084968	18.649346385393	18.5688681040331	18.6604126949415	18.9203447734826	18.868066426729	18.9261873792185	18.9449048099294	18.836712209736	18.7666244989214	19.0668077710827	NA	18.9456882483883	19.171706650271	18.9558961044857	18.8512454043873
ARMC10_S45	15.2434655081952	15.101513947957	NA	14.9931366004692	14.9055479737762	14.9851999818229	NA	15.2802927571515	NA	14.9958277224354	15.3956013124776	15.1954366478642	NA	NA	NA	14.9987439655032	14.6955516825761	NA
ARMC1_S260	15.1440407395639	NA	14.9818870772798	15.1018814887701	NA	14.1589120133682	NA	14.5849006834314	15.2982104235301	NA	15.1697864809027	15.2041978804282	NA	15.4171877298963	NA	14.3029086518256	NA	14.5983395781887
ARMC2_S104	NA	23.82872136157	NA	23.8316841600653	23.914590765116	NA	NA	23.701963285538	23.8078739906214	NA	NA	NA	NA	NA	NA	22.9903437161252	NA	22.9335956012455
ARMCX3_S110	18.6421240079169	18.7326802296751	NA	NA	18.8496488969859	18.6604670098699	NA	17.9045523884521	18.0419368724232	NA	17.8719255582668	NA	18.4575103782676	NA	18.4976651919488	NA	18.6223511734283	18.4945433002668
ARMCX3_S113	NA	NA	NA	15.151449477834	NA	NA	NA	NA	NA	NA	NA	NA	14.4846109387295	NA	NA	NA	NA	NA
ARMCX3_S43	15.288059695416	14.9707997347615	14.4800008775708	15.2588105903624	14.8003893651785	14.8692810527263	13.5324834746654	13.8263248326407	13.254052143728	13.7098160317678	13.6173692959962	13.3919967311703	14.3631617439699	13.4717961947613	14.3813056800263	14.4370249352349	13.9990188086942	14.2777259036693
ARMCX3_S53	13.3858068833813	13.680434858488	13.1863630586022	13.5783333350778	13.1484528976525	13.4796242730045	12.6536407825011	12.5782239311491	12.3080881857293	12.5357193277744	12.2139645018524	12.550031417902	NA	NA	12.330509543594	NA	NA	12.054476783707
ARMCX3_S61	18.6753880884405	18.5155491282154	18.507313888963	18.783979432439	18.7637880051784	18.6945682225772	17.6545368521971	17.79908987206	18.1175876980713	17.8541631005567	17.8390578276252	17.8854454761528	18.6580818256638	18.6836506634778	18.5066485173923	18.6371791204421	18.2810785051938	18.3830788521324
ARMCX3_S72	13.7068718171484	15.4777967738275	14.5586417986619	15.6501586840097	15.3667627984788	16.0095306021107	14.970613031413	15.0807727011864	15.058428043628	NA	15.5650134469397	15.1062276090344	15.3983357535242	NA	16.1543088975445	NA	15.2274252672826	14.8654831429088
ARMT1_S41	14.0731917332818	13.5213562309713	13.3735785940441	NA	13.9919394716683	13.5949927160523	NA	NA	NA	NA	NA	NA	13.0878286044162	NA	NA	12.729599215204	12.3109280984803	NA
ARNT_S77	17.9816434983579	17.5531404685552	18.1799459807885	17.7966424044962	17.8688152830025	17.472047337657	17.0557534605576	16.7509888205248	16.9067802890926	17.2199741445676	16.7714154334098	17.1854041425677	17.645978765778	17.6791067211949	17.1897100108312	17.9444260481881	17.4556708212834	17.5958929625616
ARPC1A_S2	12.765607774232	12.9752487399337	12.4453955732818	12.7774874047043	12.535860185662	12.1369986516607	13.0966801053343	13.0664678591752	12.8352757603414	12.9778728868513	13.2018637187734	13.3244156856922	12.2958078287359	NA	NA	12.238353657942	NA	12.6715947473316
ARPC1B_S310	17.9848430387188	NA	NA	NA	17.888044174303	NA	NA	NA	NA	NA	NA	NA	18.3226478277722	NA	18.4623196692036	NA	NA	18.4848768945996
ARPC1B_T315	NA	NA	NA	NA	NA	NA	16.4051201840314	NA	16.5070921348521	16.379250485646	16.4219012769498	NA	NA	NA	NA	NA	NA	NA
ARPC5L_S64	16.8284853188006	16.3399988303593	17.8557978100909	16.3960282984007	16.9523632161312	NA	NA	NA	NA	17.1764822304019	16.021976701462	16.6434903999213	NA	16.2546899389363	NA	NA	NA	NA
ARPP19_S104	18.8691067291839	19.3521508422134	19.172068339469	19.4746628840206	19.4929241160801	19.4419839550771	NA	NA	NA	NA	13.6990669132891	NA	NA	NA	NA	NA	NA	NA
ARPP19_S23	21.1878935482629	21.9368957387602	20.0898943945054	22.1102547026739	21.3894850481014	22.0549516402489	18.8275412099259	19.099295299136	17.8880960675537	18.4511897018481	19.1370173975963	18.0667996365391	17.6982026454081	17.4292821663401	18.3796938008662	17.0193884317584	18.2529067450111	17.3125253218176
ARRB1_S412	20.6723470752096	20.5153235844599	20.3631339316254	20.8593296324861	20.6469711689794	20.6468246757014	20.5461391857623	20.5311257476911	20.4066589543859	20.5196700896571	20.4822323092618	20.3260212567762	20.4585359267734	20.2187004908909	20.3595059530289	20.2858956758781	20.376070045977	20.1919045478714
ARRDC1_S292	14.3439675395999	15.016222199158	14.4696913312712	15.3566913132785	13.8890754103034	14.7545402486659	15.9513767189268	15.5914525105787	16.8320538078126	15.1567466638139	16.8762163085055	16.0762517549016	14.5170187738975	NA	14.5816235882555	13.4956580361804	15.1026031089632	15.571932719507
ARVCF_S267	17.9483749406129	18.1006221775417	17.4178053646532	18.0254826933435	18.2845281672334	18.2224948801687	17.2088479510503	NA	16.9264569133029	NA	17.6053399952439	NA	17.4626971496224	NA	18.2375758098394	17.1165392515504	17.6092430327177	17.4421182793301
ARVCF_S887	18.1327993358185	18.2374006776908	17.4884586490423	NA	NA	18.1845434469063	NA	NA	16.6173966418691	16.4479287025403	NA	NA	17.0856105928673	NA	17.1102064855164	NA	17.0925616703353	NA
ARVCF_S915	NA	14.3659801572733	NA	NA	NA	14.6970817928313	NA	NA	NA	NA	NA	NA	NA	NA	NA	NA	NA	NA
ARVCF_T642	17.6333398344364	17.4880577545672	18.2386463082098	17.6601399640369	17.7138844075292	18.3369199097714	16.394964368829	16.6492342587051	16.506851602468	16.1214203118616	16.431994068114	16.4595617891703	16.5477393699776	18.4135986495185	17.229734518667	16.6602458645321	16.7169156868381	16.6438698866347
ARVCF_T872	NA	NA	17.5981635066609	16.750360841556	NA	17.1981643521337	15.5927085809496	15.9786753258129	NA	NA	16.2400522948956	NA	15.6658969000431	NA	NA	15.9364153796742	16.1209495723853	NA
AR_S310	14.0826797327379	NA	NA	13.9241146222637	13.4908140027877	13.8853249907511	13.7707431187555	13.4058006981078	NA	13.4138032127337	13.180990897906	NA	NA	NA	NA	NA	NA	NA
AR_S651	15.2309941663424	15.1279002678225	15.2679267922972	15.3458746087051	15.4994543428156	15.6127814295823	13.8173861653618	13.6094318475379	13.9053114917374	14.2207320157896	13.8522960922426	13.803051250253	NA	NA	NA	NA	12.6086970378476	NA
AR_S96	14.4302038673934	14.2368683474837	13.5490578477805	14.218479168457	14.3949992520918	13.9482303034679	13.5503975891905	13.2510170222579	13.4081547216964	13.3430451098617	13.4676580054499	13.4534724166252	12.2324386981365	NA	12.1720344855594	12.5325694056014	12.1526817405527	12.0740433439255
AR_T650	NA	NA	NA	NA	NA	13.2909383294815	NA	NA	12.5953938584538	NA	NA	NA	NA	NA	NA	NA	NA	NA
ASAP1_S1027	16.753699498253	17.1416989121119	17.2308360616519	17.4443758281104	17.5813638910793	17.3764411381917	16.7954811129353	16.6516148826158	16.6965357885482	17.0332061557937	16.813768836473	16.9449888435752	NA	NA	NA	16.1354428098846	15.4873260080076	15.5747147548028
ASAP1_S1041	18.4119640089585	18.5730719640557	18.9212756293383	NA	18.1860049769445	18.6627138550572	NA	NA	NA	NA	NA	NA	NA	NA	NA	NA	NA	17.3036323884593
ASAP1_S10	NA	NA	NA	NA	NA	NA	NA	16.9481233659729	17.3941558774926	16.4500161897846	NA	17.0857743068179	NA	NA	NA	NA	NA	NA
ASAP1_S1128	12.9512121805186	12.606025795943	12.4065653921372	12.3212952583561	13.0216006341948	12.4949862370753	NA	12.231064202205	12.0517902401914	12.2242785187217	NA	NA	NA	NA	12.5981911946513	NA	12.1856705215134	12.2113570521312
ASAP1_S733	13.3880641127617	13.0581446793224	13.1130664396306	13.013833902654	13.0243184551877	NA	13.0358516427047	12.7227512285514	NA	13.7828233545161	13.2304674392218	13.2139518078702	13.0550729809553	NA	NA	NA	NA	12.8471061566498
ASAP1_S738	16.3603643089045	16.1962916739269	16.0993587709469	NA	14.9911706966747	14.9740877988596	16.6977140923649	17.3631960126113	17.042617502777	16.4377544751393	16.8239040945303	16.9147196832707	15.0157572766018	15.0099032029543	15.864087995989	NA	15.1748995268578	15.8751747126613
ASAP1_S746	12.6467835673619	13.053665139155	NA	NA	NA	13.6143374568752	NA	NA	NA	NA	NA	NA	NA	NA	NA	NA	NA	NA
ASAP1_S757	NA	NA	NA	NA	NA	NA	NA	NA	NA	14.9127029518878	NA	15.3750408400661	NA	NA	NA	NA	NA	NA
ASAP1_S839	20.439943556926	20.3801928581123	20.7903944887847	20.0682019448272	20.3382509490627	20.1821739279466	18.016958624499	18.3956040451943	18.0789889683354	17.9853581258768	18.421567682779	18.0738467015577	17.2220461663344	NA	17.6943738727825	NA	14.9304153793287	17.4483327023788
ASAP1_S843	19.992585244957	19.5821597752353	19.8564017579746	20.2951353098085	20.056695011741	20.0222423692592	19.3143359133319	19.5089935160577	19.0902849647461	19.4933547918064	19.6391444284151	19.3707476389178	17.9101448688725	NA	NA	17.9598861579945	14.9304153793287	17.8512125832814
ASAP2_S701	19.3232249206595	19.3265599511141	19.4574685653902	19.1228023320048	19.5096692385791	19.3399334231599	19.1486860343255	19.1130456159898	19.3331524198692	19.0676225042266	19.0439287298811	19.1987875606884	19.4691191654612	19.4553122064587	19.3982261391505	19.3204146127154	19.4043549582695	19.4304834902488
ASAP2_S712	15.6386560638903	14.9144992759165	15.2705255589302	15.6156364319051	15.1673189168762	15.2636929215151	NA	14.7724448640835	14.5719375123561	15.3159412752412	13.9333162166074	12.854760380455	14.8536176181504	NA	13.5785755466811	15.0354642712804	14.9472613764449	14.6261958330699
ASAP2_S722	NA	NA	NA	NA	NA	NA	NA	14.1338940508482	14.7986793545955	NA	NA	NA	13.7752550337551	NA	14.188924702942	NA	NA	NA
ASAP2_S822	NA	NA	NA	NA	NA	17.4846182756274	NA	NA	NA	NA	NA	NA	NA	NA	17.9973888597015	17.6643835194645	NA	NA
ASAP3_S601	NA	NA	NA	12.3911966704995	12.3261461207446	NA	NA	12.4465264596952	NA	NA	12.2020088872619	NA	NA	NA	NA	12.5425415622257	NA	NA
ASAP3_S862	NA	NA	14.7128998994953	NA	NA	13.8604438742633	15.2852365201285	14.8861941513211	15.2308643420303	15.5928752441313	15.1943631975151	15.5917882556589	NA	14.948401456408	NA	14.7074362444685	NA	14.441856246217
ASCC2_S713	16.0701472843566	16.2139877342705	16.5274081521253	16.832406223297	16.6232806722479	16.4740916908853	17.4586472372772	17.5130650242584	17.4616441983234	17.532665684335	17.4246527228714	17.4836175209559	17.1827520468523	17.4400647406231	17.1181167404576	17.2472574439967	17.3101720840522	17.2813582992565
ASCC2_T233	NA	13.6223374210918	13.6080984738565	NA	13.6283001406505	NA	NA	NA	13.6533024264529	13.6776748960151	NA	NA	12.9209415352037	NA	13.6068016951078	NA	NA	13.2954646219344
ASCC3_S2195	14.5065619439224	14.46751190247	14.8771284162953	14.5473002244394	14.6612854942003	14.7820128599427	14.1753448543438	14.0713656017094	14.2223038635661	13.9061588331693	13.930509710704	14.1939459937393	14.6756837373341	NA	14.805135881238	14.8028255449062	14.4448119173292	14.6962862437647
ASCC3_T209	13.2543920867996	13.5981673751988	NA	13.7793125830542	13.6220623331206	13.3858857842182	13.5829269119729	13.763607123332	NA	13.6409537758779	13.6274004230075	13.5983969387446	NA	NA	NA	NA	NA	NA
ASDURF_T17	NA	NA	16.9621326515506	NA	NA	NA	NA	NA	NA	NA	NA	NA	NA	16.4113666159977	16.5419361022836	NA	NA	16.3954408320389
ASF1A_S166	NA	NA	NA	NA	NA	18.1815186690187	NA	NA	NA	NA	17.5202271978254	16.8660497366278	NA	NA	NA	NA	17.8301592269866	NA
ASF1A_S172	NA	NA	16.1129976815151	NA	NA	NA	17.245912368463	17.7133665369006	16.9760701865531	16.4250553657501	NA	16.3990470351842	17.1616476387697	NA	NA	16.3777664038452	17.7979764962465	16.8705633240191
ASF1B_S169	NA	NA	NA	NA	NA	NA	NA	NA	13.3880554655529	14.0890966420353	NA	NA	NA	NA	15.237502019199	NA	NA	14.473841627437
ASF1B_S198	15.3744739762083	16.3232484316195	14.5884234776651	15.5966395943348	14.9624279748974	15.2917916927193	16.4296125292696	17.0726425932034	14.9363735607311	16.2543248176108	16.6304277777808	15.5212429945722	15.0745734640025	16.0974057369118	16.5742321395375	14.2958125574608	15.7765087523171	16.6493053566204
ASF1B_T165	NA	14.1093513304349	NA	NA	NA	NA	NA	15.5236018090106	NA	NA	NA	NA	NA	NA	NA	NA	NA	15.0889740713995
ASF1B_T179	17.7473618980112	18.4882875481943	16.7943035168315	17.7957090598529	17.6784808197608	17.9066200496995	17.9190485703669	18.1602063337199	17.1257065652205	17.4841401025397	18.2099143645352	17.6512984187288	16.9248318414647	17.3339461587493	17.881520797345	16.8319515718051	17.4759532749252	17.675390043485
ASH1L_S1162	16.5431672928557	16.5526482868441	NA	17.5277375288309	16.049479533503	17.8892687638959	17.7197163496486	17.6465896316171	17.5916370189629	15.5710016973879	17.688524174955	17.4689507922913	16.7601885668744	NA	15.8647624973225	17.0941968575972	15.9757979002517	16.0115604985719
ASH1L_S1170	NA	16.1922271549817	NA	NA	NA	17.2059605304353	16.4523322998855	16.6432726358487	NA	NA	NA	15.6344745954314	NA	NA	NA	NA	16.9307946852837	NA
ASH1L_S1226	16.1669589978339	16.381860139973	16.3294292427589	16.2327998655634	16.1816473601244	16.221086036278	15.9372244901177	16.1866416973752	16.3955614204449	15.7726321205882	16.3777143459279	16.3576024839653	15.3231518888688	NA	15.4949101349939	NA	15.4314511225785	15.715953965977
ASH1L_S1231	NA	NA	15.2653145769465	15.5759644617477	NA	NA	15.0289141031927	NA	NA	14.797881737886	15.4641299412576	15.3034942789562	14.6174515189918	NA	NA	NA	14.5498880478581	NA
ASH1L_S1544	14.4425148658917	14.2732033479793	15.6639847207096	13.8334226155296	13.3102944859388	NA	NA	NA	NA	NA	NA	14.0827399176276	NA	NA	NA	NA	NA	NA
ASH1L_S1671	NA	16.7405972821118	16.3099676598944	16.6900522410766	16.3093169562751	NA	17.0153887559333	NA	16.7810713510718	NA	NA	NA	16.8507102035346	NA	17.0534074246507	17.2372301907579	NA	17.0973339627577
ASH1L_S1742	15.0858812833737	15.2051147715231	NA	NA	NA	NA	NA	NA	NA	NA	NA	NA	15.5971116249081	NA	NA	NA	NA	NA
ASH1L_S1746	NA	NA	NA	NA	NA	NA	NA	16.4258382780586	16.3589863656153	NA	16.2916408593654	16.3175736983103	NA	NA	NA	NA	NA	NA
ASH1L_S179	NA	16.3103105595674	16.2879265704684	16.2710800958336	15.9669409570951	15.9653695111513	16.4794893220537	16.4196741716247	16.4848749762321	16.4664460008391	16.6799564631493	16.3913005141676	16.7390722405122	NA	16.6919604140389	16.7245545141948	16.6249084828513	16.8524636943145
ASH1L_S183	NA	NA	NA	NA	NA	NA	NA	NA	13.4485756378122	NA	NA	NA	NA	NA	13.6193637455233	NA	NA	NA
ASH1L_S22	NA	13.5965600433238	NA	NA	NA	13.3419923229999	NA	NA	NA	14.1763213406527	NA	NA	NA	NA	NA	NA	NA	NA
ASH1L_S529	NA	NA	NA	NA	NA	NA	NA	13.8506081999777	13.4141377088365	13.5819529286717	13.9920041828205	NA	13.3282563936851	NA	14.0486961831082	13.4648615718566	13.6791007679517	NA
ASH1L_S918	NA	NA	NA	NA	NA	14.8962125169077	15.6179395526942	15.3861014679317	NA	NA	15.2683020929547	15.3455210671446	NA	NA	NA	NA	15.5186423890276	15.9027642030326
ASH1L_T1165	15.8008023646911	NA	NA	15.8581232549847	NA	NA	16.2534069849647	16.259470879169	16.214875397555	NA	16.191922820925	16.1141440059686	16.0190798966971	NA	NA	15.5140790969582	NA	NA
ASH1L_T2339	14.7918868894813	14.6879651414092	14.7485453366038	NA	14.6703278029087	14.5845741050896	NA	NA	14.6026303082406	14.8827671724486	NA	NA	NA	NA	14.6854926056396	NA	14.6876550265166	14.5060619490051
ASH1L_Y188	NA	NA	NA	NA	13.8180412558052	14.4543143423833	13.9491977390907	13.9550738073799	NA	14.1428911994921	NA	15.092022845235	14.6678798313027	NA	14.8630474117996	13.9477662340758	14.8263108549367	15.6303674146525
ASH2L_S623	19.8681362392383	19.4796333637847	19.141457049615	19.8564469908894	19.6376226504724	19.0125822905259	19.1104584687138	18.8336790480871	19.0731689969912	19.3867218005408	19.2048267590972	19.3192135713392	19.0316161911571	19.4905548561447	18.4405116310405	19.7781317959386	19.5942066088166	19.7853415431239
ASMTL_S19	18.5207821480066	NA	NA	NA	NA	NA	18.0532830850382	NA	NA	NA	NA	NA	NA	NA	17.9045788131147	NA	17.7674538814867	17.7619830959563
ASMTL_S21	NA	18.4089409479196	18.7175982169662	NA	NA	18.421500001222	NA	18.0959306744836	NA	17.9544021142801	NA	18.1969272279049	NA	16.8413730230809	NA	NA	NA	NA
ASMTL_S228	19.5883920042486	19.8147355560735	19.4789002011119	19.9942088176282	20.0816509875523	20.1814953108997	18.4996620773743	18.5065833848666	19.1550961083258	18.8744690126591	19.6152113187596	18.8698850363465	18.2941871904599	18.5856286942699	19.3191704089863	19.1190637164413	19.2832209725761	18.6435818296587
ASMTL_S239	21.9374014993126	21.8168234208128	22.1931962891942	21.7150173273353	21.9644811203573	22.049393750822	21.5584301576315	21.6094029706226	21.6987272824162	21.3590091758438	21.4647026295226	21.6906060359458	21.0977463717295	21.2754540676501	21.3133552580556	21.2767259848687	21.1738655192981	21.0092032624366
ASMTL_S255	15.3831507045529	NA	16.261895709729	NA	15.9169521173688	NA	NA	NA	NA	15.458248301097	NA	NA	13.5097304092061	NA	NA	15.7383920475698	NA	NA
ASMTL_S421	14.3576780132242	14.4598757455924	14.8912280556422	NA	15.2229458072079	14.5703248998008	NA	NA	NA	NA	NA	NA	NA	NA	NA	NA	NA	NA
ASMTL_T234	NA	NA	NA	NA	NA	NA	NA	NA	16.8002597604982	NA	17.2278338354123	NA	NA	NA	16.8847487968488	NA	NA	NA
ASNSD1_S396	NA	NA	NA	NA	NA	NA	15.2650947476053	NA	NA	15.067565099707	14.7458371123491	NA	NA	NA	NA	NA	NA	NA
ASNS_S382	16.1130121696214	15.5886413494907	15.7642142329173	15.9017359730632	14.3871617914917	14.6460674199502	NA	13.3771048307214	12.804651697619	NA	NA	13.5101336375944	NA	NA	NA	13.6226125209497	13.2888213715975	NA
ASNS_Y488	13.4048954725802	NA	13.537096062662	13.1864365796634	NA	13.0991666802292	NA	NA	NA	NA	13.4029550707249	NA	NA	NA	13.3316018983031	NA	13.8387593631506	NA
ASPH_S29	16.985361889844	17.2264071842077	16.7159932681327	17.3242297872977	17.3740625454804	16.8241261591245	16.5269157135821	15.8363205989863	15.9276138423209	16.4320413228871	16.4951131486505	16.4230289516973	15.9517490495325	16.2019705710984	15.732078934264	16.1050671480582	15.9338742207462	15.9355747054295
ASPM_S1103	NA	14.5390644681423	14.3011954389418	NA	NA	NA	15.3192792788736	15.5544312908637	15.3155873405286	14.670565868198	15.09329218896	15.0414083259096	NA	NA	15.1726864938353	NA	14.543033864246	14.586774217426
ASPM_S170	12.0061793320653	NA	11.9806224599979	12.3357477466954	11.8898120782795	NA	12.2250974534389	12.1818903406309	12.4685558953554	12.5466521015994	12.2416059015751	12.328314295623	12.2643017328894	NA	NA	12.3504118551354	12.3651714900147	NA
ASPM_S367	14.3436119417279	14.3066365274424	14.4764186925351	14.505396827574	14.7839054266871	15.0611117598902	15.2217760056332	15.401384259579	15.4532518980409	15.166436067942	15.3890445869223	15.3895644777775	14.1879249505045	NA	14.6451290129879	14.1387310436956	14.5337351707862	14.2337403605272
ASPM_S392	13.4628328359321	13.5946157514023	13.9270859056851	14.0957343011033	12.4570061781171	12.5663043594418	14.6101603754919	14.1562945077265	15.2983710265015	14.1329946559446	14.9483193728976	14.8798082329983	13.1864314623657	13.9569534257929	NA	13.0497038495668	13.2457627377659	13.4057836294535
ASPM_S425	15.264244989865	15.2440051705187	15.6625787760364	15.1790311136352	15.6048086164502	15.3755674613436	15.8861961480907	15.9692937839798	16.253516838999	15.9913977636019	15.9986058445291	16.2800970057125	15.4762219956133	15.4180005950057	15.584756253036	15.3805173210897	15.3931211873097	15.7094569676518
ASPM_S605	16.4525558094298	16.1688271390735	NA	NA	16.560468528213	16.4414942346813	NA	16.7654561499699	16.6471180570043	16.6997758875603	16.6041229059733	16.5116322793362	NA	NA	NA	NA	NA	NA
ASPM_T16	NA	NA	NA	NA	13.4373772089111	13.386639650009	13.9126809411905	14.0966057788243	NA	NA	NA	NA	12.9892955439989	NA	NA	NA	NA	NA
ASPSCR1_S275	18.0441025969546	17.8298811130519	17.9262881600662	18.1865132296602	18.0166536220712	18.0810492574728	17.9832535827213	17.9191557210617	17.8420109514486	18.1897578154211	17.9373963064984	17.8718594915707	18.2679199129192	18.0796041066097	17.9655553089751	18.2546034880496	18.1280491486504	17.9797252221633
ASPSCR1_S500	19.580573948429	19.449139984791	19.5542616757729	19.6309242287584	19.692930791851	19.548067381098	19.0646127251885	19.0900559473673	19.0270750606071	19.2828970613876	19.0979743759329	19.0924353475571	19.3721536739466	19.019563215807	19.2911210158903	19.4263008825399	19.3502338530698	19.2695744996173
ASPSCR1_S502	18.5048079582622	18.4753047913927	18.4453672646878	18.5030176830938	18.5656444964902	NA	18.0077944157507	18.0507988802553	18.025458906871	18.1783025804444	17.9396981554304	17.9452308448175	18.5431527749939	18.5310398169917	18.4180668379889	18.4756091153578	18.4133298033513	18.346972639332
ASS1_T174	15.1120415160571	15.0184343691063	15.1711564766048	15.3604238901975	NA	15.399226090139	NA	NA	NA	NA	NA	NA	16.9127698126277	16.7229691824295	16.7414803994173	16.9169983854969	16.8285043471303	16.6500260985591
ASS1_T219	15.4291419074841	15.7487692092664	15.7913296059539	15.4727608077252	15.0421078423397	15.1896701106773	NA	NA	NA	NA	NA	NA	16.3658719054687	16.8663429253034	16.7259904116721	16.152488187552	16.7814878640836	16.7670913905913
ASXL1_S503	16.5153473783778	NA	NA	16.5274068506483	NA	16.7153652079313	16.6187556042685	16.683281061175	15.9623827101048	NA	16.4884035064899	NA	NA	NA	16.5952103834432	16.036970356664	16.1989252174384	16.2368025013223
ASXL2_S1154	14.4655333148664	14.7593955495584	14.2978765900925	NA	NA	NA	NA	NA	NA	NA	15.6143350321527	15.3732427259272	13.9748726556764	NA	14.5909099080516	12.6636914407257	NA	NA
ASXL2_S1300	NA	NA	NA	NA	NA	NA	NA	NA	NA	NA	NA	13.0705965900844	NA	NA	NA	NA	13.6817131128673	13.3936707729845
ASXL2_S142	NA	NA	NA	NA	NA	NA	NA	15.3428268012938	NA	NA	15.0739687429093	NA	NA	NA	NA	NA	NA	NA
ASXL2_S146	15.1531057048833	15.2850411242003	NA	15.2812528664461	NA	NA	14.9769611810715	15.0130207662838	NA	15.2232850399736	15.1284067824697	14.3729572574162	15.3347320125851	15.1992642150404	15.5956556807594	NA	15.2429716084864	15.1836484868486
ASXL2_S395	NA	NA	NA	NA	14.1462977832912	NA	NA	NA	NA	NA	NA	NA	NA	NA	13.7414444724002	NA	NA	NA
ASXL2_S440	NA	NA	NA	NA	NA	NA	NA	NA	13.4249246207139	NA	13.8536705552771	NA	NA	NA	14.2424519309964	NA	NA	NA
ASXL2_S524	15.2715656009159	NA	NA	15.4904363574344	14.5756154817593	NA	16.3164295681132	16.3544307867189	16.1085783372472	NA	16.3360112624529	15.9656716496044	16.6519891761266	NA	16.2007170041583	NA	16.0272101684819	16.0595815103539
ASXL2_S530	14.7296590373141	15.4202320769615	NA	15.4690610138616	14.2152739352618	15.5272012777508	15.9148310236229	15.7984512076707	15.6557385080213	14.7024307179306	15.9897887163295	14.9237030257133	14.9543374327352	14.8110904235701	15.547388653081	14.1974768695633	15.6221075986662	15.0592755028535
ASXL2_S562	NA	13.6716505666626	NA	NA	NA	13.774663745968	NA	14.5405129879999	NA	NA	14.4974975429694	NA	13.8062359320195	NA	NA	NA	13.6703444866319	NA
ASXL2_S600	NA	NA	NA	NA	NA	NA	13.2347058551874	NA	NA	13.0112216341165	NA	NA	13.3876074271264	NA	13.49852767716	13.2728596694154	NA	13.4110465073605
ASXL2_T148	15.5314181836741	15.248261902488	14.217212006669	NA	NA	NA	NA	NA	NA	NA	14.9941778466071	NA	15.0283920501206	NA	NA	NA	15.6193629746704	15.573077094604
ATAD1_S322	19.4398037210511	19.3132361693408	19.4907087612846	19.3782855732717	19.378194321627	19.3847157812376	18.7004057462955	18.6879849833889	18.8648084098504	18.5818027688329	18.5776907718939	18.7037919636279	18.357243804158	18.1525663588069	18.4012415771378	18.317792251172	18.421191161251	18.3176794252532
ATAD2B_S1347	17.0660328197314	16.6793479777742	16.6708511234499	16.6493171098451	16.8313732792191	16.7728753689895	17.0412569912694	16.7644530309655	17.0435298360791	17.1184449837204	16.5855878076162	17.1242814705992	17.7847575039717	17.9697104639032	17.3721503621064	17.5638579179234	17.4897690951012	17.7366224164857
ATAD2B_S16	16.9186740564343	16.9446491902172	16.5913253578966	17.0614750220894	16.9798817158296	17.0549109011415	16.6354096580559	16.5900181052522	16.626687497215	16.5192286787316	16.5753849551175	16.6185382111946	17.4427501329188	17.4197085503977	17.6062129636059	17.2023133040229	17.5130600567385	17.5133571989215
ATAD2B_S318	17.924885538503	17.3335670367835	18.0465836496661	17.6868637001024	17.8138536419047	16.6354594804359	17.7497759320501	17.208974643512	17.4776678223099	18.2093167097672	17.4251271186661	17.9855493552668	18.4300943806249	19.0616686627727	17.6579026208375	19.3326717240587	18.6383888832331	19.0109469379907
ATAD2B_S81	16.3401407791697	16.3023758857614	16.3104113048783	16.3682254768148	NA	16.3213938699479	16.2540458441932	16.2064644988294	16.1990190853601	16.3050780676357	16.2539446568014	16.2627646669919	16.5944487423328	16.6193389709389	16.6896174436786	NA	16.7566743190845	16.8569676111918
ATAD2B_S939	16.6147130017975	17.2581093173885	16.7074553012453	16.8583647369916	15.8112287602712	16.0180337922494	17.3042593070088	17.2451910051861	17.3480173873766	16.7794920931432	17.8813788921543	17.3509018076089	17.1404168282662	18.6191789237956	17.2105359430916	16.7667644883884	17.5695195154189	18.2725654976495
ATAD2_S1058	NA	NA	NA	NA	NA	NA	NA	13.2757499908803	NA	NA	NA	NA	12.3821017881572	NA	NA	NA	NA	NA
ATAD2_S1139	14.1466148698782	13.8325562890187	14.3497280138542	14.1913725067215	13.9742975597696	13.5825108530561	14.5305982672583	14.3292098915235	14.172146473233	14.9930277222621	14.2509808491874	14.6612342477319	14.6783503136841	14.6596245186873	13.9753303272679	15.1945664260453	14.784819975099	14.8378592432558
ATAD2_S1200	15.9675451897595	16.5125993898151	15.1249275358946	16.6666618288934	16.0777911070818	16.9982553111201	17.4908805484716	17.8179534273118	17.4725858758004	16.7356092001197	17.6839235873571	16.8193348464491	17.6558302023369	16.5018295429304	18.4758133067009	16.6912842085311	17.8667981055956	17.381121738364
ATAD2_S1243	NA	NA	NA	NA	NA	13.1959656406818	13.9049637085142	NA	NA	13.994319466811	13.4654121855571	NA	13.4219524174709	NA	13.4578482106795	NA	NA	NA
ATAD2_S1302	NA	13.5976575278714	NA	13.6886151567194	13.9421741302508	NA	13.8090190150839	NA	14.0135395537962	14.1474054991649	14.0591606921688	13.9945874481505	13.6065187960126	NA	13.6259216395879	13.5452658272046	13.5763957829557	13.5601626064656
ATAD2_S141	NA	14.3663577720045	13.6657124847894	14.3225797603808	NA	NA	NA	NA	13.9436219267987	NA	NA	NA	14.6640727850743	NA	15.2178748301155	14.4952320802605	NA	14.9757538833227
ATAD2_S170	14.0950303557667	NA	NA	14.5516560018756	14.468114392829	14.7251279564626	14.5319836487203	14.8272734211269	14.8612228475573	NA	14.772453255989	NA	14.4033688440033	NA	NA	14.6482782437242	NA	14.7710384419224
ATAD2_S323	NA	NA	NA	NA	NA	NA	14.4480440038632	NA	NA	NA	NA	NA	14.2793275157362	NA	15.0236270469704	NA	NA	NA
ATAD2_S327	20.4790257177363	20.335790562287	20.795874603933	20.3511423043422	20.5834966324986	20.4436465945035	21.3474435404724	21.2305723196145	21.3425360199962	21.3302427242129	21.199919732249	21.4618822162391	21.7187207212446	21.9009533956797	21.7040478163258	21.7748472122605	21.7783843288688	21.9013461572145
ATAD2_S337	NA	NA	NA	NA	NA	NA	NA	NA	NA	NA	NA	NA	NA	NA	NA	16.7678861907373	NA	16.794210527944
ATAD2_S342	18.7374918432822	18.1763745474552	18.6288249554801	18.7075034120657	18.4872348078888	17.6048428040931	19.3008695145855	18.7169805501363	18.626491008207	19.6266659646117	18.9818700027805	19.5169957301485	19.2100522011942	20.1366604738986	18.3487970755303	20.1358380416215	19.4103770743366	20.1411488416678
ATAD2_S61	16.3020779485458	15.9487391896281	16.6478398582945	16.1994402506139	16.2669923474141	16.0751784099985	16.7824420187837	16.6621390281792	16.7494878832075	17.114995853192	16.5863792721762	16.8314569101583	17.5284123668194	16.7218514176928	17.1834427734005	17.6912608901703	17.4801194948327	17.6305892973682
ATAD2_S671	NA	NA	NA	12.0587312668195	NA	NA	NA	NA	NA	NA	NA	12.3634562197382	NA	NA	NA	NA	NA	NA
ATAD2_T1149	14.9336655272909	13.3425253168174	15.9845804054317	NA	15.3878989594195	12.4709859471499	14.3775161225696	13.3749285555599	14.2130349058748	15.9052134378925	NA	15.6336421998713	NA	NA	14.577131776938	NA	15.0136771586341	16.2440038323267
ATAD2_T1152	NA	16.7843883289768	NA	NA	NA	NA	17.4035910492775	17.4677160132452	16.873087266117	NA	17.453930593635	17.0798865343633	17.6272644435463	17.4407190453464	17.9079678671884	NA	17.5477430378298	17.6969896800832
ATAD2_T1158	NA	NA	NA	NA	NA	NA	NA	NA	NA	NA	13.9215389771394	NA	14.0444263444998	NA	NA	NA	NA	NA
ATAD2_T142	NA	NA	NA	NA	NA	NA	NA	NA	NA	14.3135679298095	14.4568992251939	NA	NA	NA	NA	NA	15.0625943930651	NA
ATAD2_Y750	NA	NA	NA	NA	NA	NA	13.1925836194079	NA	14.8330598707311	NA	14.5939683546676	12.958065332534	NA	NA	NA	NA	12.9931451446602	14.2656228305742
ATAD3A_S369	16.0927004426355	16.2409244291217	16.3561994485508	15.9451752761722	16.2678314674144	16.1074984679107	15.763338575419	15.9660320611441	16.0592475110289	15.7800495653629	15.8429614934851	15.9730299538006	15.7190887163287	15.6320985559765	15.9350435511258	15.7978439084403	15.9281013086624	15.9200549694505
ATAD3B_S321	12.1508155201983	NA	12.217879008406	11.8996923209008	NA	NA	NA	NA	NA	NA	NA	NA	12.3411415152661	NA	NA	NA	NA	12.5287266536053
ATAD5_S1115	NA	13.6794737420961	NA	NA	13.5923579014442	NA	14.5865352017509	14.8990820961552	NA	14.1400224723343	14.6156288104272	NA	13.7365156794392	NA	14.445362001876	13.8337917372829	14.5313193417379	14.0537759716394
ATAD5_S1116	NA	13.6794737420961	NA	NA	13.5923579014442	NA	14.5865352017509	14.8990820961552	NA	14.1400224723343	14.6156288104272	NA	13.7365156794392	NA	14.445362001876	13.8337917372829	14.5313193417379	14.0537759716394
ATAD5_S1214	NA	NA	NA	19.9363351361033	NA	NA	20.0429880066695	19.9060362872903	20.0298171107193	NA	20.0423172164541	19.832382940128	NA	NA	19.7597454345115	20.302527575361	20.1761710805844	NA
ATAD5_S306	NA	NA	NA	NA	NA	NA	NA	15.1784580707243	NA	15.3749719415607	14.9885864825772	NA	NA	NA	15.0912464073715	NA	NA	NA
ATAD5_S356	NA	NA	NA	NA	NA	NA	NA	NA	NA	13.6289332075834	NA	14.1609215475974	NA	NA	NA	NA	14.0046583603562	NA
ATAD5_S44	14.267546950485	14.7568107351188	NA	14.4516721726326	NA	NA	15.6092379195002	15.7262491307923	15.3213739712866	15.5241698972056	15.5130243503443	15.4255195590586	15.2526472455386	NA	15.4745712248789	15.1809905533739	15.472960724342	15.3630547205762
ATAD5_S653	NA	15.2546142712628	NA	NA	NA	NA	NA	16.9870289553197	16.5995486360531	15.7290935111558	NA	16.413067996508	NA	NA	NA	NA	NA	NA
ATAD5_S812	NA	NA	NA	16.2139368692739	16.4261144662753	NA	17.3730436084735	NA	NA	NA	NA	17.600906172653	17.1828625176274	NA	NA	NA	NA	NA
ATAD5_S86	NA	NA	NA	NA	NA	NA	13.7526545292442	13.7538507374623	13.0492170449381	13.3459134459351	NA	12.9113617558342	NA	NA	NA	12.8381187432247	NA	NA
ATAD5_Y640	NA	15.2546142712628	NA	NA	NA	NA	NA	15.9296295435334	NA	15.7290935111558	NA	NA	NA	NA	NA	NA	NA	NA
ATAT1_S315	14.6512743041825	14.7277739925847	15.3188304377627	15.1907345447433	15.6680123739139	15.3898566688327	15.1482908868107	14.9688199135599	15.1135181847862	15.0993248284557	15.3778421382384	15.5025681442048	14.9841793527078	NA	14.6548842647984	15.3065236356474	15.291832806319	15.1163420242747
ATF1_S198	NA	15.3612016260256	NA	NA	15.0557762001747	NA	NA	NA	NA	NA	14.9832451677039	NA	NA	NA	NA	NA	NA	NA
ATF2_S112	16.3365257556926	16.6204253506154	16.9296166776855	16.3098424962356	16.2909985382456	16.3963987258438	16.3792811770809	16.5427246134369	16.8826252075385	16.7526603260126	16.7642749573978	16.8429384406792	16.5683504750084	17.2142135807659	16.4448761057864	16.8068267402156	16.7231798846422	16.9856827922357
ATF2_S266	NA	15.0934246381841	NA	NA	NA	NA	14.7234131284773	NA	NA	NA	NA	NA	NA	NA	15.5911195704579	NA	NA	14.6197198710597
ATF2_S90	NA	NA	NA	NA	NA	NA	NA	NA	NA	NA	NA	11.2640350639308	NA	NA	NA	NA	NA	NA
ATF2_T69	14.3565535609864	14.488831944342	14.9804738677198	15.1697396165264	14.9354155810425	15.2007397250586	14.1408013392031	14.1414050041059	14.8374236768591	14.9770152394089	14.9006029559705	14.9520861791013	14.4918186723405	NA	14.0497499916597	NA	14.9136571352777	15.1143888675135
ATF2_T71	14.3565535609864	15.7725137126862	16.606179071591	15.1697396165264	14.9354155810425	15.2007397250586	14.1408013392031	14.1414050041059	14.8374236768591	14.9770152394089	14.9006029559705	14.9520861791013	14.4918186723405	NA	14.0497499916597	NA	14.9136571352777	15.1143888675135
ATF7IP_S113	NA	15.8317442604942	NA	15.352547143835	NA	NA	16.4368153915238	16.004059249148	16.0185480591502	16.3673841648929	15.9587190110691	16.5374603227407	16.9093498777353	16.8310717181339	16.717497915328	16.7502462574638	16.765415137223	17.0268777445167
ATF7IP_S474	NA	NA	NA	NA	NA	NA	13.9167444589679	NA	NA	14.0711449900014	13.915167162858	14.2693278264454	NA	NA	13.5448442137263	NA	NA	NA
ATF7IP_S477	NA	16.2582603362021	16.7982907994912	NA	14.9954585250346	16.3566722684281	17.1623533261416	NA	NA	17.4662993646268	16.9930704540234	14.9912024173891	17.8020901917866	17.6073466688693	17.5583477856235	17.6909622659057	17.6358594385288	17.8519931786944
ATF7IP_S479	NA	NA	NA	NA	13.9312448059673	NA	NA	NA	NA	NA	NA	13.8994353039561	NA	NA	NA	NA	NA	NA
ATF7IP_S559	17.1659967943627	17.060992007799	16.9801759325798	17.5472622082025	17.1592646914504	17.4043158661142	17.2574585490384	17.3512192953583	17.2502728646627	17.7193298404528	17.3945525650246	17.2793323202484	17.9476536403882	17.7010408456341	17.5699550969053	17.9362404127295	17.7278551499568	17.7562023691395
ATF7IP_S673	19.3000911578566	19.6037137972698	18.8423552546221	19.2171432990021	19.2889433292937	19.3211640108806	20.1040348291097	20.1283973100026	19.5360462139444	20.200468779867	20.1973588907198	19.6633561734354	20.5868545637758	19.156045429196	20.4862439900194	20.6058605575513	20.4550051239716	20.257861172376
ATF7IP_S854	NA	14.0693684486514	NA	NA	NA	NA	14.8133064184644	13.030250537899	NA	15.2368293924937	NA	15.2051702274065	15.4100124363511	16.302797442345	NA	15.6166266855657	15.0705937654116	15.4724728508539
ATF7_S246	NA	NA	NA	NA	16.1503328613964	NA	NA	NA	NA	NA	NA	16.2438404860405	NA	NA	NA	NA	NA	NA
ATF7_S97	NA	NA	17.6615981467056	17.853205610791	17.5406518401203	NA	NA	16.3769589095182	16.9904496959365	16.3905448761128	NA	16.3022441197076	17.7614928597646	NA	NA	17.9414014177249	18.1012761187749	18.2395316041641
ATF7_T101	NA	NA	18.0177727286145	17.853205610791	17.5406518401203	NA	NA	16.3769589095182	16.9904496959365	16.8548568826714	NA	16.3022441197076	17.7614928597646	NA	NA	17.9414014177249	18.1012761187749	18.2395316041641
ATF7_T326	12.6066807801908	NA	NA	13.3415124660898	NA	13.2456126701956	NA	NA	NA	NA	NA	NA	NA	NA	NA	NA	NA	NA
ATF7_T51	15.7296912078447	15.3196833782847	15.6821219994847	14.9566119642858	14.7841967122321	NA	NA	14.3106235600849	15.9719174169684	15.9747749467087	NA	14.8335669175713	15.0763890999606	NA	NA	15.313173162704	NA	16.3238313774351
ATF7_T53	15.7296912078447	15.3196833782847	NA	NA	NA	NA	NA	NA	15.3160328215821	15.9747749467087	NA	NA	NA	NA	NA	15.313173162704	NA	15.4320578144325
ATF7_Y162	NA	NA	NA	NA	NA	NA	NA	15.1526899567785	16.1848521410542	NA	NA	15.5441055067477	NA	15.8393015318788	NA	NA	NA	NA
ATG13_S355	15.652716704247	15.3668948075688	NA	15.2159201471904	NA	NA	NA	NA	NA	NA	NA	NA	NA	NA	NA	NA	NA	14.8397921960418
ATG13_S361	15.964000638469	16.7056996853657	15.5180918864379	16.1690038062383	16.3286988327644	16.9073068503175	16.0627736961824	16.4902733943363	16.4651468395693	15.3132132149147	16.5439994911796	16.0184426400855	15.8966939900462	15.9820071512131	16.7071535994088	15.2926943018769	16.3964738072069	15.9243772829608
ATG13_Y220	13.2009874690427	NA	NA	13.4812609192038	NA	NA	NA	12.6079440817269	NA	12.70326608942	NA	NA	NA	NA	NA	NA	NA	NA
ATG14_S29	14.9507058680005	15.855113960616	NA	15.7560441295237	NA	NA	NA	15.1068545372839	15.5447554058081	NA	15.6818411647574	14.7462818114297	NA	NA	NA	13.9892448027863	15.1523685087448	15.5836760192344
ATG14_Y37	NA	NA	NA	NA	NA	NA	NA	12.565634300661	NA	NA	NA	NA	NA	NA	NA	NA	13.0746159810701	12.9698457982776
ATG16L1_S248	14.9418160307446	NA	15.2238456865602	NA	NA	NA	NA	NA	NA	NA	NA	15.6305122238314	NA	NA	NA	NA	NA	NA
ATG16L1_S255	17.1572193814481	17.2488391854734	NA	17.1901854712252	16.5536501660152	16.7736924183928	17.0461482873366	17.0580878617876	17.1942383188443	16.7818634718804	17.2279228225113	16.7783027928878	NA	NA	NA	15.9310726280014	NA	NA
ATG16L1_S269	12.9157110830619	12.3195098556982	12.5120511395827	12.2688033587894	NA	NA	11.9801923972011	NA	12.3099226483208	NA	NA	NA	NA	NA	NA	12.1582261550237	12.368533177026	12.1047534110958
ATG16L1_S287	19.2721445192645	19.1643609581796	19.3249234521141	19.0231211135646	19.1237185610479	19.2363529193401	18.347631611774	18.5960828052421	18.8578861963825	18.4183161307371	18.5804734057291	18.8495110332493	17.2021125057992	NA	17.7412863463214	17.2935761767383	17.8571909698271	17.6768173463025
ATG16L1_S70	13.5196158231172	13.5028724984117	NA	14.0974269389741	12.977011589519	13.9355029207942	NA	NA	NA	NA	NA	NA	12.4630482277641	NA	NA	NA	NA	NA
ATG16L1_T313	NA	NA	NA	NA	13.7252924073735	NA	13.0935451845684	NA	NA	NA	NA	NA	NA	NA	NA	NA	NA	NA
ATG2A_S1266	NA	15.5062495221482	NA	15.3422959252761	NA	NA	NA	NA	NA	NA	NA	NA	NA	NA	NA	NA	NA	NA
ATG2A_S1269	NA	NA	NA	13.717825841397	NA	NA	NA	15.7366618419851	14.6869088948636	NA	NA	NA	NA	NA	NA	15.7110804824944	NA	14.7469265478381
ATG2A_S1309	NA	NA	NA	NA	14.3324869924857	NA	NA	NA	NA	NA	14.3510457718866	NA	NA	NA	NA	13.6395873826628	NA	NA
ATG2A_S403	15.7705926979628	15.6157599513419	15.3251508737548	15.3398150801903	15.393901251154	15.2939556306066	14.9677128535807	15.248148973988	15.9036617871029	15.5753133294246	15.3427247246272	16.0500596699467	14.9560965613781	NA	15.2081343145592	14.7286146356297	14.8114829485879	14.9441096145962
ATG2A_Y1314	NA	14.299312754651	NA	14.5033528984466	NA	NA	14.2122567120705	14.1441679246928	NA	NA	NA	NA	13.4078075782905	NA	13.5137646101651	NA	NA	NA
ATG2B_S1016	18.4305975802728	18.4325865789097	18.5569168683487	18.4019263987586	18.0817336218889	18.0447847994308	18.5648497109951	18.5740441663668	18.6060323806578	18.3579562634983	18.4990517368126	18.4443831335952	NA	17.6566006404897	NA	17.989769476822	17.8716268030798	18.014491260151
ATG2B_S1018	18.4305975802728	18.4325865789097	18.5569168683487	18.4019263987586	18.0817336218889	18.0447847994308	18.5648497109951	18.5740441663668	18.6060323806578	18.3579562634983	18.4990517368126	18.4443831335952	NA	17.6566006404897	NA	17.989769476822	17.8716268030798	18.014491260151
ATG2B_S1579	14.8605591554471	14.8416379810169	15.5892020820766	14.8727708528377	15.8824921572899	NA	14.9890870814037	NA	14.7181114985353	NA	15.0982765128243	15.2384993846348	16.5383538596133	NA	NA	16.6062971588147	NA	NA
ATG2B_S1583	NA	NA	14.5227617366421	NA	14.9612527794694	NA	NA	NA	NA	NA	15.0982765128243	15.2384993846348	16.1310631483374	NA	NA	16.0529831409265	NA	NA
ATG2B_S1743	16.9441615687922	16.9195232671079	16.3961659463712	16.7394809951567	16.8361701734589	16.8728937288642	16.9603548828584	17.0992055598168	16.4555823084868	16.7398618713615	16.8713127096779	16.8517324276997	15.7304288778072	NA	16.174715481991	15.6187231507654	15.6182939037145	15.8972739472515
ATG2B_S240	17.1434851514431	NA	NA	17.137431039285	17.0733673907406	NA	NA	NA	NA	17.0808281436133	17.3709559912211	NA	16.3373423572231	NA	NA	NA	NA	16.641304192315
ATG2B_S255	16.8269705727441	16.8650312731669	16.4616954999567	16.9632488630001	17.1940995895091	17.0674618300081	16.6582249827832	17.1119427014338	17.1049946237067	16.7154953129067	17.1320345375319	17.1281188373814	16.1997144180338	16.4997965473353	16.3092105555547	16.0501770322772	16.2281656450248	16.3232754680782
ATG2B_S497	17.0244508905859	17.3326186678159	17.8098909652928	17.9265351701127	NA	17.630814961514	16.9557992903762	17.14797559501	17.3158304698217	17.1683245541336	17.4692972172872	17.5211454859195	16.8298997088629	17.4151784442853	NA	16.4537713465672	17.3004211824582	17.1174627484307
ATG2B_S840	NA	15.9064736404547	15.8926421335465	15.6865480301296	NA	NA	15.7697179535786	15.4115746401891	NA	NA	NA	16.2957655698719	NA	NA	NA	NA	15.094621655811	15.4584070529339
ATG2B_S886	14.6783226406419	13.986765250574	NA	15.062851401756	14.4876280373038	14.0550400393059	14.205654216433	14.3848250724945	13.9209738052197	14.1641459416517	14.2540756780605	NA	14.0297119337812	NA	14.0752955721627	NA	15.0198635188517	14.1219666833188
ATG2B_T1022	NA	NA	NA	NA	NA	NA	15.6369918186239	NA	NA	15.5608060763219	15.6855638287884	NA	NA	NA	NA	NA	NA	15.2915308012647
ATG2B_Y1012	NA	NA	NA	NA	NA	NA	NA	NA	NA	NA	NA	NA	15.5253225407271	15.2615689007091	NA	NA	NA	NA
ATG4B_S34	17.0484994712876	17.0196765892979	17.2236188748409	16.9849634841732	16.8841590999052	16.6873883161142	15.1547001266697	15.1189298949105	15.2486637235846	14.9504603851357	15.1458894212489	14.7992017893721	15.8542030084234	16.1184426802712	15.5995314577092	15.6674705410158	15.8474848997625	15.8841676290338
ATG4B_S383	17.0085627854729	16.8190480093741	16.7386134166257	18.0458837519661	15.221636390873	15.5730410853522	17.3405086946871	16.4416133050605	17.3220567145763	16.1031104232314	16.8496548808569	17.1396292145922	16.5920145599577	18.1856359678742	15.3300713531482	15.8934909773456	16.1342808052782	17.6549721099066
ATG4C_S451	15.5144818718009	15.8741165575355	15.9598320502416	NA	NA	NA	NA	15.1241665844317	16.0067947002871	NA	NA	NA	NA	NA	NA	NA	NA	NA
ATG4D_S467	17.4485036011771	16.8068453168915	17.3182044183333	17.2863482477449	17.3765584499295	17.468295965857	17.5834885057373	17.6985373036104	17.4615476691415	17.5334105125994	17.4755982020418	17.338066816765	18.000854229137	18.7179618486862	18.2543637833995	17.9831749810707	18.178252969471	18.5047431711329
ATG4D_S468	NA	NA	13.9206602191367	NA	NA	12.8547526318286	12.8228323892205	NA	13.0672131593276	13.3746146819403	NA	NA	NA	NA	NA	NA	13.4359766725951	NA
ATG9A_S14	16.3346520273289	16.5387198925096	16.8450151816388	16.5521935099905	16.1542799374066	16.062742946499	16.9800293026797	16.8269958289209	17.2712023984555	16.6100987940355	17.0691765145142	NA	16.245471482173	NA	16.2228152124664	16.2037952132855	16.5683836845724	16.5990761936408
ATG9A_S18	18.6782486089465	18.8195552490848	19.157491469137	18.8722515176633	18.4532926190624	18.2251853606666	18.6838189432907	18.4821997579003	19.0889956224415	18.3024561207028	18.7369028515995	18.7313322692856	18.2241592521082	18.7449932991702	18.2344803668694	18.1964097774059	18.4821138910387	18.7118448681506
ATG9A_S656	18.2191646453062	18.0618097360244	18.5018784523135	17.9316895674523	18.2195910393506	NA	18.2054735413387	18.0960723248188	18.3874513926836	NA	18.0976988885622	18.3748678168355	17.9733272065511	17.9812185423974	18.0817394254979	18.1503093328305	18.0536573224512	17.8838470239662
ATG9A_S675	12.4135401173684	NA	NA	12.5331472406476	NA	NA	NA	NA	NA	NA	12.7230024724023	NA	12.9450772283447	NA	12.444902010527	NA	NA	NA
ATG9A_S735	19.1435192196287	18.9908222402337	19.3503043591592	18.9265942538038	19.0822356487014	19.0520888878313	18.3236226149687	18.4029251236839	18.5102851002805	18.1668246423512	18.2546149807443	18.272424817671	18.6672822781593	18.5831670525673	18.8566897045783	18.7029830882069	18.6596782284939	18.6617661856466
ATG9A_S738	14.6915965651312	14.4382678025136	14.3286825155061	14.7578707591733	14.6178020058204	14.391506233056	13.6336361847545	14.072903446867	13.8797605624735	12.7842787616706	12.9740072660001	13.0605905868346	14.7587028214043	NA	12.8621636872799	14.7063681743062	14.2759102703806	12.9897682882497
ATG9A_S741	13.5021973114298	13.2939384396868	14.3115984907573	15.7636322051636	15.2667838704782	15.7460663845255	15.7318574630099	15.7849409608055	15.8358049907268	12.7842787616706	12.9740072660001	15.3739458657997	15.5350031187499	14.6584163827517	15.7252545307575	15.1542121786772	15.6628191889627	15.3213607247201
ATG9A_S755	NA	NA	14.3115984907573	15.4278884674975	15.0242027893221	15.6190976824517	15.4457517363196	15.6100493647464	15.7209240984272	NA	NA	15.1508309436386	15.1682990226318	14.6584163827517	15.6209222534711	14.5413029870092	15.4345365531332	15.1270373752479
ATG9A_S761	NA	NA	NA	16.0791939245007	NA	16.0953503717989	16.252032986524	NA	16.0175091026116	NA	NA	NA	NA	NA	NA	NA	NA	NA
ATG9A_S828	19.6301974369237	19.4412264695874	20.9919172898208	18.8831456231382	19.3428188862861	18.9796256946043	19.6577589141656	19.7855046515731	19.8731761366535	19.7168353243488	19.620461188051	20.2728014925776	19.2680849632332	19.6888709257033	19.3514818980595	20.3237353309442	19.0154328497265	19.9401833416751
ATIC_S322	13.8809640472196	NA	NA	14.2561658074376	13.679314417248	13.360418028908	NA	13.4917292416197	NA	12.7646698481916	13.8716735777526	NA	NA	NA	NA	NA	NA	NA
ATL2_S24	19.7771544691015	19.9981124074762	20.0114379526086	19.5538715704245	19.8802954544875	19.9124523401122	19.4978279838698	19.5325480605369	NA	19.2015868159879	19.6339012281468	NA	NA	NA	NA	19.7092037416732	NA	20.0196782274856
ATL2_S51	NA	NA	NA	NA	11.5419821570802	NA	NA	NA	NA	NA	11.3722760959978	NA	11.7047698700843	NA	11.8405394540356	NA	NA	11.5387933563455
ATL2_Y43	16.8236786359733	17.4246957246777	17.1960846563834	17.0933584234922	17.083709557259	17.2992141249534	16.6983431041757	17.0434500888606	17.3539282608311	16.6508768117837	17.1144506111793	NA	17.2384319929696	16.0239134864946	17.3494386458218	16.7828379442516	NA	17.2435421676603
ATL3_S535	15.1378841843532	15.5646426485938	15.2672315386204	15.4995056995774	15.7301307526755	15.2014646008712	13.3694105891266	13.2925952020647	14.1898150276433	13.8637771304163	13.4948764571516	13.7058297177213	13.5172196080329	NA	13.2309636148358	13.9299072766121	NA	13.3067446431614
ATN1_S101	15.5469952219698	15.68925970017	15.6968065371518	15.6087149921545	15.7517285272222	15.6747622866496	17.9412361373687	17.1720546268987	16.777120855478	17.7432344227881	17.0416762848211	17.7040106112656	15.787873276025	NA	16.0344374320123	15.6579047482324	15.8080758288311	15.6442433546341
ATN1_S107	NA	NA	NA	NA	NA	NA	16.6582494985074	NA	NA	16.5782585018609	NA	16.3668717166207	NA	NA	NA	NA	NA	NA
ATN1_S168	18.1466460252002	19.6245595574766	17.0823861018718	19.5539501541142	17.0451293264966	17.4998435682802	20.6734941429152	20.7120729781747	20.4911012162666	20.5178365052475	20.874487276124	19.7395721254038	19.5574052019461	16.7844889666196	19.7011300181513	17.8131249173807	19.7508848065249	19.5037591315653
ATN1_S34	18.0588919628463	18.4041758242764	18.2988164116375	18.4223783508375	18.293768779876	18.3673191879106	19.6106479326137	19.7915977691483	19.2999421138776	19.7612031648473	19.7027486228062	19.3918993573268	18.3376983852755	18.4705923190017	18.4427964117093	18.2709547538919	18.5509034402136	18.5226230305036
ATN1_S632	13.7685174132332	14.3999379308515	15.8429542493967	NA	NA	NA	17.0290919744517	17.9831690160808	17.135757653318	NA	18.0225656760945	18.2328437139525	15.1281708591031	NA	14.4306398937254	16.1373675624629	17.0966326920682	NA
ATN1_S645	NA	15.5765806417325	15.872977029002	NA	NA	NA	17.1077096448025	16.307192795062	17.1714956687656	17.0587199989778	16.6487950844586	16.6698096575667	16.323500354908	NA	15.449079822329	NA	15.6185110799262	15.8334465127715
ATN1_S661	NA	16.8487606174254	17.224846770134	NA	16.9462352145356	17.0038485332941	18.3005121769312	NA	18.640406259453	18.1983545222472	17.9879550003995	18.1506379797593	16.7934356533956	NA	NA	NA	NA	NA
ATN1_S739	NA	15.6020953096379	NA	NA	NA	14.9213455462279	16.1955092284613	15.5548710743585	16.6285925542686	17.2850347459997	16.619688427646	17.315358887375	14.3872701136572	17.0390019970599	NA	14.317325145969	NA	15.0083013253189
ATN1_S746	15.4733698534234	16.851877472501	16.127692135515	16.7633888389997	17.5773355937401	16.1295052909746	17.5918394613634	16.7931733923326	17.9034866136114	18.5627905281064	17.8938586649809	18.5992639257072	15.5443342253179	17.8313213204094	NA	15.4629134391215	15.3226014043678	16.2258122088945
ATN1_S748	15.4733698534234	16.851877472501	16.127692135515	16.7633888389997	17.5773355937401	16.1295052909746	17.5918394613634	16.7931733923326	17.9034866136114	18.5627905281064	17.8938586649809	18.5992639257072	15.5443342253179	17.8313213204094	NA	15.4629134391215	15.3226014043678	16.2258122088945
ATN1_S77	17.4511827932323	17.5371974691523	17.2391739416347	17.8424117636055	17.4389328857749	17.4356309594349	18.7789676770132	18.8923609295663	18.3738319526192	19.0559079237609	18.7392978843358	18.4412505633028	17.8881877248665	17.1395620011496	17.7532930383605	17.7063384266605	17.7953222025867	17.603197070161
ATN1_S79	16.4291654399289	16.5394689859761	16.4014041570655	16.8958908417468	16.4610158163536	16.4327591802916	17.5809527487289	17.7437411970439	17.2326518333303	17.9756740143028	17.6308169789125	17.3294413388485	16.9238029748952	15.3818875032239	16.6383644722907	16.7198901493932	16.6686285111704	16.5600793406097
ATN1_T669	17.1250697847871	16.8684525499371	NA	17.1107762512088	NA	17.1281997532258	18.253957823974	NA	18.4310451297618	NA	17.9993179690255	NA	NA	NA	17.0134952178044	NA	NA	NA
ATN1_Y734	14.7781119094253	NA	15.4035236370654	16.0354153778945	16.8384287787402	NA	16.9364212271823	NA	NA	NA	NA	NA	NA	16.6008963737968	NA	NA	14.6477363857377	15.5098173877506
ATOSA_S819	14.8616956459828	NA	15.5445982836588	15.6176154474612	15.8073724351239	NA	NA	NA	NA	NA	NA	NA	NA	NA	NA	NA	NA	NA
ATOX1_T54	12.0203319050543	NA	NA	11.9373176675323	NA	NA	NA	NA	NA	NA	NA	NA	NA	NA	NA	NA	NA	NA
ATP11B_S1154	NA	15.0663730350702	NA	NA	NA	NA	NA	NA	NA	NA	NA	NA	NA	NA	NA	NA	NA	NA
ATP11C_S1108	17.6686897736333	17.5790811902478	17.5396175810706	17.5913539187554	17.7030853930042	17.4560403713934	16.7199863970892	16.5884333150512	16.4522967164915	16.7148125543554	16.4746599056935	16.6070964928113	16.5253740943634	16.5794334455287	16.4019796021756	16.4799565576076	16.3512161589596	16.2942549532351
ATP11C_S1112	NA	NA	NA	NA	NA	NA	NA	12.9476563741471	13.8238883534849	NA	12.6670404846461	13.2042607374077	NA	NA	NA	NA	NA	NA
ATP11C_S1116	NA	NA	NA	13.5551542523747	NA	13.6729660575775	14.9769660951078	15.7153110681635	16.2527950580005	14.9128311832221	15.4174980731194	15.407306266238	NA	13.9391340107846	14.6817555108125	13.0706840037378	14.4112992433332	14.764898150754
ATP11C_S445	17.8232203440425	NA	NA	18.025460576935	17.8058943599458	NA	17.7799445891704	17.8573043648216	17.8449794049403	17.6963413519907	17.9224876695057	18.3310109945992	17.2166607950303	17.1204837276891	17.4263302067009	17.2057203619906	NA	17.334266152764
ATP11C_T1124	NA	NA	NA	NA	NA	NA	NA	NA	13.5274941409611	NA	NA	NA	12.9111261124892	NA	NA	NA	NA	12.9508234489761
ATP13A1_S899	19.1971005714928	19.1504405194882	18.7161090131278	19.258562458432	19.2964349636568	19.2808992225742	20.1844082303291	20.2138196902814	20.1069472097547	20.4581808013115	20.145881339782	20.241043370786	21.721439376227	21.2425164204653	21.8230869358282	21.6814454706827	21.7636189878566	21.7157386759566
ATP13A1_S935	12.588791374721	11.9931946207238	11.7239207747934	11.7049310534081	NA	12.1577800337168	NA	11.7952585341964	NA	NA	NA	NA	12.7219393476235	NA	11.986589094796	12.3329192212379	12.6906666030654	12.0330268198737
ATP13A1_T946	NA	NA	NA	NA	NA	NA	NA	NA	NA	NA	NA	NA	NA	NA	NA	13.1018475286431	13.0823490217314	NA
ATP13A2_S151	NA	NA	NA	NA	NA	NA	NA	NA	NA	NA	NA	NA	13.5064454029899	NA	13.8276529179352	13.6059222205515	13.6041602455939	13.5700175906739
ATP13A3_S130	NA	NA	NA	NA	NA	NA	NA	NA	NA	14.0901175863734	NA	NA	15.3430006566286	15.5190093983131	14.9097923323748	15.5780679019609	14.8540516511434	14.5916912910934
ATP13A3_S817	18.9480652616182	18.9951294274755	19.2564252492665	18.7601606637269	19.2567293956303	19.0799166402386	19.04638493919	19.1080466982819	19.1184787078508	18.8983982460049	19.0277455880632	19.21204757718	19.3926401880804	19.767824468604	19.6378713039518	19.4454616607623	19.6388136465671	19.5189386244875
ATP13A3_S98	NA	NA	NA	NA	NA	NA	NA	17.0202383285004	NA	NA	NA	NA	NA	NA	NA	NA	NA	16.407080283795
ATP13A3_Y129	NA	NA	15.1377300244528	NA	NA	14.3565879847677	NA	NA	NA	14.1199625499192	13.7513011096632	13.984176625139	NA	NA	14.6416793534719	NA	NA	15.0211929925193
ATP13A3_Y94	NA	14.7394292293744	NA	NA	NA	15.5105980532881	NA	NA	NA	NA	16.895976874871	17.1838809986857	16.189123815958	15.6269136064463	15.6910987829882	NA	16.1162051303061	NA
ATP1A1_S16	18.9597693026981	18.7948472513472	18.8674818419634	18.9982776527593	18.954013627973	18.9484632362047	18.7475294719594	18.8892673096467	18.9524660443041	18.9192182999812	18.9049916096952	18.9953119525619	17.8242894870229	17.5092559719178	17.7046978545649	17.7188013550416	17.7106544701839	17.7545846042122
ATP1A1_S47	15.0110464566153	15.665786258485	15.5085403996322	14.9199335346695	15.2658178549071	15.0251046991353	16.0874492122713	15.3376498856851	14.9691488142905	14.7770316960521	14.9809144298792	14.9223050525623	14.1888933246499	NA	13.741013828332	13.8336532327523	13.8560974039265	13.4995453601138
ATP1A1_S653	15.361868412178	15.4220462604806	15.6599393475696	15.4209409388092	15.4799506805388	15.5703363232792	15.3894090701278	15.3730089051152	15.4053637632116	15.3768489429621	NA	15.4065633136292	NA	NA	NA	14.3913453944392	14.6024462057069	14.3472746057876
ATP1A1_S722	12.8268487387866	12.4783213643562	12.9953333947271	13.0147432678609	NA	NA	NA	13.3247816266648	13.0534378227955	13.4622292590217	NA	13.3345067079997	12.9002947589475	NA	NA	NA	NA	NA
ATP1B3_S8	14.0541651883771	15.0237454473097	14.9385856688788	15.0439400662383	15.2060434650567	15.210898507748	NA	14.7520807245629	15.1422585466991	14.9825412356447	14.8623538052888	NA	NA	NA	NA	NA	NA	NA
ATP2A2_S663	19.0763099865016	18.8753879283895	19.0936933589086	18.892333941357	19.1243697210829	18.9291074697934	18.2703002268198	18.3058402043277	18.4688050619311	18.213477608059	18.1332800201839	18.2838997261881	18.7761582505375	18.5131317883069	18.8573853850163	18.7640906717003	18.7914068805104	18.6440509886693
ATP2A3_S662	14.1121437268298	14.0174012710612	13.4524644151794	13.8592239867295	14.456238363662	13.3526193532985	NA	NA	NA	NA	NA	NA	NA	NA	NA	NA	NA	NA
ATP2B1_S1126	16.5364387180714	15.8325445367088	15.7679778995455	14.7800317328367	NA	NA	NA	16.0939394058967	NA	15.7917934010406	15.4733038226158	15.4615792968716	NA	NA	NA	NA	NA	NA
ATP2B1_S1139	NA	NA	NA	NA	NA	NA	NA	NA	NA	15.1063259718588	NA	NA	NA	NA	NA	14.1049219337702	NA	NA
ATP2B1_S1140	NA	NA	NA	NA	NA	NA	NA	NA	NA	15.1063259718588	NA	NA	NA	NA	NA	14.1049219337702	NA	NA
ATP2B1_S1155	21.6392438774046	21.4630916052603	21.5778013539078	21.3837216071413	21.5945524305614	21.6700430495577	21.8612492064239	21.845561160354	21.9848620184369	21.8638041103466	21.7041790214894	21.9529111504585	20.2821534406253	20.5066538004523	20.3329439564564	20.3177403217931	20.1740369553217	20.1614198023915
ATP2B1_S1177	14.964598202576	16.1099489741581	13.2826775329842	13.6567038967489	13.7346835220882	13.6650586121901	NA	15.7227714253476	12.7651348100448	13.5875247157978	15.658867064251	NA	NA	NA	NA	NA	NA	NA
ATP2B1_S1178	15.6474699708816	16.9687957494822	14.9628286801475	15.3245917152029	15.4141605194969	15.9130774416647	NA	16.6581506536651	14.2369379582724	15.8141696396268	17.1495246936618	16.507804676791	NA	NA	NA	NA	NA	NA
ATP2B1_S1182	14.964598202576	15.6188145794517	NA	NA	NA	NA	NA	16.3476888399546	NA	16.017052300314	16.9051903347735	16.1955284509398	NA	NA	NA	NA	NA	NA
ATP2B1_S1211	16.0471801975682	NA	15.897092196072	16.1078187462384	16.0319539919167	15.9629334460791	16.2787751223492	16.2271266101213	16.2463291541573	16.4702567915242	16.4023812444601	16.3934065083924	15.3497497513572	NA	15.1262648155372	NA	NA	NA
ATP2B1_S1219	18.0856898412123	17.8996569746821	18.2228735525947	18.0966170553047	18.1699328314781	18.2121272273851	19.6435709174821	19.5777759804049	19.7527155250706	19.6202666034013	19.60424836844	19.9085433351625	17.2637416624154	17.5074101065887	17.4085352628434	17.5394647419639	17.5071184371887	17.458995817617
ATP2B1_S17	17.2167735240201	16.7520184421968	17.5939063467004	16.7823202752767	17.2198559613135	16.4204429599503	16.5431666326095	16.4592225165917	16.6130328985968	17.3769368167477	16.2927529239542	17.3317282719028	15.053513936121	15.3303611700352	14.3560035765407	15.2803167999472	14.8673590872162	15.3603521869492
ATP2B1_S338	15.29896882811	14.7723024210041	NA	15.0440099368176	NA	15.2785054410885	15.2152295221521	15.5128397536173	15.6751320389938	15.5540920683568	15.4092365307776	15.1955634375862	14.0986592244876	NA	NA	NA	NA	NA
ATP2B1_T1165	18.414406600526	18.33865507676	18.1201002262145	17.9649130820561	18.1351874472183	18.1355358154508	19.0422871985488	19.0857825655044	19.5166335165816	19.1682814353237	18.841382463607	19.2218488759037	17.5382709145481	18.5427328427399	17.635120840889	17.5621412892643	17.2484963552413	17.1032513944184
ATP2B2_S1242	18.0275300797884	17.8243818884146	18.1663081176984	18.0419479115164	18.1602334963767	18.1763518179275	19.6339633706669	19.5735470752541	19.7506572780715	19.6265525309892	19.6021769531828	19.9165654498837	17.2263094107932	17.2061108403715	17.3294420762908	17.4849472697022	17.448992997209	17.4130366537414
ATP2B4_T1181	NA	NA	14.3708617449633	NA	NA	NA	16.1540613937221	NA	17.0607008222516	16.2677075335463	16.776386061287	16.5443818879075	15.2172832573147	17.6496479959668	NA	NA	14.4175563553481	16.2819766837355
ATP5F1A_S76	13.4398530893239	13.1357090569268	13.3620869613905	12.8908234045106	13.1641027170093	13.4607308528239	NA	12.8809237747216	NA	NA	NA	NA	NA	NA	13.0636895306354	NA	NA	12.4749361090364
ATP5F1B_S528	14.456605071744	NA	15.3556409829439	NA	14.3363059897138	13.0206452042068	NA	NA	13.385351569108	NA	NA	13.709750133964	13.9202384005134	14.1383485112507	NA	14.6259675996498	13.2826881937377	14.0348793368496
ATP5F1C_S146	NA	NA	NA	NA	NA	NA	14.3772778491269	14.3241522145212	14.2477193734801	14.0796225777899	13.9585513617173	14.2112405771803	14.701456255737	NA	14.7686353846681	14.6989407442811	14.6681179817313	14.4374646121536
ATP5F1C_T144	NA	NA	NA	NA	NA	NA	NA	NA	NA	NA	NA	13.741092159602	NA	NA	NA	NA	13.9375652070948	NA
ATP5MF_S3	14.2825758972811	14.7307846291564	NA	14.2737230056638	14.3264994969116	NA	14.0641235641754	NA	NA	NA	NA	14.6770792601089	14.4240027991174	NA	14.7986994251894	NA	NA	14.1607070166127
ATP6V0A1_S153	NA	NA	NA	15.817344419246	NA	NA	NA	NA	NA	NA	15.1125401796875	NA	15.5891530921761	NA	NA	NA	NA	NA
ATP6V0A1_S350	15.5756062641923	NA	NA	NA	16.4571481381273	15.9449350265737	NA	NA	NA	16.1769437236201	NA	NA	NA	NA	NA	16.3334018812168	15.7030600812651	NA
ATP6V0A1_T347	15.5756062641923	NA	NA	NA	16.4571481381273	15.9449350265737	NA	NA	NA	16.1769437236201	NA	NA	NA	NA	NA	16.3334018812168	15.7030600812651	NA
ATP6V0A2_S154	NA	13.9391450588147	NA	14.1360078544996	NA	NA	NA	NA	NA	NA	NA	NA	NA	NA	NA	NA	NA	14.5852370628456
ATP6V0A2_S695	19.2361934930409	19.5052368344128	18.8888420096407	19.070593360369	19.1929672307738	19.1309763456335	19.508924554704	19.6187525528864	18.8891739722834	19.2443667687955	19.5569371411986	19.333059156279	18.7740254436873	18.9970463127722	19.757880276002	18.8251406948597	19.228430202593	19.3511185099512
ATP6V1H_T478	12.6333322976679	NA	NA	NA	12.6097927786432	NA	NA	NA	NA	NA	NA	NA	NA	NA	NA	NA	NA	NA
ATP7A_S270	16.5726156385142	17.0662630904242	16.1066612835004	16.7368899945838	16.6294926105705	NA	NA	NA	NA	NA	NA	16.0097033972141	NA	NA	15.3105838732584	NA	NA	NA
ATP7A_S357	15.6423178978484	16.0778416882213	NA	15.7417813772947	NA	NA	15.6521351559151	NA	15.282059160586	15.1361037861945	16.0147282226233	NA	NA	NA	NA	NA	NA	NA
ATP7B_S348	15.0186302796836	13.8525818003354	14.4158570353416	14.8275040956925	14.0855934417434	14.2497335464197	15.0769488569737	15.0276345251448	14.9338072052556	15.1572338424418	14.8732523568266	14.2843598224037	14.7555103819319	13.8515801071899	14.3419067775956	14.5299037520352	14.3587867781307	14.6021826032841
ATP8A1_S29	NA	NA	NA	NA	NA	NA	NA	14.4307815490294	NA	14.5849193237133	14.4917578512947	NA	NA	NA	NA	NA	NA	NA
ATP8B1_S1207	NA	NA	NA	NA	NA	15.184739894715	16.7471706462087	17.0438961764012	16.8999272757136	16.8691566904569	16.7341714117642	16.8997227430189	16.2095773501088	NA	16.3898488204396	16.1745386244605	16.2929646401173	16.4797356542261
ATP8B2_S1169	NA	15.5484057119755	15.4283005866869	15.4182819064031	15.4635433664936	NA	NA	15.3575119408021	NA	14.9304548734508	15.0063754292726	15.2425139671831	NA	NA	NA	NA	NA	NA
ATPAF1_S40	12.9907914976449	NA	13.3229563074127	12.5530350378384	13.0446218846469	13.0693763878985	13.4536977065885	13.2777509871641	13.444625095658	13.3966570964624	NA	13.5082398661334	12.7268226468365	NA	12.6909512924145	NA	NA	NA
ATRIP_S224	18.7934045481276	18.7650719939513	19.05757487174	18.6984286117973	18.8973885695706	18.7526895792927	19.6793877160848	19.5930045371461	19.6002950091071	19.6986342104287	19.4667031705264	19.5719981777032	19.8666604985871	20.0234355278558	19.709746230863	19.7881059775448	19.6566896415674	19.7292890199653
ATRIP_S239	15.3965319933609	15.4702852651212	15.1975878455218	14.7530117271164	15.0469932435338	14.634180812071	16.0453680856343	15.9200789633085	15.4524805272522	15.7438369560229	16.0628911158851	15.8821742026471	15.0507425834035	15.9671484999807	15.7493362030401	15.4378044503212	15.1688605067558	15.5508266477916
ATRIP_S518	14.3330783671799	14.2302599170934	14.7368495514399	14.2912677850549	14.2556619756425	14.2008248703401	14.131003802876	14.6037912204871	14.8650854578766	14.2702362604947	14.5582910348652	14.6940275454078	14.4609066302244	NA	14.1901407727137	14.6228200007437	14.345914098905	14.6202485942637
ATRX_S1061	19.549937195918	19.4340002708755	19.3520447093732	19.3953296822125	19.3379546200166	19.4305298472979	19.2094881450657	19.1334373902039	18.8853265719364	19.1904616239021	19.1023224886899	18.9517055225189	19.5274685758544	19.8240605613921	19.4865999810333	19.5355239669838	19.3301417740666	19.3627138816629
ATRX_S1156	NA	12.5784519628963	NA	NA	NA	NA	NA	NA	12.5257372319173	NA	NA	NA	12.9581081269255	NA	13.2578601766433	12.9755114573649	13.0003746370988	12.9276721353666
ATRX_S1236	NA	NA	NA	16.7730371039035	NA	NA	NA	NA	NA	NA	NA	NA	NA	NA	16.2615885500837	15.935284271002	NA	16.3896800562411
ATRX_S1237	NA	NA	NA	16.7730371039035	NA	NA	NA	NA	NA	NA	NA	NA	NA	NA	16.2615885500837	15.935284271002	NA	16.3896800562411
ATRX_S1322	13.988793472815	14.3977431111407	NA	14.4811861351851	NA	14.0901918668565	14.545466588306	NA	NA	NA	14.1832326492297	14.1216247579875	14.5220373376695	NA	NA	14.5275616829529	14.6087809708596	14.4360374226744
ATRX_S1324	13.988793472815	14.3977431111407	NA	14.4811861351851	NA	14.0901918668565	14.545466588306	NA	NA	NA	14.1832326492297	14.1216247579875	14.5220373376695	NA	NA	14.5275616829529	14.6087809708596	14.4360374226744
ATRX_S1326	13.988793472815	14.3977431111407	NA	14.4811861351851	NA	14.0901918668565	14.545466588306	NA	NA	NA	14.1832326492297	14.1216247579875	14.5220373376695	NA	NA	14.5275616829529	14.6087809708596	14.4360374226744
ATRX_S1348	19.1853372751539	19.2077953045384	18.9109302165464	19.4933066888063	18.9591474541513	19.4568713935078	19.0587393839132	19.2745048874138	18.8712720133872	19.2783188618106	19.3980619113942	18.8490693455979	19.508403109743	18.7357419489779	19.38386917716	19.4837242953591	19.6669647017798	19.3816441705662
ATRX_S1352	19.2763004496347	19.2915219002642	19.0395261265172	19.5678949743549	19.0443325752277	19.5398375973877	19.1377655846355	19.3574702077465	18.9607512163142	19.364640896831	19.4614651903286	18.9313818159968	19.6210943968366	18.8908505020319	19.47104183986	19.5748585431578	19.7498954282419	19.4811736365432
ATRX_S1527	19.1929696452417	18.9862533610073	18.430524244012	18.5402998799457	19.1700161129489	18.8879886541089	19.4630216016315	19.3649654483986	19.5596996213777	19.4765344965249	19.3624888107704	19.377420814875	19.4095967836586	NA	19.4593403302007	19.4856710458394	19.3065149137444	19.6472319681587
ATRX_S316	NA	NA	18.643734138863	NA	17.2625506285314	15.6892396796111	16.0561883240757	16.1874179583634	16.5931681113692	18.0215951854613	NA	17.1106318196969	17.6986718024234	NA	NA	18.0960172513877	NA	NA
ATRX_S34	18.8156486331865	18.7238630303861	NA	18.7063381203143	18.8341626069639	NA	18.9560013741248	18.9138592772602	18.8403318651875	19.2529096437835	18.9440617042915	18.7615251153326	19.189240202241	19.2473449574746	19.0189008530051	19.2765024464567	19.3510468000925	19.0358205036444
ATRX_S594	NA	NA	NA	NA	NA	NA	15.8434151368243	NA	NA	NA	NA	NA	NA	NA	NA	NA	16.0356381905123	15.9087237149931
ATRX_S596	NA	NA	NA	NA	NA	NA	15.8434151368243	NA	NA	NA	NA	NA	NA	NA	NA	NA	16.0356381905123	15.9087237149931
ATRX_S598	19.4106089592699	20.0028949498253	19.2656495641576	19.9288669323283	19.7171882069115	20.347671449447	20.35416204251	20.3354492935297	19.8067722682571	20.1532294216311	20.6193355228985	19.9570753324239	20.0551810843877	19.8872068466857	20.626990139146	20.0792572294301	20.5321537275017	20.2864166412207
ATRX_S675	17.4651968422759	17.1339987575183	17.1002166716649	18.0244611144029	17.7063447717966	17.1457917174864	17.5230733876655	18.060518645334	15.9332354669145	17.8976168785527	16.9254022460869	17.0944408621066	16.7782684275704	NA	17.25439991713	17.8227818414039	15.8478507421644	17.6422705711653
ATRX_S677	20.5270086188711	20.6196223315559	19.8187528289736	20.4875882535013	20.3546039359106	20.3382192092193	20.4843834489447	20.6660374521097	19.8031605849315	20.4877410385794	20.5212951682054	20.0659312204404	20.5206762947202	20.4061520261445	21.0585387434795	20.5502807180078	20.6300932523182	20.8792932268369
ATRX_S703	14.8380260753343	NA	NA	15.2959445227126	NA	NA	14.9680886738028	NA	NA	NA	NA	NA	NA	NA	NA	NA	NA	NA
ATRX_S704	13.9739703507597	NA	NA	14.330571244593	14.0279939534386	14.1450580657852	13.8652575125387	13.5574471681671	13.3806766584321	13.7082653942155	13.9595139171405	13.4919939979603	14.6042059350978	14.2015432888089	14.2804007242266	14.4784094748688	14.8798708015287	14.3084197855533
ATRX_S706	NA	NA	NA	NA	NA	NA	NA	14.9932500166819	NA	NA	NA	NA	14.5336963712957	NA	14.8348778626111	NA	NA	NA
ATRX_S729	NA	16.1342248336025	17.6344309305491	17.8087443862384	18.2902819342832	18.2372041099298	16.1426681504396	17.7133863719577	16.665624188214	16.8460919198122	16.8184120596134	17.0496951585878	18.1042606043398	16.1416445048776	17.4107846115201	16.2839595331618	17.7768523219902	17.8934476661407
ATRX_S731	NA	16.1342248336025	16.7092207096207	16.6016273510566	17.6183915384056	17.547259861314	16.1426681504396	16.8961884132451	16.665624188214	16.8460919198122	16.8184120596134	17.0496951585878	16.9639055210316	16.1416445048776	14.9485079575209	16.2839595331618	16.4065206804053	16.5760824980147
ATRX_S750	NA	NA	NA	NA	NA	NA	NA	NA	NA	NA	NA	NA	NA	NA	NA	NA	NA	15.5719043563454
ATRX_S784	16.4167251068806	16.0907629954148	16.038595167613	16.4279310264664	16.0771234386214	16.3366826708643	16.0599603759248	15.9496769396077	15.9013822252905	16.1122764678886	15.9147847303489	15.8303073254021	16.9499748404347	16.7677263432605	16.8507687767153	17.1634857283959	16.9099673824208	16.8021346492397
ATRX_S819	14.3290940326041	13.9749009482656	13.9817999247665	14.1306718580857	13.8100427069857	13.7705685780418	14.6170571066341	14.7514573433192	NA	13.9312705170647	14.2637989661656	13.2591515418572	14.5103788946423	15.6826732672068	14.6475165747828	14.0521278549878	12.3311434868115	14.2309147884046
ATRX_S849	19.8350651206127	19.61496362788	19.6361480330393	19.6934721172531	19.7673718528785	19.7821362061291	19.5279162272762	19.4263972052711	19.2186164853872	19.5941119746204	19.4450174989611	19.4174760763628	19.6793720501806	19.7895039465732	19.5634900538501	19.924972019079	19.5720147714687	19.7525869675708
ATRX_S850	19.8350651206127	19.61496362788	19.6361480330393	19.6934721172531	19.7673718528785	19.7821362061291	19.5279162272762	19.4263972052711	19.2186164853872	19.5941119746204	19.4450174989611	19.4174760763628	19.6793720501806	19.7895039465732	19.5634900538501	19.924972019079	19.5720147714687	19.7525869675708
ATRX_S889	19.2602910065037	19.425529537447	19.1295913851212	19.062823577948	19.3849059257691	19.3078360647993	18.8217659900588	19.0091186640852	18.4740267880998	18.8468891272608	18.9290944404613	18.5107513064981	19.0729367976478	19.4666417578239	19.1282298946345	18.9643435673595	19.1337214404325	19.0966935491342
ATRX_S92	16.8235294404017	17.3830860963362	17.4585862815957	16.6765289612216	17.2991251757319	17.3500841237536	17.213745850226	17.3064701555817	17.3102206292786	17.2286829446525	17.3496956847471	17.2936324172107	17.2061632591129	17.6491466277404	17.5312249496481	17.1559844612481	17.5953364291287	17.5709528690846
ATRX_S962	12.2832426963533	NA	NA	12.4005091542131	NA	NA	12.2634746470138	NA	NA	NA	NA	NA	NA	NA	NA	NA	NA	NA
ATRX_T1016	14.6575211207851	13.5990217839558	NA	NA	NA	13.4271570969133	NA	NA	NA	14.549186810897	NA	NA	NA	NA	13.9942557044127	NA	NA	14.7386717626777
ATRX_T1230	NA	15.192485389338	NA	NA	NA	14.7196166682318	15.8706249450905	NA	NA	15.4726323590454	NA	15.1610023025683	NA	NA	15.610202351932	NA	NA	NA
ATRX_T1346	15.5474321869099	NA	NA	15.3260649177702	NA	NA	15.0653111511852	15.3214970841049	NA	NA	14.8725492553664	NA	NA	15.8089923160207	NA	NA	NA	NA
ATRX_T1529	NA	NA	NA	NA	18.2673410090983	NA	18.7779773544888	NA	NA	NA	19.1954251251592	NA	NA	NA	19.3003381249868	18.2740481883181	NA	18.8610172441612
ATRX_T2007	NA	13.156148658281	NA	NA	NA	11.9672621012767	NA	NA	NA	NA	13.3007341755818	NA	NA	NA	NA	NA	12.941726700341	13.8776831154646
ATRX_T661	NA	NA	NA	NA	NA	NA	NA	NA	NA	NA	18.2221611685274	NA	NA	18.6851778951267	NA	NA	NA	NA
ATRX_T662	18.7113994858469	NA	NA	18.7753646884089	NA	NA	19.0035450701922	18.6980676547853	18.5754750701899	18.9525822871067	18.683807689322	NA	19.1309806566073	NA	18.730514119104	19.074372602289	NA	18.8721191949616
ATRX_T674	17.4651968422759	16.5328170895834	16.8524493609241	17.7561463940974	17.7063447717966	17.1457917174864	17.1357232901292	17.8194920722341	15.9332354669145	17.5997714156035	16.321119527753	16.7662491985395	16.2171251219335	NA	16.6498616200421	17.5232254205523	15.8478507421644	17.268480942726
ATRX_T752	NA	13.6919295443279	NA	NA	NA	NA	NA	NA	NA	13.4084019476532	NA	13.4435970162819	14.572167801522	NA	NA	14.7642637127102	NA	13.912024104096
ATRX_T785	NA	NA	NA	NA	NA	12.2838423174171	NA	NA	12.4005942752655	NA	NA	NA	NA	NA	NA	NA	13.1580008315911	NA
ATRX_Y1009	14.6575211207851	13.5990217839558	NA	NA	NA	13.4271570969133	NA	NA	NA	14.549186810897	NA	NA	NA	NA	13.9942557044127	NA	NA	14.7386717626777
ATR_S428	12.4851826164508	13.341283890619	NA	13.207356896355	NA	12.0996010634706	13.7282337823051	13.7834767638399	13.366026472019	13.5522374483085	14.5195329046913	13.6911847223428	13.3101761716942	13.7887580634199	12.8036816150084	12.7109091004984	13.3326535750599	13.7592477539481
ATR_S435	NA	NA	NA	NA	16.9704762276726	NA	NA	NA	NA	16.7385447542821	NA	16.3685105438998	NA	NA	NA	16.3873053378552	NA	NA
ATR_T952	NA	15.2402416365051	NA	NA	NA	NA	NA	NA	NA	NA	15.8541299642817	15.6258177596994	NA	NA	NA	NA	NA	NA
ATXN10_S12	16.322955330972	16.3986674975039	16.1242528871523	16.4242216745235	15.3191187927361	15.4067125997126	15.2769541019993	15.1811114367196	15.9876066810473	15.2948954542153	NA	15.4538021150351	14.2130978118843	14.8039360444028	13.860679462846	14.0157735922553	13.6453244924356	14.9156742260199
ATXN1L_S284	15.1195337304154	14.7602056207582	15.2959331406847	15.243132983411	14.8190668379481	15.1490053307875	14.7874479208242	14.4330692994645	15.0570524047698	14.8603505692664	14.7130695732104	15.1606093451948	NA	15.1971769160047	14.919378778626	14.9339124864398	15.0629863268696	15.1911546398507
ATXN1L_S361	16.6303854598154	16.0158078154006	16.5548638625515	16.3099877671057	17.0232315389352	16.0007436292152	15.788386181861	15.4391590153714	15.1777522225561	15.5162703996791	15.5299868289624	15.4528613514405	16.2444511469639	NA	15.5275829725794	16.5274656994404	15.2984710037871	16.0581077898476
ATXN1L_S62	NA	NA	13.0655301856754	12.6460865426024	NA	NA	NA	NA	13.6860114884777	NA	NA	NA	NA	NA	NA	NA	NA	NA
ATXN1L_T217	NA	NA	NA	NA	NA	NA	NA	13.769997756376	NA	NA	14.140726515153	NA	14.1444005907572	NA	NA	NA	NA	13.7077697064047
ATXN1L_T330	16.9044327350966	15.9427896896489	17.2834980113393	16.3360419707917	16.5745804815374	15.9783044598624	16.420161470876	15.9850893621141	16.7097278334869	16.8556766188131	15.8327282695779	16.7191291338015	16.7796130834184	16.9371841002768	15.7411546008171	17.2181997802414	16.2994879160877	16.7559677373607
ATXN1L_T456	NA	NA	NA	NA	NA	NA	NA	NA	NA	NA	NA	NA	16.229755650582	NA	NA	14.8308434645073	NA	14.8559385715108
ATXN1L_T461	NA	NA	NA	14.9887829180222	NA	NA	NA	14.959129296876	NA	NA	16.2534143707232	NA	NA	NA	NA	NA	NA	NA
ATXN1_S406	14.0005797534275	13.6210215143074	NA	NA	NA	NA	NA	NA	NA	NA	NA	NA	NA	NA	NA	NA	NA	NA
ATXN1_S775	15.4607449686953	15.0704282787366	14.9971623885657	15.7090907470413	15.5046477336246	15.2599620823216	13.8852733887212	14.2947012611721	NA	14.6145774769012	14.3137533795575	14.5850826080164	14.9649005539951	14.3350027190252	13.7992987504504	14.7259492968998	14.24648107706	13.6324400972344
ATXN2L_S111	20.6220959203365	20.8002542287703	20.7833326458916	20.7030166807667	20.3274021685138	20.8557431646105	20.1185574824816	20.4040091364429	20.0370417996834	20.0867772089214	20.1841830289422	20.2934714879295	19.2145053773727	19.1642127526063	19.8552501357151	19.4217010376011	19.6140163059276	18.9631718890584
ATXN2L_S306	17.5482406313161	16.1233347661119	18.1173429629475	17.7792901350631	17.3041657652593	16.7217508554726	16.948512866084	17.3241444096033	17.3139451238359	17.4839012259642	16.4807533640632	17.4180017607272	17.4606939865271	NA	17.6638618094805	17.4023525337769	17.4687667361844	17.3792737916926
ATXN2L_S335	NA	16.0224230069046	NA	NA	NA	16.0386204480266	15.6776692238323	15.1195782957936	NA	NA	NA	15.1580758653989	15.8267526316439	NA	NA	NA	NA	NA
ATXN2L_S339	21.7772850351024	21.8852994973674	21.8185585210435	22.036246172997	21.9052165790844	22.0818190868382	21.6221863595067	21.671507902146	21.3649101429708	21.7062689260256	21.6289662125105	21.3530581736377	21.9534270730038	22.1902006351165	21.7968107004117	21.8884104923069	21.9130902108783	21.5445028856788
ATXN2L_S341	15.9495805872704	NA	NA	NA	NA	NA	NA	NA	NA	NA	17.1272611003444	NA	NA	NA	NA	NA	16.1629504170616	NA
ATXN2L_S391	18.4770779606968	18.4715123298702	18.7048987873946	18.8247070669652	18.695840441801	18.7435268000007	18.7548741453801	18.7692750915331	18.4704677925086	18.9666112454269	18.6699918104331	18.5972259228157	18.5580551380698	NA	18.0370982371515	18.6395610458643	18.3976616143956	18.0129536338337
ATXN2L_S424	NA	19.7018266742466	NA	20.0180801854939	20.0238471440326	NA	NA	19.5044190531627	19.3009867746635	NA	NA	19.455601119128	19.7100424650265	NA	NA	NA	NA	NA
ATXN2L_S430	NA	NA	NA	NA	NA	NA	NA	NA	NA	NA	NA	NA	NA	NA	19.7040734712385	NA	19.7945804830361	NA
ATXN2L_S449	22.4755561762785	22.1099856442803	22.0833532103441	22.5816804924047	22.1335608270355	22.1198601015418	21.8725780633744	21.7293072321185	21.4911334610893	22.2521429380431	21.8303378304882	21.6948130986402	22.2261140250279	22.3002686466891	21.5277958823297	22.1203812720352	21.7202484312753	21.7377521272055
ATXN2L_S559	21.3256273884863	NA	21.1867691722587	21.2948345544599	21.0192439121015	21.2395610311791	21.1141459337432	20.9742344299302	20.7065062202439	21.1415415351445	20.9268932512	NA	20.8279227264476	NA	19.7607356861513	20.8836075017847	NA	NA
ATXN2L_S594	20.9540037308947	21.1566256074466	21.0924529327218	20.9338064226284	20.9550118906839	21.2344924750282	20.6540426169631	20.7546611792739	20.5377284125657	20.599725231752	20.6227329483936	20.6443517826805	20.4368065521369	20.6296550239847	20.6578789389529	20.5576382513607	20.3225197008959	20.425705892643
ATXN2L_S680	16.0856690317006	NA	16.0997272318806	15.6555104672621	14.992482219037	15.8334847152116	15.7140888992411	15.6696981591385	15.7487969145285	15.3987267928469	14.9970953787426	NA	15.3211143422287	NA	15.6599941463353	15.5443786838603	NA	NA
ATXN2L_S684	NA	15.4747592915805	NA	15.6825675655314	NA	NA	NA	NA	NA	NA	NA	NA	NA	17.0358133094374	NA	NA	16.8192539245304	16.5656579312945
ATXN2L_Y241	NA	NA	NA	NA	NA	NA	NA	NA	NA	NA	NA	15.6549076731503	NA	15.3369356393474	NA	NA	NA	NA
ATXN2_S466	16.1109286908217	15.7661927287881	16.2205212619644	15.7772009528926	15.9956954220407	15.682839374182	15.4852582207353	15.2334156039417	15.3838782510066	15.7191897738579	15.1810735254078	15.4315165450714	15.5892888332973	NA	15.0581455594031	15.6982223651576	15.2008195510313	15.3085350256374
ATXN2_S597	17.6329606402701	17.5261410917251	NA	17.6188351420182	NA	17.218651429404	NA	16.9619489937995	NA	NA	17.0463373297411	NA	17.3772806306834	NA	16.8341835966245	16.9060794977864	17.5757694481892	16.8394025863891
ATXN2_S624	17.1830124667346	16.6516992806486	17.5895841191198	17.2290197671624	17.6907084369214	16.8926587677974	16.9121994625165	16.7715785120458	16.8946562715038	17.545475154164	16.581083785292	17.1828154802181	17.5637328329539	17.9694254691747	16.7270460689491	17.7734765563563	17.1203255460777	17.5116107054985
ATXN2_S667	NA	18.1881318301642	NA	NA	18.2645157833063	18.4126142927129	NA	NA	NA	17.5144546789737	NA	NA	NA	17.7129987863274	NA	17.325076554671	NA	NA
ATXN2_S684	NA	NA	14.759270370556	NA	NA	NA	NA	NA	NA	NA	NA	NA	NA	NA	NA	NA	NA	NA
ATXN2_S692	13.5597377592219	12.5631813396132	NA	NA	13.0603818891815	NA	12.56740713987	11.9659455802203	NA	13.2441082761967	NA	12.8551720293102	12.5033514092951	13.0842007001171	NA	13.6141403199007	NA	12.4852330155613
ATXN2_S758	17.1385108266564	16.6815153015233	17.4912136867214	16.8693114408771	17.1212115334531	16.4857018797965	16.3617216729916	16.124834877466	15.9733572915354	17.0032597827663	16.023098444333	16.2977173400766	17.1482129976527	17.1691591823372	16.3448063741138	17.3174204806312	16.5470925888188	16.813792642361
ATXN2_S772	18.4866818954815	18.679761768056	17.6802860034086	18.7800881887669	18.2791600610264	18.6533197294446	18.407764843065	18.3978477850206	17.9826022743971	18.1423021649791	18.2162426492065	17.6706405191167	17.9918253665435	17.7383406930115	17.9652503438869	17.6404950904791	17.9571392166317	17.5813201707157
ATXN2_S784	18.210109278265	18.0152738775472	17.8113839746271	18.158662279704	18.0144150372271	18.0309926307994	17.7878654711571	17.7286067332803	17.5005659552033	17.9451958840587	17.6520619401606	17.4078445744091	17.5339347699453	17.3844532105981	17.0895986782312	17.498286385748	17.3678806408836	17.2479062196297
ATXN2_S857	NA	18.0507883674204	NA	17.163672620169	17.5516284718227	NA	NA	NA	NA	NA	NA	NA	16.267949470466	NA	17.0645350815539	NA	NA	NA
ATXN2_S861	NA	18.0507883674204	NA	17.163672620169	17.5516284718227	NA	NA	NA	NA	NA	NA	NA	16.267949470466	NA	17.0645350815539	NA	NA	NA
ATXN2_S863	NA	NA	NA	NA	NA	NA	NA	NA	16.5614915987782	NA	NA	NA	NA	NA	NA	NA	NA	16.8651025273623
ATXN2_S865	NA	18.0507883674204	NA	17.163672620169	17.5516284718227	NA	NA	NA	NA	NA	NA	NA	16.267949470466	NA	17.0645350815539	NA	NA	NA
ATXN2_S889	17.3163101813103	NA	NA	NA	17.3166678421781	NA	NA	NA	NA	NA	NA	NA	NA	NA	NA	NA	NA	16.9588203060593
ATXN2_T580	18.0750417411692	18.1749936626766	NA	18.5811939585796	18.1656707165482	18.5130441535454	17.9946390167569	18.132299288795	17.5649703653556	17.7192512861782	18.1595182046238	NA	NA	NA	17.6577348719533	17.6222560432206	17.7230820939824	NA
ATXN2_T741	19.1930562644172	19.0423090428661	19.2581097912095	19.0760277043076	19.0061038582323	19.1356673494263	18.7916895951373	18.805896296343	18.6361910839358	18.7937866282586	18.6446589308974	18.400604557521	18.5282315099589	NA	18.4507333026488	18.6323381220437	18.3911597463362	18.4355063000872
ATXN2_T887	NA	NA	14.2445451577109	NA	14.4112403888659	NA	NA	NA	NA	NA	14.2532209870101	NA	NA	NA	NA	14.5846524059014	NA	NA
ATXN7L1_S38	NA	NA	NA	NA	NA	NA	NA	NA	NA	NA	NA	NA	NA	NA	NA	NA	NA	12.4847137763229
ATXN7L2_S203	NA	NA	15.009283982323	NA	NA	NA	NA	NA	NA	15.7293847650279	NA	NA	NA	NA	NA	NA	NA	NA
ATXN7L2_S213	15.2219131596357	NA	14.9351816974293	15.6062535694244	15.0137848565974	NA	NA	NA	NA	NA	15.683131199412	NA	NA	NA	NA	NA	NA	15.0771453788231
ATXN7L2_S575	15.7685847941101	15.6866037324879	15.429176538868	15.7257056213192	15.8436741242958	15.6982582126125	16.6762899710256	16.6690520598671	16.4137564874523	16.6691156197206	16.5369362049761	16.4345064160081	16.3191046340028	15.3902965281376	16.2723987120855	16.3790200626637	16.3511930000643	16.1987311694963
ATXN7L3B_S92	16.8553230507003	NA	17.9999964128084	NA	16.6351715595467	NA	NA	NA	NA	15.2198206888612	NA	16.9272737041526	NA	17.8027106776474	NA	17.5366356915997	NA	16.7041162042201
ATXN7L3_S281	NA	16.6773019099025	NA	16.6135450240969	16.834406770565	16.7296139908989	16.5581809402641	16.9118898506057	16.8320751416229	16.579619257989	16.8361236444577	NA	16.1339310961786	NA	16.4457468862651	16.4592019871758	NA	16.4468870336196
ATXN7_S711	NA	NA	NA	14.8684175464247	NA	NA	14.3605679528832	NA	NA	NA	13.9981296906758	NA	14.228316353529	NA	NA	NA	NA	NA
ATXN7_S840	NA	14.3839001481606	13.9782453896941	14.378111188549	14.2863462851829	14.2547846609823	14.5724505534012	14.5361021192487	14.2074408645196	14.5743443035	14.5279093425123	14.5530080423249	13.618842966391	NA	13.949568798361	13.8164624009849	NA	13.8805589442337
AUNIP_S292	NA	NA	NA	NA	NA	NA	NA	NA	NA	NA	NA	NA	13.0626836820741	NA	NA	NA	NA	13.3698761479839
AUP1_S288	NA	NA	17.1472753601126	NA	NA	NA	NA	15.9342638594863	NA	NA	NA	NA	NA	NA	NA	15.9180041930307	NA	NA
AUP1_S292	NA	NA	NA	NA	NA	15.895247262572	NA	NA	16.0814924951248	15.3551971376191	NA	NA	NA	NA	NA	13.9173409562264	15.6747922950831	NA
AUP1_T367	NA	NA	15.1699919567685	NA	NA	14.2835674149898	NA	NA	NA	NA	15.9394354714801	NA	NA	NA	15.6747385996429	NA	NA	NA
AURKA_T292	NA	15.4728062024915	NA	15.5489699816063	NA	NA	NA	NA	NA	NA	NA	16.2707388191235	NA	NA	NA	NA	NA	NA
AURKB_S37	NA	NA	NA	14.487429549526	NA	NA	NA	NA	NA	NA	NA	NA	NA	NA	NA	NA	14.4006928239598	NA
AURKB_S7	15.3362154930861	15.1910675239938	14.4956830605084	15.330912261087	NA	15.2443347731454	15.1091046808114	14.844008635314	14.9429631627798	NA	14.2315139031365	NA	12.9863284952278	NA	NA	NA	NA	NA
AURKB_T236	17.1007191875073	16.9146024165799	NA	NA	NA	NA	15.6121516818933	16.9553593000341	16.4515887109651	16.5997557525673	NA	NA	15.2571839110822	NA	16.0059416272055	NA	NA	NA
AURKB_T35	NA	NA	NA	NA	14.8402639292951	14.7832584608906	NA	NA	15.0331592732845	NA	NA	NA	NA	NA	14.5182790130357	NA	NA	14.297495963579
AUTS2_S1233	NA	NA	NA	NA	13.6567465723193	NA	13.7402080728565	NA	14.7734211781304	14.2291126218076	NA	14.3872143041614	14.8925076680371	NA	13.2688444580484	14.9006431979766	NA	NA
AVEN_Y99	15.0564059715641	15.7592976963861	NA	15.5104444022028	16.1318598924573	16.0123841894512	15.3554886384152	NA	15.6933220955628	NA	14.9906391663914	14.9395006467625	14.9457550091413	15.7582758442319	15.8279997642877	15.3120737658398	15.3247696810399	15.4676525788202
AVL9_S244	16.9829227740728	17.1301721272584	16.9429712736988	16.9520874111991	16.5826564193149	16.4317683743522	16.2334092896182	15.9927176446659	16.2969165069977	16.1170444613719	16.5400740504069	16.7468579835424	15.8178334654469	16.5638583264595	16.0446935208217	15.8330725685889	16.0329429464914	16.3020807554411
AVL9_S246	16.9829227740728	17.1301721272584	16.9429712736988	16.9520874111991	16.5826564193149	16.4317683743522	16.2334092896182	15.9927176446659	16.2969165069977	16.1170444613719	16.5400740504069	16.7468579835424	15.8178334654469	16.5638583264595	16.0446935208217	15.8330725685889	16.0329429464914	16.3020807554411
AVL9_S254	16.9829227740728	17.1301721272584	16.9429712736988	16.9520874111991	16.5826564193149	16.4317683743522	16.2334092896182	15.9927176446659	16.2969165069977	16.1170444613719	16.5400740504069	16.7468579835424	15.8178334654469	16.5638583264595	16.0446935208217	15.8330725685889	16.0329429464914	16.3020807554411
AXIN1_S486	17.8441907669135	17.8518485136061	17.680310639211	18.0149836016972	18.0127380534064	17.8289314512056	17.5958128949884	17.3731531689332	17.39436538449	18.1195912331202	17.3446436418183	17.0483187422814	18.1646982324935	17.608345413681	18.1658419636323	18.1797567177462	18.0686244161505	17.419038391144
AXIN1_S493	17.7198540160278	17.0989691602548	17.3712454429382	NA	17.6678000258276	16.8714053828722	17.2339852147321	16.7643077848902	11.9450649328862	17.9963073040085	NA	16.5583102468633	17.6706560158181	17.8452754547075	NA	18.0001233901985	17.5906717860067	16.8616262700448
AXIN1_T481	15.4582625913012	15.8574089972742	NA	15.7881139468878	15.8538472855841	15.9246894158067	15.4088277578747	15.3487779858649	15.1882102517374	14.713651596644	15.1434174151207	14.9802425259645	16.2210986534483	14.7387618212287	15.9462701149494	15.2208709472041	15.9495595307242	15.4529459724591
AXIN1_T79	NA	NA	NA	NA	NA	16.9983928279635	NA	NA	NA	17.0123176918293	NA	NA	17.4857532957296	NA	16.9038287233698	NA	NA	NA
AXIN1_Y578	NA	NA	14.2959656466409	14.4263271525043	NA	NA	NA	NA	NA	14.2542120517152	NA	NA	NA	NA	NA	NA	NA	NA
AXIN1_Y82	NA	NA	NA	15.8268883957263	NA	NA	16.5239707389204	NA	NA	NA	NA	NA	NA	NA	16.658329588962	NA	NA	NA
B4GALT1_S74	17.3346998663828	17.3434612977824	17.390127267796	17.064610238373	17.1362257179737	17.0611561293456	18.4116556960862	18.4023222774397	18.6494779406796	18.1907779653825	18.4601593607549	18.4811428292318	NA	NA	NA	NA	NA	NA
BABAM1_S29	18.3340117545559	17.7844478946984	18.1136806931446	18.487326666895	18.3360054932917	18.3596007972031	16.0010853343363	15.4837539223115	15.7840788716645	16.5425834847043	15.7689001205985	16.1713908669388	17.8396707591274	17.7531888995622	17.3924852156483	18.0944827184835	17.7891749196731	17.7065043017121
BABAM1_S47	NA	NA	NA	NA	NA	NA	NA	NA	NA	NA	NA	NA	16.3062712159823	NA	NA	16.6727849995749	NA	NA
BABAM1_S49	NA	15.0687586119551	NA	15.0439400662383	14.9600063075367	15.5802525692337	14.5622219478097	14.7128632587237	14.8472776331141	NA	NA	NA	15.2140993547992	13.986014811558	15.6079814072487	14.0062808639009	14.9926303728793	NA
BABAM1_S8	21.7338284124843	NA	22.2996500858945	21.063736769821	21.7164606444011	21.1733303971713	NA	NA	20.6550820656164	21.0815553456726	NA	NA	20.8751997285251	NA	20.6255005757888	21.3659947587637	NA	NA
BABAM1_T10	16.6951168892703	NA	17.6842797166242	NA	NA	20.7945409697645	19.9292666757679	NA	NA	NA	NA	NA	NA	NA	20.2779952197677	NA	NA	NA
BABAM1_T27	16.4299264920606	NA	NA	NA	NA	17.0304296051518	14.2762479274377	NA	14.436294147539	NA	NA	14.9750626621223	NA	NA	16.0597022876164	NA	NA	NA
BABAM1_T65	NA	15.0206387903477	NA	NA	15.2525667328739	NA	NA	14.554215252814	NA	NA	NA	NA	NA	NA	14.4966757072297	NA	NA	NA
BABAM2_S15	13.7410102846081	13.2889478233194	NA	NA	13.5902429432209	13.4249229248925	NA	NA	NA	NA	NA	NA	NA	NA	NA	NA	NA	NA
BACE2_S511	NA	NA	NA	NA	NA	NA	15.2992803407443	15.438510385831	15.7536975951339	NA	15.460606905381	15.7037730966418	14.0474525360367	NA	14.3573676985554	14.2009842741111	14.5198798303904	14.0866111330115
BACH1_S445	15.8622691860855	15.5491921288904	16.152134616099	15.9076684848596	15.7105026754577	15.8721824364729	NA	NA	NA	NA	NA	NA	NA	NA	NA	NA	NA	NA
BAD_S118	18.108340591234	18.1292989695164	19.4876078873936	18.0859516259631	18.525988947032	18.3674478482512	17.2804067531359	17.2207054361413	17.7627067890547	17.6883110554467	17.0058667901677	17.7577869254491	17.8334665424923	18.0527143955036	17.1564841940271	17.7426367726454	17.6351531049906	17.5209833626678
BAD_S134	NA	16.3312875061633	17.2916270927625	NA	16.1088639490327	17.1562345703036	15.6809912087597	15.7551477717927	16.5190811597226	15.8630286450178	NA	16.1259553253762	NA	NA	NA	NA	NA	NA
BAD_S25	14.7073392620955	14.5282748195631	15.0334470158371	14.7862216077066	NA	14.8444150427076	14.8948493421563	NA	14.742301506018	15.2558908900838	14.60896919154	14.8426048846413	14.3860204808708	NA	NA	14.2172934370152	NA	NA
BAD_S91	13.9611551421364	13.7165446421489	13.8110695104915	14.6509607759977	13.9375914186039	14.6882775330713	14.8139392769763	14.5260626622596	14.7126062522462	15.181043183076	15.1917580249799	14.7747349722682	14.1312256788388	13.1730393003479	14.1515669376219	14.1864151878324	14.5583787126615	14.4656048402469
BAD_S99	17.9861220825097	18.5850638482402	16.4840023219149	19.2541478603681	18.5193791147136	19.5963627929126	17.5890370644485	17.7010091041158	17.7168183665874	17.3825942081171	17.22939525629	15.716847153589	17.6856778702093	NA	17.6358619294295	17.8935422404925	17.9223446771607	17.6343166163097
BAD_Y76	18.8259969443109	18.8698388530552	19.3522096603155	19.1089441405455	19.0821290956645	19.1113114362436	18.6117666869012	18.5311516534683	18.3764235248521	19.0902690649475	18.8719820030893	18.6227849793659	18.5033811027462	18.892057324879	18.4653994664644	18.6313331095669	18.6592862284443	18.5379891829124
BAG3_S173	22.1776954943145	21.9518413157563	22.4900244661324	21.6885083765261	21.6712411964736	22.014955582334	19.7820780418402	19.6122470854155	19.993021541859	19.3993671032915	19.2051858841912	19.6280339159754	22.1452577805381	22.1888868127378	22.0260693716738	22.2423175090902	22.0488249161159	22.0225878425131
BAG3_S195	NA	16.0596821446092	NA	NA	NA	NA	NA	NA	NA	NA	NA	NA	NA	NA	NA	15.7470497767073	NA	NA
BAG3_S275	20.8698500524116	20.2136192257154	21.5903684947428	20.1981617277286	20.7198639399332	20.3388969924862	18.6781629850089	18.0975614345776	18.9466463082045	18.6760395485708	17.4927503677933	18.7981625750151	21.4292921019244	21.1874778112678	20.2944622668931	21.656206084029	20.8491031081608	21.071519883274
BAG3_S279	20.8605805176033	20.2136192257154	21.5132570845884	20.1981617277286	20.7198639399332	20.3388969924862	18.6781629850089	18.0975614345776	18.9378521266332	18.6760395485708	17.4927503677933	18.7981625750151	21.4226885696831	21.1874778112678	20.2944622668931	21.6444984742843	20.8491031081608	21.0610155906655
BAG3_S289	19.9267031839678	19.1751738855973	19.5889178311221	19.8730124515467	19.9049700277164	19.9334578635219	NA	17.8165004453693	18.5927088908678	18.013674177777	17.6074239779643	18.1452873000412	21.808010207019	21.1415398273343	20.2371513005402	21.6998822305427	21.2671846427856	20.9633856639582
BAG3_S291	18.1405697396392	17.2623486776186	18.161674542956	17.7223998614667	18.0387861133979	18.19620792204	16.5520108931134	16.7093153392114	16.9656939776364	15.4175595274533	NA	15.8451445032929	18.6455799153505	18.1273339323932	17.9199351168673	18.6329016183146	18.1756444274759	18.3695395619178
BAG3_S377	20.9118512485348	20.9479903038553	19.9287828495071	20.2915729677471	20.7019892380265	20.8265045296333	18.4808295128789	18.3002271709016	17.3280973812561	16.7076108146709	16.8867380147335	18.7085211996592	19.3013419982259	19.4395645612421	19.2546618647936	20.2598017039247	19.2915677780524	19.2933948973119
BAG3_S381	NA	16.1824190947342	NA	NA	NA	NA	NA	13.9345104783678	NA	NA	NA	NA	NA	NA	NA	NA	NA	NA
BAG3_S386	20.1823991630057	20.1891835019196	21.3120249479312	20.9633879961602	20.0265776571304	20.1984741886797	17.7482796019706	17.6155514459725	NA	NA	NA	18.0508055134924	NA	NA	20.8505175285317	21.2813144216344	NA	20.915702108079
BAG3_T285	20.1741302178272	19.4466523944423	20.2257675273168	20.0558743427354	20.1380844659083	20.1640915410711	17.0641737896279	18.3655864599303	19.0939859741293	18.4493651962543	18.0875536635914	18.6397444697855	21.9511138714675	21.4298338134752	20.5777732000707	21.8827619720486	21.4463814022831	21.1253287054547
BAG3_T406	21.3428943164389	21.1215438310386	21.6721839774672	20.8538597997762	21.1150882442658	21.4024229123872	NA	18.410816559258	17.4872704147229	NA	17.8710141632003	NA	21.0462303616598	20.890860802344	20.4251842816069	20.9653602164188	20.9805406371335	20.8118482271322
BAG4_S179	NA	NA	14.4324978038722	NA	NA	NA	14.5524282334074	14.3725007239858	15.4199347483232	NA	NA	NA	15.164774940391	NA	NA	15.4231940876074	14.9728683308254	14.8756795699036
BAG6_S1081	17.8338513992414	17.7386116221738	17.508115565333	17.3750339256561	17.6701015742634	17.4766776356412	18.658945117827	18.5761707231904	NA	18.3354335919206	18.2816254995784	18.5716474316775	18.368582299252	NA	18.1203309552822	18.3346131782804	18.0830095770626	18.1032619033399
BAG6_S1117	19.3074954121502	19.133962040021	19.402687737787	18.9828703474625	19.2299772411282	19.1933609359253	19.3801117015607	19.3068606957129	19.4586351543522	19.2794558949093	18.9555384477079	19.185302226642	19.8806530447538	19.6995733630699	19.6002099139066	19.8069131166444	19.5011319499091	19.5559879105542
BAG6_S113	22.2602672169624	21.599307130114	22.6738454503068	21.4330772689025	21.8847149121832	21.7905509994344	21.4141889582728	21.0360809019599	22.4206583297549	21.0474033570652	20.8436462271155	21.7973047729322	21.5694823515666	21.8248878460618	20.8902638192234	21.9724075797598	21.4289099589235	21.298589058072
BAG6_S848	NA	NA	NA	NA	NA	12.008767602521	NA	NA	12.1809671598436	NA	11.9762869004934	NA	NA	NA	NA	NA	NA	12.1411405509334
BAG6_S964	23.1517319429549	22.4665070859699	23.19716678727	22.3777064292481	22.9269835541724	22.1346239142791	22.2526658737295	21.8425686907573	22.4943441781729	22.5528508205448	21.6390671643836	22.5062024283165	22.5914346313014	22.7602318797377	21.5996563069922	22.8086700966753	21.9317700955466	22.4039384764495
BAG6_S973	23.1255371296514	22.9641977193247	22.363685444075	22.9379781145168	22.8240907798039	22.9688328178098	22.7230453220823	22.6221509098053	22.9874794142762	22.3237080854477	22.3489657452433	22.4252641754453	22.7674106320874	22.2487848149473	22.4175948823702	22.430787909606	22.4010083614804	22.2534794694531
BAHCC1_S1492	12.8128631111533	NA	13.6401216434726	NA	NA	12.3043915678895	NA	NA	12.7458527772689	12.9705859742606	NA	NA	13.7671100370534	NA	NA	14.0725773306356	NA	NA
BAHCC1_S1493	12.8128631111533	NA	13.6401216434726	NA	NA	12.3043915678895	NA	NA	12.7458527772689	12.9705859742606	NA	NA	13.7671100370534	NA	NA	14.0725773306356	NA	NA
BAHCC1_S1494	12.8128631111533	NA	13.6401216434726	NA	NA	12.3043915678895	NA	NA	12.7458527772689	12.9705859742606	NA	NA	13.7671100370534	NA	NA	14.0725773306356	NA	NA
BAHCC1_S2110	NA	14.0057960734738	NA	14.1338183792392	NA	NA	14.7240925203002	14.4712736987632	14.5659517527303	NA	14.5013637104588	14.472357314487	14.8957077741946	NA	14.4932879326083	14.2825362445633	14.7388064417409	14.2381796075481
BAHD1_S101	19.4149770668183	19.5236171463582	19.3599027054962	19.4940520879112	19.4613688005601	19.1501163724645	19.1309084386322	18.7871983438194	19.1914370629774	19.1723159506764	18.6739527235519	18.8192483170383	18.5886392732258	18.3087154129078	18.4762461841732	18.6255695685699	19.3956172955443	18.3798643506416
BAHD1_S121	16.4433895282751	16.9454650627597	16.7599210881086	17.1735660968742	15.915739271823	16.3903332610659	16.0019090504156	16.0855911582941	16.519849525706	16.4986387947666	17.0330785240235	16.6491987787877	14.794836404238	15.2649971920154	14.5969557646129	14.9442687563885	15.404213807129	15.8689571743247
BAHD1_S180	15.8373118568391	16.0808088756016	16.1864035617515	15.7050063839266	15.8576117184395	15.9895734351941	15.7918318063717	15.7622504833716	15.9226616103468	15.3754605292154	15.5684032591345	15.6367199068888	15.4409352786423	15.9439644637503	15.406984821919	15.1275453572307	15.6522515215805	15.2835545147119
BAHD1_S184	20.3581386491902	20.5056539995231	20.214982557456	20.5275221264882	20.4055947074539	20.5063487402213	20.2257410465554	20.298962925751	19.9017180078398	20.3020270998142	20.1901705781341	19.9586500373367	19.6774909045886	19.478264353932	19.8682345645578	19.6637892758663	19.6923472879036	19.5317118251127
BAHD1_S405	16.5267990752458	17.3832302850739	16.5185119140608	17.0160722762883	17.2513605025418	17.5529120388954	16.6469898253971	17.0393090422548	17.55606014782	16.1299472436653	17.4752067575335	17.2528717451281	15.5471492905661	16.1644111846295	16.3236267718978	15.0414807314776	15.9978825632258	16.2540632898877
BAHD1_S44	16.8100108772728	16.9514607656914	16.8906825407262	16.8355001028416	16.8578189025008	16.7780778174414	16.6430962176864	17.0399309575032	16.6935094900646	16.5921632937639	16.9970987014556	16.8052471414302	16.2198732891318	16.2946078174014	16.2457367139357	16.4279050903704	16.3464325804963	16.5553661635527
BAHD1_S8	15.5319229815085	16.1671848648566	15.0380889234536	16.0284909537935	15.7069510303004	16.1082356221466	14.7943242700681	15.4581700922813	14.8054839851377	14.1068596884056	15.2929451946867	14.7888874470297	14.1995776377833	NA	14.83922165747	14.1812538357048	14.4464480874126	13.7327007518239
BAIAP2L1_S255	13.9847138357484	NA	14.6881735702022	NA	14.5749360798533	14.1729428829745	NA	NA	NA	NA	NA	NA	13.0076937086748	NA	NA	NA	NA	NA
BAIAP2L1_S261	19.1256400122401	18.9726570668718	19.3782605893256	19.054263978415	19.3003074245624	19.3536884808061	16.826590356066	16.642663623205	16.3413632084157	16.6049932306367	16.6747156024138	15.5418007123376	18.7972322117781	19.2515835407707	18.6487776943126	18.7696640870377	18.5908058148981	18.772744801297
BAIAP2L1_S331	17.9973542900136	18.0390524591063	18.704555640114	17.8972538962127	17.7624248834169	18.0267740819162	15.4040843387307	15.4354585780474	16.2949087513182	15.2111511704251	15.6420062127456	15.86407680028	17.2624280535796	17.6258275288982	17.456297083714	17.3440256580169	17.0546750367725	17.4642076721395
BAIAP2L1_S414	18.7138529836184	18.4823215936257	18.7255744672766	18.4822072426593	18.3428214102466	18.2396928373093	NA	NA	16.9058481625974	16.2659303277427	15.8934129748655	16.5959943903988	18.8029522981102	19.2448343525707	18.5007453491159	18.9773955150262	18.834948387494	18.8402165410221
BAIAP2L1_T257	19.0559838082757	18.8379710386413	19.3873639866642	19.0146311686761	19.170894825158	19.1856874151966	16.7759846318403	16.613328303838	16.3413632084157	16.572772173562	16.9210424801874	16.0996004755919	18.6947392922484	19.6906048493484	18.5642637378067	18.6753347172147	18.4774120721281	18.6200244634323
BAIAP2L1_T276	15.3507526400421	15.0083340082103	15.6535119993498	15.0945592616824	14.9122700895666	15.4373652439199	NA	NA	NA	NA	NA	NA	14.3162245710188	NA	15.188300450898	14.3621206025117	14.4083512891568	14.501439435753
BAIAP2_S259	17.1300905890979	17.7425970666262	NA	NA	17.3985094354928	NA	16.9199139898947	17.4880801838852	17.4349576774238	16.5547275321817	16.2101330240503	17.0325085933059	17.5265792938069	17.6311441396145	NA	16.9294664448513	NA	NA
BAIAP2_S261	NA	17.0247743520152	NA	NA	NA	NA	NA	NA	NA	NA	16.9722064091208	NA	NA	NA	17.6531057026421	NA	17.191272980421	16.7025979140621
BAIAP2_S325	19.1548907796196	18.9927439083591	19.2078689155219	18.577280416705	19.1760600371525	19.1723464103718	19.335155959587	19.3678253616154	18.9539470201745	19.6200825453697	19.6205101446589	19.1840227215019	19.747068856999	19.1778781592258	18.6878435641984	19.7998406745476	19.7227626525319	19.6151577536952
BAIAP2_S336	NA	NA	NA	NA	NA	NA	NA	NA	15.038826894134	NA	NA	NA	15.3658226944667	NA	16.1014328446126	14.92474974304	15.3544681188361	16.5215351565587
BAIAP2_S366	20.5462694388834	20.6173742609672	21.1936894220862	20.6407097748901	20.7482458291387	20.7637513110918	20.4102699036036	20.4188493918501	20.7920809622667	20.5648411623913	20.3658273584268	20.5424061561636	21.2936937347336	21.3430858854404	21.1066647000159	21.24198423815	20.9984814551434	21.0991099341186
BAIAP2_S446	NA	12.9105405993475	NA	NA	12.7056403733901	13.1500210773616	NA	13.5594100472846	13.4587575760036	12.948180065047	NA	13.5129539887022	13.2546970661152	NA	13.6050474707713	12.9257596196989	13.5517555927745	13.9746693500431
BAIAP2_S492	NA	NA	NA	NA	NA	NA	NA	NA	NA	NA	NA	NA	14.7352722297162	NA	NA	14.8129208696403	NA	15.2364179574918
BAIAP2_T340	18.9885238359758	18.9327924746299	19.8763993537569	19.1955110724081	19.1636770982074	19.094776587786	18.556135029735	18.5375708191078	19.2167038061115	18.7490770710502	18.5788075705811	18.6683908107596	19.3258469658068	19.9396694916489	19.9414439078571	19.393325370592	19.6655153253494	19.7451743086108
BAIAP2_T360	17.7430513790378	17.6774974787238	18.1262502058832	17.8880878364164	17.6565985086562	17.8427831841462	17.1070474713711	16.9797662874211	17.1392793153477	17.3246608841932	17.0070310845109	16.9337292532963	17.8352748892239	17.8235158787402	17.9466755527058	17.6788579064337	17.8320688539068	17.8615121234385
BAIAP2_Y491	15.0369072459531	15.1022148689081	NA	14.8149066724005	14.992390542949	14.967139368679	14.5984855840464	14.046484105193	NA	14.2701933647129	14.7769743828997	14.9745171275766	NA	NA	16.1694843518424	NA	NA	NA
BANP_S100	14.0999662370112	14.6217663100651	14.7324525356696	14.3918945651654	14.4532107212375	14.6854788484816	14.8301173778511	13.7630468580801	NA	NA	NA	15.1287220730599	14.3638801970081	NA	NA	15.1165369980996	NA	NA
BANP_S90	NA	NA	14.9366784544682	14.2954851235683	NA	14.750169716201	14.4431790195055	14.3469885780873	13.3883909204317	14.4771214184662	14.5002835372941	14.7191706023664	14.5017056660618	NA	13.6506916826656	14.6689542268846	14.4150770231084	NA
BAP18_S96	20.2999929812564	20.3544912210171	20.4351612367676	20.1827876827459	20.373117909826	20.3157362054446	20.2704466460257	20.1841939419108	20.2056007086934	19.819974888488	19.7960772036936	20.2146586188981	20.9605091588089	20.7948710226555	20.9479240384162	21.0264823784537	20.9822239621111	20.6767210719783
BAP1_S292	17.9298207777114	17.9736508196358	18.0076218478394	17.5581350304946	17.7934713494351	17.6685425906436	18.0091766681058	18.0021057770651	17.8811689737442	18.0459934021496	17.878257756518	17.8831008634116	17.8098464909539	17.6586670612735	17.3174074317618	18.5771821750656	17.8130500569066	17.8334801307995
BAP1_S327	17.6608842852626	17.3579392699147	NA	17.2430866967547	17.2329420847396	17.1309724772474	NA	17.5473109626	17.2788217262016	17.6789236791675	NA	17.4496603531665	17.3445225178739	17.1039732066998	17.1575760613099	17.2357323573447	17.0517668131205	17.3795389812821
BAP1_S369	NA	NA	NA	NA	NA	14.4857881873155	NA	14.8901399261295	14.6063322159408	NA	NA	NA	14.5260535899191	NA	15.0125821658964	NA	14.448769007378	NA
BAP1_S395	NA	15.5770790102996	15.5884391262412	NA	15.7246390180703	NA	15.791306544796	15.8343470305339	16.1336391204405	NA	15.7382943481022	16.2619437105458	NA	15.9655957293505	15.7877944212353	NA	15.6519453629372	15.8845247705446
BAP1_S521	19.7288010315926	19.5476148217931	19.6088581293915	19.4681807982136	19.5406276003379	19.4558181517555	19.7763522773998	19.6794044731218	19.5799574934718	19.8606277688778	19.6350014642297	19.6373801151108	19.7005114529695	19.2707056468392	19.5566732811103	19.7131544477004	19.581211802868	19.6711659523727
BAP1_S583	NA	16.2952287264737	NA	NA	NA	NA	16.5757866076732	16.5977619206505	16.3731367970142	NA	NA	NA	NA	NA	NA	NA	16.1179056713778	NA
BAP1_S592	NA	NA	NA	NA	13.2641971369053	NA	NA	NA	13.2823907740838	NA	NA	13.101869521921	NA	NA	NA	NA	NA	NA
BAP1_S597	17.1769630032354	17.8301810343571	NA	17.0833435309042	17.2255707682621	17.3200492943922	17.9918013747127	17.9663832080866	17.9246146673627	17.292304924613	17.1460724661025	16.9120117311931	16.8798461690263	NA	17.3036535560437	16.366760264835	16.1179056713778	17.1265584754782
BAP1_Y394	NA	NA	NA	14.0950516315183	NA	NA	NA	NA	NA	NA	NA	NA	NA	15.8326649631302	NA	NA	NA	NA
BARD1_S186	NA	NA	NA	NA	NA	NA	NA	NA	15.5164025094414	NA	NA	NA	15.9055819449779	NA	16.5548102486758	NA	NA	16.3811544604692
BARD1_S410	15.1467579753765	NA	15.20443367432	NA	NA	NA	15.2872590956793	NA	NA	NA	15.2547129590504	NA	NA	NA	NA	15.4475668426658	NA	NA
BARD1_T299	16.3291251165524	NA	NA	NA	16.0473476088875	16.4241074184427	15.5336381001113	17.0942030214131	16.9263470044417	15.9111836192707	16.8777799301239	16.5175607550417	NA	NA	16.4342014279439	16.5149550820764	17.1553640368161	16.5953263535469
BASP1_S164	14.5485976070344	15.8498182881221	13.5252786033485	15.1634502366511	14.9108835469416	15.1412088573979	12.8872056589141	13.1817459055348	NA	NA	NA	12.1193510654481	NA	NA	NA	NA	NA	NA
BASP1_S40	NA	NA	NA	17.0066474285551	NA	NA	NA	NA	NA	NA	NA	NA	NA	NA	NA	NA	NA	NA
BASP1_T196	19.8680228076768	20.2690722781665	19.4413674270396	19.9991020791292	20.0487612693312	19.5180236002136	16.8785303148313	16.939494984136	15.8561197804903	NA	16.4558437185965	16.7391952033843	15.2189803168146	15.9477387036849	15.8203733950676	15.4562940576207	15.7493635209432	15.3163439799594
BASP1_T36	16.605561956416	17.5011690629576	15.8700107746813	16.9736599513107	16.3837681336003	16.538445212812	NA	13.8073481782292	13.0592291404674	NA	13.2602192199883	NA	NA	NA	12.8501236669469	NA	NA	NA
BAZ1A_S1279	19.7854420392893	19.6403578785247	20.2414030987653	19.9898940761572	19.7643298342109	19.952113068528	18.4095727781427	18.9212686765482	18.7680589675319	18.4866420973633	18.2139383121417	18.3671711400775	20.1324999527548	20.3596827946279	20.2820548177419	20.2898547677684	20.2116586646272	20.0247617512201
BAZ1A_S1280	NA	NA	NA	NA	NA	NA	18.5922509940864	NA	NA	NA	18.7233430517486	NA	NA	NA	NA	NA	NA	NA
BAZ1A_S1283	22.5878441093789	22.5993117575934	23.0920913491962	23.0385652803786	22.8766958242781	23.049708181716	21.8302286442178	22.4387147685939	22.3024774316024	NA	21.8115999865132	21.8593597100584	23.0287075565253	22.9827409719572	23.3411079741472	NA	23.3903634187887	23.1972194479586
BAZ1A_S1339	NA	12.4344120604605	NA	12.6414900886993	NA	NA	NA	NA	12.4794668440844	NA	12.7910815331712	NA	NA	NA	NA	NA	NA	NA
BAZ1A_S1353	14.2681051977778	14.7622366372007	14.1228823660509	14.303182604007	12.9138109446396	12.935909432182	14.859419849196	14.0044126262376	15.7188003444196	14.0177417956764	15.4477259382621	14.946796317228	13.7686333704557	14.8709054315098	12.4458598091358	13.4822075533598	13.6624735966425	14.6270647132591
BAZ1A_S1402	14.7461307784814	NA	NA	NA	14.8714593946672	15.0166613115431	NA	14.7850631549064	NA	14.6219803571973	14.7011536215504	14.6065082457146	NA	NA	NA	NA	NA	NA
BAZ1A_S1413	23.2230194598501	23.0247610105359	23.3735372108171	23.0697353315238	23.2441590567478	23.0098701845882	22.9500993152448	22.8553635810025	22.8123388306898	22.9622600049839	22.8113178920241	22.8652087205717	23.2432735316973	23.15558290373	23.102002978932	23.3677669695372	23.1929193214094	23.2075515252987
BAZ1A_S1417	17.0319718055788	16.8867789676229	16.9823356314338	16.9785690262509	17.1859655230796	16.8613722394349	16.8658084835411	16.7509621656285	16.5920473527538	16.9306988363816	16.7372865991395	16.8238531315198	16.3740722990771	16.7855842753007	16.0719856697745	16.4888067217579	16.288147802706	16.4427222241814
BAZ1A_T1547	18.4477313031542	18.4302036683184	18.8244762004511	18.2694644488862	18.7654051164827	18.6855222490387	18.6227147464877	18.6768776364764	18.6676432333766	18.5540964375704	18.5796910901644	18.7057733979416	18.356142125049	NA	18.4504815466553	18.3282140459855	18.6206950108618	18.3677402055857
BAZ1A_T731	20.8402861710099	20.8147829411036	20.7184235290383	20.9197376385487	20.843589960633	20.7240155482762	20.3580231065955	20.4307956979854	20.3600837440244	20.6087909400016	20.2954177648666	20.1084433222762	20.8836227164778	20.8275615587639	20.6164660198021	20.8015346567816	20.5870652676336	20.5532620263952
BAZ1B_S1342	17.4769295089721	17.3125842592461	17.1625697291196	17.3243556388364	17.2653891856909	17.0564967583885	17.3487162138945	17.2937549232284	17.0381488825946	17.3692477062153	17.2548691508242	17.1763316659719	17.606886343988	17.9676754041085	17.371690204964	17.5809643614648	17.4694527128597	17.4164007596389
BAZ1B_S1468	22.0199272757482	21.8927201998354	22.0762521186596	21.978058122549	22.1052104547588	21.9178698795425	22.6542406581753	22.7275285565553	22.6168517325906	22.7605166664247	22.5970532854415	22.4651182820191	22.9415875788307	22.8834327853516	22.8716289380388	22.9615748544593	22.8721476277789	22.7598615639826
BAZ1B_S158	17.8346995857768	17.6590096777677	16.9470997368039	NA	17.2967885135392	NA	18.9049789721588	18.4969206562801	17.5594143745302	18.5666036129244	18.8611668794129	16.4466583350014	18.8819124765133	17.9716197713222	18.5944281882844	17.9659510514153	NA	18.2916593090101
BAZ1B_S160	NA	NA	NA	NA	NA	17.0749142278534	NA	NA	NA	18.0598805565948	NA	NA	17.7242102012897	NA	15.3570727650882	NA	NA	17.7305599528643
BAZ1B_S161	NA	NA	NA	NA	NA	NA	16.2273947701662	NA	NA	NA	15.9441132742477	15.5494292326582	NA	NA	15.4830714921941	NA	NA	NA
BAZ1B_S189	14.8791220239325	12.9297124425072	14.8847714185051	13.8772770229371	14.9473590397941	13.9116838823158	14.2888835069993	13.8918836713613	14.3922644674932	15.1069505686179	14.2360121001889	15.1043726382875	14.3549885699525	NA	13.8573888874431	14.763005097323	13.8889487284821	14.559580048907
BAZ1B_S330	15.9046478595045	NA	15.7539068792983	15.965345768188	16.0127831844982	16.1326681360607	16.7089901194864	16.6360109676776	16.6269334524297	16.5106848651472	16.5696416792203	16.4380143672459	16.0256236179201	NA	16.1020642283333	15.8428860488818	16.0007305208879	15.8455571199027
BAZ1B_S347	NA	NA	16.2378905338707	NA	15.2410497649032	15.0299022727705	15.6205873387871	NA	NA	15.8381514232659	15.8063503829732	15.6368875060752	14.8425437858831	NA	NA	NA	NA	15.0700173953104
BAZ1B_S349	20.2757471403779	20.2525232165719	20.3632490266782	20.19157354316	20.30217606215	20.3499634028373	21.4309055144854	21.5393340308273	21.4190089774355	21.3058200682299	21.3172888333601	21.2931496911782	21.5734979590288	21.5766459107327	21.8041472637666	21.6378984132826	21.7154814247528	21.6449871341314
BAZ1B_S361	15.9469930105277	15.9844846833111	15.9689312547023	15.8657551766723	15.8994632873947	NA	15.9553976946562	16.2992127752196	16.2518656116448	16.1554852375266	16.1488549999633	16.2614406633395	15.9897473981557	NA	15.7968929600326	16.1118719874273	15.9082497784836	16.0032399284523
BAZ1B_S374	NA	NA	13.3637290953758	NA	NA	NA	NA	NA	12.72640503918	NA	NA	NA	13.2071804365701	NA	NA	13.3088889429735	NA	12.7060541178022
BAZ1B_S705	19.0760168212118	19.1852629631525	19.1357490349196	18.9349060246238	19.2394158574356	19.1832372562705	19.6992215128108	19.6088978375334	19.5561604175873	19.5775643336349	19.7743749626322	19.7283103353149	19.3430655926759	20.0687971019789	19.5710365571576	19.4407005991685	19.6379748583325	19.596230643987
BAZ1B_S708	19.0760168212118	19.1852629631525	19.1357490349196	18.9349060246238	19.2394158574356	19.1832372562705	19.6992215128108	19.6088978375334	19.5561604175873	19.5775643336349	19.7743749626322	19.7283103353149	19.3430655926759	20.0687971019789	19.5710365571576	19.4407005991685	19.6379748583325	19.596230643987
BAZ1B_S947	15.9336181289346	15.3928632773277	14.6786420376323	15.6786970340416	15.0904385781226	15.3983266212345	16.1235400495474	15.8849528770602	15.7293009376175	16.2892813036663	16.1118615611569	15.6119733241804	16.0085032921572	13.8323558697294	15.6535916592138	16.0161987506299	15.4485301161235	15.5757746377082
BAZ2A_S1184	NA	15.9297577967363	16.3133922849809	16.2469705382978	16.1139354702094	16.0614820767921	NA	16.7985735618302	16.844068002863	16.8169619692511	16.6548399349936	16.5840365205033	16.9103700381367	16.9022932984949	16.9056635783272	16.9891619196517	16.8781527311899	16.9559482812202
BAZ2A_S1207	15.7538130621001	15.6737549586129	14.9227127537111	15.8614871675863	15.7906812526869	15.871789668755	16.1635335699928	16.2320447720233	15.7563688034692	16.1307782721643	16.0664805273405	15.8843660478874	16.0790156129629	17.428566109092	15.7185488841108	15.9098403074658	15.8894477988969	15.6855551240174
BAZ2A_S1370	NA	15.8108806116432	NA	15.3741576603185	15.5182108035846	NA	15.9143769211207	15.8964669047064	15.2259205370318	15.1824722407913	15.9097962366018	15.6546451990138	14.9230907166669	NA	15.3393596046186	14.9553789284837	14.6543531598131	15.3557438330431
BAZ2A_S1397	NA	NA	NA	19.6521610191826	19.9091776140354	NA	19.5003537460142	19.460574883595	NA	19.5659372642663	NA	NA	NA	19.4437927364595	NA	NA	NA	NA
BAZ2A_S1747	14.8007110797083	14.1030702511854	NA	14.3740455525643	14.79263956995	15.0301489074013	NA	14.9845027609645	14.5318774471236	13.8693381309628	14.1227767762711	NA	NA	NA	NA	NA	NA	NA
BAZ2A_S1770	17.2095881733229	16.9117359098717	17.041211077516	17.1702591336017	16.9628934013582	17.0000877921394	16.9468328992275	16.8578669854869	16.8420672754585	16.9167798454147	16.7572907882126	16.6906031617789	17.1070419312003	16.7467917391347	16.9239476829172	17.1944893769301	16.9744378159133	16.8299140463759
BAZ2A_S1783	18.6110246817524	17.9203492337455	18.5251361706275	18.2924653889076	18.0556580270846	17.939059640622	18.8049475108499	18.6084747760823	18.5752042511149	18.7049984275602	18.3798637503412	18.413924635632	18.6899669261861	18.8075887983699	NA	18.9460813892799	18.6141753590346	18.4420631141027
BAZ2A_S509	NA	16.2972051995464	NA	16.063175469597	NA	16.4411705314248	NA	NA	NA	NA	NA	NA	NA	NA	NA	15.7135217481178	NA	NA
BAZ2A_T1399	NA	19.4049410545428	19.2975341945515	18.62782018632	19.4702275086595	NA	NA	NA	NA	20.6830495428126	NA	19.4515471367702	19.3565387517562	19.4097560343898	NA	19.4068112822595	NA	19.178361113141
BAZ2A_Y1552	NA	NA	NA	NA	NA	NA	NA	NA	NA	NA	NA	12.3163764025655	12.1701065126386	NA	NA	NA	NA	NA
BAZ2B_T1598	NA	NA	NA	NA	NA	NA	NA	NA	NA	NA	NA	NA	NA	NA	NA	13.132532269676	NA	NA
BBS2_S365	13.2128467617613	12.8975093138838	NA	13.5930529449931	14.0206048701753	13.7617168445815	NA	NA	NA	NA	NA	NA	NA	NA	NA	NA	NA	NA
BBX_S159	15.225161475147	15.0867320582621	NA	15.3287523291362	NA	NA	NA	NA	NA	NA	NA	NA	NA	15.0188095446762	NA	15.154288430278	14.7739224646038	NA
BBX_S243	15.4678854385743	15.3583569426395	15.7919104072694	15.7186783355311	15.646527411078	15.4807760005366	15.4553070275105	15.2006663899558	14.4593048060559	15.6034860429988	15.2588453504807	15.642462238515	15.81916409873	16.1130532282211	16.0079802095259	15.9001901945024	15.9592446627561	15.7143873545779
BBX_S40	17.9736042971297	18.9070474525435	19.2954367698796	18.6098893348361	19.1134811300749	19.5100763320957	18.8461593170082	18.8656343255258	19.6907321061419	18.7797746450085	19.5342127280385	18.5893728808676	18.3032200894061	18.4884226891474	19.0142929059383	17.8979733897496	19.7881826124532	18.6784778303411
BBX_S704	15.369016037115	15.5404539898503	15.7184080877665	15.3035447245329	15.6848288152941	15.87701447612	15.145836350475	15.6899020796781	15.4873078300719	15.3139173888743	15.5682502013738	15.5493503739321	15.9920386181045	NA	16.5298206992392	16.1134665847405	16.1726039160461	16.2554751521315
BBX_S844	18.2945766960056	18.1732289082079	18.4896014422997	18.1858949580144	18.1938946751178	17.9333948041789	17.5800391075518	17.6335978797428	17.3809243874828	17.6983286775067	17.5143293480778	17.4676813713469	18.8447186236721	18.5519805722161	18.7878541022954	18.9172672179362	18.7346356188627	18.6945267570523
BBX_T578	NA	15.0365068776768	NA	17.6845055548989	16.6578528425032	16.1641069107231	NA	NA	NA	NA	NA	NA	NA	NA	NA	NA	NA	NA
BCAM_T606	NA	NA	16.6550397774226	NA	NA	16.0909249836687	NA	NA	NA	NA	NA	NA	NA	NA	NA	15.9666366807783	NA	15.1611362196986
BCAR1_S428	15.177117360238	14.3399138613685	14.7677785201859	NA	NA	12.5613286776245	NA	NA	13.9715940865671	NA	NA	12.6381552773663	14.513820591087	14.5858585964019	13.0159606291651	13.4536080458249	12.6794003003458	12.646061506427
[truncated: 20,238 more rows]
