# Supplementary material for: PAK1 activation drives divergent resistance mechanisms to aromatase inhibition and tamoxifen in a luminal: A breast cancer model
Source: Mol Oncol. 2026 Jun 5:10.1002/1878-0261.70286. Online ahead of print. doi: 10.1002/1878-0261.70286 (PMC13399542; doi:10.1002/1878-0261.70286)
Supplement: Supplementary file 17 — Data S16. Phosphoproteome statistics of PAK1‐inhibited MCF7 parental, long‐term estrogen deprived (LTED), and tamoxifen resistant (TAMR) vs. respective DMSO‐treated control cells. [file MOL2-9999-0-s007.xlsx]

## Sheet: parental PAK1i vs DMSO
	logFC	AveExpr	t	P.Value	adj.P.Val	B
AAAS_S495	-0.295722	20.5028	-2.18623	0.0459279	0.999993	-4.10217
AAGAB_S310	0.18238	20.3884	0.391429	0.701305	0.999993	-6.12838
AAGAB_S311	0.177789	20.3995	0.382081	0.708073	0.999993	-6.13205
AAK1_T389	-0.679789	14.6205	-2.04872	0.0593996	0.999993	-4.32731
AATF_S203	0.0881687	16.0777	0.145486	0.886377	0.999993	-6.19582
AATF_S320	1.6724	17.9788	2.13456	0.0557765	0.999993	-4.22312
AATF_S321	1.6724	17.9788	2.13456	0.0557765	0.999993	-4.22312
ABCA2_S1327	0.282944	15.3371	1.68976	0.112787	0.999993	-4.87468
ABCA2_S1331	0.236843	15.5022	1.2359	0.236451	0.999993	-5.46278
ABCA2_S1410	0.117449	13.8709	0.420063	0.681159	0.999993	-6.11622
ABCA2_T2412	0.16176	18.4595	0.657381	0.521431	0.999993	-5.98807
ABCC1_S930	-0.176117	18.7974	-1.26657	0.225589	0.999993	-5.4274
ABCC5_S505	0.112917	17.7074	0.417608	0.682468	0.999993	-6.11764
ABCC5_S509	0.273411	18.939	1.18637	0.25491	0.999993	-5.51839
ABCF1_S105	0.165383	23.691	1.51778	0.150905	0.999993	-5.11301
ABCF1_S109	0.0364973	25.701	0.336406	0.741459	0.999993	-6.14879
ABCF1_S140	-0.123266	17.8655	-0.445904	0.662378	0.999993	-6.10526
ABCF1_S166	0.215048	16.2156	0.905763	0.380097	0.999993	-5.79736
ABCF1_S228	0.0844471	22.9525	0.904677	0.380653	0.999993	-5.79831
ABCF1_T108	0.0885509	24.9905	0.743323	0.469345	0.999993	-5.92841
ABI1_S183	0.112475	23.493	0.946762	0.359513	0.999993	-5.76064
ABI1_S225	0.322763	18.8194	1.68252	0.114205	0.999993	-4.88506
ABI1_S231	0.0974903	15.948	0.357671	0.72583	0.999993	-6.14127
ABI1_S323	-0.0700449	17.0429	-0.306711	0.76519	0.999993	-6.15736
ABI2_S183	0.416297	22.0696	1.75107	0.101551	0.999993	-4.786
ABI2_S227	-0.057047	19.2376	-0.505945	0.620619	0.999993	-6.0764
ABI2_S242	0.106201	17.0676	0.855167	0.406584	0.999993	-5.84068
ABL1_S569	-0.0596696	18.9759	-0.763481	0.457611	0.999993	-5.91343
ABL2_S620	0.0167954	17.868	0.128272	0.899857	0.999993	-6.1982
ABL2_S631	0.0957479	18.8009	0.78031	0.447956	0.999993	-5.90064
ABL2_S655	-0.151617	16.8832	-0.880405	0.393222	0.999993	-5.81935
ABL2_S817	-0.105867	16.911	-0.600305	0.557714	0.999993	-6.02395
ABLIM1_S431	-0.045121	17.8254	-0.304021	0.765499	0.999993	-6.15936
ABLIM1_S706	-0.0940619	17.3235	-0.507899	0.619282	0.999993	-6.0754
ABLIM3_S373	-0.254902	16.2983	-2.13294	0.0580132	0.999993	-4.23876
ABLIM3_S388	-0.359442	15.1101	-0.896427	0.390745	0.999993	-5.79951
ACACA_S25	-0.288598	18.0418	-0.737721	0.47273	0.999993	-5.93241
ACACA_S29	0.215553	19.8493	1.15316	0.267805	0.999993	-5.5547
ACACA_S80	-0.0328423	19.4806	-0.109168	0.914601	0.999993	-6.20056
ACAP2_S379	-0.0679429	14.8633	-0.285181	0.780676	0.999993	-6.16434
ACAP2_S384	0.0633722	18.4317	0.610021	0.551437	0.999993	-6.01807
ACBD5_S196	-0.0163432	15.6398	-0.0635111	0.950382	0.999993	-6.20459
ACBD5_S200	-0.0163432	15.6398	-0.0635111	0.950382	0.999993	-6.20459
ACIN1_S1004	-0.0229228	23.8894	-0.294063	0.772943	0.999993	-6.1624
ACIN1_S208	0.248985	18.1428	1.68186	0.114336	0.999993	-4.88601
ACIN1_S216	-0.011931	21.1977	-0.083805	0.934376	0.999993	-6.20308
ACIN1_S240	0.107946	21.0634	0.734332	0.474638	0.999993	-5.93498
ACIN1_S243	0.173901	19.8742	1.04126	0.31507	0.999993	-5.67064
ACIN1_S365	0.211727	18.4724	1.28161	0.220409	0.999993	-5.40981
ACIN1_S478	0.265186	19.0561	0.90501	0.380597	0.999993	-5.7979
ACIN1_S490	0.0655056	19.162	0.263238	0.796148	0.999993	-6.17117
ACIN1_S655	0.391024	16.7642	2.16261	0.0480112	0.999993	-4.1413
ACIN1_S657	0.962104	18.8393	1.34927	0.198424	0.999993	-5.3286
ACIN1_S710	-0.0856504	18.2744	-0.643838	0.52989	0.999993	-5.99689
ACIN1_S729	0.0489786	21.6067	0.159207	0.875754	0.999993	-6.19367
ACIN1_S838	0.0950844	19.8046	0.888958	0.388762	0.999993	-5.81199
ACIN1_S895	-0.89724	17.0623	-1.22677	0.243123	0.999993	-5.47127
ACKR3_S350	-0.0290805	17.821	-0.199192	0.846	0.999993	-6.18583
ACLY_S455	0.153289	23.8748	1.64456	0.121897	0.999993	-4.93899
ACLY_S457	0.238334	19.5646	0.362281	0.722491	0.999993	-6.13955
ACLY_S481	-0.0210982	24.1353	-0.240133	0.813641	0.999993	-6.17713
ACOX1_S26	0.0258221	16.8776	0.122383	0.904302	0.999993	-6.199
ACSL3_S683	-0.0834015	14.9779	-0.296409	0.771187	0.999993	-6.1617
ACSS2_S267	-0.202704	21.6645	-1.46035	0.165854	0.999993	-5.18858
ACSS2_S30	-0.00490177	21.0354	-0.0418832	0.967172	0.999993	-6.20579
ACTL6A_S233	0.182778	18.4344	1.14079	0.272736	0.999993	-5.56802
ACTR8_S132	0.00881611	16.1704	0.073036	0.942791	0.999993	-6.20395
ADAM17_S791	-0.398014	15.9406	-0.793689	0.442585	0.999993	-5.88792
ADAM9_S758	0.291013	18.9726	1.40988	0.180017	0.999993	-5.25324
ADAM9_T761	1.05089	20.7118	1.99704	0.065407	0.999993	-4.41025
ADAR_S614	-0.357126	15.9502	-1.03012	0.321469	0.999993	-5.68038
ADAR_S825	0.68578	19.3294	0.76971	0.455063	0.999993	-5.90761
ADAT1_S191	-0.189626	18.1564	-0.96311	0.351526	0.999993	-5.7456
ADCY8_S593	0.167118	16.5538	0.212799	0.834516	0.999993	-6.18345
ADCY8_S596	0.167118	16.5538	0.212799	0.834516	0.999993	-6.18345
ADD1_S12	0.0158928	19.0447	0.158846	0.876016	0.999993	-6.19374
ADD1_S358	0.0138224	18.7113	0.121506	0.904984	0.999993	-6.19911
ADD1_S586	-0.261742	13.656	-1.17969	0.262417	0.999993	-5.52246
ADD1_S726	0.0612659	18.5193	0.452853	0.657462	0.999993	-6.10212
ADD3_S423	0.0600968	15.5052	0.0873441	0.931621	0.999993	-6.20277
ADD3_S681	0.0629781	18.0168	0.227211	0.823739	0.999993	-6.18008
ADNP_S709	0.0874357	18.7124	0.853889	0.407269	0.999993	-5.84174
ADNP_S921	-0.0141768	18.4679	-0.0772067	0.939531	0.999993	-6.20363
ADNP_S953	0.00285963	18.7792	0.00760696	0.994037	0.999993	-6.20666
ADNP_S955	0.017506	18.5489	0.0668059	0.947667	0.999993	-6.20439
ADNP_S98	0.167521	18.3997	1.06442	0.304815	0.999993	-5.64747
ADRM1_S405	-0.245097	16.1315	-1.34576	0.199369	0.999993	-5.33294
ADSL_S9	-0.111464	18.8447	-1.01737	0.325915	0.999993	-5.6941
AEBP2_S141	-0.033252	14.266	-0.138876	0.891801	0.999993	-6.19668
AEBP2_S206	-0.033165	17.2708	-0.223065	0.826646	0.999993	-6.18117
AFAP1_S668	0.0412738	18.8962	0.456507	0.654895	0.999993	-6.10043
AFDN_S1083	0.047291	18.66	0.455479	0.655617	0.999993	-6.10091
AFDN_S1107	-0.021821	19.4301	-0.115716	0.909491	0.999993	-6.19981
AFDN_S1172	-0.624809	14.3188	-2.94751	0.0142021	0.836431	-2.93902
AFDN_S1173	-0.191647	17.4362	-0.197966	0.846096	0.999993	-6.18647
AFDN_S1182	-0.0702187	19.3749	-0.237148	0.815938	0.999993	-6.17784
AFDN_S1275	0.0595799	16.7646	0.220953	0.828267	0.999993	-6.18165
AFF4_S1043	-0.116844	18.7366	-1.21195	0.245214	0.999993	-5.48992
AFF4_S1055	0.422773	17.626	1.04544	0.313332	0.999993	-5.66637
AFF4_S1058	0.0780358	20.5563	0.392301	0.70065	0.999993	-6.12805
AFF4_S180	0.102972	21.7878	0.963943	0.351122	0.999993	-5.74483
AFF4_S212	0.855871	18.4592	1.84017	0.0867896	0.999993	-4.65323
AFF4_S222	-0.125223	17.5707	-0.492395	0.631924	0.999993	-6.08133
AFF4_S487	-0.00522963	20.8769	-0.049816	0.960959	0.999993	-6.20541
AFF4_S549	0.556011	12.7187	1.66338	0.118049	0.999993	-4.91239
AFF4_S694	-0.185173	17.411	-0.588141	0.565683	0.999993	-6.03113
AFF4_S703	-0.643068	19.4676	-1.95037	0.0712062	0.999993	-4.48371
AFF4_S814	0.0828047	19.6823	0.634305	0.535916	0.999993	-6.00297
AFF4_S836	0.240918	20.2132	1.57498	0.137161	0.999993	-5.03569
AFF4_T674	-0.162485	20.2341	-0.863326	0.40225	0.999993	-5.83382
AFTPH_S382	0.532904	13.2328	1.47359	0.16399	0.999993	-5.17175
AFTPH_S411	-0.0161851	15.3453	-0.0503337	0.960556	0.999993	-6.20539
AGAP1_T836	0.2082	18.1979	0.607433	0.553178	0.999993	-6.01957
AGAP2_S927	0.209109	15.1824	0.608752	0.553831	0.999993	-6.0172
AGAP3_S538	0.122323	20.3312	0.81954	0.425952	0.999993	-5.86983
AGFG1_S181	0.312472	21.6197	1.58597	0.134717	0.999993	-5.02065
AGGF1_S344	-0.156343	17.4992	-0.634747	0.537263	0.999993	-6.00098
AHCTF1_S1160	-0.0608386	19.4384	-0.225436	0.824858	0.999993	-6.18062
AHCTF1_S1222	-0.0463768	20.24	-0.219574	0.829555	0.999993	-6.18184
AHCTF1_S1232	-0.0183177	18.1382	-0.132699	0.896284	0.999993	-6.19765
AHCTF1_S1283	0.0245099	17.7469	0.197517	0.846208	0.999993	-6.18667
AHCTF1_S1944	0.14172	19.9336	0.509416	0.618305	0.999993	-6.07456
AHCTF1_S2101	0.43156	15.6323	0.846093	0.412617	0.999993	-5.84699
AHCTF1_S2102	0.43156	15.6323	0.846093	0.412617	0.999993	-5.84699
AHCTF1_S2111	0.43156	15.6323	0.846093	0.412617	0.999993	-5.84699
AHCTF1_S2120	0.0232727	17.0591	0.0651887	0.948935	0.999993	-6.2045
AHCTF1_S528	-0.0429039	16.8123	-0.149218	0.883477	0.999993	-6.19526
AHCTF1_T2099	0.43156	15.6323	0.846093	0.412617	0.999993	-5.84699
AHCYL1_S2	0.46743	14.9306	1.89428	0.0786318	0.999993	-4.57016
AHDC1_S596	-0.223061	15.7272	-1.71118	0.108683	0.999993	-4.84382
AHNAK_S135	-0.0137891	18.6873	-0.0942297	0.926237	0.999993	-6.20213
AHNAK_S177	0.270795	19.5915	1.93273	0.0733602	0.999993	-4.51061
AHNAK_S210	1.08889	17.7595	1.99093	0.0858344	0.999993	-4.49804
AHNAK_S216	0.0307709	19.5549	0.220086	0.828921	0.999993	-6.18185
AHNAK_S2397	-0.358902	16.4304	-1.45419	0.167536	0.999993	-5.19656
AHNAK_S41	0.0654565	15.5098	0.326205	0.75151	0.999993	-6.15043
AHNAK_S5077	0.503443	18.4145	1.87702	0.0812118	0.999993	-4.59701
AHNAK_S5099	-0.343615	14.2332	-1.22152	0.246819	0.999993	-5.47616
AHNAK_S5110	-0.0509258	19.2297	-0.173703	0.864557	0.999993	-6.1912
AHNAK_S511	-0.0737804	17.3587	-0.393403	0.700268	0.999993	-6.12727
AHNAK_S5400	0.271927	15.6335	0.479157	0.648353	0.999993	-6.081
AHNAK_S5448	-2.10829	15.4882	-7.45004	2.77886e-06	0.00168145	4.80787
AHNAK_S5731	0.0567753	20.3897	0.276793	0.78592	0.999993	-6.16743
AHNAK_S5735	-0.137984	17.2357	-0.283547	0.783816	0.999993	-6.16358
AHNAK_S5739	-0.325536	17.9908	-1.29245	0.222169	0.999993	-5.39483
AHNAK_S5749	-0.181596	17.4834	-0.986728	0.341422	0.999993	-5.72233
AHNAK_S5752	-0.102081	19.7313	-0.325214	0.749773	0.999993	-6.15254
AHNAK_S5763	0.354887	19.7093	0.564935	0.580956	0.999993	-6.04454
AHNAK_S5780	-0.0518916	17.5538	-0.0680356	0.946708	0.999993	-6.20431
AHNAK_S5782	0.128758	18.877	0.261741	0.797289	0.999993	-6.17156
AHNAK_S5830	0.167547	16.8218	0.605225	0.554559	0.999993	-6.02095
AHNAK_S5841	0.0719675	20.2713	0.344158	0.735762	0.999993	-6.14609
AHNAK_S5857	0.385419	15.7843	0.370541	0.721693	0.999993	-6.13231
AHNAK_S93	-0.0616499	20.6752	-0.479083	0.639136	0.999993	-6.08975
AHNAK_T158	-0.381107	15.8845	-0.516988	0.623185	0.999993	-6.06082
AHNAK_T490	0.171336	17.0863	1.04132	0.315046	0.999993	-5.67059
AHNAK_T5824	-0.00469774	15.8556	-0.016978	0.98669	0.999993	-6.20654
AHSG_S134	0.110081	14.7334	0.226322	0.825437	0.999993	-6.17975
AHSG_S138	0.353125	27.4487	1.91356	0.0761049	0.999993	-4.54096
AJUBA_S119	0.250817	18.5545	1.81991	0.0898048	0.999993	-4.68336
AJUBA_S137	-0.0448807	16.5818	-0.262872	0.796405	0.999993	-6.17128
AJUBA_S263	-0.332001	18.2281	-2.68491	0.0175397	0.906276	-3.23671
AKAP10_S11	0.139628	14.6969	0.478345	0.646483	0.999993	-6.0837
AKAP10_S187	0.0154848	19.1185	0.13301	0.896043	0.999993	-6.1976
AKAP10_S52	0.0496499	17.446	0.332436	0.744751	0.999993	-6.14988
AKAP10_S7	0.139628	14.6969	0.478345	0.646483	0.999993	-6.0837
AKAP10_S96	-0.114894	15.7303	-0.474729	0.644043	0.999993	-6.0901
AKAP11_S1242	-0.0329982	19.9323	-0.272882	0.788852	0.999993	-6.16854
AKAP11_S1337	0.394271	15.6279	1.04994	0.311316	0.999993	-5.6619
AKAP11_S1340	0.17965	15.492	0.472905	0.643481	0.999993	-6.09268
AKAP11_S1580	0.0157533	17.4115	0.118992	0.90694	0.999993	-6.19942
AKAP11_S18	0.166465	16.5534	0.884531	0.391066	0.999993	-5.81581
AKAP11_S288	0.475869	14.0991	2.48809	0.0257786	0.999993	-3.5862
AKAP11_S422	0.368262	17.2646	1.63729	0.12342	0.999993	-4.94923
AKAP11_S433	-0.105756	19.3658	-0.7249	0.480229	0.999993	-5.94178
AKAP11_S448	0.00857386	18.3763	0.0548955	0.956983	0.999993	-6.20514
AKAP11_T981	0.0146996	17.7789	0.0475785	0.962716	0.999993	-6.20552
AKAP13_S1876	-0.953461	18.2878	-3.22304	0.00604965	0.501449	-2.25369
AKAP13_S1929	0.0277436	19.0609	0.0977468	0.923502	0.999993	-6.20178
AKAP13_S1932	0.0115808	18.7945	0.0948804	0.925729	0.999993	-6.20206
AKAP13_S2728	-0.0196737	19.2237	-0.164148	0.871917	0.999993	-6.19286
AKAP13_T2467	0.140422	15.3471	0.775049	0.45096	0.999993	-5.90466
AKAP17A_S537	-0.0279289	21.1725	-0.319428	0.754029	0.999993	-6.15446
AKAP17A_S633	0.34887	13.8605	1.3147	0.209342	0.999993	-5.37051
AKAP1_S151	0.031988	19.385	0.229826	0.822012	0.999993	-6.17932
AKAP8_S323	0.181169	16.8502	0.644624	0.529429	0.999993	-5.99635
AKAP8_S328	0.0992906	17.2237	0.300818	0.76792	0.999993	-6.16033
AKIRIN1_S22	-0.28909	15.5202	-1.31958	0.213146	0.999993	-5.3629
AKIRIN2_S21	-0.289205	18.1685	-1.86795	0.0824359	0.999993	-4.61054
AKT1S1_S183	0.230002	21.6559	0.843826	0.412792	0.999993	-5.84997
AKT1S1_S212	0.748145	18.2033	1.30851	0.211537	0.999993	-5.37787
AKT1S1_S88	-0.759099	21.0044	-0.620482	0.54639	0.999993	-6.00988
AKT1S1_T246	0.407907	18.5504	1.49134	0.157761	0.999993	-5.14809
AKT1_S124	2.5355	20.0902	3.51534	0.00337489	0.365468	-1.70982
AKT1_S129	2.24077	20.0601	5.86436	3.92536e-05	0.0159554	2.43433
AKT2_S126	-0.17808	16.5839	-0.769141	0.454349	0.999993	-5.90915
AKT2_T451	-0.0473111	19.3644	-0.120621	0.905686	0.999993	-6.19921
ALDH3A2_S293	-0.0461817	12.9648	-0.266064	0.793994	0.999993	-6.17041
ALDOA_S39	0.0694581	19.6561	0.686767	0.503235	0.999993	-5.96846
ALDOA_S46	-0.0103977	18.149	-0.0783591	0.93863	0.999993	-6.20353
ALDOA_T9	0.0759643	18.6021	0.641794	0.531179	0.999993	-5.9982
ALDOC_S45	0.0351766	13.0323	0.165162	0.871505	0.999993	-6.19254
ALKBH5_S361	0.141056	17.5738	0.854316	0.40704	0.999993	-5.84139
ALKBH5_S371	-0.202974	16.5341	-1.0531	0.316433	0.999993	-5.65304
ALKBH5_S384	-0.00912449	19.1754	-0.0485346	0.961963	0.999993	-6.20548
ALKBH5_S64	-0.107505	20.9179	-1.4181	0.177623	0.999993	-5.24282
ALKBH5_S69	-0.159021	20.0161	-1.41939	0.177255	0.999993	-5.24119
ALS2_S1335	0.0312068	17.232	0.178623	0.860744	0.999993	-6.19032
ALS2_S466	0.121847	18.3868	0.419087	0.681433	0.999993	-6.117
ALS2_S483	0.00638543	18.7229	0.0255405	0.979979	0.999993	-6.20635
ALS2_S492	-0.0594945	19.184	-0.271379	0.789996	0.999993	-6.16895
ALYREF_S8	0.311629	14.361	1.58967	0.133807	0.999993	-5.0155
AMBRA1_S1205	0.0522375	16.5909	0.434368	0.676616	0.999993	-6.10502
AMOTL2_S540	0.019971	16.8118	0.129647	0.898655	0.999993	-6.19806
AMPD2_S100	0.132194	16.3436	0.594258	0.561641	0.999993	-6.02757
AMPD2_S168	-0.384312	19.37	-1.20741	0.247049	0.999993	-5.49492
ANAPC1_S355	0.232371	16.3008	1.55391	0.142094	0.999993	-5.0644
ANAPC1_S377	0.025082	17.0399	0.216012	0.832035	0.999993	-6.18276
ANAPC1_S518	-0.287022	15.1735	-0.753455	0.464417	0.999993	-5.91986
ANAPC1_S563	0.00374441	14.972	0.00651868	0.994897	0.999993	-6.20666
ANAPC1_S688	0.116051	18.6697	0.576682	0.573141	0.999993	-6.03788
ANAPC1_S703	0.37099	15.7208	0.723617	0.482985	0.999993	-5.94056
ANAPC2_S218	0.127143	15.2023	0.350671	0.730986	0.999993	-6.14377
ANAPC2_S314	-0.179136	17.4216	-0.590141	0.564375	0.999993	-6.02996
ANAPC2_S534	-0.0158929	16.6941	-0.116413	0.909068	0.999993	-6.19969
ANAPC4_S777	1.30344	20.8359	1.817	0.090432	0.999993	-4.68814
ANAPC4_S779	0.17671	17.3592	1.2689	0.224778	0.999993	-5.42468
ANK3_S1459	0.0163812	17.4838	0.0585358	0.954136	0.999993	-6.20493
ANK3_S4298	0.0736121	17.7577	0.520462	0.610721	0.999993	-6.06889
ANK3_S4342	-0.420892	17.7069	-2.29606	0.0373046	0.999993	-3.91771
ANK3_S847	0.142896	17.6607	0.733429	0.475171	0.999993	-5.93563
ANK3_S867	-0.00128484	16.1731	-0.00499244	0.996086	0.999993	-6.20667
ANKFY1_S861	0.0377131	13.1119	0.199151	0.844954	0.999993	-6.18634
ANKIB1_S737	-0.0192499	19.8286	-0.209282	0.837185	0.999993	-6.18422
ANKLE2_S268	0.261532	18.0685	1.80656	0.091953	0.999993	-4.70337
ANKLE2_S914	-0.102436	16.4997	-0.683238	0.505396	0.999993	-5.97087
ANKLE2_S919	0.408379	17.477	0.882509	0.392233	0.999993	-5.81743
ANKRD12_S1189	0.415087	15.488	2.44413	0.0280715	0.999993	-3.66301
ANKRD12_S149	0.0349372	14.9179	0.258146	0.799979	0.999993	-6.17254
ANKRD12_S630	0.0725491	15.1382	0.447506	0.661226	0.999993	-6.10455
ANKRD13D_S552	0.0303203	18.1247	0.203186	0.841858	0.999993	-6.18551
ANKRD13D_T556	0.0303203	18.1247	0.203186	0.841858	0.999993	-6.18551
ANKRD17_S2045	0.380153	18.2037	0.799472	0.437219	0.999993	-5.88566
ANKRD17_S2047	-0.247957	17.4145	-0.550484	0.590564	0.999993	-6.05264
ANKRD17_S2067	-0.0829244	17.4872	-0.274072	0.788274	0.999993	-6.16801
ANKRD27_S634	-0.18869	15.8035	-1.18573	0.255095	0.999993	-5.51915
ANKRD27_T1023	0.0755835	17.3192	0.403802	0.692343	0.999993	-6.12342
ANKRD34A_S247	-0.110509	17.6728	-0.343809	0.736037	0.999993	-6.1462
ANKRD34A_S409	0.0528039	17.5606	0.289961	0.776016	0.999993	-6.16363
ANKRD34A_S473	0.170233	18.1679	0.990975	0.3382	0.999993	-5.71946
ANKRD39_S153	0.0413652	13.6273	0.275843	0.786622	0.999993	-6.16771
ANKRD50_S1222	-0.0912381	16.5767	-0.1393	0.891175	0.999993	-6.19672
ANKRD50_S527	0.36742	13.2232	1.48555	0.160758	0.999993	-5.15614
ANKRD50_T1215	0.02987	13.5242	0.0825859	0.936155	0.999993	-6.20302
ANKS1A_S647	-0.227504	18.7517	-2.33026	0.0349467	0.999993	-3.85947
ANKS1A_S663	-0.272903	19.1248	-1.66906	0.116884	0.999993	-4.90428
ANKS1A_S677	0.126033	17.8461	0.641114	0.532362	0.999993	-5.99784
ANKS1A_S887	0.0789571	19.699	0.740468	0.471022	0.999993	-5.9305
ANKS1A_T318	-1.0058	18.5733	-2.34536	0.0340756	0.999993	-3.83525
ANKZF1_S56	0.22682	18.4828	1.25736	0.228809	0.999993	-5.4381
ANKZF1_T607	0.119761	17.5677	0.681206	0.506643	0.999993	-5.97224
ANLN_S323	-0.173336	21.5767	-1.09918	0.28989	0.999993	-5.61187
ANLN_S485	0.587963	17.1109	1.45606	0.167184	0.999993	-5.19418
ANLN_S54	0.394987	15.7365	1.56095	0.140429	0.999993	-5.05483
ANLN_S661	0.151206	18.7769	0.974028	0.346261	0.999993	-5.73544
ANLN_S792	0.0712499	18.2612	0.289862	0.776104	0.999993	-6.16365
ANLN_S927	-0.0341572	15.7066	-0.210832	0.835999	0.999993	-6.18389
ANXA2_S127	-0.346347	15.2105	-1.06506	0.304594	0.999993	-5.64677
ANXA2_S12	0.297168	18.0031	0.875986	0.395651	0.999993	-5.82301
ANXA4_S12	-0.136156	15.0699	-0.978147	0.34429	0.999993	-5.73157
ANXA6_S38	0.160925	12.8525	0.718691	0.498214	0.999993	-5.93086
AP2M1_T156	0.461343	17.6771	1.23501	0.236921	0.999993	-5.46371
AP3B1_S276	-0.0774893	20.8274	-0.550274	0.59064	0.999993	-6.05282
AP3D1_S658	0.301297	17.0711	1.8801	0.08066	0.999993	-4.59195
AP3D1_S829	0.0243725	21.7788	0.312178	0.759419	0.999993	-6.1568
APBB2_S123	0.789525	16.6207	3.51994	0.00330896	0.364203	-1.69411
APBB2_S330	-0.070873	19.1258	-0.311862	0.759669	0.999993	-6.15689
APBB2_S334	-0.150168	17.4442	-0.514378	0.619126	0.999993	-6.06791
APBB2_S409	-0.691909	15.8479	-0.841128	0.419625	0.999993	-5.84652
APBB2_S412	0.18905	13.6005	0.423857	0.681446	0.999993	-6.11199
APC_S2064	0.0743919	14.4954	0.441313	0.66609	0.999993	-6.1069
APC_S780	0.289503	15.8408	0.51186	0.616636	0.999993	-6.0733
APC_T1438	0.0240056	17.4174	0.0646632	0.949346	0.999993	-6.20454
APEH_S187	0.0147615	18.3216	0.125162	0.902141	0.999993	-6.19864
APEX1_Y284	0.110218	14.4914	0.199947	0.844578	0.999993	-6.18607
API5_S464	0.0394673	23.3008	0.365698	0.719953	0.999993	-6.13832
APIP_S87	-0.00282385	22.2585	-0.0200721	0.984264	0.999993	-6.20648
APMAP_T19	-0.241891	15.9073	-1.07884	0.298555	0.999993	-5.63282
APPL1_S401	-0.138312	18.7207	-0.743415	0.469291	0.999993	-5.92834
APRT_S30	-0.238963	16.6035	-1.01825	0.32551	0.999993	-5.69324
APTX_S132	1.36675	15.4275	2.00384	0.0645988	0.999993	-4.39946
APTX_S135	0.367698	14.3709	1.26518	0.226073	0.999993	-5.42902
ARAF_S157	-0.405321	17.5208	-2.25438	0.0403808	0.999993	-3.98819
ARAF_S186	-0.219877	18.5822	-1.92576	0.0742909	0.999993	-4.52145
ARAF_S257	0.308979	20.5085	2.27836	0.0385829	0.999993	-3.94771
ARAF_T253	0.595767	18.2715	1.50123	0.170944	0.999993	-5.13984
ARAP1_S229	0.0740214	21.4785	0.547706	0.592356	0.999993	-6.05424
ARCN1_S493	-0.00602642	16.3725	-0.0403954	0.968337	0.999993	-6.20585
AREL1_S337	-0.101328	15.7522	-0.529013	0.604926	0.999993	-6.06437
ARFGAP1_S361	-0.272651	19.6429	-1.19665	0.251004	0.999993	-5.50699
ARFGAP1_T135	0.0758046	19.585	0.661639	0.518742	0.999993	-5.98531
ARFGAP1_T189	0.507925	19.5368	2.65752	0.0185219	0.942091	-3.28615
ARFGAP2_S146	-0.0934446	22.5798	-0.842116	0.413611	0.999993	-5.85149
ARFGAP2_S240	-0.0640849	14.4479	-0.350756	0.730894	0.999993	-6.14377
ARFGAP2_S340	0.00105807	15.6153	0.00486445	0.996186	0.999993	-6.20667
ARFGAP2_S368	-0.264084	17.4295	-0.734609	0.474565	0.999993	-5.93468
ARFGAP2_S432	-0.217213	18.51	-0.944563	0.360641	0.999993	-5.7626
ARFGAP3_S331	0.174686	15.804	1.02616	0.321894	0.999993	-5.68552
ARFGAP3_S428	-0.0198717	14.592	-0.072629	0.943109	0.999993	-6.20398
ARFGEF1_S1569	-0.434713	17.8767	-1.57453	0.137336	0.999993	-5.03635
ARFGEF2_S218	-0.0134262	18.3625	-0.121516	0.904977	0.999993	-6.19911
ARFGEF2_S227	-0.0364073	21.0401	-0.574183	0.574782	0.999993	-6.03932
ARFGEF2_S277	-0.0318824	17.9504	-0.114244	0.910903	0.999993	-6.19991
ARFGEF2_S349	0.228099	15.9158	0.836494	0.416679	0.999993	-5.85608
ARFGEF3_S2061	-0.218465	15.6872	-1.02206	0.323763	0.999993	-5.68952
ARFIP1_S132	0.6248	15.3278	2.18048	0.0464428	0.999993	-4.11184
ARHGAP10_S591	-0.116245	18.9755	-0.643201	0.530292	0.999993	-5.9973
ARHGAP11A_S285	0.296144	16.9214	1.7668	0.0986277	0.999993	-4.7625
ARHGAP11A_T323	-0.124973	16.4042	-1.04178	0.31484	0.999993	-5.67013
ARHGAP12_S176	-0.23984	17.4793	-0.882856	0.391989	0.999993	-5.8172
ARHGAP12_S201	-0.0760839	17.2549	-0.291832	0.776247	0.999993	-6.162
ARHGAP12_S213	-0.20967	18.79	-0.917814	0.37401	0.999993	-5.78667
ARHGAP12_S215	0.145282	18.5405	0.68233	0.505963	0.999993	-5.97147
ARHGAP12_S240	-0.0122877	20.4679	-0.134843	0.894619	0.999993	-6.19735
ARHGAP12_S592	0.0903428	19.5017	0.843491	0.412866	0.999993	-5.85036
ARHGAP12_T231	0.0256954	20.4399	0.265916	0.794106	0.999993	-6.17045
ARHGAP17_S484	0.0855063	16.3973	0.219073	0.829718	0.999993	-6.18206
ARHGAP17_S575	-0.00180597	17.3738	-0.0164613	0.987094	0.999993	-6.20655
ARHGAP1_S51	0.0279726	21.3939	0.258806	0.79948	0.999993	-6.17236
ARHGAP21_S1099	0.574843	15.8656	2.16786	0.047557	0.999993	-4.13276
ARHGAP27_S466	0.0420159	17.4919	0.153096	0.880473	0.999993	-6.19465
ARHGAP32_S706	-0.333405	15.4293	-0.84954	0.409701	0.999993	-5.84525
ARHGAP35_S1070	0.128389	17.3844	0.383298	0.707186	0.999993	-6.13158
ARHGAP35_S1150	0.0701749	20.4608	0.457472	0.654217	0.999993	-6.09999
ARHGAP35_S1179	-0.0518897	20.5524	-0.587262	0.566202	0.999993	-6.03171
ARHGAP35_S970	-0.0644645	18.5114	-0.302634	0.766538	0.999993	-6.15979
ARHGAP35_S975	0.0380641	20.702	0.195994	0.847387	0.999993	-6.18698
ARHGAP39_S286	0.208185	18.2504	1.70921	0.109054	0.999993	-4.84666
ARHGAP39_S604	0.190004	16.0606	0.947922	0.358943	0.999993	-5.75958
ARHGAP45_S73	-0.0540129	13.4316	-0.141272	0.891531	0.999993	-6.19579
ARHGAP5_S1176	0.46712	17.5575	2.33555	0.0345948	0.999993	-3.85043
ARHGAP5_S1195	-0.280558	16.827	-2.0024	0.0646163	0.999993	-4.401
ARHGAP5_S1218	0.0131759	18.5947	0.137422	0.892617	0.999993	-6.19699
ARHGAP8_S455	0.22317	18.4239	0.643464	0.530204	0.999993	-5.99705
ARHGDIA_S24	0.00757412	20.3884	0.0698138	0.945311	0.999993	-6.20418
ARHGDIA_S47	0.218261	17.9069	1.90194	0.0775544	0.999993	-4.55835
ARHGEF10_S379	-0.341772	17.9605	-1.28659	0.222065	0.999993	-5.40254
ARHGEF10_S59	0.0550638	17.7482	0.236185	0.816648	0.999993	-6.17809
ARHGEF12_S41	1.10896	13.7066	3.64975	0.00321483	0.364203	-1.61054
ARHGEF12_T736	-0.191105	19.0876	-0.869621	0.398938	0.999993	-5.82848
ARHGEF16_S107	-0.0517517	19.7742	-0.304966	0.764794	0.999993	-6.15907
ARHGEF16_S129	-0.328348	16.3891	-0.755044	0.462594	0.999993	-5.91964
ARHGEF16_S174	0.164492	18.9819	1.76441	0.0990434	0.999993	-4.76603
ARHGEF16_S208	0.423931	19.0244	1.17643	0.258817	0.999993	-5.52929
ARHGEF16_S230	-0.11463	19.4001	-0.794908	0.439685	0.999993	-5.88934
ARHGEF18_S1291	-0.0177838	18.4822	-0.131577	0.897155	0.999993	-6.1978
ARHGEF18_S1312	-0.0544812	17.1381	-0.250691	0.805625	0.999993	-6.17448
ARHGEF1_S776	0.554438	19.9827	0.564241	0.589811	0.999993	-6.03642
ARHGEF1_S863	-0.336593	16.5374	-1.75364	0.100931	0.999993	-4.7819
ARHGEF26_S222	0.0443343	18.5969	0.244197	0.810554	0.999993	-6.17612
ARHGEF26_S392	-0.163942	19.9425	-2.04375	0.0598878	0.999993	-4.33496
ARHGEF26_S422	-0.0277194	14.8801	-0.0712261	0.944287	0.999993	-6.20407
ARHGEF26_S80	-0.0771749	18.9159	-0.702291	0.493792	0.999993	-5.95776
ARHGEF2_S151	-0.161991	16.1959	-1.0122	0.334686	0.999993	-5.69319
ARHGEF2_S163	0.326214	14.9716	1.41474	0.178589	0.999993	-5.24709
ARHGEF2_S174	-0.00616103	15.5858	-0.0312006	0.975574	0.999993	-6.20618
ARHGEF2_S932	0.676559	17.0337	1.77217	0.097868	0.999993	-4.75492
ARHGEF5_S1126	-0.0757802	20.4503	-0.828043	0.424828	0.999993	-5.85921
ARHGEF5_S1405	-0.0914461	16.159	-0.283997	0.780508	0.999993	-6.16536
ARHGEF7_S249	-0.102713	17.2736	-0.960927	0.352585	0.999993	-5.74763
ARHGEF7_S518	0.126818	20.2939	1.1348	0.275158	0.999993	-5.57442
ARHGEF7_T704	-0.273983	17.0004	-1.02112	0.324244	0.999993	-5.6904
ARID1A_S1751	0.0403232	14.7108	0.227676	0.823127	0.999993	-6.18011
ARID1A_S363	0.00478604	16.8337	0.0235079	0.981571	0.999993	-6.2064
ARID3A_S119	-0.0282049	18.3954	-0.204253	0.84104	0.999993	-6.18529
ARID3A_S77	-0.174107	19.7833	-0.790589	0.442165	0.999993	-5.89265
ARID3A_S81	0.0508026	19.1556	0.374963	0.713201	0.999993	-6.13483
ARID3A_S88	0.078019	17.8073	0.410957	0.687207	0.999993	-6.12046
ARID4A_S159	-0.0653521	17.3679	-0.40749	0.689694	0.999993	-6.1219
ARID4A_S160	-0.0653521	17.3679	-0.40749	0.689694	0.999993	-6.1219
ARID4A_S864	0.0522058	19.091	0.43288	0.671571	0.999993	-6.11107
ARID4B_S1153	-0.140488	15.9877	-1.05564	0.320978	0.999993	-5.64559
ARID4B_S675	-0.0524795	17.4171	-0.411792	0.686609	0.999993	-6.12011
ARID4B_S778	0.194986	18.9451	1.17658	0.258613	0.999993	-5.52922
ARL3_S5	0.0858643	15.5633	0.189229	0.852598	0.999993	-6.18831
ARL6IP4_S148	0.110224	20.9515	0.989326	0.338979	0.999993	-5.72102
ARL6IP4_S57	-1.02791	15.7166	-2.31944	0.0450396	0.999993	-3.97687
ARMCX3_S43	0.165835	14.2183	0.622383	0.543505	0.999993	-6.01045
ARMCX3_S61	-0.182348	18.3467	-1.47912	0.160838	0.999993	-5.16412
ARNT_S77	0.160398	17.4585	0.797305	0.438336	0.999993	-5.88746
ARPP19_S23	-0.307453	19.2406	-0.644365	0.529637	0.999993	-5.99647
ARRB1_S412	-0.0609574	20.467	-0.5933	0.562265	0.999993	-6.02814
ARVCF_T642	-0.723347	17.1026	-2.06196	0.0580566	0.999993	-4.30653
ASAP2_S701	-0.0558015	19.3035	-0.545165	0.594057	0.999993	-6.05564
ASCC2_S713	0.0326181	17.0664	0.246497	0.808807	0.999993	-6.17554
ASF1B_S198	-0.341528	15.7472	-0.527354	0.60611	0.999993	-6.06519
ASF1B_T179	-0.0523346	17.6158	-0.132643	0.896342	0.999993	-6.19765
ASH2L_S623	0.731666	19.3358	2.88391	0.0118828	0.752655	-2.8784
ASMTL_S228	0.282293	19.217	1.03233	0.319212	0.999993	-5.67936
ASMTL_S239	-0.075587	21.5669	-0.614627	0.548474	0.999993	-6.01525
ASPH_S29	0.0295725	16.4418	0.14635	0.885692	0.999993	-6.19569
ASPM_S425	0.00137221	15.6484	0.0083187	0.993478	0.999993	-6.20665
ASPSCR1_S275	0.0164328	18.028	0.138853	0.891506	0.999993	-6.19679
ASPSCR1_S500	0.12109	19.3244	1.2168	0.243418	0.999993	-5.48446
ASPSCR1_S502	-0.0854493	18.3159	-0.940439	0.363793	0.999993	-5.76525
ASS1_T174	0.00610315	16.0758	0.0479598	0.962765	0.999993	-6.20546
ASS1_T219	-0.0857126	16.0278	-0.396392	0.699925	0.999993	-6.12456
ASXL2_S530	-0.144652	15.2081	-0.328567	0.747651	0.999993	-6.15116
ATAD1_S322	0.048537	18.8038	0.525501	0.607302	0.999993	-6.06623
ATAD2B_S1347	-0.112123	17.1258	-0.614295	0.548687	0.999993	-6.01545
ATAD2B_S16	-0.0799804	16.9896	-0.667611	0.515032	0.999993	-5.98136
ATAD2B_S318	0.610781	17.9794	1.64268	0.122456	0.999993	-4.94183
ATAD2B_S939	-0.120427	17.1531	-0.273403	0.78849	0.999993	-6.16837
ATAD2_S1139	0.501313	14.3969	2.0399	0.0603146	0.999993	-4.34114
ATAD2_S1200	-0.231423	16.9967	-0.485289	0.634891	0.999993	-6.08668
ATAD2_S327	0.0436186	21.2044	0.38306	0.70732	0.999993	-6.13171
ATAD2_S342	0.663951	19.0275	1.65916	0.119055	0.999993	-4.91856
ATAD2_S61	0.456088	16.8002	2.22462	0.0427217	0.999993	-4.03817
ATAD3A_S369	0.119923	15.9626	0.913823	0.375988	0.999993	-5.79025
ATF2_S112	0.0960831	16.6551	0.486031	0.634322	0.999993	-6.08637
ATF7IP_S113	0.0282065	16.3934	0.15504	0.879794	0.999993	-6.19404
ATF7IP_S477	0.0703434	16.9406	0.126532	0.901779	0.999993	-6.19825
ATF7IP_S559	0.0672161	17.4561	0.475075	0.641921	0.999993	-6.09169
ATF7IP_S673	0.363194	19.8306	1.14813	0.269939	0.999993	-5.56004
ATG13_S361	-0.324103	16.1492	-0.854876	0.406848	0.999993	-5.84081
ATG2B_S255	-0.135701	16.7133	-0.810912	0.43073	0.999993	-5.87673
ATG4B_S34	-0.0576847	15.9576	-0.394145	0.6993	0.999993	-6.12733
ATG4B_S383	-0.141659	16.6885	-0.189049	0.852736	0.999993	-6.18834
ATG4D_S467	-0.102336	17.6908	-0.52386	0.608415	0.999993	-6.0671
ATG9A_S18	0.0622452	18.6014	0.27957	0.783824	0.999993	-6.16664
ATG9A_S656	0.0171762	18.1387	0.120313	0.906182	0.999993	-6.19918
ATG9A_S735	-0.0275705	18.7004	-0.261009	0.797813	0.999993	-6.17178
ATG9A_S741	0.0732394	14.9126	0.139284	0.891187	0.999993	-6.19672
ATG9A_S755	-0.11492	15.2043	-0.398391	0.69851	0.999993	-6.12373
ATG9A_S828	0.323638	19.6546	0.87581	0.395744	0.999993	-5.82316
ATN1_S168	0.341582	19.1707	0.403195	0.692825	0.999993	-6.12363
ATN1_S34	0.0311314	18.7777	0.220946	0.828264	0.999993	-6.18165
ATN1_S77	0.107938	17.9507	0.514055	0.61508	0.999993	-6.07223
ATN1_S79	0.334848	16.8636	1.09796	0.290473	0.999993	-5.61309
ATP11C_S1108	-0.12712	16.8737	-1.12123	0.280698	0.999993	-5.5888
ATP13A1_S899	0.124587	20.3443	0.845203	0.411942	0.999993	-5.84894
ATP13A3_S130	-0.249331	14.9837	-0.801182	0.452508	0.999993	-5.86698
ATP13A3_S817	-0.0650407	19.2283	-0.468004	0.646847	0.999993	-6.09506
ATP1A1_S16	0.048599	18.5086	0.510865	0.617256	0.999993	-6.07387
ATP2A2_S663	0.0176244	18.6674	0.157562	0.877009	0.999993	-6.19394
ATP2B1_S1155	-0.156185	21.2398	-1.58521	0.134819	0.999993	-5.02165
ATP2B1_S1219	0.108631	18.4155	0.968285	0.349024	0.999993	-5.7408
ATP2B1_S17	0.25605	16.2694	0.791687	0.441568	0.999993	-5.89178
ATP2B1_T1165	-0.600745	18.3119	-2.62902	0.0195928	0.97314	-3.33723
ATP2B2_S1242	0.195038	18.3672	1.76224	0.0994207	0.999993	-4.76923
ATP6V0A2_S695	-0.0414209	19.2283	-0.165864	0.870604	0.999993	-6.19256
ATP7B_S348	0.180625	14.5691	0.586045	0.567009	0.999993	-6.03241
ATRIP_S224	-0.141919	19.4083	-1.32091	0.207318	0.999993	-5.36306
ATRIP_S239	-0.203245	15.4739	-0.902313	0.381865	0.999993	-5.80038
ATRX_S1061	-0.20325	19.3355	-1.75064	0.101462	0.999993	-4.7863
ATRX_S1348	0.30144	19.228	1.42734	0.175035	0.999993	-5.23107
ATRX_S1352	0.274314	19.3201	1.35871	0.195351	0.999993	-5.31706
ATRX_S34	0.0692946	18.9917	0.529093	0.606178	0.999993	-6.06304
ATRX_S598	0.109483	20.0759	0.425085	0.677157	0.999993	-6.11443
ATRX_S677	0.0247667	20.4566	0.0998559	0.921857	0.999993	-6.20156
ATRX_S704	0.193517	14.0746	0.956655	0.357206	0.999993	-5.74907
ATRX_S729	0.0991899	17.2325	0.17572	0.863188	0.999993	-6.19076
ATRX_S731	0.404168	16.6088	0.978194	0.345614	0.999993	-5.73023
ATRX_S784	0.102373	16.3667	0.716835	0.485041	0.999993	-5.94754
ATRX_S819	-1.40879	14.1338	-3.16289	0.00738239	0.558118	-2.41455
ATRX_S849	0.0724026	19.6245	0.64383	0.529895	0.999993	-5.9969
ATRX_S850	0.0724026	19.6245	0.64383	0.529895	0.999993	-5.9969
ATRX_S889	-0.157683	19.057	-0.990432	0.338456	0.999993	-5.71997
ATRX_S92	-0.0214204	17.3001	-0.105011	0.917829	0.999993	-6.20102
ATR_S428	-0.0332685	13.3425	-0.0836383	0.9347	0.999993	-6.20305
ATXN10_S12	-0.100314	15.2144	-0.272584	0.789393	0.999993	-6.16842
ATXN1L_T330	0.271901	16.5152	0.677594	0.508947	0.999993	-5.97459
ATXN1_S775	-0.164777	14.6706	-0.541254	0.597312	0.999993	-6.05715
ATXN2L_S111	-0.0783597	20.0805	-0.391255	0.701404	0.999993	-6.12847
ATXN2L_S339	-0.198145	21.7854	-1.51359	0.151953	0.999993	-5.11858
ATXN2L_S449	-0.158599	22.0004	-0.732502	0.475801	0.999993	-5.93621
ATXN2L_S594	-0.139492	20.7317	-1.3595	0.195079	0.999993	-5.31609
ATXN2_S624	0.0484028	17.2106	0.144274	0.887315	0.999993	-6.196
ATXN2_S758	0.00537572	16.7173	0.017529	0.986258	0.999993	-6.20653
ATXN2_S772	-0.172154	18.1251	-0.720625	0.482807	0.999993	-5.94481
ATXN2_S784	0.0353622	17.6881	0.223648	0.8262	0.999993	-6.18104
ATXN7L2_S575	0.315715	16.1368	1.57029	0.138245	0.999993	-5.04209
AVEN_Y99	-0.142512	15.4724	-0.53648	0.602054	0.999993	-6.05822
AVL9_S244	-0.0860963	16.4191	-0.404808	0.69162	0.999993	-6.123
AVL9_S246	-0.0860963	16.4191	-0.404808	0.69162	0.999993	-6.123
AVL9_S254	-0.0860963	16.4191	-0.404808	0.69162	0.999993	-6.123
AXIN1_S486	-0.0904887	17.762	-0.360733	0.723597	0.999993	-6.14014
AXIN1_T481	-0.0942514	15.4821	-0.304563	0.765437	0.999993	-6.15896
BABAM1_S29	0.201606	17.319	0.970142	0.348129	0.999993	-5.73907
BAD_S118	-0.047964	17.8534	-0.141497	0.88947	0.999993	-6.1964
BAD_S91	0.584856	14.3684	2.2468	0.0409655	0.999993	-4.00095
BAD_Y76	-0.0107431	18.7858	-0.0687508	0.946142	0.999993	-6.20426
BAG3_S173	-0.0154946	21.2382	-0.102625	0.919688	0.999993	-6.20128
BAG3_S275	0.221866	20.0616	0.535744	0.600447	0.999993	-6.0607
BAG3_S279	0.216663	20.0547	0.532359	0.602729	0.999993	-6.06252
BAG3_S289	0.247917	19.7468	0.720748	0.483668	0.999993	-5.94371
BAG3_S291	0.161746	17.5813	0.625787	0.5421	0.999993	-6.00752
BAG3_S377	0.283065	19.2701	0.597361	0.559695	0.999993	-6.02564
BAG3_T285	0.16525	19.9066	0.381726	0.70833	0.999993	-6.13219
BAG3_T406	0.131825	20.4265	0.53341	0.604199	0.999993	-6.0598
BAG6_S1117	-0.105468	19.3812	-0.865037	0.401323	0.999993	-5.8324
BAG6_S113	0.138424	21.6214	0.36789	0.718395	0.999993	-6.13747
BAG6_S964	0.064352	22.4243	0.18276	0.857576	0.999993	-6.18954
BAG6_S973	-0.116172	22.6186	-0.681585	0.506443	0.999993	-5.97195
BAHD1_S101	0.342483	18.9974	1.5804	0.13597	0.999993	-5.0283
BAHD1_S121	0.520217	16.0717	1.67595	0.115577	0.999993	-4.89455
BAHD1_S180	-0.242844	15.6983	-1.39554	0.184185	0.999993	-5.27131
BAHD1_S184	-0.0453805	20.0726	-0.346799	0.733802	0.999993	-6.14517
BAHD1_S405	-0.247254	16.6488	-0.61977	0.545251	0.999993	-6.01199
BAHD1_S44	0.189829	16.6658	1.47609	0.161638	0.999993	-5.16808
BAIAP2L1_S261	-0.188126	18.1471	-0.738012	0.472506	0.999993	-5.93225
BAIAP2L1_S331	-0.160548	17.027	-0.634567	0.535762	0.999993	-6.00279
BAIAP2L1_S414	0.0346761	18.1155	0.175726	0.863375	0.999993	-6.19068
BAIAP2L1_T257	-0.392279	18.1499	-1.48265	0.15998	0.999993	-5.15951
BAIAP2_S325	0.508324	19.2841	2.18089	0.0464513	0.999993	-4.11154
BAIAP2_S366	-0.134623	20.816	-0.875339	0.395881	0.999993	-5.82367
BAIAP2_T340	-0.134315	19.1983	-0.547112	0.592787	0.999993	-6.05453
BAIAP2_T360	-0.0776758	17.578	-0.569534	0.577847	0.999993	-6.04199
BAP18_S96	-0.00595894	20.4356	-0.0501682	0.960684	0.999993	-6.20539
BAP1_S292	0.479264	17.8689	2.68821	0.017426	0.906276	-3.23078
BAP1_S327	0.0203221	17.3236	0.145568	0.886833	0.999993	-6.19562
BAP1_S521	0.145881	19.6118	1.32325	0.206558	0.999993	-5.36023
BASP1_T196	-0.15503	17.3837	-0.511465	0.617479	0.999993	-6.07295
BAZ1A_S1279	-0.0826541	19.5467	-0.516942	0.613113	0.999993	-6.07073
BAZ1A_S1353	0.228782	14.1755	0.37468	0.713449	0.999993	-6.1349
BAZ1A_S1413	0.0891261	23.0817	0.943397	0.361173	0.999993	-5.76371
BAZ1A_S1417	-0.0039885	16.7266	-0.0251306	0.980299	0.999993	-6.20636
BAZ1A_T731	-0.128596	20.6273	-1.08204	0.297177	0.999993	-5.62955
BAZ1B_S1342	-0.159811	17.3607	-1.06283	0.305512	0.999993	-5.64907
BAZ1B_S1468	-0.0343551	22.5056	-0.394417	0.699104	0.999993	-6.12722
BAZ1B_S349	0.0146919	21.1107	0.188212	0.85336	0.999993	-6.18851
BAZ1B_S705	-0.102664	19.4643	-0.692265	0.499879	0.999993	-5.9647
BAZ1B_S708	-0.102664	19.4643	-0.692265	0.499879	0.999993	-5.9647
BAZ1B_S947	0.515351	15.581	1.138	0.274003	0.999993	-5.57089
BAZ2A_S1184	0.0349787	16.6191	0.289398	0.777107	0.999993	-6.16336
BAZ2A_S1207	-0.580429	15.9344	-1.72955	0.105387	0.999993	-4.81735
BAZ2A_S1770	0.0736866	16.9491	0.560648	0.583732	0.999993	-6.04703
BBX_S243	-0.122125	15.5888	-0.564172	0.581395	0.999993	-6.04504
BBX_S40	0.186233	18.8826	0.406515	0.69044	0.999993	-6.12226
BBX_S844	0.0539588	18.1709	0.425311	0.676952	0.999993	-6.11437
BCAR1_S428	-1.11219	13.6959	-2.43641	0.0402084	0.999993	-3.83368
BCAR1_S639	-0.0881399	20.0362	-0.271567	0.790167	0.999993	-6.1687
BCAR3_S290	-0.570766	16.5137	-3.20312	0.00676627	0.547334	-2.33619
BCAR3_S375	0.257742	16.3818	1.29321	0.216478	0.999993	-5.39612
BCAS3_S706	0.23567	18.1616	0.733242	0.475372	0.999993	-5.93567
BCKDHA_S347	-1.88611	16.7189	-3.35424	0.00465742	0.419051	-2.01017
BCL11B_S381	-0.170486	17.8885	-0.462367	0.651367	0.999993	-6.09718
BCL11B_S398	-0.0996522	15.4722	-0.650946	0.525422	0.999993	-5.9923
BCL11B_S97	0.203793	16.1587	0.553246	0.591002	0.999993	-6.04882
BCL11B_T376	0.128818	17.4314	0.343795	0.73643	0.999993	-6.14592
BCL2L11_S77	-0.466247	16.0661	-2.34723	0.0338296	0.999993	-3.83043
BCL3_S374	-0.115622	17.7992	-0.704889	0.492222	0.999993	-5.95595
BCL3_S41	0.440633	18.44	1.6385	0.123285	0.999993	-4.94766
BCL7B_S122	-0.00161348	15.9074	-0.0125619	0.990164	0.999993	-6.20661
BCL7C_S122	0.911825	18.4146	1.26158	0.227483	0.999993	-5.43313
BCL7C_S126	-0.0615725	19.6264	-0.0925197	0.927581	0.999993	-6.20229
BCL7C_S97	0.515383	15.607	0.664463	0.517865	0.999993	-5.98251
BCL7C_T118	0.571017	17.0027	1.15976	0.270349	0.999993	-5.54393
BCL9L_S116	0.0225117	14.5464	0.114435	0.910606	0.999993	-6.19993
BCL9L_S118	-0.160978	18.4568	-1.45656	0.166883	0.999993	-5.1935
BCL9L_S21	0.0510891	21.7727	0.407402	0.689757	0.999993	-6.12193
BCL9L_S25	0.0102514	20.3554	0.0633869	0.950338	0.999993	-6.20462
BCL9L_S750	-0.128633	16.888	-0.513199	0.616257	0.999993	-6.07209
BCLAF1_S177	0.0515456	23.6641	0.383755	0.706815	0.999993	-6.13144
BCLAF1_S264	-0.0770049	18.0717	-0.380166	0.709419	0.999993	-6.13283
BCLAF1_S268	0.141332	22.1021	0.547337	0.592667	0.999993	-6.05438
BCLAF1_S285	0.115272	23.7453	0.739513	0.471617	0.999993	-5.93117
BCLAF1_S290	0.114006	23.4731	0.696719	0.497206	0.999993	-5.96159
BCLAF1_S385	-0.0435287	21.2297	-0.390828	0.701696	0.999993	-6.12865
BCLAF1_S389	-0.089012	17.0724	-0.634894	0.535543	0.999993	-6.0026
BCLAF1_S397	0.0960163	22.7631	0.634537	0.535778	0.999993	-6.00281
BCLAF1_S450	0.296494	12.8318	0.927369	0.369153	0.999993	-5.77819
BCLAF1_S496	0.166712	21.6335	1.17397	0.259622	0.999993	-5.53208
BCLAF1_S512	-0.0640447	23.46	-0.681968	0.506175	0.999993	-5.97173
BCLAF1_S531	-0.0167149	23.1941	-0.117607	0.908018	0.999993	-6.19958
BCLAF1_S578	0.221531	16.4459	1.27277	0.22344	0.999993	-5.42016
BCLAF1_S648	-0.149142	20.0487	-0.413153	0.685681	0.999993	-6.1195
BCLAF1_S658	0.0470206	23.9049	0.451865	0.658156	0.999993	-6.10257
BCLAF1_S690	0.219422	13.7991	0.533384	0.60336	0.999993	-6.06066
BCLAF1_T257	0.176939	18.5847	1.04824	0.311955	0.999993	-5.66371
BCLAF3_S139	0.147742	13.8509	0.739343	0.471684	0.999993	-5.93133
BCR_S122	0.0527444	20.965	0.352411	0.72968	0.999993	-6.14317
BCR_S354	0.406208	16.9311	1.04354	0.314181	0.999993	-5.66826
BCS1L_Y181	-0.0849069	15.52	-0.339273	0.739344	0.999993	-6.1478
BET1L_S9	0.464999	17.4443	1.59821	0.13197	0.999993	-5.00378
BICD2_S582	0.0685045	20.1625	0.35017	0.731338	0.999993	-6.14396
BIRC6_S480	0.0198779	18.5392	0.123023	0.903804	0.999993	-6.19892
BLM_S1310	-0.403268	14.5076	-1.31394	0.209616	0.999993	-5.37142
BLOC1S3_S65	0.0986352	20.5373	0.634307	0.535915	0.999993	-6.00297
BLOC1S3_T63	0.0986352	20.5373	0.634307	0.535915	0.999993	-6.00297
BLTP3B_S418	-0.719345	17.1007	-1.18439	0.255753	0.999993	-5.52052
BLTP3B_S935	-0.380194	16.5404	-0.821575	0.424932	0.999993	-5.86809
BLTP3B_S989	-0.135544	17.7243	-0.892177	0.387092	0.999993	-5.80921
BLVRA_S230	0.0034057	17.4912	0.0274008	0.978519	0.999993	-6.2063
BMAL1_S42	-0.0669928	17.1992	-0.249122	0.807402	0.999993	-6.17454
BMS1_S552	-0.102608	16.8429	-0.611615	0.55041	0.999993	-6.01709
BNIP2_S114	0.0378874	19.505	0.382527	0.707706	0.999993	-6.13191
BNIP3_S86	-0.131941	15.3202	-0.798167	0.438821	0.999993	-5.88575
BOD1L1_S1531	-0.126717	18.0263	-0.763439	0.457635	0.999993	-5.91346
BOD1L1_S2954	-0.289997	17.1583	-1.13078	0.276811	0.999993	-5.57867
BOD1L1_S2986	-0.350174	18.4543	-2.98411	0.00968584	0.677403	-2.6917
BOD1L1_S635	0.0501385	17.6244	0.126231	0.901323	0.999993	-6.1985
BOK_S8	0.131626	17.0237	0.400683	0.694626	0.999993	-6.12466
BOP1_S126	-0.0215148	19.7603	-0.10956	0.914285	0.999993	-6.20052
BOP1_S127	-0.0233944	19.7575	-0.11936	0.906656	0.999993	-6.19937
BOP1_T106	-0.0602211	15.9206	-0.392332	0.700609	0.999993	-6.12805
BPTF_S1300	-0.0795786	19.2529	-0.626498	0.540879	0.999993	-6.00788
BPTF_S1310	0.103826	14.9962	0.663986	0.518067	0.999993	-5.98293
BPTF_S216	-0.0142197	21.1703	-0.17745	0.861648	0.999993	-6.19053
BPTF_S2370	-0.173636	17.1492	-1.55836	0.141039	0.999993	-5.05836
BPTF_S572	0.0725049	16.8331	0.182835	0.857519	0.999993	-6.18953
BPTF_S763	-0.0975267	16.3138	-0.406375	0.693687	0.999993	-6.11966
BRAF_S151	-0.205864	18.9879	-1.27457	0.22282	0.999993	-5.41806
BRAF_S446	-0.0603967	19.9678	-0.366322	0.719498	0.999993	-6.13808
BRAF_S729	0.0713196	19.6565	0.123027	0.903814	0.999993	-6.19891
BRAT1_S742	-0.029981	17.31	-0.192237	0.850264	0.999993	-6.18773
BRCA1_S1187	0.235392	14.3103	1.29515	0.2191	0.999993	-5.39253
BRCA1_S1189	0.235392	14.3103	1.29515	0.2191	0.999993	-5.39253
BRCA1_S1191	0.235392	14.3103	1.29515	0.2191	0.999993	-5.39253
BRCA1_S1280	-0.0375883	13.7069	-0.202928	0.842269	0.999993	-6.18546
BRD1_S814	-0.534425	13.3577	-0.686482	0.503493	0.999993	-5.96857
BRD2_S298	-0.122577	21.3203	-0.802687	0.435318	0.999993	-5.88324
BRD2_S301	-0.0150853	21.2845	-0.104733	0.918046	0.999993	-6.20105
BRD3_S263	0.0288459	20.4643	0.248603	0.807209	0.999993	-6.17501
BRD3_S563	-0.0141753	18.4076	-0.0592796	0.953554	0.999993	-6.20488
BRD4_S1117	0.288341	18.8744	1.57319	0.137573	0.999993	-5.03813
BRD7_S279	0.395377	16.5861	1.01313	0.327992	0.999993	-5.69808
BRD7_S289	0.475799	16.9709	1.21574	0.24396	0.999993	-5.48557
BRD7_S621	-0.205794	15.8819	-0.255837	0.801755	0.999993	-6.17313
BRD8_S579	0.0309681	17.1596	0.146235	0.887236	0.999993	-6.19519
BRD8_T175	0.103618	15.6753	0.468353	0.646604	0.999993	-6.09489
BRD9_S56	-0.0441007	17.9205	-0.218732	0.830186	0.999993	-6.18203
BRD9_S588	-0.00930057	17.7009	-0.0601185	0.952895	0.999993	-6.20483
BRD9_T103	-0.172525	19.4421	-0.700723	0.494805	0.999993	-5.95879
BRF1_S553	0.00900885	19.7706	0.0664211	0.947964	0.999993	-6.20442
BRF2_S353	-0.410289	17.6323	-1.46699	0.164135	0.999993	-5.17997
BRIP1_S128	0.151225	16.7727	0.844532	0.412304	0.999993	-5.8495
BRIP1_S505	-0.224054	16.6485	-1.10166	0.288839	0.999993	-5.6093
BRIP1_S990	-0.0441039	19.7985	-0.513647	0.615358	0.999993	-6.07244
BRIP1_T113	0.388403	20.4762	2.0113	0.0651228	0.999993	-4.39458
BRMS1L_S174	-0.947041	14.2328	-1.02519	0.323747	0.999993	-5.68519
BRMS1L_S197	0.077406	16.7133	0.395484	0.698333	0.999993	-6.12679
BRMS1_S58	0.33775	14.8248	1.05831	0.30885	0.999993	-5.65244
BRPF1_S460	-0.0696411	17.2863	-0.609491	0.551778	0.999993	-6.01839
BRPF1_S462	0.0350171	17.5242	0.300179	0.768368	0.999993	-6.16055
BRPF1_S860	0.0506943	18.3176	0.388639	0.703279	0.999993	-6.12952
BRPF1_T858	0.162913	14.5905	0.565985	0.580195	0.999993	-6.04401
BRPF3_S713	0.140866	16.8521	1.47239	0.16262	0.999993	-5.17291
BRSK2_S393	0.206921	18.0509	1.53396	0.146902	0.999993	-5.09133
BRWD1_S1475	0.013799	18.8753	0.129342	0.898892	0.999993	-6.1981
BRWD1_S1793	-0.183252	16.5383	-0.554581	0.590097	0.999993	-6.04809
BRWD1_S1943	0.0760869	16.2985	0.577543	0.572571	0.999993	-6.03738
BSG_S362	-0.0053145	18.2069	-0.0396297	0.968937	0.999993	-6.20588
BTF3_S201	0.407356	17.2743	1.11536	0.283262	0.999993	-5.59487
BUB1B_S543	0.599911	20.8741	3.07776	0.0080583	0.587813	-2.52069
BUB1_S563	-0.0338966	16.7051	-0.0983269	0.92305	0.999993	-6.20172
BUB1_S655	-0.30482	16.263	-1.27504	0.222658	0.999993	-5.41751
BUB1_S661	-0.169031	16.2103	-0.354334	0.728309	0.999993	-6.14245
BUD13_S139	0.255242	18.7295	1.62081	0.126934	0.999993	-4.97232
BUD13_S151	0.203279	18.7781	0.507079	0.619902	0.999993	-6.07576
BUD13_S163	0.114673	20.0878	0.851654	0.408468	0.999993	-5.8436
BUD13_S197	0.227429	20.5025	1.64128	0.122581	0.999993	-4.9436
BUD13_S201	0.227429	20.5025	1.64128	0.122581	0.999993	-4.9436
BUD13_S271	0.122637	19.4589	0.586654	0.566624	0.999993	-6.03204
BUD13_S325	0.325455	19.2135	2.39068	0.0311211	0.999993	-3.75569
BUD13_T135	0.326307	18.9843	1.86966	0.0821842	0.999993	-4.60793
BUD13_T147	0.0712063	18.5101	0.331246	0.745276	0.999993	-6.15054
BUD13_T159	0.127342	20.2703	0.946573	0.359606	0.999993	-5.76082
BYSL_S98	-0.155229	21.4507	-0.931927	0.366883	0.999993	-5.77408
BZW1_S411	0.67911	19.0468	1.67689	0.115486	0.999993	-4.89335
BZW1_S413	0.670459	19.0001	1.69415	0.112103	0.999993	-4.86864
BZW2_S412	0.425865	16.9237	1.12788	0.278116	0.999993	-5.58167
BZW2_S414	0.425865	16.9237	1.12788	0.278116	0.999993	-5.58167
C11orf68_S53	-0.0609554	14.8632	-0.246855	0.808797	0.999993	-6.1753
C15orf39_S586	0.0115323	16.3512	0.091422	0.928428	0.999993	-6.20239
C18orf25_S145	0.271771	18.4117	1.28078	0.220708	0.999993	-5.41077
C18orf25_S147	0.255673	14.6934	0.60231	0.557194	0.999993	-6.02194
C18orf25_S66	-0.0672455	19.4899	-0.354158	0.728402	0.999993	-6.14254
C1orf52_S158	0.255695	21.3287	1.34366	0.200099	0.999993	-5.33548
C20orf27_S165	-0.0606829	15.2399	-0.226566	0.823973	0.999993	-6.18037
C2CD2L_S662	-0.0417834	20.5726	-0.316761	0.75601	0.999993	-6.15533
C2CD4C_S178	-0.0365831	15.0383	-0.258702	0.799834	0.999993	-6.17223
C2CD5_S643	0.669893	15.7469	0.79406	0.440262	0.999993	-5.88989
C2CD5_S659	0.144027	17.0411	0.341699	0.737594	0.999993	-6.14693
C2CD5_S852	-0.0963388	17.3023	-0.545846	0.593601	0.999993	-6.05526
C2CD5_T339	0.429593	15.7502	2.05547	0.083543	0.999993	-4.4304
C2orf49_S189	-0.018932	19.5453	-0.166321	0.870237	0.999993	-6.19249
C2orf49_S193	-0.129728	18.2869	-0.360766	0.723598	0.999993	-6.14011
C4orf50_T72	-0.0270734	17.7111	-0.126431	0.901438	0.999993	-6.19839
C7orf50_S175	-0.0408673	23.3895	-0.620792	0.544523	0.999993	-6.01144
C7orf50_S59	0.0159002	21.278	0.134152	0.895155	0.999993	-6.19745
C8orf33_T19	0.0447405	18.2314	0.235042	0.817515	0.999993	-6.17836
C9orf40_S69	0.0787651	15.7058	0.243223	0.811866	0.999993	-6.17604
C9orf40_S76	0.348182	14.7574	1.03367	0.318542	0.999993	-5.67809
C9orf78_S15	0.188339	20.467	0.879307	0.393845	0.999993	-5.82024
C9orf78_S17	0.12324	20.1996	0.849606	0.409569	0.999993	-5.8453
C9orf78_S261	-0.0293958	23.3273	-0.267997	0.792535	0.999993	-6.16989
CAAP1_S203	-0.103954	18.12	-1.02077	0.324355	0.999993	-5.69079
CABIN1_S433	-0.0705545	14.7777	-0.634689	0.535673	0.999993	-6.00273
CABLES1_S291	0.0892343	18.1572	0.264888	0.798556	0.999993	-6.16849
CABLES1_S311	0.205958	16.1324	0.555138	0.58975	0.999993	-6.04775
CABLES1_S313	0.394729	16.3733	0.807578	0.432687	0.999993	-5.87926
CACTIN_S71	0.172702	14.5744	0.545967	0.59353	0.999993	-6.05519
CACTIN_S73	0.68371	16.1303	2.20215	0.0446308	0.999993	-4.07621
CAD_S1859	0.00103266	25.4208	0.0113287	0.991118	0.999993	-6.20662
CAD_S1938	-0.0933554	13.9789	-0.53395	0.601593	0.999993	-6.06173
CAMK2D_S280	-0.0652011	15.4049	-0.146646	0.886279	0.999993	-6.19536
CAMK2D_S315	0.725202	15.0673	1.37455	0.198817	0.999993	-5.29617
CAMK2D_S319	0.725202	15.0673	1.37455	0.198817	0.999993	-5.29617
CAMK2D_S330	0.155702	18.1365	0.783749	0.445999	0.999993	-5.89799
CAMK2D_T287	-0.462365	15.7777	-1.11223	0.291655	0.999993	-5.59257
CAMK2D_T337	0.0317761	16.2819	0.248924	0.806966	0.999993	-6.17493
CAMK2G_S311	0.232792	14.4645	0.5749	0.57675	0.999993	-6.03642
CAMK2G_S384	-0.491871	15.5938	-1.16905	0.269068	0.999993	-5.53228
CAMK2G_S419	0.0811829	17.5096	0.344272	0.737597	0.999993	-6.14461
CAMK2G_T287	-0.262632	18.6013	-0.688977	0.501969	0.999993	-5.96686
CAMKK1_S74	-0.141554	16.2946	-1.05068	0.310868	0.999993	-5.66127
CAMKK2_S495	0.311841	16.1124	1.19339	0.253629	0.999993	-5.50973
CAMSAP1_S1080	0.017616	19.9619	0.151157	0.881967	0.999993	-6.19496
CAMSAP1_S1372	-0.308832	15.8025	-1.96724	0.0689028	0.999993	-4.45658
CAMSAP1_S431	-0.560564	15.4808	-1.54889	0.151892	0.999993	-5.07601
CAMSAP1_S563	-0.0468113	18.0892	-0.125948	0.901543	0.999993	-6.19854
CAMSAP1_S575	-0.0598744	18.631	-0.277094	0.785686	0.999993	-6.16735
CAMSAP2_S1148	-0.23764	18.2642	-0.749768	0.465667	0.999993	-5.92356
CAMSAP2_S1313	-0.234772	17.8997	-1.7831	0.0958422	0.999993	-4.73837
CAMSAP2_S439	-0.0590082	14.499	-0.135767	0.894941	0.999993	-6.19688
CAMSAP2_S464	-0.140131	18.9633	-1.14966	0.269182	0.999993	-5.55849
CAMSAP2_S599	-0.142183	17.318	-1.08748	0.294849	0.999993	-5.62397
CAMSAP3_S1031	0.608459	14.2111	1.39345	0.184952	0.999993	-5.27391
CAMSAP3_S1074	-0.1373	20.2841	-0.912422	0.3767	0.999993	-5.79149
CAMSAP3_S193	-0.16838	16.5815	-1.14868	0.269575	0.999993	-5.55955
CAMSAP3_S334	-0.889402	19.1547	-2.21475	0.0436614	0.999993	-4.05592
CAMSAP3_S368	-0.00854578	18.5745	-0.0626759	0.950894	0.999993	-6.20467
CAMSAP3_S431	-0.212635	18.3878	-1.44753	0.169354	0.999993	-5.20516
CAMSAP3_S547	-0.224712	15.9078	-1.11284	0.285524	0.999993	-5.59656
CAMSAP3_S814	0.0936954	18.4598	0.429248	0.674159	0.999993	-6.11266
CANX_S564	-0.211499	21.156	-1.02798	0.321133	0.999993	-5.68368
CANX_S583	0.107962	27.2016	1.14122	0.272565	0.999993	-5.56756
CAP1_S308	0.265757	20.8947	0.196352	0.847124	0.999993	-6.1869
CAP1_S310	0.0143199	18.2773	0.0454903	0.964352	0.999993	-6.20562
CAP2_S309	0.0435262	19.0383	0.0663726	0.948009	0.999993	-6.20442
CAP2_S312	-0.00278744	21.0489	-0.0245428	0.980759	0.999993	-6.20638
CAPN15_S296	-0.582494	15.3073	-2.44052	0.0282681	0.999993	-3.6693
CAPZA1_S9	-0.135093	17.4314	-0.496888	0.626858	0.999993	-6.08095
CAPZA2_S9	-0.178969	16.819	-1.30919	0.211156	0.999993	-5.37711
CARHSP1_S30	0.0960416	22.8429	0.754032	0.463088	0.999993	-5.9205
CARHSP1_S32	0.0722876	22.6394	0.540848	0.596952	0.999993	-6.05799
CARHSP1_S41	0.173597	24.878	1.55732	0.141284	0.999993	-5.05976
CARHSP1_S52	0.0396283	23.0693	0.229457	0.82178	0.999993	-6.17969
CARMIL1_S122	-0.162193	16.7231	-0.686627	0.503321	0.999993	-5.96856
CARMIL1_S968	-0.789765	17.9292	-5.61949	5.88163e-05	0.0197446	2.06068
CARMIL1_T1228	0.301575	16.4222	1.15215	0.275409	0.999993	-5.55062
CARMIL1_T916	-0.173868	18.1005	-0.444116	0.663669	0.999993	-6.10604
CARS1_S19	-0.336938	17.9409	-1.33159	0.203939	0.999993	-5.35014
CASC3_S148	0.110424	20.1408	0.852926	0.407785	0.999993	-5.84254
CASKIN1_S787	0.514056	14.6425	1.25508	0.229747	0.999993	-5.44066
CASKIN2_S358	0.500404	17.13	0.564852	0.581011	0.999993	-6.04459
CASKIN2_S403	-0.674796	17.8333	-1.1458	0.272279	0.999993	-5.56151
CASKIN2_S725	-0.0840371	17.6361	-0.531547	0.603214	0.999993	-6.06301
CASP2_S340	0.057516	16.9844	0.371261	0.715896	0.999993	-6.13623
CASP7_S16	-0.0284023	18.5768	-0.163048	0.872766	0.999993	-6.19304
CASZ1_S1410	-0.193775	14.0457	-0.384721	0.706159	0.999993	-6.13102
CASZ1_S1758	-0.0642981	19.3695	-0.348984	0.732196	0.999993	-6.1444
CASZ1_S57	-0.0623178	15.4369	-0.238869	0.814603	0.999993	-6.17744
CASZ1_S720	0.0433883	17.3126	0.214036	0.833546	0.999993	-6.18319
CASZ1_S721	0.0433883	17.3126	0.214036	0.833546	0.999993	-6.18319
CBARP_S133	0.00961265	15.769	0.029215	0.977099	0.999993	-6.20625
CBARP_S299	0.427915	16.1626	1.94512	0.0717305	0.999993	-4.49127
CBS_S32	-0.188487	19.6271	-0.850722	0.409015	0.999993	-5.84433
CBS_S73	0.13531	15.8264	0.812998	0.429572	0.999993	-5.87507
CBX1_S89	0.0789518	18.1246	0.436598	0.668935	0.999993	-6.10944
CBX3_S93	0.31437	21.7084	2.35175	0.0335376	0.999993	-3.82268
CBX3_S95	0.177344	22.8383	1.35327	0.197013	0.999993	-5.32374
CBX3_S99	-0.768809	15.2949	-1.22284	0.242833	0.999993	-5.4767
CBX4_S415	0.171769	16.2874	0.649248	0.528158	0.999993	-5.99163
CBX4_S467	0.159589	14.0892	0.351957	0.730441	0.999993	-6.14301
CBX5_S92	0.0664344	18.1183	0.503323	0.622415	0.999993	-6.07773
CBX8_S191	-0.0363748	20.1743	-0.382811	0.7075	0.999993	-6.1318
CC2D1A_S455	-0.0103834	18.2464	-0.0891296	0.930217	0.999993	-6.20261
CC2D1A_T120	0.319441	17.436	1.61348	0.128523	0.999993	-4.98253
CC2D1B_S528	0.128473	13.5042	0.464491	0.649302	0.999993	-6.09671
CCAR1_S456	-0.116552	14.8938	-0.686562	0.504176	0.999993	-5.96773
CCAR1_T627	-0.0365418	18.1188	-0.280039	0.783465	0.999993	-6.16651
CCAR2_S675	0.245046	21.4749	1.16141	0.264636	0.999993	-5.54571
CCAR2_S678	0.199258	21.5619	1.03238	0.319125	0.999993	-5.67936
CCAR2_S681	0.233184	21.4271	1.15521	0.267046	0.999993	-5.55246
CCDC137_S19	0.0464021	21.4097	0.61378	0.549018	0.999993	-6.01577
CCDC25_S204	0.0612677	18.38	0.249511	0.806532	0.999993	-6.17477
CCDC43_T139	-0.0143071	20.0113	-0.0613076	0.951969	0.999993	-6.20476
CCDC43_Y135	-0.0522494	17.9848	-0.21091	0.836171	0.999993	-6.18376
CCDC6_S240	-0.0442622	22.3442	-0.353438	0.728926	0.999993	-6.1428
CCDC6_S244	0.0464861	22.819	0.382316	0.707859	0.999993	-6.132
CCDC6_S323	0.0502306	18.6839	0.352878	0.729337	0.999993	-6.14301
CCDC6_S367	0.146034	21.3672	0.562831	0.58235	0.999993	-6.04573
CCDC6_S417	0.0377482	15.4375	0.174045	0.864274	0.999993	-6.19114
CCDC6_S419	0.0401448	19.7136	0.189777	0.852165	0.999993	-6.18821
CCDC6_S52	-0.0560199	19.2974	-0.337652	0.74054	0.999993	-6.14836
CCDC86_S102	-0.171133	20.4306	-0.551739	0.589727	0.999993	-6.05195
CCDC86_S113	-0.0307237	21.0086	-0.192425	0.85012	0.999993	-6.18769
CCDC86_S18	-0.00567261	22.6363	-0.0311589	0.975576	0.999993	-6.20619
CCDC86_S47	-0.143078	23.9247	-0.469564	0.645814	0.999993	-6.09427
CCDC86_S58	0.475614	23.2167	0.878898	0.394123	0.999993	-5.82052
CCDC86_S80	0.0249483	21.2133	0.159641	0.875401	0.999993	-6.19361
CCDC86_S91	-0.154155	23.2146	-1.21241	0.245042	0.999993	-5.4894
CCDC86_T3	-0.362586	17.4298	-1.32433	0.206276	0.999993	-5.35891
CCDC88C_S1806	-0.33011	15.6179	-1.80253	0.0926118	0.999993	-4.70941
CCDC88C_S227	-0.0906501	16.3453	-0.305108	0.764702	0.999993	-6.15902
CCDC93_S305	0.186839	17.2042	0.785096	0.445245	0.999993	-5.89694
CCDC97_S212	-0.166989	20.5975	-0.743455	0.469336	0.999993	-5.92824
CCDC97_S337	0.420853	16.8517	1.01439	0.327414	0.999993	-5.69687
CCDC9_S137	0.319027	16.3026	2.05658	0.0584863	0.999993	-4.31432
CCDC9_S521	-0.0278302	16.645	-0.0965621	0.924421	0.999993	-6.2019
CCDC9_S80	0.0269949	19.4374	0.169565	0.867732	0.999993	-6.19193
CCDC9_T95	0.0359368	14.7145	0.144784	0.886906	0.999993	-6.19593
CCNB2_S92	-0.715189	17.9977	-1.39781	0.183677	0.999993	-5.26844
CCNE1_S387	-0.0320225	17.5817	-0.158892	0.875981	0.999993	-6.19373
CCNE2_S21	-0.115808	17.7806	-0.862028	0.402922	0.999993	-5.83493
CCNH_T315	-0.103081	19.5988	-0.930831	0.367418	0.999993	-5.77508
CCNK_S340	-0.0735941	20.2954	-0.381652	0.708356	0.999993	-6.13224
CCNL1_S352	0.110092	21.602	1.30195	0.213551	0.999993	-5.38574
CCNL1_S445	-0.288327	14.8394	-0.625112	0.541838	0.999993	-6.00867
CCNL2_S338	0.224785	17.693	0.608775	0.552312	0.999993	-6.01875
CCNL2_S348	0.175006	19.7097	1.7169	0.107609	0.999993	-4.83554
CCNT2_S549	0.0875072	15.4905	0.370685	0.716316	0.999993	-6.13645
CCNT2_S601	-0.687605	16.3578	-1.2678	0.225316	0.999993	-5.4259
CCNYL1_S344	-0.0186074	18.3989	-0.124561	0.902608	0.999993	-6.19872
CCNY_S25	-0.0737967	15.8042	-0.206644	0.839224	0.999993	-6.18478
CCNY_S326	0.0564799	20.5473	0.600334	0.557695	0.999993	-6.02393
CCNY_S83	0.311448	17.6853	0.817264	0.427311	0.999993	-5.87155
CCP110_S400	-0.423853	14.7628	-1.04144	0.315112	0.999993	-5.67036
CCT2_S3	-0.0902623	16.9147	-0.473235	0.643201	0.999993	-6.09257
CCT2_S404	-1.61808	14.7533	-1.58729	0.138087	0.999993	-5.02175
CCT2_T400	-1.61808	14.7533	-1.58729	0.138087	0.999993	-5.02175
CCT7_T4	0.16903	13.9493	0.776898	0.449903	0.999993	-5.90325
CCT8_S317	-0.301619	14.1626	-1.1479	0.269887	0.999993	-5.56039
CCZ1B_S266	-0.0241247	20.682	-0.265761	0.794223	0.999993	-6.1705
CCZ1B_S76	-0.110729	17.2329	-0.96584	0.350204	0.999993	-5.74307
CD276_S525	-0.165015	17.7645	-1.25851	0.228404	0.999993	-5.43676
CD2AP_S458	-1.72574	15.4372	-11.6118	1.1585e-08	2.59272e-05	9.27247
CD2AP_S510	0.549176	15.9525	0.834467	0.418904	0.999993	-5.85655
CD2BP2_S195	0.0119256	21.4778	0.109401	0.914407	0.999993	-6.20054
CD2BP2_S49	0.132412	21.5618	1.2398	0.235047	0.999993	-5.45832
CD47_S316	0.00562836	16.2039	0.0402755	0.968431	0.999993	-6.20585
CDAN1_T71	-0.146268	18.8773	-1.22189	0.241544	0.999993	-5.4787
CDC16_S560	-0.15032	16.9457	-0.912308	0.376758	0.999993	-5.79159
CDC20_S41	-0.171557	18.2269	-1.22015	0.242185	0.999993	-5.48068
CDC20_T70	-0.136329	20.5225	-1.47817	0.161088	0.999993	-5.16536
CDC25B_S151	-0.389238	14.8346	-1.52456	0.149215	0.999993	-5.10394
CDC25B_S249	0.0262903	15.2586	0.115282	0.909827	0.999993	-6.19986
CDC25B_S375	-0.167514	18.3041	-1.24542	0.233035	0.999993	-5.45187
CDC25B_S42	0.241456	16.7474	0.881817	0.392527	0.999993	-5.81809
CDC37_S13	-1.14283	17.4809	-0.727449	0.478804	0.999993	-5.93985
CDC42BPB_S1686	-0.248963	14.5051	-0.23614	0.816705	0.999993	-6.17808
CDC42BPB_S1690	0.000886172	20.5492	0.00654659	0.994867	0.999993	-6.20666
CDC42BPB_S1693	0.133197	17.2316	0.464411	0.649381	0.999993	-6.09673
CDC42BPG_S1482	-0.128499	18.2659	-1.18743	0.254444	0.999993	-5.51727
CDC42EP1_S121	0.129125	17.7355	0.236517	0.816418	0.999993	-6.17799
CDC42EP1_S192	-0.22403	17.906	-1.22866	0.239072	0.999993	-5.47103
CDC42EP4_S105	0.233535	16.7372	0.319177	0.755485	0.999993	-6.15365
CDC42EP4_S109	-0.559027	16.9196	-2.18959	0.0456614	0.999993	-4.09679
CDC42EP4_S118	0.0847145	19.7251	0.683673	0.505129	0.999993	-5.97057
CDC42EP4_S292	0.102123	20.1976	0.593063	0.562419	0.999993	-6.02828
CDC42EP4_S295	0.240928	17.8039	0.342879	0.736725	0.999993	-6.14652
CDC42EP4_S322	0.422075	16.0336	1.94371	0.0719144	0.999993	-4.49348
CDC42EP4_S344	0.301383	14.9379	0.891142	0.388777	0.999993	-5.80892
CDC42EP4_S64	0.0921684	20.3401	0.624926	0.541881	0.999993	-6.00887
CDC5L_S303	-0.474592	15.8807	-1.20051	0.249635	0.999993	-5.50264
CDC5L_T385	-0.214535	14.9583	-0.400472	0.694784	0.999993	-6.12474
CDC6_S54	-0.112223	19.0208	-1.00728	0.330572	0.999993	-5.70386
CDCA2_S591	0.142267	16.0439	0.253013	0.803893	0.999993	-6.17386
CDCA3_S94	-0.335007	14.5228	-2.08743	0.0603076	0.999993	-4.295
CDCA5_S21	0.047571	20.803	0.346728	0.733854	0.999993	-6.1452
CDCA5_S75	-0.0155687	19.007	-0.118271	0.907501	0.999993	-6.1995
CDCA7_S190	0.164517	14.275	0.242076	0.812191	0.999993	-6.17663
CDCA8_T106	-0.148725	15.9469	-0.655494	0.522575	0.999993	-5.98934
CDH1_S793	-0.0501319	17.0017	-0.346113	0.734307	0.999993	-6.14541
CDK10_T196	-0.103195	19.6261	-0.985602	0.340741	0.999993	-5.72455
CDK11A_S222	0.061403	21.9986	0.55395	0.588187	0.999993	-6.05078
CDK11A_S271	0.0773125	19.0299	0.363276	0.721729	0.999993	-6.13921
CDK11A_S47	0.0456955	18.2122	0.178609	0.860763	0.999993	-6.19031
CDK11A_S577	-0.0373366	20.6572	-0.245434	0.809614	0.999993	-6.17581
CDK11A_S740	0.0330962	21.0461	0.140729	0.890064	0.999993	-6.19652
CDK11A_T583	-0.0246209	20.5231	-0.167917	0.869004	0.999993	-6.19222
CDK11A_T739	-0.00162381	19.3836	-0.00651018	0.994896	0.999993	-6.20667
CDK11B_S65	-0.0182099	19.5603	-0.0575248	0.954931	0.999993	-6.20499
CDK11B_T595	-0.25546	20.9696	-0.451045	0.658786	0.999993	-6.1029
CDK12_S1083	-0.141871	21.0184	-1.26296	0.226845	0.999993	-5.4316
CDK12_S274	-0.127058	19.8313	-0.406768	0.690259	0.999993	-6.12216
CDK12_S276	-0.127058	19.8313	-0.406768	0.690259	0.999993	-6.12216
CDK12_S323	0.0058245	16.7859	0.0313381	0.975434	0.999993	-6.20618
CDK12_S325	0.0058245	16.7859	0.0313381	0.975434	0.999993	-6.20618
CDK12_S341	0.197643	17.7371	0.999857	0.334029	0.999993	-5.71099
CDK12_S343	0.390207	17.8543	1.65168	0.120449	0.999993	-4.92897
CDK12_S345	0.390207	17.8543	1.65168	0.120449	0.999993	-4.92897
CDK12_S383	0.195742	19.3461	1.52509	0.149086	0.999993	-5.10324
CDK12_S385	0.279351	19.4824	1.69193	0.112366	0.999993	-4.87157
CDK12_S423	0.0807348	20.3952	0.488978	0.632285	0.999993	-6.08491
CDK12_S644	0.105887	18.9859	0.502084	0.623274	0.999993	-6.07835
CDK12_S681	0.223115	21.6179	0.992662	0.337519	0.999993	-5.71774
CDK12_S685	0.188865	21.437	0.747166	0.467187	0.999993	-5.92548
CDK12_T692	-0.00584627	19.2636	-0.0326525	0.974404	0.999993	-6.20614
CDK12_T893	0.0729055	18.1317	0.646839	0.528001	0.999993	-5.99496
CDK13_S315	0.0389762	19.4929	0.0864543	0.932316	0.999993	-6.20285
CDK13_S317	-0.149187	19.7925	-0.376811	0.711899	0.999993	-6.13409
CDK13_S325	-0.154421	19.0235	-0.784721	0.447514	0.999993	-5.89503
CDK13_S383	-0.000445063	18.5529	-0.00328348	0.997426	0.999993	-6.20668
CDK13_T1147	-0.113429	18.0895	-0.892586	0.38688	0.999993	-5.80885
CDK13_T1246	-0.112313	18.2659	-0.675335	0.510256	0.999993	-5.9762
CDK13_T494	0.131711	15.7499	0.248057	0.808594	0.999993	-6.17459
CDK13_T871	0.0326892	18.1605	0.250727	0.805598	0.999993	-6.17447
CDK16_S138	-0.564882	17.145	-3.3105	0.00503728	0.439224	-2.08572
CDK16_S153	-0.22031	17.7337	-1.93802	0.0726594	0.999993	-4.50235
CDK17_S122	0.0782712	16.6116	0.524734	0.607822	0.999993	-6.06664
CDK17_S137	0.158872	18.1289	1.0077	0.330377	0.999993	-5.70345
CDK17_S146	-1.02523	18.8159	-7.77056	1.69435e-06	0.00113759	5.23909
CDK17_S180	-0.377816	16.4014	-2.70209	0.0169556	0.906276	-3.2058
CDK18_S117	0.00142822	17.363	0.0083436	0.993458	0.999993	-6.20665
CDK18_S132	-0.141817	18.8886	-1.47627	0.16159	0.999993	-5.16784
CDK18_S14	-0.0951514	16.6494	-0.774515	0.451266	0.999993	-5.90507
CDK18_S74	-0.103218	18.4844	-0.628773	0.53943	0.999993	-6.00646
CDK18_S89	0.0393668	17.9136	0.287563	0.777814	0.999993	-6.16433
CDK18_S98	-1.01255	17.0792	-8.62723	4.87261e-07	0.000545245	6.30378
CDK1_T161	-0.13863	21.7391	-0.526887	0.606426	0.999993	-6.06544
CDK2_T14	-0.289628	21.2078	-0.509301	0.618383	0.999993	-6.07462
CDK2_T160	-0.0878582	20.0952	-0.51066	0.617395	0.999993	-6.07398
CDK2_Y15	-0.181528	22.1787	-0.62992	0.538777	0.999993	-6.00566
CDK7_T170	-0.0105742	20.4921	-0.0770224	0.939675	0.999993	-6.20364
CDK9_S347	-0.230509	15.7245	-0.988877	0.339191	0.999993	-5.72145
CDK9_T186	-0.205109	18.8063	-0.499885	0.624832	0.999993	-6.07942
CDKN1A_S130	0.0264405	18.0062	0.182876	0.857468	0.999993	-6.18953
CDKN2AIP_S131	0.169469	15.6213	1.05926	0.31165	0.999993	-5.64871
CDS1_S35	-0.304269	18.181	-1.84951	0.0851979	0.999993	-4.63862
CDS1_S37	-0.242844	19.792	-1.82044	0.0897201	0.999993	-4.68256
CDS2_S21	0.408075	21.3314	1.95195	0.070962	0.999993	-4.48107
CDS2_S23	0.457601	15.5169	0.515938	0.616935	0.999993	-6.0682
CDS2_S33	0.277977	20.6068	1.27257	0.223613	0.999993	-5.42035
CDS2_T31	0.292484	17.0912	0.508452	0.621033	0.999993	-6.07306
CDT1_S318	0.127898	18.2358	0.693113	0.499362	0.999993	-5.96412
CDT1_S31	-0.010005	17.1148	-0.0464885	0.963565	0.999993	-6.20558
CDT1_T29	-0.010005	17.1148	-0.0464885	0.963565	0.999993	-6.20558
CDV3_S106	-0.287149	17.8937	-1.09951	0.296754	0.999993	-5.60586
CDV3_S107	-0.193408	20.1415	-0.688679	0.50215	0.999993	-5.96707
CDV3_S8	0.251004	15.2395	0.733569	0.475127	0.999993	-5.93549
CDYL_S201	0.313656	21.6993	1.24365	0.233821	0.999993	-5.45383
CDYL_S88	0.0624834	17.8107	0.153922	0.879843	0.999993	-6.19452
CEBPB_S231	-0.0536937	19.1364	-0.366106	0.720519	0.999993	-6.13749
CEBPZ_S629	-0.0562604	20.9149	-0.288766	0.776925	0.999993	-6.16397
CELSR2_S2648	-0.078893	15.9539	-0.5106	0.620422	0.999993	-6.07112
CENPA_S17	0.334755	19.1129	1.80384	0.0923977	0.999993	-4.70746
CENPA_S19	0.334755	19.1129	1.80384	0.0923977	0.999993	-4.70746
CENPB_S156	-0.0471723	20.5006	-0.299207	0.769095	0.999993	-6.16085
CENPC_S110	-0.377	12.7561	-1.91946	0.0766809	0.999993	-4.53694
CENPC_S538	-0.095181	17.2699	-0.775407	0.452781	0.999993	-5.90221
CENPC_S709	0.440769	13.2471	1.08295	0.303786	0.999993	-5.62279
CENPC_S73	-0.146555	16.966	-0.669584	0.513809	0.999993	-5.98005
CENPC_S773	-0.0113951	17.3522	-0.042435	0.966742	0.999993	-6.20576
CENPC_T130	0.103952	17.7947	0.808004	0.432349	0.999993	-5.87903
CENPC_Y385	-0.0930668	16.7605	-0.325034	0.749886	0.999993	-6.15261
CENPF_S3023	-0.348992	16.3889	-2.15809	0.0484199	0.999993	-4.14877
CENPJ_S260	-0.0546221	15.2366	-0.32651	0.748777	0.999993	-6.15213
CENPO_S35	0.172696	16.6834	1.37709	0.1897	0.999993	-5.29435
CENPT_S397	0.108589	15.2884	0.423349	0.68169	0.999993	-6.11231
CENPU_T98	0.218132	17.774	0.926202	0.370897	0.999993	-5.77807
CEP131_S150	0.000805951	16.1198	0.00461122	0.996385	0.999993	-6.20668
CEP131_S381	0.0405308	19.391	0.297273	0.77054	0.999993	-6.16143
CEP131_S78	-0.116034	17.6296	-0.768904	0.454486	0.999993	-5.90933
CEP152_S1461	-0.971776	15.2437	-1.99564	0.0655744	0.999993	-4.41247
CEP170B_S1114	-0.167071	17.4772	-0.786767	0.444286	0.999993	-5.89566
CEP170B_S1135	-0.0663289	17.9544	-0.501997	0.623324	0.999993	-6.0784
CEP170B_S1179	0.00811302	17.188	0.0458188	0.96409	0.999993	-6.20561
CEP170B_S421	0.0660437	16.7077	0.317385	0.755889	0.999993	-6.15489
CEP170B_S655	0.181247	17.4972	1.51176	0.152414	0.999993	-5.12102
CEP170B_S853	-0.384895	18.7723	-2.0493	0.0592777	0.999993	-4.32604
CEP170B_S875	0.23097	15.7511	0.849197	0.415154	0.999993	-5.83999
CEP170_S1112	-0.0129338	16.0471	-0.0984159	0.922971	0.999993	-6.20171
CEP170_S379	0.0248706	16.1233	0.125308	0.902027	0.999993	-6.19862
CEP170_S838	0.0762968	18.9756	0.344288	0.735664	0.999993	-6.14604
CEP350_S1648	-0.0188324	15.8788	-0.109054	0.914678	0.999993	-6.20058
CEP350_S1805	0.320243	14.65	1.13807	0.275218	0.999993	-5.5699
CEP350_S1807	0.320136	14.845	1.11966	0.282723	0.999993	-5.58939
CEP350_S2460	-0.0519177	16.0063	-0.236727	0.816232	0.999993	-6.17796
CEP43_S156	-0.183458	19.6573	-1.37323	0.190869	0.999993	-5.29913
CEP43_S160	-0.224772	19.7059	-1.52468	0.149186	0.999993	-5.10378
CEP68_Y482	-0.065382	16.461	-0.255366	0.802087	0.999993	-6.17326
CEP89_S50	0.083182	13.5482	0.359804	0.724261	0.999993	-6.14049
CEP95_S449	0.0796489	15.9491	0.555866	0.588292	0.999993	-6.04833
CEP95_S451	0.0796489	15.9491	0.555866	0.588292	0.999993	-6.04833
CEPT1_T40	0.0833234	16.6996	0.460554	0.652057	0.999993	-6.09856
CERS2_S341	0.1357	22.0981	0.40445	0.691923	0.999993	-6.12311
CERS2_S348	0.148023	22.0762	0.432703	0.671746	0.999993	-6.11111
CERS2_S349	0.143294	22.0888	0.416908	0.682995	0.999993	-6.11792
CERS2_T346	0.15268	22.0717	0.443974	0.663769	0.999993	-6.1061
CERT1_S132	-0.277138	17.2789	-2.05952	0.05817	0.999993	-4.30959
CERT1_S373	-0.115823	15.3653	-0.846049	0.413716	0.999993	-5.84589
CETN2_S20	0.141224	20.9121	0.622695	0.543366	0.999993	-6.01019
CFDP1_S250	-0.136561	16.8948	-0.165503	0.871793	0.999993	-6.19226
CFL1_S3	0.097774	28.6858	0.622927	0.543217	0.999993	-6.01005
CFL2_S3	0.204268	20.2181	0.991635	0.337943	0.999993	-5.71878
CGN_S137	-0.381629	20.6291	-0.995072	0.336398	0.999993	-5.71544
CGN_S155	-0.097784	16.7903	-0.654365	0.523281	0.999993	-5.99008
CHAF1A_S772	-0.345012	15.1803	-1.27714	0.229664	0.999993	-5.41161
CHAF1B_S410	0.0158182	21.214	0.172375	0.865563	0.999993	-6.19144
CHAF1B_S429	-0.0835209	19.5858	-0.822655	0.424235	0.999993	-5.86733
CHAMP1_S108	-0.0013745	19.9098	-0.0155787	0.987786	0.999993	-6.20656
CHAMP1_S204	1.7301	18.9295	2.59536	0.0210135	0.97314	-3.39926
CHAMP1_S282	1.56475	18.7141	3.98691	0.00132167	0.221842	-0.832986
CHAMP1_S286	-0.341425	18.9672	-1.54865	0.143413	0.999993	-5.07157
CHAMP1_S297	-0.497031	17.3231	-1.01017	0.329361	0.999993	-5.70095
CHAMP1_S308	0.385988	19.2014	1.31223	0.21031	0.999993	-5.37342
CHAMP1_S416	-0.4854	20.4149	-1.2214	0.241876	0.999993	-5.47917
CHAMP1_S427	0.109077	19.7091	1.02796	0.321073	0.999993	-5.68375
CHAMP1_S432	-0.000648628	19.2693	-0.00678615	0.994679	0.999993	-6.20666
CHAMP1_S436	-0.000648628	19.2693	-0.00678615	0.994679	0.999993	-6.20666
CHAMP1_S445	0.125169	18.0221	0.631696	0.537572	0.999993	-6.00462
CHAMP1_S452	-0.0396115	17.5598	-0.25206	0.804588	0.999993	-6.17412
CHAMP1_S459	-0.0866834	18.9779	-0.441183	0.665693	0.999993	-6.10739
CHAMP1_S476	-0.18766	18.2905	-1.05314	0.309778	0.999993	-5.65881
CHAMP1_S542	-0.08957	21.9607	-0.712975	0.487354	0.999993	-5.95027
CHAMP1_S603	-0.0928951	17.8931	-0.234966	0.817598	0.999993	-6.17837
CHAMP1_S87	-0.469288	17.1229	-1.37881	0.189323	0.999993	-5.29218
CHAT_S473	-0.0319703	18.2325	-0.159506	0.878292	0.999993	-6.19255
CHCHD3_S50	-0.0718838	21.0303	-0.605917	0.554084	0.999993	-6.02056
CHD1L_S636	0.0872228	16.4033	0.737557	0.472735	0.999993	-5.93263
CHD1_S1677	0.0243237	19.4924	0.14022	0.890445	0.999993	-6.19659
CHD1_S1689	-0.332388	18.1347	-1.09697	0.2923	0.999993	-5.61296
CHD1_S215	0.00297912	16.2401	0.0188439	0.985227	0.999993	-6.2065
CHD1_S216	0.00297912	16.2401	0.0188439	0.985227	0.999993	-6.2065
CHD2_S1386	-0.0413396	17.3212	-0.357717	0.725789	0.999993	-6.14126
CHD2_S207	0.0768466	16.5494	0.559257	0.584656	0.999993	-6.04782
CHD2_S208	0.0768466	16.5494	0.559257	0.584656	0.999993	-6.04782
CHD3_S1601	0.22177	19.0827	1.28824	0.218155	0.999993	-5.40199
CHD3_S1605	0.0534198	18.5485	0.424333	0.677649	0.999993	-6.11479
CHD3_S597	0.109028	18.1515	0.67434	0.510869	0.999993	-5.97687
CHD3_S73	0.0575085	17.6809	0.154027	0.879761	0.999993	-6.1945
CHD4_S1308	-0.105374	18.0713	-0.379343	0.710045	0.999993	-6.13312
CHD4_S1531	-0.270922	17.639	-1.43658	0.172394	0.999993	-5.21925
CHD4_S1535	1.43328	22.0102	1.82145	0.0897225	0.999993	-4.68146
CHD4_S1570	-0.0277075	16.0201	-0.119964	0.906184	0.999993	-6.1993
CHD4_S428	-0.0512223	19.0942	-0.0584945	0.954172	0.999993	-6.20493
CHD4_T1553	0.255488	20.3769	2.28206	0.0383126	0.999993	-3.94145
CHD4_T517	0.00739723	16.6587	0.0271657	0.97885	0.999993	-6.2063
CHD7_S1577	-0.162875	17.3644	-0.89036	0.388034	0.999993	-5.81078
CHD7_S1581	-0.162875	17.3644	-0.89036	0.388034	0.999993	-5.81078
CHD7_S1874	-0.138051	17.9374	-0.668757	0.514322	0.999993	-5.9806
CHD7_S2559	-0.0212714	18.6359	-0.214973	0.832829	0.999993	-6.18299
CHD8_S1420	0.0338777	20.4863	0.301151	0.767642	0.999993	-6.16025
CHD8_S1424	0.045241	20.4295	0.403198	0.692778	0.999993	-6.12366
CHD8_S1432	0.471441	17.0984	1.63543	0.135576	0.999993	-4.96381
CHD8_S1978	-0.0296347	17.1047	-0.174108	0.864408	0.999993	-6.19106
CHD8_S1995	0.00414124	19.3064	0.044719	0.964951	0.999993	-6.20566
CHD8_S2046	0.0294912	18.8862	0.282156	0.781874	0.999993	-6.16591
CHD9_S1468	-0.72068	15.2148	-2.07561	0.0565269	0.999993	-4.28398
CHD9_S1472	-0.682866	15.1731	-2.18789	0.045836	0.999993	-4.09985
CHD9_S550	-0.184457	16.1752	-1.3269	0.205377	0.999993	-5.35583
CHD9_S611	0.17967	15.7304	0.845865	0.411584	0.999993	-5.8484
CHD9_S612	0.17967	15.7304	0.845865	0.411584	0.999993	-5.8484
CHD9_S616	0.17967	15.7304	0.845865	0.411584	0.999993	-5.8484
CHEK1_S296	0.0682548	19.0661	0.476454	0.640962	0.999993	-6.09102
CHERP_S813	0.364463	18.7907	0.461407	0.651513	0.999993	-6.09811
CHERP_S815	0.331938	20.2703	0.55045	0.590587	0.999993	-6.05266
CHERP_S817	0.331938	20.2703	0.55045	0.590587	0.999993	-6.05266
CHERP_T819	0.331938	20.2703	0.55045	0.590587	0.999993	-6.05266
CHMP2B_S199	0.0120892	20.5178	0.121815	0.904744	0.999993	-6.19907
CHMP3_S200	0.132272	21.6557	0.614038	0.548911	0.999993	-6.01555
CHMP7_S417	-1.3168	17.5217	-11.1781	1.89637e-08	3.18306e-05	8.90324
CHORDC1_T47	-0.651472	17.8063	-1.7917	0.0945638	0.999993	-4.72595
CHRAC1_S124	0.267344	19.6251	1.94638	0.0715667	0.999993	-4.48931
CHTF18_S225	-0.0653248	15.9461	-0.555577	0.587103	0.999993	-6.04988
CHTF18_S64	-0.0685138	18.2817	-0.477195	0.640447	0.999993	-6.09067
CHTF18_S871	0.0544271	19.6501	0.624936	0.541875	0.999993	-6.00886
CHTOP_T33	-1.04011	17.4898	-1.57932	0.136331	0.999993	-5.02987
CIAPIN1_S183	0.256078	21.0588	1.89752	0.0781744	0.999993	-4.56517
CIC_S1382	0.34525	17.6902	0.594407	0.564092	0.999993	-6.02485
CIC_S173	0.0589391	18.059	0.447565	0.661184	0.999993	-6.10453
CIC_S496	-0.0877619	16.3302	-0.612852	0.549615	0.999993	-6.01633
CIR1_S202	0.0834435	18.6943	0.55789	0.585564	0.999993	-6.04858
CIT_S1971	-0.0422048	20.1999	-0.475416	0.641684	0.999993	-6.09152
CIT_S440	-0.00897202	18.3047	-0.0896323	0.929825	0.999993	-6.20256
CIZ1_S838	0.0122675	19.1642	0.0985557	0.922862	0.999993	-6.2017
CLASP1_S1091	0.143383	19.2241	1.19458	0.253162	0.999993	-5.50843
CLASP1_S1196	0.0378292	18.6604	0.190489	0.851608	0.999993	-6.18807
CLASP1_S646	-0.195094	19.7397	-1.41857	0.177489	0.999993	-5.24223
CLASP1_S797	0.058636	17.9777	0.207783	0.838572	0.999993	-6.18443
CLASP1_Y634	0.11252	17.2862	0.190196	0.851854	0.999993	-6.18812
CLASP2_S370	-0.0526347	20.3554	-0.228875	0.822476	0.999993	-6.17969
CLASP2_S455	0.383328	17.2753	1.33473	0.202932	0.999993	-5.34633
CLASP2_S459	0.44999	17.5591	1.79585	0.0937538	0.999993	-4.71949
CLASP2_S596	0.0773608	18.0669	0.573072	0.575513	0.999993	-6.03996
CLASP2_S955	-0.99591	15.9888	-3.39494	0.00468109	0.419051	-1.9913
CLASRP_S285	-0.809757	20.1265	-0.868227	0.399742	0.999993	-5.82959
CLASRP_S294	0.073348	19.0781	0.244239	0.810549	0.999993	-6.17609
CLASRP_S547	-0.0802816	18.4658	-0.364578	0.72164	0.999993	-6.13806
CLCC1_S438	0.0515485	17.7281	0.438249	0.667765	0.999993	-6.1087
CLCC1_S509	-0.111909	17.0579	-0.622332	0.543538	0.999993	-6.01048
CLCN7_S60	0.0336223	20.6605	0.114084	0.910773	0.999993	-6.2
CLCN7_S61	-0.198497	18.8632	-0.140609	0.890159	0.999993	-6.19653
CLDN3_S209	0.146148	17.1354	0.766741	0.45773	0.999993	-5.90882
CLEC16A_S863	0.0517005	16.9605	0.326643	0.748678	0.999993	-6.15209
CLIC3_S49	0.387794	17.407	1.29119	0.242866	0.999993	-5.38762
CLINT1_S227	0.126237	16.5434	0.287656	0.777776	0.999993	-6.16429
CLINT1_S232	0.175685	16.0416	0.305033	0.764778	0.999993	-6.15903
CLINT1_S299	0.079025	20.8506	0.740988	0.470716	0.999993	-5.93012
CLINT1_T294	-1.17734	14.2226	-1.85891	0.0839417	0.999993	-4.62482
CLINT1_T308	-0.0923458	17.9363	-0.396071	0.698355	0.999993	-6.12619
CLIP1_S147	0.140825	17.0135	0.912423	0.384652	0.999993	-5.78342
CLIP1_S200	0.280275	18.5936	1.53346	0.147025	0.999993	-5.09201
CLIP1_S204	0.0416505	19.062	0.234761	0.817729	0.999993	-6.17843
CLK1_S140	-0.348613	16.3179	-0.839439	0.415167	0.999993	-5.85357
CLK1_S341	0.184677	18.0458	1.08295	0.296787	0.999993	-5.62862
CLK2_S142	-0.167801	17.474	-0.511171	0.617101	0.999993	-6.07366
CLK3_S157	-0.0348699	22.3504	-0.443322	0.664178	0.999993	-6.10644
CLK3_S197	-0.357859	16.4193	-1.20652	0.247298	0.999993	-5.49597
CLK3_S199	-0.357859	16.4193	-1.20652	0.247298	0.999993	-5.49597
CLK3_S224	0.00731153	18.9995	0.028898	0.977348	0.999993	-6.20626
CLK3_S226	-0.0301909	18.9933	-0.118521	0.907316	0.999993	-6.19947
CLK3_S283	-0.858709	17.3925	-2.04362	0.0600523	0.999993	-4.33601
CLK4_S136	-0.165245	16.5889	-0.706411	0.491303	0.999993	-5.95489
CLK4_S138	-0.240411	17.8187	-0.858548	0.404828	0.999993	-5.8378
CLN3_S12	0.0653603	21.774	0.704888	0.492222	0.999993	-5.95595
CLN3_S14	0.0637078	21.0216	0.705446	0.491886	0.999993	-5.95556
CLN6_S31	-0.0692547	19.1699	-0.628543	0.539576	0.999993	-6.0066
CLNS1A_S102	-0.0335785	25.4895	-0.309883	0.761128	0.999993	-6.15753
CLSPN_S1289	-0.0685144	18.2479	-0.486572	0.633948	0.999993	-6.0861
CLSPN_S516	0.0230326	16.5299	0.0460685	0.963899	0.999993	-6.2056
CLSPN_S65	-0.0931586	15.5797	-0.531694	0.605256	0.999993	-6.06082
CLSPN_S67	-0.0931586	15.5797	-0.531694	0.605256	0.999993	-6.06082
CLSPN_S808	0.0951781	15.6712	0.368376	0.718401	0.999993	-6.137
CLSPN_S810	0.610938	15.6304	3.39852	0.00462945	0.419051	-1.98209
CLSPN_S83	-0.145813	15.7938	-0.634526	0.536521	0.999993	-6.00204
CLTC_S1494	-0.0101602	16.3315	-0.0723899	0.943296	0.999993	-6.204
CLTC_T394	0.365776	19.0505	1.46244	0.165392	0.999993	-5.18589
CLUH_S664	-0.0588817	19.6096	-0.479654	0.63874	0.999993	-6.08948
CMIP_S377	-0.113102	15.2559	-0.495342	0.627897	0.999993	-6.08175
CNNM3_S700	-0.0324484	19.8285	-0.424706	0.677383	0.999993	-6.11463
CNNM4_S512	0.0109528	16.9702	0.0764925	0.940368	0.999993	-6.20363
CNNM4_S664	0.147342	21.9632	0.944576	0.360605	0.999993	-5.76262
CNNM4_S728	0.0266991	16.5557	0.189957	0.852217	0.999993	-6.18808
CNNM4_S764	-1.50189	17.7774	-5.12652	0.000147535	0.0460945	1.21312
CNOT2_S165	-0.227148	17.9094	-0.91403	0.375928	0.999993	-5.79003
CNOT3_S299	-0.0907566	18.7512	-0.625248	0.541676	0.999993	-6.00866
CNOT4_S301	0.0558326	17.2229	0.208332	0.840036	0.999993	-6.18338
CNOT4_S324	-0.457221	16.2188	-1.09878	0.290192	0.999993	-5.61218
CNP_S170	-0.34464	15.248	-1.3426	0.200365	0.999993	-5.33679
COBLL1_T260	0.0221181	16.0256	0.0849614	0.933473	0.999993	-6.20298
COBL_S235	0.0463902	16.087	0.337	0.741021	0.999993	-6.14858
COBL_S347	-0.0338024	18.2978	-0.21271	0.834561	0.999993	-6.18348
COBL_S815	-0.128312	16.1013	-0.544487	0.596711	0.999993	-6.05382
COIL_S566	0.250079	17.5369	1.13029	0.27699	0.999993	-5.57921
COIL_T122	-0.106679	21.0678	-0.998778	0.334534	0.999993	-5.71202
COIL_Y461	-0.236606	16.3722	-0.668877	0.517154	0.999993	-5.97742
COL19A1_S81	-0.0447644	18.225	-0.205094	0.840397	0.999993	-6.18511
COPA_S173	0.0771826	19.1722	0.876742	0.395143	0.999993	-5.82248
COPB2_S859	-0.150113	24.4805	-1.29621	0.215471	0.999993	-5.39257
COPE_S99	-0.177308	16.8737	-1.12499	0.279154	0.999993	-5.58483
COPS3_S423	-0.170532	14.8497	-0.921814	0.371944	0.999993	-5.78316
COPS5_S284	-0.0518269	16.0598	-0.281264	0.782544	0.999993	-6.16616
CORO7_S21	-0.114145	16.5487	-0.779135	0.451945	0.999993	-5.89798
CPD_T1368	-0.0295789	18.9636	-0.28971	0.776204	0.999993	-6.1637
CPD_T1370	0.0648419	18.1808	0.662205	0.51839	0.999993	-5.98494
CPNE3_S14	0.224083	14.5292	0.679105	0.507967	0.999993	-5.97363
CPSF2_S419	0.190205	20.2833	1.46886	0.163563	0.999993	-5.17752
CPSF2_S420	0.190205	20.2833	1.46886	0.163563	0.999993	-5.17752
CPSF2_S423	0.190205	20.2833	1.46886	0.163563	0.999993	-5.17752
CPSF6_T407	-0.208204	19.1337	-1.26198	0.227186	0.999993	-5.43273
CPSF7_S60	-0.166419	15.8275	-0.47392	0.642765	0.999993	-6.0922
CPSF7_T203	-0.0268636	20.1796	-0.20756	0.838504	0.999993	-6.18459
CRACDL_S490	0.121754	15.2476	0.287375	0.783243	0.999993	-6.16093
CRACDL_S881	-0.0746303	15.2531	-0.208671	0.841419	0.999993	-6.18249
CRACR2A_S473	-0.768339	15.0921	-1.16705	0.269841	0.999993	-5.53444
CRACR2A_Y446	-0.00652424	16.669	-0.0492355	0.961776	0.999993	-6.2054
CRAMP1_S307	-0.169714	16.4873	-0.679763	0.507539	0.999993	-5.97321
CREBZF_S50	-0.247819	15.1238	-1.45392	0.1676	0.999993	-5.19691
CRIP2_S115	-0.275836	18.9129	-1.17175	0.267874	0.999993	-5.52947
CRTC2_S136	-0.0736301	17.5071	-0.501258	0.625058	0.999993	-6.0776
CRTC2_S70	0.681966	19.8894	1.17948	0.257638	0.999993	-5.52593
CRTC2_Y188	0.0182124	20.0404	0.0710602	0.944343	0.999993	-6.20409
CRTC3_S62	0.145748	18.6399	0.920207	0.372755	0.999993	-5.78459
CSDE1_T761	0.0649348	15.5237	0.459331	0.652914	0.999993	-6.09912
CSNK1A1_T321	-0.0382994	15.6191	-0.237282	0.81581	0.999993	-6.17782
CSNK2B_S209	0.173792	21.3891	0.331227	0.745323	0.999993	-6.15052
CSPP1_S966	0.067555	16.4192	0.470522	0.645091	0.999993	-6.09386
CSRP1_S192	0.0606972	21.0547	0.521772	0.609831	0.999993	-6.0682
CSTF3_S691	0.0493815	22.8763	0.154656	0.879274	0.999993	-6.1944
CTDP1_S395	-0.474581	16.1085	-2.46725	0.0279464	0.999993	-3.64188
CTDP1_S740	0.163251	17.7897	0.543847	0.594989	0.999993	-6.05631
CTDP1_S839	0.00555108	17.6101	0.0255868	0.979941	0.999993	-6.20635
CTDSPL2_S104	0.457592	15.9033	0.982726	0.342232	0.999993	-5.72714
CTIF_S299	-0.285867	17.9355	-2.36591	0.032639	0.999993	-3.79837
CTNNA1_S641	-0.0725237	23.4005	-0.692323	0.499843	0.999993	-5.96466
CTNNA1_S652	-0.118324	20.9244	-0.500705	0.624263	0.999993	-6.07901
CTNNA1_S655	0.543131	21.8814	1.74066	0.103413	0.999993	-4.80124
CTNNAL1_S538	-0.149759	18.0723	-1.1204	0.281041	0.999993	-5.58968
CTNNB1_S191	-0.0600957	18.5694	-0.394802	0.698826	0.999993	-6.12707
CTNNB1_S552	-0.0397625	20.5833	-0.238136	0.815412	0.999993	-6.17748
CTNNB1_S675	-0.0645969	17.5363	-0.0823408	0.935528	0.999993	-6.2032
CTNNBL1_S545	0.0814242	18.6812	0.692855	0.499519	0.999993	-5.96429
CTNND1_S230	-0.0660538	20.7401	-0.424289	0.67768	0.999993	-6.11481
CTNND1_S252	0.22138	19.5165	0.704645	0.492456	0.999993	-5.95603
CTNND1_S268	-0.108847	20.8789	-0.692486	0.499744	0.999993	-5.96455
CTNND1_S269	0.105988	16.0068	0.634693	0.53567	0.999993	-6.00272
CTNND1_S288	-0.0495868	19.9805	-0.298674	0.769493	0.999993	-6.16101
CTNND1_S320	-0.438986	17.308	-1.07948	0.298412	0.999993	-5.63205
CTNND1_S349	0.0459175	20.5498	0.386905	0.704534	0.999993	-6.1302
CTNND1_S352	-0.0950983	20.5887	-1.1624	0.264141	0.999993	-5.54471
CTNND1_S920	-0.564172	16.7448	-1.61178	0.134878	0.999993	-4.9904
CTNND1_T869	-0.0768678	19.216	-0.275505	0.786904	0.999993	-6.16778
CTNND1_T916	0.292927	16.9952	1.97794	0.067572	0.999993	-4.43973
CTNND2_S267	-0.0884457	15.8478	-0.476446	0.640968	0.999993	-6.09103
CTPS1_S574	0.0187323	20.984	0.0991726	0.922385	0.999993	-6.20164
CTPS1_S575	0.12283	22.5848	0.757947	0.460829	0.999993	-5.91756
CTPS2_S568	0.0171719	19.9497	0.117278	0.908274	0.999993	-6.19962
CTPS2_S571	-0.0134633	19.9123	-0.0934162	0.926872	0.999993	-6.20221
CTPS2_S574	-0.00451222	19.0316	-0.0253293	0.980143	0.999993	-6.20636
CTR9_S941	0.113477	19.7902	0.447258	0.661447	0.999993	-6.10462
CTR9_S943	0.112276	19.7895	0.443239	0.664282	0.999993	-6.10644
CTR9_S970	-0.0646087	18.268	-0.260448	0.79825	0.999993	-6.17192
CTR9_T925	-0.0541186	22.1493	-0.473638	0.642921	0.999993	-6.09237
CTTN_S11	-0.448101	17.1411	-1.79386	0.102326	0.999993	-4.74074
CTTN_S261	-1.25185	16.15	-1.91866	0.0835226	0.999993	-4.56129
CTTN_S405	0.204687	24.2676	1.4339	0.173162	0.999993	-5.22268
CTTN_S418	0.0921102	23.6014	1.02161	0.32397	0.999993	-5.68997
CTTN_T401	0.14834	25.1653	1.25603	0.229274	0.999993	-5.43963
CTU2_S419	-0.0787688	19.489	-0.669832	0.513656	0.999993	-5.97988
CTU2_S508	0.166554	17.9838	0.706507	0.49126	0.999993	-5.9548
CUL3_S737	0.0124373	17.4562	0.087337	0.931617	0.999993	-6.20277
CUL4A_S10	0.272578	17.3363	1.91239	0.0761075	0.999993	-4.5422
CUSTOS_S179	-0.0209142	20.0709	-0.158645	0.876171	0.999993	-6.19377
CWC22_S39	0.199079	16.2832	1.11158	0.289462	0.999993	-5.59518
CWC22_S786	0.00401683	13.3355	0.0202056	0.984358	0.999993	-6.20647
CWC22_S829	0.129992	18.139	1.19623	0.251101	0.999993	-5.50751
CXXC5_T53	-0.275344	18.4473	-1.45054	0.195	0.999993	-5.20312
CXorf38_T314	0.080948	20.666	0.754806	0.462638	0.999993	-5.91992
CYB561_S236	0.108191	16.7445	0.463241	0.650176	0.999993	-6.0973
DAB2IP_S747	-0.129839	15.861	-0.687192	0.502975	0.999993	-5.96817
DAGLB_S579	0.0478231	16.5029	0.257048	0.803419	0.999993	-6.17128
DAPK2_S349	-0.201007	14.2498	-0.781304	0.449432	0.999993	-5.89768
DAP_S51	0.299029	18.5654	0.72425	0.480705	0.999993	-5.94215
DARS2_S242	-0.105764	16.4145	-0.961663	0.353411	0.999993	-5.74579
DAXX_S495	0.078651	17.9855	0.56971	0.577731	0.999993	-6.04189
DAXX_S671	0.189213	19.5658	1.15374	0.26756	0.999993	-5.55409
DAXX_S702	0.292651	16.2713	0.394329	0.699212	0.999993	-6.12722
DBF4_S413	0.0388569	15.4185	0.159102	0.875818	0.999993	-6.19369
DBF4_T345	-0.236696	15.8506	-0.703503	0.493116	0.999993	-5.95686
DBN1_S142	0.0392778	22.3154	0.317303	0.755607	0.999993	-6.15515
DBNL_S232	-0.0390536	17.3515	-0.300256	0.768311	0.999993	-6.16052
DBNL_S269	-0.314699	20.0093	-1.40332	0.18197	0.999993	-5.26152
DBNL_S283	0.244781	18.3233	1.31967	0.207722	0.999993	-5.36455
DBNL_T291	-0.238706	19.9546	-0.785292	0.44522	0.999993	-5.8967
DBR1_S514	0.0390342	19.4996	0.417443	0.682565	0.999993	-6.11773
DCAF12_S15	-0.0951667	17.0691	-0.592329	0.562897	0.999993	-6.02871
DCAF15_S310	0.0620176	18.3237	0.557717	0.585679	0.999993	-6.04868
DCAF15_S50	0.549708	16.9651	1.76879	0.101917	0.999993	-4.76711
DCAF1_S895	-0.162375	16.2817	-1.13429	0.275364	0.999993	-5.57496
DCAF5_S794	0.27716	19.5642	0.903045	0.381603	0.999993	-5.79963
DCAF6_S847	0.037632	14.5747	0.131881	0.896919	0.999993	-6.19776
DCAF6_S850	0.037632	14.5747	0.131881	0.896919	0.999993	-6.19776
DCAF8_S99	-0.0225975	21.0943	-0.146311	0.885722	0.999993	-6.1957
DCDC2_S270	0.0238359	19.398	0.156681	0.878533	0.999993	-6.19377
DCK_S74	0.108821	17.3235	0.446151	0.66219	0.999993	-6.10516
DCLRE1B_S356	-0.106821	16.5062	-0.381597	0.709885	0.999993	-6.13106
DCP1A_S142	-0.670319	16.2187	-1.14993	0.27421	0.999993	-5.55449
DCP1A_S353	-0.000381894	18.0768	-0.00154305	0.99879	0.999993	-6.20669
DCP1A_S525	0.482445	16.2703	0.586949	0.567972	0.999993	-6.03028
DCP1A_T401	-0.315531	15.6609	-1.23181	0.237929	0.999993	-5.46744
DCP1B_S147	-0.15632	16.4593	-1.0648	0.304646	0.999993	-5.64708
DCP1B_S283	-0.172355	16.2222	-0.805344	0.433832	0.999993	-5.88114
DCP2_S246	0.271849	19.2567	2.1077	0.0531975	0.999993	-4.23145
DCP2_S247	0.271849	19.2567	2.1077	0.0531975	0.999993	-4.23145
DCP2_S249	0.264065	19.2313	2.05525	0.0586306	0.999993	-4.31647
DCP2_S284	-0.136004	17.6176	-0.811057	0.43065	0.999993	-5.87661
DCUN1D5_S9	-0.0730676	17.9416	-0.647318	0.5277	0.999993	-5.99465
DDA1_S95	-0.24597	16.2369	-0.616902	0.547088	0.999993	-6.01377
DDB2_S24	-1.47939	18.7904	-1.31715	0.208701	0.999993	-5.36752
DDB2_S26	-0.0316195	23.6577	-0.279632	0.783771	0.999993	-6.16663
DDI2_S194	0.362682	15.4503	1.85312	0.08465	0.999993	-4.63313
DDX11L8_S204	0.147444	15.9984	0.671785	0.512448	0.999993	-5.97858
DDX1_S481	-0.193241	17.2557	-1.07078	0.302039	0.999993	-5.64102
DDX20_S678	0.338433	17.873	0.888045	0.389348	0.999993	-5.81266
DDX20_S714	-0.0493986	17.8955	-0.286565	0.778563	0.999993	-6.16463
DDX21_S121	-0.0625413	22.8312	-0.62322	0.542971	0.999993	-6.00993
DDX21_S71	-0.144707	22.4949	-1.76743	0.0985186	0.999993	-4.76156
DDX21_S89	-0.134351	23.1197	-1.36077	0.194685	0.999993	-5.31452
DDX23_S107	0.034267	19.0392	0.0848258	0.933587	0.999993	-6.20299
DDX23_S109	0.034267	19.0392	0.0848258	0.933587	0.999993	-6.20299
DDX23_S14	0.253169	19.9372	1.75005	0.101566	0.999993	-4.78716
DDX23_S786	0.362056	15.5369	1.7341	0.104435	0.999993	-4.81051
DDX23_S789	0.362056	15.5369	1.7341	0.104435	0.999993	-4.81051
DDX23_S790	0.362056	15.5369	1.7341	0.104435	0.999993	-4.81051
DDX23_T807	0.362056	15.5369	1.7341	0.104435	0.999993	-4.81051
DDX23_T810	0.362056	15.5369	1.7341	0.104435	0.999993	-4.81051
DDX24_S287	-0.0665704	22.2802	-0.357594	0.725897	0.999993	-6.14129
DDX24_S82	0.0154628	21.6102	0.144863	0.886844	0.999993	-6.19591
DDX24_S94	0.0151815	22.3898	0.100628	0.921246	0.999993	-6.20149
DDX39B_S38	-0.0347257	16.7691	-0.16192	0.873807	0.999993	-6.19317
DDX3X_S594	-0.121086	18.3111	-1.049	0.311616	0.999993	-5.66295
DDX41_S23	0.106165	22.7875	0.480366	0.638301	0.999993	-6.08908
DDX42_S109	0.342798	17.8015	0.752681	0.463968	0.999993	-5.9214
DDX42_S111	0.342798	17.8015	0.752681	0.463968	0.999993	-5.9214
DDX42_S185	0.0458753	20.4137	0.227948	0.822931	0.999993	-6.18004
DDX42_Y183	-0.0294764	17.4831	-0.131013	0.89773	0.999993	-6.19783
DDX46_S804	0.228098	17.8705	0.268886	0.791894	0.999993	-6.16962
DDX47_S9	0.118378	21.0028	0.88027	0.394372	0.999993	-5.81834
DDX50_S41	0.0295298	17.7877	0.109213	0.914559	0.999993	-6.20056
DDX51_S83	-0.308826	21.1975	-0.824664	0.423234	0.999993	-5.8656
DDX54_S39	-0.163506	20.4381	-0.972821	0.346841	0.999993	-5.73657
DDX54_S41	-0.176809	20.3997	-1.07799	0.298921	0.999993	-5.63369
DDX54_S644	0.19498	18.4556	0.812152	0.430085	0.999993	-5.87569
DDX54_S75	0.157854	22.0108	0.601866	0.556775	0.999993	-6.02294
DDX54_S782	0.0628995	22.0563	0.878481	0.394231	0.999993	-5.82099
DDX55_S544	-0.0655015	21.6407	-0.493355	0.629266	0.999993	-6.08274
DDX5_S6	-0.0486592	19.1879	-0.538153	0.598763	0.999993	-6.05946
DEAF1_S176	0.371219	16.9566	1.53489	0.146695	0.999993	-5.0901
DEK_S32	-0.422625	21.047	-0.873999	0.396696	0.999993	-5.8247
DENND1A_S523	0.0651093	17.4834	0.443607	0.663977	0.999993	-6.10631
DENND1A_S546	-0.00335318	15.4223	-0.01773	0.9861	0.999993	-6.20653
DENND1A_T707	-0.121692	17.3267	-1.05875	0.307301	0.999993	-5.65318
DENND1B_S653	0.248159	15.3539	1.33821	0.201757	0.999993	-5.34213
DENND2C_S221	0.144087	15.0208	0.871027	0.411563	0.999993	-5.81339
DENND2C_S271	-0.514183	14.87	-1.08388	0.309389	0.999993	-5.61686
DENND2C_Y508	-0.00367908	16.5598	-0.01003	0.99216	0.999993	-6.20663
DENND4A_S731	0.0611262	17.0716	0.434894	0.670626	0.999993	-6.10976
DENND4C_S1099	-0.165672	17.9775	-1.23222	0.237781	0.999993	-5.46698
DENND4C_S1325	-0.00710336	16.1858	-0.0368217	0.971137	0.999993	-6.20599
DENND4C_S703	0.118643	16.5947	0.204619	0.840781	0.999993	-6.1852
DENND4C_S741	0.0409363	18.5808	0.240779	0.81315	0.999993	-6.17697
DENND6A_S127	-0.476084	14.9297	-1.00491	0.331798	0.999993	-5.70601
DENR_S73	0.0123989	23.3295	0.098185	0.923151	0.999993	-6.20174
DENR_T69	0.114138	16.1557	0.383448	0.707057	0.999993	-6.13154
DENR_T86	0.0969151	15.6738	0.513164	0.615687	0.999993	-6.07269
DEPDC1B_S160	0.217314	17.2797	1.00594	0.331195	0.999993	-5.70515
DEPDC5_S579	-0.0953314	17.0813	-0.679605	0.507627	0.999993	-5.97333
DFFA_S315	0.146525	20.8321	1.25457	0.229791	0.999993	-5.44133
DGCR8_S271	-0.0994411	16.8543	-0.453418	0.657064	0.999993	-6.10186
DGCR8_S275	-0.193327	16.9005	-0.825764	0.422526	0.999993	-5.86482
DGCR8_S377	0.102291	19.7835	0.66139	0.518897	0.999993	-5.98548
DHCR7_S14	-0.0475484	18.8014	-0.23015	0.821244	0.999993	-6.17953
DHX16_S103	0.0783558	20.0568	0.684621	0.504549	0.999993	-5.96993
DHX16_S106	0.066596	19.993	0.61283	0.549629	0.999993	-6.01635
DHX16_S160	-0.205885	19.1807	-1.42502	0.17565	0.999993	-5.23402
DHX29_S200	0.00871235	18.8976	0.0818918	0.93587	0.999993	-6.20324
DHX34_S749	-0.256218	18.4006	-0.657167	0.52161	0.999993	-5.98816
DHX34_S750	-0.256218	18.4006	-0.657167	0.52161	0.999993	-5.98816
DHX36_S167	0.489401	16.5137	1.39601	0.184193	0.999993	-5.27071
DHX38_T117	-0.146443	15.219	-0.722141	0.481872	0.999993	-5.94376
DHX40_S197	0.187049	17.6776	1.28973	0.217652	0.999993	-5.40024
DHX57_S127	-0.173735	19.0181	-0.759592	0.459901	0.999993	-5.9163
DHX57_S132	-0.193095	18.3731	-0.338196	0.740176	0.999993	-6.14815
DHX8_S460	-0.0711864	18.8032	-0.610573	0.551081	0.999993	-6.01773
DIAPH1_S22	0.0332843	17.96	0.209396	0.837098	0.999993	-6.1842
DIDO1_S1040	-0.363819	19.3284	-0.510063	0.617862	0.999993	-6.07423
DIDO1_S1456	-0.0580433	17.1956	-0.270959	0.790302	0.999993	-6.16907
DIDO1_S152	0.286117	18.7319	1.75014	0.10155	0.999993	-4.78703
DIDO1_S154	0.286117	18.7319	1.75014	0.10155	0.999993	-4.78703
DIDO1_S1714	-0.117926	19.7285	-0.649774	0.526159	0.999993	-5.99306
DIDO1_S805	0.0338654	18.8911	0.226382	0.824114	0.999993	-6.18041
DIDO1_S809	0.0338654	18.8911	0.226382	0.824114	0.999993	-6.18041
DIDO1_T151	0.286117	18.7319	1.75014	0.10155	0.999993	-4.78703
DIP2A_T279	0.0199087	17.1863	0.0777462	0.939111	0.999993	-6.20358
DIP2B_S100	-0.0627114	18.4441	-0.554923	0.587539	0.999993	-6.05024
DIP2C_S89	0.0256747	16.254	0.18672	0.854508	0.999993	-6.1888
DIS3L2_S31	-0.0272676	16.0059	-0.17999	0.859691	0.999993	-6.19006
DIS3L2_S875	-0.0160829	20.2625	-0.143677	0.887764	0.999993	-6.19609
DISP2_S1252	-0.216077	14.4285	-0.758271	0.463846	0.999993	-5.91387
DKC1_S21	0.0912503	20.6228	0.397941	0.696597	0.999993	-6.12577
DKC1_S451	0.077864	24.8301	0.75406	0.463072	0.999993	-5.92048
DKC1_S453	0.0859527	24.7894	0.854156	0.407126	0.999993	-5.84152
DKC1_S455	0.168873	22.7494	0.839664	0.415023	0.999993	-5.85341
DKC1_S485	-0.140612	20.6843	-1.15648	0.266475	0.999993	-5.55113
DKC1_S494	-0.124313	22.7451	-1.2981	0.214837	0.999993	-5.39032
DKC1_S513	0.0289177	19.8972	0.0973383	0.923822	0.999993	-6.20182
DKC1_T458	0.0527597	19.8982	0.194284	0.848713	0.999993	-6.18731
DLG1_S158	-0.50026	15.607	-1.90269	0.0774499	0.999993	-4.55719
DLG1_S619	-0.317304	12.9247	-0.675832	0.510026	0.999993	-5.97579
DLG1_S684	0.104299	13.4579	0.438119	0.672514	0.999993	-6.10462
DLG1_S687	-0.188249	16.9144	-0.784114	0.445799	0.999993	-5.8977
DLG5_S1000	0.0139001	18.1732	0.0827665	0.935187	0.999993	-6.20317
DLG5_S1209	0.167377	19.2296	1.0427	0.315705	0.999993	-5.66807
DLG5_S1232	-0.253643	15.1401	-0.933663	0.366004	0.999993	-5.77253
DLG5_S1254	-0.164505	17.2749	-0.928684	0.370957	0.999993	-5.77453
DLG5_S1666	0.213281	17.8837	1.21689	0.243384	0.999993	-5.48435
DLG5_S264	-0.335184	14.6297	-1.01561	0.329487	0.999993	-5.69326
DLG5_T1011	0.704931	19.862	1.84482	0.086076	0.999993	-4.64621
DLGAP4_S973	0.0759935	19.9614	0.406767	0.692539	0.999993	-6.12023
DLGAP4_T915	-0.0608332	17.9359	-0.472646	0.643612	0.999993	-6.09285
DLGAP5_S725	0.0278549	15.6376	0.117794	0.907872	0.999993	-6.19956
DMAP1_T445	-0.4332	18.6721	-2.16274	0.048002	0.999993	-4.14111
DMXL2_S434	0.219969	13.2941	0.81986	0.425775	0.999993	-5.86958
DMXL2_S473	0.0749898	15.8115	0.289081	0.776676	0.999993	-6.16389
DNAJA1_S335	0.0322085	18.3815	0.112899	0.911692	0.999993	-6.20014
DNAJB6_S277	-0.100601	19.7319	-0.454839	0.656088	0.999993	-6.10118
DNAJC17_S112	-0.0472374	18.4561	-0.330309	0.745965	0.999993	-6.15086
DNAJC1_S430	-0.08375	18.9847	-0.672919	0.511747	0.999993	-5.97782
DNAJC1_S479	0.104044	18.9206	0.627351	0.540335	0.999993	-6.00735
DNAJC1_S480	0.104044	18.9206	0.627351	0.540335	0.999993	-6.00735
DNAJC21_S370	-0.015049	18.4316	-0.103964	0.918645	0.999993	-6.20114
DNAJC2_S47	-0.067366	19.5763	-0.219524	0.829374	0.999993	-6.18196
DNAJC2_S49	-0.130859	19.431	-0.424194	0.677796	0.999993	-6.11481
DNAJC2_S60	0.0174624	18.9411	0.0328751	0.974233	0.999993	-6.20613
DNAJC2_S63	0.0548898	19.2865	0.11581	0.909429	0.999993	-6.1998
DNAJC5_S10	-0.178586	23.4751	-1.40808	0.180514	0.999993	-5.25552
DNAJC5_S15	-0.172691	17.2137	-0.935973	0.364854	0.999993	-5.77044
DNAJC7_S417	1.30138	17.3539	0.694496	0.498606	0.999993	-5.96307
DNAJC9_S109	-0.405449	13.8408	-2.0245	0.062049	0.999993	-4.36581
DNM1L_S616	0.0258371	21.9994	0.367064	0.718956	0.999993	-6.13781
DNMT1_S127	-0.075453	21.1822	-0.588154	0.56562	0.999993	-6.03118
DNMT1_S152	-0.125959	14.5959	-0.235114	0.817486	0.999993	-6.17833
DNMT1_S154	-0.110323	17.0917	-0.409697	0.688129	0.999993	-6.12097
DNMT1_S312	-0.0253804	16.6393	-0.127928	0.899991	0.999993	-6.19828
DNMT1_S714	-0.0768592	22.8929	-0.807443	0.432662	0.999993	-5.87948
DNMT3A_S105	-0.00934859	18.3473	-0.0776416	0.939191	0.999993	-6.20359
DNPH1_S169	0.0319506	20.3992	0.232203	0.819677	0.999993	-6.17904
DNTTIP1_S161	-0.315461	16.8786	-0.964262	0.351064	0.999993	-5.74444
DNTTIP2_S141	0.275135	17.4271	0.500476	0.624426	0.999993	-6.07912
DNTTIP2_T129	0.172122	17.4023	0.510108	0.618415	0.999993	-6.07364
DNTTIP2_T232	0.328612	15.298	1.92764	0.0755736	0.999993	-4.52438
DOCK5_S1766	-0.366274	17.1612	-2.79827	0.0140194	0.835432	-3.03185
DOCK6_S1308	0.417211	19.1752	1.16133	0.264707	0.999993	-5.54577
DOCK7_S1306	-0.212379	16.1122	-0.586036	0.567067	0.999993	-6.03236
DOCK7_S1383	0.0987808	17.8718	0.828637	0.420951	0.999993	-5.8625
DOCK7_S1432	-0.0125301	19.1162	-0.0935021	0.926804	0.999993	-6.2022
DOCK7_S1438	0.180082	16.7906	0.878058	0.394452	0.999993	-5.82135
DOCK7_S180	0.0343117	19.257	0.250529	0.805748	0.999993	-6.17452
DOCK7_S190	-0.571017	15.032	-1.63875	0.123185	0.999993	-4.94725
DOCK7_S30	0.38179	16.4507	2.06041	0.0595236	0.999993	-4.31655
DOCK9_S1275	0.295506	15.0802	1.92836	0.0754768	0.999993	-4.52327
DOCK9_S21	-0.0668895	16.1533	-0.183223	0.857413	0.999993	-6.18937
DOK1_S269	-0.134873	14.084	-0.525728	0.607149	0.999993	-6.06611
DOK7_S220	-0.154373	17.4614	-0.902103	0.400308	0.999993	-5.78186
DOK7_S419	-0.151005	17.0122	-0.463324	0.659042	0.999993	-6.08903
DOP1B_S597	-0.0292941	16.712	-0.275687	0.786739	0.999993	-6.16775
DOT1L_S1104	-0.092678	17.9678	-0.63497	0.535494	0.999993	-6.00255
DOT1L_S374	-0.158429	18.1355	-1.09541	0.291476	0.999993	-5.61578
DOT1L_S826	-0.00781493	15.3457	-0.0313965	0.975388	0.999993	-6.20618
DOT1L_S834	-0.00347928	17.2207	-0.0196469	0.984597	0.999993	-6.20649
DPF2_S142	0.00257631	20.4632	0.0154156	0.987914	0.999993	-6.20656
DPF2_S244	-0.392495	17.612	-0.824756	0.423183	0.999993	-5.86553
DPF2_T176	0.111491	18.9095	0.581919	0.569699	0.999993	-6.03484
DPF2_T248	-0.396295	17.6519	-0.712815	0.487538	0.999993	-5.95029
DPM1_S9	0.35084	23.4812	0.939436	0.363252	0.999993	-5.76719
DPYSL2_T509	-0.202739	17.888	-0.996207	0.335739	0.999993	-5.71447
DROSHA_S246	0.125688	12.6298	0.363097	0.72186	0.999993	-6.13928
DSG2_S680	0.137064	15.9476	0.564904	0.580909	0.999993	-6.04463
DSN1_S30	0.366915	16.2148	1.21026	0.245903	0.999993	-5.49178
DSN1_S58	0.0453088	20.4285	0.380081	0.710381	0.999993	-6.13214
DSN1_S81	-0.240836	19.5536	-1.64322	0.122176	0.999993	-4.94088
DSP_S165	0.165941	16.8043	0.844906	0.417405	0.999993	-5.8436
DSP_S166	0.165941	16.8043	0.844906	0.417405	0.999993	-5.8436
DSP_S176	-0.385596	17.1048	-2.12182	0.05322	0.999993	-4.21811
DSP_S2209	-0.360628	19.6626	-1.716	0.107842	0.999993	-4.83695
DSP_S22	0.0694478	17.5502	0.187862	0.85365	0.999993	-6.18857
DSP_S2821	-0.0624217	20.7636	-0.384106	0.706561	0.999993	-6.1313
DSP_S2825	0.194284	21.1489	1.05311	0.309845	0.999993	-5.6588
DSTN_S3	-1.48054	19.8452	-0.965031	0.350718	0.999993	-5.7437
DST_S1382	-0.0868608	14.3741	-0.313933	0.758113	0.999993	-6.15624
DST_S7510	-0.10913	18.877	-0.520087	0.610985	0.999993	-6.06907
DST_S7513	-0.142731	17.8819	-0.553813	0.588306	0.999993	-6.05083
DTD1_S197	-0.0796229	21.467	-0.885448	0.390588	0.999993	-5.81502
DTD1_S205	0.0712326	17.9348	0.588131	0.565634	0.999993	-6.0312
DTL_S490	0.0639089	18.4157	0.379005	0.712399	0.999993	-6.13156
DTL_T429	-0.218747	18.9531	-1.63643	0.125229	0.999993	-4.95223
DTNB_S608	0.712219	15.2838	1.76563	0.126579	0.999993	-4.81205
DTNB_T468	0.0251404	16.1675	0.072186	0.943462	0.999993	-6.20401
DTWD2_S132	-0.0373383	16.0437	-0.198103	0.845758	0.999993	-6.18655
DTWD2_S51	-0.838887	16.2634	-1.24809	0.232235	0.999993	-5.44871
DTX3L_S202	0.00311099	17.4526	0.0224863	0.982491	0.999993	-6.20642
DTX3L_S532	-0.11439	18.6103	-1.03504	0.324401	0.999993	-5.67093
DTX3L_S9	0.00421429	21.3847	0.0435252	0.965886	0.999993	-6.20571
DVL2_S211	0.522433	17.3871	2.60954	0.0203394	0.97314	-3.37155
DYNC1H1_S4368	-0.186439	22.0131	-1.39945	0.183034	0.999993	-5.26639
DYNC1I2_T95	0.12558	17.5261	0.946996	0.360563	0.999993	-5.75927
DYNC1LI1_S207	-0.020174	22.0435	-0.201173	0.843402	0.999993	-6.18593
DYNC1LI1_S510	-0.115331	19.2886	-1.4431	0.172174	0.999993	-5.21104
DYNC1LI1_S516	0.035799	19.8041	0.338678	0.739783	0.999993	-6.14801
DYNC1LI2_S194	-0.179419	20.8158	-1.39591	0.184077	0.999993	-5.27085
DYNC1LI2_S446	-0.0238444	18.3181	-0.176655	0.862261	0.999993	-6.19067
DYRK1A_S538	-0.705846	16.4875	-2.69351	0.0172598	0.906276	-3.2217
DYRK1A_Y321	0.0980201	21.6755	0.945478	0.360146	0.999993	-5.76181
E2F1_S375	-0.00538179	15.3637	-0.0150716	0.988185	0.999993	-6.20657
E2F7_S410	0.108375	13.7912	0.425077	0.678138	0.999993	-6.11358
E2F8_S71	-0.228775	17.0296	-1.13806	0.273836	0.999993	-5.57093
EAPP_S109	0.0253089	19.9841	0.114396	0.910522	0.999993	-6.19997
EAPP_S111	0.0253089	19.9841	0.114396	0.910522	0.999993	-6.19997
EBAG9_S36	-0.0494103	22.5517	-0.369587	0.717116	0.999993	-6.13686
ECT2_S861	-0.779231	16.3002	-2.49497	0.0278581	0.999993	-3.61799
ECT2_T359	-0.37995	18.1351	-1.75342	0.102599	0.999993	-4.78543
EDC3_S131	-0.0773314	21.1333	-0.564792	0.580984	0.999993	-6.04469
EDC3_S161	-0.0282031	18.8826	-0.178281	0.861008	0.999993	-6.19038
EDC4_S6	0.024011	16.0167	0.129351	0.898885	0.999993	-6.1981
EDC4_S723	0.129333	17.9781	0.129775	0.898707	0.999993	-6.19799
EDC4_S729	0.318391	18.4916	0.463265	0.650212	0.999993	-6.09724
EDC4_S844	-0.167899	16.588	-1.2918	0.21695	0.999993	-5.39778
EDC4_S879	0.0870706	21.7937	0.549659	0.591058	0.999993	-6.05316
EDC4_T693	-0.170076	16.7913	-0.970723	0.347849	0.999993	-5.73853
EEF1A2_Y418	-1.63711	12.5309	-1.48819	0.167054	0.999993	-5.15456
EEF1AKMT1_S2	0.439413	15.8847	0.690878	0.500809	0.999993	-5.96556
EEF1AKMT2_S21	0.0935393	16.5516	0.397245	0.698008	0.999993	-6.1253
EEF1B2_S106	0.260017	19.4264	0.707284	0.490864	0.999993	-5.95418
EEF1B2_S8	0.0944138	14.6794	0.219935	0.82906	0.999993	-6.18187
EEF1D_S133	-0.140861	25.8478	-1.011	0.328868	0.999993	-5.70024
EEF1D_S162	0.0360692	26.2542	0.1695	0.8678	0.999993	-6.19194
EEF1D_T147	0.0997885	23.1018	0.37357	0.714256	0.999993	-6.13532
EEF1G_S286	-1.24165	17.5839	-1.06337	0.306733	0.999993	-5.64727
EEF1G_T46	-0.0188553	21.0065	-0.0442941	0.965288	0.999993	-6.20568
EEF2K_S18	0.0993977	19.6909	0.842987	0.413139	0.999993	-5.85077
EEF2K_S445	-0.264698	17.3392	-0.370612	0.71641	0.999993	-6.13644
EEF2K_S470	0.0947152	17.2898	0.564447	0.581212	0.999993	-6.04489
EEF2K_S474	0.151939	17.0386	0.699527	0.495465	0.999993	-5.95969
EEF2K_S72	0.204653	17.3601	0.605962	0.555671	0.999993	-6.01886
EEF2K_S74	0.351933	17.712	0.664157	0.517257	0.999993	-5.98356
EEF2K_T348	0.775376	16.6366	1.117	0.282586	0.999993	-5.59315
EEF2_T435	-0.0637601	20.949	-0.68023	0.507243	0.999993	-5.9729
EEF2_T57	-0.499793	24.0529	-0.657489	0.521408	0.999993	-5.98795
EEF2_T59	-0.948448	18.7501	-1.34087	0.201071	0.999993	-5.33885
EEPD1_S173	-0.173784	16.8023	-0.747953	0.466634	0.999993	-5.925
EFHD2_S74	-0.0279791	20.4245	-0.119033	0.906918	0.999993	-6.19941
EFHD2_S76	-0.0863077	18.3651	-0.333908	0.744106	0.999993	-6.14905
EFR3A_S694	-0.110133	17.4921	-0.615433	0.547956	0.999993	-6.01475
EFTUD2_S19	-0.192371	17.9769	-0.23447	0.817975	0.999993	-6.17849
EGLN1_S125	-0.0473603	19.8448	-0.454191	0.656521	0.999993	-6.1015
EHBP1L1_S191	-0.25032	15.0955	-0.616974	0.547035	0.999993	-6.01373
EHBP1L1_S310	-0.120039	16.2665	-0.828083	0.421254	0.999993	-5.86294
EHBP1_S436	-0.238612	18.0899	-0.267885	0.792649	0.999993	-6.1699
EHBP1_S751	0.0245181	18.6614	0.211001	0.835869	0.999993	-6.18385
EHBP1_T694	-0.544591	14.0901	-1.23653	0.241645	0.999993	-5.45911
EHD4_S459	-0.469237	14.3337	-1.19212	0.252769	0.999993	-5.512
EHMT2_S140	-0.10584	17.1344	-0.618304	0.546115	0.999993	-6.01298
EHMT2_S232	0.40072	18.0802	2.50782	0.024809	0.999993	-3.55158
EI24_S326	-0.189887	19.4811	-1.54227	0.144882	0.999993	-5.08014
EI24_S330	-0.0119518	19.4633	-0.0791788	0.93799	0.999993	-6.20347
EIF1AD_S155	0.544213	18.3138	1.37813	0.189547	0.999993	-5.29304
EIF1AD_S159	0.544213	18.3138	1.37813	0.189547	0.999993	-5.29304
EIF1_S2	-0.0892684	15.321	-0.288404	0.777195	0.999993	-6.16408
EIF2AK1_S258	-0.0928148	18.6926	-0.29351	0.773389	0.999993	-6.16255
EIF2AK2_S83	-0.0929697	17.9328	-0.131144	0.897506	0.999993	-6.19785
EIF2AK3_S715	0.258337	17.3577	2.13001	0.051031	0.999993	-4.19496
EIF2AK4_T667	0.101693	19.6362	0.794524	0.439901	0.999993	-5.88964
EIF2A_S503	0.148701	14.8315	0.608452	0.553158	0.999993	-6.01828
EIF2A_S506	-0.0340649	23.914	-0.418895	0.681528	0.999993	-6.11711
EIF2B2_S103	-0.33268	14.3108	-1.76067	0.0996952	0.999993	-4.77155
EIF2B4_T86	-0.154138	17.6004	-0.583026	0.569003	0.999993	-6.03416
EIF2S2_S105	0.0279172	18.8095	0.117969	0.907742	0.999993	-6.19954
EIF2S2_S2	-1.3164	21.998	-2.13312	0.0508782	0.999993	-4.19089
EIF2S2_S67	-0.124527	16.8849	-1.15399	0.267463	0.999993	-5.55383
EIF2S2_T111	0.086707	18.1372	0.451539	0.658386	0.999993	-6.10272
EIF3A_S1188	0.164215	18.3157	1.12433	0.279426	0.999993	-5.58553
EIF3A_S584	0.153889	20.307	1.47414	0.162156	0.999993	-5.17063
EIF3A_S882	0.382184	18.5027	1.34185	0.200743	0.999993	-5.33766
EIF3A_S978	-0.197725	16.3518	-1.21721	0.243265	0.999993	-5.48399
EIF3B_S119	0.102616	20.4615	0.198219	0.845902	0.999993	-6.18642
EIF3B_S125	-0.147153	14.1233	-0.583988	0.568343	0.999993	-6.03363
EIF3B_S239	-0.000383962	16.3036	-0.00166285	0.998696	0.999993	-6.20669
EIF3C_S166	-0.0435697	16.5611	-0.0671215	0.947494	0.999993	-6.20436
EIF3C_S39	0.0167576	23.3748	0.162655	0.87307	0.999993	-6.19311
EIF3E_S399	0.0686088	15.9397	0.420454	0.680415	0.999993	-6.11645
EIF3E_Y401	0.269835	15.0912	1.08411	0.29629	0.999993	-5.62743
EIF3G_S264	-0.0402091	13.5624	-0.173439	0.864742	0.999993	-6.19125
EIF3G_S42	0.0132963	26.0044	0.124585	0.90259	0.999993	-6.19872
EIF3H_S183	0.00779294	18.6681	0.0621968	0.951269	0.999993	-6.2047
EIF3J_S11	0.108183	23.4287	0.153917	0.879846	0.999993	-6.19452
EIF3J_S127	0.12485	14.7446	0.66154	0.518803	0.999993	-5.98538
EIF3J_S13	0.383173	22.4362	1.08068	0.297898	0.999993	-5.63082
EIF3J_T109	0.0461847	19.0825	0.397331	0.697002	0.999993	-6.12605
EIF3K_S217	0.227648	15.3645	0.588236	0.565629	0.999993	-6.03107
EIF4A3_S12	0.0608093	20.6851	0.46445	0.649331	0.999993	-6.09673
EIF4A3_T163	0.0222548	19.7178	0.18468	0.856078	0.999993	-6.18919
EIF4B_S230	0.159642	16.8521	0.602121	0.559051	0.999993	-6.02025
EIF4B_S406	-0.459966	18.8382	-1.71964	0.107222	0.999993	-4.83177
EIF4B_S409	-0.438462	18.3236	-1.37239	0.191285	0.999993	-5.30015
EIF4B_S422	0.0819283	22.209	0.368892	0.717661	0.999993	-6.13709
EIF4B_S425	0.112916	20.578	0.337436	0.740737	0.999993	-6.14841
EIF4B_S445	0.231083	15.384	0.525383	0.607444	0.999993	-6.06623
EIF4B_S459	-0.0167235	17.1244	-0.0339794	0.973368	0.999993	-6.20609
EIF4B_S504	0.246114	18.8067	0.914766	0.375596	0.999993	-5.78933
EIF4B_S597	0.854652	16.2284	1.59079	0.133724	0.999993	-5.01411
EIF4B_S93	-0.0248828	19.6906	-0.0443941	0.96521	0.999993	-6.20567
EIF4E2_S13	0.0633854	16.4243	0.441416	0.665525	0.999993	-6.10729
EIF4EBP1_S65	0.649725	17.9815	2.36882	0.0325094	0.999993	-3.79408
EIF4EBP1_T70	0.768962	18.2432	2.68666	0.0175478	0.906276	-3.23565
EIF4EBP1_T77	-0.532985	17.6569	-0.776421	0.451226	0.999993	-5.90249
EIF4ENIF1_S564	0.00551453	20.1575	0.0455017	0.964338	0.999993	-6.20562
EIF4ENIF1_S670	-0.137921	15.2287	-0.319073	0.754677	0.999993	-6.15431
EIF4ENIF1_S74	-0.497282	14.922	-0.949804	0.359324	0.999993	-5.75657
EIF4G1_S1185	0.367878	17.8615	1.37378	0.190769	0.999993	-5.29844
EIF4G1_S1187	0.0469004	23.3655	0.587638	0.565956	0.999993	-6.03149
EIF4G1_S1194	0.36482	21.3115	2.38095	0.0317088	0.999993	-3.77246
EIF4G1_S1209	0.053091	21.0883	0.388114	0.703658	0.999993	-6.12973
EIF4G1_S1231	-0.0798556	24.118	-1.04203	0.314728	0.999993	-5.66988
EIF4G1_S1238	0.644641	15.7754	1.37024	0.19194	0.999993	-5.30281
EIF4G2_S395	-0.00184207	20.789	-0.0119831	0.990605	0.999993	-6.20661
EIF4G2_T508	-0.0311464	23.1901	-0.400675	0.694593	0.999993	-6.12469
EIF4G3_S1156	-0.0889775	18.5435	-0.23079	0.820778	0.999993	-6.17936
EIF4G3_S495	-0.112789	18.9983	-0.596835	0.559966	0.999993	-6.02603
EIF5B_S107	-0.324152	19.7983	-2.47982	0.0261959	0.999993	-3.60069
EIF5B_S113	-0.0547798	22.381	-0.519589	0.611313	0.999993	-6.06934
EIF5B_S1168	-0.0590273	19.0285	-0.658569	0.520655	0.999993	-5.98733
EIF5B_S135	-0.058296	22.9785	-0.402863	0.693019	0.999993	-6.1238
EIF5B_S137	-0.0527792	22.9867	-0.373091	0.714563	0.999993	-6.13554
EIF5B_S164	-0.102614	20.6897	-0.747296	0.467018	0.999993	-5.92549
EIF5B_S214	-0.0164556	24.4588	-0.275781	0.786669	0.999993	-6.16772
EIF5B_T301	0.137169	19.1201	1.07918	0.298406	0.999993	-5.63247
EIF5_S389	0.721203	20.8296	1.48442	0.159609	0.999993	-5.15721
EIF5_S390	0.721203	20.8296	1.48442	0.159609	0.999993	-5.15721
ELAC2_S199	-0.147056	21.7509	-0.758789	0.460366	0.999993	-5.9169
ELAVL1_S202	0.0241261	21.1821	0.278689	0.78448	0.999993	-6.1669
ELF1_S168	-0.0965917	18.0426	-0.684795	0.504442	0.999993	-5.96981
ELF1_S187	0.0178854	20.9781	0.159639	0.875402	0.999993	-6.19361
ELF2_S107	-0.282493	14.0646	-1.07848	0.303353	0.999993	-5.62928
ELF4_S151	0.0970867	15.2883	0.465135	0.648851	0.999993	-6.09641
ELL3_S278	-0.068575	17.7617	-0.165299	0.873997	0.999993	-6.19148
EMD_S141	-0.0187655	19.5149	-0.100143	0.921624	0.999993	-6.20154
EMD_S142	-0.349026	19.3831	-1.02597	0.322109	0.999993	-5.68558
EMD_S143	-0.349026	19.4147	-1.08736	0.295036	0.999993	-5.62397
EMD_S171	0.216664	19.8511	1.36362	0.193808	0.999993	-5.31102
EMD_S49	0.198935	20.4105	0.866334	0.400716	0.999993	-5.83122
EML3_S156	0.153876	17.0698	1.2298	0.238657	0.999993	-5.46973
EML3_S176	-0.178572	20.1897	-1.18621	0.254911	0.999993	-5.51862
EML3_S198	-0.0185804	19.2943	-0.0813305	0.936749	0.999993	-6.2032
EML3_T881	-0.058267	17.6303	-0.550001	0.590822	0.999993	-6.05297
EML4_S144	0.0676711	20.3765	0.548009	0.592153	0.999993	-6.05407
EML4_S146	-0.0871419	21.2268	-1.26961	0.224534	0.999993	-5.42386
EML4_T899	-0.420219	19.5191	-2.63846	0.0226392	0.992652	-3.4047
EMSY_S209	0.0948346	17.7836	0.578934	0.571657	0.999993	-6.03658
EMSY_S257	0.658609	16.5156	1.21223	0.245259	0.999993	-5.48952
ENO1_S263	-0.00336349	17.6698	-0.0175414	0.986248	0.999993	-6.20653
ENOX2_S389	0.222729	15.781	0.855224	0.406555	0.999993	-5.84063
ENSA_S109	-0.12803	19.0602	-0.516094	0.613722	0.999993	-6.07114
ENSA_S2	-0.0251146	19.643	-0.0983878	0.923002	0.999993	-6.20171
ENSA_S67	-0.178507	15.6119	-0.58908	0.565042	0.999993	-6.03061
EOMES_S646	-0.227219	14.2421	-1.21113	0.246967	0.999993	-5.48997
EP400_S1011	-0.266569	17.1323	-0.992858	0.337362	0.999993	-5.71762
EP400_S1547	-0.0554788	14.4838	-0.484996	0.635585	0.999993	-6.08636
EP400_S736	-0.104102	18.4307	-1.11486	0.283329	0.999993	-5.59551
EP400_T1010	-0.294469	17.1117	-1.16993	0.261219	0.999993	-5.53649
EPB41L1_S430	0.264278	17.1284	0.793674	0.44047	0.999993	-5.8902
EPB41L1_S441	-0.289678	17.7319	-0.655757	0.523277	0.999993	-5.98825
EPB41L1_S461	0.101083	15.8497	0.347063	0.733622	0.999993	-6.14507
EPB41L1_S466	0.364792	15.04	0.521095	0.610352	0.999993	-6.06849
EPB41L1_S510	-0.0448608	15.4063	-0.0817371	0.936	0.999993	-6.20325
EPB41L1_S784	0.113043	17.486	0.927864	0.368903	0.999993	-5.77775
EPB41L1_T475	-0.238209	17.7181	-1.47127	0.16292	0.999993	-5.17438
EPB41_S188	0.0164803	17.3219	0.0581111	0.954468	0.999993	-6.20495
EPB41_S191	0.406304	17.2365	1.14986	0.270664	0.999993	-5.55715
EPB41_S521	0.158927	14.2822	1.02101	0.324243	0.999993	-5.69055
EPB41_S674	0.208347	15.3124	1.45645	0.166913	0.999993	-5.19364
EPB41_S712	0.100108	17.4004	0.787647	0.443787	0.999993	-5.89498
EPB41_S84	0.362453	13.2147	0.751085	0.469634	0.999993	-5.91749
EPB41_S85	0.0252431	15.708	0.0554522	0.956553	0.999993	-6.20511
EPB41_S92	-1.402	15.8504	-4.33126	0.00141465	0.231657	-0.756234
EPB41_S95	-0.0167463	14.7954	-0.0762721	0.94034	0.999993	-6.20368
EPHA1_S908	-1.14617	15.4407	-1.79238	0.10284	0.999993	-4.74339
EPHB4_T976	0.140764	18.0614	1.19154	0.252879	0.999993	-5.51271
EPN3_S393	-0.118029	16.6544	-0.713968	0.486759	0.999993	-5.94957
EPPK1_S2508	-0.0501859	20.1866	-0.313366	0.758535	0.999993	-6.15642
EPPK1_S2718	-0.292523	24.2743	-1.40836	0.180595	0.999993	-5.25516
EPPK1_S4645	0.00499162	17.8691	0.0196793	0.984573	0.999993	-6.20649
EPPK1_T1543	-0.929608	15.1104	-1.74587	0.104113	0.999993	-4.79673
EPPK1_T34	0.0633977	20.0203	0.391241	0.701397	0.999993	-6.12849
EPRS1_S954	0.220951	16.433	1.59027	0.135299	0.999993	-5.01601
EPS15L1_S108	0.0773961	20.6638	0.190824	0.851372	0.999993	-6.188
EPS15L1_S229	0.0804204	21.0994	0.362968	0.72198	0.999993	-6.1393
EPS15L1_S255	0.100874	20.5486	0.548966	0.591524	0.999993	-6.05354
EPS15_S108	0.184997	19.1474	0.886506	0.390055	0.999993	-5.81409
EPS15_S796	0.180699	16.8573	0.566014	0.580224	0.999993	-6.04395
EPS15_S814	-0.0247315	17.678	-0.107525	0.91587	0.999993	-6.20075
EPS15_T777	1.24843	17.9301	1.31863	0.216231	0.999993	-5.36308
EPS8L1_S182	0.0316432	20.3699	0.289662	0.77624	0.999993	-6.16371
EPS8L1_T187	0.114747	19.7686	0.510517	0.617518	0.999993	-6.07403
EPS8L2_S240	-0.0380037	16.8109	-0.318569	0.754667	0.999993	-6.15474
EPS8L2_S480	0.186545	20.5263	1.51011	0.161142	0.999993	-5.12633
EPS8_S659	-0.213172	16.7358	-1.31405	0.209555	0.999993	-5.37129
EPS8_S685	0.0956674	15.9348	0.319228	0.754193	0.999993	-6.15452
ERBB2_S1054	-0.303485	18.561	-1.94565	0.0731849	0.999993	-4.4966
ERBB3_S686	-0.00783169	18.1616	-0.064857	0.949187	0.999993	-6.20453
ERBB3_S982	0.0726043	17.8228	0.509509	0.618182	0.999993	-6.07457
ERBIN_S1015	-0.060793	14.5285	-0.298872	0.770996	0.999993	-6.15984
ERBIN_S1158	0.266919	14.6623	0.606785	0.554315	0.999993	-6.01921
ERBIN_S1286	-0.0316859	16.0651	-0.163653	0.872299	0.999993	-6.19294
ERBIN_S602	0.247884	17.133	1.62484	0.126066	0.999993	-4.96668
ERBIN_S603	0.247884	17.133	1.62484	0.126066	0.999993	-4.96668
ERC1_S17	0.190311	16.6874	0.281091	0.782705	0.999993	-6.16619
ERC1_S21	0.12087	17.3737	0.38368	0.706904	0.999993	-6.13144
ERCC5_S341	0.0779851	17.033	0.190885	0.851764	0.999993	-6.18779
ERCC5_S384	0.00884708	17.6664	0.0684966	0.946411	0.999993	-6.20427
ERCC6L_S14	0.124977	17.2612	0.65196	0.524787	0.999993	-5.99164
ERCC6L_S820	-0.201892	16.1608	-1.30279	0.213272	0.999993	-5.38474
ERCC6L_S971	0.126035	13.694	0.444501	0.665093	0.999993	-6.10435
ERCC6_S158	0.125588	15.1592	0.605674	0.554947	0.999993	-6.01998
ERCC6_S486	0.0728022	15.6164	0.246842	0.808552	0.999993	-6.17545
ERCC6_S489	0.0728022	15.6164	0.246842	0.808552	0.999993	-6.17545
ERF_T526	-0.203084	17.0451	-0.920493	0.372611	0.999993	-5.78433
ESCO2_S29	-0.0371161	14.9228	-0.0813246	0.936407	0.999993	-6.20327
ESCO2_S75	-0.0229477	18.234	-0.259955	0.79861	0.999993	-6.17206
ESF1_S153	-0.0106377	21.1169	-0.118397	0.907403	0.999993	-6.19949
ESF1_S198	-0.187835	19.3171	-1.0232	0.323241	0.999993	-5.68841
ESF1_S657	0.0871652	20.0841	0.484485	0.635398	0.999993	-6.08712
ESF1_S663	0.0631849	20.0563	0.303692	0.765759	0.999993	-6.15946
ESPN_S700	0.19305	14.7537	0.339803	0.740922	0.999993	-6.14616
ESRP2_S573	-0.356513	19.144	-0.92076	0.372593	0.999993	-5.78398
ESYT1_S1034	-0.0512301	19.3399	-0.666535	0.515699	0.999993	-5.98208
ESYT1_S686	-0.0646407	17.1733	-0.339517	0.739164	0.999993	-6.14772
ESYT2_S691	-0.542672	18.9784	-1.45421	0.167687	0.999993	-5.19656
ESYT2_S693	-0.149338	18.9581	-0.729902	0.477269	0.999993	-5.93817
ESYT2_S739	0.11162	18.5833	0.7867	0.451093	0.999993	-5.88846
ESYT2_S743	-0.0711305	17.2719	-0.681946	0.506189	0.999993	-5.97174
ESYT2_S758	0.724501	21.2728	3.43824	0.00392706	0.38212	-1.85189
ESYT2_S761	0.762997	21.2229	3.6663	0.00248696	0.333949	-1.42556
ETV3_S139	-0.129425	18.0419	-1.04358	0.31403	0.999993	-5.66834
ETV3_S245	-0.126412	17.9753	-0.523718	0.60853	0.999993	-6.06715
ETV3_S250	0.0937593	18.1473	0.351596	0.730295	0.999993	-6.14345
ETV6_S271	0.0275623	12.9709	0.0627633	0.950831	0.999993	-6.20466
EVL_S246	-0.132511	14.5439	-0.822844	0.426295	0.999993	-5.86488
EVL_S331	-0.458411	17.5089	-2.03698	0.0606413	0.999993	-4.34583
EVL_S369	-0.137427	17.1604	-0.591747	0.563277	0.999993	-6.02906
EVPL_S2025	-0.0236062	21.0822	-0.19721	0.846444	0.999993	-6.18674
EXD2_S407	-0.160679	16.412	-0.632803	0.536878	0.999993	-6.00391
EXOC1_S459	0.307309	14.5054	1.01107	0.32883	0.999993	-5.70018
EXOC1_S501	-0.139986	18.2733	-1.07808	0.298881	0.999993	-5.6336
EXOC2_S426	0.10538	17.72	0.252485	0.804293	0.999993	-6.174
EXOC4_S468	-0.237492	14.7259	-1.92723	0.0740943	0.999993	-4.51918
EXOC4_T237	-0.186341	17.4059	-1.52575	0.148923	0.999993	-5.10236
EXOC7_S250	0.119245	21.0197	1.16156	0.26447	0.999993	-5.54562
EZH2_T487	0.0147329	20.5226	0.122729	0.904033	0.999993	-6.19895
F11R_S284	0.142806	19.1296	0.389868	0.702434	0.999993	-6.129
F11R_S287	0.279613	18.7557	0.82883	0.420949	0.999993	-5.86223
FAAP100_S667	-0.0977679	17.9445	-0.169525	0.867781	0.999993	-6.19193
FAM102A_S189	0.140659	16.1955	0.598798	0.558691	0.999993	-6.02485
FAM102A_S251	-0.0202025	15.4359	-0.14874	0.88384	0.999993	-6.19533
FAM102B_S224	-0.0647603	14.0728	-0.368328	0.719451	0.999993	-6.13622
FAM102B_S228	-0.0977684	18.5036	-0.70836	0.49448	0.999993	-5.94885
FAM117A_S213	0.00902053	15.7351	0.0274066	0.978516	0.999993	-6.2063
FAM120A_S383	0.093646	22.4861	0.456814	0.654721	0.999993	-6.10025
FAM120A_T428	0.139647	18.0449	1.27701	0.221983	0.999993	-5.4152
FAM193A_S1144	0.287977	18.2901	1.39214	0.185192	0.999993	-5.27557
FAM234A_S21	-0.223604	18.0572	-1.71622	0.107736	0.999993	-4.83652
FAM53B_S118	0.237682	15.0335	1.17113	0.26214	0.999993	-5.53422
FAM53B_S167	0.0869728	17.897	0.629444	0.539003	0.999993	-6.00604
FAM53C_S122	-0.133154	17.3176	-0.805099	0.43397	0.999993	-5.88133
FAM53C_S162	-0.0129178	16.9466	-0.0342708	0.97314	0.999993	-6.20608
FAM53C_S232	-0.204275	17.1516	-1.04608	0.312917	0.999993	-5.66586
FAM53C_S234	-0.030487	17.483	-0.140143	0.890506	0.999993	-6.1966
FAM76B_T215	-0.109718	16.1977	-0.708799	0.489865	0.999993	-5.95321
FAM83B_S388	-0.00530669	20.9841	-0.0217248	0.982971	0.999993	-6.20644
FAM83B_S466	0.0307001	18.7124	0.127297	0.900487	0.999993	-6.19837
FAM83B_S664	-0.173414	19.0732	-1.29112	0.217183	0.999993	-5.3986
FAM83B_S809	-0.042759	14.9276	-0.228101	0.825848	0.999993	-6.17838
FAM83B_S869	-0.0504291	19.7084	-0.446031	0.662266	0.999993	-6.10522
FAM83B_T806	0.561292	16.747	1.11369	0.283955	0.999993	-5.59662
FAM83G_S127	-0.735368	17.2597	-1.31479	0.209472	0.999993	-5.37035
FAM83G_S356	-0.0321961	18.6451	-0.263137	0.796206	0.999993	-6.17121
FAM83G_S4	-0.22881	18.3189	-1.12846	0.277738	0.999993	-5.58116
FAM83G_S760	0.175961	18.7412	1.26208	0.227154	0.999993	-5.43263
FAM83H_S1003	-0.359753	19.5971	-2.05836	0.0582949	0.999993	-4.31146
FAM83H_S523	0.0173429	21.136	0.221141	0.828115	0.999993	-6.18161
FAM83H_S647	0.09435	18.9643	0.328623	0.747246	0.999993	-6.1514
FAM83H_S870	0.0944679	19.8175	0.547586	0.592436	0.999993	-6.05431
FAM83H_S881	-0.0294444	20.7035	-0.30876	0.761964	0.999993	-6.15788
FAM83H_S892	0.0216275	19.4379	0.176885	0.862084	0.999993	-6.19063
FAM83H_S914	-0.0492444	21.5374	-0.537464	0.599227	0.999993	-6.05983
FAM83H_S925	0.168867	21.7894	0.861696	0.403146	0.999993	-5.83516
FAM83H_S936	0.0225327	18.1716	0.119109	0.906849	0.999993	-6.1994
FAM83H_S998	-0.180193	17.8968	-0.798409	0.437727	0.999993	-5.88659
FAM91A1_S671	-0.107436	17.8017	-0.336458	0.741455	0.999993	-6.14875
FANCD2_S1412	-0.135866	16.9015	-1.4863	0.158952	0.999993	-5.15469
FARP1_S427	0.17018	19.1308	1.59679	0.132209	0.999993	-5.00568
FARP2_S439	0.709198	17.7606	1.90324	0.0791053	0.999993	-4.5624
FARSA_S301	-0.20367	15.12	-0.922047	0.371827	0.999993	-5.78295
FASN_S1174	-0.283642	16.119	-0.586598	0.566706	0.999993	-6.03203
FASN_S1411	-0.0245831	19.2011	-0.163131	0.872873	0.999993	-6.19296
FASN_S207	-0.0349749	20.7815	-0.201615	0.843065	0.999993	-6.18583
FASN_S2123	-0.453423	14.1716	-0.533523	0.601944	0.999993	-6.06189
FASN_S2198	-0.151324	18.3384	-0.793713	0.440359	0.999993	-5.89027
FASN_S2236	-0.444498	19.6846	-1.81891	0.0900855	0.999993	-4.68518
FASN_T2204	-0.281298	23.3872	-0.795633	0.439376	0.999993	-5.88866
FAT1_S4276	-0.443306	15.4581	-2.61016	0.0212898	0.97314	-3.39454
FBL_S124	0.386509	19.3714	4.04327	0.00116547	0.211485	-0.718205
FBRSL1_S141	-0.0125998	17.0125	-0.0400425	0.968765	0.999993	-6.20585
FBRSL1_S790	0.0773079	17.1925	0.481586	0.6374	0.999993	-6.08854
FBRS_T428	-0.167075	16.453	-0.253314	0.803665	0.999993	-6.17378
FBXL19_S408	-0.313153	18.7296	-1.33654	0.202357	0.999993	-5.34414
FBXO28_S344	-0.0978856	18.6054	-0.711802	0.488059	0.999993	-5.9511
FBXO31_S33	0.228465	16.791	0.641457	0.531463	0.999993	-5.99834
FBXO31_T37	0.228465	16.791	0.641457	0.531463	0.999993	-5.99834
FBXO42_S545	-0.973523	15.896	-2.12211	0.0533584	0.999993	-4.21877
FBXO42_S552	-1.17566	15.1651	-1.85795	0.0856798	0.999993	-4.63102
FBXO6_S284	0.0424425	15.7332	0.217861	0.830621	0.999993	-6.18235
FBXW11_S65	0.241428	12.2443	0.918977	0.373377	0.999993	-5.78568
FBXW5_S284	0.0239798	15.064	0.152557	0.880883	0.999993	-6.19474
FBXW9_S18	-0.0732365	17.9989	-0.444969	0.663015	0.999993	-6.1057
FCHO2_S387	-0.044893	17.0788	-0.288674	0.77698	0.999993	-6.16401
FCHO2_S394	0.0533588	17.7865	0.31801	0.755082	0.999993	-6.15492
FCHO2_S403	0.122385	17.2429	0.589016	0.565057	0.999993	-6.03067
FCHO2_S488	0.232204	19.412	1.12665	0.278497	0.999993	-5.58305
FEZ1_S7	-0.0908499	19.7197	-0.365116	0.72041	0.999993	-6.13851
FGD6_S692	-0.0550725	14.1847	-0.290152	0.776544	0.999993	-6.16313
FGFR4_S573	-0.0049308	16.9868	-0.0194708	0.984779	0.999993	-6.20649
FHOD1_S367	-1.22863	19.0761	-2.07523	0.056651	0.999993	-4.28512
FHOD1_S523	-0.68718	19.0537	-2.47221	0.0266867	0.999993	-3.61583
FIP1L1_S259	0.231454	18.6385	1.10983	0.285437	0.999993	-5.60077
FIP1L1_S304	0.200091	20.0634	1.24993	0.23143	0.999993	-5.44668
FIP1L1_S492	0.103721	23.5847	1.06106	0.306288	0.999993	-5.65086
FIP1L1_S500	0.103779	20.4433	0.699839	0.496111	0.999993	-5.95857
FIP1L1_S554	-0.403939	13.172	-0.92726	0.371807	0.999993	-5.77567
FIP1L1_T494	-0.297945	18.5806	-1.09661	0.291071	0.999993	-5.61446
FKBP15_S1114	0.130117	17.8153	0.526127	0.606901	0.999993	-6.06588
FKBP15_S346	0.198948	18.8753	0.997327	0.335228	0.999993	-5.71339
FKBP15_S956	0.0234854	20.5714	0.150216	0.882697	0.999993	-6.1951
FKBP4_T436	-0.0739804	16.8657	-0.546435	0.594561	0.999993	-6.05359
FLAD1_S563	-0.481893	16.9402	-1.17294	0.260168	0.999993	-5.53311
FLCN_S62	0.145677	19.984	1.16448	0.263324	0.999993	-5.54245
FLNA_S1084	-0.233782	20.4027	-1.42072	0.176874	0.999993	-5.2395
FLNA_S1459	-0.111854	20.8114	-0.626706	0.540759	0.999993	-6.00774
FLNA_S2152	-0.0915309	23.5253	-0.54512	0.594115	0.999993	-6.05563
FLNA_S2327	0.0899014	19.4131	0.830599	0.419877	0.999993	-5.8609
FLNB_S1505	-0.0929462	17.604	-0.594665	0.561376	0.999993	-6.02732
FLNB_S2107	0.172821	17.6209	0.77288	0.457027	0.999993	-5.90113
FLNB_S2478	0.0285347	19.9533	0.162644	0.873079	0.999993	-6.19311
FLNB_T1609	0.0296428	12.9538	0.151262	0.881886	0.999993	-6.19494
FLYWCH1_S696	0.0468543	14.7106	0.21276	0.834523	0.999993	-6.18347
FLYWCH2_S21	-0.00517354	20.155	-0.0394878	0.969049	0.999993	-6.20589
FNBP1L_S295	0.331791	18.2933	1.5838	0.135141	0.999993	-5.02358
FNBP1L_S488	0.719286	18.6536	1.44969	0.172434	0.999993	-5.20285
FNBP1L_S501	0.368316	19.4654	1.54207	0.145018	0.999993	-5.08046
FNBP1_S296	-0.100352	19.4208	-0.611311	0.550606	0.999993	-6.01728
FNBP1_S299	0.0621042	17.427	0.135826	0.89387	0.999993	-6.19721
FNBP4_S18	-0.0597665	20.4715	-0.452152	0.657954	0.999993	-6.10244
FNBP4_S499	0.0329855	19.0634	0.16927	0.867961	0.999993	-6.19198
FNBP4_S508	0.0122958	18.3074	0.0752012	0.941098	0.999993	-6.20378
FNBP4_T479	0.0226981	18.6588	0.050496	0.960432	0.999993	-6.20538
FNDC3B_S208	0.175979	18.7856	1.33833	0.201717	0.999993	-5.34198
FNIP1_S232	0.203397	17.2213	1.15346	0.26767	0.999993	-5.55439
FOSL2_S120	0.152685	15.3428	0.858199	0.404963	0.999993	-5.83814
FOSL2_S200	0.0423425	18.4067	0.212847	0.834456	0.999993	-6.18345
FOXA1_S234	0.38116	13.9824	0.922069	0.371908	0.999993	-5.78284
FOXA1_S307	-0.0464655	19.8727	-0.372574	0.71494	0.999993	-6.13574
FOXA1_S331	-0.122773	21.4633	-1.11929	0.281497	0.999993	-5.59085
FOXJ3_S223	0.0373036	16.0764	0.245264	0.812226	0.999993	-6.17444
FOXK1_S101	-0.0283421	18.9446	-0.161416	0.874028	0.999993	-6.19331
FOXK1_S213	0.0527417	22.091	0.247186	0.808309	0.999993	-6.17535
FOXK1_S223	0.0535248	21.6239	0.103063	0.919358	0.999993	-6.20123
FOXK1_S257	0.214474	17.5145	1.07644	0.299587	0.999993	-5.63526
FOXK1_S416	-0.179027	21.4809	-1.67415	0.115864	0.999993	-4.89702
FOXK1_S420	0.0308953	22.4705	0.193632	0.849196	0.999993	-6.18745
FOXK1_S428	0.187821	19.9534	0.87062	0.398415	0.999993	-5.82763
FOXK1_S441	-0.0699848	20.5021	-0.407135	0.689954	0.999993	-6.12204
FOXK1_S445	-0.0464884	22.1723	-0.384761	0.706086	0.999993	-6.13104
FOXK1_T436	-0.329484	19.0365	-1.24595	0.232961	0.999993	-5.4512
FOXK2_S170	0.0648146	18.5938	0.349647	0.731708	0.999993	-6.14416
FOXK2_S369	-0.2643	15.9198	-1.71574	0.109442	0.999993	-4.83991
FOXK2_S373	0.922549	17.9471	0.745036	0.468433	0.999993	-5.92705
FOXK2_S398	-0.180305	19.2957	-0.701478	0.494348	0.999993	-5.95826
FOXK2_S428	0.0569158	19.7112	0.415977	0.683613	0.999993	-6.11835
FOXO3_S12	0.33965	16.3123	0.567681	0.57914	0.999993	-6.04298
FRA10AC1_S12	0.0015472	17.4948	0.00994316	0.992204	0.999993	-6.20664
FRA10AC1_S278	-0.044621	17.6515	-0.180086	0.859622	0.999993	-6.19004
FRA10AC1_S9	-0.0634569	17.3475	-0.420482	0.680395	0.999993	-6.11644
FRK_S37	-0.0578926	16.5794	-0.308715	0.767534	0.999993	-6.15405
FRK_Y46	-0.271603	14.0738	-0.620335	0.551956	0.999993	-6.00424
FRMD4A_S604	0.119172	14.6204	0.358508	0.727254	0.999993	-6.13939
FRMD6_S544	0.230851	15.9747	1.94185	0.0775543	0.999993	-4.51718
FRMD8_S439	0.0521296	17.1197	0.169575	0.867918	0.999993	-6.19185
FRYL_T1959	0.061221	17.7116	0.426516	0.676094	0.999993	-6.11385
FTH1_S179	0.476768	19.446	1.02462	0.322726	0.999993	-5.68691
FTSJ3_S335	0.587141	20.203	1.68326	0.114227	0.999993	-4.88424
FTSJ3_S336	0.587141	20.203	1.68326	0.114227	0.999993	-4.88424
FTSJ3_S356	-0.0372579	16.6033	-0.152477	0.880947	0.999993	-6.19475
FTSJ3_S584	0.00670351	19.5048	0.0570635	0.955286	0.999993	-6.20501
FTSJ3_S644	0.0730343	19.869	0.562469	0.582523	0.999993	-6.04601
FTSJ3_S676	-0.099664	17.5616	-0.413407	0.68546	0.999993	-6.11943
FUBP3_S296	0.101919	15.6711	0.653103	0.524071	0.999993	-5.9909
FUNDC1_S13	-0.0443588	21.3311	-0.206399	0.839411	0.999993	-6.18483
FUNDC2_S151	-0.0111514	19.2306	-0.0738964	0.942118	0.999993	-6.20388
FXR1_S406	0.238588	16.4897	0.581799	0.569847	0.999993	-6.03484
FXR1_S409	0.0323317	18.9476	0.0668732	0.947617	0.999993	-6.20439
FXR1_S485	0.123351	16.8248	0.38423	0.706503	0.999993	-6.13122
FXR2_S566	0.0163711	17.717	0.0936069	0.926723	0.999993	-6.20219
FXR2_S601	0.0245068	22.3355	0.119755	0.906356	0.999993	-6.19932
FXR2_S603	0.0202926	22.2256	0.0987473	0.92272	0.999993	-6.20168
FXYD3_T76	0.0179003	17.8077	0.120582	0.905703	0.999993	-6.19922
FYTTD1_S23	0.0891954	16.5043	0.242176	0.812115	0.999993	-6.17661
FZD6_S620	0.0199526	16.6692	0.0442904	0.965531	0.999993	-6.20565
FZD6_S624	-0.12477	16.4062	-0.444375	0.671801	0.999993	-6.09844
FZR1_S70	-0.377089	16.2063	-1.08731	0.295037	0.999993	-5.62405
G3BP1_S149	0.0961391	24.7974	0.464485	0.64936	0.999993	-6.09667
G3BP1_S232	-0.0154679	26.1152	-0.191586	0.850765	0.999993	-6.18786
G3BP2_S141	-0.347638	19.2345	-0.827715	0.421559	0.999993	-5.86313
G3BP2_S149	-0.378323	19.4403	-0.857773	0.405299	0.999993	-5.83839
G3BP2_S7	-0.754758	14.5417	-1.16254	0.264228	0.999993	-5.54445
GAB1_S266	0.597049	14.7728	1.8322	0.0879285	0.999993	-4.66501
GABARAPL2_S10	0.0575239	15.1463	0.27345	0.788424	0.999993	-6.16838
GALNT7_S103	0.0510908	16.813	0.171815	0.866003	0.999993	-6.19153
GAPDH_S83	0.368249	19.4132	1.85738	0.0840345	0.999993	-4.62673
GAPDH_T184	-0.11133	18.2776	-0.101001	0.920965	0.999993	-6.20145
GAPVD1_S466	-0.0626246	16.1259	-0.132888	0.896647	0.999993	-6.19746
GAPVD1_S902	-0.260444	18.947	-1.19263	0.252516	0.999993	-5.51147
GAPVD1_S939	-0.0660009	18.589	-0.428343	0.67527	0.999993	-6.11264
GAPVD1_T938	-0.0660009	18.589	-0.428343	0.67527	0.999993	-6.11264
GAS2L1_S306	0.0173157	18.7063	0.0863008	0.932427	0.999993	-6.20286
GAS2L1_S316	-0.0943281	16.2795	-0.781442	0.447311	0.999993	-5.89977
GAS2L1_S436	0.0647087	15.4834	0.229711	0.821578	0.999993	-6.17963
GAS2L1_S438	0.0647087	15.4834	0.229711	0.821578	0.999993	-6.17963
GAS2L1_T334	-0.0489537	18.1175	-0.404719	0.691684	0.999993	-6.12304
GATA3_S162	-0.0824326	20.0392	-0.422311	0.679102	0.999993	-6.11565
GATAD2A_S100	-0.243532	18.094	-0.148879	0.884089	0.999993	-6.19518
GATAD2A_S107	-0.243532	18.094	-0.148879	0.884089	0.999993	-6.19518
GATAD2A_T189	0.230036	18.0976	1.11063	0.285088	0.999993	-5.59994
GATAD2A_T49	-0.26521	16.7537	-0.557124	0.587548	0.999993	-6.04753
GATAD2B_S122	0.232746	18.1801	1.2422	0.234184	0.999993	-5.45556
GATAD2B_S129	-0.212824	17.1653	-0.690336	0.501117	0.999993	-5.96596
GATAD2B_S334	-0.0445094	17.5612	-0.152723	0.881335	0.999993	-6.1945
GATAD2B_S486	0.0571029	17.9874	0.509351	0.618289	0.999993	-6.07465
GATAD2B_T120	-0.0558909	18.9367	-0.175871	0.862885	0.999993	-6.19081
GBF1_S1298	0.0843408	21.0027	0.925161	0.37026	0.999993	-5.78017
GBF1_S1318	0.003523	21.2167	0.0287411	0.977469	0.999993	-6.20626
GBF1_S662	-0.301183	15.8807	-1.67623	0.11545	0.999993	-4.89405
GBF1_T1337	0.0714596	15.2005	0.315423	0.757005	0.999993	-6.15576
GCFC2_S174	0.101102	18.6949	0.69214	0.499955	0.999993	-5.96479
GCFC2_S180	0.0582867	19.0024	0.358202	0.725434	0.999993	-6.14108
GCFC2_S96	0.0801761	17.805	0.231282	0.820403	0.999993	-6.17925
GCFC2_T97	0.0801761	17.805	0.231282	0.820403	0.999993	-6.17925
GDAP1_S11	0.170484	18.7819	0.378136	0.710937	0.999993	-6.13358
GDI2_S61	0.322467	20.2601	1.50121	0.155167	0.999993	-5.13505
GEMIN5_S757	0.131652	16.3509	0.312326	0.759685	0.999993	-6.15649
GEMIN5_S778	-0.266566	20.2384	-0.747534	0.466971	0.999993	-5.92521
GEN1_S893	0.12667	13.3228	0.51664	0.616346	0.999993	-6.06794
GFPT1_S261	-0.26314	24.0412	-1.31365	0.209829	0.999993	-5.37172
GGA3_S159	0.0596854	20.1277	0.530378	0.604004	0.999993	-6.06364
GIGYF2_S236	-0.149994	20.2086	-1.24338	0.233763	0.999993	-5.45421
GIGYF2_S26	0.019722	20.6705	0.21485	0.832924	0.999993	-6.18301
GIGYF2_S30	-0.00854276	16.9646	-0.0513521	0.95981	0.999993	-6.20533
GIGYF2_T382	0.0169817	20.6412	0.113801	0.910981	0.999993	-6.20004
GIPC1_S232	-0.70976	18.371	-5.74558	4.69498e-05	0.0175123	2.26768
GIT1_S362	-0.39888	16.8423	-2.84195	0.0128556	0.79186	-2.95234
GIT1_S388	-0.116823	18.9295	-0.165882	0.870594	0.999993	-6.19256
GIT1_S410	-0.0256985	17.2719	-0.0356707	0.972043	0.999993	-6.20603
GIT1_S571	1.42891	17.4677	9.97887	8.06006e-08	0.00010823	7.77864
GIT1_S592	-0.558848	18.8853	-3.64456	0.00257789	0.339372	-1.46095
GIT1_S596	-0.860786	17.9059	-5.68288	5.25026e-05	0.0185528	2.16506
GLCCI1_S258	-0.0060991	16.8778	-0.0182921	0.985661	0.999993	-6.20651
GLYR1_S158	0.423941	16.7354	1.59132	0.13348	0.999993	-5.01327
GMDS_S14	0.0989906	13.923	0.451924	0.658115	0.999993	-6.10254
GMIP_S234	-0.0559898	15.2127	-0.346423	0.734079	0.999993	-6.1453
GMIP_S243	0.589255	15.3488	0.953005	0.360766	0.999993	-5.75067
GMIP_S437	-0.39216	15.9158	-1.18557	0.255231	0.999993	-5.51927
GMPS_S332	-0.088474	20.3563	-1.07103	0.30193	0.999993	-5.64077
GMPS_T318	0.103553	16.3509	0.509864	0.617939	0.999993	-6.07439
GNL1_S51	0.00666386	21.8034	0.0348346	0.972696	0.999993	-6.20606
GNL1_T48	0.0288505	21.0949	0.126311	0.90126	0.999993	-6.19849
GNL1_T50	0.0222115	19.4614	0.080959	0.936607	0.999993	-6.20332
GNL3L_S465	0.0426102	19.1115	0.434075	0.670723	0.999993	-6.11055
GOLGA4_S41	-0.0081608	19.6844	-0.0836684	0.934482	0.999993	-6.20309
GOLGA4_S71	-0.0266236	19.8186	-0.145084	0.886675	0.999993	-6.19588
GOLGA4_S89	0.139	18.5903	1.00852	0.329997	0.999993	-5.70266
GOLGA5_S116	0.0455456	20.8494	0.228452	0.822546	0.999993	-6.17992
GOLGA5_T90	0.139454	15.1151	0.801611	0.436894	0.999993	-5.88304
GORASP2_S451	0.0382069	18.7396	0.163527	0.872404	0.999993	-6.19296
GORASP2_T222	0.515759	20.6655	2.48898	0.0257818	0.999993	-3.58554
GPALPP1_S105	-0.00788781	21.4945	-0.0495081	0.961201	0.999993	-6.20543
GPALPP1_S140	1.16592	17.0111	2.92446	0.011707	0.748581	-2.84247
GPALPP1_S141	1.16592	17.0111	2.92446	0.011707	0.748581	-2.84247
GPALPP1_T138	1.16592	17.0111	2.92446	0.011707	0.748581	-2.84247
GPATCH1_S6	0.122953	18.2708	0.783474	0.446155	0.999993	-5.8982
GPATCH1_S8	0.122953	18.2708	0.783474	0.446155	0.999993	-5.8982
GPATCH2_S115	0.191771	18.7222	1.28579	0.218986	0.999993	-5.40488
GPATCH2_S117	0.187386	18.7294	1.24082	0.234681	0.999993	-5.45715
GPATCH2_S146	-0.176789	19.8566	-1.27749	0.221818	0.999993	-5.41464
GPATCH2_S284	-0.17855	16.7036	-0.653605	0.523788	0.999993	-5.99054
GPATCH4_S128	0.866791	15.0764	1.9377	0.072859	0.999993	-4.50348
GPATCH4_S130	0.264623	16.5221	0.734875	0.474401	0.999993	-5.93449
GPATCH8_S1009	-0.0673852	16.5394	-0.319039	0.754318	0.999993	-6.15459
GPATCH8_S1014	-0.0192062	17.0511	-0.0908531	0.928872	0.999993	-6.20245
GPATCH8_S1035	0.0752155	19.1999	0.368523	0.717899	0.999993	-6.13726
GPATCH8_S1081	-0.422471	15.9577	-2.04423	0.0598348	0.999993	-4.33419
GPATCH8_S1107	-0.0800629	18.432	-0.541805	0.596309	0.999993	-6.05747
GPATCH8_S653	0.0540339	17.9381	0.225337	0.824917	0.999993	-6.18065
GPATCH8_S738	-0.0498231	17.5496	-0.146939	0.885251	0.999993	-6.1956
GPATCH8_S740	0.0460046	21.2451	0.557206	0.586019	0.999993	-6.04897
GPBP1L1_S76	0.524953	13.5175	1.76585	0.098793	0.999993	-4.7639
GPBP1_S322	-0.000424843	15.0398	-0.00250534	0.998068	0.999993	-6.20668
GPHN_S188	-0.0586002	20.9105	-0.179423	0.860147	0.999993	-6.19016
GPHN_S194	0.0636725	21.5626	0.285606	0.779311	0.999993	-6.16489
GPHN_S305	0.388094	16.1504	2.14507	0.0496148	0.999993	-4.17022
GPHN_T198	0.277465	20.0597	0.432233	0.67208	0.999993	-6.11132
GPI_S455	0.639799	15.5535	3.10772	0.00756461	0.558118	-2.46318
GPI_T109	-0.31063	19.4683	-2.01695	0.0629156	0.999993	-4.37785
GPKOW_S42	0.193417	16.1201	1.32399	0.206318	0.999993	-5.35934
GPN1_S314	-0.0517801	19.1511	-0.379192	0.710127	0.999993	-6.13321
GPN1_S338	-0.0557037	20.7173	-0.539095	0.59813	0.999993	-6.05895
GPRC5A_S345	0.164544	16.0853	1.05918	0.307113	0.999993	-5.65275
GPRIN1_S615	-0.0256355	17.101	-0.161926	0.873803	0.999993	-6.19316
GPRIN1_S895	-1.35055	16.4745	-2.97914	0.0098505	0.681817	-2.70497
GPS1_S468	0.482542	20.252	0.703331	0.49325	0.999993	-5.95695
GPS1_S474	-0.190185	19.0652	-0.965763	0.350255	0.999993	-5.74313
GPS1_T479	-0.0765846	17.244	-0.696904	0.497057	0.999993	-5.9615
GPSM1_S492	-0.48481	14.1866	-1.23496	0.240116	0.999993	-5.46203
GPSM2_S408	-0.122592	16.5439	-0.688665	0.502075	0.999993	-5.96717
GPSM2_T418	-0.0536279	14.7599	-0.244447	0.810363	0.999993	-6.17606
GRAMD1A_T277	-0.466782	15.7558	-1.07418	0.30204	0.999993	-5.63633
GRB10_S104	0.376636	16.5003	1.69541	0.111691	0.999993	-4.86656
GREB1_S1115	0.202895	16.2398	0.479111	0.648384	0.999993	-6.08103
[truncated: 4,715 more rows]

## Sheet: LTED PAK1i vs DMSO
	logFC	AveExpr	t	P.Value	adj.P.Val	B
AAAS_S495	-0.0227649	20.5028	-0.167719	0.869135	0.98702	-6.43237
AACS_S412	-0.0790186	14.0514	-0.378599	0.714373	0.964498	-6.36948
AAGAB_S310	-0.733009	20.3884	-1.58086	0.135733	0.757881	-5.2477
AAGAB_S311	-0.755193	20.3995	-1.63086	0.124704	0.749095	-5.17701
AAK1_S637	-0.0617219	15.15	-0.247016	0.809301	0.980599	-6.41474
AAK1_T389	0.326519	14.6205	0.994974	0.33626	0.855198	-5.94802
AATF_S203	0.560836	16.0777	0.930756	0.367401	0.866918	-6.00851
ABCA2_S1327	0.175769	15.3371	1.07011	0.302163	0.842284	-5.87292
ABCA2_S1331	0.238135	15.5022	1.2602	0.227616	0.811649	-5.66238
ABCA2_S1410	0.0374031	13.8709	0.137012	0.893068	0.990522	-6.4372
ABCA2_T2412	-0.474455	18.4595	-1.93166	0.0734304	0.714908	-4.72225
ABCC1_S915	0.00258498	15.7046	0.0160531	0.987615	0.999534	-6.44689
ABCC1_S919	-0.178288	15.6784	-0.782279	0.448736	0.889797	-6.13241
ABCC1_S930	-0.0250635	18.7974	-0.179422	0.860104	0.985419	-6.43026
ABCC3_S281	-0.0966699	14.3929	-0.712799	0.493257	0.903267	-6.18024
ABCC5_S14	0.480605	16.6307	2.34387	0.0401579	0.651578	-4.10332
ABCC5_S505	-0.0314085	17.7074	-0.116549	0.908836	0.991747	-6.43995
ABCC5_S509	0.00177378	18.939	0.00770153	0.993961	0.999534	-6.447
ABCC5_S553	0.778307	16.0472	1.35445	0.199903	0.797321	-5.54693
ABCC5_S558	0.393112	17.7324	1.37594	0.191528	0.787262	-5.52051
ABCC5_S60	-0.314818	16.042	-1.47312	0.177189	0.781687	-5.3968
ABCC5_T513	0.295786	16.1292	1.10545	0.288509	0.838223	-5.83474
ABCF1_S105	-0.0772526	23.691	-0.708942	0.489668	0.903041	-6.18949
ABCF1_S109	-0.0990401	25.701	-0.916071	0.374713	0.866918	-6.02193
ABCF1_S140	0.459621	17.8655	1.66788	0.117044	0.742251	-5.12372
ABCF1_S166	-0.100229	16.2156	-0.424369	0.677579	0.959559	-6.35369
ABCF1_S228	-0.0103923	22.9525	-0.110935	0.913198	0.992004	-6.44061
ABCF1_S595	0.169027	13.9371	1.05866	0.308444	0.844281	-5.88352
ABCF1_T108	-0.125304	24.9905	-1.05463	0.308975	0.844281	-5.88877
ABCF2_T218	0.0129996	12.9313	0.0649479	0.949174	0.995916	-6.44482
ABI1_S183	0.00221344	23.493	0.0186404	0.985384	0.999534	-6.44685
ABI1_S222	0.454688	15.8922	1.05535	0.311513	0.844281	-5.88544
ABI1_S225	0.132176	18.8194	0.688775	0.50192	0.908399	-6.20368
ABI1_S231	0.226246	15.948	0.834851	0.417497	0.880272	-6.09219
ABI2_S183	0.0604614	22.0696	0.255238	0.802168	0.980599	-6.41312
ABI2_S196	-0.0892709	16.7943	-0.206639	0.841256	0.981257	-6.42377
ABI2_S227	0.273481	19.2376	2.40303	0.0302392	0.593788	-3.92607
ABI2_S242	0.24483	17.0676	1.97886	0.0672635	0.702854	-4.64618
ABL1_S569	0.316751	18.9759	3.95045	0.00137632	0.109259	-0.995397
ABL1_S917	0.0415658	17.2224	0.273725	0.789186	0.979035	-6.40742
ABL2_S620	0.668374	17.868	5.10934	0.000181629	0.0276553	1.00285
ABL2_S631	-0.00039491	18.8009	-0.00319503	0.997495	0.999534	-6.44702
ABL2_S655	0.359813	16.8832	2.09877	0.0539041	0.689162	-4.44968
ABL2_S817	0.211867	16.911	1.20675	0.246958	0.824134	-5.72441
ABLIM1_S431	-0.116256	17.8254	-0.784836	0.445257	0.889557	-6.13263
ABLIM1_S706	0.0467706	17.3235	0.253583	0.803399	0.980599	-6.41357
ABLIM3_S373	-0.157596	16.2983	-1.33051	0.211748	0.801116	-5.57492
ABLIM3_S388	0.125745	15.1101	0.317175	0.757432	0.972757	-6.39348
ABLIM3_S503	-0.0128781	13.5301	-0.0599919	0.953419	0.995916	-6.44509
ABLIM3_S504	-0.0128781	13.5301	-0.0599919	0.953419	0.995916	-6.44509
ABRAXAS1_S386	-0.14155	14.4577	-0.390502	0.704101	0.962709	-6.36607
ABRAXAS1_S387	-0.14155	14.4577	-0.390502	0.704101	0.962709	-6.36607
ABRAXAS1_S406	-0.310008	17.3486	-1.28704	0.221692	0.807694	-5.62891
ABRAXAS1_T390	-0.14155	14.4577	-0.390502	0.704101	0.962709	-6.36607
ABTB2_S365	0.10176	14.7252	0.604705	0.561323	0.93278	-6.25182
ACAA1_S291	-0.235437	12.2502	-1.11737	0.304151	0.843394	-5.80527
ACACA_S25	-0.754482	18.0418	-1.9381	0.0725778	0.711646	-4.71201
ACACA_S29	-0.486679	19.8493	-2.60262	0.0205442	0.541817	-3.56815
ACACA_S488	-0.43261	14.0583	-1.38435	0.188999	0.785692	-5.5099
ACACA_S5	-0.145077	15.9555	-0.528375	0.605921	0.944054	-6.30222
ACACA_S80	-0.249368	19.4806	-0.831825	0.419159	0.880272	-6.09468
ACAP2_S379	0.0448047	14.8633	0.191919	0.851183	0.982788	-6.42752
ACAP2_S384	-0.039718	18.4317	-0.379368	0.709945	0.963481	-6.37235
ACBD5_S444	-1.33725	14.1443	-2.047	0.0609093	0.698844	-4.54387
ACIN1_S1004	-0.0393906	23.8894	-0.503262	0.622382	0.951153	-6.31612
ACIN1_S1104	0.464399	15.8697	3.2896	0.00687961	0.313224	-2.4511
ACIN1_S208	0.517337	18.1428	3.4961	0.00342552	0.206674	-1.87348
ACIN1_S216	0.12578	21.1977	0.881839	0.392349	0.871852	-6.05228
ACIN1_S240	0.275564	21.0634	1.87148	0.0817394	0.734299	-4.81668
ACIN1_S243	0.280572	19.8742	1.67807	0.114901	0.741284	-5.10876
ACIN1_S365	0.0782537	18.4724	0.473508	0.642942	0.955957	-6.33102
ACIN1_S478	-0.218336	19.0561	-0.747525	0.466842	0.896936	-6.16117
ACIN1_S490	0.475146	19.162	1.9124	0.0760326	0.723556	-4.75275
ACIN1_S655	0.169782	16.7642	0.943458	0.360992	0.865415	-5.99693
ACIN1_S657	0.166707	18.8393	0.235019	0.81752	0.980599	-6.41827
ACIN1_S710	0.271777	18.2744	2.03964	0.0601536	0.698732	-4.54735
ACIN1_S729	-0.258735	21.6067	-0.844577	0.412231	0.877361	-6.08406
ACIN1_S825	-0.041145	14.3257	-0.265954	0.794318	0.980025	-6.41006
ACIN1_S838	0.0408609	19.8046	0.378369	0.710671	0.963748	-6.37275
ACIN1_S990	-0.0351874	15.4113	-0.201943	0.842991	0.981257	-6.42569
ACKR3_S350	-0.261927	17.821	-1.79872	0.101066	0.737426	-4.94654
ACLY_S455	0.383666	23.8748	4.11029	0.00100139	0.087209	-0.688011
ACLY_S457	-0.822429	19.5646	-1.25666	0.228984	0.811811	-5.66649
ACLY_S481	0.0174986	24.1353	0.198861	0.845149	0.98158	-6.42644
ACLY_T447	0.389483	20.7204	1.66276	0.119692	0.743115	-5.13311
ACO2_S559	0.0428137	15.0474	0.320907	0.753226	0.972682	-6.39327
ACOX1_S26	-0.429237	16.8776	-2.04365	0.059734	0.698732	-4.54091
ACSL3_S683	-0.386829	14.9779	-1.39002	0.185727	0.785064	-5.50294
ACSS2_S267	0.285793	21.6645	2.05604	0.0583809	0.697443	-4.52054
ACSS2_S30	0.0769031	21.0354	0.653581	0.523671	0.915126	-6.22757
ACTB_S52	-0.0299132	14.3019	-0.182074	0.85902	0.985374	-6.42934
ACTB_S60	-0.154796	13.7317	-0.542666	0.596321	0.944026	-6.29436
ACTG1_S14	-0.493604	14.5316	-1.36336	0.195361	0.792097	-5.53628
ACTL6A_S233	0.165879	18.4344	1.03484	0.317794	0.845702	-5.9088
ACTN1_S140	-0.108558	16.0593	-0.855834	0.407117	0.875933	-6.07356
ACTN1_S91	0.207878	12.3783	0.85987	0.40765	0.876245	-6.06724
ACTR8_S132	0.03861	16.1704	0.322534	0.751679	0.972682	-6.39298
ADAM10_T719	0.25271	14.3314	1.01729	0.327068	0.849885	-5.92505
ADAM17_S791	-0.310536	15.9406	-0.623581	0.544271	0.924655	-6.24525
ADAM9_S758	0.404687	18.9726	1.96044	0.069648	0.70719	-4.67615
ADAM9_T761	-0.558067	20.7118	-1.06589	0.30411	0.843394	-5.87716
ADARB1_S26	0.212102	16.1201	1.51332	0.153398	0.766988	-5.34127
ADAR_T601	0.123183	18.1688	0.962019	0.354403	0.863057	-5.97708
ADAR_T808	0.131942	15.6197	0.796511	0.443513	0.888134	-6.11809
ADAT1_S191	-0.161831	18.1564	-0.823774	0.423505	0.881536	-6.10138
ADAT3_S18	-0.200314	14.3973	-1.05688	0.309226	0.844281	-5.88534
ADCY3_S525	0.144988	15.8046	1.19478	0.252869	0.827434	-5.73706
ADCY6_S576	0.138677	15.3543	0.863393	0.403094	0.875696	-6.06711
ADCY8_S593	-1.52384	16.5538	-1.95123	0.070867	0.711646	-4.69106
ADCY8_S596	-1.52384	16.5538	-1.95123	0.070867	0.711646	-4.69106
ADCY9_S354	0.223828	11.8774	1.1214	0.281818	0.837281	-5.81781
ADCY9_S357	0.223828	11.8774	1.1214	0.281818	0.837281	-5.81781
ADD1_S12	-0.0813688	19.0447	-0.802082	0.43553	0.886749	-6.11897
ADD1_S358	-0.0124511	18.7113	-0.108497	0.915097	0.992004	-6.44089
ADD1_S586	-0.488506	13.656	-2.31341	0.0402788	0.651578	-4.1319
ADD1_S726	-0.00541081	18.5193	-0.0398623	0.96875	0.998089	-6.4462
ADD3_S423	-1.0098	15.5052	-1.4768	0.161375	0.776968	-5.38983
ADD3_S681	0.475805	18.0168	1.72281	0.108036	0.740591	-5.04585
ADGRG6_S1189	-0.108854	15.1482	-0.429605	0.679791	0.959559	-6.34608
ADIPOR1_T68	0.783521	13.9614	3.32645	0.00728192	0.325166	-2.46494
ADNP_S709	0.00869234	18.7124	0.083883	0.934303	0.994933	-6.44336
ADNP_S736	-0.0794663	17.0082	-0.217552	0.831074	0.981257	-6.42226
ADNP_S738	-0.106642	17.0698	-0.565322	0.581187	0.941092	-6.28157
ADNP_S921	0.21578	18.4679	1.17583	0.258743	0.829384	-5.75929
ADNP_S953	0.695004	18.7792	1.85658	0.0840547	0.734299	-4.84018
ADNP_S955	0.402902	18.5489	1.54082	0.145156	0.759226	-5.30319
ADNP_S98	-0.0820351	18.3997	-0.521015	0.610267	0.94564	-6.30681
ADRA2C_S352	0.108644	13.5509	0.630029	0.540099	0.924046	-6.24121
ADRM1_S405	-0.254013	16.1315	-1.40418	0.181442	0.781687	-5.48483
ADRM1_T39	-0.0585605	15.6574	-0.420955	0.680983	0.959559	-6.35433
ADSL_S9	-0.0803167	18.8447	-0.725353	0.479846	0.900094	-6.17765
ADSS2_S451	-0.0461121	15.4453	-0.271584	0.794472	0.980025	-6.40569
AEBP2_S206	-0.212341	17.2708	-1.4337	0.172991	0.781687	-5.44663
AEBP2_S390	-0.203375	15.4153	-1.39019	0.187108	0.785692	-5.50252
AFAP1_S668	0.111598	18.8962	1.21226	0.244908	0.824134	-5.71812
AFDN_S1083	-0.0910646	18.66	-0.867702	0.399772	0.874603	-6.06453
AFDN_S1107	-0.00758589	19.4301	-0.04021	0.968479	0.998089	-6.44619
AFDN_S1173	0.357941	17.4362	0.371965	0.715767	0.964498	-6.37487
AFDN_S1182	0.0648407	19.3749	0.219733	0.82918	0.980599	-6.42188
AFDN_S1275	-0.439012	16.7646	-1.6346	0.12391	0.749095	-5.17166
AFDN_S1721	0.689367	16.1286	1.80477	0.095586	0.736729	-4.92791
AFDN_S1779	-0.293469	16.7371	-0.529307	0.607785	0.944629	-6.29921
AFDN_S1799	0.343572	14.9507	1.21987	0.245321	0.824134	-5.70739
AFDN_T1232	-0.137077	14.716	-0.453385	0.657567	0.957285	-6.3401
AFF1_S245	-0.173153	15.3121	-1.03761	0.317792	0.845702	-5.90485
AFF4_S1043	0.061687	18.7366	0.630807	0.53804	0.921845	-6.24239
AFF4_S1055	0.131219	17.626	0.32616	0.749019	0.972682	-6.39174
AFF4_S1058	0.024315	20.5563	0.122284	0.904373	0.990988	-6.43923
AFF4_S180	0.000381699	21.7878	0.00355459	0.997213	0.999534	-6.44702
AFF4_S212	0.191992	18.4592	0.414813	0.684424	0.960356	-6.3578
AFF4_S487	-0.0257733	20.8769	-0.243524	0.811031	0.980599	-6.41617
AFF4_S490	-0.197028	16.0065	-0.997544	0.337547	0.856499	-5.94309
AFF4_S491	0.340693	16.3587	0.964328	0.353422	0.861826	-5.97477
AFF4_S549	0.129662	12.7187	0.398122	0.696411	0.961948	-6.3648
AFF4_S694	0.331983	17.411	1.05917	0.307056	0.844281	-5.88405
AFF4_S703	0.152467	19.4676	0.464215	0.64947	0.956176	-6.33546
AFF4_S706	0.0891175	18.8255	0.256867	0.801205	0.980599	-6.41252
AFF4_S814	0.198782	19.6823	1.5151	0.151364	0.766762	-5.33826
AFF4_S836	0.000172177	20.2132	0.00112341	0.999119	0.999745	-6.44703
AFF4_T674	0.108647	20.2341	0.577186	0.572756	0.937732	-6.27528
AFF4_Y712	-1.06518	14.4443	-1.22441	0.242004	0.82395	-5.7032
AFTPH_S226	-0.676048	16.0324	-1.6451	0.125196	0.749207	-5.1604
AFTPH_S411	0.0593745	15.3453	0.186093	0.854982	0.983604	-6.42898
AFTPH_T617	0.103229	15.314	0.534274	0.601894	0.944054	-6.29905
AGAP1_S521	0.455261	18.76	2.40441	0.0313193	0.599939	-3.94076
AGAP1_S605	0.559132	14.5892	3.92385	0.00221758	0.153998	-1.34925
AGAP1_T836	0.43841	18.1979	1.28489	0.219219	0.805111	-5.63294
AGAP3_S538	0.14083	20.3312	0.941476	0.361985	0.865415	-5.99875
AGFG1_S167	0.178927	13.131	0.755932	0.470465	0.898249	-6.14545
AGFG1_S181	0.0773448	21.6197	0.392947	0.700144	0.962709	-6.36691
AHCTF1_S1160	-0.45645	19.4384	-1.69601	0.1115	0.740591	-5.08269
AHCTF1_S1222	-0.190031	20.24	-0.9003	0.383944	0.868079	-6.0348
AHCTF1_S1232	0.342469	18.1382	2.48047	0.0260219	0.563067	-3.78797
AHCTF1_S1283	-0.0564028	17.7469	-0.455066	0.65584	0.957021	-6.33982
AHCTF1_S1533	0.489731	15.1272	1.93481	0.0744678	0.719367	-4.72281
AHCTF1_S1541	0.0498656	16.5284	0.346752	0.734157	0.970701	-6.38431
AHCTF1_S1944	0.285777	19.9336	1.03064	0.319796	0.845702	-5.9129
AHCTF1_S2063	0.769787	16.6694	4.07425	0.00170499	0.128748	-1.09239
AHCTF1_S2101	-0.666587	15.6323	-1.31604	0.210353	0.800981	-5.59468
AHCTF1_S2102	-0.666587	15.6323	-1.31604	0.210353	0.800981	-5.59468
AHCTF1_S2111	-0.666587	15.6323	-1.31604	0.210353	0.800981	-5.59468
AHCTF1_S2120	-0.388384	17.0591	-1.09361	0.292178	0.841802	-5.84834
AHCTF1_S2222	-0.0917403	15.7882	-0.222286	0.827462	0.980599	-6.42117
AHCTF1_S2226	-0.405566	16.0464	-2.35765	0.034182	0.613197	-4.02158
AHCTF1_S528	-0.0428205	16.8123	-0.149522	0.883226	0.989379	-6.43537
AHCTF1_T2099	-0.666587	15.6323	-1.31604	0.210353	0.800981	-5.59468
AHCYL1_S2	0.327846	14.9306	1.34806	0.198477	0.794877	-5.55579
AHDC1_S1549	-0.0224146	12.9502	-0.093655	0.926884	0.994329	-6.44241
AHDC1_S596	0.131207	15.7272	1.02556	0.322002	0.845702	-5.91807
AHDC1_S846	-0.917479	13.2073	-1.69697	0.126665	0.75191	-5.10149
AHNAK_S135	0.221516	18.6873	1.50888	0.152933	0.766988	-5.3467
AHNAK_S177	0.559752	19.5915	3.97988	0.00129786	0.103918	-0.938692
AHNAK_S216	0.295136	19.5549	2.10271	0.0535094	0.686458	-4.44311
AHNAK_S2397	0.219914	16.4304	0.894941	0.385579	0.868581	-6.04074
AHNAK_S3426	0.235525	14.1093	0.899517	0.387057	0.869537	-6.03264
AHNAK_S5077	0.535261	18.4145	2.00097	0.0647158	0.702854	-4.61101
AHNAK_S5099	0.0378626	14.2332	0.137674	0.892913	0.990522	-6.43698
AHNAK_S5110	0.376964	19.2297	1.29005	0.217471	0.802809	-5.62675
AHNAK_S511	0.579801	17.3587	3.10502	0.00810014	0.340179	-2.67034
AHNAK_S5448	-1.88593	15.4882	-6.71862	8.68084e-06	0.00271636	3.8906
AHNAK_S5731	0.406928	20.3897	1.98483	0.0666561	0.702854	-4.6371
AHNAK_S5739	0.235096	17.9908	0.9368	0.36841	0.866918	-5.99884
AHNAK_S5749	0.0691134	17.4834	0.37708	0.712012	0.964441	-6.37292
AHNAK_S5752	0.0446671	19.7313	0.142839	0.888407	0.989597	-6.43639
AHNAK_S5763	1.29308	19.7093	2.06909	0.0570818	0.693948	-4.4996
AHNAK_S5780	1.26679	17.5538	1.67008	0.116601	0.741776	-5.12052
AHNAK_S5782	0.782814	18.877	1.59893	0.131654	0.756884	-5.22233
AHNAK_S5830	0.631415	16.8218	2.28987	0.0376881	0.634579	-4.12576
AHNAK_S5841	0.354934	20.2713	1.69828	0.111062	0.740591	-5.07936
AHNAK_S93	0.368018	20.6752	2.8483	0.0125956	0.419312	-3.11188
AHNAK_T490	0.246878	17.0863	1.50684	0.153451	0.766988	-5.34946
AHNAK_T5824	0.275081	15.8556	1.00037	0.333719	0.853398	-5.94279
AHSG_S138	-0.167918	27.4487	-0.915076	0.375299	0.866918	-6.02275
AIF1L_S134	0.123931	17.9204	0.903986	0.38195	0.867932	-6.03164
AIFM1_S268	-0.169646	18.3908	-1.24341	0.23501	0.817162	-5.68129
AIMP1_S140	-0.0737143	14.4918	-0.59638	0.560851	0.93278	-6.26313
AJM1_S109	0.314565	16.0134	0.926951	0.371749	0.866918	-6.00946
AJM1_S856	-0.459592	15.8986	-1.67686	0.126708	0.75191	-5.12466
AJUBA_S119	-0.153837	18.5545	-1.11258	0.284099	0.837281	-5.82835
AJUBA_S137	-0.104357	16.5818	-0.614222	0.548641	0.926841	-6.25287
AJUBA_S230	-0.19739	18.981	-1.03996	0.321991	0.845702	-5.89764
AJUBA_S263	-0.587251	18.2281	-4.73862	0.000293333	0.03784	0.501042
AJUBA_S79	-0.351798	17.0675	-2.10139	0.0608462	0.698844	-4.48894
AK1_T145	-0.113363	22.9609	-0.37505	0.713526	0.964462	-6.37368
AKAP10_S187	0.00434543	19.1185	0.0369978	0.970994	0.998429	-6.44632
AKAP10_S281	-0.685185	15.7409	-1.25589	0.23073	0.813291	-5.6666
AKAP10_S96	0.0134345	15.7303	0.0561101	0.956228	0.995916	-6.44536
AKAP11_S1242	-0.00411279	19.9323	-0.0337978	0.973502	0.998835	-6.44643
AKAP11_S1337	-0.693442	15.6279	-1.85959	0.0836031	0.734299	-4.8355
AKAP11_S1340	-0.534201	15.492	-1.41658	0.177984	0.781687	-5.46885
AKAP11_S1580	-0.0860234	17.4115	-0.65173	0.524831	0.915591	-6.22879
AKAP11_S18	0.239789	16.5534	1.2804	0.220624	0.807074	-5.63837
AKAP11_S288	0.247284	14.0991	1.3444	0.199594	0.797321	-5.56035
AKAP11_S422	0.358407	17.2646	1.59983	0.131392	0.756884	-5.22101
AKAP11_S433	0.0908449	19.3658	0.62055	0.544582	0.924695	-6.2489
AKAP11_S448	0.166277	18.3763	1.06421	0.304738	0.843797	-5.87899
AKAP11_T1100	0.121192	19.8163	1.1733	0.261088	0.831297	-5.76114
AKAP11_T981	-0.254074	17.7789	-0.826012	0.422342	0.880945	-6.09947
AKAP13_S1642	-0.805739	15.6254	-1.88719	0.081111	0.734162	-4.79743
AKAP13_S1645	-0.811455	15.7398	-2.81208	0.0143978	0.460547	-3.21393
AKAP13_S1690	0.285492	14.4097	0.710641	0.499304	0.907185	-6.17657
AKAP13_S1876	-1.49154	18.2878	-5.06098	0.000161983	0.025075	1.07933
AKAP13_S1929	-0.33202	19.0609	-1.17313	0.259884	0.830913	-5.76224
AKAP13_S1932	-0.000950183	18.7945	-0.00772751	0.99394	0.999534	-6.447
AKAP13_S2345	0.280871	14.2685	0.932176	0.377489	0.866918	-5.99609
AKAP13_S2709	0.147468	17.261	0.76308	0.458637	0.893858	-6.14847
AKAP13_S2728	0.152002	19.2237	1.25845	0.228229	0.811811	-5.66444
AKAP13_T2467	0.288265	15.3471	1.61834	0.127255	0.752155	-5.19472
AKAP17A_S537	0.0305783	21.1725	0.345261	0.734884	0.970701	-6.38512
AKAP17A_S633	0.0552096	13.8605	0.213282	0.834106	0.981257	-6.42334
AKAP1_T533	1.30133	17.6278	2.2661	0.0407067	0.652045	-4.1799
AKAP1_T70	-0.295677	17.5261	-2.30645	0.0427976	0.659392	-4.16333
AKAP5_S178	0.126515	16.2962	0.552912	0.591013	0.943191	-6.28704
AKAP8_S323	0.270081	16.8502	0.96482	0.350642	0.861586	-5.97686
AKAP8_S328	-0.0189236	17.2237	-0.0576125	0.954853	0.995916	-6.4453
AKAP8_S339	0.352638	16.4037	0.829305	0.42154	0.880892	-6.09567
AKAP9_S3842	0.153287	14.966	0.977962	0.345401	0.860456	-5.96331
AKIRIN2_S21	-0.0285782	18.1685	-0.184718	0.856024	0.984248	-6.42926
AKR7A2_S255	-0.0446448	14.1949	-0.230003	0.82216	0.980599	-6.41904
AKT1S1_S183	0.171855	21.6559	0.632928	0.536754	0.921592	-6.24097
AKT1S1_S212	1.16259	18.2033	2.04405	0.0597859	0.698732	-4.54078
AKT1S1_S88	-0.931342	21.0044	-0.766191	0.457987	0.893858	-6.14483
AKT1S1_T246	0.192182	18.5504	0.704515	0.492408	0.903041	-6.19257
AKT1_S124	-0.0267799	20.0902	-0.0373263	0.97074	0.998429	-6.4463
AKT1_S129	-0.290907	20.0601	-0.764715	0.456855	0.893858	-6.14814
AKT2_S126	-0.235374	16.5839	-1.02126	0.324009	0.847123	-5.9223
AKT2_T451	0.0925761	19.3644	0.237057	0.815969	0.980599	-6.41777
ALDH3A2_S293	0.0226892	12.9648	0.14252	0.888642	0.989597	-6.43644
ALDOA_S39	0.0621883	19.6561	0.607812	0.552768	0.928421	-6.25685
ALDOA_S46	-0.063463	18.149	-0.477946	0.639856	0.954734	-6.32886
ALDOA_T9	-0.0357068	18.6021	-0.299685	0.768696	0.974031	-6.40034
ALDOC_S45	-0.238996	13.0323	-1.19825	0.253205	0.827434	-5.73205
ALKBH5_S361	0.351243	17.5738	2.1343	0.0504424	0.685504	-4.39028
ALKBH5_S371	-0.4129	16.5341	-2.15693	0.0553429	0.691065	-4.40179
ALKBH5_S384	0.00238244	19.1754	0.0126652	0.990069	0.999534	-6.44695
ALKBH5_S64	-0.0291909	20.9179	-0.377566	0.711254	0.964117	-6.37306
ALKBH5_S69	0.0618061	20.0161	0.54728	0.592559	0.943915	-6.29247
ALS2_S1335	-0.113973	17.232	-0.655069	0.52274	0.914524	-6.22659
ALS2_S466	-0.487749	18.3868	-1.68354	0.113929	0.740591	-5.10094
ALS2_S483	-0.261988	18.7229	-1.04921	0.31146	0.844281	-5.8942
ALS2_S492	-0.113069	19.184	-0.51602	0.613707	0.947849	-6.30942
ALS2_T510	0.130414	17.2093	0.576567	0.575477	0.938176	-6.27323
ALYREF_S239	-0.0413351	14.4138	-0.234002	0.818517	0.980599	-6.41839
ALYREF_S8	0.127309	14.361	0.670022	0.513435	0.911731	-6.21656
AMBRA1_S639	0.0594301	16.7551	0.528516	0.605775	0.944054	-6.30219
AMFR_S542	0.023227	16.8087	0.0678259	0.947012	0.995916	-6.4446
AMMECR1L_S74	0.048864	16.6471	0.261782	0.797466	0.980361	-6.41121
AMOTL2_S183	0.0983998	16.6361	0.204057	0.84164	0.981257	-6.42511
AMOTL2_S540	0.133675	16.8118	0.871748	0.397633	0.874603	-6.06105
AMOTL2_S602	0.171789	16.8607	0.779788	0.451417	0.891508	-6.13297
AMOTL2_S759	-0.306271	15.515	-2.18829	0.0502632	0.685504	-4.33632
AMPD2_S100	-0.24754	16.3436	-1.11844	0.281694	0.837281	-5.82206
AMPD2_S168	-0.980952	19.37	-3.09337	0.00775791	0.335745	-2.65181
AMPD2_S190	0.119562	15.5215	0.64084	0.532422	0.918861	-6.23513
ANAPC1_S1347	0.0497055	14.3072	0.203502	0.842048	0.981257	-6.42524
ANAPC1_S355	-0.0103676	16.3008	-0.0697369	0.945361	0.995916	-6.44449
ANAPC1_S362	0.207442	14.0945	1.1843	0.268665	0.834012	-5.74062
ANAPC1_S377	0.119089	17.0399	1.02928	0.320311	0.845702	-5.91436
ANAPC1_S686	-0.511003	13.9926	-1.7325	0.110297	0.740591	-5.03831
ANAPC1_S688	-0.265193	18.6697	-1.31811	0.208098	0.800981	-5.59274
ANAPC2_S218	-0.0448784	15.2023	-0.124773	0.902437	0.990988	-6.43891
ANAPC2_S314	0.384746	17.4216	1.27301	0.223288	0.808538	-5.64713
ANAPC2_S697	0.0554366	12.4391	0.354687	0.734195	0.970701	-6.37682
ANAPC4_S777	-0.316476	20.8359	-0.443527	0.66401	0.957958	-6.34511
ANAPC4_S779	-0.422176	17.3592	-3.04163	0.00855437	0.34827	-2.74659
ANK3_S1405	-0.00280974	14.721	-0.0093536	0.992825	0.999534	-6.44698
ANK3_S1459	-0.150333	17.4838	-0.539126	0.59808	0.944054	-6.29694
ANK3_S4229	0.0134391	17.103	0.0530199	0.958502	0.995916	-6.44556
ANK3_S4298	0.333987	17.7577	2.36607	0.0324738	0.606235	-3.99136
ANK3_S4342	-0.455813	17.7069	-2.49474	0.0253135	0.559695	-3.76243
ANK3_S847	-0.176955	17.6607	-0.91141	0.377088	0.866918	-6.02612
ANK3_S867	0.175543	16.1731	0.685528	0.503933	0.908465	-6.2059
ANK3_S959	0.214064	18.1644	2.10736	0.0544322	0.689162	-4.44446
ANKFY1_S861	-0.101582	13.1119	-0.574175	0.5747	0.938176	-6.27708
ANKHD1_S1679	-0.0379128	20.092	-0.313214	0.758935	0.972945	-6.39581
ANKIB1_S737	0.0328693	19.8286	0.35219	0.729792	0.968329	-6.38263
ANKLE2_S268	0.2068	18.0685	1.42938	0.174208	0.781687	-5.45226
ANKLE2_S528	0.353616	16.0925	2.54515	0.0239459	0.552832	-3.6926
ANKLE2_S662	-0.151538	17.4456	-0.799206	0.438105	0.886749	-6.12021
ANKLE2_S914	0.0733404	16.4997	0.491624	0.630387	0.953054	-6.32205
ANKLE2_S919	0.922761	17.477	2.00473	0.0642711	0.702854	-4.60491
ANKRD11_S2374	0.221952	12.7631	1.71063	0.114158	0.740591	-5.06948
ANKRD11_S276	0.0998865	16.7599	0.853935	0.408131	0.876686	-6.07517
ANKRD11_T1419	-0.154656	13.6969	-0.750122	0.468368	0.897449	-6.15587
ANKRD12_S1189	-0.113707	15.488	-0.680851	0.506756	0.909441	-6.20918
ANKRD12_S149	0.044132	14.9179	0.338945	0.739538	0.971134	-6.38736
ANKRD12_S630	0.118861	15.1382	0.750663	0.464934	0.896463	-6.15889
ANKRD13D_S552	-0.171732	18.1247	-1.15152	0.26826	0.833391	-5.78622
ANKRD13D_T556	-0.171732	18.1247	-1.15152	0.26826	0.833391	-5.78622
ANKRD17_S1457	-0.320572	14.8108	-1.75578	0.101919	0.737426	-4.99683
ANKRD17_S2045	0.0480236	18.2037	0.101507	0.920555	0.993449	-6.44166
ANKRD17_S2047	-0.112	17.4145	-0.249976	0.806155	0.980599	-6.4145
ANKRD17_S2059	0.327824	14.2273	0.807869	0.441638	0.886749	-6.10412
ANKRD27_S634	-0.0916198	15.8035	-0.583096	0.568839	0.936133	-6.27182
ANKRD27_S962	-0.423057	14.7945	-3.02023	0.00955445	0.368943	-2.82766
ANKRD27_T1023	-0.144655	17.3192	-0.776014	0.450286	0.890411	-6.13951
ANKRD34A_S247	-0.362322	17.6728	-1.13243	0.276054	0.837281	-5.80693
ANKRD34A_S409	0.277954	17.5606	1.53183	0.147214	0.762153	-5.31546
ANKRD34A_S431	0.510955	14.2116	1.42986	0.177615	0.781687	-5.45165
ANKRD34A_S473	0.0210407	18.1679	0.12267	0.904063	0.990988	-6.43919
ANKRD39_S153	-0.0530055	13.6273	-0.38431	0.706358	0.962709	-6.37041
ANKRD50_S1222	0.640058	16.5767	0.982661	0.342081	0.858282	-5.95989
ANKRD52_S1028	0.159173	14.43	0.942039	0.362829	0.865422	-5.99708
ANKRD54_S63	0.132898	17.3361	0.694633	0.49915	0.907185	-6.19871
ANKS1A_S647	-0.19519	18.7517	-1.97175	0.0681428	0.702854	-4.65762
ANKS1A_S661	-0.254939	15.7252	-1.32427	0.209275	0.800981	-5.58406
ANKS1A_S663	-0.241061	19.1248	-1.47124	0.162726	0.778712	-5.3972
ANKS1A_S887	0.371855	19.699	3.45305	0.00373591	0.21687	-1.95665
ANKS1A_T318	-0.333997	18.5733	-0.782463	0.446685	0.889797	-6.1344
ANKZF1_S56	-0.358055	18.4828	-1.98561	0.0664627	0.702854	-4.6354
ANKZF1_T607	0.241046	17.5677	1.37586	0.189867	0.785692	-5.52092
ANLN_S323	0.0666311	21.5767	0.422318	0.679046	0.959559	-6.35458
ANLN_S485	0.455924	17.1109	1.13509	0.274976	0.836724	-5.80406
ANLN_S518	-0.486093	16.4378	-0.957079	0.355571	0.863119	-5.98296
ANLN_S54	0.187626	15.7365	0.747297	0.46695	0.896936	-6.16137
ANLN_S658	-0.535582	16.1815	-3.12075	0.00785354	0.335745	-2.64092
ANLN_S661	-0.125135	18.7769	-0.803937	0.434491	0.886749	-6.11748
ANLN_S72	0.123804	14.7648	0.459769	0.654361	0.956923	-6.33592
ANLN_S792	0.128094	18.2612	0.522312	0.609436	0.945332	-6.30607
ANLN_S927	0.0258564	15.7066	0.161875	0.873651	0.988846	-6.43338
ANLN_T320	-0.00384578	13.3575	-0.0245726	0.980909	0.999534	-6.4467
ANLN_T364	-0.0718411	16.7764	-0.491596	0.63095	0.953054	-6.32154
ANO8_S641	-0.0141876	13.7868	-0.0521784	0.959996	0.995916	-6.44549
ANO8_S669	-0.86671	15.1864	-2.58943	0.031115	0.599939	-3.78405
ANTXR1_S362	-0.515553	16.9891	-1.68886	0.11856	0.743115	-5.10088
ANTXR1_S563	-0.0437143	14.2994	-0.0763639	0.941488	0.995394	-6.44374
ANXA2_S127	-0.419435	15.2105	-1.30042	0.21399	0.802381	-5.61423
ANXA2_S12	-0.095073	18.0031	-0.281572	0.782298	0.977064	-6.40578
ANXA4_S12	0.0947849	15.0699	0.703196	0.493135	0.903222	-6.19358
AP1AR_T228	-0.0907132	16.2537	-0.59037	0.568841	0.936133	-6.26248
AP1M2_T223	0.0228643	15.9929	0.109651	0.914311	0.992004	-6.44073
AP2A1_S655	0.0153915	18.1298	0.0938274	0.926873	0.994329	-6.44236
AP2M1_T156	-0.0992508	17.6771	-0.267039	0.793245	0.980025	-6.40992
AP3B1_S276	0.012327	20.8274	0.0873276	0.931613	0.994933	-6.44305
AP3B1_S609	0.582503	16.5387	1.75866	0.101565	0.737426	-4.99283
AP3B1_T810	-0.084803	12.6948	-0.269886	0.793126	0.980025	-6.40785
AP3B2_S272	-0.0852932	15.8449	-0.498538	0.629544	0.953054	-6.31473
AP3D1_S658	-0.0889033	17.0711	-0.557103	0.586004	0.94278	-6.28693
AP3D1_S829	-0.00324295	21.7788	-0.0409627	0.967888	0.997924	-6.44615
AP4E1_S676	0.0855408	17.8579	0.798325	0.449491	0.889797	-6.109
APBB2_S123	0.309056	16.6207	1.3844	0.187322	0.785692	-5.51009
APBB2_S330	0.2935	19.1258	1.29225	0.21673	0.802381	-5.6241
APCDD1_S86	0.769208	16.3208	2.34943	0.0362401	0.623329	-4.05445
APC_S1774	0.181684	16.9755	0.939031	0.365633	0.866918	-5.9985
APC_S780	-0.750968	15.8408	-1.33582	0.202446	0.799649	-5.57095
APC_T1438	0.232699	17.4174	0.630062	0.538575	0.922421	-6.2428
APEH_S187	-0.0221333	18.3216	-0.186953	0.854303	0.983604	-6.42882
APEX1_Y284	-0.982484	14.4914	-1.79829	0.0948152	0.736729	-4.93346
APH1A_S257	0.248552	15.1797	1.17455	0.266346	0.832212	-5.75564
API5_S464	-0.0317481	23.3008	-0.293938	0.772996	0.974978	-6.40211
APIP_S87	0.0687721	22.2585	0.48884	0.632318	0.953054	-6.32344
APMAP_T19	0.0523529	15.9073	0.23532	0.817275	0.980599	-6.4182
APPL1_S401	0.154296	18.7207	0.82902	0.420626	0.880698	-6.09707
APRT_S15	-0.363728	16.7892	-2.12428	0.0527691	0.685504	-4.41656
APRT_S30	-0.124765	16.6035	-0.533989	0.601515	0.944054	-6.29978
APRT_S66	0.28975	14.8582	1.31647	0.210084	0.800981	-5.59419
APTX_S132	-1.17472	15.4275	-1.73317	0.104528	0.740591	-5.0278
APTX_S135	0.353032	14.3709	1.23359	0.237196	0.819595	-5.69347
ARAF_S157	0.0214127	17.5208	0.119534	0.906502	0.991042	-6.43958
ARAF_S186	0.144959	18.5822	1.26041	0.227541	0.811649	-5.66213
ARAF_S257	0.842774	20.5085	6.1934	2.05423e-05	0.00476991	3.066
ARAP1_S229	-0.250773	21.4785	-1.85172	0.0846682	0.734299	-4.84738
ARAP2_T1574	0.252601	13.8375	1.07945	0.300945	0.84226	-5.86077
ARCN1_S493	-0.0159572	16.3725	-0.107532	0.91585	0.992004	-6.441
AREL1_S337	-0.030725	15.7522	-0.162176	0.873419	0.988704	-6.43333
ARF1_S147	-0.0559003	16.3457	-0.519146	0.612117	0.946453	-6.30723
ARFGAP1_S361	-0.465402	19.6429	-2.04438	0.0597501	0.698732	-4.54025
ARFGAP1_T135	0.0791	19.585	0.684835	0.504312	0.908465	-6.20643
ARFGAP1_T189	0.382356	19.5368	1.99982	0.064811	0.702854	-4.61267
ARFGAP2_S146	0.0449292	22.5798	0.404129	0.69205	0.961948	-6.36235
ARFGAP2_S240	0.1107	14.4479	0.626299	0.54091	0.924381	-6.24527
ARFGAP2_S340	-0.261634	15.6153	-1.21604	0.243524	0.824134	-5.71378
ARFGAP2_S368	-0.475544	17.4295	-1.32964	0.204423	0.800981	-5.57857
ARFGAP2_S432	-0.561377	18.51	-2.44489	0.0279644	0.571634	-3.85296
ARFGAP3_S331	0.309818	15.804	1.84138	0.0862356	0.735986	-4.86335
ARFGAP3_S428	-0.355098	14.592	-1.31755	0.208298	0.800981	-5.59342
ARFGEF1_S1569	-0.0206347	17.8767	-0.0749732	0.941273	0.995394	-6.4441
ARFGEF2_S218	0.0446265	18.3625	0.401707	0.693792	0.961948	-6.36335
ARFGEF2_S227	-0.0534549	21.0401	-0.818727	0.426271	0.881536	-6.10553
ARFGEF2_S349	-0.174378	15.9158	-0.643306	0.530181	0.918203	-6.23426
ARFGEF3_S1061	-0.111756	16.7395	-0.31293	0.759178	0.972998	-6.39588
ARFGEF3_S1066	-0.523636	16.2203	-0.63792	0.537416	0.921592	-6.23363
ARFGEF3_S1991	0.39613	19.9611	2.45304	0.0285616	0.577953	-3.8557
ARFGEF3_S2061	0.67857	15.6872	3.20781	0.00612978	0.293471	-2.42961
ARFGEF3_S2097	0.0663753	17.9097	0.400839	0.69485	0.961948	-6.36334
ARFIP1_S132	0.647875	15.3278	2.28093	0.0383206	0.636631	-4.14108
ARHGAP10_S591	0.026734	18.9755	0.147771	0.884573	0.989379	-6.43565
ARHGAP11A_S285	0.0822835	16.9214	0.493075	0.629386	0.953054	-6.32132
ARHGAP11A_T323	0.0647397	16.4042	0.542591	0.595701	0.944026	-6.29508
ARHGAP11A_T508	0.0559094	15.1817	0.264066	0.795744	0.980025	-6.41058
ARHGAP12_S176	-0.514587	17.4793	-1.90104	0.0776075	0.726631	-4.77067
ARHGAP12_S201	-0.00147359	17.2549	-0.00568193	0.995575	0.999534	-6.44701
ARHGAP12_S213	0.12893	18.79	0.564744	0.580985	0.941086	-6.2825
ARHGAP12_S215	-0.156277	18.5405	-0.734655	0.474381	0.899658	-6.17077
ARHGAP12_S240	0.0175515	20.4679	0.190041	0.851927	0.982944	-6.42822
ARHGAP12_S592	-0.165532	19.5017	-1.52992	0.147683	0.762467	-5.31808
ARHGAP12_T231	0.0515648	20.4399	0.527534	0.605848	0.944054	-6.30331
ARHGAP17_S484	-0.336725	16.3973	-0.867421	0.400009	0.874603	-6.06468
ARHGAP17_S575	-0.205083	17.3738	-1.87354	0.0814106	0.734162	-4.81337
ARHGAP19_T365	0.659397	13.6096	2.65836	0.0356797	0.617877	-3.79794
ARHGAP1_S47	-0.131365	17.9652	-0.983101	0.345936	0.860456	-5.95545
ARHGAP1_S51	-0.049745	21.3939	-0.457403	0.654199	0.956923	-6.33872
ARHGAP21_S1099	0.260379	15.8656	0.98847	0.339293	0.857049	-5.95434
ARHGAP27_S466	-0.0644547	17.4919	-0.235701	0.817001	0.980599	-6.4181
ARHGAP29_S1029	0.0259382	15.3496	0.138129	0.894373	0.990691	-6.43629
ARHGAP29_S190	-0.0169519	12.1732	-0.102679	0.921353	0.993449	-6.44109
ARHGAP29_S499	-0.0793101	15.2819	-0.455972	0.658746	0.957324	-6.33612
ARHGAP29_S949	-0.216856	16.1459	-1.20621	0.264809	0.832212	-5.71348
ARHGAP32_S613	0.509025	14.1179	2.86273	0.0200004	0.541817	-3.35749
ARHGAP32_S706	-0.349119	15.4293	-0.896155	0.384983	0.868525	-6.03963
ARHGAP32_S871	-0.382154	14.9259	-1.94686	0.0790095	0.727434	-4.72654
ARHGAP32_S892	0.142246	16.5885	0.824252	0.425349	0.881536	-6.0987
ARHGAP35_S1070	-0.45328	17.3844	-1.35979	0.194916	0.79194	-5.54112
ARHGAP35_S1150	-0.241612	20.4608	-1.5724	0.137573	0.758451	-5.25944
ARHGAP35_S1179	0.0401219	20.5524	0.44763	0.661074	0.957393	-6.34327
ARHGAP35_S970	-0.328435	18.5114	-1.54346	0.144474	0.759226	-5.29955
ARHGAP35_S975	-0.115644	20.702	-0.595642	0.560708	0.93278	-6.26424
ARHGAP35_S985	-0.185252	18.6046	-0.955177	0.356417	0.863119	-5.98482
ARHGAP39_S286	0.358577	18.2504	2.93614	0.0105685	0.383437	-2.94656
ARHGAP39_S384	-0.181438	14.3733	-0.851648	0.409362	0.876686	-6.0771
ARHGAP39_S604	-0.185456	16.0606	-0.93179	0.366789	0.866918	-6.00767
ARHGAP44_T804	0.26467	16.4415	1.7617	0.10088	0.737426	-4.98801
ARHGAP5_S1173	0.256517	17.4959	0.812328	0.430878	0.884939	-6.10956
ARHGAP5_S1176	0.0718216	17.5575	0.360446	0.723747	0.967103	-6.37958
ARHGAP5_S1195	-0.153377	16.827	-1.09955	0.289552	0.839899	-5.84217
ARHGAP5_S1218	0.0666296	18.5947	0.686332	0.503395	0.908399	-6.20539
ARHGAP5_S765	0.152978	15.5947	1.12356	0.284272	0.837281	-5.8128
ARHGAP5_S968	-0.0663164	15.4202	-0.43471	0.670684	0.959224	-6.34871
ARHGAP8_S455	0.050615	18.4239	0.146569	0.885515	0.989379	-6.43583
ARHGDIA_S24	0.0624756	20.3884	0.571122	0.576713	0.938463	-6.27886
ARHGDIA_S34	0.0769625	15.6473	0.593307	0.562846	0.93352	-6.265
ARHGDIA_S47	0.314912	17.9069	2.74248	0.0155457	0.478108	-3.30931
ARHGEF10_S379	0.0263352	17.9605	0.0994831	0.922355	0.993449	-6.44181
ARHGEF10_S59	-0.210243	17.7482	-0.904684	0.380567	0.867932	-6.03209
ARHGEF11_S1155	-0.413286	16.569	-1.7912	0.0998998	0.737426	-4.95252
ARHGEF11_S1480	0.252031	14.5448	0.917115	0.376657	0.866918	-6.01841
ARHGEF11_S251	-2.20869	16.0383	-2.11857	0.0534599	0.686458	-4.42689
ARHGEF11_S556	0.137472	16.2797	0.617628	0.547176	0.926221	-6.24997
ARHGEF11_S635	0.0648973	17.1481	0.192257	0.85127	0.982788	-6.42729
ARHGEF12_S637	-0.0178794	16.294	-0.108448	0.915373	0.992004	-6.44084
ARHGEF12_T736	0.193405	19.0876	0.880517	0.3931	0.871852	-6.05337
ARHGEF16_S107	0.0304077	19.7742	0.179004	0.860429	0.985419	-6.43034
ARHGEF16_S129	-0.166932	16.3891	-0.385974	0.705188	0.962709	-6.36972
ARHGEF16_S174	0.413734	18.9819	4.3643	0.000606722	0.0640367	-0.203017
ARHGEF16_S191	-0.595193	17.5016	-0.817355	0.434112	0.886749	-6.09892
ARHGEF16_S208	0.614531	19.0244	1.71224	0.108406	0.740591	-5.05881
ARHGEF16_S230	-0.327709	19.4001	-2.2644	0.0394536	0.64515	-4.16869
ARHGEF16_S577	-1.24145	20.7705	-8.87398	9.99672e-07	0.00058031	5.94954
ARHGEF16_S6	-1.90743	15.896	-3.22826	0.00776127	0.335745	-2.56445
ARHGEF17_Y1335	-0.373617	16.4037	-1.25958	0.235548	0.817162	-5.65902
ARHGEF18_S1291	0.27374	18.4822	2.0192	0.0624633	0.702854	-4.58076
ARHGEF18_S1312	0.215174	17.1381	0.994394	0.336454	0.855457	-5.94866
ARHGEF19_S101	0.00533446	15.7221	0.0275436	0.978432	0.999534	-6.44663
ARHGEF1_S863	-0.00137879	16.5374	-0.0072188	0.994339	0.999534	-6.447
ARHGEF26_S222	-0.270935	18.5969	-1.49223	0.157227	0.770961	-5.36916
ARHGEF26_S392	0.105866	19.9425	1.29338	0.216222	0.802381	-5.62279
ARHGEF26_S80	0.213419	18.9159	1.92138	0.0746819	0.719367	-4.73809
ARHGEF2_S163	0.0107189	14.9716	0.0472182	0.962988	0.997021	-6.44587
ARHGEF2_S932	-0.0580244	17.0337	-0.152793	0.880693	0.989379	-6.43486
ARHGEF35_S450	-0.296301	12.6141	-1.09133	0.302524	0.842359	-5.84272
ARHGEF37_S665	-0.321818	12.917	-2.00149	0.0720734	0.711646	-4.64342
ARHGEF5_S1405	-0.476128	16.159	-1.48566	0.159042	0.772543	-5.37799
ARHGEF5_S978	-0.29569	15.7363	-1.59182	0.141294	0.759226	-5.23825
ARHGEF6_S684	0.571255	15.9057	3.58751	0.0031608	0.197031	-1.76735
ARHGEF7_S249	-0.238432	17.2736	-2.23699	0.0415637	0.656591	-4.21589
ARHGEF7_S518	-0.0467775	20.2939	-0.415365	0.683991	0.960246	-6.3576
ARHGEF7_S694	-0.0984223	15.6614	-0.619929	0.545691	0.925225	-6.24854
ARHGEF7_T704	-0.280854	17.0004	-1.05077	0.310767	0.844281	-5.89262
ARID1A_S1751	-0.16412	14.7108	-0.953561	0.356024	0.863119	-5.98753
ARID1A_S1944	0.231024	13.2693	0.734381	0.475442	0.899848	-6.16998
ARID1A_S363	-0.293233	16.8337	-1.44698	0.169323	0.781687	-5.42925
ARID3A_S119	-0.121915	18.3954	-0.881108	0.392714	0.871852	-6.05293
ARID3A_S362	0.093117	15.5123	0.784716	0.447335	0.889797	-6.13052
ARID3A_S77	-0.178367	19.7833	-0.810516	0.430904	0.884939	-6.1121
ARID3A_S81	-0.158146	19.1556	-1.1612	0.264431	0.832212	-5.77556
ARID3A_S88	-0.152206	17.8073	-0.804205	0.434358	0.886749	-6.11725
ARID4A_S159	0.0639006	17.3679	0.399913	0.695084	0.961948	-6.36409
ARID4A_S160	0.0639006	17.3679	0.399913	0.695084	0.961948	-6.36409
ARID4A_S864	-0.014092	19.091	-0.11592	0.909315	0.991747	-6.44003
ARID4B_S675	0.0597833	17.4171	0.470437	0.645082	0.956149	-6.33251
ARID4B_S778	-0.0268012	18.9451	-0.161396	0.874023	0.988912	-6.43346
ARID4B_S790	-0.234368	17.981	-1.18498	0.256621	0.829338	-5.74807
ARID4B_T793	-0.234368	17.981	-1.18498	0.256621	0.829338	-5.74807
ARID5B_S1032	0.24346	16.2681	1.4773	0.162684	0.778712	-5.38945
ARL3_S5	0.371409	15.5633	0.824158	0.423361	0.881472	-6.101
ARL6IP4_S148	0.0892861	20.9515	0.79617	0.438849	0.886749	-6.12368
ARL6IP6_T19	-0.0329906	18.83	-0.29743	0.770694	0.974569	-6.40083
ARMCX3_S43	0.0632069	14.2183	0.242008	0.812197	0.980599	-6.41654
ARMCX3_S53	-0.0153981	12.8345	-0.085464	0.933513	0.994933	-6.44313
ARMCX3_S61	0.181362	18.3467	1.46633	0.164033	0.779703	-5.40372
ARMCX3_S72	1.09438	15.2131	2.91313	0.0137259	0.445755	-3.11343
ARNT_S77	-0.192408	17.4585	-0.960214	0.352798	0.861826	-5.98128
ARPC1A_S2	-0.245302	12.7563	-1.22115	0.246677	0.824134	-5.7048
ARPP19_S104	0.338748	18.5003	2.20412	0.0668176	0.702854	-4.42531
ARPP19_S23	0.780003	19.2406	1.64255	0.12224	0.749095	-5.16028
ARRB1_S412	0.200774	20.467	1.93554	0.072789	0.711646	-4.71559
ARRDC1_S292	0.0568086	15.1519	0.102238	0.920091	0.993449	-6.44155
ARVCF_S267	0.355234	17.6863	1.49406	0.165044	0.7815	-5.36879
ARVCF_T642	0.116967	17.1026	0.335167	0.742357	0.972075	-6.38865
AR_S651	0.277096	14.454	1.82022	0.0975469	0.737426	-4.91513
AR_S96	0.115193	13.3186	0.558091	0.585984	0.94278	-6.28571
ASAP1_S1027	0.425315	16.7774	2.42768	0.0312547	0.599939	-3.91935
ASAP1_S1128	-0.0419737	12.442	-0.197099	0.848439	0.982445	-6.42588
ASAP1_S839	-0.340635	18.6542	-0.760846	0.461059	0.893858	-6.14893
ASAP1_S843	0.314309	19.0546	0.540282	0.598631	0.944054	-6.29496
ASAP2_S701	-0.0449495	19.3035	-0.433863	0.670811	0.959224	-6.34951
ASAP2_S712	0.0743225	14.7725	0.15058	0.882743	0.989379	-6.43509
ASCC2_S713	0.372745	17.0664	2.82782	0.0131201	0.4306	-3.15024
ASCC3_S2195	0.0464654	14.4568	0.316441	0.756538	0.972757	-6.39475
ASF1B_S198	-0.145096	15.7472	-0.225402	0.82485	0.980599	-6.42057
ASF1B_T179	0.116952	17.6158	0.297943	0.770024	0.974282	-6.40086
ASH1L_S1226	-0.080905	16.0317	-0.460715	0.652969	0.956923	-6.33615
ASH2L_S623	0.00580843	19.3358	0.0229398	0.982015	0.999534	-6.44676
ASMTL_S228	0.458442	19.217	1.68103	0.114423	0.741284	-5.1046
ASMTL_S239	-0.072843	21.5669	-0.59036	0.564091	0.934351	-6.26748
ASNS_S382	-0.843634	14.4549	-2.20152	0.0575691	0.697134	-4.37423
ASPH_S29	0.198219	16.4418	0.985909	0.340445	0.857049	-5.95686
ASPM_S367	0.407916	14.7787	2.38428	0.0325082	0.606235	-3.97543
ASPM_S392	-0.62183	13.822	-1.51301	0.153629	0.766988	-5.34174
ASPM_S425	-0.00380725	15.6484	-0.023426	0.981632	0.999534	-6.44674
ASPSCR1_S275	0.161315	18.028	1.36146	0.19427	0.79194	-5.53905
ASPSCR1_S500	0.0959823	19.3244	0.952028	0.356774	0.863119	-5.98897
ASS1_T219	-0.421567	16.0278	-1.96855	0.0762334	0.723983	-4.69385
ATAD1_S322	-0.0341843	18.8038	-0.364071	0.72109	0.96553	-6.37823
ATAD2B_S1347	-0.0542221	17.1258	-0.298354	0.769691	0.974095	-6.40075
ATAD2B_S16	0.213873	16.9896	1.79189	0.0941604	0.735986	-4.93923
ATAD2B_S318	-0.38962	17.9794	-1.05299	0.309786	0.844281	-5.89037
ATAD2B_S939	-0.630883	17.1531	-1.43997	0.171373	0.781687	-5.43845
ATAD2_S1139	-0.193573	14.3969	-0.804281	0.434316	0.886749	-6.11719
ATAD2_S1200	0.712545	16.9967	1.5023	0.15474	0.769171	-5.35563
ATAD2_S327	-0.0774685	21.2044	-0.676543	0.509407	0.91015	-6.21213
ATAD2_S342	-0.247703	19.0275	-0.621678	0.543922	0.924537	-6.24813
ATAD2_S61	-0.119015	16.8002	-0.58323	0.568763	0.936133	-6.27173
ATAD3A_S369	-0.123106	15.9626	-0.949611	0.35796	0.863119	-5.99122
ATAT1_S315	0.516908	15.1477	2.72062	0.017092	0.50719	-3.37744
ATF2_S112	-0.296443	16.6551	-1.50686	0.153452	0.766988	-5.34943
ATF2_T69	0.493345	14.7282	2.28401	0.0407177	0.652045	-4.16332
ATF2_T71	-0.47645	14.91	-1.1393	0.276239	0.837281	-5.79718
ATF7IP_S559	0.301226	17.4561	2.13576	0.0503051	0.685504	-4.38784
ATF7IP_S673	0.0270301	19.8306	0.085774	0.932833	0.994933	-6.44319
ATG13_S361	0.405739	16.1492	1.07637	0.299556	0.841802	-5.86634
ATG16L1_S287	-0.126079	18.5039	-0.686302	0.504228	0.908465	-6.20452
ATG2A_S403	-0.227944	15.3221	-0.999597	0.335219	0.853907	-5.94243
ATG2B_S1016	-0.297219	18.283	-2.72855	0.0178405	0.513011	-3.39417
ATG2B_S1018	-0.297219	18.283	-2.72855	0.0178405	0.513011	-3.39417
ATG2B_S1743	0.062898	16.5133	0.329326	0.746995	0.972682	-6.39043
ATG2B_S255	0.357038	16.7133	2.1438	0.0495533	0.683879	-4.37433
ATG4B_S34	-0.245095	15.9576	-1.69299	0.111949	0.740591	-5.08692
ATG4B_S383	-0.575221	16.6885	-0.77194	0.452698	0.891874	-6.14258
ATG4D_S467	0.185883	17.6908	0.954807	0.355434	0.863119	-5.98635
ATG9A_S14	-0.31639	16.5678	-1.61634	0.131138	0.756884	-5.2007
ATG9A_S18	-0.368189	18.6014	-1.65509	0.119624	0.743115	-5.1422
ATG9A_S735	-0.141242	18.7004	-1.32279	0.206507	0.800981	-5.58703
ATG9A_S738	0.102877	13.9543	0.235261	0.817583	0.980599	-6.41807
ATG9A_S741	1.88958	14.9126	3.62085	0.00268921	0.177144	-1.63851
ATG9A_S828	-0.952584	19.6546	-2.58886	0.0211339	0.541817	-3.59388
ATL2_S24	-0.146695	19.7273	-0.942082	0.369724	0.866918	-5.98996
ATL2_Y43	0.0106077	17.0262	0.0335025	0.97381	0.998835	-6.44644
ATL3_S535	0.153781	14.2689	0.605897	0.555546	0.929713	-6.2564
ATN1_S101	0.0340481	16.3106	0.137633	0.892584	0.990522	-6.43711
ATN1_S168	-0.251556	19.1707	-0.298525	0.769589	0.974095	-6.40068
ATN1_S34	0.107194	18.7777	0.757533	0.460935	0.893858	-6.1537
ATN1_S746	0.67243	16.862	1.20776	0.248139	0.824134	-5.72225
ATN1_S748	0.67243	16.862	1.20776	0.248139	0.824134	-5.72225
ATN1_S77	0.16314	17.9507	0.77913	0.44854	0.889797	-6.13705
ATN1_S79	0.139876	16.8636	0.460536	0.652045	0.956923	-6.33721
ATP11C_S1108	-0.012303	16.8737	-0.108949	0.914745	0.992004	-6.44084
ATP13A1_S899	0.257416	20.3443	1.74226	0.102761	0.737426	-5.01405
ATP13A3_S817	-0.0342711	19.2283	-0.245489	0.809538	0.980599	-6.41567
ATP1A1_S16	0.0928854	18.5086	0.965308	0.350307	0.861586	-5.9765
ATP1A1_S47	-0.324839	14.7994	-1.27015	0.225701	0.810545	-5.64981
ATP1A1_S653	0.00912464	15.2291	0.0736559	0.942559	0.995394	-6.44415
ATP1B3_S8	0.481462	14.9217	1.85968	0.0984098	0.737426	-4.87431
ATP2A2_S663	-0.0331934	18.6674	-0.294177	0.772816	0.974978	-6.40204
ATP2A3_S662	0.0286908	13.875	0.0876138	0.932892	0.994933	-6.4427
ATP2B1_S1155	-0.0106066	21.2398	-0.106694	0.916502	0.992004	-6.4411
ATP2B1_S1177	-1.10026	14.3148	-1.18719	0.267924	0.833391	-5.73719
ATP2B1_S1178	-0.309088	15.8725	-0.462338	0.654438	0.956923	-6.33294
ATP2B1_S1219	0.0901522	18.4155	0.798945	0.437289	0.886749	-6.12147
ATP2B1_S17	-0.380026	16.2694	-1.18066	0.256973	0.829338	-5.75383
ATP2B1_T1165	-0.212509	18.3119	-0.931611	0.366961	0.866918	-6.00775
ATP2B2_S1242	0.120104	18.3672	1.07927	0.298196	0.841802	-5.86343
ATP5F1A_S76	-0.140664	13.097	-0.727148	0.492829	0.903056	-6.16088
ATP6V0A2_S695	-0.0785785	19.2283	-0.315238	0.757127	0.972757	-6.39537
ATP7B_S348	-0.0414127	14.5691	-0.136034	0.893688	0.990522	-6.43738
ATRIP_S224	-0.0891816	19.4083	-0.821581	0.424696	0.881536	-6.1032
ATRIP_S239	-0.543406	15.4739	-2.44079	0.0281263	0.571634	-3.85926
ATRIP_S518	-0.184144	14.4359	-0.941047	0.363318	0.865956	-5.99799
ATRX_S1061	-0.0573893	19.3355	-0.490225	0.631352	0.953054	-6.32276
ATRX_S1348	0.201754	19.228	0.955443	0.355187	0.863119	-5.98569
ATRX_S1352	0.181572	19.3201	0.899319	0.383322	0.867932	-6.03686
ATRX_S1527	-0.0038142	19.2424	-0.0205807	0.983884	0.999534	-6.44681
ATRX_S598	0.438191	20.0759	1.70601	0.109584	0.740591	-5.06799
ATRX_S675	0.392395	17.2562	0.711032	0.489325	0.903041	-6.18699
ATRX_S677	0.0716759	20.4566	0.28976	0.776152	0.974978	-6.40336
ATRX_S784	0.0985513	16.3667	0.693796	0.498838	0.907185	-6.2002
ATRX_S819	-0.191504	14.1338	-0.435133	0.670431	0.959224	-6.34848
ATRX_S849	0.0522678	19.6245	0.460846	0.651785	0.956923	-6.3371
ATRX_S850	0.0522678	19.6245	0.460846	0.651785	0.956923	-6.3371
ATRX_S889	-0.0199488	19.057	-0.124981	0.902265	0.990988	-6.43889
ATRX_S92	-0.113155	17.3001	-0.557067	0.586039	0.94278	-6.28694
ATRX_T674	0.58594	16.973	1.14885	0.270825	0.835206	-5.78801
ATXN10_S12	-0.565274	15.2144	-1.54909	0.144778	0.759226	-5.29269
ATXN1L_S284	0.0118442	14.9825	0.0599363	0.95309	0.995916	-6.44515
ATXN1L_S361	0.0443019	15.9468	0.135441	0.894288	0.990691	-6.43742
ATXN1L_T330	-0.413931	16.5152	-1.03714	0.31686	0.845702	-5.90639
ATXN1_S775	0.315122	14.6706	1.04831	0.313139	0.844739	-5.89395
ATXN2L_S111	-0.106507	20.0805	-0.531994	0.602877	0.944054	-6.30085
ATXN2L_S306	0.00542947	17.2905	0.0128971	0.989901	0.999534	-6.44694
ATXN2L_S339	0.180713	21.7854	1.37788	0.189262	0.785692	-5.51836
ATXN2L_S391	0.203528	18.576	1.16116	0.265841	0.832212	-5.77457
ATXN2L_S449	0.0554021	22.0004	0.256617	0.801124	0.980599	-6.41275
ATXN2L_S594	-0.0265905	20.7317	-0.256831	0.800939	0.980599	-6.41271
ATXN2_S466	-0.213969	15.579	-1.08899	0.295333	0.841802	-5.85216
ATXN2_S624	0.129364	17.2106	0.387482	0.704096	0.962709	-6.36911
ATXN2_S758	-0.278338	16.7173	-0.911295	0.377221	0.866918	-6.02615
ATXN2_S772	0.288613	18.1251	1.21125	0.245389	0.824134	-5.71921
ATXN2_S784	0.0557676	17.6881	0.35368	0.728698	0.967707	-6.38208
ATXN2_T741	-0.0918921	18.7778	-0.796849	0.439415	0.886749	-6.1221
ATXN7L2_S575	0.127758	16.1368	0.639515	0.53252	0.918861	-6.23678
AVL9_S244	-0.363185	16.4191	-1.71616	0.107564	0.740591	-5.05285
AVL9_S246	-0.363185	16.4191	-1.71616	0.107564	0.740591	-5.05285
AVL9_S254	-0.363185	16.4191	-1.71616	0.107564	0.740591	-5.05285
AXIN1_S486	0.160101	17.762	0.640274	0.532103	0.918861	-6.23622
B4GALT1_S74	-0.268765	17.8272	-2.28787	0.044193	0.66204	-4.19325
BABAM1_S29	0.316931	17.319	1.53148	0.147327	0.762153	-5.31596
BACH1_S445	-0.0244141	15.8423	-0.126634	0.903107	0.990988	-6.438
BAD_S118	-0.24862	17.8534	-0.73698	0.473034	0.899343	-6.16903
BAD_S91	0.59602	14.3684	2.33368	0.0346185	0.615946	-4.04896
BAD_S99	1.43823	17.796	2.92871	0.0114867	0.399584	-3.00029
BAD_Y76	0.0847797	18.7858	0.541144	0.596672	0.944026	-6.29588
BAG3_S173	-0.414952	21.2382	-2.7452	0.0154765	0.47756	-3.30477
BAG3_S275	-0.472305	20.0616	-1.14575	0.270679	0.835206	-5.79245
BAG3_S279	-0.443511	20.0547	-1.09474	0.291699	0.841802	-5.84716
BAG3_S289	0.340215	19.7468	0.993426	0.338201	0.856499	-5.94833
BAG3_S291	0.130934	17.5813	0.508438	0.619459	0.950552	-6.31283
BAG3_S377	0.0104808	19.2701	0.0222233	0.982576	0.999534	-6.44677
BAG3_S386	-0.165056	19.9445	-0.4764	0.646043	0.956176	-6.32475
BAG3_T285	0.1705	19.9066	0.395698	0.698158	0.961948	-6.36579
BAG3_T406	-0.255084	20.4265	-1.03566	0.32197	0.845702	-5.90374
BAG6_S1081	-0.186255	18.0648	-1.38596	0.19015	0.785692	-5.5076
BAG6_S1117	-0.145979	19.3812	-1.18897	0.253669	0.827434	-5.74457
BAG6_S113	-0.475026	21.6214	-1.26841	0.224879	0.809338	-5.6526
BAG6_S964	-0.458697	22.4243	-1.30901	0.211142	0.801116	-5.60381
BAG6_S973	0.0924938	22.6186	0.543368	0.595232	0.944026	-6.29459
BAHD1_S101	-0.0643199	18.9974	-0.29688	0.770816	0.97459	-6.40119
BAHD1_S121	-0.223046	16.0717	-0.722091	0.481861	0.900584	-6.17994
BAHD1_S180	-0.184111	15.6983	-1.07194	0.301367	0.84226	-5.87103
BAHD1_S184	0.12023	20.0726	0.914675	0.375409	0.866918	-6.02321
BAHD1_S405	0.463935	16.6488	1.16921	0.261409	0.831297	-5.7666
BAHD1_S44	-0.0602525	16.6658	-0.470765	0.644853	0.956149	-6.33235
BAHD1_S8	0.368827	15.0133	1.07491	0.301495	0.84226	-5.8667
BAIAP2L1_S261	0.0772341	18.1471	0.303782	0.765662	0.973675	-6.39904
BAIAP2L1_S331	-0.351503	17.027	-1.39454	0.184387	0.78348	-5.49716
BAIAP2L1_S414	-0.285676	18.1155	-1.45165	0.171433	0.781687	-5.42342
BAIAP2L1_T257	0.0299649	18.1499	0.113558	0.911165	0.992004	-6.4403
BAIAP2L1_T276	-0.189468	14.9303	-0.74693	0.47346	0.899619	-6.15471
BAIAP2_S325	-0.143272	19.2841	-0.615201	0.548072	0.926594	-6.2522
BAIAP2_S366	-0.0682087	20.816	-0.442911	0.664413	0.957958	-6.34542
BAIAP2_T340	-0.114584	19.1983	-0.467322	0.647299	0.956176	-6.33397
BAIAP2_T360	-0.0531098	17.578	-0.39038	0.701964	0.962709	-6.36798
BANP_S100	0.0254664	14.5625	0.0841952	0.935156	0.995112	-6.4431
BAP18_S96	-0.0726679	20.4356	-0.608124	0.552567	0.928421	-6.25666
BAP1_S292	-0.296981	17.8689	-1.67033	0.116418	0.741776	-5.12
BAP1_S521	-0.140216	19.6118	-1.26039	0.227551	0.811649	-5.66216
BASP1_S164	0.430616	14.1475	0.830595	0.432439	0.886448	-6.08202
BASP1_T196	-0.00419185	17.3837	-0.0138943	0.98912	0.999534	-6.44693
BASP1_T36	-0.0269562	15.285	-0.0638518	0.950796	0.995916	-6.44477
BAZ1A_S1279	0.0130447	19.5467	0.0814332	0.936218	0.995115	-6.44357
BAZ1A_S1283	0.228574	22.7142	1.34055	0.204254	0.800981	-5.56408
BAZ1A_S1353	-1.00011	14.1755	-1.65182	0.120316	0.744889	-5.14694
BAZ1A_S1413	-0.0991844	23.0817	-1.04667	0.312487	0.844281	-5.89688
BAZ1A_S1417	0.0416068	16.7266	0.263404	0.795967	0.980025	-6.41093
BAZ1A_T1547	0.00599355	18.5502	0.0416533	0.967389	0.99789	-6.44612
BAZ1A_T731	0.0379502	20.6273	0.317523	0.755399	0.972757	-6.39464
BAZ1B_S1342	-0.101947	17.3607	-0.680412	0.507026	0.909441	-6.20948
BAZ1B_S1468	0.00407962	22.5056	0.0465377	0.96352	0.997268	-6.4459
BAZ1B_S189	0.014238	14.3455	0.0295999	0.976825	0.999298	-6.44657
BAZ1B_S349	-0.0159355	21.1107	-0.200587	0.843824	0.981257	-6.42608
BAZ1B_S705	-0.0131566	19.4643	-0.0884463	0.930739	0.994933	-6.44295
BAZ1B_S708	-0.0131566	19.4643	-0.0884463	0.930739	0.994933	-6.44295
BAZ1B_S947	0.0541129	15.581	0.120312	0.905907	0.990988	-6.43948
BAZ2A_S1207	0.391226	15.9344	1.17261	0.260085	0.831129	-5.76281
BAZ2A_S1770	-0.00976494	16.9491	-0.0745963	0.941561	0.995394	-6.44413
BAZ2A_S1783	-0.256442	18.4901	-1.38666	0.188189	0.785692	-5.50699
BBX_S243	0.075943	15.5888	0.354785	0.727892	0.967707	-6.38167
BBX_S40	0.352453	18.8826	0.772925	0.452133	0.891784	-6.14182
BBX_S704	0.07917	15.7242	0.414797	0.684848	0.960566	-6.35745
BBX_S844	-0.214741	18.1709	-1.69035	0.112461	0.740591	-5.09078
BCAR1_S639	0.0666424	20.0362	0.206206	0.839747	0.981257	-6.42477
BCAR3_S375	0.706111	16.3818	3.5611	0.00300586	0.189921	-1.74795
BCAS3_S706	-0.321005	18.1616	-1.00318	0.332419	0.85317	-5.94003
BCKDHA_S337	0.305628	19.6962	1.54914	0.146578	0.762153	-5.29358
BCKDHA_S347	0.733931	16.7189	1.31243	0.210016	0.800981	-5.59965
BCL11B_S398	0.0089958	15.4722	0.0599394	0.953027	0.995916	-6.44516
BCL2L11_S77	0.119372	16.0661	0.605208	0.55445	0.929161	-6.25846
BCL2L12_S242	-0.0658018	15.3606	-0.227559	0.823443	0.980599	-6.41993
BCL2L12_S273	-0.530208	15.3672	-0.961775	0.354653	0.863119	-5.97718
BCL3_S374	0.121681	17.7992	0.74373	0.46899	0.897449	-6.16409
BCL3_S41	-0.128139	18.44	-0.477805	0.639998	0.954734	-6.32888
BCL7C_S122	0.546819	18.4146	0.760612	0.459227	0.893858	-6.15127
BCL7C_S126	0.931201	19.6264	1.40655	0.180883	0.781687	-5.48178
BCL9L_S1017	-0.24293	15.5906	-0.705941	0.494492	0.903353	-6.18832
BCL9L_S116	-0.198262	14.5464	-1.03775	0.31773	0.845702	-5.90472
BCL9L_S118	0.218221	18.4568	1.9615	0.0694301	0.707091	-4.6741
BCL9L_S21	0.0195878	21.7727	0.155812	0.878342	0.989379	-6.43438
BCL9L_S25	0.0282665	20.3554	0.174568	0.86385	0.986342	-6.43115
BCL9_S278	-0.239113	14.4973	-1.13523	0.276157	0.837281	-5.80293
BCLAF1_S177	0.0149837	23.6641	0.11171	0.912597	0.992004	-6.44052
BCLAF1_S264	-0.0624828	18.0717	-0.309246	0.761567	0.973366	-6.39732
BCLAF1_S268	-0.226859	22.1021	-0.882027	0.392323	0.871852	-6.05204
BCLAF1_S285	0.167323	23.7453	1.07555	0.299894	0.841802	-5.8672
BCLAF1_S290	0.192238	23.4731	1.17697	0.258394	0.829384	-5.75795
BCLAF1_S385	-0.0302373	21.2297	-0.26987	0.791086	0.980025	-6.40915
BCLAF1_S389	0.185967	17.0724	1.33176	0.203615	0.800981	-5.576
BCLAF1_S397	0.0977896	22.7631	0.646841	0.527943	0.916933	-6.23196
BCLAF1_S450	0.37678	12.8318	1.21082	0.245562	0.824134	-5.71969
BCLAF1_S496	0.0841326	21.6335	0.591736	0.563205	0.933648	-6.26664
BCLAF1_S512	0.0948512	23.46	1.00772	0.330206	0.851931	-5.93569
BCLAF1_S531	-0.0680521	23.1941	-0.479308	0.638934	0.9547	-6.32816
BCLAF1_S578	0.00204819	16.4459	0.0118274	0.990725	0.999534	-6.44696
BCLAF1_S648	0.0388764	20.0487	0.108157	0.915371	0.992004	-6.44093
BCLAF1_S658	0.0988519	23.9049	0.949849	0.357843	0.863119	-5.991
BCLAF1_T257	0.340387	18.5847	2.01514	0.0629353	0.702854	-4.5874
BCLAF1_T402	-0.00973293	16.6987	-0.0564207	0.955838	0.995916	-6.44536
BCLAF3_S139	-0.0448981	13.8509	-0.234347	0.818012	0.980599	-6.41844
BCLAF3_S15	-0.0519097	16.3499	-0.303857	0.765899	0.973675	-6.39882
BCLAF3_S17	-0.0519097	16.3499	-0.303857	0.765899	0.973675	-6.39882
BCLAF3_S192	0.09839	13.4584	0.654627	0.523773	0.915126	-6.22606
BCLAF3_S402	-0.0359904	15.6036	-0.214024	0.833747	0.981257	-6.42307
BCLAF3_S78	-0.11927	17.1637	-0.961723	0.353204	0.861826	-5.97871
BCLAF3_S80	-0.11927	17.1637	-0.961723	0.353204	0.861826	-5.97871
BCR_S122	-0.0498803	20.965	-0.332762	0.74411	0.972576	-6.3895
BCR_S354	0.16704	16.9311	0.431412	0.672591	0.959224	-6.35057
BCS1L_Y181	-0.191134	15.52	-0.771131	0.453126	0.891874	-6.14325
BDP1_S1883	-0.0776878	15.3408	-0.386571	0.706183	0.962709	-6.36829
BEGAIN_S246	-0.0499351	13.4904	-0.291685	0.776255	0.974978	-6.40174
BET1L_S9	0.274303	17.4443	0.946292	0.35969	0.86482	-5.9942
BET1_S50	-0.174426	15.6882	-0.731546	0.482347	0.900584	-6.16632
BICD2_S582	-0.265214	20.1625	-1.3559	0.196103	0.792097	-5.54599
BICRAL_S675	0.0356014	15.8162	0.226415	0.825261	0.980599	-6.4197
BICRA_S1413	-0.173533	17.1185	-1.10145	0.290072	0.840649	-5.83906
BIRC6_S480	0.174738	18.5392	1.08039	0.297713	0.841802	-5.86226
BLM_S1310	0.234509	14.5076	0.773982	0.451527	0.891536	-6.141
BLM_T114	0.140481	13.6966	0.479818	0.640491	0.954734	-6.32609
BLOC1S3_S65	0.130148	20.5373	0.835723	0.416966	0.880089	-6.09153
BLOC1S3_T63	0.130148	20.5373	0.835723	0.416966	0.880089	-6.09153
BLTP2_S2094	0.107156	16.6968	0.706185	0.492156	0.903041	-6.19055
BLTP3B_S414	0.201864	15.5566	0.625654	0.54211	0.924537	-6.24483
BLTP3B_S418	0.350847	17.1007	0.58085	0.570368	0.936133	-6.2731
BLTP3B_S935	-0.85362	16.5404	-1.85473	0.0843333	0.734299	-4.84305
BLTP3B_S989	-0.0863747	17.7243	-0.56995	0.577487	0.939021	-6.27955
BLVRA_S230	-0.201469	17.4912	-1.62491	0.12584	0.749458	-5.18538
BLZF1_S15	0.186368	17.7509	1.48319	0.161134	0.77625	-5.38163
BMAL1_S42	0.225919	17.1992	0.843845	0.414835	0.879656	-6.08229
BMP2K_S1107	-0.0295385	15.1792	-0.194203	0.84943	0.982445	-6.42706
BMS1_S552	-0.0872459	16.8429	-0.522417	0.609315	0.945332	-6.30606
BNIP2_S114	-0.0132242	19.505	-0.131841	0.896933	0.990828	-6.43797
BNIP3_S66	0.0279876	15.4324	0.0814371	0.936402	0.995115	-6.44353
BOD1L1_S1531	0.00151651	18.0263	0.00915324	0.992822	0.999534	-6.44699
BOD1L1_S2501	0.398108	14.1445	1.67696	0.116717	0.741954	-5.1125
BOD1L1_S2954	0.302147	17.1583	1.18247	0.256258	0.829338	-5.7518
BOD1L1_S2986	-0.39988	18.4543	-3.38971	0.00424472	0.233851	-2.07896
BOD1L1_S3019	0.0239617	18.4957	0.173574	0.864792	0.986416	-6.43126
BOD1L1_S3029	0.0689956	20.0601	0.581797	0.570352	0.936133	-6.2719
BOD1L1_S482	0.286307	17.8886	2.11365	0.0538086	0.689162	-4.43411
BOD1L1_S484	0.263811	18.067	1.32638	0.206882	0.800981	-5.58209
BOD1L1_S538	0.0305977	15.2859	0.235839	0.81712	0.980599	-6.41794
BOD1L1_S635	0.878809	17.6244	2.22394	0.0427148	0.659392	-4.2393
BOK_S8	-0.683838	17.0237	-2.09174	0.0547322	0.689162	-4.46211
BOP1_S126	0.335192	19.7603	1.70689	0.109374	0.740591	-5.06663
BOP1_S127	0.333415	19.7575	1.70107	0.110484	0.740591	-5.0752
BOP1_T106	0.0824566	15.9206	0.543144	0.59533	0.944026	-6.29477
BPTF_S1300	-0.134346	19.2529	-1.05104	0.310541	0.844281	-5.89244
BPTF_S1310	-0.127453	14.9962	-0.840044	0.415604	0.879949	-6.08686
BPTF_S216	-0.0747548	21.1703	-0.917898	0.373776	0.866918	-6.0203
BPTF_S2370	-0.0294083	17.1492	-0.264775	0.794931	0.980025	-6.41056
BPTF_S572	0.608554	16.8331	1.54283	0.144672	0.759226	-5.30044
BRAF_S151	-0.107724	18.9879	-0.66536	0.516326	0.912254	-6.21971
BRAF_S446	-0.119976	19.9678	-0.726797	0.479003	0.900094	-6.17658
BRAF_S729	0.36605	19.6565	0.634657	0.535658	0.921125	-6.23985
BRAP_S52	-0.357804	13.9013	-2.04532	0.0609547	0.698844	-4.54583
BRAT1_S742	-0.0676608	17.31	-0.435499	0.66965	0.95917	-6.34878
BRCA1_S114	-0.122871	17.3843	-0.913655	0.377027	0.866918	-6.02297
BRCA1_S395	0.420558	13.3558	1.324	0.207768	0.800981	-5.58497
BRCA1_S398	0.420558	13.3558	1.324	0.207768	0.800981	-5.58497
BRCA2_T2035	0.157165	13.3836	0.886092	0.391175	0.871412	-6.04745
BRD1_S128	-0.0428665	18.8201	-0.376316	0.713583	0.964462	-6.37239
BRD1_S814	0.70144	13.3577	0.908779	0.378503	0.867081	-6.0284
BRD1_T885	0.384351	12.0307	1.72145	0.126776	0.75191	-5.074
BRD2_S298	-0.130161	21.3203	-0.851573	0.408394	0.876686	-6.07825
BRD2_S301	0.0469528	21.2845	0.325454	0.749519	0.972682	-6.39199
BRD3_S263	-0.00146253	20.4643	-0.0125232	0.99018	0.999534	-6.44695
BRD3_S563	-0.0308012	18.4076	-0.129038	0.899122	0.990828	-6.43835
BRD4_S1117	0.0523195	18.8744	0.285214	0.779542	0.975709	-6.40472
BRD7_S279	0.653967	16.5861	1.68482	0.113678	0.740591	-5.09907
BRD7_S289	0.491111	16.9709	1.26154	0.227271	0.811649	-5.66073
BRD7_S621	-0.855088	15.8819	-1.06922	0.302658	0.842359	-5.87373
BRD8_T175	0.107883	15.6753	0.492578	0.629738	0.953054	-6.32156
BRD9_S588	-0.246085	17.7009	-1.59489	0.132422	0.756884	-5.22791
BRD9_T103	-0.11159	19.4421	-0.454083	0.656573	0.957285	-6.34024
BRF1_S450	-0.762978	13.3038	-1.6573	0.130661	0.756884	-5.1516
BRF1_S553	0.073866	19.7706	0.542326	0.595879	0.944026	-6.29522
BRF2_S353	-0.0980166	17.6323	-0.351659	0.730214	0.968336	-6.38279
BRIP1_S1032	0.127265	21.5217	1.09521	0.292697	0.841802	-5.84563
BRIP1_S128	0.0231541	16.7727	0.129917	0.898427	0.990828	-6.43823
BRIP1_S197	0.245265	18.0273	2.18702	0.0470078	0.672741	-4.31219
BRIP1_S206	0.0124243	21.0387	0.104247	0.918516	0.992805	-6.44134
BRIP1_S505	0.0926476	16.6485	0.45776	0.653955	0.956923	-6.33855
BRIP1_S990	0.0568439	19.7985	0.650576	0.525554	0.915654	-6.22955
BRIX1_S261	-0.00818917	17.7726	-0.0884883	0.930796	0.994933	-6.44293
BRMS1L_S174	-0.412101	14.2328	-0.449388	0.660375	0.957393	-6.34196
BRMS1L_S197	-0.127897	16.7133	-0.656615	0.521775	0.913676	-6.22556
BRMS1_S58	0.0132919	14.8248	0.0421133	0.967033	0.997867	-6.4461
BRPF1_S120	0.0205048	16.5765	0.0366916	0.971275	0.998583	-6.44632
BRPF1_S460	0.15708	17.2863	1.3789	0.188947	0.785692	-5.51707
BRPF1_S462	0.0045006	17.5242	0.0386547	0.969696	0.998328	-6.44625
BRPF1_S860	-0.0420228	18.3176	-0.321453	0.752481	0.972682	-6.39334
BRPF1_T145	0.52744	16.0837	1.76455	0.100536	0.737426	-4.98406
BRPF1_T858	0.0770977	14.5905	0.271529	0.789855	0.979203	-6.40867
BRPF3_S713	-0.027511	16.8521	-0.288632	0.776972	0.975118	-6.40371
BRSK2_S393	0.402697	18.0509	2.98554	0.00957314	0.368943	-2.8531
BRSK2_S489	0.17181	18.7398	1.80538	0.093499	0.735986	-4.9224
BRWD1_S1475	0.0337045	18.8753	0.312278	0.759301	0.972998	-6.39635
BRWD1_S1943	-0.00134696	16.2985	-0.0102873	0.991933	0.999534	-6.44697
BRWD1_S2018	0.281645	14.886	0.520593	0.611192	0.946037	-6.3064
BRWD1_S2020	-0.0244034	14.1135	-0.0868985	0.932043	0.994933	-6.44307
BRWD1_S696	-0.4556	16.8835	-1.43562	0.174169	0.781687	-5.44418
BSG_S362	0.184601	18.2069	1.3752	0.190066	0.785692	-5.52175
BTBD7_S722	0.415574	15.3155	3.04071	0.00918052	0.359783	-2.78968
BTF3_S201	0.0802827	17.2743	0.220968	0.828236	0.980599	-6.4216
BTF3_S30	-0.0451331	20.841	-0.291393	0.775214	0.974978	-6.40267
BTRC_S127	0.129465	15.9803	0.706543	0.49402	0.903353	-6.18801
BUB1B_S543	0.0502162	20.8741	0.257733	0.800279	0.980599	-6.41246
BUB1B_S670	-0.102228	17.6702	-0.878273	0.395254	0.872414	-6.05427
BUB1_S563	-0.378561	16.7051	-1.1037	0.28792	0.837736	-5.8377
BUB1_S596	-0.330016	15.8913	-1.21469	0.245554	0.824134	-5.71437
BUB1_S655	-0.0570588	16.263	-0.239862	0.813826	0.980599	-6.41708
BUB1_S661	-0.502279	16.2103	-1.05886	0.307192	0.844281	-5.88437
BUB3_S211	-0.0543217	15.6882	-0.386573	0.705135	0.962709	-6.36916
BUD13_S139	0.0545185	18.7295	0.345396	0.734785	0.970701	-6.38508
BUD13_S151	0.440917	18.7781	1.10469	0.287503	0.837736	-5.83664
BUD13_S163	-0.0713166	20.0878	-0.527559	0.605831	0.944054	-6.3033
BUD13_S197	0.114124	20.5025	0.821082	0.424971	0.881536	-6.10361
BUD13_S201	0.114124	20.5025	0.821082	0.424971	0.881536	-6.10361
BUD13_S271	-0.265634	19.4589	-1.27115	0.223913	0.809338	-5.64935
BUD13_S325	0.012091	19.2135	0.0883772	0.930793	0.994933	-6.44296
BUD13_S358	-0.039509	17.3844	-0.184341	0.856989	0.984538	-6.42903
BUD13_T135	0.0375499	18.9843	0.214847	0.8329	0.981257	-6.42299
BUD13_T147	0.22939	18.5101	1.06825	0.303047	0.842723	-5.87477
BUD13_T159	-0.0754519	20.2703	-0.558712	0.584934	0.942268	-6.28601
BYSL_S98	0.0661021	21.4507	0.396735	0.697399	0.961948	-6.36538
BZW1_S391	-1.08744	14.5004	-6.9034	9.14205e-06	0.00273908	3.87271
BZW1_S411	-0.0703769	19.0468	-0.174539	0.863885	0.986342	-6.43115
BZW1_S413	-0.115106	19.0001	-0.292111	0.77439	0.974978	-6.40265
BZW2_S412	-0.0598959	16.9237	-0.159473	0.875523	0.988971	-6.43377
BZW2_S414	-0.0598959	16.9237	-0.159473	0.875523	0.988971	-6.43377
C15orf39_S586	-0.00848863	16.3512	-0.0676762	0.946973	0.995916	-6.44464
C15orf39_T970	-0.534882	14.5104	-1.69292	0.113707	0.740591	-5.08953
C18orf25_S145	0.281104	18.4117	1.32658	0.205367	0.800981	-5.58235
C18orf25_S147	1.01084	14.6934	2.40483	0.0313813	0.599939	-3.94128
C18orf25_S66	0.142131	19.4899	0.748296	0.466359	0.896936	-6.16063
C18orf25_S69	0.230002	17.4326	1.92002	0.0801848	0.732369	-4.75895
C19orf47_S151	-0.284294	17.9521	-1.02847	0.322036	0.845702	-5.91389
C1QBP_S87	0.256686	13.1054	0.953828	0.35714	0.863119	-5.98602
C1orf131_T142	0.0810295	13.9352	0.452246	0.658318	0.957324	-6.34068
C1orf198_S175	-0.0187156	16.6193	-0.159063	0.875989	0.988971	-6.43378
C1orf198_S289	0.410334	18.1671	2.26786	0.0404668	0.652045	-4.17583
C1orf226_S18	0.143129	16.0561	0.420122	0.683912	0.960246	-6.35263
C1orf226_S223	-0.12174	17.5547	-0.492948	0.63345	0.953426	-6.31754
C1orf52_S158	0.163353	21.3287	0.858878	0.404551	0.875923	-6.07198
C20orf27_S165	-0.158369	15.2399	-0.597381	0.55956	0.932231	-6.2632
C2CD2L_S411	-0.590292	15.9989	-1.86328	0.0910846	0.735986	-4.85235
C2CD2L_S662	0.133329	20.5726	1.00697	0.330552	0.852246	-5.93642
C2CD4C_S178	0.184858	15.0383	1.35318	0.198361	0.794877	-5.54901
C2CD4C_S273	0.274786	15.0406	1.8297	0.113851	0.740591	-4.93744
C2CD5_S260	0.047291	19.0307	0.132245	0.896925	0.990828	-6.43782
C2CD5_S643	-1.38274	15.7469	-1.64871	0.120958	0.746374	-5.15142
C2CD5_S659	0.120269	17.0411	0.286864	0.778324	0.975702	-6.40422
C2CD5_S852	0.455232	17.3023	2.58985	0.0210112	0.541817	-3.59012
C2orf49_S189	-0.00473899	19.5453	-0.0412866	0.967634	0.99789	-6.44614
C2orf49_S193	0.530475	18.2869	1.48194	0.160019	0.773617	-5.38297
C6orf132_S837	0.466111	12.3333	1.89066	0.0844709	0.734299	-4.8041
C6orf141_S25	0.107458	14.8449	0.645085	0.534274	0.920486	-6.22747
C7orf50_S175	-0.0121394	23.3895	-0.18258	0.857671	0.985043	-6.42967
C7orf50_S23	-0.00574605	17.4292	-0.0542725	0.957518	0.995916	-6.44549
C7orf50_S59	-3.49166e-05	21.278	-0.000293243	0.99977	0.999937	-6.44703
C7orf50_S97	-0.134469	14.7627	-0.530532	0.613767	0.947849	-6.29166
C8orf33_T19	-0.00162463	18.2314	-0.00855019	0.993295	0.999534	-6.44699
C9orf40_S76	0.0874387	14.7574	0.262215	0.796889	0.980347	-6.41125
C9orf78_S15	0.1692	20.467	0.790555	0.442096	0.887094	-6.12804
C9orf78_S17	0.187767	20.1996	1.29099	0.217026	0.802445	-5.62567
C9orf78_S261	0.122339	23.3273	1.1147	0.283218	0.837281	-5.82608
CAAP1_S203	0.0600847	18.12	0.58748	0.565971	0.935862	-6.26921
CAAP1_S312	-0.343353	17.5971	-2.34772	0.0348269	0.615946	-4.03874
CABIN1_S433	0.0146732	14.7777	0.140645	0.890097	0.990023	-6.43672
CABIN1_S66	-0.221625	14.3739	-1.21898	0.243854	0.824134	-5.70953
CABLES1_S313	0.692937	16.3733	1.42553	0.175431	0.781687	-5.45727
CABLES1_T415	0.0858412	15.4237	0.702023	0.494666	0.903353	-6.19351
CACTIN_S71	0.237248	14.5744	0.758918	0.460208	0.893858	-6.15256
CACTIN_S73	-0.102339	16.1303	-0.331166	0.745314	0.972682	-6.39003
CAD_S1406	-0.397737	16.0788	-2.98897	0.0101544	0.378772	-2.88554
CAD_S1859	-0.025091	25.4208	-0.275888	0.78655	0.978801	-6.40744
CAD_S1938	-0.147808	13.9789	-0.888632	0.388789	0.870276	-6.04636
CAD_T1884	0.0342485	17.3368	0.216871	0.833475	0.981257	-6.42144
CALCOCO2_S315	-0.266097	15.1411	-1.5122	0.153678	0.766988	-5.34277
CAMK2D_S280	-0.45315	15.4049	-1.02949	0.326763	0.849658	-5.90801
CAMK2D_S315	-1.06972	15.0673	-2.04814	0.0668407	0.702854	-4.57278
CAMK2D_S319	-1.06972	15.0673	-2.04814	0.0668407	0.702854	-4.57278
CAMK2D_S330	-0.221402	18.1365	-1.11704	0.282271	0.837281	-5.82356
CAMK2D_T287	-0.904726	15.7777	-2.1963	0.0519527	0.685504	-4.34111
CAMK2D_T331	-0.0378903	14.7433	-0.145632	0.887664	0.989597	-6.43546
CAMK2D_T337	0.148479	16.2819	1.17065	0.26073	0.831297	-5.76508
CAMK2G_S311	-0.264774	14.4645	-0.662597	0.520846	0.913537	-6.21852
CAMK2G_S384	-0.11526	15.5938	-0.276623	0.787528	0.979035	-6.40625
CAMK2G_T287	-0.685583	18.6013	-1.80641	0.0919026	0.735986	-4.91742
CAMKK1_S74	-0.347259	16.2946	-2.59338	0.0208661	0.541817	-3.58369
CAMKK2_S495	0.100285	16.1124	0.385941	0.705619	0.962709	-6.36939
CAMLG_S55	0.021346	15.8367	0.15889	0.876311	0.988971	-6.43374
CAMSAP1_S1080	0.272838	19.9619	2.32455	0.0351704	0.615946	-4.06419
CAMSAP1_S1372	-0.596478	15.8025	-3.849	0.00168566	0.128331	-1.19111
CAMSAP1_S431	-0.168246	15.4808	-0.469647	0.648369	0.956176	-6.33032
CAMSAP1_S563	-0.529717	18.0892	-1.43206	0.173585	0.781687	-5.44877
CAMSAP1_S575	-0.286019	18.631	-1.32471	0.20597	0.800981	-5.58464
CAMSAP2_S1019	0.144519	18.8559	1.47227	0.164018	0.779703	-5.39612
CAMSAP2_S1148	-0.0383547	18.2642	-0.121527	0.904962	0.990988	-6.43933
CAMSAP2_S1313	-0.350478	17.8997	-2.66386	0.018162	0.517591	-3.45458
CAMSAP2_S443	-0.971158	13.3447	-1.97454	0.0786449	0.727434	-4.69655
CAMSAP2_S464	-0.312185	18.9633	-2.54122	0.0231127	0.552832	-3.67847
CAMSAP2_S599	-0.137346	17.318	-1.05397	0.309243	0.844281	-5.88946
CAMSAP2_T426	0.189434	14.2707	0.899021	0.384498	0.868514	-6.03605
CAMSAP2_Y419	-0.389925	14.7831	-1.17716	0.263281	0.831455	-5.75423
CAMSAP3_S1031	-0.40042	14.2111	-0.926995	0.369285	0.866918	-6.01195
CAMSAP3_S1074	-0.0483109	20.2841	-0.320375	0.753285	0.972682	-6.39369
CAMSAP3_S193	0.13629	16.5815	0.934293	0.36554	0.866918	-6.00537
CAMSAP3_S334	0.251497	19.1547	0.629012	0.539244	0.923225	-6.24347
CAMSAP3_S368	0.120752	18.5745	0.882435	0.39202	0.871852	-6.05178
CAMSAP3_S431	-0.244298	18.3878	-1.66117	0.118267	0.743115	-5.13328
CAMSAP3_S814	-0.123543	18.4598	-0.566767	0.579627	0.940349	-6.28135
CAMSAP3_T799	0.157394	14.831	0.753479	0.464182	0.896138	-6.15579
CANX_S554	0.338957	22.9877	1.10822	0.288924	0.838603	-5.83049
CANX_S564	0.275172	21.156	1.33881	0.201494	0.799306	-5.56725
CANX_S583	-0.0572613	27.2016	-0.608659	0.552222	0.928421	-6.25633
CAP1_S308	-2.89109	20.8947	-2.14795	0.0492828	0.683192	-4.3682
CAP1_S310	-0.456277	18.2773	-1.4556	0.167069	0.7815	-5.41793
CAP2_S309	0.663641	19.0383	1.01721	0.325928	0.849389	-5.92625
CAP2_S312	0.0525559	21.0489	0.459991	0.652384	0.956923	-6.3375
CAPN15_S296	-1.06901	15.3073	-4.53305	0.000437779	0.0501987	0.113741
CAPN1_S93	-0.0866766	13.6923	-0.648543	0.536195	0.921125	-6.22076
CAPZA1_S9	-0.357088	17.4314	-1.31822	0.20812	0.800981	-5.59258
CAPZA2_S9	-0.162508	16.819	-1.19405	0.251737	0.827393	-5.73883
CAPZB_S2	-0.234087	15.4601	-1.3108	0.211923	0.801116	-5.60111
CARHSP1_S30	0.0824585	22.8429	0.647469	0.527519	0.916933	-6.23158
CARHSP1_S32	0.0709346	22.6394	0.530837	0.603625	0.944054	-6.30151
CARHSP1_S41	0.360917	24.878	3.24498	0.0056874	0.282485	-2.35823
CARHSP1_S52	0.0469715	23.0693	0.272455	0.78916	0.979035	-6.4084
CARMIL1_S1094	0.329484	18.958	1.93031	0.0812812	0.734162	-4.7517
CARMIL1_S122	0.249835	16.7231	1.0622	0.305678	0.843797	-5.88099
CARMIL1_S968	-0.982683	17.9292	-7.00003	5.32507e-06	0.00183183	4.35149
CARMIL1_T916	0.757303	18.1005	1.94383	0.071827	0.711646	-4.70288
CARS1_S19	-0.279879	17.9409	-1.10938	0.285544	0.837701	-5.83166
CARS1_S307	-0.158534	15.5096	-0.882157	0.393225	0.871852	-6.05089
CASC3_S148	-0.0468515	20.1408	-0.360209	0.723914	0.967103	-6.37967
CASC3_S265	0.451113	20.1805	1.64768	0.122785	0.749095	-5.1547
CASC3_S45	0.249696	15.112	0.998306	0.335856	0.854638	-5.94365
CASKIN1_S1067	0.209379	14.4242	1.04536	0.317487	0.845702	-5.89414
CASKIN1_S1257	-0.241885	15.4683	-0.475831	0.641902	0.955604	-6.32935
CASKIN1_S787	-0.172006	14.6425	-0.423993	0.677869	0.959559	-6.35384
CASKIN1_T1065	0.209379	14.4242	1.04536	0.317487	0.845702	-5.89414
CASKIN2_S358	1.20269	17.13	1.36517	0.193257	0.790387	-5.53437
CASKIN2_S403	-1.90776	17.8333	-3.25813	0.00605337	0.291314	-2.38952
CASKIN2_S725	-0.0149045	17.6361	-0.0945474	0.925976	0.994159	-6.44237
CASKIN2_S858	0.372738	18.6942	2.04498	0.0610209	0.698844	-4.54654
CASK_S582	0.0771004	17.5943	0.463662	0.650323	0.956473	-6.33529
CASP2_S157	0.283347	14.0833	1.86115	0.0941849	0.735986	-4.86258
CASP2_S340	0.0309656	16.9844	0.200724	0.843719	0.981257	-6.42605
CASP6_S79	0.00159822	13.5275	0.0144189	0.988708	0.999534	-6.44692
CASP7_S16	-0.0128935	18.5768	-0.0739922	0.942034	0.995394	-6.44417
CASZ1_S1410	-0.607359	14.0457	-1.21827	0.242809	0.824134	-5.71116
CASZ1_S1758	-0.241806	19.3695	-1.31167	0.210177	0.800981	-5.60061
CASZ1_S57	0.280296	15.4369	1.08464	0.295961	0.841802	-5.85776
CASZ1_S720	-0.0530076	17.3126	-0.262585	0.796591	0.980333	-6.41116
CASZ1_S721	-0.0530076	17.3126	-0.262585	0.796591	0.980333	-6.41116
CBARP_S133	-0.349672	15.769	-1.06904	0.302734	0.842359	-5.87391
CBARP_S299	-0.0718479	16.1626	-0.328524	0.747245	0.972682	-6.39095
CBARP_S528	-0.559538	15.1171	-0.670646	0.51871	0.91315	-6.20998
CBARP_S621	-0.0384556	16.4297	-0.114327	0.910683	0.991947	-6.44018
CBARP_T154	-0.270435	13.9371	-0.935883	0.370707	0.866918	-5.99778
CBS_S32	-0.0138583	19.6271	-0.0625924	0.950956	0.995916	-6.44499
CBS_S73	-0.111981	15.8264	-0.680695	0.506852	0.909441	-6.20928
CBX1_S89	0.267334	18.1246	1.48124	0.160087	0.773617	-5.38388
CBX3_S93	0.126213	21.7084	0.942517	0.361469	0.865415	-5.99779
CBX3_S95	0.131686	22.8383	1.00522	0.33139	0.852619	-5.93812
CBX3_S99	-0.265458	15.2949	-0.425206	0.677473	0.959559	-6.35289
CBX4_S291	-0.570899	17.6718	-1.01936	0.329314	0.850978	-5.91997
CBX4_S434	0.69101	16.3375	1.55897	0.142431	0.759226	-5.27912
CBX4_S467	-0.526433	14.0892	-1.17499	0.260569	0.831297	-5.75916
CBX5_S14	0.043321	17.8695	0.359343	0.724932	0.967131	-6.37969
CBX5_S92	0.0936409	18.1183	0.709048	0.489604	0.903041	-6.18942
CBX5_S95	0.382385	14.6178	2.28843	0.0420873	0.658718	-4.17284
CBX6_S246	-0.018373	14.5979	-0.087292	0.932483	0.994933	-6.44287
CBX8_S191	0.0399692	20.1743	0.415354	0.683999	0.960246	-6.35761
CBY1_S9	0.000738509	14.6228	0.0032966	0.997418	0.999534	-6.44702
CC2D1A_S455	0.123923	18.2464	1.06023	0.306483	0.844281	-5.88307
CC2D1A_T120	-0.41861	17.436	-2.12282	0.0515618	0.685504	-4.4097
CC2D1B_S528	0.114853	13.5042	0.426724	0.675919	0.959559	-6.35264
CCAR1_S456	0.0976473	14.8938	0.591905	0.563757	0.934198	-6.26585
CCAR1_T627	0.2212	18.1188	1.69401	0.111752	0.740591	-5.08543
CCAR2_S124	0.102519	15.825	0.36702	0.719367	0.965138	-6.37677
CCAR2_S675	-0.254058	21.4749	-1.20642	0.247203	0.824134	-5.72471
CCAR2_S678	-0.227993	21.5619	-1.18222	0.256373	0.829338	-5.75208
CCAR2_S681	-0.22485	21.4271	-1.11506	0.283182	0.837281	-5.82561
CCAR2_T35	-0.798203	16.4322	-1.67824	0.118457	0.743115	-5.11323
CCAR2_T484	-0.0283197	21.2789	-0.142429	0.888872	0.989597	-6.4364
CCAR2_T897	-0.111544	13.3024	-0.383281	0.707557	0.962709	-6.37044
CCDC120_S358	0.0841428	15.9658	0.691037	0.501326	0.908399	-6.20124
CCDC137_S19	0.0606052	21.4097	0.787777	0.443589	0.888134	-6.13032
CCDC137_S233	-0.0676893	16.6177	-0.43077	0.673477	0.959499	-6.35047
CCDC167_S42	0.196252	17.5867	1.22192	0.246372	0.824134	-5.70394
CCDC25_S204	0.279011	18.38	1.13856	0.273572	0.835873	-5.80029
CCDC43_T139	-0.360939	20.0113	-1.54942	0.143086	0.759226	-5.29136
CCDC6_S240	0.107126	22.3442	0.854626	0.406741	0.875923	-6.07568
CCDC6_S244	0.158846	22.819	1.30596	0.212026	0.80118	-5.60757
CCDC6_S254	0.0824274	15.8853	0.445601	0.662992	0.957958	-6.34376
CCDC6_S323	0.205666	18.6839	1.43956	0.171355	0.781687	-5.43898
CCDC6_S367	0.441554	21.3672	1.70778	0.109249	0.740591	-5.06539
CCDC6_S417	0.20991	15.4375	0.980051	0.343237	0.859295	-5.96248
CCDC6_S419	0.0543604	19.7136	0.257095	0.800762	0.980599	-6.41263
CCDC6_S52	-0.0866669	19.2974	-0.521508	0.609939	0.945453	-6.30654
CCDC6_T380	0.97877	17.5419	2.90333	0.0152593	0.474621	-3.18008
CCDC85A_S347	-0.0119994	15.1703	-0.0503045	0.960622	0.996129	-6.4457
CCDC85C_S246	-0.945644	18.0246	-2.19534	0.0464183	0.672156	-4.2993
CCDC86_S102	-0.155509	20.4306	-0.503319	0.622391	0.951153	-6.31604
CCDC86_S110	-0.0930929	17.6796	-0.501526	0.624137	0.95173	-6.31646
CCDC86_S113	-0.146829	21.0086	-0.918788	0.373354	0.866918	-6.01946
CCDC86_S18	-0.134701	22.6363	-0.741102	0.470607	0.898249	-6.16597
CCDC86_S21	0.235883	16.6988	0.857406	0.407585	0.876245	-6.07081
CCDC86_S255	-0.0707257	13.7582	-0.240071	0.814975	0.980599	-6.41629
CCDC86_S47	0.432824	23.9247	1.42751	0.174868	0.781687	-5.45469
CCDC86_S58	-1.04816	23.2167	-1.94735	0.0713688	0.711646	-4.69726
CCDC86_S66	-1.76615	18.3614	-2.08007	0.0573556	0.696365	-4.49007
CCDC86_S69	-2.38726	18.9976	-1.79773	0.0949073	0.736729	-4.9343
CCDC86_S80	-0.0831633	21.2133	-0.531682	0.603059	0.944054	-6.30105
CCDC86_S91	-0.0920117	23.2146	-0.724096	0.480609	0.900342	-6.17855
CCDC86_T3	-0.193504	17.4298	-0.709348	0.489494	0.903041	-6.18912
CCDC88C_S1806	0.03407	15.6179	0.18854	0.853082	0.983604	-6.42851
CCDC88C_S1887	0.00765896	16.1209	0.030721	0.975946	0.99897	-6.44654
CCDC88C_S227	-0.222757	16.3453	-0.752925	0.46369	0.895728	-6.15711
CCDC92_S211	-0.26834	14.5053	-0.878174	0.399824	0.874603	-6.04955
CCDC93_S305	-0.286739	17.2042	-1.20957	0.245987	0.824134	-5.72114
CCDC97_S212	0.039833	20.5975	0.177659	0.861479	0.98576	-6.43058
CCDC97_S257	0.00988262	14.972	0.048727	0.962155	0.99682	-6.44575
CCDC97_S337	0.505768	16.8517	1.22563	0.240108	0.821409	-5.70268
CCDC9_S137	0.520446	16.3026	3.37445	0.00437726	0.23735	-2.10838
CCDC9_S202	-0.150863	17.4253	-1.22163	0.242881	0.824134	-5.70648
CCDC9_S521	-0.414893	16.645	-1.44543	0.169858	0.781687	-5.4313
CCDC9_S80	0.103793	19.4374	0.650654	0.525509	0.915654	-6.2295
CCDC9_T95	0.0500964	14.7145	0.205209	0.840283	0.981257	-6.4251
CCM2_S15	-0.111684	14.2804	-0.49132	0.631151	0.953054	-6.32167
CCM2_S384	-0.0670613	17.7976	-0.421679	0.679938	0.959559	-6.35448
CCNB2_S92	-0.129908	17.9977	-0.25523	0.802173	0.980599	-6.41312
CCNE1_S103	0.415937	16.921	1.74418	0.104084	0.740591	-5.01423
CCNE1_S387	0.0558059	17.5817	0.277927	0.78502	0.978103	-6.40685
CCNE2_S21	0.100334	17.7806	0.747983	0.466499	0.896936	-6.16091
CCNH_T315	0.00907623	19.5988	0.0812276	0.936378	0.995115	-6.44359
CCNK_S329	-0.470787	17.4778	-0.412752	0.686352	0.961075	-6.35829
CCNK_S340	-0.472028	20.2954	-2.44814	0.0277891	0.570074	-3.84718
CCNL1_S352	-0.0342477	21.602	-0.400126	0.69493	0.961948	-6.36401
CCNL1_S355	0.1316	16.1492	0.846674	0.412027	0.877361	-6.0813
CCNL1_S445	-0.223258	14.8394	-0.488091	0.632872	0.953324	-6.32378
CCNL1_S502	0.100712	15.7869	0.436522	0.669411	0.959045	-6.34788
CCNL1_S504	0.100712	15.7869	0.436522	0.669411	0.959045	-6.34788
CCNL2_S330	-0.0571939	18.9513	-0.412562	0.686445	0.961075	-6.35841
CCNL2_S338	-0.413065	17.693	-1.12433	0.279363	0.837281	-5.81568
CCNL2_S348	-0.0547372	19.7097	-0.531006	0.603501	0.944054	-6.30143
CCNL2_S369	0.218635	15.7959	0.515977	0.614325	0.94802	-6.30886
CCNT2_S549	0.127061	15.4905	0.54412	0.594686	0.944026	-6.29422
CCNT2_S601	0.524015	16.3578	0.971546	0.347397	0.860456	-5.9705
CCNYL1_S344	-0.201414	18.3989	-1.34692	0.198801	0.795548	-5.55722
CCNY_S25	0.427145	15.8042	1.20363	0.248246	0.824134	-5.72789
CCNY_S326	-0.026523	20.5473	-0.278529	0.784562	0.977728	-6.40668
CCNY_S83	-0.315762	17.6853	-0.832798	0.418628	0.880272	-6.09388
CCP110_S400	0.0277242	14.7628	0.0687468	0.946142	0.995916	-6.44456
CCSAP_S145	0.117621	13.6297	0.453832	0.657237	0.957285	-6.33991
CCSAP_S240	-0.0434511	14.9118	-0.29802	0.770254	0.974282	-6.40064
CCSER2_S231	0.287165	16.3257	1.09398	0.301393	0.84226	-5.83997
CCT2_S260	-0.0277507	17.5245	-0.0822638	0.93566	0.995112	-6.44348
CCT2_S3	-0.376958	16.9147	-1.98533	0.0664709	0.702854	-4.63573
CCT3_S252	-0.267409	14.8635	-0.808526	0.432987	0.886749	-6.11264
CCT6A_S205	0.0179022	15.3711	0.104686	0.918297	0.992688	-6.44126
CCT7_T4	-0.0650259	13.9493	-0.309236	0.761569	0.973366	-6.39733
CCT8_S23	-0.0723695	14.4577	-0.443878	0.664206	0.957958	-6.34455
CCT8_S317	0.143729	14.1626	0.558724	0.584961	0.942268	-6.28597
CCZ1B_S266	0.160141	20.682	1.74144	0.102896	0.737426	-5.01524
CCZ1B_S76	-0.065342	17.2329	-0.571722	0.576317	0.938305	-6.27851
CD276_S525	-0.0910033	17.7645	-0.695062	0.498068	0.906537	-6.19931
CD2AP_S458	-1.92125	15.4372	-13.2063	1.89485e-09	4.39985e-06	11.3706
CD2BP2_S195	0.19954	21.4778	1.81998	0.0895862	0.735986	-4.89632
CD2BP2_S49	0.0977189	21.5618	0.909508	0.378038	0.866918	-6.02785
CD2BP2_T7	0.509779	13.3142	2.89664	0.0130059	0.428366	-3.09459
CD44_S706	0.531782	14.2784	1.02272	0.327793	0.849926	-5.91665
CD47_S316	0.224971	16.2039	1.62118	0.126641	0.75191	-5.19068
CDAN1_S277	0.0276267	14.6301	0.111812	0.912765	0.992004	-6.44044
CDAN1_T71	0.207763	18.8773	1.72134	0.106572	0.740591	-5.04515
CDC16_S560	0.13969	16.9457	0.851495	0.408418	0.876686	-6.07834
CDC20_S41	0.0514186	18.2269	0.365479	0.720061	0.96553	-6.3777
CDC20_T106	0.178359	17.8621	0.862697	0.403492	0.875696	-6.06768
CDC20_T55	-0.0746557	15.3235	-0.146909	0.885403	0.989379	-6.43572
CDC20_T59	-0.0746557	15.3235	-0.146909	0.885403	0.989379	-6.43572
CDC20_T70	0.0938496	20.5225	1.00459	0.331662	0.852854	-5.93876
CDC23_S588	-0.048384	19.2009	-0.343419	0.736606	0.971067	-6.3855
CDC23_T596	0.309061	15.9251	0.675398	0.510974	0.910403	-6.21197
CDC25B_S151	-0.636735	14.8346	-2.53042	0.0236458	0.552832	-3.69883
CDC25B_S160	0.00535682	16.2431	0.0205895	0.983878	0.999534	-6.44681
CDC25B_S249	-0.0227184	15.2586	-0.100936	0.920994	0.993449	-6.44172
CDC25B_S375	-0.261954	18.3041	-1.94426	0.0716441	0.711646	-4.70168
CDC25B_S42	-0.00825207	16.7474	-0.0302586	0.976278	0.99897	-6.44655
CDC25C_S168	0.302523	15.7108	2.39367	0.0319368	0.601681	-3.95911
CDC26_S42	-0.201781	15.2248	-0.741425	0.471279	0.898315	-6.16478
CDC37_S13	-1.09786	17.4809	-0.702755	0.493472	0.903353	-6.19381
CDC37_S377	-0.0930378	14.6561	-0.483849	0.637642	0.954415	-6.32414
CDC42BPB_S1686	-0.58112	14.5051	-0.554701	0.587656	0.94278	-6.28824
CDC42BPB_S1690	0.0704661	20.5492	0.518819	0.61176	0.946228	-6.30798
CDC42BPB_S1693	0.1618	17.2316	0.566269	0.579975	0.940599	-6.28162
CDC42BPG_S1482	-0.446271	18.2659	-4.10396	0.00101406	0.087209	-0.700165
CDC42BPG_S1492	-0.615168	17.5679	-2.15723	0.0513917	0.685504	-4.37453
CDC42BPG_S1540	-0.253803	14.1825	-1.36388	0.195053	0.792097	-5.53567
CDC42EP1_S101	0.132375	17.8078	0.687922	0.50324	0.908399	-6.2034
CDC42EP1_S121	-0.766224	17.7355	-1.41101	0.179589	0.781687	-5.47604
CDC42EP1_S192	0.0148406	17.906	0.0816127	0.936078	0.995112	-6.44356
CDC42EP1_T34	-0.139921	14.3365	-0.623686	0.543308	0.924537	-6.24614
CDC42EP4_S109	-0.302582	16.9196	-1.18968	0.253501	0.827434	-5.7437
CDC42EP4_S118	0.204676	19.7251	1.64185	0.12225	0.749095	-5.16113
CDC42EP4_S138	0.116999	18.8105	1.08131	0.298615	0.841802	-5.86017
CDC42EP4_S142	0.103153	19.2987	0.458045	0.6543	0.956923	-6.33791
CDC42EP4_S174	0.23522	16.1551	0.756116	0.463788	0.895728	-6.15254
CDC42EP4_S18	-0.136981	17.7308	-0.449322	0.660421	0.957393	-6.342
CDC42EP4_S292	0.234001	20.1976	1.35783	0.195442	0.792097	-5.54359
CDC42EP4_S295	0.761504	17.8039	1.08967	0.293853	0.841802	-5.85248
CDC42EP4_S322	0.179414	16.0336	0.831938	0.41903	0.880272	-6.09466
CDC42EP4_S64	0.621226	20.3401	4.20229	0.000835589	0.0768411	-0.512636
CDC42SE1_S74	-1.57022	16.2777	-9.36772	5.63412e-05	0.011134	2.43654
CDC5L_S303	-0.404397	15.8807	-1.02949	0.32032	0.845702	-5.91405
CDC5L_T385	-0.307877	14.9583	-0.578991	0.571588	0.936812	-6.27419
CDC6_S54	-0.0938156	19.0208	-0.833419	0.418205	0.880272	-6.09346
CDCA2_S400	-0.465814	15.8439	-1.5151	0.154966	0.76928	-5.33959
CDCA2_S591	-0.705752	16.0439	-1.26244	0.226957	0.811649	-5.65967
CDCA2_S936	-0.0254322	17.3774	-0.151938	0.881498	0.989379	-6.43494
CDCA3_S87	-0.289191	15.1236	-0.86223	0.403812	0.875696	-6.068
CDCA5_S209	-0.274498	16.7466	-0.867918	0.402023	0.874603	-6.06181
CDCA5_S21	0.0331753	20.803	0.241123	0.812856	0.980599	-6.41677
CDCA5_S75	0.135442	19.007	1.02271	0.323303	0.846825	-5.9209
CDCA5_S83	0.241341	13.67	0.917191	0.37531	0.866918	-6.01971
CDCA7L_S21	0.595163	13.949	1.33039	0.20571	0.800981	-5.57713
CDCA7_S190	-0.544377	14.275	-0.807239	0.432729	0.88665	-6.11474
CDCA8_S219	0.221424	17.3413	0.954057	0.357006	0.863119	-5.98583
CDCA8_T106	0.139184	15.9469	0.617978	0.546242	0.925344	-6.25051
CDH1_S770	0.450511	15.7124	1.28982	0.219049	0.805111	-5.62635
CDH1_S793	0.249747	17.0017	1.73131	0.104735	0.740591	-5.03034
CDK10_T196	-0.0572367	19.6261	-0.540927	0.596818	0.944026	-6.296
CDK11A_S222	0.117008	21.9986	1.05167	0.310262	0.844281	-5.8918
CDK11A_S265	-0.748447	13.85	-2.89262	0.0192477	0.531423	-3.31608
CDK11A_S271	0.104965	19.0299	0.493202	0.629335	0.953054	-6.32122
CDK11A_S47	0.387456	18.2122	1.51822	0.150718	0.766633	-5.33409
CDK11A_S577	0.0749896	20.6572	0.492154	0.63003	0.953054	-6.32178
CDK11A_S740	0.332478	21.0461	1.41743	0.177741	0.781687	-5.46776
CDK11A_T583	0.0665183	20.5231	0.452665	0.657534	0.957285	-6.34093
CDK11A_T739	0.305612	19.3836	1.22761	0.239386	0.821358	-5.70039
CDK11B_S65	-0.548141	19.5603	-1.73807	0.103638	0.740453	-5.02051
CDK11B_T595	-0.478306	20.9696	-0.848871	0.409915	0.876737	-6.08046
CDK12_S1083	0.126901	21.0184	1.12264	0.279941	0.837281	-5.81758
CDK12_S274	0.661535	19.8313	2.12586	0.0513617	0.685504	-4.40526
CDK12_S276	0.661535	19.8313	2.12586	0.0513617	0.685504	-4.40526
CDK12_S323	-0.142084	16.7859	-0.768077	0.45484	0.893259	-6.14564
CDK12_S325	-0.142084	16.7859	-0.768077	0.45484	0.893259	-6.14564
CDK12_S334	-0.0639488	14.8604	-0.393366	0.70023	0.962709	-6.36642
CDK12_S341	0.231711	17.7371	1.17616	0.258614	0.829384	-5.75892
CDK12_S343	0.260678	17.8543	1.10653	0.286719	0.837736	-5.83471
CDK12_S345	0.260678	17.8543	1.10653	0.286719	0.837736	-5.83471
CDK12_S383	-0.268393	19.3461	-2.07882	0.055942	0.692726	-4.48279
CDK12_S385	-0.357126	19.4824	-2.15966	0.0481228	0.678247	-4.34778
CDK12_S423	0.100711	20.3952	0.609361	0.551785	0.928421	-6.25588
CDK12_S644	0.12119	18.9859	0.574682	0.574404	0.938176	-6.27675
CDK12_S681	-0.442249	21.6179	-1.97299	0.0681136	0.702854	-4.65618
CDK12_S685	-0.441739	21.437	-1.75357	0.100867	0.737426	-4.99735
CDK12_T514	0.357866	16.3932	1.42815	0.176216	0.781687	-5.45386
CDK12_T692	-0.0973756	19.2636	-0.543396	0.595172	0.944026	-6.29462
CDK12_T893	0.0230638	18.1317	0.20408	0.841144	0.981257	-6.42534
CDK13_S315	0.550522	19.4929	1.22688	0.239652	0.821409	-5.70123
CDK13_S317	0.518451	19.7925	1.31535	0.20906	0.800981	-5.59609
CDK13_S383	0.0759174	18.5529	0.558108	0.585335	0.942708	-6.28636
CDK13_S437	0.113289	17.6679	1.11243	0.285492	0.837701	-5.82742
CDK13_S439	0.109033	17.6086	1.11567	0.284149	0.837281	-5.82396
CDK13_S525	-0.0542229	17.8594	-0.338373	0.740319	0.971473	-6.38729
CDK13_S664	-0.430729	18.0375	-1.05522	0.320985	0.845702	-5.87707
CDK13_T1147	-0.17741	18.0895	-1.39494	0.184156	0.78348	-5.49667
CDK13_T1246	-0.276183	18.2659	-1.66196	0.118106	0.743115	-5.13213
CDK13_T871	-0.0228257	18.1605	-0.17491	0.863584	0.986342	-6.43109
CDK16_S110	-0.652859	14.6452	-4.83339	0.00241221	0.163537	-1.07413
CDK16_S138	-0.334361	17.145	-1.96775	0.0686425	0.702854	-4.66406
CDK16_S153	-0.211287	17.7337	-1.85965	0.083464	0.734299	-4.83502
CDK16_S95	-0.145524	14.9039	-0.590962	0.564391	0.934351	-6.26639
CDK17_S122	0.0626854	16.6116	0.422291	0.679044	0.959559	-6.35461
CDK17_S137	0.0735403	18.1289	0.466934	0.647527	0.956176	-6.3342
CDK17_S146	-0.999499	18.8159	-7.53237	2.29181e-06	0.00112033	5.14524
CDK17_S180	-0.662379	16.4014	-4.76235	0.000280271	0.0370049	0.545174
CDK18_S117	-0.130753	17.363	-0.766805	0.455573	0.893259	-6.14662
CDK18_S132	-0.342958	18.8886	-3.51531	0.00329543	0.201368	-1.83633
CDK18_S14	-0.202368	16.6494	-1.65516	0.119494	0.743115	-5.14197
CDK18_S74	-0.134816	18.4844	-0.82086	0.425093	0.881536	-6.10379
CDK18_S89	-0.342418	17.9136	-2.50374	0.0248682	0.559543	-3.74614
CDK18_S98	-1.01428	17.0792	-8.67315	4.24286e-07	0.000295485	6.70666
CDK1_T161	-0.300444	21.7391	-1.1462	0.270501	0.835206	-5.79196
CDK2_T14	-0.267554	21.2078	-0.472927	0.643391	0.955957	-6.33126
CDK2_T160	-0.225455	20.0952	-1.30943	0.210912	0.801116	-5.60334
CDK2_Y15	-0.241228	22.1787	-0.840707	0.414326	0.879635	-6.0873
CDK2_Y19	-0.145857	15.7849	-0.775058	0.451752	0.8916	-6.13924
CDK5RAP2_S1350	-0.108098	15.7264	-0.778781	0.453439	0.892087	-6.13216
CDK5RAP2_T1885	0.072467	16.8862	0.46386	0.654512	0.956923	-6.33114
CDK7_S164	-0.0118922	20.4225	-0.144405	0.887327	0.989597	-6.43611
CDK7_T170	0.0235887	20.4921	0.171267	0.866395	0.986416	-6.43175
CDK9_S347	0.263734	15.7245	1.14175	0.272194	0.835206	-5.79689
CDK9_T186	-0.437751	18.8063	-1.0716	0.301621	0.84226	-5.87127
CDKN1A_S130	0.198358	18.0062	1.37325	0.19066	0.786065	-5.52422
CDR2L_T154	0.0600054	15.2524	0.38593	0.705599	0.962709	-6.36942
CDS1_S35	-0.0530315	18.181	-0.322719	0.751542	0.972682	-6.39292
CDS1_S37	0.0142052	19.792	0.106011	0.917034	0.992004	-6.44117
CDS2_S21	0.191754	21.3314	0.91883	0.373398	0.866918	-6.01936
CDS2_S33	-0.21044	20.6068	-0.96481	0.350646	0.861586	-5.97687
CDT1_S318	-0.222399	18.2358	-1.20718	0.246824	0.824134	-5.72391
CDT1_S31	0.0167782	17.1148	0.0783014	0.938666	0.995123	-6.44383
CDT1_T29	0.0167782	17.1148	0.0783014	0.938666	0.995123	-6.44383
CDV3_S106	0.058755	17.8937	0.225938	0.82566	0.980599	-6.41979
CDV3_S107	0.205394	20.1415	0.73386	0.474875	0.899848	-6.17133
CDV3_S8	-0.0436415	15.2395	-0.128522	0.899523	0.990828	-6.43842
CDYL_S201	-0.296295	21.6993	-1.17901	0.257605	0.829338	-5.75566
CDYL_S88	-0.0423996	17.8107	-0.104979	0.917848	0.992661	-6.44128
CEBPB_S231	-0.0626345	19.1364	-0.425211	0.67796	0.959559	-6.35246
CEBPZ_S629	0.252906	20.9149	1.29864	0.214585	0.802381	-5.61639
CENPA_S17	0.251045	19.1129	1.35178	0.197311	0.793687	-5.55115
CENPA_S19	0.251045	19.1129	1.35178	0.197311	0.793687	-5.55115
CENPB_S156	0.0972113	20.5006	0.615757	0.547667	0.926376	-6.2519
CENPC_S316	0.247203	15.9273	1.18417	0.25692	0.829338	-5.74898
CENPC_S73	0.155817	16.966	0.715074	0.485999	0.903041	-6.18508
CENPC_S773	-0.37962	17.3522	-1.41896	0.177301	0.781687	-5.46577
CENPC_T130	-0.0711956	17.7947	-0.554015	0.58806	0.94278	-6.28868
CENPC_Y385	-0.316115	16.7605	-1.10848	0.285921	0.837736	-5.83263
CENPF_S276	0.0572572	13.6439	0.444688	0.664199	0.957958	-6.34366
CENPF_S3023	0.125773	16.3889	0.781823	0.446971	0.889797	-6.13499
CENPF_T1541	0.0162855	14.8742	0.0708268	0.944763	0.995916	-6.44437
CENPI_S284	-0.170574	14.9077	-0.463849	0.652381	0.956923	-6.33315
CENPJ_S260	-0.00364468	15.2366	-0.0222424	0.98256	0.999534	-6.44677
CENPN_S226	-0.37009	14.2927	-1.88454	0.0813436	0.734162	-4.80108
CENPO_S35	0.149179	16.6834	1.19521	0.251297	0.826752	-5.73752
CEP120_T368	-0.147095	14.2064	-0.84996	0.41026	0.876737	-6.07853
CEP131_S150	0.349961	16.1198	2.01644	0.0627815	0.702854	-4.58526
CEP131_S381	0.0810982	19.391	0.592086	0.562965	0.933552	-6.26645
CEP131_S47	-0.0314564	16.3031	-0.211994	0.835299	0.981257	-6.42352
CEP131_S78	0.065508	17.6296	0.435277	0.669808	0.95917	-6.34888
CEP152_S1461	0.0555143	15.2437	0.11483	0.910174	0.991947	-6.44015
CEP170B_S1088	-0.0259013	16.0186	-0.122016	0.904697	0.990988	-6.43923
CEP170B_S1114	-0.52798	17.4772	-2.49609	0.0252655	0.559695	-3.76035
CEP170B_S1135	-0.0596021	17.9544	-0.451302	0.658487	0.957324	-6.34157
CEP170B_S1179	0.475984	17.188	2.69936	0.0169319	0.50567	-3.38915
CEP170B_S1199	0.199164	14.7748	0.583385	0.569378	0.936133	-6.27089
CEP170B_S1545	-1.42798	16.0982	-6.4355	0.000282875	0.0370049	0.929189
CEP170B_S1548	-0.245258	16.9133	-0.486001	0.636234	0.953879	-6.32299
CEP170B_S360	0.189288	17.9451	0.85482	0.408921	0.876686	-6.07306
CEP170B_S421	0.225639	16.7077	1.08993	0.294961	0.841802	-5.85115
CEP170B_S492	0.263633	17.4399	1.15325	0.269032	0.834313	-5.78322
CEP170B_S597	0.0653296	16.6165	0.390454	0.703389	0.962709	-6.36672
CEP170B_S619	0.0263408	14.1206	0.13343	0.896396	0.990828	-6.43752
CEP170B_S655	0.014443	17.4972	0.120736	0.905567	0.990988	-6.43943
CEP170B_S711	0.422676	15.9418	1.97027	0.0735888	0.715699	-4.68186
CEP170B_S772	0.10517	14.1594	0.565213	0.581259	0.941092	-6.28163
CEP170B_S853	-0.0279105	18.7723	-0.148546	0.883973	0.989379	-6.43553
CEP170B_S875	-0.237581	15.7511	-0.882068	0.397787	0.874603	-6.04617
CEP170B_S986	-0.0579721	16.464	-0.23139	0.821129	0.980599	-6.41869
CEP170B_S988	-0.0579721	16.5063	-0.219284	0.830328	0.981216	-6.42157
CEP170B_T542	-0.185444	17.3072	-1.13919	0.282778	0.837281	-5.79223
CEP170_S1112	0.0605003	16.0471	0.465084	0.648819	0.956176	-6.33508
CEP170_S359	0.0664136	14.1775	0.493805	0.630064	0.953054	-6.31981
CEP170_S379	0.212437	16.1233	1.07737	0.299017	0.841802	-5.8654
CEP170_S446	-0.662731	16.5398	-2.34553	0.042689	0.659392	-4.12756
CEP170_S838	-0.190071	18.9756	-0.858128	0.40494	0.875923	-6.07263
CEP192_S1755	-0.0207431	15.1229	-0.0758769	0.940642	0.995394	-6.44401
CEP192_S580	-0.0776256	12.1274	-0.597264	0.561992	0.93278	-6.26079
CEP350_S1648	0.0299861	15.8788	0.175451	0.863166	0.986342	-6.43099
CEP350_S2460	0.0218589	16.0063	0.100376	0.92143	0.993449	-6.44178
CEP350_S473	-1.04927	15.9938	-2.17558	0.0515854	0.685504	-4.35818
CEP350_T878	-0.238156	14.8947	-0.946813	0.360534	0.865415	-5.9926
CEP43_S156	-0.035025	19.6573	-0.260968	0.797809	0.980361	-6.4116
CEP43_S160	0.0187592	19.7059	0.126884	0.900785	0.990988	-6.43864
CEP43_S254	0.252475	14.0204	0.827255	0.425181	0.881536	-6.09462
CEP68_Y482	0.337298	16.461	1.32309	0.206495	0.800981	-5.58663
CEP89_S50	-0.101924	13.5482	-0.457921	0.653844	0.956923	-6.33847
CEPT1_S18	-0.379586	14.768	-1.23584	0.246745	0.824134	-5.68477
CEPT1_T40	0.0623353	16.6996	0.346211	0.734186	0.970701	-6.38478
CERS2_S341	0.146835	22.0981	0.439666	0.66674	0.958272	-6.34687
CERS2_S348	0.151956	22.0762	0.446274	0.662071	0.957838	-6.34386
CERS2_S349	0.151513	22.0888	0.442884	0.664464	0.957958	-6.34541
CERS2_T346	0.151434	22.0717	0.442413	0.664797	0.957958	-6.34562
CERS5_S350	-0.229944	14.3004	-0.416289	0.687725	0.961075	-6.35336
CERS5_S354	-0.229944	14.3004	-0.416289	0.687725	0.961075	-6.35336
CERS5_S355	-0.229944	14.3004	-0.416289	0.687725	0.961075	-6.35336
CERS5_S356	-0.229944	14.3004	-0.416289	0.687725	0.961075	-6.35336
CERT1_S132	-0.285661	17.2789	-2.13048	0.0508044	0.685504	-4.39669
CERT1_S135	-0.281719	14.2505	-0.538806	0.600452	0.944054	-6.29494
CETN2_S20	0.445611	20.9121	1.96893	0.0686206	0.702854	-4.66271
CFDP1_S116	0.279802	12.0029	1.34771	0.200101	0.797321	-5.5558
CFDP1_S250	-1.04023	16.8948	-1.2705	0.231788	0.815056	-5.64627
CFL1_S156	-0.534465	16.5573	-1.98328	0.0683363	0.702854	-4.64629
CFL1_S3	0.0473632	28.6858	0.303473	0.765893	0.973675	-6.39914
CFL1_T25	-0.0236437	17.1689	-0.145501	0.886479	0.989379	-6.43594
CFL1_Y140	0.411274	20.3716	0.426248	0.676733	0.959559	-6.35243
CFL2_S3	0.107003	20.2181	0.519692	0.611215	0.946037	-6.30746
CGN_S137	0.178366	20.6291	0.467187	0.647393	0.956176	-6.33403
CGN_S140	0.17522	19.2168	0.573023	0.57783	0.939171	-6.2753
CGN_S155	0.014072	16.7903	0.0946017	0.925934	0.994159	-6.44236
CGN_S165	0.108346	18.7699	0.627614	0.541642	0.924537	-6.24275
CGN_S258	0.114259	16.849	0.819043	0.427073	0.881536	-6.1042
CGN_S338	0.0568553	16.2632	0.36891	0.717952	0.964498	-6.37608
CHAF1A_T259	0.0559555	17.982	0.413838	0.686052	0.961075	-6.35741
CHAF1B_S410	-0.0906458	21.214	-0.976857	0.34475	0.859838	-5.96554
CHAF1B_S429	0.00967485	19.5858	0.0941956	0.926251	0.994272	-6.4424
CHAF1B_S458	-0.198003	17.5959	-0.638099	0.534223	0.920486	-6.23683
CHAMP1_S108	-0.0694467	19.9098	-0.774631	0.451078	0.891201	-6.14059
CHAMP1_S204	-0.223222	18.9295	-0.336595	0.741303	0.971818	-6.38816
CHAMP1_S282	-1.36773	18.7141	-3.50011	0.00342676	0.206674	-1.8714
CHAMP1_S286	-0.316283	18.9672	-1.43527	0.172666	0.781687	-5.44459
CHAMP1_S297	-1.59455	17.3231	-3.2583	0.00557118	0.279703	-2.33658
CHAMP1_S308	0.259418	19.2014	0.884856	0.390846	0.871172	-6.04957
CHAMP1_S319	0.474298	18.0991	1.58328	0.136796	0.757881	-5.24549
CHAMP1_S405	0.0278679	19.086	0.224646	0.82564	0.980599	-6.42063
CHAMP1_S416	-0.00423342	20.4149	-0.0107012	0.991609	0.999534	-6.44697
CHAMP1_S427	-0.0375565	19.7091	-0.35042	0.731092	0.968896	-6.38327
CHAMP1_S432	-0.0147155	19.2693	-0.15172	0.881511	0.989379	-6.43503
CHAMP1_S436	-0.0147155	19.2693	-0.15172	0.881511	0.989379	-6.43503
CHAMP1_S445	-0.0156489	18.0221	-0.0791846	0.937976	0.995123	-6.44376
CHAMP1_S452	-0.116373	17.5598	-0.742851	0.469506	0.897449	-6.16475
CHAMP1_S459	-0.095956	18.9779	-0.488165	0.6328	0.953324	-6.32377
CHAMP1_S476	0.0335537	18.2905	0.188523	0.853097	0.983604	-6.42852
CHAMP1_S542	-0.0309907	21.9607	-0.246209	0.808992	0.980599	-6.41548
CHAMP1_S603	-0.407398	17.8931	-1.03563	0.317542	0.845702	-5.90791
CHAMP1_S627	-0.0555772	17.7703	-0.373635	0.714514	0.964498	-6.37426
CHAMP1_S87	0.261628	17.1229	0.772485	0.452385	0.891874	-6.14216
CHCHD3_S50	0.0157779	21.0303	0.132317	0.896563	0.990828	-6.4379
CHCHD6_S13	-0.170972	14.3384	-0.682969	0.50722	0.909441	-6.20579
CHD1L_S636	-0.0160748	16.4033	-0.136667	0.893185	0.990522	-6.4373
CHD1_S1677	-0.0289889	19.4924	-0.166949	0.869732	0.98702	-6.43251
CHD1_S215	0.0502264	16.2401	0.319691	0.753789	0.972682	-6.39392
CHD1_S216	0.0502264	16.2401	0.319691	0.753789	0.972682	-6.39392
CHD2_S1386	-0.000379989	17.3212	-0.00329746	0.997414	0.999534	-6.44702
CHD2_S207	0.0926672	16.5494	0.677689	0.508701	0.91015	-6.21134
CHD2_S208	0.0926672	16.5494	0.677689	0.508701	0.91015	-6.21134
CHD3_S1601	-0.0811885	19.0827	-0.470899	0.644768	0.956149	-6.33228
CHD3_S1605	-0.0600658	18.5485	-0.474825	0.642026	0.95563	-6.33038
CHD3_S597	0.142407	18.1515	0.881793	0.392356	0.871852	-6.05234
CHD3_S73	0.5398	17.6809	1.45309	0.167754	0.7815	-5.42123
CHD3_S79	-0.849966	15.7936	-1.14473	0.272467	0.835206	-5.7925
CHD4_S1308	0.387247	18.0713	1.39874	0.183169	0.783275	-5.4918
CHD4_S145	0.00147278	11.977	0.00847483	0.993398	0.999534	-6.44699
CHD4_S1531	0.148991	17.639	0.792786	0.440767	0.886749	-6.12636
CHD4_S1535	0.0308471	22.0102	0.0394153	0.969103	0.998089	-6.44622
CHD4_S1570	0.341937	16.0201	1.49041	0.157699	0.770961	-5.37161
CHD4_S1576	-0.322332	15.7905	-1.27925	0.222588	0.807694	-5.639
CHD4_S428	-0.582362	19.0942	-0.668622	0.514368	0.911833	-6.21744
CHD4_T1553	0.210259	20.3769	1.86403	0.0828123	0.734299	-4.82821
CHD4_T1653	0.157458	15.3238	0.780874	0.449511	0.889797	-6.13353
CHD4_T703	-0.0407041	16.4481	-0.337487	0.741874	0.971866	-6.38692
CHD7_S1577	0.083209	17.3644	0.456679	0.654708	0.956923	-6.33906
CHD7_S1581	0.083209	17.3644	0.456679	0.654708	0.956923	-6.33906
CHD7_S1874	-0.137351	17.9374	-0.667309	0.515134	0.91213	-6.21838
CHD7_S2559	0.0160684	18.6359	0.16046	0.874746	0.988971	-6.43361
CHD7_T1555	0.0282786	15.1901	0.151343	0.882137	0.989379	-6.43497
CHD8_S1420	-0.156459	20.4863	-1.38089	0.188348	0.785692	-5.51456
CHD8_S1424	-0.162448	20.4295	-1.4372	0.172012	0.781687	-5.44206
CHD8_S1978	-0.163834	17.1047	-0.96697	0.350669	0.861586	-5.97376
CHD8_S1995	0.0980045	19.3064	1.04172	0.314697	0.845702	-5.90188
CHD8_S2046	0.162131	18.8862	1.53214	0.147136	0.762153	-5.31503
CHD8_S2519	0.0769882	17.9177	0.383831	0.707606	0.962709	-6.36985
CHD8_S550	0.166112	17.7145	0.648043	0.527967	0.916933	-6.23033
CHD8_S553	0.166112	17.7145	0.648043	0.527967	0.916933	-6.23033
CHD8_S562	0.129458	17.6841	0.547622	0.592995	0.943915	-6.2916
CHD8_Y2516	0.11452	15.918	0.306579	0.765899	0.973675	-6.39654
CHD9_S1468	0.264666	15.2148	0.76807	0.454922	0.893259	-6.14557
CHD9_S1472	0.264666	15.1731	0.855388	0.406417	0.875923	-6.07495
CHD9_S2049	0.481329	16.1526	1.47431	0.173341	0.781687	-5.39491
CHD9_S2058	0.488296	17.3395	1.54823	0.151652	0.766762	-5.29718
CHD9_S550	0.149386	16.1752	1.08261	0.296758	0.841802	-5.85995
CHD9_S611	0.379176	15.7304	1.80312	0.0923249	0.735986	-4.92217
CHD9_S612	0.379176	15.7304	1.80312	0.0923249	0.735986	-4.92217
CHD9_S616	0.379176	15.7304	1.80312	0.0923249	0.735986	-4.92217
CHEK1_S280	-0.0264966	17.0863	-0.159905	0.875338	0.988971	-6.43364
CHEK1_S296	-0.0470365	19.0661	-0.326932	0.748418	0.972682	-6.3915
CHERP_S813	0.905743	18.7907	1.15277	0.267878	0.833391	-5.78475
CHERP_S815	0.824916	20.2703	1.37503	0.190248	0.785692	-5.52194
CHERP_S817	0.824916	20.2703	1.37503	0.190248	0.785692	-5.52194
CHERP_T819	0.824916	20.2703	1.37503	0.190248	0.785692	-5.52194
CHFR_S10	-0.435881	16.2996	-0.597351	0.560288	0.932775	-6.26247
CHML_S649	-0.308716	14.4905	-0.972348	0.351189	0.861586	-5.96557
CHMP2A_S203	0.0672252	13.7308	0.33723	0.741162	0.971818	-6.38769
CHMP2B_S199	-0.0660629	20.5178	-0.658733	0.520451	0.913444	-6.22415
CHMP3_S200	-0.245379	21.6557	-1.14169	0.272308	0.835206	-5.79687
CHMP7_S417	-1.29203	17.5217	-10.9896	2.13713e-08	3.96993e-05	9.35943
CHORDC1_T47	-1.3141	17.8063	-3.63199	0.00262979	0.174468	-1.61702
CHRAC1_S124	0.186841	19.6251	1.35469	0.196369	0.792097	-5.54753
CHST14_T7	0.192171	15.1525	0.485409	0.63527	0.953618	-6.3246
CHTF18_S225	-0.255628	15.9461	-2.20593	0.0440827	0.66204	-4.26907
CHTF18_S64	-0.162006	18.2817	-1.12751	0.277944	0.837281	-5.81234
CHTF18_S865	-0.822229	13.2258	-1.80344	0.0939689	0.735986	-4.92569
CHTF18_S871	-0.140827	19.6501	-1.58939	0.133659	0.757095	-5.23564
CHTOP_T33	0.016605	17.4898	0.0253518	0.980124	0.999534	-6.44669
CIAPIN1_S183	-0.00145458	21.0588	-0.0107482	0.991572	0.999534	-6.44697
CIC_S173	0.124436	18.059	0.944726	0.360366	0.865415	-5.99575
CIC_S496	0.0199468	16.3302	0.140085	0.890531	0.990023	-6.4368
CIR1_S202	-0.0583537	18.6943	-0.389001	0.702961	0.962709	-6.36853
CIT_S1582	0.0713953	13.8458	0.343219	0.737675	0.971067	-6.38487
CIT_S1971	0.034552	20.1999	0.383379	0.707034	0.962709	-6.37078
CIT_S440	-0.00889144	18.3047	-0.0882104	0.930923	0.994933	-6.44297
CIT_S480	-0.0744895	14.666	-0.613351	0.549903	0.927413	-6.25267
CIZ1_S838	-0.0309778	19.1642	-0.247132	0.808291	0.980599	-6.41525
CIZ1_T876	0.248385	16.39	1.42095	0.178157	0.781687	-5.46316
CKAP2_S534	-0.0229034	15.3051	-0.0721635	0.943731	0.995836	-6.44427
CKAP2_T623	-0.2567	15.4539	-0.905265	0.382681	0.867932	-6.02904
CKMT1B_T410	0.0926428	15.898	0.485357	0.635254	0.953618	-6.32468
CLASP1_S1196	-0.335948	18.6604	-1.692	0.112204	0.740591	-5.08847
CLASP1_S594	-0.00580572	17.0005	-0.0294098	0.976971	0.999298	-6.44658
CLASP1_S646	0.0399859	19.7397	0.289591	0.776253	0.974978	-6.40342
CLASP1_S797	-0.624654	17.9777	-2.22239	0.044151	0.66204	-4.25385
CLASP1_Y634	-0.430918	17.2862	-0.732397	0.47574	0.899848	-6.17241
CLASP2_S1013	-0.182877	16.7272	-1.03792	0.317655	0.845702	-5.90455
CLASP2_S360	-0.0981907	17.7348	-0.479584	0.640601	0.954734	-6.32626
CLASP2_S370	-0.0485203	20.3554	-0.211393	0.835779	0.981257	-6.42364
CLASP2_S455	-0.15613	17.2753	-0.545692	0.593674	0.944026	-6.2933
CLASP2_S459	-0.11973	17.5591	-0.479461	0.638843	0.9547	-6.32807
CLASP2_S596	-0.130132	18.0669	-0.963975	0.350952	0.861586	-5.97776
CLASP2_S955	0.405646	15.9888	1.39078	0.187083	0.785692	-5.50175
CLASRP_S101	0.0886533	17.1181	0.819845	0.426632	0.881536	-6.10355
CLASRP_S285	1.10426	20.1265	1.19045	0.253225	0.827434	-5.74282
CLASRP_S294	0.0518385	19.0781	0.173193	0.864923	0.986416	-6.4314
CLASRP_S547	-0.198337	18.4658	-0.902049	0.384291	0.868486	-6.03194
CLCC1_S438	-0.0144849	17.7281	-0.123251	0.90361	0.990988	-6.43911
CLCC1_S509	-0.247618	17.0579	-1.38303	0.187704	0.785692	-5.51184
CLCC1_T482	-0.0666418	14.8924	-0.404682	0.69209	0.961948	-6.36174
CLCN7_S60	-0.652623	20.6605	-2.22277	0.0428094	0.659392	-4.2413
CLCN7_S61	1.65996	18.8632	1.18238	0.256309	0.829338	-5.75189
CLDN7_S206	0.367061	17.5348	1.16237	0.268994	0.834313	-5.77055
CLEC16A_S863	-0.277227	16.9605	-1.75903	0.0997722	0.737426	-4.98889
CLINT1_S227	0.105665	16.5434	0.242092	0.81214	0.980599	-6.41652
CLINT1_S232	0.306736	16.0416	0.535664	0.60041	0.944054	-6.29884
CLINT1_S299	-0.185964	20.8506	-1.73023	0.104932	0.740591	-5.03195
CLINT1_T294	-1.37428	14.2226	-2.18765	0.0457419	0.666576	-4.30112
CLINT1_Y293	-0.528775	16.1222	-1.97236	0.0696682	0.70719	-4.66358
CLIP1_S195	0.460296	16.2893	1.24941	0.233016	0.815829	-5.67419
CLIP1_S200	0.0581414	18.5936	0.318108	0.754971	0.972757	-6.39444
CLIP1_S204	0.0889735	19.062	0.500892	0.624018	0.951705	-6.31733
CLIP1_S348	-0.294621	15.2771	-2.18964	0.0467803	0.672156	-4.30779
CLIP1_T182	0.104696	16.645	0.295329	0.774975	0.974978	-6.39964
CLK1_S140	0.173864	16.3179	0.420973	0.680023	0.959559	-6.35515
CLK1_S341	-0.112158	18.0458	-0.658948	0.520317	0.913444	-6.22401
CLK2_S142	-0.26677	17.474	-0.816535	0.427565	0.881536	-6.10722
CLK2_S50	-0.113799	17.1249	-0.28082	0.785702	0.978249	-6.40416
CLK3_S157	-0.0375542	22.3504	-0.472821	0.64342	0.955957	-6.33136
CLK3_S197	-0.150124	16.4193	-0.508244	0.619019	0.950479	-6.31349
CLK3_S199	-0.150124	16.4193	-0.508244	0.619019	0.950479	-6.31349
CLK3_S224	0.224055	18.9995	0.887018	0.389719	0.87052	-6.04768
CLK3_S226	0.224055	18.9933	0.881191	0.39276	0.871852	-6.05277
CLK3_S280	0.443679	16.1112	0.883426	0.401798	0.874603	-6.03998
CLK3_S283	0.302535	17.3925	0.723804	0.48084	0.900412	-6.1787
CLK4_S136	-0.0405201	16.5889	-0.173995	0.864297	0.986342	-6.43125
CLK4_S138	0.0457417	17.8187	0.163891	0.872107	0.987644	-6.43303
CLMN_S301	-1.01402	15.7005	-2.14272	0.0527512	0.685504	-4.39824
CLMN_S619	0.161347	14.234	0.549568	0.592435	0.943915	-6.28975
CLMN_S635	0.297008	16.4544	0.812391	0.433313	0.886749	-6.10682
CLN3_S12	-0.112459	21.774	-1.2025	0.248549	0.824134	-5.72925
CLN3_S14	0.0611746	21.0216	0.669133	0.513985	0.911745	-6.21717
CLN6_S31	-0.0809404	19.1699	-0.72711	0.478802	0.900094	-6.17637
CLNS1A_S102	0.151467	25.4895	1.40224	0.182026	0.781687	-5.48732
CLSPN_S1289	0.298413	18.2479	2.1177	0.0520337	0.685504	-4.4181
CLSPN_S516	0.858828	16.5299	1.72724	0.105614	0.740591	-5.03661
CLTC_S1167	-0.896648	14.5001	-2.39494	0.0333347	0.607083	-3.97715
CLTC_S1494	-0.0282004	16.3315	-0.202073	0.842684	0.981257	-6.42577
CLTC_T394	-0.0666636	19.0505	-0.266925	0.793331	0.980025	-6.40995
CLUAP1_S409	-0.108382	14.9623	-0.412897	0.687372	0.961075	-6.35725
CLUH_S664	0.0209181	19.6096	0.169314	0.867902	0.986789	-6.43209
CMIP_S377	0.0895337	15.2559	0.397302	0.696973	0.961948	-6.36516
CMTR1_S53	0.364911	16.8447	1.16068	0.266144	0.832212	-5.77501
CNKSR1_S314	-0.186094	15.9673	-0.59595	0.561196	0.93278	-6.26332
CNNM3_S467	0.0461389	14.3053	0.123423	0.903614	0.990988	-6.43905
CNNM3_S673	0.0124511	15.4568	0.0396323	0.969021	0.998089	-6.4462
CNNM3_S691	-0.0814284	14.7148	-0.290243	0.780913	0.976257	-6.39977
CNNM3_S700	0.0489811	19.8285	0.626485	0.540792	0.924381	-6.24515
CNNM4_S547	0.0951855	13.5474	0.737068	0.473776	0.899619	-6.16809
CNNM4_S664	0.0716127	21.9632	0.459115	0.653023	0.956923	-6.33789
CNNM4_S764	-1.42986	17.7774	-4.90021	0.000219301	0.0313365	0.785976
CNOT2_S165	0.0153218	17.9094	0.0618351	0.951549	0.995916	-6.44504
CNOT3_S299	-0.105772	18.7512	-0.72603	0.479444	0.900094	-6.17716
CNOT4_S324	-0.593	16.2188	-1.43312	0.173287	0.781687	-5.44739
CNP_S170	0.087317	15.248	0.343904	0.735901	0.971067	-6.38559
COA5_S37	0.253406	14.6528	1.0117	0.329637	0.851172	-5.93056
COBLL1_S256	0.145849	16.4577	0.516226	0.614156	0.94802	-6.30873
COBLL1_T260	0.126956	16.0256	0.490475	0.631211	0.953054	-6.3226
COBL_S235	0.0270937	16.087	0.198593	0.845355	0.98158	-6.42649
COBL_S347	0.625254	18.2978	3.93537	0.00141837	0.111643	-1.02446
COG1_S459	-0.503273	15.3712	-2.03688	0.0619643	0.702854	-4.55987
COG4_S6	0.557044	20.0238	0.953207	0.357458	0.863119	-5.98658
COIL_S566	-0.249983	17.5369	-1.13389	0.275411	0.837088	-5.8054
COIL_T122	0.0258867	21.0678	0.240595	0.813257	0.980599	-6.4169
COL19A1_S81	0.232307	18.225	1.06653	0.303796	0.843394	-5.87654
COMMD10_S155	-0.105603	15.7702	-0.392763	0.7007	0.962709	-6.36663
COPA_S173	-0.0367219	19.1722	-0.409433	0.688241	0.961298	-6.36012
COPA_T591	-0.0308184	14.0991	-0.150035	0.88297	0.989379	-6.43524
COPB2_S859	-0.108775	24.4805	-0.940887	0.362281	0.865415	-5.99929
COPE_S99	-0.0934935	16.8737	-0.595841	0.560521	0.93278	-6.26418
COPG1_S12	0.0311169	15.1005	0.0995411	0.922615	0.993449	-6.44173
COPS3_S423	0.0751873	14.8497	0.41623	0.683372	0.960246	-6.35723
COPS5_S284	-0.229993	16.0598	-1.25753	0.228554	0.811811	-5.66553
CPD_T1368	-0.0669268	18.9636	-0.646929	0.527846	0.916933	-6.23195
CPD_T1370	0.0262449	18.1808	0.266506	0.793624	0.980025	-6.41008
CPEB2_S89	-0.182965	15.3767	-0.900743	0.390184	0.87052	-6.02761
CPEB2_S92	0.0842266	15.3099	0.541969	0.60043	0.944054	-6.29105
CPEB4_S252	-0.298067	15.7212	-0.856858	0.40667	0.875923	-6.07258
CPNE3_S14	-0.42956	14.5292	-1.31719	0.208458	0.800981	-5.59384
CPOX_S416	-0.345876	13.2361	-1.53037	0.151035	0.766762	-5.31898
CPSF2_S419	-0.0505776	20.2833	-0.388828	0.703087	0.962709	-6.3686
CPSF2_S420	-0.0505776	20.2833	-0.388828	0.703087	0.962709	-6.3686
CPSF2_S423	-0.0505776	20.2833	-0.388828	0.703087	0.962709	-6.3686
CPSF3_T681	0.0673561	15.9023	0.450598	0.659476	0.957393	-6.34145
CPSF6_T407	-0.19252	19.1337	-1.16464	0.263093	0.831455	-5.77175
CPSF7_S60	0.00137684	15.8275	0.00394504	0.996907	0.999534	-6.44702
CPSF7_T203	0.0329726	20.1796	0.253588	0.803395	0.980599	-6.41357
CRACD_S1042	0.188664	15.2691	0.607865	0.564454	0.934351	-6.24435
CRAMP1_S307	0.0374293	16.4873	0.150569	0.882411	0.989379	-6.43521
CRAMP1_S848	-0.386354	14.2726	-1.18946	0.255023	0.828782	-5.74297
CREB1_S128	-0.0653104	15.2546	-0.293028	0.77399	0.974978	-6.40218
CREBBP_S2063	-0.179095	13.2666	-1.37161	0.194463	0.79194	-5.52561
CREBZF_S50	-0.0311971	15.1238	-0.187108	0.854184	0.983604	-6.42879
CRIP2_S115	-0.208674	18.9129	-0.887363	0.395084	0.872414	-6.04149
CROCC_S512	0.0160126	13.6755	0.0738629	0.942298	0.995394	-6.44416
CRTC2_S136	0.198986	17.5071	1.35952	0.198161	0.794877	-5.54068
CRTC2_S433	-0.384636	14.9756	-1.21645	0.244922	0.824134	-5.71233
CRTC2_S70	-0.628059	19.8894	-1.0918	0.292944	0.841802	-5.85024
CRTC2_Y188	0.392927	20.0404	1.53722	0.14603	0.761553	-5.30813
CRTC3_S62	0.393346	18.6399	2.4791	0.0260912	0.563067	-3.79043
CRYBG1_S132	0.00711454	17.6022	0.0287561	0.97756	0.999534	-6.44659
CRYBG1_S75	0.0184473	16.636	0.130457	0.898295	0.990828	-6.43807
CSDE1_T761	0.072791	15.5237	0.525994	0.606891	0.944187	-6.30414
CSE1L_S112	-0.0877869	12.8582	-0.682761	0.506378	0.90918	-6.20699
CSNK1A1_T321	0.193523	15.6191	1.21807	0.242761	0.824134	-5.71146
CSNK1D_S382	-0.159932	18.2065	-0.77842	0.449876	0.889797	-6.13658
CSNK2B_S209	-0.520556	21.3891	-0.997208	0.335211	0.853907	-5.94585
CSPP1_S966	0.226577	16.4192	1.58636	0.134344	0.757095	-5.23989
CSRNP1_T68	-0.0688223	13.6565	-0.508139	0.619608	0.950552	-6.31304
CSRP1_S192	-0.0599935	21.0547	-0.51292	0.615777	0.94926	-6.31109
CSTF3_S691	-0.48674	22.8763	-1.53172	0.147376	0.762153	-5.31568
CTCF_T317	0.118651	12.9143	0.465194	0.652452	0.956923	-6.33156
CTCF_T518	-0.135147	13.7581	-0.482726	0.637751	0.954415	-6.32534
CTDP1_S740	0.211284	17.7897	0.706711	0.491083	0.903041	-6.19101
CTDP1_S839	0.276705	17.6101	1.2799	0.220855	0.8076	-5.63895
CTDSPL2_S104	0.58815	15.9033	1.27087	0.224026	0.809338	-5.64967
CTDSPL2_S28	0.471917	19.6337	2.86412	0.0129603	0.428366	-3.11629
CTIF_S18	0.130538	15.0715	0.7827	0.4474	0.889797	-6.13328
CTIF_S299	-0.0599684	17.9355	-0.496187	0.627243	0.952712	-6.31974
CTNNA1_S641	0.0494665	23.4005	0.471754	0.644163	0.956067	-6.33187
CTNNA1_S652	-0.587864	20.9244	-2.49409	0.0254297	0.559695	-3.76519
CTNNA1_S655	-0.416819	21.8814	-1.34169	0.200578	0.797902	-5.56367
CTNNAL1_S538	-0.255369	18.0723	-1.91023	0.076204	0.723983	-4.75574
CTNNB1_S191	0.0990708	18.5694	0.649619	0.526155	0.916206	-6.23018
CTNNB1_S675	-1.81972	17.5363	-2.33241	0.0347454	0.615946	-4.0517
CTNNBL1_S389	-0.564985	14.4778	-1.25722	0.230264	0.812911	-5.66504
CTNNBL1_S545	0.108885	18.6812	0.919519	0.372955	0.866918	-6.01883
CTNND1_S230	-0.124851	20.7401	-0.800946	0.436183	0.886749	-6.11986
CTNND1_S252	-0.552311	19.5165	-1.76452	0.0989479	0.737426	-4.98091
CTNND1_S268	-0.266651	20.8789	-1.69463	0.111659	0.740591	-5.08455
CTNND1_S269	-0.410235	16.0068	-2.4782	0.0261372	0.563067	-3.79205
CTNND1_S288	-0.138303	19.9805	-0.832088	0.418948	0.880272	-6.09454
CTNND1_S320	-0.840097	17.308	-2.07678	0.0562742	0.692726	-4.4869
CTNND1_S346	0.528847	18.8716	1.64955	0.122399	0.749095	-5.15204
CTNND1_S349	0.0159072	20.5498	0.133256	0.895833	0.990828	-6.43777
CTNND1_S352	0.0304044	20.5887	0.365267	0.720216	0.96553	-6.37778
CTNND1_S713	-0.0410072	12.8317	-0.0880743	0.932177	0.994933	-6.44273
CTNND1_S857	-0.000277196	14.1094	-0.00215861	0.998315	0.999534	-6.44703
CTNND1_T869	-0.172958	19.216	-0.621655	0.543936	0.924537	-6.24814
CTNND1_T906	-0.0901979	16.0098	-0.59799	0.560597	0.93278	-6.26132
CTNND1_T916	-0.308448	16.9952	-2.09135	0.0546541	0.689162	-4.46201
CTNND1_Y904	-0.371641	14.6393	-1.83721	0.112643	0.740591	-4.92739
CTNND2_S267	-0.312215	15.8478	-1.69881	0.110827	0.740591	-5.07839
CTNND2_S415	0.0183089	14.5615	0.0827728	0.935354	0.995112	-6.44342
CTPS1_S574	0.23251	20.984	1.23123	0.238068	0.820721	-5.69619
CTPS1_S575	0.290587	22.5848	1.79474	0.0937983	0.735986	-4.93516
CTPS2_S568	-0.0395657	19.9497	-0.26948	0.79138	0.980025	-6.40925
CTPS2_S571	-0.0339742	19.9123	-0.235023	0.817497	0.980599	-6.41828
CTPS2_S574	-0.0216321	19.0316	-0.121289	0.905139	0.990988	-6.43936
CTR9_S941	0.0685643	19.7902	0.270918	0.790319	0.979514	-6.40884
CTR9_S943	0.0706267	19.7895	0.279516	0.783844	0.977358	-6.40638
CTR9_S970	0.30902	18.268	1.24857	0.231845	0.815056	-5.676
CTR9_T925	-0.0352065	22.1493	-0.307293	0.763015	0.973491	-6.39795
CTTNBP2NL_S481	0.161227	16.0319	0.862638	0.409771	0.876737	-6.06102
CTTNBP2NL_S568	0.121973	18.1982	0.840103	0.415573	0.879949	-6.08681
CTTN_S405	0.125687	24.2676	0.882231	0.392187	0.871852	-6.05189
CTTN_S418	0.309465	23.6014	3.42368	0.0039638	0.223126	-2.01339
CTTN_T401	0.122902	25.1653	1.04364	0.313861	0.845459	-5.89992
CTU1_S200	-0.0999035	15.3966	-0.484209	0.638261	0.95451	-6.32313
CTU1_T332	-0.0197802	15.4533	-0.117372	0.908443	0.991747	-6.43977
CTU2_S419	0.451579	19.489	3.81097	0.00181905	0.133034	-1.26457
CTU2_S508	-0.00473384	17.9838	-0.0201325	0.984215	0.999534	-6.44682
CUL3_S737	0.070613	17.4562	0.497438	0.626382	0.952661	-6.31911
CUL4A_S10	0.0615246	17.3363	0.433164	0.671307	0.959224	-6.34982
CUL4B_T49	-0.0844163	18.074	-0.767986	0.456855	0.893858	-6.14356
CUL4B_T85	-0.21668	17.1014	-1.33729	0.205112	0.800981	-5.56814
CUSTOS_S179	-0.0310781	20.0709	-0.234717	0.81773	0.980599	-6.41835
CWC22_S61	-0.0717233	17.2445	-0.5206	0.611131	0.946037	-6.30645
CWC22_S829	0.0267261	18.139	0.245127	0.809813	0.980599	-6.41576
CWC25_S218	0.0742013	17.5934	0.645725	0.529348	0.917605	-6.23193
CWF19L2_S479	0.00159735	17.3101	0.00861184	0.993256	0.999534	-6.44699
CXorf38_T314	0.0320352	20.666	0.296343	0.771195	0.974693	-6.40137
CYB561_S236	-0.274979	16.7445	-1.18249	0.256212	0.829338	-5.75181
CYB5B_S37	-1.57893	13.2573	-1.59295	0.148365	0.764163	-5.24143
CYFIP1_T1068	0.114839	12.9612	0.660294	0.521128	0.913537	-6.22132
CYFIP1_T1234	0.0449822	14.6326	0.237669	0.816015	0.980599	-6.41733
DAB2IP_S747	0.0481812	15.861	0.257486	0.800443	0.980599	-6.41253
DAB2IP_S978	-0.0387187	16.7354	-0.159554	0.87562	0.988971	-6.4337
DALRD3_S209	0.0213142	13.4789	0.153893	0.881321	0.989379	-6.43413
DAP3_S280	-0.00936872	13.6151	-0.0632551	0.950496	0.995916	-6.44493
DAPK2_S299	-0.0833379	13.5227	-0.267843	0.793636	0.980025	-6.40908
DAPK2_S349	0.129641	14.2498	0.516353	0.614719	0.948265	-6.30802
DAP_S51	-0.811312	18.5654	-1.97405	0.0679827	0.702854	-4.65448
DARS1_T52	-0.35437	15.5068	-1.75057	0.102841	0.737426	-5.00457
DARS2_S242	0.0826681	16.4145	0.756073	0.462676	0.895465	-6.15382
DAXX_S495	0.28409	17.9855	2.05923	0.0580133	0.697443	-4.51516
DAXX_S671	0.110985	19.5658	0.675691	0.509946	0.91015	-6.2127
DAXX_S702	0.476003	16.2713	0.644998	0.529124	0.91757	-6.23315
DBF4_S359	0.126082	16.2215	0.984981	0.342066	0.858282	-5.95659
DBF4_S413	0.102966	15.4185	0.426197	0.676271	0.959559	-6.3529
DBF4_T273	-0.307837	14.3805	-1.65794	0.120518	0.744889	-5.13984
DBF4_T345	-0.396481	15.8506	-1.18549	0.255117	0.828796	-5.7484
DBF4_T553	0.398452	13.359	1.61886	0.13865	0.759226	-5.20395
DBN1_S142	-0.0104828	22.3154	-0.0845888	0.933752	0.994933	-6.4433
DBN1_S312	0.645042	15.9716	1.32977	0.218875	0.804994	-5.57332
DBNL_S232	0.222059	17.3515	1.71261	0.108203	0.740591	-5.05806
DBNL_S269	-0.300546	20.0093	-1.34138	0.200678	0.797902	-5.56406
DBNL_S283	0.0045775	18.3233	0.0247102	0.980625	0.999534	-6.44671
DBNL_T291	-0.465649	19.9546	-1.53755	0.14595	0.761553	-5.30768
DBR1_S514	-0.126044	19.4996	-1.32822	0.204752	0.800981	-5.58035
DBT_Y85	-0.306799	15.689	-0.785007	0.446183	0.889797	-6.13137
DCAF12_S15	0.0767079	17.0691	0.479458	0.638806	0.9547	-6.32811
DCAF15_S310	-0.0564951	18.3237	-0.505567	0.620803	0.950861	-6.31493
DCAF15_S359	0.37377	14.9615	2.4905	0.0265776	0.563067	-3.78941
DCAF1_S895	-0.0354162	16.2817	-0.248923	0.806932	0.980599	-6.41479
DCAF5_S648	0.241408	18.5108	1.18086	0.258252	0.829384	-5.75265
DCAF5_S794	-0.107007	19.5642	-0.349921	0.73149	0.969059	-6.38342
DCAF6_S336	0.14634	15.4639	0.509454	0.621146	0.950922	-6.30995
DCAF6_S657	-0.108514	17.811	-0.301373	0.769112	0.974074	-6.39866
DCAF6_S847	-0.242954	14.5747	-0.863417	0.402122	0.874603	-6.06812
DCAF6_S850	-0.242954	14.5747	-0.863417	0.402122	0.874603	-6.06812
DCAF6_T654	-0.108514	17.811	-0.301373	0.769112	0.974074	-6.39866
DCAF8_S129	-1.10851	16.5457	-1.36854	0.193774	0.791457	-5.5298
DCAF8_S130	-1.27961	16.7223	-1.45092	0.169936	0.781687	-5.42423
DCAF8_S99	-0.0277293	21.0943	-0.179346	0.860166	0.985419	-6.43027
DCDC2_S300	-0.0663127	17.4593	-0.476371	0.641476	0.955578	-6.32913
DCK_S74	-0.0927563	17.3235	-0.381723	0.70826	0.963193	-6.37141
DCLK1_S32	0.0154176	16.0993	0.0621854	0.951877	0.995916	-6.44492
DCLK1_S330	-0.403842	18.7157	-1.34593	0.224566	0.809338	-5.55036
DCLK1_S337	-0.476853	18.3818	-1.31981	0.232659	0.815756	-5.58085
DCLK1_S352	-0.150356	19.4433	-0.956214	0.373694	0.866918	-5.96591
DCLRE1A_S590	-0.0583611	14.8412	-0.226133	0.824521	0.980599	-6.42028
DCLRE1B_S379	-0.092623	15.4014	-0.285773	0.779447	0.975709	-6.40435
DCLRE1C_S385	-0.322075	18.4138	-2.32981	0.0360193	0.621835	-4.06961
DCP1A_S353	-0.491814	18.0768	-1.9924	0.0657402	0.702854	-4.62489
DCP1A_S525	-0.849196	16.2703	-1.03992	0.318347	0.845702	-5.90106
DCP1A_S62	0.0157834	15.0695	0.0852425	0.933685	0.994933	-6.44315
DCP1A_T401	-0.407561	15.6609	-1.60425	0.130428	0.756884	-5.21478
DCP1B_S147	-0.0858378	16.4593	-0.587687	0.565836	0.935843	-6.26909
DCP1B_S283	-0.154344	16.2222	-0.725285	0.479901	0.900094	-6.17768
DCP1B_S511	-0.133681	13.9772	-0.289979	0.776296	0.974978	-6.40309
DCP2_S246	0.030376	19.2567	0.234117	0.818186	0.980599	-6.4185
DCP2_S247	0.030376	19.2567	0.234117	0.818186	0.980599	-6.4185
DCP2_S249	-0.00183972	19.2313	-0.0142319	0.98884	0.999534	-6.44692
DCP2_S284	0.180805	17.6176	1.08167	0.297165	0.841802	-5.86093
DCTN4_S196	-0.00783761	15.6502	-0.024308	0.980967	0.999534	-6.44672
DCUN1D5_S9	0.0884603	17.9416	0.782858	0.446382	0.889797	-6.13418
DDA1_S95	1.06521	16.2369	2.68661	0.0174385	0.509336	-3.41494
DDB2_S24	0.0302587	18.7904	0.0270884	0.978763	0.999534	-6.44665
DDB2_S26	-0.0489498	23.6577	-0.433011	0.671416	0.959224	-6.34989
DDI2_S106	0.298366	19.4377	1.84372	0.0874418	0.735986	-4.86407
DDI2_S128	0.0199495	15.3589	0.112518	0.912775	0.992004	-6.4402
DDI2_S194	0.118619	15.4503	0.614753	0.5483	0.926709	-6.25254
DDX10_S7	-0.0568675	18.5616	-0.522201	0.610045	0.945453	-6.3056
DDX11L8_S204	0.11205	15.9984	0.514175	0.614931	0.948278	-6.31042
DDX17_S571	0.627293	16.928	3.5748	0.00474307	0.250355	-2.04721
DDX17_S64	-0.106401	19.3706	-0.612557	0.556392	0.930795	-6.2468
DDX1_S481	0.0942305	17.2557	0.524348	0.608006	0.944632	-6.30503
DDX20_S48	0.223839	15.9141	0.8381	0.419293	0.880272	-6.08562
DDX20_S500	0.296002	14.6958	1.59283	0.141066	0.759226	-5.23687
DDX20_S677	-0.0916712	16.8079	-0.69274	0.50029	0.908	-6.20005
DDX20_S678	0.213913	17.873	0.564101	0.58141	0.941119	-6.28287
DDX20_S714	0.108506	17.8955	0.631025	0.537902	0.921845	-6.24225
DDX21_S121	-0.0382357	22.8312	-0.379971	0.709506	0.963481	-6.37212
DDX21_S13	0.204133	17.1106	1.02314	0.324363	0.847688	-5.91929
DDX21_S71	0.0531081	22.4949	0.643539	0.52998	0.918197	-6.23417
DDX21_S89	0.140829	23.1197	1.42312	0.175981	0.781687	-5.46039
DDX21_T315	-0.0270403	14.7422	-0.112137	0.912378	0.992004	-6.44044
DDX23_S107	-0.270928	19.0392	-0.673595	0.511292	0.910619	-6.21407
DDX23_S109	-0.270928	19.0392	-0.673595	0.511292	0.910619	-6.21407
DDX23_S14	-0.219957	19.9372	-1.51601	0.151136	0.766762	-5.33703
DDX23_S786	-0.203263	15.5369	-0.985536	0.340615	0.857049	-5.95723
DDX23_S789	-0.203263	15.5369	-0.985536	0.340615	0.857049	-5.95723
DDX23_S790	-0.203263	15.5369	-0.985536	0.340615	0.857049	-5.95723
DDX23_T807	-0.203263	15.5369	-0.985536	0.340615	0.857049	-5.95723
DDX23_T810	-0.203263	15.5369	-0.985536	0.340615	0.857049	-5.95723
DDX24_S287	-0.00151908	22.2802	-0.00817157	0.993593	0.999534	-6.44699
DDX24_S295	0.0838176	18.342	0.247554	0.808253	0.980599	-6.41498
DDX24_S82	-0.0216962	21.6102	-0.20208	0.842678	0.981257	-6.42576
DDX24_S94	-0.151797	22.3898	-1.00666	0.330756	0.852403	-5.93667
DDX27_S79	0.108041	14.5019	0.543913	0.595426	0.944026	-6.29372
DDX39A_T171	-0.00131642	17.7194	-0.00510102	0.996006	0.999534	-6.44702
DDX39B_S38	-0.116463	16.7691	-0.545786	0.594185	0.944026	-6.29267
DDX39B_S41	-0.0135411	16.2314	-0.109276	0.914601	0.992004	-6.44077
DDX39B_T172	-0.140518	15.6485	-0.24003	0.814597	0.980599	-6.41653
DDX3X_S594	-0.222457	18.3111	-1.91931	0.0749616	0.719367	-4.74136
DDX3X_T323	-0.0847324	15.2302	-0.328806	0.747402	0.972682	-6.39059
DDX41_S21	-0.102626	21.1615	-0.830021	0.421053	0.880827	-6.09519
DDX41_S23	0.379936	22.7875	1.72566	0.105906	0.740591	-5.03896
DDX41_T320	0.137958	14.9538	0.623539	0.543401	0.924537	-6.24624
DDX42_S109	-0.789466	17.8015	-1.74246	0.102846	0.737426	-5.01396
DDX42_S111	-0.789466	17.8015	-1.74246	0.102846	0.737426	-5.01396
DDX42_S185	-0.35763	20.4137	-1.7777	0.0966822	0.736729	-4.96104
DDX46_S804	-1.36276	17.8705	-1.61531	0.128047	0.753869	-5.19915
DDX47_S9	-0.0985318	21.0028	-0.730398	0.47771	0.899848	-6.17301
DDX50_S41	-0.16817	17.7877	-0.623972	0.542456	0.924537	-6.24668
DDX51_S83	0.263189	21.1975	0.706021	0.491499	0.903041	-6.1915
DDX54_S39	0.0726685	20.4381	0.431991	0.672154	0.959224	-6.35033
DDX54_S41	0.0747834	20.3997	0.455483	0.655556	0.956923	-6.33962
DDX54_S644	-0.391242	18.4556	-1.63249	0.124357	0.749095	-5.17468
DDX54_S75	-0.00141562	22.0108	-0.00541875	0.995751	0.999534	-6.44701
DDX54_S782	0.0203002	22.0563	0.279285	0.783993	0.977413	-6.40646
DDX54_T814	0.977053	14.753	1.60917	0.13508	0.757163	-5.21269
DDX55_S544	-0.0146094	21.6407	-0.109819	0.914068	0.992004	-6.44074
DDX5_S480	-0.126557	12.5776	-0.659083	0.520996	0.913537	-6.22309
DDX5_S6	-0.0613926	19.1879	-0.667288	0.515129	0.91213	-6.21841
DDX5_T224	-0.340405	14.7826	-1.04507	0.316056	0.845702	-5.89587
DEAF1_S176	0.00403947	16.9566	0.0167699	0.986851	0.999534	-6.44688
DEDD_S182	0.170352	13.04	0.63426	0.537496	0.921592	-6.23841
DEDD_T184	0.170352	13.04	0.63426	0.537496	0.921592	-6.23841
DEK_S32	0.571432	21.047	1.18764	0.254297	0.827871	-5.74599
DEK_S51	0.786408	15.4275	1.19508	0.256483	0.829338	-5.73422
DENND1A_S523	0.448413	17.4834	3.06488	0.00816423	0.340179	-2.70234
DENND1A_S546	0.0675495	15.4223	0.362625	0.722147	0.966191	-6.37877
DENND1A_T707	-0.289307	17.3267	-2.52406	0.0239009	0.552832	-3.70949
DENND1B_S653	0.0586381	15.3539	0.321425	0.752502	0.972682	-6.39335
DENND4A_S1015	0.119761	17.0778	0.802795	0.438489	0.886749	-6.11472
DENND4B_S1092	-0.624897	15.9412	-2.09317	0.0595984	0.698732	-4.49001
DENND4B_S732	-0.113174	17.5863	-0.654997	0.524421	0.915567	-6.22486
DENND4C_S1099	-0.325393	17.9775	-2.42139	0.0291842	0.585448	-3.89349
DENND4C_S1225	0.706221	15.4025	4.66429	0.00040795	0.0479625	0.217549
DENND4C_S1244	-0.44497	13.6443	-0.929094	0.369367	0.866918	-6.00886
DENND4C_S1325	-0.0091861	16.1858	-0.0479108	0.962445	0.996901	-6.44583
DENND4C_S1346	-0.255354	13.6352	-1.62587	0.13382	0.757095	-5.19162
DENND4C_S703	-0.528825	16.5947	-0.917099	0.374274	0.866918	-6.02092
DENND4C_S741	-0.0574821	18.5808	-0.337895	0.740315	0.971473	-6.38773
DENND5A_S1085	-0.100074	14.1638	-0.461305	0.65408	0.956923	-6.33444
DENND5A_T1079	-0.100074	14.1638	-0.461305	0.65408	0.956923	-6.33444
DENND5B_S1076	-0.0565991	13.4006	-0.39989	0.700508	0.962709	-6.35949
DENND6A_S127	0.101876	14.9297	0.216762	0.83145	0.981257	-6.42256
DENR_S73	0.115994	23.3295	0.919178	0.373147	0.866918	-6.01912
DENR_T69	0.129609	16.1557	0.437473	0.668292	0.958661	-6.34786
DENR_T86	0.290877	15.6738	1.55901	0.140673	0.759226	-5.27802
DEPDC1B_S160	0.0509753	17.2797	0.236959	0.816028	0.980599	-6.4178
DEPDC5_S579	0.00850927	17.0813	0.0609048	0.952271	0.995916	-6.4451
DFFA_S315	0.0530355	20.8321	0.451521	0.658333	0.957324	-6.34147
DGCR2_S381	0.163932	14.1219	0.848569	0.411008	0.876737	-6.07971
DGCR8_S271	-0.0756803	16.8543	-0.346655	0.733865	0.970701	-6.38462
DGCR8_S275	-0.128822	16.9005	-0.552514	0.589092	0.94278	-6.2895
DGCR8_S377	0.322802	19.7835	2.08281	0.0555359	0.691065	-4.47622
DHCR7_S14	-0.219341	18.8014	-1.06171	0.305905	0.843797	-5.88149
DHPS_S78	0.361999	12.937	0.764007	0.468755	0.897449	-6.13605
DHX16_S103	-0.0189165	20.0568	-0.164063	0.87196	0.987644	-6.43301
DHX16_S106	-0.0432379	19.993	-0.394386	0.69907	0.962627	-6.36636
DHX16_S107	0.0320531	17.255	0.125321	0.90214	0.990988	-6.4388
DHX16_S160	0.0768205	19.1807	0.529618	0.604439	0.944054	-6.30219
DHX29_S200	-0.264159	18.8976	-2.45393	0.0273996	0.566787	-3.83549
DHX34_S749	-0.0721051	18.4006	-0.185796	0.85521	0.983604	-6.42904
DHX34_S750	-0.0721051	18.4006	-0.185796	0.85521	0.983604	-6.42904
DHX36_S167	0.106785	16.5137	0.306159	0.763888	0.973491	-6.39829
DHX37_S242	0.0740099	13.8369	0.425179	0.677447	0.959559	-6.35294
DHX38_T117	0.216996	15.219	1.08707	0.294849	0.841802	-5.85529
DHX40_S197	-0.188774	17.6776	-1.30474	0.212427	0.801325	-5.60905
DHX57_S127	0.36357	19.0181	1.59048	0.133548	0.757095	-5.23421
DHX57_S132	0.48285	18.3731	0.850072	0.409269	0.876686	-6.07944
DHX8_S460	-0.025009	18.8032	-0.21267	0.834562	0.981257	-6.42348
DHX9_S321	0.234656	15.3652	1.51357	0.153333	0.766988	-5.34092
DHX9_S688	0.0413497	13.7092	0.212568	0.83486	0.981257	-6.42339
DIAPH1_S22	-0.0190516	17.96	-0.120075	0.906081	0.991013	-6.43951
DIDO1_S1040	0.515294	19.3284	0.726231	0.479396	0.900094	-6.17693
DIDO1_S1260	-0.390013	19.8644	-1.34724	0.20215	0.799306	-5.55584
DIDO1_S1456	-0.315477	17.1956	-1.47901	0.160684	0.775269	-5.38686
DIDO1_S152	-0.153024	18.7319	-0.934341	0.365517	0.866918	-6.00533
DIDO1_S154	-0.153024	18.7319	-0.934341	0.365517	0.866918	-6.00533
DIDO1_S1714	-0.170994	19.7285	-0.941612	0.361949	0.865415	-5.99859
DIDO1_S805	0.0498964	18.8911	0.332353	0.744406	0.972576	-6.38965
DIDO1_S809	0.0498964	18.8911	0.332353	0.744406	0.972576	-6.38965
DIDO1_T1256	-0.386994	19.8305	-1.29424	0.219308	0.805111	-5.62028
DIDO1_T151	-0.153024	18.7319	-0.934341	0.365517	0.866918	-6.00533
DIMT1_S292	0.233128	12.9039	1.05947	0.308114	0.844281	-5.88267
DIP2A_T279	-0.0406814	17.1863	-0.159444	0.875544	0.988971	-6.43378
DIP2B_S100	0.0608629	18.4441	0.535363	0.600562	0.944054	-6.29906
DIP2C_S89	0.0260021	16.254	0.19034	0.851697	0.982923	-6.42816
DIP2C_T264	0.368996	13.0683	1.33326	0.214101	0.802381	-5.57047
DIS3L2_S31	0.0575764	16.0059	0.383716	0.70679	0.962709	-6.37064
DIS3L2_S875	-0.10077	20.2625	-0.89334	0.386346	0.869101	-6.04222
DKC1_S21	-0.335234	20.6228	-1.46486	0.16456	0.7815	-5.40568
DKC1_S451	0.0841523	24.8301	0.816343	0.427589	0.881536	-6.10747
DKC1_S453	0.0663971	24.7894	0.660771	0.51918	0.913279	-6.22279
DKC1_S455	0.132017	22.7494	0.658313	0.520777	0.913537	-6.22436
DKC1_S485	0.036972	20.6843	0.30253	0.766569	0.973931	-6.39945
DKC1_S494	0.0199517	22.7451	0.207565	0.838473	0.981257	-6.4246
DKC1_S513	-0.21076	19.8972	-0.71198	0.487912	0.903041	-6.18724
DKC1_T458	0.479571	19.8982	1.77163	0.0977203	0.737426	-4.97021
DLG1_S158	-0.0193029	15.607	-0.0740294	0.942009	0.995394	-6.44417
DLG1_S619	-0.292434	12.9247	-0.632518	0.537015	0.921592	-6.24123
DLG1_S687	0.107557	16.9144	0.449825	0.659554	0.957393	-6.34223
DLG5_S1000	0.506226	18.1732	3.01828	0.00896487	0.355837	-2.79099
DLG5_S1209	0.479057	19.2296	2.97744	0.0103884	0.382039	-2.90706
DLG5_S1232	-0.0313515	15.1401	-0.116646	0.908757	0.991747	-6.43994
DLG5_S1666	-0.0785791	17.8837	-0.44951	0.659749	0.957393	-6.3424
DLG5_S1795	-0.809554	15.3074	-4.30256	0.000801545	0.0759357	-0.438438
DLG5_S264	0.430591	14.6297	1.3216	0.210308	0.800981	-5.58725
DLG5_T1011	0.116272	19.862	0.305624	0.764287	0.973491	-6.39846
DLGAP4_S665	-0.135037	15.6416	-0.513465	0.616685	0.94956	-6.30954
DLGAP4_S973	-0.0243646	19.9614	-0.130362	0.898778	0.990828	-6.43795
DLGAP4_T915	0.223713	17.9359	1.73876	0.103379	0.739743	-5.01924
DLGAP5_S642	-0.0061979	14.5046	-0.0322653	0.974818	0.998909	-6.44648
DLGAP5_S725	0.0458862	15.6376	0.195934	0.8474	0.982048	-6.42703
DLGAP5_S777	0.905409	13.5291	2.3222	0.0418521	0.658718	-4.13996
DLGAP5_S806	-0.073058	15.0519	-0.40459	0.692156	0.961948	-6.36178
DLGAP5_T329	-0.0576494	15.2419	-0.202229	0.843325	0.981257	-6.42536
DLGAP5_T639	-0.0061979	14.5046	-0.0322653	0.974818	0.998909	-6.44648
DMAP1_T445	-0.0516173	18.6721	-0.257736	0.800266	0.980599	-6.41246
DMTN_S226	0.140815	13.6164	0.803808	0.437927	0.886749	-6.11391
DMWD_S545	-0.042449	15.3841	-0.372799	0.715122	0.964498	-6.37458
DMXL1_S574	-0.220774	15.2388	-1.55158	0.144027	0.759226	-5.28919
DMXL2_S1140	0.0914101	13.4902	0.312089	0.763671	0.973491	-6.39341
DMXL2_S1400	0.0273767	16.3481	0.185898	0.856469	0.984515	-6.42842
DMXL2_S1857	-0.0569173	14.727	-0.502632	0.623373	0.951351	-6.3159
DMXL2_S1984	-1.18308	14.5213	-1.42851	0.177996	0.781687	-5.45339
DMXL2_S2123	0.365672	14.2667	2.61634	0.0208927	0.541817	-3.56548
DMXL2_S2399	0.156495	17.1595	0.955808	0.369286	0.866918	-5.97092
DMXL2_S434	-0.0339775	13.2941	-0.130756	0.897783	0.990828	-6.43812
DMXL2_S473	-0.303428	15.8115	-1.17795	0.257976	0.829384	-5.75688
DMXL2_T2434	0.0522953	16.1688	0.157838	0.878848	0.989379	-6.43325
DNAJA1_S335	-0.174981	18.3815	-0.615355	0.547973	0.926594	-6.2521
DNAJB6_S277	-0.0573457	19.7319	-0.259461	0.798971	0.980599	-6.41199
DNAJC17_S112	0.0967962	18.4561	0.675505	0.510047	0.91015	-6.21284
DNAJC19_S70	-0.101662	16.7389	-0.700998	0.496234	0.904529	-6.1932
DNAJC1_S430	0.0175008	18.9847	0.139589	0.890916	0.990023	-6.43688
DNAJC1_S479	0.0336127	18.9206	0.202266	0.842537	0.981257	-6.42572
DNAJC1_S480	0.0336127	18.9206	0.202266	0.842537	0.981257	-6.42572
DNAJC21_S370	-0.145519	18.4316	-1.00364	0.332104	0.85317	-5.93968
DNAJC2_S47	0.290995	19.5763	0.951711	0.357027	0.863119	-5.98916
DNAJC2_S49	0.342564	19.431	1.11447	0.283426	0.837281	-5.82624
DNAJC2_S60	-0.345816	18.9411	-0.654236	0.523326	0.914953	-6.22707
DNAJC2_S63	-0.211411	19.2865	-0.448174	0.660732	0.957393	-6.34298
DNAJC5_S10	-0.00764339	23.4751	-0.0603194	0.952731	0.995916	-6.44513
DNAJC5_S15	0.140963	17.2137	0.767231	0.455328	0.893259	-6.14629
DNAJC7_S417	-0.130054	17.3539	-0.0697959	0.945321	0.995916	-6.44449
DNAJC7_S449	-0.182669	16.0952	-0.587263	0.566846	0.936091	-6.26857
DNAJC9_S109	-0.246518	13.8408	-1.28396	0.219411	0.805171	-5.63411
DNM1L_S616	0.059579	21.9994	0.832789	0.418549	0.880272	-6.09398
DNM1_S774	-0.725284	17.9719	-1.08582	0.296815	0.841802	-5.85537
DNMT1_S127	-0.0784052	21.1822	-0.609091	0.551943	0.928421	-6.25606
DNMT1_S143	0.294181	17.732	2.05112	0.0603162	0.698732	-4.53643
DNMT1_S152	0.621369	14.5959	1.16938	0.261342	0.831297	-5.76641
DNMT1_S154	0.390487	17.0917	1.45568	0.167046	0.7815	-5.41782
DNMT1_S312	0.267794	16.6393	1.35639	0.195847	0.792097	-5.5454
DNMT1_S394	-0.153688	15.968	-0.912471	0.377627	0.866918	-6.02404
DNMT1_S714	0.0110758	22.8929	0.115959	0.909285	0.991747	-6.44002
DNMT1_S732	0.279984	13.0744	1.7615	0.100915	0.737426	-4.98831
DNMT1_T328	0.0938663	13.4721	0.485201	0.636712	0.953879	-6.32346
DNMT3A_S105	0.0906792	18.3473	0.750358	0.465111	0.896463	-6.15912
DNMT3B_S136	-0.291707	15.9223	-1.57303	0.138993	0.759226	-5.25962
DNPH1_S123	-0.14566	14.7931	-0.421374	0.6802	0.959559	-6.35457
DNPH1_S128	0.0860673	15.1891	0.397018	0.697604	0.961948	-6.36492
DNPH1_S169	0.0755384	20.3992	0.54717	0.592632	0.943915	-6.29253
DNTTIP1_S161	-0.365855	16.8786	-1.12356	0.279675	0.837281	-5.81649
DNTTIP2_S141	-0.914033	17.4271	-1.67169	0.11628	0.741776	-5.11819
DNTTIP2_T129	-0.615087	17.4023	-1.83247	0.0893186	0.735986	-4.88162
DOCK5_S1766	-0.218936	17.1612	-1.67869	0.11475	0.741284	-5.10782
DOCK5_S1789	0.0927631	15.509	0.415622	0.685405	0.960716	-6.3561
DOCK5_S1834	-0.972174	18.5902	-9.27356	1.18037e-06	0.000635064	5.80558
DOCK6_S1230	0.643714	15.9001	2.24384	0.0439408	0.66204	-4.23164
DOCK6_S1308	-0.0476126	19.1752	-0.133071	0.895988	0.990828	-6.4378
DOCK6_S1343	-0.503883	15.647	-3.24519	0.00745519	0.3295	-2.52884
DOCK6_S176	0.263483	14.3818	0.948469	0.364537	0.866918	-5.98615
DOCK6_S178	-0.141208	14.1278	-0.485908	0.63718	0.954075	-6.32219
DOCK6_T2029	0.362917	15.5639	1.76902	0.101432	0.737426	-4.98072
DOCK7_S1306	0.028361	16.1122	0.0786976	0.938362	0.995123	-6.4438
DOCK7_S1383	0.12083	17.8718	1.0136	0.327485	0.849885	-5.92991
DOCK7_S1432	0.157947	19.1162	1.17217	0.260137	0.831129	-5.76339
DOCK7_S1438	0.27179	16.7906	1.33144	0.203744	0.800981	-5.57638
DOCK7_S180	0.198497	19.257	1.44251	0.170534	0.781687	-5.43512
DOCK7_S182	0.0456504	16.4836	0.220167	0.82906	0.980599	-6.42167
DOCK7_S190	-0.209597	15.032	-0.606527	0.553657	0.92879	-6.25758
DOCK7_S30	0.747334	16.4507	4.05508	0.00128258	0.103588	-0.894662
DOCK7_S432	0.446226	14.4694	1.61504	0.13638	0.757881	-5.2067
DOCK7_S888	-1.1167	15.8735	-4.54578	0.000513088	0.0554135	-0.00318577
DOCK7_S929	-0.210699	14.6646	-1.13262	0.288613	0.838223	-5.79674
DOCK9_S1275	-0.0701458	15.0802	-0.471291	0.645005	0.956149	-6.33161
DOK1_S269	0.172819	14.084	0.689529	0.501477	0.908399	-6.20313
DOP1B_S1085	0.0544053	16.6809	0.371096	0.71636	0.964498	-6.37524
DOP1B_S597	0.0074489	16.712	0.070424	0.944824	0.995916	-6.44444
DOP1B_S681	-0.292642	15.7948	-1.97293	0.0785549	0.727434	-4.69788
DOT1L_S1104	0.171107	17.9678	1.17374	0.259528	0.830387	-5.76164
DOT1L_S297	0.0498473	15.0542	0.267246	0.793344	0.980025	-6.4097
DOT1L_S374	0.119868	18.1355	0.829017	0.420611	0.880698	-6.09709
DOT1L_S826	0.183053	15.3457	0.743525	0.46914	0.897449	-6.16421
DOT1L_S834	-0.133478	17.2207	-0.756862	0.461325	0.893967	-6.15421
DPF2_S142	0.0975483	20.4632	0.583192	0.568794	0.936133	-6.27175
DPF2_S244	-0.65451	17.612	-1.38264	0.187953	0.785692	-5.51232
DPF2_T176	-0.357152	18.9095	-1.86315	0.0829832	0.734299	-4.8297
DPF2_T248	-0.390849	17.6519	-0.70681	0.491023	0.903041	-6.19093
DPH2_S446	0.422873	13.438	2.05003	0.0604462	0.698732	-4.53826
DPM1_S9	-0.372358	23.4812	-1.00216	0.332893	0.85317	-5.94102
DPYSL2_T509	-0.153618	17.888	-0.757151	0.461172	0.893858	-6.15397
DROSHA_S246	-0.127895	12.6298	-0.378895	0.710323	0.963558	-6.37251
DROSHA_S355	-0.452906	16.5463	-1.04306	0.315477	0.845702	-5.89926
DROSHA_S357	-0.00149994	15.9983	-0.00869251	0.993192	0.999534	-6.44699
DSCC1_T100	0.0147438	14.5499	0.0615548	0.951826	0.995916	-6.44504
DSG2_S680	0.35429	15.9476	1.47006	0.163097	0.778712	-5.39877
DSN1_S30	-0.0420194	16.2148	-0.139223	0.891213	0.990023	-6.43692
DSN1_S58	0.103973	20.4285	0.8662	0.40281	0.875567	-6.06341
DSN1_S81	0.0547149	19.5536	0.372158	0.71519	0.964498	-6.37515
DSP_S176	0.0614615	17.1048	0.339787	0.739278	0.971067	-6.38679
DSP_S2209	-0.169835	19.6626	-0.808553	0.431986	0.88591	-6.1137
DSP_S22	0.0220923	17.5502	0.060067	0.952932	0.995916	-6.44515
DSP_S2821	-0.0884727	20.7636	-0.54394	0.594812	0.944026	-6.29431
DSP_S2825	0.0036985	21.1489	0.0200543	0.984277	0.999534	-6.44682
DSTN_S3	-1.84818	19.8452	-1.21139	0.245353	0.824134	-5.71904
DST_S1382	-0.327227	14.3741	-1.20294	0.248465	0.824134	-5.7287
DST_S7510	-0.231647	18.877	-1.10403	0.287745	0.837736	-5.83738
DST_S7513	-0.107435	17.8819	-0.418146	0.682042	0.960075	-6.35637
DTD1_S197	-0.0548823	21.467	-0.60379	0.555367	0.929713	-6.25933
DTD1_S205	-0.0308709	17.9348	-0.254828	0.802456	0.980599	-6.41324
DTNBP1_S321	0.116373	15.2088	0.709486	0.490171	0.903041	-6.18819
DTNB_T468	0.317243	16.1675	0.915808	0.374927	0.866918	-6.02209
DTWD1_T181	0.528783	13.9272	1.18911	0.277118	0.837281	-5.7282
DTWD2_S132	-0.0191319	16.0437	-0.102273	0.919949	0.993449	-6.44158
DTWD2_S51	-0.407004	16.2634	-0.60895	0.552093	0.928421	-6.25608
DTX3L_S9	0.0963075	21.3847	0.985821	0.34048	0.857049	-5.95695
DUSP16_S501	-0.412976	14.9168	-2.71138	0.0327965	0.606235	-3.71915
DUSP16_S612	-0.775923	14.9177	-4.35498	0.00105129	0.0887669	-0.619551
DVL2_S211	-0.310394	17.3871	-1.55667	0.141255	0.759226	-5.28129
DVL3_S192	-0.144488	15.5213	-0.774613	0.452006	0.891723	-6.13959
DYNC1H1_S1230	-0.000570251	14.6756	-0.0032213	0.997477	0.999534	-6.44702
DYNC1H1_S4368	0.131884	22.0131	0.988895	0.339038	0.857049	-5.95398
DYNC1I2_S104	0.0557465	15.8175	0.198393	0.845972	0.981729	-6.42631
DYNC1I2_T95	0.134543	17.5261	1.01741	0.326959	0.849885	-5.92499
DYNC1LI1_S207	-0.0412117	22.0435	-0.408739	0.688739	0.961327	-6.36041
DYNC1LI1_S398	-0.368308	15.1656	-0.927985	0.376811	0.866918	-6.00275
[truncated: 7,289 more rows]

## Sheet: TAMR PAK1i vs DMSO
	logFC	AveExpr	t	P.Value	adj.P.Val	B
AAAS_S495	-0.052932	20.5028	-0.390456	0.701938	0.999129	-6.17495
AAGAB_S310	0.169566	20.3884	0.364744	0.720662	0.999129	-6.18483
AAGAB_S311	0.174531	20.3995	0.375922	0.712516	0.999129	-6.1806
AAK1_T389	-0.218093	14.6205	-0.662753	0.518074	0.999129	-6.03014
AATF_S203	-0.185228	16.0777	-0.306483	0.763673	0.999129	-6.20483
AATF_S320	-0.857321	17.9788	-1.0979	0.29521	0.999129	-5.65343
AATF_S321	-0.857321	17.9788	-1.0979	0.29521	0.999129	-5.65343
ABCA2_S1327	-0.168427	15.3371	-1.02169	0.323855	0.999129	-5.73441
ABCA2_S1331	-0.0218104	15.5022	-0.114969	0.910064	0.999129	-6.2463
ABCA2_S2419	0.0925279	16.3834	0.298088	0.771074	0.999129	-6.20667
ABCA2_T2412	0.00481969	18.4595	0.0195991	0.984635	0.999129	-6.25291
ABCC1_S919	-0.671812	15.6784	-2.93546	0.0121693	0.624608	-2.88809
ABCC1_S930	-0.0518353	18.7974	-0.371893	0.71541	0.999129	-6.18217
ABCC4_T646	-0.00110937	19.6256	-0.00787138	0.993856	0.999129	-6.25307
ABCC5_S14	0.516169	16.6307	2.50935	0.030267	0.880451	-3.68075
ABCC5_S505	-0.134657	17.7074	-0.498899	0.625465	0.999129	-6.1259
ABCC5_S509	-0.088085	18.939	-0.382149	0.70799	0.999129	-6.1782
ABCC5_S553	-0.482733	16.0472	-0.837149	0.418555	0.999129	-5.89827
ABCC5_S558	-0.393626	17.7324	-1.37498	0.19196	0.999129	-5.33957
ABCC5_S67	-0.135577	13.4334	-0.443827	0.66737	0.999129	-6.14907
ABCC5_T513	-0.029023	16.1292	-0.108152	0.915493	0.999129	-6.24705
ABCF1_S105	0.0963807	23.691	0.884071	0.391238	0.999129	-5.86122
ABCF1_S109	0.0573221	25.701	0.529545	0.604533	0.999129	-6.11001
ABCF1_S140	-0.419788	17.8655	-1.52069	0.15023	0.999129	-5.15122
ABCF1_S166	0.00858307	16.2156	0.0362405	0.971591	0.999129	-6.25243
ABCF1_S228	-0.0732121	22.9525	-0.782228	0.446804	0.999129	-5.94449
ABCF1_S595	-0.130884	13.9371	-0.814269	0.429786	0.999129	-5.91824
ABCF1_T108	0.0761072	24.9905	0.639757	0.532429	0.999129	-6.04519
ABCF2_T218	0.0383906	12.9313	0.189861	0.852277	0.999129	-6.23446
ABI1_S183	-0.0279022	23.493	-0.234812	0.817675	0.999129	-6.22474
ABI1_S222	-0.20624	15.8922	-0.476978	0.641781	0.999129	-6.13565
ABI1_S225	0.0638632	18.8194	0.332758	0.744143	0.999129	-6.19625
ABI1_S231	-0.286166	15.948	-1.05286	0.309905	0.999129	-5.70341
ABI2_S183	-0.0290471	22.0696	-0.122361	0.904323	0.999129	-6.24539
ABI2_S227	0.132814	19.2376	1.17318	0.25984	0.999129	-5.57683
ABI2_S242	0.341288	17.0676	2.75895	0.0151022	0.711693	-3.13358
ABI2_T178	-0.268391	19.558	-0.451724	0.66006	0.999129	-6.14703
ABL1_S569	0.060349	18.9759	0.76232	0.458224	0.999129	-5.95969
ABL2_S631	0.0321842	18.8009	0.261312	0.797567	0.999129	-6.21799
ABL2_S655	-0.036579	16.8832	-0.213027	0.834304	0.999129	-6.22975
ABL2_S817	0.270434	16.911	1.53796	0.145825	0.999129	-5.12787
ABL2_S936	0.431161	17.8719	3.32147	0.00654884	0.42676	-2.27472
ABLIM1_S431	0.00119877	17.8254	0.00810191	0.993647	0.999129	-6.25307
ABLIM1_S706	0.0710334	17.3235	0.384831	0.706009	0.999129	-6.17718
ABLIM1_Y373	-0.101746	16.4466	-0.441622	0.667888	0.999129	-6.15101
ACACA_S25	-0.151109	18.0418	-0.387253	0.704295	0.999129	-6.17619
ACACA_S29	-0.0356006	19.8493	-0.19036	0.851707	0.999129	-6.23445
ACACA_S488	-0.0390073	14.0583	-0.124381	0.902881	0.999129	-6.24509
ACACA_S5	0.23677	15.9555	0.859559	0.405301	0.999129	-5.88091
ACACA_S80	0.0125451	19.4806	0.0417725	0.96726	0.999129	-6.25221
ACAP2_S384	-0.127871	18.4317	-1.22794	0.239244	0.999129	-5.51548
ACAP2_S521	1.00574	19.7722	2.92651	0.0124561	0.627803	-2.90754
ACBD5_S196	-0.193363	15.6398	-0.755809	0.46401	0.999129	-5.9624
ACBD5_S200	-0.193363	15.6398	-0.755809	0.46401	0.999129	-5.9624
ACBD5_S444	0.0413475	14.1443	0.0630847	0.950642	0.999129	-6.25104
ACIN1_S1004	-0.0446203	23.8894	-0.570829	0.576951	0.999129	-6.0871
ACIN1_S132	0.352488	16.3787	1.20096	0.259622	0.999129	-5.53941
ACIN1_S208	0.588714	18.1428	3.98346	0.00130074	0.153408	-0.840471
ACIN1_S216	0.130097	21.1977	0.91235	0.376679	0.999129	-5.83647
ACIN1_S240	0.495784	21.0634	3.36779	0.00447018	0.348193	-2.0014
ACIN1_S243	0.377013	19.8742	2.25617	0.0401818	0.973109	-4.02147
ACIN1_S365	-0.00646684	18.4724	-0.0391551	0.969307	0.999129	-6.25232
ACIN1_S478	-0.143068	19.0561	-0.488989	0.632295	0.999129	-6.13086
ACIN1_S490	-0.0548413	19.162	-0.220466	0.828638	0.999129	-6.22808
ACIN1_S561	0.323824	17.3364	2.10845	0.0579943	0.999129	-4.29949
ACIN1_S655	0.214093	16.7642	1.1874	0.254366	0.999129	-5.56112
ACIN1_S657	1.613	18.8393	2.26766	0.0394168	0.967522	-4.00307
ACIN1_S710	0.281828	18.2744	2.11982	0.0519221	0.999129	-4.24906
ACIN1_S729	0.337509	21.6067	1.09909	0.289964	0.999129	-5.65607
ACIN1_S825	-0.0171724	14.3257	-0.11056	0.913611	0.999129	-6.24678
ACIN1_S838	0.0418525	19.8046	0.389556	0.702589	0.999129	-6.17531
ACIN1_S895	-0.240317	17.0623	-0.329602	0.747273	0.999129	-6.19674
ACIN1_S990	0.55488	15.4113	3.17146	0.00715603	0.450724	-2.41788
ACIN1_T682	0.250915	16.0532	0.351201	0.731409	0.999129	-6.18915
ACLY_S1100	0.0564785	13.7352	0.160025	0.876305	0.999129	-6.23945
ACLY_S455	0.402091	23.8748	4.30844	0.000684658	0.107548	-0.23518
ACLY_S457	0.938011	19.5646	1.42935	0.174476	0.999129	-5.27108
ACLY_S481	-0.032324	24.1353	-0.367459	0.718643	0.999129	-6.18384
ACLY_T447	-0.0263861	20.7204	-0.112447	0.912156	0.999129	-6.24656
ACO2_S559	0.106304	15.0474	0.794849	0.440613	0.999129	-5.93365
ACOX1_S26	-0.204801	16.8776	-0.973243	0.34658	0.999129	-5.78086
ACSL3_S683	-0.066474	14.9779	-0.238306	0.815032	0.999129	-6.22388
ACSS2_S267	-0.153067	21.6645	-1.10112	0.289001	0.999129	-5.65405
ACSS2_S30	0.0317689	21.0354	0.270482	0.790643	0.999129	-6.21549
ACTA2_T68	0.458233	14.7327	0.706856	0.494051	0.999129	-5.9968
ACTB_S60	0.123074	13.7317	0.429634	0.67436	0.999129	-6.15814
ACTB_Y69	0.688777	13.4078	1.36097	0.200187	0.999129	-5.35605
ACTG1_S14	0.107206	14.5316	0.295202	0.772418	0.999129	-6.2081
ACTL6A_S233	0.0171062	18.4344	0.106803	0.916425	0.999129	-6.24723
ACTN1_S140	-0.0525979	16.0593	-0.412779	0.686325	0.999129	-6.16543
ACTN1_S91	0.135689	12.3783	0.555098	0.589656	0.999129	-6.09373
ACTR8_S132	0.0303073	16.1704	0.252197	0.804468	0.999129	-6.2204
ADAM10_T719	-0.203546	14.3314	-0.816836	0.428404	0.999129	-5.91613
ADAM9_S758	0.109975	18.9726	0.532539	0.602545	0.999129	-6.10836
ADAM9_T761	0.227087	20.7118	0.432553	0.671819	0.999129	-6.15727
ADARB1_S26	-0.19312	16.1201	-1.3725	0.192542	0.999129	-5.34268
ADAR_S614	-0.0358932	15.9502	-0.103827	0.918863	0.999129	-6.24752
ADAR_S825	0.996604	19.3294	1.12164	0.281947	0.999129	-5.63131
ADAR_T601	0.100352	18.1688	0.786053	0.446667	0.999129	-5.93934
ADAR_T808	-0.0546935	15.6197	-0.328061	0.749411	0.999129	-6.19654
ADAT1_S191	0.116083	18.1564	0.59066	0.563954	0.999129	-6.07549
ADAT3_S18	0.315697	14.3973	1.66015	0.120194	0.999129	-4.96008
ADCY3_S525	0.00259828	15.8046	0.0212752	0.983341	0.999129	-6.25287
ADCY6_S576	-0.0688467	15.3543	-0.426905	0.676257	0.999129	-6.15937
ADCY8_S593	0.0216649	16.5538	0.0276597	0.978318	0.999129	-6.25271
ADCY8_S596	0.0216649	16.5538	0.0276597	0.978318	0.999129	-6.25271
ADCY9_S354	0.105796	11.8774	0.522003	0.610226	0.999129	-6.11344
ADCY9_S357	0.105796	11.8774	0.522003	0.610226	0.999129	-6.11344
ADD1_S12	0.119433	19.0447	1.18561	0.255051	0.999129	-5.56311
ADD1_S358	0.0835112	18.7113	0.730907	0.476609	0.999129	-5.98293
ADD1_S726	-0.00182272	18.5193	-0.0134581	0.989448	0.999129	-6.25301
ADD3_S423	0.132834	15.5052	0.193675	0.849166	0.999129	-6.23379
ADGRA1_S8	-0.0184905	18.8877	-0.104428	0.91851	0.999129	-6.24743
ADNP2_S1024	0.51638	16.2101	1.47707	0.16712	0.999129	-5.21041
ADNP_S608	-0.0148978	17.754	-0.0543956	0.957778	0.999129	-6.25153
ADNP_S709	-0.0961123	18.7124	-0.933067	0.366229	0.999129	-5.81792
ADNP_S736	-0.131485	17.0082	-0.358973	0.725276	0.999129	-6.18666
ADNP_S738	-0.182703	17.0698	-0.967091	0.350703	0.999129	-5.78548
ADNP_S921	0.0335321	18.4679	0.182728	0.857572	0.999129	-6.23591
ADNP_S953	-0.013224	18.7792	-0.0352463	0.972373	0.999129	-6.25246
ADNP_S955	0.0131095	18.5489	0.0500585	0.960771	0.999129	-6.25181
ADNP_S98	0.0269372	18.3997	0.171237	0.86643	0.999129	-6.23801
ADRM1_S405	-0.131302	16.1315	-0.723523	0.480994	0.999129	-5.98826
ADRM1_T39	-0.219	15.6574	-1.56432	0.143012	0.999129	-5.09429
ADSL_S9	-0.0618636	18.8447	-0.561574	0.583076	0.999129	-6.09238
AEBP2_S206	0.0776345	17.2708	0.524187	0.608156	0.999129	-6.11286
AEBP2_S390	0.0114647	15.4153	0.0780003	0.938986	0.999129	-6.24995
AFAP1_S668	0.0551131	18.8962	0.603947	0.555312	0.999129	-6.06753
AFDN_S1083	-0.00567582	18.66	-0.0543865	0.957378	0.999129	-6.25158
AFDN_S1107	0.198538	19.4301	1.05255	0.310026	0.999129	-5.70375
AFDN_S1182	0.361339	19.3749	1.2224	0.241406	0.999129	-5.52171
AFDN_S1275	-0.0388533	16.7646	-0.144349	0.887246	0.999129	-6.24237
AFDN_S1721	0.2496	16.1286	0.651197	0.526957	0.999129	-6.03596
AFDN_S216	-0.420062	17.178	-3.52604	0.0040105	0.329288	-1.8442
AFDN_T1232	-0.11141	14.716	-0.367504	0.719047	0.999129	-6.18348
AFDN_T1330	-0.141603	15.8252	-1.0455	0.315838	0.999129	-5.70841
AFF1_S245	0.178651	15.3121	1.06654	0.305101	0.999129	-5.68855
AFF4_S1043	-0.144386	18.7366	-1.48698	0.158672	0.999129	-5.19603
AFF4_S1055	-0.200362	17.626	-0.496813	0.626903	0.999129	-6.12695
AFF4_S1058	-0.213282	20.5563	-1.07169	0.301674	0.999129	-5.68433
AFF4_S180	-0.134259	21.7878	-1.25206	0.230582	0.999129	-5.48774
AFF4_S212	0.576143	18.4592	1.24166	0.234426	0.999129	-5.49968
AFF4_S222	-0.375288	17.5707	-1.4794	0.166484	0.999129	-5.2074
AFF4_S487	0.129783	20.8769	1.23008	0.238462	0.999129	-5.51303
AFF4_S549	-0.316258	12.7187	-0.965573	0.350372	0.999129	-5.78794
AFF4_S694	-0.460622	17.411	-1.46642	0.164269	0.999129	-5.22309
AFF4_S703	-0.248995	19.4676	-0.756609	0.46162	0.999129	-5.96388
AFF4_S706	-0.0701742	18.8255	-0.201805	0.843137	0.999129	-6.23203
AFF4_S814	0.00593448	19.6823	0.0453628	0.964444	0.999129	-6.25204
AFF4_S836	0.007433	20.2132	0.0485328	0.961962	0.999129	-6.25189
AFF4_T674	-0.173462	20.2341	-0.920979	0.37237	0.999129	-5.82872
AFF4_Y712	0.192361	14.4443	0.220412	0.828913	0.999129	-6.22798
AFTPH_S226	0.457105	16.0324	1.10841	0.288989	0.999129	-5.64398
AFTPH_S382	-0.131748	13.2328	-0.370113	0.717152	0.999129	-6.18249
AFTPH_S411	0.0351081	15.3453	0.10972	0.914162	0.999129	-6.2469
AFTPH_T617	-0.0912707	15.314	-0.470726	0.64544	0.999129	-6.13931
AGAP1_S521	0.332025	18.76	1.75348	0.102494	0.999129	-4.82579
AGAP1_T836	0.246753	18.1979	0.721628	0.482206	0.999129	-5.98953
AGAP3_S538	-0.0907169	20.3312	-0.606905	0.553407	0.999129	-6.06573
AGFG1_S181	0.394381	21.6197	2.0009	0.0648302	0.999129	-4.4425
AGGF1_S329	0.126988	16.876	0.506087	0.621766	0.999129	-6.12106
AGO2_S387	-0.0549226	16.5107	-0.41877	0.68258	0.999129	-6.16242
AHCTF1_S1160	0.150689	19.4384	0.559076	0.584796	0.999129	-6.09373
AHCTF1_S1232	0.356733	18.1382	2.58851	0.0211331	0.809671	-3.44146
AHCTF1_S1283	-0.0632451	17.7469	-0.511561	0.616744	0.999129	-6.11947
AHCTF1_S1533	-0.0692799	15.1272	-0.272964	0.789075	0.999129	-6.21461
AHCTF1_S1541	0.0137473	16.5284	0.0953521	0.925452	0.999129	-6.2484
AHCTF1_S1944	-0.127878	19.9336	-0.460374	0.6522	0.999129	-6.14464
AHCTF1_S2120	-0.532697	17.0591	-1.49618	0.156439	0.999129	-5.1839
AHCTF1_S2222	-0.111132	15.7882	-0.268364	0.792556	0.999129	-6.21589
AHCTF1_S2226	0.020688	16.0464	0.119811	0.906419	0.999129	-6.24567
AHCTF1_S528	0.299026	16.8123	1.04174	0.314885	0.999129	-5.71451
AHCYL1_S2	0.508186	14.9306	2.08466	0.0554639	0.999129	-4.30685
AHDC1_S596	-0.127333	15.7272	-0.989482	0.338829	0.999129	-5.76552
AHNAK_S135	0.243495	18.6873	1.66133	0.118343	0.999129	-4.95637
AHNAK_S177	0.459309	19.5915	3.27328	0.00539877	0.391411	-2.17846
AHNAK_S216	0.295647	19.5549	2.11137	0.0527474	0.999129	-4.26296
AHNAK_S2397	0.362952	16.4304	1.47331	0.162361	0.999129	-5.21405
AHNAK_S5077	0.729594	18.4145	2.72306	0.0162964	0.741998	-3.20163
AHNAK_S5110	0.557228	19.2297	1.90373	0.0773543	0.999129	-4.59539
AHNAK_S5448	-1.98663	15.4882	-7.05593	5.1487e-06	0.00307712	4.30077
AHNAK_S5731	0.310849	20.3897	1.51481	0.151688	0.999129	-5.15909
AHNAK_S5752	-0.578781	19.7313	-1.84724	0.0855933	0.999129	-4.68224
AHNAK_S5763	-0.367165	19.7093	-0.585908	0.567109	0.999129	-6.07825
AHNAK_S5780	0.480754	17.5538	0.632012	0.537395	0.999129	-6.05006
AHNAK_S5782	0.043225	18.877	0.0880643	0.931052	0.999129	-6.24911
AHNAK_S5830	0.263374	16.8218	0.953006	0.356475	0.999129	-5.79961
AHNAK_S5841	0.220396	20.2713	1.05358	0.309617	0.999129	-5.70267
AHNAK_S93	0.27668	20.6752	2.14447	0.0495842	0.999129	-4.2084
AHNAK_T490	0.117784	17.0863	0.718228	0.484154	0.999129	-5.99205
AHNAK_T5824	0.0567783	15.8556	0.205859	0.839809	0.999129	-6.23129
AHSG_S134	0.0663546	14.7334	0.137471	0.893324	0.999129	-6.24312
AHSG_S138	0.392051	27.4487	2.13107	0.050975	0.999129	-4.23149
AIF1L_S134	0.0401676	17.9204	0.293559	0.773612	0.999129	-6.20862
AIFM1_S268	-0.00780526	18.3908	-0.0573347	0.955128	0.999129	-6.2514
AIMP1_S140	0.183469	14.4918	1.47948	0.162233	0.999129	-5.20632
AJUBA_S119	0.323617	18.5545	2.34529	0.0338797	0.922336	-3.86895
AJUBA_S137	0.2927	16.5818	1.71881	0.107151	0.999129	-4.87347
AJUBA_S263	-0.14305	18.2281	-1.15771	0.265898	0.999129	-5.59375
AK1_T145	0.567142	22.9609	1.87113	0.0835893	0.999129	-4.65059
AKAP10_S187	-0.0413185	19.1185	-0.35345	0.728893	0.999129	-6.189
AKAP10_S281	0.500315	15.7409	0.914003	0.377061	0.999129	-5.83375
AKAP10_S52	0.181049	17.446	1.21724	0.244606	0.999129	-5.52678
AKAP11_S1242	-0.0774344	19.9323	-0.638392	0.533281	0.999129	-6.04607
AKAP11_S1337	-0.142143	15.6279	-0.379958	0.709584	0.999129	-6.17904
AKAP11_S1340	0.034326	15.492	0.090739	0.928964	0.999129	-6.24886
AKAP11_S1580	0.334506	17.4115	2.53734	0.0233581	0.821339	-3.53266
AKAP11_S18	0.278967	16.5534	1.48603	0.158922	0.999129	-5.19729
AKAP11_S288	-0.0552611	14.0991	-0.299101	0.769153	0.999129	-6.20714
AKAP11_S422	0.12527	17.2646	0.558382	0.585224	0.999129	-6.09415
AKAP11_S433	0.0900614	19.3658	0.616517	0.547216	0.999129	-6.05983
AKAP11_S448	0.142292	18.3763	0.911563	0.377067	0.999129	-5.83718
AKAP11_T1100	-0.068254	19.8163	-0.664958	0.517408	0.999129	-6.02792
AKAP11_T981	-0.023253	17.7789	-0.0754465	0.940909	0.999129	-6.25017
AKAP13_S1642	0.469883	15.6254	1.09681	0.292272	0.999129	-5.65734
AKAP13_S1645	0.339048	15.7398	1.17096	0.262244	0.999129	-5.57821
AKAP13_S1876	-1.21792	18.2878	-4.12489	0.000996701	0.134199	-0.58649
AKAP13_S1929	-0.151848	19.0609	-0.535652	0.600466	0.999129	-6.10667
AKAP13_S1932	-0.14302	18.7945	-1.16733	0.262122	0.999129	-5.58326
AKAP13_S2709	0.279903	17.261	1.44672	0.171073	0.999129	-5.24886
AKAP13_S2728	0.0216837	19.2237	0.180313	0.85943	0.999129	-6.23637
AKAP13_T2467	-0.00937203	15.3471	-0.052431	0.958909	0.999129	-6.25169
AKAP17A_S537	-0.0426478	21.1725	-0.483869	0.635784	0.999129	-6.13343
AKAP17A_S633	-0.0279709	13.8605	-0.107615	0.915798	0.999129	-6.24714
AKAP1_S151	0.285616	19.385	2.04816	0.0624366	0.999129	-4.38304
AKAP1_S553	0.212083	13.638	0.761294	0.474227	0.999129	-5.94381
AKAP1_T533	-0.736294	17.6278	-1.27842	0.223058	0.999129	-5.45619
AKAP8_S323	0.0980316	16.8502	0.349413	0.73189	0.999129	-6.19043
AKAP8_S328	0.0532545	17.2237	0.161755	0.873772	0.999129	-6.23963
AKAP8_S339	-0.221551	16.4037	-0.51941	0.612049	0.999129	-6.11475
AKAP9_S3842	0.200346	14.966	1.27521	0.223995	0.999129	-5.46004
AKIRIN1_S22	-0.304784	15.5202	-1.40554	0.186676	0.999129	-5.30112
AKIRIN2_S21	-0.23993	18.1685	-1.55227	0.142382	0.999129	-5.10845
AKT1S1_S183	0.555101	21.6559	2.03983	0.0603695	0.999129	-4.38016
AKT1S1_S212	-0.149148	18.2033	-0.261526	0.797432	0.999129	-6.21792
AKT1S1_T246	0.837977	18.5504	3.06687	0.00822835	0.493963	-2.56937
AKT1_S124	-0.341419	20.0902	-0.474538	0.642312	0.999129	-6.13792
AKT1_S129	-0.0435682	20.0601	-0.114258	0.910629	0.999129	-6.24638
AKT2_S126	0.264548	16.5839	1.14511	0.27096	0.999129	-5.60737
AKT2_T451	-0.265731	19.3644	-0.678912	0.508079	0.999129	-6.01932
ALDH3A2_S293	0.0192138	12.9648	0.119103	0.906846	0.999129	-6.2458
ALDOA_S39	-0.105119	19.6561	-1.0341	0.318213	0.999129	-5.72219
ALDOA_S46	-0.160768	18.149	-1.21341	0.244578	0.999129	-5.53197
ALDOA_T9	0.0094725	18.6021	0.0797976	0.937501	0.999129	-6.24982
ALKBH5_S361	0.0358349	17.5738	0.21778	0.830669	0.999129	-6.2287
ALKBH5_S384	0.162187	19.1754	0.862341	0.402729	0.999129	-5.87971
ALKBH5_S64	-0.0754164	20.9179	-0.98325	0.341782	0.999129	-5.77144
ALKBH5_S69	-0.0931044	20.0161	-0.827672	0.421416	0.999129	-5.90847
ALS2_S1335	-0.183606	17.232	-1.05448	0.309106	0.999129	-5.70186
ALS2_S466	0.173403	18.3868	0.597438	0.559596	0.999129	-6.07139
ALS2_S483	-0.0632749	18.7229	-0.253107	0.803801	0.999129	-6.22015
ALS2_S492	-0.0250288	19.184	-0.114158	0.910705	0.999129	-6.24639
ALYREF_S239	0.265797	14.4138	1.4997	0.15698	0.999129	-5.17973
ALYREF_S8	0.065525	14.361	0.343751	0.736021	0.999129	-6.19246
AMBRA1_S639	-0.00667489	16.7551	-0.059297	0.953595	0.999129	-6.25128
AMFR_S542	-0.180356	16.8087	-0.525058	0.608923	0.999129	-6.11106
AMMECR1L_S74	-0.0547001	16.6471	-0.292347	0.774518	0.999129	-6.20898
AMOTL1_S241	0.0713017	13.4376	0.372363	0.71793	0.999129	-6.17971
AMOTL1_S720	0.104069	15.3893	0.523828	0.612598	0.999129	-6.10892
AMOTL1_S793	-0.188779	14.7701	-0.515349	0.619848	0.999129	-6.11195
AMOTL1_S828	-0.00155693	13.9073	-0.00795442	0.993792	0.999129	-6.25307
AMOTL2_S540	0.216452	16.8118	1.40939	0.180036	0.999129	-5.29656
AMPD2_S100	0.506071	16.3436	2.28043	0.0383702	0.956163	-3.98027
AMPD2_S168	-0.0489828	19.37	-0.154172	0.879638	0.999129	-6.24086
AMPD2_S190	-0.153084	15.5215	-0.816999	0.428278	0.999129	-5.91604
ANAPC1_S313	-0.224526	14.1093	-1.45176	0.171511	0.999129	-5.24258
ANAPC1_S355	-0.0292323	16.3008	-0.196044	0.847327	0.999129	-6.23332
ANAPC1_S377	-0.0835596	17.0399	-0.722551	0.481573	0.999129	-5.98896
ANAPC1_S518	-0.0242276	15.1735	-0.0639453	0.949969	0.999129	-6.25099
ANAPC1_S555	0.266661	13.8582	0.3415	0.739632	0.999129	-6.19178
ANAPC1_S563	-0.180607	14.972	-0.315869	0.757026	0.999129	-6.2016
ANAPC1_S569	-0.119247	15.0473	-0.232902	0.821519	0.999129	-6.2239
ANAPC1_S686	-0.0505215	13.9926	-0.170532	0.86762	0.999129	-6.23787
ANAPC1_S688	0.040816	18.6697	0.202794	0.842155	0.999129	-6.23193
ANAPC1_S703	-0.000560158	15.7208	-0.00109672	0.999143	0.999664	-6.2531
ANAPC1_T291	-0.0460868	14.1383	-0.325976	0.754933	0.999129	-6.19434
ANAPC2_S218	-0.145756	15.2023	-0.404077	0.692159	0.999129	-6.1694
ANAPC2_S314	-0.280218	17.4216	-0.925214	0.37027	0.999129	-5.82489
ANAPC2_S534	-0.152501	16.6941	-1.12068	0.282191	0.999129	-5.63244
ANAPC4_S777	-0.182982	20.8359	-0.255713	0.80183	0.999129	-6.21946
ANAPC4_S779	-0.0824787	17.3592	-0.59466	0.561336	0.999129	-6.07312
ANAPC5_T232	0.0667643	14.9697	0.290187	0.778023	0.999129	-6.20839
ANK3_S1459	-0.145741	17.4838	-0.521751	0.609859	0.999129	-6.1141
ANK3_S1462	0.0416366	13.6963	0.165465	0.873785	0.999129	-6.23784
ANK3_S4229	0.048764	17.103	0.192003	0.850648	0.999129	-6.23403
ANK3_S4298	0.250707	17.7577	1.77856	0.0965104	0.999129	-4.78537
ANK3_S4342	-0.469191	17.7069	-2.56732	0.0220288	0.814649	-3.47931
ANK3_S623	-0.0263004	13.7015	-0.0942556	0.926721	0.999129	-6.24841
ANK3_S847	-0.0440778	17.6607	-0.226903	0.823705	0.999129	-6.22661
ANK3_S867	-0.037163	16.1731	-0.144712	0.886962	0.999129	-6.24232
ANK3_S913	0.179788	16.1637	0.920396	0.375007	0.999129	-5.82685
ANK3_S916	0.179788	16.1637	0.920396	0.375007	0.999129	-5.82685
ANK3_S934	-0.820364	15.6536	-1.6306	0.133313	0.999129	-5.00852
ANK3_S959	-0.277587	18.1644	-2.74923	0.01624	0.741998	-3.18042
ANKFY1_S861	-0.126995	13.1119	-0.710393	0.488852	0.999129	-5.99761
ANKHD1_S1679	-0.0510657	20.092	-0.423199	0.678893	0.999129	-6.16098
ANKIB1_S737	-0.0429738	19.8286	-0.464021	0.649598	0.999129	-6.14298
ANKLE2_S268	0.053947	18.0685	0.37341	0.714305	0.999129	-6.18159
ANKLE2_S528	0.0135129	16.0925	0.0968648	0.924274	0.999129	-6.24825
ANKLE2_S662	-0.266657	17.4456	-1.4053	0.182801	0.999129	-5.30167
ANKLE2_S914	0.0231946	16.4997	0.155099	0.878905	0.999129	-6.24072
ANKLE2_S919	-0.265855	17.477	-0.576086	0.57355	0.999129	-6.084
ANKRD11_S2374	0.0941834	12.7631	0.707299	0.493659	0.999129	-5.99662
ANKRD11_S276	0.0325511	16.7599	0.277956	0.785307	0.999129	-6.21321
ANKRD11_T1419	-0.00547513	13.6969	-0.0263602	0.979428	0.999129	-6.25274
ANKRD12_S1189	0.102122	15.488	0.608893	0.552119	0.999129	-6.06452
ANKRD12_S149	0.0519896	14.9179	0.398505	0.696128	0.999129	-6.17171
ANKRD12_S630	0.0170024	15.1382	0.107086	0.916204	0.999129	-6.2472
ANKRD13D_S552	-0.145083	18.1247	-0.974001	0.346199	0.999129	-5.78017
ANKRD13D_T556	-0.145083	18.1247	-0.974001	0.346199	0.999129	-5.78017
ANKRD17_S1457	-0.288074	14.8108	-1.57401	0.138892	0.999129	-5.07986
ANKRD17_S1709	0.318632	15.8967	1.70269	0.113658	0.999129	-4.90223
ANKRD17_S2045	0.0197629	18.2037	0.0416664	0.967343	0.999129	-6.25221
ANKRD17_S2047	0.035736	17.4145	0.0795545	0.937699	0.999129	-6.24984
ANKRD17_S2067	-0.191016	17.4872	-0.632841	0.537615	0.999129	-6.04874
ANKRD26_S530	0.0923795	15.7704	0.490249	0.633304	0.999129	-6.12845
ANKRD27_S634	-0.0984011	15.8035	-0.623393	0.542814	0.999129	-6.05555
ANKRD27_S962	0.0419772	14.7945	0.29902	0.769532	0.999129	-6.20695
ANKRD27_T1023	-0.240705	17.3192	-1.29021	0.217392	0.999129	-5.44299
ANKRD34A_S247	-0.0861641	17.6728	-0.26874	0.791984	0.999129	-6.21596
ANKRD34A_S351	0.185245	13.7486	1.12835	0.290579	0.999129	-5.61545
ANKRD34A_S392	0.292018	18.1826	2.26981	0.0613424	0.999129	-4.17691
ANKRD34A_S400	0.0163722	17.1189	0.10475	0.918404	0.999129	-6.24735
ANKRD34A_S409	-0.139314	17.5606	-0.767499	0.455236	0.999129	-5.95577
ANKRD34A_S431	0.101316	14.2116	0.282488	0.78229	0.999129	-6.21165
ANKRD34A_S461	0.111472	18.9738	0.68557	0.506756	0.999129	-6.01181
ANKRD34A_S473	0.0412469	18.1679	0.240543	0.813314	0.999129	-6.22334
ANKRD34A_T316	0.122506	14.6176	0.549862	0.595331	0.999129	-6.09445
ANKRD39_S153	0.0179765	13.6273	0.128967	0.899175	0.999129	-6.24454
ANKRD50_S1183	-0.0239282	16.8905	-0.118977	0.907209	0.999129	-6.24574
ANKRD50_S1222	-0.0109996	16.5767	-0.0168381	0.986799	0.999129	-6.25296
ANKRD50_S527	-0.00783044	13.2232	-0.0327836	0.974333	0.999129	-6.25255
ANKRD52_S1028	-0.124846	14.43	-0.736442	0.474213	0.999129	-5.97795
ANKRD54_S63	-0.200558	17.3361	-1.0473	0.313576	0.999129	-5.70793
ANKS1A_S647	-0.192311	18.7517	-1.9561	0.0702191	0.999129	-4.51294
ANKS1A_S661	0.179423	15.7252	0.927671	0.371366	0.999129	-5.82032
ANKS1A_S663	-0.160261	19.1248	-0.979238	0.343695	0.999129	-5.77523
ANKS1A_S677	0.0599679	17.8461	0.305913	0.764397	0.999129	-6.2048
ANKS1A_S887	0.233037	19.699	2.17591	0.0467432	0.999129	-4.15619
ANKS1A_T318	0.0955889	18.5733	0.223394	0.826402	0.999129	-6.22742
ANKZF1_S361	-0.0383958	16.7362	-0.240062	0.814566	0.999129	-6.22297
ANKZF1_S56	-0.0761446	18.4828	-0.422319	0.679061	0.999129	-6.16176
ANKZF1_T607	0.140404	17.5677	0.801258	0.436057	0.999129	-5.92963
ANLN_S323	0.096338	21.5767	0.61025	0.551278	0.999129	-6.06365
ANLN_S485	0.238502	17.1109	0.592245	0.562973	0.999129	-6.0745
ANLN_S518	0.66371	16.4378	1.30271	0.214879	0.999129	-5.42747
ANLN_S54	0.19392	15.7365	0.769853	0.453925	0.999129	-5.95393
ANLN_S658	-0.0640887	16.1815	-0.372163	0.715616	0.999129	-6.18175
ANLN_S661	0.235808	18.7769	1.51688	0.151028	0.999129	-5.15626
ANLN_S792	-0.0567563	18.2612	-0.231147	0.820487	0.999129	-6.22561
ANLN_S927	-0.115562	15.7066	-0.720093	0.483039	0.999129	-5.99072
ANLN_T364	0.146116	16.7764	0.998175	0.335955	0.999129	-5.75605
ANP32A_S27	-0.154991	15.5783	-0.547664	0.594611	0.999129	-6.09788
ANTXR1_S362	1.09387	16.9891	3.57251	0.00423391	0.341065	-1.85715
ANXA2_S127	0.0754587	15.2105	0.233326	0.818827	0.999129	-6.22509
ANXA2_S12	0.373165	18.0031	1.10282	0.288397	0.999129	-5.65219
ANXA4_S12	-0.0492756	15.0699	-0.364667	0.720681	0.999129	-6.18489
AP1M1_T223	0.132286	14.2608	0.645903	0.530169	0.999129	-6.03952
AP1M2_T223	0.0208658	15.9929	0.0997098	0.922058	0.999129	-6.24796
AP2M1_T156	-0.120322	17.6771	-0.32298	0.751405	0.999129	-6.19951
AP3B1_S276	-0.137884	20.8274	-0.977434	0.344556	0.999129	-5.77693
AP3B1_S609	-0.314486	16.5387	-0.946666	0.360768	0.999129	-5.80425
AP3D1_S658	0.0478681	17.0711	0.299688	0.768715	0.999129	-6.20696
AP3D1_S829	-0.0454479	21.7788	-0.576826	0.573001	0.999129	-6.08363
AP4M1_S168	-0.174267	20.4982	-0.346672	0.735241	0.999129	-6.19039
APBB2_S123	0.260761	16.6207	1.16533	0.262931	0.999129	-5.58543
APBB2_S330	-0.114613	19.1258	-0.504285	0.621769	0.999129	-6.12317
APC_S1774	0.0204547	16.9755	0.105525	0.917655	0.999129	-6.24731
APC_S2064	0.290849	14.4954	1.78976	0.0962054	0.999129	-4.77227
APC_S780	0.129242	15.8408	0.229193	0.821978	0.999129	-6.22607
APC_T1438	0.261208	17.4174	0.705566	0.491841	0.999129	-6.00093
APEH_S187	-0.0441039	18.3216	-0.37384	0.713992	0.999129	-6.18143
API5_S464	-0.0213759	23.3008	-0.197868	0.845926	0.999129	-6.23295
APIP_S87	-0.153136	22.2585	-1.08784	0.294627	0.999129	-5.66783
APMAP_T19	0.111213	15.9073	0.498215	0.625894	0.999129	-6.12629
APPL1_S401	0.179284	18.7207	0.96337	0.351342	0.999129	-5.79009
APP_S441	0.0830496	14.5285	0.296145	0.775424	0.999129	-6.20532
APRT_S15	-0.00271368	16.7892	-0.0158181	0.987614	0.999129	-6.25298
APRT_S30	-0.00853087	16.6035	-0.0364263	0.971446	0.999129	-6.25242
APRT_S66	-0.242075	14.8582	-1.09716	0.29199	0.999129	-5.65709
APTX_S132	1.4727	15.4275	2.16625	0.0477285	0.999129	-4.1733
APTX_S135	0.450172	14.3709	1.56865	0.138643	0.999129	-5.08615
ARAF_S157	-0.0826858	17.5208	-0.461417	0.65142	0.999129	-6.1442
ARAF_S186	0.15459	18.5822	1.34976	0.198014	0.999129	-5.37106
ARAF_S257	0.431992	20.5085	3.17848	0.00653188	0.42676	-2.35645
ARAP1_S229	-0.0506928	21.4785	-0.374418	0.713572	0.999129	-6.18121
ARAP1_S70	-0.323823	15.4112	-1.55641	0.149662	0.999129	-5.10767
ARAP1_Y231	-0.427654	14.8536	-0.757729	0.465694	0.999129	-5.95794
ARCN1_S493	-0.0263891	16.3725	-0.177331	0.861729	0.999129	-6.23691
AREL1_S337	0.0439504	15.7522	0.231049	0.82054	0.999129	-6.22564
ARF1_S147	-0.0617163	16.3457	-0.571202	0.577359	0.999129	-6.08621
ARFGAP1_S361	-0.0987172	19.6429	-0.433279	0.6713	0.999129	-6.15695
ARFGAP1_T135	0.0405512	19.585	0.352737	0.729416	0.999129	-6.18926
ARFGAP1_T189	0.0992786	19.5368	0.519284	0.611518	0.999129	-6.11542
ARFGAP2_S146	-0.0305747	22.5798	-0.27507	0.787186	0.999129	-6.21421
ARFGAP2_S240	0.0701479	14.4479	0.395699	0.698151	0.999129	-6.17285
ARFGAP2_S340	-0.00883175	15.6153	-0.0408945	0.967944	0.999129	-6.25224
ARFGAP2_S368	-0.161108	17.4295	-0.449407	0.659902	0.999129	-6.14971
ARFGAP2_S432	-0.275048	18.51	-1.19674	0.250924	0.999129	-5.55064
ARFGAP2_T331	0.130365	13.8226	0.721634	0.490251	0.999129	-5.98082
ARFGAP3_S331	0.332504	15.804	1.9677	0.0687504	0.999129	-4.49462
ARFGAP3_S428	-0.496089	14.592	-1.8359	0.087286	0.999129	-4.69934
ARFGEF1_S1569	-0.418547	17.8767	-1.5181	0.150875	0.999129	-5.15469
ARFGEF2_S1528	0.0391263	16.425	0.237848	0.816241	0.999129	-6.22352
ARFGEF2_S218	0.166365	18.3625	1.50412	0.154253	0.999129	-5.17331
ARFGEF2_S227	-0.10361	21.0401	-1.60562	0.130146	0.999129	-5.03494
ARFGEF2_S277	-0.143363	17.9504	-0.514811	0.615855	0.999129	-6.11649
ARFGEF2_S349	-0.0471052	15.9158	-0.173264	0.864878	0.999129	-6.23764
ARFGEF3_S1061	0.0267813	16.7395	0.0747745	0.941512	0.999129	-6.25021
ARFGEF3_S1066	-1.85749	16.2203	-2.25356	0.0473002	0.999129	-4.08988
ARFGEF3_S1991	0.0653986	19.9611	0.405282	0.691702	0.999129	-6.16856
ARFGEF3_S2061	-0.0810086	15.6872	-0.381509	0.708419	0.999129	-6.17847
ARFGEF3_S2097	0.181853	17.9097	1.0987	0.291333	0.999129	-5.6555
ARFGEF3_S597	0.460461	15.3094	1.85271	0.0880573	0.999129	-4.68335
ARFIP1_S132	0.119309	15.3278	0.418843	0.68157	0.999129	-6.16322
ARHGAP10_S591	0.0382104	18.9755	0.211295	0.835633	0.999129	-6.23013
ARHGAP11A_S285	0.242662	16.9214	1.45208	0.168005	0.999129	-5.24174
ARHGAP11A_S868	0.113186	15.0448	0.685858	0.506581	0.999129	-6.01162
ARHGAP11A_T323	-0.220354	16.4042	-1.84163	0.0863038	0.999129	-4.69036
ARHGAP11A_T508	0.0697878	15.1817	0.328651	0.747521	0.999129	-6.19739
ARHGAP12_S176	-0.273684	17.4793	-1.00938	0.32963	0.999129	-5.74631
ARHGAP12_S213	0.0716545	18.79	0.313605	0.758365	0.999129	-6.20257
ARHGAP12_S215	-0.368132	18.5405	-1.72933	0.105307	0.999129	-4.85828
ARHGAP12_S240	-0.0572137	20.4679	-0.623063	0.543025	0.999129	-6.05576
ARHGAP12_S592	-0.00528016	19.5017	-0.0490886	0.961526	0.999129	-6.25186
ARHGAP12_T231	-0.0840168	20.4399	-0.863768	0.401931	0.999129	-5.87855
ARHGAP17_S484	-0.215513	16.3973	-0.55358	0.588454	0.999129	-6.09681
ARHGAP17_S575	-0.0429979	17.3738	-0.393919	0.699436	0.999129	-6.17357
ARHGAP1_S51	0.0721799	21.3939	0.665004	0.5166	0.999129	-6.02873
ARHGAP21_S1099	0.224493	15.8656	0.849466	0.409645	0.999129	-5.89047
ARHGAP27_S466	-0.452447	17.4919	-1.65173	0.12045	0.999129	-4.97022
ARHGAP32_S706	-0.955419	15.4293	-2.44489	0.028066	0.850553	-3.69759
ARHGAP35_S1070	0.185039	17.3844	0.553843	0.588279	0.999129	-6.09666
ARHGAP35_S1150	0.261144	20.4608	1.70025	0.110681	0.999129	-4.90047
ARHGAP35_S1179	-0.0158431	20.5524	-0.177833	0.861342	0.999129	-6.23682
ARHGAP35_S970	-0.0690332	18.5114	-0.324186	0.750499	0.999129	-6.19912
ARHGAP35_S975	0.0311607	20.702	0.160361	0.874848	0.999129	-6.23986
ARHGAP35_S985	0.0481911	18.6046	0.248405	0.807614	0.999129	-6.22121
ARHGAP39_S286	0.310531	18.2504	2.55073	0.0227551	0.815462	-3.50886
ARHGAP39_S366	0.191491	16.4958	1.10656	0.291404	0.999129	-5.64459
ARHGAP39_S384	0.116966	14.3733	0.547229	0.593258	0.999129	-6.09977
ARHGAP39_S604	0.0132052	16.0606	0.0661329	0.948185	0.999129	-6.25085
ARHGAP44_S493	-0.180974	12.5187	-0.493009	0.638877	0.999129	-6.11989
ARHGAP44_T804	0.00649288	16.4415	0.0430968	0.966263	0.999129	-6.25214
ARHGAP5_S1173	-0.0563513	17.4959	-0.178041	0.861386	0.999129	-6.2367
ARHGAP5_S1176	-0.0279151	17.5575	-0.139995	0.890614	0.999129	-6.24301
ARHGAP5_S1195	-0.18425	16.827	-1.31919	0.207781	0.999129	-5.4083
ARHGAP5_S1218	-0.0557732	18.5947	-0.578486	0.571909	0.999129	-6.08267
ARHGAP5_S765	-0.0720499	15.5947	-0.525481	0.609369	0.999129	-6.11012
ARHGAP5_S968	0.00565271	15.4202	0.0368848	0.971123	0.999129	-6.2524
ARHGAP8_S455	-0.307846	18.4239	-0.889524	0.388502	0.999129	-5.85639
ARHGDIA_S24	-0.043563	20.3884	-0.399629	0.695318	0.999129	-6.17126
ARHGDIA_S34	-0.133597	15.6473	-1.02339	0.324322	0.999129	-5.7316
ARHGDIA_S47	0.173262	17.9069	1.51441	0.151647	0.999129	-5.15957
ARHGEF10_S59	0.11956	17.7482	0.513822	0.61524	0.999129	-6.11826
ARHGEF11_S251	1.30833	16.0383	1.25091	0.232621	0.999129	-5.48822
ARHGEF11_S556	0.496319	16.2797	2.22327	0.0440768	0.999129	-4.08908
ARHGEF12_S41	-0.0120079	13.7066	-0.04029	0.968511	0.999129	-6.25226
ARHGEF12_S637	0.0609178	16.294	0.368248	0.718927	0.999129	-6.18287
ARHGEF12_T736	0.133774	19.0876	0.608686	0.552305	0.999129	-6.06459
ARHGEF16_S107	-0.312872	19.7742	-1.84291	0.0861295	0.999129	-4.68847
ARHGEF16_S129	-0.151345	16.3891	-0.348922	0.732253	0.999129	-6.1906
ARHGEF16_S174	0.299929	18.9819	3.1904	0.00637738	0.426289	-2.33411
ARHGEF16_S208	0.0512922	19.0244	0.142607	0.888599	0.999129	-6.24263
ARHGEF16_S230	-0.314688	19.4001	-2.17927	0.0464484	0.999129	-4.15058
ARHGEF16_S577	-0.95567	20.7705	-6.83714	1.56215e-05	0.00744858	3.33433
ARHGEF16_S6	-1.98786	15.896	-3.35148	0.00627901	0.426289	-2.23123
ARHGEF18_S1291	0.253055	18.4822	1.87073	0.081929	0.999129	-4.64586
ARHGEF18_S1312	0.745869	17.1381	3.44164	0.00385574	0.325723	-1.86259
ARHGEF19_S101	-0.402516	15.7221	-2.06941	0.058454	0.999129	-4.33999
ARHGEF19_S336	0.29141	16.7672	1.10791	0.291003	0.999129	-5.64305
ARHGEF1_S863	0.0112872	16.5374	0.0589518	0.953804	0.999129	-6.25131
ARHGEF26_S222	0.117972	18.5969	0.649845	0.526076	0.999129	-6.03868
ARHGEF26_S304	0.111075	16.7663	0.687518	0.505573	0.999129	-6.01047
ARHGEF26_S392	-0.112516	19.9425	-1.38882	0.186078	0.999129	-5.32252
ARHGEF26_S422	-0.257194	14.8801	-0.665171	0.517362	0.999129	-6.02769
ARHGEF26_S80	0.289836	18.9159	2.62303	0.0197489	0.772337	-3.3796
ARHGEF28_S325	0.216254	13.3426	0.706439	0.497326	0.999129	-5.99383
ARHGEF2_S163	0.0205094	14.9716	0.0901349	0.929428	0.999129	-6.24892
ARHGEF2_S174	-0.244775	15.5858	-1.25104	0.232415	0.999129	-5.48817
ARHGEF2_S932	0.117488	17.0337	0.308577	0.762111	0.999129	-6.20417
ARHGEF2_S956	-0.45819	15.9248	-1.37473	0.193861	0.999129	-5.33959
ARHGEF37_S665	0.113503	12.917	0.69303	0.503557	0.999129	-6.00522
ARHGEF38_S55	0.10186	13.8914	0.611661	0.557061	0.999129	-6.05577
ARHGEF5_S1126	-0.0832605	20.4503	-0.901106	0.386268	0.999129	-5.84243
ARHGEF5_S1405	-0.165041	16.159	-0.513455	0.615507	0.999129	-6.11844
ARHGEF6_S684	0.124181	15.9057	0.776372	0.451075	0.999129	-5.94799
ARHGEF7_S249	-0.288287	17.2736	-2.71134	0.0165943	0.748332	-3.22017
ARHGEF7_S257	-0.044726	15.3035	-0.107451	0.916728	0.999129	-6.24694
ARHGEF7_S518	-0.0777824	20.2939	-0.692983	0.49939	0.999129	-6.00977
ARHGEF7_S694	-0.158302	15.6614	-0.991982	0.338858	0.999129	-5.76198
ARHGEF7_T704	-0.4166	17.0004	-1.55548	0.141756	0.999129	-5.10416
ARID1A_S1751	-0.145718	14.7108	-0.844646	0.412178	0.999129	-5.89455
ARID1A_S1944	-0.0640436	13.2693	-0.20255	0.842564	0.999129	-6.23188
ARID1A_S363	-0.309212	16.8337	-1.52292	0.149535	0.999129	-5.14816
ARID3A_S119	0.0279644	18.3954	0.202496	0.842373	0.999129	-6.232
ARID3A_S77	0.178964	19.7833	0.812592	0.429821	0.999129	-5.92054
ARID3A_S81	0.0423413	19.1556	0.311786	0.759689	0.999129	-6.20317
ARID3A_S88	0.113389	17.8073	0.598934	0.558568	0.999129	-6.07055
ARID4A_S159	-0.448261	17.3679	-2.80521	0.0137779	0.672504	-3.04906
ARID4A_S160	-0.448261	17.3679	-2.80521	0.0137779	0.672504	-3.04906
ARID4A_S864	0.043691	19.091	0.360903	0.723433	0.999129	-6.18628
ARID4B_S675	-0.0364492	17.4171	-0.287254	0.778026	0.999129	-6.2107
ARID4B_S778	0.197532	18.9451	1.19065	0.253129	0.999129	-5.55751
ARID4B_S790	0.104034	17.981	0.525765	0.60769	0.999129	-6.11143
ARID4B_T133	0.0463103	15.5316	0.293379	0.7764	0.999129	-6.20691
ARID4B_T793	0.104034	17.981	0.525765	0.60769	0.999129	-6.11143
ARID5B_S1032	-0.0399738	16.2681	-0.241781	0.812627	0.999129	-6.22289
ARL3_S5	-0.179236	15.5633	-0.396483	0.697627	0.999129	-6.1725
ARL6IP4_S148	-0.0548174	20.9515	-0.489963	0.63157	0.999129	-6.13043
ARL6IP6_T19	-0.0554524	18.83	-0.502675	0.623388	0.999129	-6.12349
ARMCX3_S43	0.0354405	14.2183	0.135272	0.894284	0.999129	-6.24368
ARMCX3_S53	-0.0800792	12.8345	-0.437392	0.67082	0.999129	-6.15296
ARMCX3_S61	0.00248399	18.3467	0.020144	0.984206	0.999129	-6.2529
ARNT_S77	0.154424	17.4585	0.769987	0.453818	0.999129	-5.95386
ARPC1A_S2	0.168576	12.7563	0.828474	0.424494	0.999129	-5.90407
ARPP19_S23	-0.0533086	19.2406	-0.111979	0.912404	0.999129	-6.24664
ARRB1_S412	-0.0520001	20.467	-0.503321	0.622381	0.999129	-6.12371
ARRDC1_S292	-0.0885561	15.1519	-0.158873	0.876167	0.999129	-6.24004
ARVCF_T642	-0.179358	17.1026	-0.512678	0.616037	0.999129	-6.11884
AR_S651	0.181317	14.454	1.18601	0.262154	0.999129	-5.55786
AR_S96	0.0182021	13.3186	0.0874827	0.931587	0.999129	-6.24914
ASAP1_S1027	0.216111	16.7774	1.23089	0.241308	0.999129	-5.51034
ASAP1_S738	-0.30905	16.0526	-1.18102	0.259982	0.999129	-5.56606
ASAP1_S839	-0.00359304	18.6542	-0.00800232	0.993744	0.999129	-6.25307
ASAP1_S843	0.196544	19.0546	0.336804	0.741969	0.999129	-6.19426
ASAP2_S701	-0.0948484	19.3035	-0.921827	0.371867	0.999129	-5.82803
ASAP3_S862	0.325577	14.9502	1.70788	0.129419	0.999129	-4.91751
ASCC2_S713	0.00252649	17.0664	0.019164	0.984974	0.999129	-6.25292
ASCC3_S2195	-0.146133	14.4568	-0.991908	0.338892	0.999129	-5.76205
ASF1B_S198	-0.0108777	15.7472	-0.0168467	0.986793	0.999129	-6.25296
ASF1B_T179	0.0467971	17.6158	0.118933	0.90699	0.999129	-6.24581
ASH1L_S1162	-0.743155	16.8722	-1.30444	0.216079	0.999129	-5.42473
ASH1L_S1226	-0.00382622	16.0317	-0.0216994	0.983035	0.999129	-6.25286
ASH1L_S179	0.0512215	16.4598	0.415973	0.684572	0.999129	-6.16362
ASH2L_S623	0.297819	19.3358	1.17471	0.259381	0.999129	-5.57506
ASMTL_S228	0.399408	19.217	1.46237	0.165359	0.999129	-5.22837
ASMTL_S239	-0.117414	21.5669	-0.952285	0.356727	0.999129	-5.80037
ASPH_S29	0.353111	16.4418	1.75178	0.101158	0.999129	-4.82508
ASPM_S1103	-0.461344	14.9216	-2.8037	0.022142	0.814649	-3.30927
ASPM_S170	0.0803429	12.245	0.50874	0.622732	0.999129	-6.11699
ASPM_S367	-0.043789	14.7787	-0.255331	0.802362	0.999129	-6.21942
ASPM_S392	-0.0345679	13.822	-0.0837916	0.934476	0.999129	-6.24947
ASPM_S425	0.0536979	15.6484	0.328856	0.747018	0.999129	-6.19758
ASPSCR1_S275	0.0848645	18.028	0.718666	0.483892	0.999129	-5.99174
ASPSCR1_S500	0.0971877	19.3244	0.971159	0.347565	0.999129	-5.78283
ASPSCR1_S502	-0.00694021	18.3159	-0.0762163	0.940378	0.999129	-6.2501
ASXL2_S530	-0.584366	15.2081	-1.33411	0.204664	0.999129	-5.38972
ATAD1_S322	-0.129971	18.8038	-1.39545	0.184114	0.999129	-5.31419
ATAD2B_S1347	-0.0069752	17.1258	-0.0383371	0.969947	0.999129	-6.25235
ATAD2B_S16	-0.0463211	16.9896	-0.388124	0.703624	0.999129	-6.17588
ATAD2B_S318	0.394525	17.9794	1.06381	0.305122	0.999129	-5.69233
ATAD2B_S81	0.054086	16.4151	0.582109	0.570975	0.999129	-6.07907
ATAD2B_S939	0.0381017	17.1531	0.0867365	0.932089	0.999129	-6.24923
ATAD2_S1139	0.291096	14.3969	1.20605	0.24734	0.999129	-5.54027
ATAD2_S1200	-0.514184	16.9967	-1.08112	0.297613	0.999129	-5.67467
ATAD2_S327	0.0238309	21.2044	0.208496	0.837774	0.999129	-6.23073
ATAD2_S342	0.49373	19.0275	1.2363	0.236354	0.999129	-5.50584
ATAD2_S61	0.112921	16.8002	0.552272	0.589272	0.999129	-6.09759
ATAD3A_S369	-0.0641924	15.9626	-0.492829	0.629593	0.999129	-6.129
ATAD5_S44	-0.0647157	15.2386	-0.382266	0.710002	0.999129	-6.17645
ATAT1_S315	0.249702	15.1477	1.31044	0.212158	0.999129	-5.41829
ATF2_S112	0.185081	16.6551	0.938681	0.363436	0.999129	-5.81282
ATF2_T69	0.570025	14.7282	2.6316	0.0214816	0.809856	-3.41635
ATF2_T71	0.570025	14.91	1.35863	0.198777	0.999129	-5.35938
ATF7IP_S113	0.134714	16.3934	0.743	0.474022	0.999129	-5.96917
ATF7IP_S559	0.178088	17.4561	1.26373	0.226482	0.999129	-5.47416
ATF7IP_S673	0.0975685	19.8306	0.308991	0.761803	0.999129	-6.20404
ATG13_S361	-0.380846	16.1492	-1.00734	0.330585	0.999129	-5.74827
ATG16L1_S255	-0.170128	16.9118	-0.904734	0.388344	0.999129	-5.8352
ATG16L1_S287	0.0155667	18.5039	0.0847403	0.933728	0.999129	-6.24939
ATG2A_S403	0.282858	15.3221	1.23634	0.237679	0.999129	-5.50504
ATG2B_S1016	-0.147845	18.283	-1.36462	0.196736	0.999129	-5.35207
ATG2B_S1018	-0.147845	18.283	-1.36462	0.196736	0.999129	-5.35207
ATG2B_S1743	-0.0174119	16.5133	-0.0909242	0.928904	0.999129	-6.24882
ATG2B_S255	0.0334955	16.7133	0.200727	0.843731	0.999129	-6.23237
ATG2B_S497	0.246387	17.2762	0.970345	0.350628	0.999129	-5.78098
ATG4B_S34	-0.208914	15.9576	-1.43686	0.172215	0.999129	-5.26142
ATG4B_S383	-0.337261	16.6885	-0.451279	0.658585	0.999129	-6.14885
ATG4D_S467	-0.132166	17.6908	-0.678529	0.50825	0.999129	-6.01964
ATG9A_S18	-0.161441	18.6014	-0.725213	0.480046	0.999129	-5.98698
ATG9A_S735	-0.180989	18.7004	-1.70431	0.109883	0.999129	-4.89455
ATG9A_S738	-0.922475	13.9543	-2.10199	0.0552364	0.999129	-4.28851
ATG9A_S741	-2.07346	14.9126	-3.96183	0.00137552	0.160053	-0.890364
ATG9A_S828	0.0978861	19.6546	0.265436	0.794478	0.999129	-6.21686
ATL3_S535	0.0708875	14.2689	0.278312	0.7854	0.999129	-6.21288
ATN1_S101	0.199503	16.3106	0.804139	0.435475	0.999129	-5.92625
ATN1_S168	-0.248257	19.1707	-0.293778	0.773166	0.999129	-6.20874
ATN1_S34	0.0512211	18.7777	0.362726	0.7221	0.999129	-6.18561
ATN1_S645	-0.0696911	16.3032	-0.240896	0.814891	0.999129	-6.22222
ATN1_S739	0.947036	15.9062	1.52039	0.165815	0.999129	-5.15749
ATN1_S746	0.922471	16.862	1.65182	0.122079	0.999129	-4.97205
ATN1_S748	0.922471	16.862	1.65182	0.122079	0.999129	-4.97205
ATN1_S77	0.0637653	17.9507	0.304308	0.765278	0.999129	-6.20552
ATN1_S79	0.126196	16.8636	0.414463	0.684711	0.999129	-6.16507
ATP11C_S1108	0.0119508	16.8737	0.105794	0.917211	0.999129	-6.24734
ATP11C_S1116	-0.402479	14.6753	-0.906732	0.38539	0.999129	-5.83543
ATP11C_S445	0.155871	17.6707	0.958777	0.35955	0.999129	-5.78846
ATP13A1_S899	0.11331	20.3443	0.767527	0.455225	0.999129	-5.95574
ATP13A3_S817	-0.0449063	19.2283	-0.322519	0.751713	0.999129	-6.19969
ATP1A1_S16	0.076753	18.5086	0.803229	0.434953	0.999129	-5.92808
ATP1A1_S47	-0.571332	14.7994	-2.22832	0.0437162	0.999129	-4.08117
ATP2A2_S663	-0.138096	18.6674	-1.22944	0.238696	0.999129	-5.51376
ATP2B1_S1155	-0.056926	21.2398	-0.574453	0.574562	0.999129	-6.08501
ATP2B1_S1211	0.171271	16.0416	1.49458	0.164898	0.999129	-5.18838
ATP2B1_S1219	0.0529986	18.4155	0.471676	0.644253	0.999129	-6.13934
ATP2B1_S17	0.461999	16.2694	1.43118	0.173958	0.999129	-5.26873
ATP2B1_S338	-0.0814364	15.1868	-0.405547	0.695279	0.999129	-6.16525
ATP2B1_T1165	-0.13773	18.3119	-0.603281	0.55579	0.999129	-6.06789
ATP2B2_S1242	0.0623757	18.3672	0.562966	0.582153	0.999129	-6.09159
ATP5F1C_S146	-0.233245	14.4067	-1.7493	0.112941	0.999129	-4.84907
ATP6V0A2_S695	0.0391707	19.2283	0.156954	0.877485	0.999129	-6.24041
ATP7B_S348	-0.241182	14.5691	-0.790177	0.442378	0.999129	-5.93824
ATP8B1_S1207	-0.0626478	16.4938	-0.454413	0.659907	0.999129	-6.1442
ATRIP_S224	-0.0451172	19.4083	-0.418126	0.682049	0.999129	-6.16355
ATRIP_S239	0.0903249	15.4739	0.404313	0.691953	0.999129	-6.16934
ATRIP_S518	-0.0257752	14.4359	-0.131308	0.897491	0.999129	-6.24418
ATRX_S1061	0.00541251	19.3355	0.0464574	0.963586	0.999129	-6.25199
ATRX_S1348	0.106978	19.228	0.506487	0.620251	0.999129	-6.12205
ATRX_S1352	0.1005	19.3201	0.497652	0.62631	0.999129	-6.12654
ATRX_S1527	-0.0570808	19.2424	-0.30808	0.762792	0.999129	-6.20411
ATRX_S34	0.082768	18.9917	0.629709	0.540368	0.999129	-6.04992
ATRX_S598	0.0777522	20.0759	0.302219	0.766855	0.999129	-6.20616
ATRX_S675	0.133544	17.2562	0.241272	0.813041	0.999129	-6.22301
ATRX_S677	0.040462	20.4566	0.163296	0.87258	0.999129	-6.23937
ATRX_S704	0.118797	14.0746	0.609299	0.553378	0.999129	-6.06268
ATRX_S729	0.0641735	17.2325	0.114017	0.910935	0.999129	-6.24637
ATRX_S731	0.336573	16.6088	0.816881	0.428452	0.999129	-5.91602
ATRX_S784	-0.0178837	16.3667	-0.125542	0.901838	0.999129	-6.24499
ATRX_S849	0.0945585	19.6245	0.837795	0.41589	0.999129	-5.9002
ATRX_S850	0.0945585	19.6245	0.837795	0.41589	0.999129	-5.9002
ATRX_S889	-0.00605886	19.057	-0.0380088	0.970205	0.999129	-6.25236
ATRX_S92	0.0138581	17.3001	0.0681481	0.94661	0.999129	-6.25071
ATRX_T674	-0.0671036	16.973	-0.131177	0.897608	0.999129	-6.24419
ATR_S428	0.295073	13.3425	0.752337	0.466072	0.999129	-5.96495
ATXN1L_S284	0.152153	14.9825	0.768029	0.455849	0.999129	-5.95437
ATXN1L_S361	0.0312737	15.9468	0.0952902	0.925512	0.999129	-6.2484
ATXN1L_T330	0.0975185	16.5152	0.243649	0.810978	0.999129	-6.22256
ATXN2L_S111	0.00160777	20.0805	0.00802572	0.993708	0.999129	-6.25307
ATXN2L_S306	-0.067982	17.2905	-0.161038	0.874495	0.999129	-6.23968
ATXN2L_S339	0.0098963	21.7854	0.0754639	0.940888	0.999129	-6.25017
ATXN2L_S391	0.0797373	18.576	0.455069	0.656382	0.999129	-6.14669
ATXN2L_S449	0.228092	22.0004	1.05446	0.309238	0.999129	-5.70178
ATXN2L_S594	-0.0265407	20.7317	-0.25727	0.800625	0.999129	-6.21907
ATXN2_S466	0.0764093	15.579	0.387227	0.704695	0.999129	-6.17589
ATXN2_S624	0.243647	17.2106	0.728079	0.478368	0.999129	-5.98488
ATXN2_S758	0.288054	16.7173	0.94066	0.362564	0.999129	-5.81091
ATXN2_S772	-0.25301	18.1251	-1.06064	0.306486	0.999129	-5.69556
ATXN2_S784	-0.00397859	17.6881	-0.0252456	0.980207	0.999129	-6.25278
ATXN2_T741	-0.131576	18.7778	-1.14641	0.271771	0.999129	-5.60498
ATXN7L2_S575	-0.0395134	16.1368	-0.197185	0.84645	0.999129	-6.23309
ATXN7_S840	0.113089	14.2345	0.743053	0.472561	0.999129	-5.97068
AVL9_S244	0.293644	16.4191	1.38398	0.187543	0.999129	-5.3286
AVL9_S246	0.293644	16.4191	1.38398	0.187543	0.999129	-5.3286
AVL9_S254	0.293644	16.4191	1.38398	0.187543	0.999129	-5.3286
AXIN1_S486	0.0497407	17.762	0.198658	0.845337	0.999129	-6.23278
AXIN1_T481	-0.369501	15.4821	-1.19974	0.251257	0.999129	-5.54636
B4GALT1_S74	-0.110459	17.8272	-0.944612	0.366404	0.999129	-5.80152
BABAM1_S29	0.404652	17.319	1.95315	0.070619	0.999129	-4.51769
BAD_S118	0.0627153	17.8534	0.185506	0.855449	0.999129	-6.23538
BAD_S91	0.364976	14.3684	1.425	0.175629	0.999129	-5.27665
BAD_S99	-0.892676	17.796	-1.81271	0.0926052	0.999129	-4.73854
BAD_Y76	0.355231	18.7858	2.27019	0.0391072	0.967415	-3.99749
BAG3_S173	-0.38492	21.2382	-2.54634	0.0229659	0.816806	-3.51699
BAG3_S275	-0.251806	20.0616	-0.609349	0.551893	0.999129	-6.06417
BAG3_S279	-0.248875	20.0547	-0.61281	0.549665	0.999129	-6.06205
BAG3_S377	-0.602095	19.2701	-1.2735	0.223238	0.999129	-5.46266
BAG3_T285	0.217639	19.9066	0.50385	0.622072	0.999129	-6.12338
BAG6_S1117	-0.24177	19.3812	-1.97731	0.067555	0.999129	-4.4794
BAG6_S113	-0.394191	21.6214	-1.04985	0.311281	0.999129	-5.70641
BAG6_S964	0.0361806	22.4243	0.102979	0.919416	0.999129	-6.24764
BAG6_S973	-0.411579	22.6186	-2.41445	0.029754	0.876373	-3.75055
BAHD1_S101	-0.148009	18.9974	-0.682821	0.50566	0.999129	-6.01668
BAHD1_S121	0.524522	16.0717	1.69326	0.112148	0.999129	-4.91076
BAHD1_S180	-0.29872	15.6983	-1.73155	0.104799	0.999129	-4.85484
BAHD1_S184	0.00814191	20.0726	0.0620724	0.951362	0.999129	-6.25112
BAHD1_S405	-0.128111	16.6488	-0.321967	0.752156	0.999129	-6.19985
BAHD1_S44	0.00599082	16.6658	0.0467246	0.963377	0.999129	-6.25198
BAHD1_S8	-0.289762	15.0133	-0.842022	0.414728	0.999129	-5.89551
BAIAP2L1_S261	-0.329703	18.1471	-1.29507	0.215887	0.999129	-5.43716
BAIAP2L1_S331	-0.139072	17.027	-0.55075	0.590324	0.999129	-6.0984
BAIAP2L1_T257	-0.0457537	18.1499	-0.173144	0.864974	0.999129	-6.23766
BAIAP2_S259	-0.681861	17.1666	-2.5925	0.0311979	0.899206	-3.63192
BAIAP2_S325	0.255896	19.2841	1.09793	0.290443	0.999129	-5.65729
BAIAP2_S366	-0.0493752	20.816	-0.320664	0.753095	0.999129	-6.2003
BAIAP2_T340	-0.104711	19.1983	-0.426572	0.67607	0.999129	-6.15988
BAIAP2_T360	0.0131094	17.578	0.0964962	0.924462	0.999129	-6.24831
BANP_S90	0.506006	14.3918	1.60858	0.141267	0.999129	-5.0408
BAP18_S96	-0.27651	20.4356	-2.31963	0.0355869	0.948085	-3.91307
BAP1_S292	-0.0283665	17.8689	-0.159544	0.875465	0.999129	-6.24
BAP1_S521	0.0324317	19.6118	0.293045	0.773685	0.999129	-6.20898
BAP1_S597	-0.844137	17.229	-3.47779	0.00442471	0.348193	-1.93483
BARD1_T299	-0.0825546	16.4893	-0.198532	0.846929	0.999129	-6.2321
BAZ1A_S1279	-0.343716	19.5467	-2.14835	0.0492349	0.999129	-4.20205
BAZ1A_S1353	-0.0567896	14.1755	-0.0935096	0.926802	0.999129	-6.2486
BAZ1A_S1413	0.00699496	23.0817	0.0738682	0.942136	0.999129	-6.25029
BAZ1A_S1417	0.0943402	16.7266	0.596147	0.56037	0.999129	-6.07223
BAZ1A_T1547	-0.0425582	18.5502	-0.296308	0.771557	0.999129	-6.20778
BAZ1A_T731	-0.0454168	20.6273	-0.380819	0.708919	0.999129	-6.17874
BAZ1B_S1342	0.0399428	17.3607	0.266654	0.793531	0.999129	-6.21655
BAZ1B_S1468	-0.0586442	22.5056	-0.670323	0.513302	0.999129	-6.02518
BAZ1B_S158	-0.362295	18.0186	-0.636805	0.537006	0.999129	-6.0442
BAZ1B_S189	0.624768	14.3455	1.29468	0.217554	0.999129	-5.437
BAZ1B_S330	-0.151198	16.1923	-1.42836	0.178004	0.999129	-5.27246
BAZ1B_S349	-0.157663	21.1107	-1.99816	0.0650265	0.999129	-4.44623
BAZ1B_S361	0.0197683	16.0342	0.163603	0.872692	0.999129	-6.23918
BAZ1B_S705	0.07199	19.4643	0.484886	0.63508	0.999129	-6.13293
BAZ1B_S708	0.07199	19.4643	0.484886	0.63508	0.999129	-6.13293
BAZ1B_S947	0.0917741	15.581	0.203408	0.841694	0.999129	-6.2318
BAZ2A_S1207	-0.0234408	15.9344	-0.0700392	0.945137	0.999129	-6.25058
BAZ2A_S1370	-0.0966169	15.4082	-0.364503	0.722876	0.999129	-6.18332
BAZ2A_S1770	-0.0940311	16.9491	-0.717922	0.484337	0.999129	-5.99227
BAZ2A_S1783	-0.16328	18.4901	-0.882907	0.392935	0.999129	-5.86109
BBX_S243	0.463172	15.5888	2.15572	0.0485505	0.999129	-4.18976
BBX_S40	-0.166388	18.8826	-0.363985	0.721217	0.999129	-6.18511
BBX_S704	0.0361572	15.7242	0.188618	0.853231	0.999129	-6.2347
BBX_S844	0.0285927	18.1709	0.225667	0.824645	0.999129	-6.2269
BCAR3_S290	-0.733124	16.5137	-4.12529	0.00113425	0.142537	-0.681651
BCAR3_S375	1.04445	16.3818	5.25331	0.000112792	0.0312667	1.46009
BCAR3_T130	-0.0297298	13.2062	-0.0981308	0.923923	0.999129	-6.24797
BCAS1_S399	0.773406	14.3623	3.01246	0.0223835	0.814649	-3.18589
BCAS1_S552	0.0624833	14.1504	0.282671	0.786452	0.999129	-6.20881
BCAS3_S480	1.60906	16.5758	2.03565	0.0640289	0.999129	-4.40366
BCAS3_S706	-0.0910353	18.1616	-0.283916	0.780561	0.999129	-6.21166
BCAS3_S871	-0.371067	17.3421	-0.713717	0.488789	0.999129	-5.99317
BCKDHA_S337	-0.264623	19.6962	-1.34079	0.204283	0.999129	-5.38112
BCKDHA_S347	-0.191097	16.7189	-0.340744	0.738272	0.999129	-6.19348
BCL11B_S129	-0.146536	16.0218	-0.485148	0.638859	0.999129	-6.12906
BCL11B_S381	-0.402954	17.8885	-1.09593	0.292645	0.999129	-5.65826
BCL11B_S398	-0.094476	15.4722	-0.626619	0.540756	0.999129	-6.05353
BCL11B_S678	-0.470924	16.6507	-2.07147	0.075478	0.999129	-4.42225
BCL11B_S97	0.253372	16.1587	0.690256	0.504038	0.999129	-6.00844
BCL11B_T376	-0.477746	17.4314	-1.27884	0.222916	0.999129	-5.4557
BCL11B_T417	0.677831	16.6161	1.17359	0.26483	0.999129	-5.57285
BCL11B_T754	-0.043507	18.1123	-0.229335	0.823088	0.999129	-6.22538
BCL2L11_S77	-0.0262987	16.0661	-0.132902	0.896118	0.999129	-6.24401
BCL2L12_S242	-0.209713	15.3606	-0.72311	0.482173	0.999129	-5.98755
BCL2L12_S273	0.566827	15.3672	1.0246	0.325375	0.999129	-5.72893
BCL2L13_S444	-0.121936	14.8485	-0.305211	0.765334	0.999129	-6.20474
BCL3_S374	-0.165603	17.7992	-1.01264	0.328011	0.999129	-5.74324
BCL3_S41	-0.120349	18.44	-0.448035	0.66087	0.999129	-6.15034
BCL6_S404	0.23679	14.7073	0.727797	0.484772	0.999129	-5.97834
BCL7B_S122	0.192844	15.9074	1.51584	0.15289	0.999129	-5.15832
BCL7C_S100	0.293869	14.3105	0.665848	0.526149	0.999129	-6.01738
BCL7C_S122	-0.18297	18.4146	-0.253797	0.80328	0.999129	-6.21997
BCL7C_S126	-0.0516114	19.6264	-0.0777435	0.939114	0.999129	-6.24999
BCL7C_S97	0.380542	15.607	0.492198	0.63064	0.999129	-6.12873
BCL9L_S118	0.455006	18.4568	4.10823	0.00101564	0.134401	-0.607129
BCL9L_S21	-0.0396061	21.7727	-0.315158	0.757181	0.999129	-6.20209
BCL9L_S25	-0.0610596	20.3554	-0.377173	0.711575	0.999129	-6.18015
BCL9L_S750	-0.521202	16.888	-2.08364	0.0570677	0.999129	-4.31779
BCL9_S278	-0.0732655	14.4973	-0.346822	0.734135	0.999129	-6.19109
BCLAF1_S177	-0.011439	23.6641	-0.0851774	0.933301	0.999129	-6.24937
BCLAF1_S198	-0.34542	16.4194	-0.980251	0.351931	0.999129	-5.76586
BCLAF1_S264	-0.127862	18.0717	-0.632485	0.537044	0.999129	-6.04981
BCLAF1_S268	0.261408	22.1021	1.01405	0.32748	0.999129	-5.74176
BCLAF1_S285	-0.015856	23.7453	-0.101763	0.920361	0.999129	-6.24777
BCLAF1_S290	-0.00572232	23.4731	-0.0349788	0.972582	0.999129	-6.25247
BCLAF1_S385	0.119961	21.2297	1.07277	0.301096	0.999129	-5.68333
BCLAF1_S389	0.124137	17.0724	0.888623	0.388867	0.999129	-5.85728
BCLAF1_S397	0.0166811	22.7631	0.110209	0.913777	0.999129	-6.24685
BCLAF1_S450	0.216193	12.8318	0.690914	0.500722	0.999129	-6.01112
BCLAF1_S496	0.0446828	21.6335	0.314227	0.757878	0.999129	-6.20239
BCLAF1_S512	0.0701256	23.46	0.745343	0.468104	0.999129	-5.97236
BCLAF1_S531	0.174028	23.1941	1.2243	0.24064	0.999129	-5.51959
BCLAF1_S578	-0.0589893	16.4459	-0.339756	0.738965	0.999129	-6.19385
BCLAF1_S648	0.118905	20.0487	0.330048	0.746169	0.999129	-6.19715
BCLAF1_S658	0.00621655	23.9049	0.0597109	0.95321	0.999129	-6.25127
BCLAF1_T257	0.238519	18.5847	1.41283	0.179039	0.999129	-5.29217
BCLAF1_T402	-0.0230314	16.6987	-0.133219	0.896009	0.999129	-6.24392
BCLAF3_S139	-0.00920806	13.8509	-0.0477938	0.96254	0.999129	-6.25193
BCLAF3_S15	0.206367	16.3499	1.20436	0.249383	0.999129	-5.54129
BCLAF3_S17	0.206367	16.3499	1.20436	0.249383	0.999129	-5.54129
BCLAF3_S192	0.0315044	13.4584	0.207223	0.838965	0.999129	-6.2309
BCLAF3_S402	-0.028934	15.6036	-0.171224	0.866617	0.999129	-6.23794
BCLAF3_S78	0.154853	17.1637	1.24962	0.232915	0.999129	-5.4898
BCLAF3_S80	0.154853	17.1637	1.24962	0.232915	0.999129	-5.4898
BCOR_S1410	-0.470797	15.6718	-2.55069	0.0249736	0.83077	-3.55507
BCR_S122	0.125965	20.965	0.840496	0.414439	0.999129	-5.89796
BCR_S354	-0.429626	16.9311	-1.10666	0.286788	0.999129	-5.64817
BCS1L_Y181	0.0717574	15.52	0.288569	0.777051	0.999129	-6.2103
BET1L_S9	0.203692	17.4443	0.70129	0.494425	0.999129	-6.00392
BICD2_S582	0.249071	20.1625	1.27268	0.223486	0.999129	-5.46363
BICRA_S1413	-0.0155441	17.1185	-0.0985887	0.922931	0.999129	-6.24807
BIRC6_S480	-0.1939	18.5392	-1.19983	0.24965	0.999129	-5.54725
BIRC6_S482	-0.339503	14.2698	-1.40639	0.184328	0.999129	-5.30018
BLM_S1310	-0.296751	14.5076	-0.976837	0.344943	0.999129	-5.7774
BLOC1S3_S65	0.21482	20.5373	1.37985	0.188788	0.999129	-5.33376
BLOC1S3_T63	0.21482	20.5373	1.37985	0.188788	0.999129	-5.33376
BLTP1_S1355	-0.207148	14.6162	-1.03946	0.320246	0.999129	-5.71288
BLTP1_S2287	-0.0203626	14.0297	-0.133995	0.895567	0.999129	-6.24376
BLTP1_S4124	-0.0337887	16.808	-0.278809	0.786466	0.999129	-6.21182
BLTP2_S2090	0.397351	14.1123	1.58142	0.147197	0.999129	-5.07663
BLTP2_S2094	-0.180461	16.6968	-1.18688	0.25598	0.999129	-5.56077
BLTP3B_S414	0.0668853	15.5566	0.206578	0.839483	0.999129	-6.23103
BLTP3B_S418	0.051522	17.1007	0.085058	0.9334	0.999129	-6.24938
BLTP3B_S933	-0.463615	14.4948	-1.11201	0.307135	0.999129	-5.62457
BLTP3B_S935	-0.168727	16.5404	-0.365558	0.720068	0.999129	-6.18453
BLTP3B_S989	0.0462425	17.7243	0.305383	0.764462	0.999129	-6.2052
BLVRA_S230	-0.0216836	17.4912	-0.175225	0.863353	0.999129	-6.2373
BLZF1_S15	-0.0265528	17.7509	-0.211864	0.835415	0.999129	-6.2299
BMPR2_S863	0.165614	15.6062	1.00901	0.332346	0.999129	-5.74428
BMS1_S552	0.147055	16.8429	0.879114	0.393831	0.999129	-5.86548
BMS1_S639	0.0269694	16.9598	0.0244595	0.981006	0.999129	-6.25279
BNIP2_S114	-0.109883	19.505	-1.10347	0.287995	0.999129	-5.65161
BNIP3L_S120	0.371959	14.9312	0.96553	0.35653	0.999129	-5.78197
BNIP3_S66	-0.56018	15.4324	-1.62407	0.129819	0.999129	-5.01281
BNIP3_S86	-0.0291611	15.3202	-0.17953	0.86022	0.999129	-6.23643
BOD1L1_S1531	0.090795	18.0263	0.548272	0.591938	0.999129	-6.09982
BOD1L1_S2501	-0.106707	14.1445	-0.447786	0.6615	0.999129	-6.15004
BOD1L1_S2954	0.17715	17.1583	0.692043	0.500022	0.999129	-6.01036
BOD1L1_S2964	-0.289391	16.3567	-1.78718	0.0984751	0.999129	-4.78013
BOD1L1_S2986	-0.543668	18.4543	-4.62564	0.000369469	0.0720825	0.346178
BOD1L1_S3019	-0.0822083	18.4957	-0.596805	0.560629	0.999129	-6.07113
BOD1L1_S3029	-0.00707795	20.0601	-0.059891	0.95313	0.999129	-6.25125
BOD1L1_S482	0.14749	17.8886	1.09104	0.294566	0.999129	-5.66344
BOD1L1_S484	0.0224942	18.067	0.113038	0.911687	0.999129	-6.24649
BOD1L1_S538	-0.108683	15.2859	-0.834159	0.418877	0.999129	-5.90211
BOD1L1_S635	0.205475	17.6244	0.518729	0.611917	0.999129	-6.11569
BOK_S8	0.0467126	17.0237	0.142537	0.888653	0.999129	-6.24264
BOP1_S126	-0.0938724	19.7603	-0.47785	0.639994	0.999129	-6.13633
BOP1_S127	-0.0938724	19.7575	-0.478764	0.63936	0.999129	-6.13589
BOP1_T106	0.0350738	15.9206	0.230045	0.821306	0.999129	-6.22588
BPTF_S1231	0.0359469	17.2949	0.353844	0.730564	0.999129	-6.18735
BPTF_S1300	0.0144185	19.2529	0.113213	0.911431	0.999129	-6.2465
BPTF_S2098	-0.0584858	16.5044	-0.222942	0.827572	0.999129	-6.22709
BPTF_S216	-0.0847094	21.1703	-1.04659	0.312608	0.999129	-5.70977
BPTF_S2370	-0.0229857	17.1492	-0.207247	0.838731	0.999129	-6.231
BPTF_S2465	-0.374634	15.1253	-1.4414	0.174474	0.999129	-5.25586
BPTF_S572	-0.362497	16.8331	-0.916533	0.374649	0.999129	-5.83265
BPTF_T739	-0.134892	17.0098	-0.393866	0.701049	0.999129	-6.17228
BRAF_S151	0.0307634	18.9879	0.190233	0.851793	0.999129	-6.23448
BRAF_S446	-0.112395	19.9678	-0.681246	0.506579	0.999129	-6.0178
BRAF_S729	0.283426	19.6565	0.49009	0.631535	0.999129	-6.13031
BRAF_T401	0.0791994	18.18	0.39627	0.699282	0.999129	-6.17134
BRAP_S52	0.261423	13.9013	1.48498	0.16079	0.999129	-5.19911
BRAT1_S742	-0.0979272	17.31	-0.630248	0.538445	0.999129	-6.05125
BRCA1_S1009	-0.105187	16.8319	-0.353125	0.73286	0.999129	-6.18625
BRCA1_S114	-0.0718968	17.3843	-0.535211	0.601311	0.999129	-6.10636
BRCA1_S1187	0.284697	14.3103	1.62887	0.128584	0.999129	-5.00597
BRCA1_S1189	0.284697	14.3103	1.62887	0.128584	0.999129	-5.00597
BRCA1_S1191	0.284697	14.3103	1.62887	0.128584	0.999129	-5.00597
BRCA1_S1280	0.136733	13.7069	0.775484	0.451581	0.999129	-5.94868
BRCA1_S395	-0.0151934	13.3558	-0.0475977	0.962747	0.999129	-6.25193
BRCA1_S398	-0.0151934	13.3558	-0.0475977	0.962747	0.999129	-6.25193
BRCA2_S93	-0.0558926	15.8022	-0.213579	0.83469	0.999129	-6.22923
BRCA2_T2035	0.0855204	13.3836	0.477616	0.640653	0.999129	-6.13598
BRD1_S128	-0.0938507	18.8201	-0.828777	0.424329	0.999129	-5.90382
BRD1_S814	-1.18408	13.3577	-1.52906	0.148157	0.999129	-5.13997
BRD2_S298	-0.112278	21.3203	-0.734384	0.474572	0.999129	-5.98038
BRD2_S301	0.0593072	21.2845	0.411138	0.687055	0.999129	-6.1665
BRD3_S263	-0.0205297	20.4643	-0.176253	0.86256	0.999129	-6.23711
BRD3_S563	-0.189454	18.4076	-0.792829	0.440879	0.999129	-5.93617
BRD4_S1117	0.110557	18.8744	0.602849	0.556033	0.999129	-6.06819
BRD7_S279	0.2739	16.5861	0.703676	0.492982	0.999129	-6.00225
BRD7_S289	-0.0547768	16.9709	-0.140339	0.890358	0.999129	-6.24296
BRD7_S621	0.0968689	15.8819	0.120762	0.905567	0.999129	-6.24559
BRD8_T175	0.108775	15.6753	0.494828	0.628222	0.999129	-6.12799
BRD9_S56	-0.198951	17.9205	-0.989311	0.340143	0.999129	-5.7645
BRD9_S588	-0.104608	17.7009	-0.678423	0.508303	0.999129	-6.01973
BRD9_T103	0.0316552	19.4421	0.128658	0.899428	0.999129	-6.24457
BRF1_S553	0.111629	19.7706	0.82151	0.424803	0.999129	-5.91346
BRF2_S353	0.0270182	17.6323	0.0967576	0.924268	0.999129	-6.24828
BRIP1_S1001	0.156185	14.4641	0.486367	0.63938	0.999129	-6.12715
BRIP1_S1032	0.00767369	21.5217	0.0661245	0.948259	0.999129	-6.25084
BRIP1_S1237	0.0170653	19.4574	0.135534	0.894565	0.999129	-6.24348
BRIP1_S128	-0.187828	16.7727	-1.0519	0.310245	0.999129	-5.70445
BRIP1_S197	0.0613446	18.0273	0.549411	0.591801	0.999129	-6.09856
BRIP1_S206	-0.0399378	21.0387	-0.335709	0.742311	0.999129	-6.19498
BRIP1_S505	0.19354	16.6485	0.954094	0.35585	0.999129	-5.79869
BRIP1_S990	-0.0150787	19.7985	-0.174189	0.864152	0.999129	-6.23748
BRIP1_T113	-0.033499	20.4762	-0.173386	0.864967	0.999129	-6.23755
BRIP1_Y1131	-0.0226817	14.8354	-0.0376908	0.970831	0.999129	-6.25234
BRIX1_S261	-0.118735	17.7726	-1.2924	0.218156	0.999129	-5.43978
BRMS1L_S197	-0.0976161	16.7133	-0.500094	0.624595	0.999129	-6.12535
BRPF1_S120	-0.731547	16.5765	-1.30497	0.214129	0.999129	-5.42477
BRPF1_S460	-0.121476	17.2863	-1.06837	0.303006	0.999129	-5.68781
BRPF1_S462	-0.159185	17.5242	-1.37087	0.191489	0.999129	-5.34496
BRPF1_S860	0.0655893	18.3176	0.502937	0.622644	0.999129	-6.1239
BRPF1_T145	-0.232355	16.0837	-0.774965	0.451972	0.999129	-5.94897
BRPF1_T858	0.225357	14.5905	0.791742	0.441474	0.999129	-5.93704
BRPF3_S17	-0.00239527	16.8235	-0.0176689	0.98621	0.999129	-6.25294
BRPF3_S19	-0.00239527	16.8235	-0.0176689	0.98621	0.999129	-6.25294
BRPF3_S713	0.000915492	16.8521	0.00960861	0.992466	0.999129	-6.25306
BRSK2_S367	-0.0669481	16.0005	-0.266893	0.79539	0.999129	-6.21523
BRSK2_S393	0.0800706	18.0509	0.594837	0.561221	0.999129	-6.07302
BRSK2_S435	-0.882692	17.6301	-2.51688	0.0267291	0.836229	-3.61518
BRSK2_S489	-0.035559	18.7398	-0.376739	0.712292	0.999129	-6.17999
BRSK2_T431	-0.882692	17.6301	-2.51688	0.0267291	0.836229	-3.61518
BRWD1_S1475	-0.121754	18.8753	-1.1344	0.275232	0.999129	-5.6189
BRWD1_S1788	0.116883	13.2382	0.211842	0.838071	0.999129	-6.22857
BRWD1_S1793	-0.176807	16.5383	-0.536469	0.602091	0.999129	-6.10406
BRWD1_S1943	-0.146831	16.2985	-1.11792	0.28198	0.999129	-5.63643
BRWD1_S2018	-0.661907	14.886	-1.2197	0.243861	0.999129	-5.52391
BRWD1_S2020	-0.33318	14.1135	-1.18236	0.257816	0.999129	-5.56569
BRWD1_S696	0.0452887	16.8835	0.142321	0.888969	0.999129	-6.24262
BRWD1_S701	0.0381944	13.389	0.0916103	0.929491	0.999129	-6.24851
BSG_S362	0.121562	18.2069	0.907513	0.379132	0.999129	-5.84076
BTBD10_S111	0.0572686	13.1698	0.31819	0.75566	0.999129	-6.20059
BTBD10_S112	-0.613611	13.2956	-3.40099	0.00506734	0.382077	-2.0652
BTBD7_S722	-0.0648194	15.3155	-0.472251	0.644379	0.999129	-6.13858
BTF3_S201	0.0273839	17.2743	0.0751877	0.941111	0.999129	-6.25019
BTF3_S30	0.10754	20.841	0.6944	0.499359	0.999129	-6.0079
BUB1B_S543	0.267236	20.8741	1.37029	0.191801	0.999129	-5.34566
BUB1B_S670	0.0275346	17.6702	0.237345	0.815995	0.999129	-6.22399
BUB1_S563	0.172735	16.7051	0.50226	0.623162	0.999129	-6.12419
BUB1_S596	0.0361696	15.8913	0.132702	0.896421	0.999129	-6.24399
BUB1_S655	0.00534461	16.263	0.0224074	0.982433	0.999129	-6.25285
BUB1_S661	0.400251	16.2103	0.841281	0.414096	0.999129	-5.89722
BUB3_S211	0.021724	15.6882	0.15371	0.880139	0.999129	-6.24088
BUD13_S139	0.00610645	18.7295	0.03873	0.96964	0.999129	-6.25233
BUD13_S151	-0.0810831	18.7781	-0.202675	0.842256	0.999129	-6.23195
BUD13_S163	0.0212728	20.0878	0.157652	0.876929	0.999129	-6.24031
BUD13_S197	-0.0555076	20.5025	-0.399782	0.695208	0.999129	-6.1712
BUD13_S201	-0.0555076	20.5025	-0.399782	0.695208	0.999129	-6.1712
BUD13_S271	0.105062	19.4589	0.502583	0.622928	0.999129	-6.12404
BUD13_S325	-0.0330383	19.2135	-0.242178	0.812071	0.999129	-6.22294
BUD13_T135	0.000504977	18.9843	0.00289114	0.997733	0.999562	-6.2531
BUD13_T147	-0.141271	18.5101	-0.65738	0.521398	0.999129	-6.03371
BUD13_T159	0.00465446	20.2703	0.0345195	0.972939	0.999129	-6.25249
BYSL_S167	0.288202	15.378	0.337193	0.743505	0.999129	-6.19277
BYSL_S98	0.0719512	21.4507	0.431516	0.672539	0.999129	-6.15774
BZW1_S391	-0.922882	14.5004	-5.84083	5.2019e-05	0.0180685	2.20966
BZW1_S411	-0.105378	19.0468	-0.260739	0.798027	0.999129	-6.21813
BZW1_S413	-0.111119	19.0001	-0.281346	0.782492	0.999129	-6.2124
BZW2_S412	0.167112	16.9237	0.443769	0.663879	0.999129	-6.15227
BZW2_S414	0.167112	16.9237	0.443769	0.663879	0.999129	-6.15227
C11orf52_S62	0.355233	13.3812	1.23041	0.252478	0.999129	-5.50459
C11orf68_S53	-0.338449	14.8632	-1.38968	0.187419	0.999129	-5.32128
C15orf39_S586	-0.119211	16.3512	-0.94757	0.359043	0.999129	-5.8047
C15orf39_T970	0.270031	14.5104	0.852224	0.409232	0.999129	-5.88704
C18orf25_S145	0.14731	18.4117	0.694698	0.498395	0.999129	-6.00854
C18orf25_S66	0.147972	19.4899	0.779123	0.448623	0.999129	-5.94683
C19orf47_S151	0.11672	17.9521	0.421468	0.680176	0.999129	-6.16168
C1QBP_S87	0.110452	13.1054	0.407896	0.689855	0.999129	-6.16745
C1orf131_S279	-0.368472	14.6371	-1.38769	0.197677	0.999129	-5.32247
C1orf131_T142	-0.0435617	13.9352	-0.241693	0.812693	0.999129	-6.22292
C1orf198_S175	-0.203775	16.6193	-1.72843	0.106971	0.999129	-4.86223
C1orf198_S289	0.182807	18.1671	1.01035	0.330313	0.999129	-5.7443
C1orf52_S158	0.0511687	21.3287	0.268735	0.791986	0.999129	-6.21596
C20orf27_S165	0.329649	15.2399	1.23999	0.234974	0.999129	-5.50163
C2CD2L_S374	0.0828519	15.839	0.638511	0.537025	0.999129	-6.04195
C2CD2L_S411	-0.0893664	15.9989	-0.280881	0.784395	0.999129	-6.21154
C2CD2L_S468	-0.225501	17.1876	-0.592071	0.566646	0.999129	-6.07091
C2CD2L_S662	-0.0538932	20.5726	-0.407581	0.689601	0.999129	-6.16799
C2CD2L_T417	0.00657028	16.8492	0.0378669	0.970515	0.999129	-6.25235
C2CD4D_S128	0.0349197	14.2892	0.290143	0.776524	0.999129	-6.20941
C2CD5_S643	0.00980516	15.7469	0.0116558	0.990862	0.999129	-6.25304
C2CD5_S659	-0.179827	17.0411	-0.427784	0.675207	0.999129	-6.15936
C2CD5_S852	-0.27513	17.3023	-1.56421	0.139562	0.999129	-5.09215
C2orf49_S189	-0.078064	19.5453	-0.683413	0.505238	0.999129	-6.01634
C2orf49_S193	-0.126045	18.2869	-0.351339	0.730479	0.999129	-6.18973
C4orf50_T72	0.066385	17.7111	0.310887	0.761094	0.999129	-6.20295
C6orf132_Y553	0.26748	15.2848	1.41124	0.190601	0.999129	-5.29367
C7orf50_S175	0.0156513	23.3895	0.23624	0.816587	0.999129	-6.2244
C7orf50_S23	-0.0125395	17.4292	-0.118865	0.907153	0.999129	-6.24579
C7orf50_S59	-0.00536254	21.278	-0.0450987	0.964651	0.999129	-6.25206
C8orf33_T19	-0.00036255	18.2314	-0.00190766	0.998504	0.999565	-6.2531
C9orf40_S76	-0.363016	14.7574	-1.08569	0.295654	0.999129	-5.66996
C9orf78_S15	0.100324	20.467	0.468231	0.646702	0.999129	-6.14094
C9orf78_S17	0.175189	20.1996	1.20583	0.247403	0.999129	-5.54053
C9orf78_S261	0.0353788	23.3273	0.322265	0.751902	0.999129	-6.19977
CAAP1_S203	-0.199382	18.12	-1.96017	0.0697001	0.999129	-4.50652
CAAP1_S312	0.00692739	17.5971	0.0474144	0.962885	0.999129	-6.25194
CABIN1_S1439	0.0438398	16.4483	0.255105	0.80482	0.999129	-6.21813
CABIN1_S433	0.0154705	14.7777	0.148032	0.884379	0.999129	-6.24182
CABIN1_S66	0.0692948	14.3739	0.379817	0.710059	0.999129	-6.1788
CABLES1_S313	0.700025	16.3733	1.43591	0.172632	0.999129	-5.26265
CABLES1_T415	-0.0565749	15.4237	-0.46008	0.652867	0.999129	-6.14436
CACTIN_S71	-0.258757	14.5744	-0.825566	0.422659	0.999129	-5.91009
CACTIN_S73	-0.0995591	16.1303	-0.321268	0.752671	0.999129	-6.20008
CADPS2_S56	-0.0687956	14.8826	-0.166808	0.870245	0.999129	-6.23862
CADPS2_S58	-0.116481	17.4686	-0.644365	0.531133	0.999129	-6.04051
CAD_S1406	-0.448696	16.0788	-3.35756	0.00498077	0.378578	-2.0779
CAD_S1859	0.0373544	25.4208	0.410493	0.687511	0.999129	-6.16677
CAD_S1938	0.259472	13.9789	1.5511	0.142662	0.999129	-5.11005
CALCOCO2_S315	-0.042414	15.1411	-0.240335	0.813724	0.999129	-6.22325
CAMK2D_S330	-0.015249	18.1365	-0.0769009	0.939767	0.999129	-6.25006
CAMK2D_T337	-0.0750608	16.2819	-0.589895	0.56444	0.999129	-6.07596
CAMK2G_T287	-0.0422	18.6013	-0.110937	0.913215	0.999129	-6.24676
CAMKK1_S52	-0.175031	15.5952	-0.61223	0.555136	0.999129	-6.05706
CAMKK1_S74	-0.158711	16.2946	-1.18161	0.256584	0.999129	-5.56754
CAMLG_S55	0.0241235	15.8367	0.178491	0.861234	0.999129	-6.23653
CAMSAP1_S1080	0.187688	19.9619	1.60484	0.130319	0.999129	-5.03603
CAMSAP1_S1372	-0.174293	15.8025	-1.11948	0.281333	0.999129	-5.63477
CAMSAP1_S563	0.286309	18.0892	0.772259	0.452589	0.999129	-5.95205
CAMSAP1_S575	-0.0259617	18.631	-0.120146	0.906043	0.999129	-6.24567
CAMSAP1_S862	0.378891	16.04	0.520159	0.613045	0.999129	-6.11288
CAMSAP2_S1019	0.182017	18.8559	1.86882	0.0837588	0.999129	-4.65357
CAMSAP2_S1148	0.066224	18.2642	0.209411	0.837094	0.999129	-6.23053
CAMSAP2_S1313	-0.189477	17.8997	-1.44327	0.170432	0.999129	-5.25315
CAMSAP2_S416	-0.252447	17.7157	-1.18371	0.260849	0.999129	-5.56182
CAMSAP2_S464	-0.200494	18.9633	-1.63839	0.123086	0.999129	-4.98895
CAMSAP2_S599	-0.021653	17.318	-0.166324	0.870224	0.999129	-6.23886
CAMSAP2_S810	0.276621	13.9433	1.55394	0.145457	0.999129	-5.10826
CAMSAP2_T426	0.320959	14.2707	1.51773	0.152416	0.999129	-5.1558
CAMSAP3_S1031	0.817251	14.2111	1.88613	0.0798413	0.999129	-4.62262
CAMSAP3_S1074	-0.159488	20.2841	-1.05842	0.307377	0.999129	-5.69788
CAMSAP3_S193	-0.221777	16.5815	-1.51696	0.151007	0.999129	-5.15615
CAMSAP3_S334	0.0570487	19.1547	0.142355	0.888794	0.999129	-6.24266
CAMSAP3_S368	0.0137204	18.5745	0.100484	0.921352	0.999129	-6.2479
CAMSAP3_S431	-0.468578	18.3878	-3.19071	0.00637338	0.426289	-2.33352
CAMSAP3_S547	0.0988841	15.9078	0.492342	0.630481	0.999129	-6.12872
CAMSAP3_S814	0.246167	18.4598	1.12832	0.2778	0.999129	-5.62532
CAMSAP3_T799	0.0170177	14.831	0.081268	0.936435	0.999129	-6.24969
CANX_S554	-0.0188212	22.9877	-0.0613505	0.952071	0.999129	-6.25114
CANX_S564	0.0275023	21.156	0.133636	0.89556	0.999129	-6.2439
CANX_S583	0.0950411	27.2016	1.0089	0.329744	0.999129	-5.74687
CAP1_S308	0.52258	20.8947	0.387112	0.704398	0.999129	-6.17624
CAP1_S310	0.312847	18.2773	0.996044	0.335855	0.999129	-5.75914
CAP2_S309	-0.543753	19.0383	-0.831174	0.419595	0.999129	-5.90552
CAP2_S312	-0.0669261	21.0489	-0.586965	0.566354	0.999129	-6.07769
CAPN15_S296	-0.719592	15.3073	-3.04228	0.00859337	0.505775	-2.61162
CAPZA1_S9	0.228262	17.4314	0.841205	0.414129	0.999129	-5.89729
CAPZA2_S9	-0.0587728	16.819	-0.431304	0.67266	0.999129	-6.15786
CAPZB_S2	0.0209647	15.4601	0.116896	0.908684	0.999129	-6.24603
CARHSP1_S30	0.0142184	22.8429	0.111576	0.912707	0.999129	-6.24669
CARHSP1_S32	0.0129077	22.6394	0.0965306	0.924437	0.999129	-6.2483
CARHSP1_S41	-0.0110104	24.878	-0.0988898	0.922595	0.999129	-6.24807
CARHSP1_S52	0.0236506	23.0693	0.136961	0.892978	0.999129	-6.24344
CARMIL1_S1067	-0.0139164	13.7542	-0.067343	0.947387	0.999129	-6.25074
CARMIL1_S122	-0.12669	16.7231	-0.537452	0.599225	0.999129	-6.10572
CARMIL1_S968	-0.541723	17.9292	-3.86508	0.00164655	0.178376	-1.06272
CARMIL1_T916	-0.184495	18.1005	-0.472445	0.643769	0.999129	-6.13893
CARMIL2_S1120	0.668031	16.3895	1.47443	0.188952	0.999129	-5.21655
CARMIL2_S1268	0.152239	15.9251	0.595751	0.572227	0.999129	-6.0604
CARMIL2_S1381	0.797959	14.8044	5.02994	0.000349664	0.0702703	0.502996
CARMIL2_S1423	0.819051	16.1939	2.33917	0.0507297	0.999129	-4.04547
CARS1_S19	-0.119684	17.9409	-0.473772	0.64284	0.999129	-6.13829
CARS1_S307	-0.287076	15.5096	-1.59045	0.135142	0.999129	-5.05733
CASC3_S148	0.0917424	20.1408	0.706829	0.490998	0.999129	-6.00013
CASC3_S265	-0.500871	20.1805	-1.82581	0.0905113	0.999129	-4.71897
CASC3_S363	-0.511536	16.3605	-1.05926	0.309939	0.999129	-5.69447
CASC3_S45	0.0761561	15.112	0.303654	0.766089	0.999129	-6.20551
CASKIN1_S1067	0.536252	14.4242	2.66738	0.0213917	0.809777	-3.38723
CASKIN1_S1257	-0.0731338	15.4683	-0.143394	0.888139	0.999129	-6.24246
CASKIN1_S787	0.103585	14.6425	0.254618	0.802658	0.999129	-6.21975
CASKIN1_T1065	0.536252	14.4242	2.66738	0.0213917	0.809777	-3.38723
CASKIN2_S358	-0.0630391	17.13	-0.0713481	0.944113	0.999129	-6.25048
CASKIN2_S471	0.117141	17.4565	0.15564	0.878854	0.999129	-6.24049
CASKIN2_S725	0.00970973	17.6361	0.0616242	0.951713	0.999129	-6.25115
CASKIN2_S800	0.0533226	19.7675	0.324968	0.750655	0.999129	-6.19833
CASKIN2_S858	-0.137977	18.6942	-0.757143	0.462142	0.999129	-5.96258
CASK_S582	0.0279177	17.5943	0.167914	0.86917	0.999129	-6.23852
CASP2_S340	0.0152307	16.9844	0.0986297	0.922798	0.999129	-6.24809
CASP6_S79	-0.179432	13.5275	-1.59062	0.135103	0.999129	-5.0571
CASP7_S16	0.114688	18.5768	0.658398	0.520719	0.999129	-6.03309
CASZ1_S1410	-0.104799	14.0457	-0.209543	0.836993	0.999129	-6.2305
CASZ1_S1758	0.0677806	19.3695	0.367778	0.718424	0.999129	-6.18371
CASZ1_S57	0.0865042	15.4369	0.333701	0.743453	0.999129	-6.19592
CASZ1_S720	-0.0510018	17.3126	-0.252376	0.804335	0.999129	-6.22035
CASZ1_S721	-0.0510018	17.3126	-0.252376	0.804335	0.999129	-6.22035
CBARP_S133	0.00368595	15.769	0.0112325	0.991194	0.999129	-6.25304
CBARP_S299	-0.0763974	16.1626	-0.348302	0.732679	0.999129	-6.19084
CBARP_S621	-0.263375	16.4297	-0.780635	0.448751	0.999129	-5.9446
CBL_S619	-0.737026	16.924	-3.39233	0.00656554	0.42676	-2.23798
CBS_S32	0.03237	19.6271	0.146099	0.88589	0.999129	-6.24211
CBS_S73	-0.0291999	15.8264	-0.17673	0.862192	0.999129	-6.23702
CBX1_S89	0.0412913	18.1246	0.228788	0.822266	0.999129	-6.22617
CBX3_S93	0.369589	21.7084	2.76018	0.0150706	0.711693	-3.13153
CBX3_S95	0.142666	22.8383	1.08826	0.294451	0.999129	-5.6674
CBX3_S97	0.657503	15.1963	1.39131	0.188903	0.999129	-5.31903
CBX4_S434	-0.297042	16.3375	-0.66805	0.51558	0.999129	-6.02577
CBX5_S14	-0.0641406	17.8695	-0.533783	0.602272	0.999129	-6.10713
CBX5_S92	-0.0218782	18.1183	-0.166034	0.870448	0.999129	-6.23891
CBX8_S191	-0.0474793	20.1743	-0.49631	0.627195	0.999129	-6.12725
CBX8_S256	0.566661	14.036	2.52535	0.0380688	0.956163	-3.77568
CBX8_Y106	0.470336	16.283	1.5063	0.162201	0.999129	-5.17332
CBY1_S9	0.0654656	14.6228	0.291448	0.775195	0.999129	-6.20925
CC2D1A_S455	0.00870993	18.2464	0.0747916	0.941414	0.999129	-6.25022
CC2D1A_T120	0.0670565	17.436	0.339766	0.738962	0.999129	-6.19384
CC2D1B_S528	-0.0202585	13.5042	-0.0749089	0.941327	0.999129	-6.25021
CCAR1_T627	0.0312263	18.1188	0.239702	0.813953	0.999129	-6.22355
CCAR2_S124	-0.039844	15.825	-0.142191	0.889066	0.999129	-6.24264
CCAR2_S569	-0.514067	16.4683	-1.20469	0.251101	0.999129	-5.53977
CCAR2_S675	0.205048	21.4749	0.972087	0.347232	0.999129	-5.78185
CCAR2_S678	0.175001	21.5619	0.906276	0.379861	0.999129	-5.84175
CCAR2_S681	0.165947	21.4271	0.821836	0.424711	0.999129	-5.91311
CCAR2_S922	0.0289767	14.401	0.159583	0.876284	0.999129	-6.23966
CCAR2_T35	-0.112577	16.4322	-0.235897	0.817414	0.999129	-6.22417
CCAR2_T484	-0.139544	21.2789	-0.700887	0.4955	0.999129	-6.00331
CCAR2_T897	0.133706	13.3024	0.456976	0.65509	0.999129	-6.14576
CCDC120_S358	0.0996387	15.9658	0.813917	0.42998	0.999129	-5.91852
CCDC120_S360	-0.168479	15.8086	-1.49985	0.160967	0.999129	-5.18082
CCDC137_S19	-0.0710405	21.4097	-0.929432	0.368046	0.999129	-5.8212
CCDC137_S233	0.0223755	16.6177	0.142065	0.889152	0.999129	-6.24266
CCDC167_S42	0.345663	17.5867	2.15303	0.0536358	0.999129	-4.22937
CCDC25_S204	0.104915	18.38	0.42761	0.675327	0.999129	-6.15944
CCDC43_T139	0.170993	20.0113	0.733075	0.475409	0.999129	-5.98126
CCDC43_Y135	0.352423	17.9848	1.42499	0.17729	0.999129	-5.27671
CCDC61_T285	-0.679059	16.3916	-1.34816	0.202027	0.999129	-5.37215
CCDC6_S240	0.0995239	22.3442	0.793813	0.440242	0.999129	-5.93549
CCDC6_S244	0.161958	22.819	1.33099	0.203965	0.999129	-5.394
CCDC6_S254	0.0762134	15.8853	0.410324	0.688081	0.999129	-6.16646
CCDC6_S323	0.603545	18.6839	4.23247	0.000794841	0.120395	-0.375918
CCDC6_S352	0.0337032	20.9702	0.165397	0.871567	0.999129	-6.23877
CCDC6_S367	-0.0973779	21.3672	-0.375847	0.712571	0.999129	-6.18063
CCDC6_S417	0.116596	15.4375	0.542495	0.595808	0.999129	-6.103
CCDC6_S419	0.0656615	19.7136	0.310373	0.760771	0.999129	-6.2036
CCDC6_S52	0.08483	19.2974	0.51101	0.617127	0.999129	-6.11975
CCDC71_S208	-0.14785	15.0636	-0.727563	0.480457	0.999129	-5.98333
CCDC85A_S347	-0.0700007	15.1703	-0.292629	0.774312	0.999129	-6.20889
CCDC85C_S246	-0.171059	18.0246	-0.396067	0.698365	0.999129	-6.1723
CCDC86_S102	-0.464215	20.4306	-1.49924	0.155653	0.999129	-5.17984
CCDC86_S110	0.031003	17.6796	0.166964	0.869903	0.999129	-6.23868
CCDC86_S113	-0.0609455	21.0086	-0.38126	0.708614	0.999129	-6.17856
CCDC86_S18	-0.17791	22.6363	-0.977265	0.34474	0.999129	-5.77699
CCDC86_S21	0.161619	16.6988	0.585859	0.568608	0.999129	-6.07677
CCDC86_S255	0.0650949	13.7582	0.219731	0.830396	0.999129	-6.22763
CCDC86_S47	-0.169354	23.9247	-0.557064	0.586134	0.999129	-6.09486
CCDC86_S58	-0.194238	23.2167	-0.359836	0.72425	0.999129	-6.18665
CCDC86_S66	-0.10808	18.3614	-0.1269	0.900926	0.999129	-6.24476
CCDC86_S69	-0.126359	18.9976	-0.0948564	0.92585	0.999129	-6.24844
CCDC86_S80	-0.107384	21.2133	-0.686319	0.503484	0.999129	-6.01433
CCDC86_S91	-0.125823	23.2146	-0.989389	0.33889	0.999129	-5.76559
CCDC86_T3	-0.314383	17.4298	-1.15048	0.268891	0.999129	-5.60151
CCDC88C_S1806	0.152669	15.6179	0.841225	0.414029	0.999129	-5.89737
CCDC88C_S1887	-0.180287	16.1209	-0.720962	0.483428	0.999129	-5.98911
CCDC88C_S227	-0.195914	16.3453	-0.660433	0.519512	0.999129	-6.03168
CCDC93_S305	0.204551	17.2042	0.861441	0.403233	0.999129	-5.88045
CCDC97_S212	-0.0650884	20.5975	-0.289872	0.776093	0.999129	-6.20991
CCDC97_S337	0.100949	16.8517	0.243966	0.810737	0.999129	-6.22248
CCDC9_S137	0.101718	16.3026	0.657572	0.521228	0.999129	-6.03364
CCDC9_S202	-0.235443	17.4253	-1.91015	0.0778474	0.999129	-4.59037
CCDC9_S521	0.096206	16.645	0.334348	0.742988	0.999129	-6.19569
CCDC9_S80	0.127446	19.4374	0.800005	0.436762	0.999129	-5.93062
CCDC9_T95	0.0554563	14.7145	0.226617	0.823925	0.999129	-6.22668
CCM2_S15	-0.172747	14.2804	-0.757358	0.462018	0.999129	-5.96242
CCM2_S384	-0.00883569	17.7976	-0.0555957	0.956488	0.999129	-6.2515
CCNB2_S92	-0.0393175	17.9977	-0.0770456	0.939659	0.999129	-6.25004
CCNE1_S103	-0.258454	16.921	-1.08147	0.298736	0.999129	-5.67323
CCNE1_S387	0.271001	17.5817	1.34869	0.198373	0.999129	-5.37237
CCNE2_S21	-0.127898	17.7806	-0.955283	0.355261	0.999129	-5.7976
CCNF_S774	-0.132375	13.4791	-0.420435	0.682853	0.999129	-6.16044
CCNH_T315	-0.0431303	19.5988	-0.387991	0.703721	0.999129	-6.17593
CCNK_S329	-0.162238	17.4778	-0.141793	0.889379	0.999129	-6.24269
CCNK_S340	-0.0637779	20.2954	-0.330588	0.745761	0.999129	-6.19698
CCNL1_S338	0.149747	18.1755	0.309458	0.762635	0.999129	-6.20308
CCNL1_S352	-0.0762813	21.602	-0.894971	0.385577	0.999129	-5.85176
CCNL1_S355	-0.144534	16.1492	-0.926504	0.370642	0.999129	-5.82269
CCNL1_S445	-0.122847	14.8394	-0.267816	0.792681	0.999129	-6.21621
CCNL1_S502	0.271222	15.7869	1.17118	0.262042	0.999129	-5.57805
CCNL1_S504	0.271222	15.7869	1.17118	0.262042	0.999129	-5.57805
CCNL2_S330	-0.146226	18.9513	-1.0576	0.309013	0.999129	-5.69759
CCNL2_S338	0.330529	17.693	0.897595	0.384327	0.999129	-5.84937
CCNL2_S348	-0.0900085	19.7097	-0.878612	0.394094	0.999129	-5.86591
CCNL2_S369	-0.569864	15.7959	-1.34036	0.202679	0.999129	-5.38213
CCNT2_S549	0.0194225	15.4905	0.0828927	0.935084	0.999129	-6.24956
CCNT2_S601	-0.735761	16.3578	-1.36013	0.194934	0.999129	-5.35824
CCNYL1_S344	0.0124911	18.3989	0.0836394	0.934499	0.999129	-6.2495
CCNY_S25	-0.0822687	15.8042	-0.231083	0.820538	0.999129	-6.22562
CCNY_S326	0.0704094	20.5473	0.743168	0.46938	0.999129	-5.97396
CCNY_S83	-0.572034	17.6853	-1.50515	0.154143	0.999129	-5.17199
CCP110_S400	0.261093	14.7628	0.64562	0.528793	0.999129	-6.04135
CCSAP_S145	0.103534	13.6297	0.397447	0.697352	0.999129	-6.17176
CCSAP_S240	0.048536	14.9118	0.33215	0.744937	0.999129	-6.1962
CCT2_S260	0.591957	17.5245	1.75058	0.10314	0.999129	-4.83029
CCT2_S3	-0.20333	16.9147	-1.06908	0.302699	0.999129	-5.68709
CCT3_S252	0.420214	14.8635	1.26691	0.227021	0.999129	-5.46966
CCT7_T4	-0.0794417	13.9493	-0.37604	0.712391	0.999129	-6.18059
CCT8_S23	-0.234026	14.4577	-1.4308	0.17549	0.999129	-5.26928
CCT8_S317	0.0496335	14.1626	0.19232	0.850198	0.999129	-6.23406
CCZ1B_S266	-0.161926	20.682	-1.77031	0.0979225	0.999129	-4.79765
CCZ1B_S76	-0.100586	17.2329	-0.881509	0.392577	0.999129	-5.86343
CD276_S525	-0.246956	17.7645	-1.89008	0.0791298	0.999129	-4.61602
CD2AP_S458	-2.17602	15.4372	-14.8895	4.03231e-10	1.90023e-06	11.8148
CD2AP_S510	-0.940691	15.9525	-1.43371	0.174849	0.999129	-5.26558
CD2AP_S514	-0.39385	16.3127	-1.36229	0.199763	0.999129	-5.35445
CD2BP2_S195	0.0475971	21.4778	0.434892	0.670114	0.999129	-6.15628
CD2BP2_S49	0.0581054	21.5618	0.541781	0.596287	0.999129	-6.10339
CD47_S316	-0.592562	16.2039	-4.25557	0.000759531	0.117354	-0.333059
CDAN1_T71	0.0390656	18.8773	0.324945	0.749914	0.999129	-6.19889
CDC16_S560	-0.0990195	16.9457	-0.602802	0.556053	0.999129	-6.06822
CDC20_S41	-0.20648	18.2269	-1.47017	0.163113	0.999129	-5.21815
CDC20_S51	0.283864	14.4548	0.700791	0.505328	0.999129	-5.99284
CDC20_T106	-0.0267583	17.8621	-0.129324	0.899035	0.999129	-6.24445
CDC20_T55	0.492669	15.3235	0.966366	0.351183	0.999129	-5.78603
CDC20_T59	0.492669	15.3235	0.966366	0.351183	0.999129	-5.78603
CDC20_T70	-0.213913	20.5225	-2.30227	0.0367872	0.956163	-3.9428
CDC23_S588	-0.0333641	19.2009	-0.23746	0.815907	0.999129	-6.22396
CDC23_T596	0.106955	15.9251	0.232963	0.819353	0.999129	-6.22504
CDC25B_S151	-0.267011	14.8346	-1.05866	0.307307	0.999129	-5.69761
CDC25B_S160	-0.0712112	16.2431	-0.272909	0.789124	0.999129	-6.21462
CDC25B_S249	-0.152499	15.2586	-0.675566	0.510072	0.999129	-6.02165
CDC25B_S375	-0.00427991	18.3041	-0.0318339	0.975043	0.999129	-6.25258
CDC25B_S42	-0.250418	16.7474	-0.916119	0.374849	0.999129	-5.83303
CDC25C_S168	0.287623	15.7108	2.26125	0.0410525	0.984528	-4.02568
CDC26_S42	-0.530291	15.2248	-1.94274	0.0735725	0.999129	-4.54046
CDC37_S13	-0.576649	17.4809	-0.368034	0.718261	0.999129	-6.1836
CDC42BPB_S1686	0.0656005	14.5051	0.0624324	0.951086	0.999129	-6.2511
CDC42BPB_S1690	-0.0355785	20.5492	-0.262263	0.796848	0.999129	-6.21774
CDC42BPB_S1693	0.132684	17.2316	0.463465	0.650032	0.999129	-6.1432
CDC42BPG_S1482	-0.152574	18.2659	-1.40965	0.17996	0.999129	-5.29622
CDC42BPG_S1540	-0.407164	14.1825	-2.17859	0.047852	0.999129	-4.16265
CDC42EP1_S101	-0.0332045	17.8078	-0.172487	0.865647	0.999129	-6.23771
CDC42EP1_S121	-0.00264893	17.7355	-0.00486501	0.996186	0.999312	-6.25309
CDC42EP1_S192	-0.145796	17.906	-0.801699	0.435813	0.999129	-5.92928
CDC42EP1_S19	0.0750862	14.5227	0.41008	0.688776	0.999129	-6.16612
CDC42EP1_T34	-0.138583	14.3365	-0.615709	0.548456	0.999129	-6.05957
CDC42EP4_S105	-0.234718	16.7372	-0.321874	0.753456	0.999129	-6.199
CDC42EP4_S109	-0.628906	16.9196	-2.46788	0.0268136	0.836229	-3.65675
CDC42EP4_S118	0.082085	19.7251	0.660699	0.519278	0.999129	-6.03158
CDC42EP4_S138	0.131841	18.8105	1.22563	0.241534	0.999129	-5.51728
CDC42EP4_S142	0.587809	19.2987	2.60828	0.0213936	0.809777	-3.43221
CDC42EP4_S174	-0.389458	16.1551	-1.24761	0.235518	0.999129	-5.49113
CDC42EP4_S18	-0.0375302	17.7308	-0.122841	0.904078	0.999129	-6.24529
CDC42EP4_S292	0.325742	20.1976	1.89005	0.0792001	0.999129	-4.6163
CDC42EP4_S295	-0.0277546	17.8039	-0.0396044	0.968958	0.999129	-6.2523
CDC42EP4_S322	0.628521	16.0336	2.90524	0.0112984	0.608501	-2.86556
CDC42EP4_S344	0.582949	14.9379	1.73558	0.105839	0.999129	-4.85215
CDC42EP4_S64	0.359802	20.3401	2.43584	0.0284614	0.857023	-3.71178
CDC5L_S303	-0.0697173	15.8807	-0.17693	0.862055	0.999129	-6.23698
CDC5L_T227	0.00458389	15.9996	0.018276	0.985712	0.999129	-6.25293
CDC5L_T377	-0.12446	15.5294	-0.28656	0.779242	0.999129	-6.21045
CDC5L_T385	-0.542292	14.9583	-1.0169	0.326167	0.999129	-5.73898
CDC5L_T396	-0.334679	15.411	-0.72601	0.481486	0.999129	-5.98434
CDC6_S45	0.0283374	17.0173	0.174512	0.865187	0.999129	-6.23689
CDC6_S54	-0.12898	19.0208	-1.15181	0.268239	0.999129	-5.60016
CDCA2_S400	0.067501	15.8439	0.218772	0.830431	0.999129	-6.22821
CDCA2_S591	-0.0608037	16.0439	-0.108438	0.915161	0.999129	-6.24704
CDCA2_S756	-0.12249	14.7239	-0.709161	0.492546	0.999129	-5.9953
CDCA2_S936	-0.0539871	17.3774	-0.322443	0.752115	0.999129	-6.19947
CDCA3_S209	0.0861431	13.9945	0.357989	0.730487	0.999129	-6.18352
CDCA3_S68	0.380623	19.2236	1.88759	0.0995168	0.999129	-4.67692
CDCA3_S87	0.229911	15.1236	0.683422	0.506125	0.999129	-6.01537
CDCA5_S181	0.751755	14.8331	2.02629	0.0762727	0.999129	-4.46797
CDCA5_S209	0.0775821	16.7466	0.244561	0.810848	0.999129	-6.22201
CDCA5_S21	0.172598	20.803	1.25551	0.229365	0.999129	-5.48374
CDCA5_S75	0.0314858	19.007	0.238471	0.81489	0.999129	-6.22385
CDCA5_S83	0.012623	13.67	0.0477338	0.962639	0.999129	-6.25192
CDCA7L_S21	-0.24442	13.949	-0.544419	0.595205	0.999129	-6.10126
CDCA7_S190	0.205758	14.275	0.304195	0.765379	0.999129	-6.20555
CDCA8_S219	-0.334874	17.3413	-1.44062	0.172856	0.999129	-5.25671
CDCA8_T106	-0.116494	15.9469	-0.51555	0.614033	0.999129	-6.11739
CDH1_S770	-0.166368	15.7124	-0.474662	0.642762	0.999129	-6.13736
CDH1_S793	0.210466	17.0017	1.45797	0.166398	0.999129	-5.23407
CDK10_T196	-0.0659945	19.6261	-0.627438	0.540234	0.999129	-6.05302
CDK11A_S222	-0.0410221	21.9986	-0.369018	0.717505	0.999129	-6.18326
CDK11A_S271	-0.12048	19.0299	-0.56586	0.580279	0.999129	-6.0899
CDK11A_S47	-0.299798	18.2122	-1.17317	0.259968	0.999129	-5.57676
CDK11A_S577	-0.302674	20.6572	-1.98711	0.0663779	0.999129	-4.46395
CDK11A_S740	-0.281927	21.0461	-1.19981	0.249795	0.999129	-5.54719
CDK11A_T583	-0.09699	20.5231	-0.660466	0.519429	0.999129	-6.03173
CDK11A_T739	-0.256712	19.3836	-1.02993	0.320221	0.999129	-5.7262
CDK11B_S65	0.228577	19.5603	0.723392	0.481155	0.999129	-5.98826
CDK11B_T595	-0.319214	20.9696	-0.564956	0.580896	0.999129	-6.09039
CDK12_S1083	-0.103507	21.0184	-0.917695	0.373954	0.999129	-5.83172
CDK12_S274	-0.361311	19.8313	-1.15879	0.265608	0.999129	-5.59249
CDK12_S276	-0.361311	19.8313	-1.15879	0.265608	0.999129	-5.59249
CDK12_S323	0.089649	16.7859	0.483696	0.635904	0.999129	-6.13352
CDK12_S325	0.089649	16.7859	0.483696	0.635904	0.999129	-6.13352
CDK12_S334	-0.173316	14.8604	-1.06371	0.306333	0.999129	-5.69141
CDK12_S341	-0.0302137	17.7371	-0.153281	0.880315	0.999129	-6.241
CDK12_S343	-0.0589048	17.8543	-0.249786	0.806313	0.999129	-6.22101
CDK12_S345	-0.0589048	17.8543	-0.249786	0.806313	0.999129	-6.22101
CDK12_S383	-0.0656698	19.3461	-0.510424	0.61752	0.999129	-6.12006
CDK12_S385	-0.227468	19.4824	-1.37702	0.189644	0.999129	-5.3373
CDK12_S423	-0.287542	20.3952	-1.73985	0.103335	0.999129	-4.84274
CDK12_S644	0.235925	18.9859	1.11815	0.281973	0.999129	-5.63611
CDK12_S681	-0.114189	21.6179	-0.508477	0.618905	0.999129	-6.12101
CDK12_S685	-0.115478	21.437	-0.457478	0.65423	0.999129	-6.14599
CDK12_T514	-0.292968	16.3932	-1.16583	0.264202	0.999129	-5.58385
CDK12_T692	-0.188287	19.2636	-1.0513	0.310536	0.999129	-5.70503
CDK12_T893	-0.0992352	18.1317	-0.881607	0.392525	0.999129	-5.86334
CDK13_S315	-0.722633	19.4929	-1.60649	0.130107	0.999129	-5.03386
CDK13_S317	-0.619126	19.7925	-1.56708	0.139045	0.999129	-5.08833
CDK13_S383	0.0177119	18.5529	0.130498	0.897986	0.999129	-6.24433
CDK13_S395	0.0119491	16.9212	0.013431	0.989519	0.999129	-6.25301
CDK13_S397	-0.0392905	17.2801	-0.313266	0.760961	0.999129	-6.20104
CDK13_S400	-0.0392905	17.2801	-0.313266	0.760961	0.999129	-6.20104
CDK13_S437	-0.107476	17.6679	-1.06085	0.307587	0.999129	-5.69431
CDK13_S439	-0.104895	17.6086	-1.07953	0.299484	0.999129	-5.6753
CDK13_S525	0.161602	17.8594	1.00911	0.330873	0.999129	-5.74551
CDK13_T1056	-0.0919792	15.7589	-0.182826	0.858883	0.999129	-6.23529
CDK13_T1058	-0.351585	16.3089	-0.545751	0.596926	0.999129	-6.0979
CDK13_T1147	0.0330287	18.0895	0.26038	0.798272	0.999129	-6.21824
CDK13_T1246	-0.10156	18.2659	-0.611466	0.550461	0.999129	-6.06294
CDK13_T871	-0.126514	18.1605	-0.971754	0.347278	0.999129	-5.78227
CDK16_S12	-0.185032	15.7793	-0.951811	0.362909	0.999129	-5.7949
CDK16_S138	-0.529755	17.145	-3.11495	0.00742054	0.457115	-2.47538
CDK16_S153	-0.250912	17.7337	-2.21609	0.0433322	0.998549	-4.08893
CDK16_S95	0.113345	14.9039	0.459109	0.653563	0.999129	-6.1448
CDK17_S122	0.143948	16.6116	0.967659	0.349251	0.999129	-5.78611
CDK17_S137	0.204612	18.1289	1.30021	0.214036	0.999129	-5.43109
CDK17_S146	-1.15988	18.8159	-8.76512	3.87693e-07	0.000456751	6.57136
CDK17_S180	-0.452765	16.4014	-3.24633	0.0056994	0.403886	-2.22912
CDK17_S80	0.58481	15.1735	2.17261	0.0519662	0.999129	-4.19944
CDK17_S92	-0.177139	12.9024	-0.438151	0.669579	0.999129	-6.15325
CDK18_S117	-0.179737	17.363	-1.05367	0.309461	0.999129	-5.70267
CDK18_S132	-0.279999	18.8886	-2.89154	0.0116031	0.621361	-2.89043
CDK18_S14	-0.114402	16.6494	-0.934024	0.365752	0.999129	-5.81705
CDK18_S16	0.115635	15.4057	0.553026	0.593232	0.999129	-6.09267
CDK18_S74	-0.0346044	18.4844	-0.21084	0.835979	0.999129	-6.23023
CDK18_S89	-0.141887	17.9136	-1.03935	0.315847	0.999129	-5.71699
CDK18_S98	-1.10637	17.0792	-9.46604	1.49878e-07	0.000203659	7.37261
CDK1_T161	-0.00440681	21.7391	-0.016775	0.986849	0.999129	-6.25296
CDK2_T14	-0.157244	21.2078	-0.27717	0.785633	0.999129	-6.2136
CDK2_T160	-0.118975	20.0952	-0.691007	0.500624	0.999129	-6.01111
CDK2_Y15	0.000551084	22.1787	0.00191594	0.998498	0.999565	-6.2531
CDK2_Y19	-0.236563	15.7849	-1.25166	0.232196	0.999129	-5.48745
CDK5RAP2_S1350	0.0828147	15.7264	0.592224	0.566423	0.999129	-6.07095
CDK7_S164	-0.132714	20.4225	-1.62556	0.127421	0.999129	-5.00868
CDK7_T170	-0.00786281	20.4921	-0.0571537	0.955211	0.999129	-6.25142
CDK9_S347	-0.36405	15.7245	-1.57047	0.138124	0.999129	-5.08358
CDK9_T186	0.189554	18.8063	0.462929	0.650411	0.999129	-6.14344
CDKAL1_T499	-0.00752284	14.7117	-0.0398525	0.968848	0.999129	-6.25228
CDKN1A_S130	0.117974	18.0062	0.817909	0.42679	0.999129	-5.91637
CDKN2AIP_S131	0.711909	15.6213	4.51285	0.000817539	0.120395	-0.29874
CDR2L_S304	0.299415	14.6893	0.70381	0.498904	0.999129	-5.99568
CDR2L_T154	-0.0122849	15.2524	-0.0787293	0.938417	0.999129	-6.2499
CDS1_S35	-0.367038	18.181	-2.23481	0.0418246	0.989685	-4.05741
CDS1_S37	-0.220421	19.792	-1.64904	0.120865	0.999129	-4.97387
CDS1_T41	0.314849	17.4095	1.1731	0.263066	0.999129	-5.57473
CDS2_S21	0.283432	21.3314	1.356	0.196214	0.999129	-5.36334
CDS2_S33	0.450841	20.6068	2.06411	0.0577246	0.999129	-4.34092
CDT1_S318	0.0911772	18.2358	0.494881	0.628187	0.999129	-6.12797
CDT1_S31	0.200839	17.1148	0.935854	0.364857	0.999129	-5.81537
CDT1_T29	0.200839	17.1148	0.935854	0.364857	0.999129	-5.81537
CDV3_S107	-0.0241123	20.1415	-0.0859906	0.932671	0.999129	-6.24929
CDV3_S8	-0.105209	15.2395	-0.308934	0.761846	0.999129	-6.20406
CDYL_S201	0.259754	21.6993	1.03142	0.319546	0.999129	-5.72474
CDYL_S216	-0.402871	14.0541	-1.4763	0.176923	0.999129	-5.21304
CDYL_S88	-0.0151918	17.8107	-0.0375236	0.970589	0.999129	-6.25238
CEBPZ_S629	-0.237522	20.9149	-1.21847	0.242835	0.999129	-5.52618
CELSR2_S2648	0.338764	15.9539	2.21143	0.0505837	0.999129	-4.15374
CENPA_S17	0.0345829	19.1129	0.186263	0.854853	0.999129	-6.23524
CENPA_S19	0.0345829	19.1129	0.186263	0.854853	0.999129	-6.23524
CENPB_S156	0.0493997	20.5006	0.31299	0.758798	0.999129	-6.20278
CENPC_S110	0.0287705	12.7561	0.156547	0.877946	0.999129	-6.24042
CENPC_S316	-0.108375	15.9273	-0.517228	0.613465	0.999129	-6.11596
CENPC_S73	0.30574	16.966	1.40055	0.182643	0.999129	-5.30775
CENPC_S773	-0.0279471	17.3522	-0.104281	0.9184	0.999129	-6.2475
CENPC_T130	0.172591	17.7947	1.34615	0.199147	0.999129	-5.37549
CENPC_Y385	0.114548	16.7605	0.400728	0.694565	0.999129	-6.17078
CENPF_S276	-0.0288465	13.6439	-0.221053	0.828666	0.999129	-6.2277
CENPF_S2900	0.0267252	13.4834	0.0767752	0.940152	0.999129	-6.25001
CENPF_S3023	0.102643	16.3889	0.636304	0.534603	0.999129	-6.04741
CENPF_S3054	0.397481	16.1276	1.72331	0.109816	0.999129	-4.87282
CENPF_T1541	0.15215	14.8742	0.65978	0.522585	0.999129	-6.02926
CENPJ_S260	0.0523991	15.2366	0.318778	0.75449	0.999129	-6.20092
CENPN_S226	0.0479621	14.2927	0.243344	0.811441	0.999129	-6.2225
CENPO_S35	0.309276	16.6834	2.47385	0.0264325	0.836229	-3.64494
CENPU_T98	-0.107686	17.774	-0.458203	0.65422	0.999129	-6.1452
CEP120_T368	0.0155783	14.2064	0.0896204	0.92992	0.999129	-6.24895
CEP131_S114	0.388432	15.1519	1.91878	0.0805209	0.999129	-4.59062
CEP131_S146	-0.0691697	15.4395	-0.432581	0.672782	0.999129	-6.15639
CEP131_S150	0.0768521	16.1198	0.441371	0.665526	0.999129	-6.15339
CEP131_S381	0.112944	19.391	0.826896	0.421841	0.999129	-5.9091
CEP131_S47	0.0596724	16.3031	0.400864	0.694867	0.999129	-6.17039
CEP131_S78	0.0259689	17.6296	0.172688	0.86531	0.999129	-6.23775
CEP131_S798	0.446954	15.3161	3.80149	0.00240429	0.236542	-1.35983
CEP152_S1461	0.145434	15.2437	0.299939	0.768558	0.999129	-6.20686
CEP170B_S1088	-0.187776	16.0186	-0.881524	0.393648	0.999129	-5.86229
CEP170B_S1114	0.363409	17.4772	1.71629	0.107659	0.999129	-4.8772
CEP170B_S1135	0.0460234	17.9544	0.349246	0.731979	0.999129	-6.19051
CEP170B_S1179	0.126631	17.188	0.717518	0.484579	0.999129	-5.99256
CEP170B_S1199	0.518862	14.7748	1.51542	0.153173	0.999129	-5.15896
CEP170B_S1548	-0.826385	16.9133	-1.63178	0.130404	0.999129	-5.00437
CEP170B_S360	-0.0917653	17.9451	-0.413937	0.686062	0.999129	-6.16446
CEP170B_S492	0.191262	17.4399	0.835493	0.41822	0.999129	-5.90094
CEP170B_S655	0.21298	17.4972	1.78451	0.0955031	0.999129	-4.77649
CEP170B_S772	0.430828	14.1594	2.30517	0.037821	0.956163	-3.95202
CEP170B_S853	0.00987309	18.7723	0.0525482	0.958818	0.999129	-6.25168
CEP170B_S986	0.0577606	16.464	0.229774	0.822384	0.999129	-6.22548
CEP170B_S988	-0.153745	16.5063	-0.579762	0.57349	0.999129	-6.07944
CEP170_S1112	-0.0332352	16.0471	-0.254411	0.80279	0.999129	-6.21982
CEP170_S379	-0.144219	16.1233	-0.729134	0.47766	0.999129	-5.98421
CEP170_S838	0.0810698	18.9756	0.365778	0.719899	0.999129	-6.18445
CEP192_S1755	0.102289	15.1229	0.373103	0.714964	0.999129	-6.18136
CEP350_S1648	0.17371	15.8788	1.01229	0.328176	0.999129	-5.74358
CEP350_S1805	0.379924	14.65	1.36656	0.194471	0.999129	-5.35
CEP350_S1807	0.384569	14.845	1.35877	0.196868	0.999129	-5.35961
CEP350_S2115	0.137916	14.733	0.670251	0.518922	0.999129	-6.01925
CEP350_S2460	-0.00391011	16.0063	-0.0178977	0.985967	0.999129	-6.25294
CEP350_S473	0.676033	15.9938	1.39633	0.18958	0.999129	-5.31256
CEP350_T878	0.237315	14.8947	0.941114	0.363425	0.999129	-5.80941
CEP43_S156	0.0763956	19.6573	0.570745	0.577007	0.999129	-6.08714
CEP43_S160	0.052613	19.7059	0.356468	0.72668	0.999129	-6.18791
CEP43_S254	0.672407	14.0204	2.19372	0.0501199	0.999129	-4.16632
CEP55_S428	0.259925	16.2554	0.945798	0.36412	0.999129	-5.80213
CEP55_S436	0.0545316	14.2906	0.375515	0.713652	0.999129	-6.18008
CEP68_Y482	0.178114	16.461	0.69682	0.49711	0.999129	-6.00706
CEP89_S50	-0.26052	13.5482	-1.16359	0.263599	0.999129	-5.58733
CEPT1_T40	0.0831734	16.6996	0.460988	0.651721	0.999129	-6.1444
CERS2_S341	0.00454718	22.0981	0.0135808	0.989353	0.999129	-6.25301
CERS2_S348	0.0100839	22.0762	0.0295389	0.976845	0.999129	-6.25266
CERS2_S349	0.0161971	22.0888	0.0472236	0.962991	0.999129	-6.25196
CERS2_T346	0.0118669	22.0717	0.0345797	0.972895	0.999129	-6.25249
CERT1_S132	-0.0471737	17.2789	-0.352041	0.729927	0.999129	-6.18951
CERT1_S135	-0.0497377	14.2505	-0.0947617	0.926172	0.999129	-6.2484
CERT1_S373	-0.156573	15.3653	-1.17274	0.263041	0.999129	-5.57524
CETN2_S20	0.106721	20.9121	0.470781	0.644927	0.999129	-6.13972
CFAP97_S218	-0.0203595	15.7927	-0.0932631	0.9279	0.999129	-6.24841
CFAP97_S488	-0.0839275	15.8764	-0.504555	0.625558	0.999129	-6.11919
CFDP1_S116	0.0331376	12.0029	0.157433	0.877263	0.999129	-6.24028
CFL1_S156	-0.0100455	16.5573	-0.0371848	0.970892	0.999129	-6.25239
CFL1_S3	0.0928219	28.6858	0.593266	0.562309	0.999129	-6.07389
CFL1_T25	-0.0372269	17.1689	-0.228937	0.82239	0.999129	-6.22601
CFL1_Y140	0.475636	20.3716	0.491419	0.631176	0.999129	-6.12912
CFL2_S3	-0.0538407	20.2181	-0.261281	0.797614	0.999129	-6.21799
CGN_S137	0.138546	20.6291	0.361994	0.722672	0.999129	-6.18585
CGN_S155	0.103747	16.7903	0.696378	0.497324	0.999129	-6.00743
CGN_S165	0.159789	18.7699	0.926192	0.372121	0.999129	-5.82163
CGN_S258	0.265489	16.849	1.90066	0.0791703	0.999129	-4.60495
CGN_S338	-0.0516828	16.2632	-0.334245	0.743391	0.999129	-6.19549
CHAF1A_S206	-0.322218	14.6827	-1.43774	0.187009	0.999129	-5.26088
CHAF1A_S65	-0.238119	14.9899	-0.469082	0.64884	0.999129	-6.138
CHAF1A_S772	-0.271686	15.1803	-1.01663	0.33268	0.999129	-5.73332
CHAF1A_S775	-0.00500543	18.0758	-0.0414677	0.968198	0.999129	-6.25215
CHAF1A_T259	0.152557	17.982	1.13089	0.279601	0.999129	-5.6204
CHAF1B_S410	-0.0949564	21.214	-1.0275	0.321202	0.999129	-5.7287
CHAF1B_S429	-0.00822745	19.5858	-0.0806362	0.936846	0.999129	-6.24975
CHAF1B_S458	-0.313162	17.5959	-1.00699	0.331991	0.999129	-5.74744
CHAF1B_T432	-0.0773298	17.5538	-0.588001	0.567136	0.999129	-6.07558
CHAF1B_T433	-0.0759833	17.5103	-0.598293	0.560464	0.999129	-6.0694
CHAMP1_S108	-0.142049	19.9098	-1.59756	0.131935	0.999129	-5.04616
CHAMP1_S204	2.02356	18.9295	3.04294	0.00863142	0.505775	-2.61386
CHAMP1_S282	1.05222	18.7141	2.68646	0.017515	0.749409	-3.26784
CHAMP1_S286	-0.00886487	18.9672	-0.0402038	0.968488	0.999129	-6.25227
CHAMP1_S297	-0.231348	17.3231	-0.471476	0.644444	0.999129	-6.13939
CHAMP1_S308	0.0519416	19.2014	0.176869	0.862103	0.999129	-6.23699
CHAMP1_S319	-0.159548	18.0991	-0.531503	0.603874	0.999129	-6.1083
CHAMP1_S405	-0.00690877	19.086	-0.0559263	0.956229	0.999129	-6.25149
CHAMP1_S416	0.0724016	20.4149	0.182563	0.857714	0.999129	-6.23594
CHAMP1_S427	-0.0570565	19.7091	-0.535326	0.600628	0.999129	-6.1069
CHAMP1_S432	0.0579052	19.2693	0.601956	0.556601	0.999129	-6.06874
CHAMP1_S436	0.0579052	19.2693	0.601956	0.556601	0.999129	-6.06874
CHAMP1_S445	0.283255	18.0221	1.4327	0.173403	0.999129	-5.26677
CHAMP1_S452	0.110959	17.5598	0.70857	0.489949	0.999129	-5.9989
CHAMP1_S459	0.097655	18.9779	0.496752	0.62692	0.999129	-6.12701
CHAMP1_S476	0.0389317	18.2905	0.218769	0.829914	0.999129	-6.22848
CHAMP1_S542	-0.0342066	21.9607	-0.271795	0.789653	0.999129	-6.21513
CHAMP1_S603	-0.233412	17.8931	-0.591942	0.563171	0.999129	-6.07468
CHAMP1_S627	0.0576336	17.7703	0.38789	0.704215	0.999129	-6.17562
CHAMP1_S87	-0.0193392	17.1229	-0.0569626	0.955367	0.999129	-6.25143
CHCHD3_S50	-0.1349	21.0303	-1.13321	0.275716	0.999129	-5.62017
CHD1L_S636	0.044909	16.4033	0.380739	0.708977	0.999129	-6.17877
CHD1_S1677	0.159909	19.4924	0.921586	0.372004	0.999129	-5.82823
CHD1_S1689	-0.217949	18.1347	-0.720942	0.483482	0.999129	-5.98908
CHD1_S215	0.0946127	16.2401	0.600337	0.55765	0.999129	-6.06971
CHD1_S216	0.0946127	16.2401	0.600337	0.55765	0.999129	-6.06971
CHD2_S1365	0.535116	16.5406	1.46614	0.170021	0.999129	-5.22446
CHD2_S1386	-0.108215	17.3212	-0.940939	0.362316	0.999129	-5.81077
CHD2_S1728	-0.283634	14.3554	-1.85185	0.0902384	0.999129	-4.69023
CHD2_S207	-0.0659552	16.5494	-0.481244	0.637603	0.999129	-6.13472
CHD2_S208	-0.0659552	16.5494	-0.481244	0.637603	0.999129	-6.13472
CHD3_S1601	-0.0355524	19.0827	-0.206367	0.839409	0.999129	-6.23119
CHD3_S1605	-0.0145134	18.5485	-0.11507	0.909985	0.999129	-6.24628
CHD3_S597	-0.164804	18.1515	-1.02113	0.324108	0.999129	-5.73495
CHD3_S713	-0.103025	16.6956	-0.502902	0.628065	0.999129	-6.11871
CHD3_S73	-0.319533	17.6809	-0.858151	0.405023	0.999129	-5.88318
CHD3_S79	0.511773	15.7936	0.68701	0.503934	0.999129	-6.01292
CHD4_S1308	0.126214	18.0713	0.455099	0.6559	0.999129	-6.1471
CHD4_S1531	-0.3938	17.639	-2.09457	0.0544337	0.999129	-4.29055
CHD4_S1535	-0.0718899	22.0102	-0.0915919	0.928298	0.999129	-6.24878
CHD4_S1570	-0.21463	16.0201	-0.932601	0.366478	0.999129	-5.81832
CHD4_S1576	0.172484	15.7905	0.68216	0.506856	0.999129	-6.01628
CHD4_S428	-0.31549	19.0942	-0.361192	0.723258	0.999129	-6.18615
CHD4_T1553	-0.0656796	20.3769	-0.584119	0.568215	0.999129	-6.07937
CHD4_T1653	-0.126092	15.3238	-0.622979	0.544639	0.999129	-6.05417
CHD4_T1679	-0.34108	13.9767	-0.857476	0.410802	0.999129	-5.87803
CHD6_S21	-0.0190018	14.093	-0.0758351	0.94135	0.999129	-6.25
CHD6_T217	0.236588	14.7784	0.953965	0.375371	0.999129	-5.7796
CHD7_S1577	-0.0393004	17.3644	-0.215555	0.83237	0.999129	-6.2292
CHD7_S1581	-0.0393004	17.3644	-0.215555	0.83237	0.999129	-6.2292
CHD7_S1874	-0.018198	17.9374	-0.0883522	0.930822	0.999129	-6.24908
CHD7_S2559	0.0400372	18.6359	0.402373	0.693343	0.999129	-6.17014
CHD7_S2956	-0.381965	14.9707	-1.40568	0.186784	0.999129	-5.30094
CHD8_S1420	-0.0662078	20.4863	-0.586057	0.566947	0.999129	-6.07823
CHD8_S1424	-0.0672394	20.4295	-0.596688	0.560018	0.999129	-6.07191
CHD8_S1995	0.0262434	19.3064	0.281449	0.782386	0.999129	-6.21239
CHD8_S2046	-0.0505384	18.8862	-0.480442	0.638159	0.999129	-6.13511
CHD8_S550	0.211073	17.7145	0.822168	0.425532	0.999129	-5.91176
CHD8_S553	0.211073	17.7145	0.822168	0.425532	0.999129	-5.91176
CHD8_S562	0.139006	17.6841	0.587284	0.566872	0.999129	-6.07676
CHD9_S1468	-0.210407	15.2148	-0.608856	0.55221	0.999129	-6.06447
CHD9_S1472	-0.29363	15.1731	-0.946485	0.359678	0.999129	-5.8056
CHD9_S550	-0.0871651	16.1752	-0.629463	0.538945	0.999129	-6.05174
CHD9_S611	0.0294473	15.7304	0.139506	0.89099	0.999129	-6.24308
CHD9_S612	0.0294473	15.7304	0.139506	0.89099	0.999129	-6.24308
CHD9_S616	0.0294473	15.7304	0.139506	0.89099	0.999129	-6.24308
CHD9_S654	-0.214637	14.2834	-1.38525	0.190502	0.999129	-5.32659
CHEK1_S280	0.530875	17.0863	3.20042	0.00676351	0.430717	-2.36504
CHEK1_S296	-0.148096	19.0661	-1.03164	0.319327	0.999129	-5.72463
CHEK1_S301	0.435446	14.2123	1.13697	0.277323	0.999129	-5.61379
CHERP_S813	0.583922	18.7907	0.741088	0.470686	0.999129	-5.9754
CHERP_S815	0.0215379	20.2703	0.0358022	0.971937	0.999129	-6.25244
CHERP_S817	0.0215379	20.2703	0.0358022	0.971937	0.999129	-6.25244
CHERP_T819	0.0215379	20.2703	0.0358022	0.971937	0.999129	-6.25244
CHFR_S10	0.396386	16.2996	0.541497	0.59716	0.999129	-6.10286
CHML_S649	0.369028	14.4905	1.1584	0.270704	0.999129	-5.58937
CHMP2A_S203	-0.134869	13.7308	-0.672266	0.51289	0.999129	-6.02303
CHMP2B_S199	0.0247552	20.5178	0.247928	0.807705	0.999129	-6.22149
CHMP3_S200	0.0771868	21.6557	0.358493	0.725234	0.999129	-6.18714
CHMP7_S417	-1.25755	17.5217	-10.7238	3.08502e-08	9.6921e-05	8.65749
CHORDC1_T47	-0.514265	17.8063	-1.41814	0.177662	0.999129	-5.28541
CHPF2_S64	-0.178475	16.303	-0.571519	0.587631	0.999129	-6.07528
CHRAC1_S124	0.101131	19.6251	0.735051	0.474158	0.999129	-5.97991
CHST14_T7	0.0628997	15.1525	0.158391	0.876539	0.999129	-6.24012
CHTF18_S225	-0.199997	15.9461	-1.71663	0.107558	0.999129	-4.87664
CHTF18_S64	-0.227196	18.2817	-1.5837	0.13506	0.999129	-5.06535
CHTF18_S865	0.4905	13.2258	1.0713	0.303176	0.999129	-5.68359
CHTF18_S871	-0.0818694	19.6501	-0.93288	0.366323	0.999129	-5.81809
CHTOP_T33	0.0183489	17.4898	0.0279362	0.978101	0.999129	-6.2527
CIAPIN1_S183	0.00912949	21.0588	0.0675078	0.94711	0.999129	-6.25076
CIC_S173	0.12194	18.059	0.92787	0.368829	0.999129	-5.82261
CIC_S496	0.186974	16.3302	1.30923	0.211044	0.999129	-5.42029
CIR1_S202	-0.108047	18.6943	-0.721335	0.482298	0.999129	-5.98983
CIT_S1940	0.0222726	18.8267	0.19625	0.849737	0.999129	-6.23208
CIT_S1971	-0.0135893	20.1999	-0.15184	0.881429	0.999129	-6.24123
CIT_S440	-0.0867111	18.3047	-0.865296	0.40112	0.999129	-5.87726
CIT_S480	-0.118165	14.666	-0.970742	0.348948	0.999129	-5.78207
CIZ1_S838	0.12697	19.1642	1.01686	0.326071	0.999129	-5.73914
CIZ1_T244	0.00871919	15.8736	0.0544264	0.957467	0.999129	-6.25156
CIZ1_T585	0.015437	16.8284	0.132525	0.896891	0.999129	-6.2439
CIZ1_T876	0.13574	16.39	0.774284	0.452267	0.999129	-5.9496
CKAP4_S26	0.0612739	17.0714	0.375214	0.719733	0.999129	-6.17546
CKMT1B_T410	-0.0674976	15.898	-0.352216	0.730178	0.999129	-6.18916
CLASP1_S1091	-0.194024	19.2241	-1.6107	0.130641	0.999129	-5.02935
CLASP1_S1196	0.0737279	18.6604	0.371204	0.715929	0.999129	-6.18242
CLASP1_S568	0.0561694	13.2656	0.284017	0.782593	0.999129	-6.21027
CLASP1_S594	0.0770137	17.0005	0.389471	0.703077	0.999129	-6.17499
CLASP1_S646	0.119801	19.7397	0.869603	0.398838	0.999129	-5.87361
CLASP1_Y634	-0.270194	17.2862	-0.457957	0.653894	0.999129	-6.14577
CLASP2_S1013	0.00144164	16.7272	0.0081646	0.993606	0.999129	-6.25307
CLASP2_S368	-0.198141	19.3961	-1.79806	0.108346	0.999129	-4.7884
CLASP2_S455	-0.196836	17.2753	-0.686627	0.503341	0.999129	-6.01407
CLASP2_S459	-0.136109	17.5591	-0.544278	0.594659	0.999129	-6.10197
CLASP2_S596	0.227452	18.0669	1.68831	0.112969	0.999129	-4.91769
CLASRP_S101	-0.0194659	17.1181	-0.18029	0.859634	0.999129	-6.23629
CLASRP_S285	0.176665	20.1265	0.189906	0.852063	0.999129	-6.23453
CLASRP_S294	-0.476895	19.0781	-1.59049	0.133674	0.999129	-5.05609
CLCC1_S438	0.0576272	17.7281	0.491851	0.630268	0.999129	-6.12949
CLCC1_S509	-0.0167415	17.0579	-0.0933875	0.926888	0.999129	-6.24861
CLCC1_S532	0.0538844	17.3285	0.373322	0.717241	0.999129	-6.17933
CLCC1_T482	-0.133873	14.8924	-0.811052	0.431568	0.999129	-5.92081
CLCN7_S60	-0.02165	20.6605	-0.0735817	0.942367	0.999129	-6.25031
CLCN7_S61	-3.26413	18.8632	-2.31823	0.0357994	0.950449	-3.91689
CLDN1_T195	0.624971	18.3778	3.22051	0.0169907	0.749409	-2.91492
CLDN3_S199	0.0795572	17.2581	0.383916	0.708828	0.999129	-6.17578
CLDN3_S209	-0.109658	17.1354	-0.577395	0.574056	0.999129	-6.08184
CLDN7_S206	-0.296535	17.5348	-0.936521	0.368693	0.999129	-5.81058
CLEC16A_S863	-0.132959	16.9605	-0.842678	0.413242	0.999129	-5.89617
CLINT1_S227	0.242959	16.5434	0.555065	0.587464	0.999129	-6.09598
CLINT1_S232	0.145087	16.0416	0.252611	0.804179	0.999129	-6.22027
CLINT1_S234	0.270038	15.0009	0.44231	0.66598	0.999129	-6.15197
CLINT1_S299	0.0860286	20.8506	0.802797	0.435195	0.999129	-5.92842
CLINT1_T294	0.712918	14.2226	1.13142	0.276573	0.999129	-5.62198
CLINT1_T308	0.184698	17.9363	0.79363	0.441372	0.999129	-5.93452
CLINT1_Y293	0.347628	16.1222	1.29289	0.218108	0.999129	-5.43916
CLIP1_S195	0.298495	16.2893	0.8077	0.433536	0.999129	-5.92337
CLIP1_S200	0.212467	18.5936	1.16259	0.263998	0.999129	-5.58843
CLIP1_S204	0.153761	19.062	0.86612	0.400698	0.999129	-5.87655
CLIP1_S310	0.199854	14.8668	0.837777	0.423122	0.999129	-5.89254
CLIP1_S348	0.103667	15.2771	0.767331	0.456251	0.999129	-5.9549
CLK1_S140	-0.262072	16.3179	-0.632703	0.536956	0.999129	-6.04962
CLK1_S341	-0.0857906	18.0458	-0.504195	0.621781	0.999129	-6.12326
CLK1_T342	0.00511685	15.6015	0.0226973	0.98237	0.999129	-6.25283
CLK2_S142	-0.0618646	17.474	-0.18894	0.852806	0.999129	-6.23472
CLK3_S157	-0.0427441	22.3504	-0.539953	0.597515	0.999129	-6.10439
CLK3_S197	0.257715	16.4193	0.870217	0.398606	0.999129	-5.87299
CLK3_S199	0.257715	16.4193	0.870217	0.398606	0.999129	-5.87299
CLK3_S224	0.0102149	18.9995	0.0403878	0.968345	0.999129	-6.25226
CLK3_S226	0.0102149	18.9933	0.0401215	0.968553	0.999129	-6.25228
CLK3_S283	-0.385173	17.3925	-0.919189	0.373306	0.999129	-5.83028
CLK4_S136	0.0678667	16.5889	0.29074	0.775424	0.999129	-6.20966
CLK4_S138	-0.121957	17.8187	-0.436195	0.669236	0.999129	-6.15566
CLMN_S301	-0.0165823	15.7005	-0.0349128	0.972712	0.999129	-6.25247
CLMN_S619	-0.0335703	14.234	-0.113944	0.911128	0.999129	-6.24634
CLMN_S635	-0.307679	16.4544	-0.838562	0.419192	0.999129	-5.89561
CLN3_S12	-0.00171921	21.774	-0.0184332	0.985547	0.999129	-6.25293
CLN3_S14	0.000935962	21.0216	0.010286	0.991935	0.999129	-6.25305
CLN6_S23	-0.250021	13.8196	-0.983147	0.348098	0.999129	-5.7655
CLN6_S31	0.106372	19.1699	0.96094	0.352505	0.999129	-5.79236
CLNS1A_S102	0.0902708	25.4895	0.834732	0.417559	0.999129	-5.90271
CLSPN_S1289	0.0846002	18.2479	0.601399	0.556962	0.999129	-6.06907
CLSPN_S516	0.214374	16.5299	0.429899	0.673704	0.999129	-6.15843
CLSPN_S65	0.271235	15.5797	1.56847	0.144233	0.999129	-5.09009
CLSPN_S67	0.271235	15.5797	1.56847	0.144233	0.999129	-5.09009
CLSPN_S808	0.300845	15.6712	1.17035	0.262429	0.999129	-5.57892
CLSPN_S810	0.36722	15.6304	2.06298	0.0591417	0.999129	-4.35029
CLSPN_S83	0.00414918	15.7938	0.0181553	0.985784	0.999129	-6.25293
CLTC_S1167	-0.0356651	14.5001	-0.0949443	0.925896	0.999129	-6.24841
CLTC_S1494	-0.0286047	16.3315	-0.204362	0.840942	0.999129	-6.23161
CLTC_T394	0.211509	19.0505	0.84584	0.411631	0.999129	-5.89345
CLUH_S664	-0.0349442	19.6096	-0.283899	0.780545	0.999129	-6.21168
CMIP_S377	0.261467	15.2559	1.15689	0.266241	0.999129	-5.59464
CMTR1_S53	-0.497348	16.8447	-1.57763	0.138238	0.999129	-5.07505
CNKSR1_S314	0.253242	15.9673	0.808346	0.433172	0.999129	-5.92286
CNNM3_S467	-0.0770891	14.3053	-0.205548	0.840271	0.999129	-6.23125
CNNM3_S673	0.47012	15.4568	1.49116	0.16122	0.999129	-5.19158
CNNM3_S700	-0.0420825	19.8285	-0.544823	0.594247	0.999129	-6.10172
CNNM4_S512	0.0330412	16.9702	0.23173	0.820876	0.999129	-6.22502
CNNM4_S547	0.0371657	13.5474	0.28394	0.780815	0.999129	-6.21148
CNNM4_S664	-0.0551494	21.9632	-0.353272	0.729043	0.999129	-6.18905
CNNM4_S728	0.0914194	16.5557	0.65225	0.525319	0.999129	-6.03631
CNNM4_S764	-0.580631	17.7774	-1.98612	0.0666187	0.999129	-4.46608
CNOT2_S165	0.0168104	17.9094	0.0677571	0.946921	0.999129	-6.25074
CNOT3_S299	0.0351979	18.7512	0.242033	0.812181	0.999129	-6.22297
CNOT4_S324	-0.298385	16.2188	-0.718994	0.483778	0.999129	-5.99141
CNP_S170	0.00302937	15.248	0.0118988	0.990671	0.999129	-6.25303
CNP_S6	0.341843	15.8425	0.887601	0.40328	0.999129	-5.84377
CNP_S9	-0.00462034	15.6241	-0.0104399	0.991892	0.999129	-6.25305
COA5_S37	0.345048	14.6528	1.37398	0.192158	0.999129	-5.34083
COASY_S178	-0.494515	17.4302	-2.70475	0.0335147	0.922336	-3.58828
COBLL1_S256	-0.0518185	16.4577	-0.182901	0.857645	0.999129	-6.23579
COBLL1_S788	-0.351806	15.4304	-1.09968	0.312082	0.999129	-5.63724
COBLL1_S821	-0.137201	14.7016	-0.417924	0.683242	0.999129	-6.16274
COBLL1_T260	0.0865873	16.0256	0.333494	0.74361	0.999129	-6.19599
COBLL1_Y280	-0.384494	15.3345	-1.54417	0.164817	0.999129	-5.12907
COBL_S235	-0.0644189	16.087	-0.470362	0.64517	0.999129	-6.13997
COBL_S347	0.0980892	18.2978	0.61788	0.546342	0.999129	-6.05899
COBL_S815	0.357776	16.1013	1.52392	0.154996	0.999129	-5.14932
COG1_S459	-0.111533	15.3712	-0.449943	0.659996	0.999129	-6.14904
COG4_S6	-0.810573	20.0238	-1.38299	0.189548	0.999129	-5.32961
COIL_S271	0.368768	17.3642	1.5972	0.140492	0.999129	-5.05349
COIL_S566	-0.134123	17.5369	-0.607689	0.552928	0.999129	-6.06522
COIL_T122	0.0532304	21.0678	0.496022	0.627394	0.999129	-6.1274
COL19A1_S81	-0.0640465	18.225	-0.293788	0.773148	0.999129	-6.20874
COMMD10_S155	-0.304942	15.7702	-1.13034	0.278351	0.999129	-5.62212
COPA_S173	-0.0582544	19.1722	-0.656097	0.52215	0.999129	-6.03461
COPA_S402	-0.0616009	14.7367	-0.197691	0.847153	0.999129	-6.23248
COPA_T591	-0.0384223	14.0991	-0.186235	0.855063	0.999129	-6.23516
COPB2_S859	-0.114926	24.4805	-0.993087	0.337139	0.999129	-5.76207
COPE_S99	-0.0917917	16.8737	-0.584169	0.568183	0.999129	-6.07934
COPG1_T594	-0.056693	16.3961	-0.384637	0.708298	0.999129	-6.1755
COPS3_S423	-0.232509	14.8497	-1.28436	0.219375	0.999129	-5.44992
COPS5_S284	-0.188107	16.0598	-1.02505	0.322318	0.999129	-5.73111
CPD_T1368	-0.0594682	18.9636	-0.578611	0.571827	0.999129	-6.08259
CPD_T1370	-0.00433125	18.1808	-0.0442533	0.965313	0.999129	-6.2521
CPEB4_S252	0.14835	15.7212	0.424985	0.677674	0.999129	-6.16016
CPNE3_S14	-0.0748256	14.5292	-0.228831	0.822253	0.999129	-6.22615
CPNE3_S243	-0.206951	17.1495	-1.20078	0.252378	0.999129	-5.54425
CPOX_S416	-0.284057	13.2361	-1.24684	0.235629	0.999129	-5.49209
CPSF2_S419	0.0577527	20.2833	0.444816	0.663092	0.999129	-6.15184
CPSF2_S420	0.0577527	20.2833	0.444816	0.663092	0.999129	-6.15184
CPSF2_S423	0.0577527	20.2833	0.444816	0.663092	0.999129	-6.15184
CPSF3_T681	-0.0952917	15.9023	-0.634469	0.536504	0.999129	-6.04779
CPSF6_T407	-0.0694951	19.1337	-0.420869	0.680093	0.999129	-6.16238
CPSF7_S48	-0.2655	20.3686	-1.61761	0.131064	0.999129	-5.02158
CPSF7_S60	-0.201392	15.8275	-0.575212	0.574125	0.999129	-6.0845
CPSF7_T203	-0.0800453	20.1796	-0.616875	0.546986	0.999129	-6.05961
CRACR2A_S473	-0.201155	15.0921	-0.307129	0.764901	0.999129	-6.20345
CRAMP1_S307	-0.0196453	16.4873	-0.0788264	0.938265	0.999129	-6.2499
CRAMP1_S848	0.325459	14.2726	0.998685	0.33585	0.999129	-5.75544
CREB1_S128	-0.0110481	15.2546	-0.0494149	0.961321	0.999129	-6.25184
CREB1_S326	0.417232	13.9254	0.785934	0.451591	0.999129	-5.9342
CREBBP_S1076	0.00954389	15.3202	0.0449291	0.964945	0.999129	-6.25205
CREBBP_S2063	-0.0938668	13.2666	-0.706285	0.49313	0.999129	-5.99856
CREBZF_S50	0.0678761	15.1238	0.406005	0.690732	0.999129	-6.16864
CRELD2_S70	0.0188538	18.4673	0.14532	0.887909	0.999129	-6.24172
CRTC2_S433	-0.354932	14.9756	-1.1195	0.282815	0.999129	-5.63359
CRTC2_S70	0.0338191	19.8894	0.0586318	0.95406	0.999129	-6.25133
CRTC2_Y188	0.154985	20.0404	0.605368	0.554461	0.999129	-6.0666
CRTC3_S329	0.163926	15.9865	0.692427	0.501523	0.999129	-6.00822
CRTC3_S62	0.0731245	18.6399	0.461328	0.651482	0.999129	-6.14424
CRY2_S558	-0.309847	18.8461	-1.31107	0.213884	0.999129	-5.41685
CRYBG1_S132	0.390266	17.6022	1.57469	0.143015	0.999129	-5.08189
CRYBG1_S75	0.314664	16.636	2.22005	0.0458502	0.999129	-4.10766
CSDE1_S116	-0.309509	15.8099	-1.23485	0.247241	0.999129	-5.50171
CSDE1_T761	0.23865	15.5237	1.71561	0.107749	0.999129	-4.87813
CSE1L_S112	-0.129746	12.8582	-0.987734	0.340859	0.999129	-5.76603
CSNK1A1_T321	-0.229292	15.6191	-1.43627	0.172381	0.999129	-5.26218
CSNK1D_S382	-0.0272143	18.2065	-0.13237	0.896674	0.999129	-6.24403
CSNK2B_S209	0.170783	21.3891	0.32626	0.748973	0.999129	-6.19842
CSPP1_S966	0.111346	16.4192	0.777487	0.449507	0.999129	-5.94814
CSRNP1_T68	0.0315753	13.6565	0.230499	0.821201	0.999129	-6.22564
CSRP1_S192	0.00605247	21.0547	0.0518407	0.959371	0.999129	-6.25172
CSTF3_S691	0.225559	22.8763	0.707957	0.490399	0.999129	-5.99925
CTDP1_S395	-0.282441	16.1085	-1.47407	0.163665	0.999129	-5.2134
CTDP1_S740	-0.0724989	17.7897	-0.242029	0.812208	0.999129	-6.22296
CTDP1_S839	0.539946	17.6101	2.49503	0.0254124	0.83077	-3.60849
CTDP1_S869	-0.300815	15.699	-0.387279	0.70732	0.999129	-6.17368
CTDP1_S872	-0.280812	15.9435	-0.856216	0.416084	0.999129	-5.87423
CTDSPL2_S104	-0.542124	15.9033	-1.16783	0.262059	0.999129	-5.58262
CTDSPL2_S28	0.50528	19.6337	3.06971	0.00873365	0.505775	-2.6038
CTIF_S18	-0.333819	15.0715	-1.99618	0.0667414	0.999129	-4.45641
CTIF_S299	-0.0926897	17.9355	-0.769286	0.454207	0.999129	-5.95441
CTNNA1_S641	-0.021955	23.4005	-0.209358	0.837113	0.999129	-6.23055
CTNNA1_S652	0.351017	20.9244	1.48666	0.158909	0.999129	-5.1965
CTNNA1_S655	0.38482	21.8814	1.23565	0.236585	0.999129	-5.50658
CTNNA1_T658	0.547798	18.6023	2.04786	0.0700524	0.999129	-4.42074
CTNNAL1_S374	-0.123571	14.2161	-0.348339	0.734642	0.999129	-6.18932
CTNNAL1_S538	-0.190391	18.0723	-1.42719	0.174933	0.999129	-5.27384
CTNNB1_S191	-0.236537	18.5694	-1.55293	0.142225	0.999129	-5.10756
CTNNB1_S552	-0.281652	20.5833	-1.68492	0.115321	0.999129	-4.92499
CTNNB1_S675	0.217426	17.5363	0.277893	0.785089	0.999129	-6.21339
CTNNBL1_S389	0.689869	14.4778	1.53032	0.149475	0.999129	-5.13907
CTNNBL1_S545	0.0281183	18.6812	0.238386	0.814955	0.999129	-6.22387
CTNND1_S230	-0.0268196	20.7401	-0.172078	0.865783	0.999129	-6.23786
CTNND1_S252	0.149934	19.5165	0.478103	0.639834	0.999129	-6.1362
CTNND1_S268	-0.0222831	20.8789	-0.141608	0.889363	0.999129	-6.24278
CTNND1_S269	-0.0650552	16.0068	-0.391525	0.701165	0.999129	-6.17453
CTNND1_S288	0.0503941	19.9805	0.303339	0.765992	0.999129	-6.20583
CTNND1_S320	-0.444522	17.308	-1.09612	0.29122	0.999129	-5.65917
CTNND1_S346	-0.0866298	18.8716	-0.26964	0.791594	0.999129	-6.21553
CTNND1_S349	0.0236853	20.5498	0.198868	0.845157	0.999129	-6.23275
CTNND1_S352	0.0231234	20.5887	0.279844	0.783593	0.999129	-6.21285
CTNND1_S920	-0.676227	16.7448	-1.93788	0.0781628	0.999129	-4.56272
CTNND1_T869	-0.0854501	19.216	-0.306652	0.763546	0.999129	-6.20478
CTNND1_T906	0.185142	16.0098	1.2218	0.244608	0.999129	-5.52064
CTNND1_T916	0.105218	16.9952	0.712828	0.487389	0.999129	-5.99589
CTNND2_S1065	0.344683	14.7158	0.883778	0.399229	0.999129	-5.85332
CTNND2_S267	-0.0776622	15.8478	-0.420916	0.680056	0.999129	-6.16236
CTNND2_S415	0.100589	14.5615	0.453376	0.658152	0.999129	-6.14694
CTPS1_S574	-0.170971	20.984	-0.904554	0.380741	0.999129	-5.84327
CTPS1_S575	-0.0770718	22.5848	-0.475443	0.641667	0.999129	-6.1375
CTPS2_S568	0.00672744	19.9497	0.0458836	0.964036	0.999129	-6.25202
CTPS2_S571	0.0152319	19.9123	0.105534	0.917414	0.999129	-6.24737
CTPS2_S574	0.0611143	19.0316	0.342845	0.736694	0.999129	-6.19277
CTR9_S941	0.172607	19.7902	0.68104	0.506771	0.999129	-6.01787
CTR9_S943	0.173712	19.7895	0.686504	0.503422	0.999129	-6.01414
CTR9_S970	-0.365711	18.268	-1.47579	0.161756	0.999129	-5.2108
CTR9_T925	-0.0675322	22.1493	-0.589719	0.564555	0.999129	-6.07606
CTTNBP2NL_S568	0.177719	18.1982	1.22595	0.241417	0.999129	-5.51691
CTTN_S150	0.354544	13.7796	0.72861	0.486431	0.999129	-5.97544
CTTN_S261	-0.614452	16.15	-0.945284	0.366286	0.999129	-5.80069
CTTN_S405	0.223737	24.2676	1.56796	0.138791	0.999129	-5.08709
CTTN_S418	0.124499	23.6014	1.37813	0.189286	0.999129	-5.33591
CTTN_T401	0.129172	25.1653	1.09548	0.291384	0.999129	-5.65993
CTU1_T332	-0.239928	15.4533	-1.41691	0.181255	0.999129	-5.28695
CTU2_S419	0.12734	19.489	1.07946	0.298203	0.999129	-5.67648
CTU2_S508	0.101197	17.9838	0.429936	0.673665	0.999129	-6.15843
CUL3_S737	-0.0465974	17.4562	-0.328517	0.747268	0.999129	-6.19769
CUL4A_S10	0.117123	17.3363	0.825003	0.42288	0.999129	-5.91064
CUL4B_T49	-0.0144785	18.074	-0.132392	0.896808	0.999129	-6.24398
CUL4B_T85	-0.094278	17.1014	-0.581284	0.571513	0.999129	-6.07955
CUSTOS_S179	0.0144304	20.0709	0.109209	0.91455	0.999129	-6.24696
CUX1_S914	-0.18278	15.624	-1.15394	0.277193	0.999129	-5.59075
CWC22_S39	-0.0210056	16.2832	-0.117702	0.908363	0.999129	-6.24585
CWC22_S61	-0.19955	17.2445	-1.4489	0.17046	0.999129	-5.24605
CWC22_S829	-0.0375356	18.139	-0.345822	0.734497	0.999129	-6.19173
CWC25_S218	-0.223746	17.5934	-1.9536	0.0720437	0.999129	-4.52311
CWF19L2_S479	0.0759258	17.3101	0.408975	0.689047	0.999129	-6.16703
CXXC1_S6	-0.192714	14.426	-0.858515	0.417809	0.999129	-5.86921
CXorf38_T314	0.0381599	20.666	0.354124	0.728398	0.999129	-6.18876
CYB561_S236	-0.0299932	16.7445	-0.128701	0.899387	0.999129	-6.24457
CYFIP1_T1068	0.0149835	12.9612	0.0850058	0.93362	0.999129	-6.24934
DAAM1_S1030	0.172868	14.3647	1.27347	0.233625	0.999129	-5.45785
DAB2IP_S747	0.0400053	15.861	0.212973	0.834345	0.999129	-6.22976
DAB2IP_S978	-0.614869	16.7354	-2.52759	0.024918	0.83077	-3.5724
DAB2IP_T935	0.24084	13.7406	1.10891	0.290444	0.999129	-5.64212
DAP3_S280	0.0783024	13.6151	0.523247	0.609384	0.999129	-6.11278
DAPK3_T306	-0.16077	15.0089	-0.90269	0.385461	0.999129	-5.84103
DAP_S51	-0.576207	18.5654	-1.39865	0.183321	0.999129	-5.31014
DARS1_T52	-0.0456544	15.5068	-0.224625	0.825675	0.999129	-6.22702
DAXX_S495	0.0368209	17.9855	0.267378	0.792985	0.999129	-6.21635
DAXX_S671	0.178537	19.5658	1.08808	0.294525	0.999129	-5.66759
DAXX_S702	0.0724409	16.2713	0.0978685	0.923401	0.999129	-6.24817
DBF4_S359	-0.021564	16.2215	-0.167834	0.869232	0.999129	-6.23853
DBF4_S413	-0.0283787	15.4185	-0.117092	0.908414	0.999129	-6.24604
DBF4_T273	0.0173695	14.3805	0.0932298	0.927107	0.999129	-6.2486
DBF4_T345	0.0705041	15.8506	0.21014	0.836536	0.999129	-6.23037
DBN1_S142	-0.0369382	22.3154	-0.298029	0.769955	0.999129	-6.20747
DBNL_S232	0.0641263	17.3515	0.495147	0.627996	0.999129	-6.12784
DBNL_S269	-0.229954	20.0093	-1.02529	0.322318	0.999129	-5.73078
DBNL_S275	0.029239	18.3626	0.120838	0.905951	0.999129	-6.24545
DBNL_S283	0.0819261	18.3233	0.442218	0.664934	0.999129	-6.15301
DBNL_T291	-0.280638	19.9546	-0.924832	0.370462	0.999129	-5.82523
DBR1_S514	-0.0885097	19.4996	-0.940583	0.362493	0.999129	-5.81109
DBT_Y85	-0.0326938	15.689	-0.0833675	0.934807	0.999129	-6.2495
DCAF10_S63	0.132478	16.8801	0.679038	0.510734	0.999129	-6.0163
DCAF11_S75	-0.153454	12.7823	-0.324514	0.751028	0.999129	-6.19846
DCAF12_S15	0.237883	17.0691	1.4855	0.15906	0.999129	-5.19799
DCAF15_S310	-0.0445372	18.3237	-0.400256	0.694867	0.999129	-6.171
DCAF15_S359	0.524331	14.9615	3.48567	0.00388252	0.325723	-1.84353
DCAF1_S1000	-0.372331	15.7817	-0.692137	0.501772	0.999129	-6.00835
DCAF1_S895	-0.269295	16.2817	-1.88691	0.0795821	0.999129	-4.62092
DCAF5_S648	-0.0536979	18.5108	-0.262525	0.796943	0.999129	-6.21749
DCAF5_S794	0.212044	19.5642	0.692113	0.499998	0.999129	-6.01029
DCAF6_S336	0.338587	15.4639	1.1737	0.267067	0.999129	-5.57116
DCAF6_S847	0.218106	14.5747	0.773201	0.452022	0.999129	-5.95136
DCAF6_S850	0.218106	14.5747	0.773201	0.452022	0.999129	-5.95136
DCAF8_S129	0.191701	16.5457	0.235921	0.817104	0.999129	-6.22432
DCAF8_S130	0.200884	16.7223	0.227059	0.823846	0.999129	-6.22644
DCAF8_S99	-0.0777662	21.0943	-0.502912	0.622672	0.999129	-6.1239
DCDC2_S270	0.0666353	19.398	0.437419	0.670801	0.999129	-6.15295
DCDC2_S300	-0.0296161	17.4593	-0.212966	0.834573	0.999129	-6.22965
DCK_S74	0.230355	17.3235	0.946466	0.359664	0.999129	-5.80564
DCLRE1A_S590	-0.0146783	14.8412	-0.0567328	0.955602	0.999129	-6.25144
DCLRE1B_S356	0.114226	16.5062	0.40889	0.690298	0.999129	-6.16605
DCLRE1B_S379	-0.427277	15.4014	-1.3139	0.211193	0.999129	-5.4141
DCLRE1C_S385	-0.0484044	18.4138	-0.350883	0.731155	0.999129	-6.18964
DCP1A_S353	0.0831767	18.0768	0.336546	0.741365	0.999129	-6.19494
DCP1A_T401	-0.12791	15.6609	-0.501816	0.623441	0.999129	-6.12444
DCP1A_Y310	1.72824	17.2464	1.90191	0.0809754	0.999129	-4.6097
DCP1B_S147	-0.0643525	16.4593	-0.43946	0.666878	0.999129	-6.15425
DCP1B_S275	0.00903893	16.2673	0.0684293	0.946886	0.999129	-6.25061
DCP1B_S283	-0.132059	16.2222	-0.618794	0.545764	0.999129	-6.05841
DCP1B_S448	-0.0809075	13.5083	-0.292087	0.776039	0.999129	-6.20818
DCP1B_S511	0.168783	13.9772	0.364835	0.720996	0.999129	-6.18448
DCP2_S246	0.0799618	19.2567	0.61842	0.545996	0.999129	-6.05865
DCP2_S247	0.0799618	19.2567	0.61842	0.545996	0.999129	-6.05865
DCP2_S249	0.0720878	19.2313	0.559618	0.584375	0.999129	-6.09348
DCP2_S284	0.0388295	17.6176	0.232329	0.819565	0.999129	-6.22534
DCTN4_S196	0.63441	15.6502	1.96064	0.0713073	0.999129	-4.51282
DCUN1D5_S9	-0.114841	17.9416	-1.0203	0.324492	0.999129	-5.73578
DDA1_S95	0.414501	16.2369	1.04236	0.314618	0.999129	-5.71388
DDB2_S24	1.38337	18.7904	1.23484	0.236879	0.999129	-5.50751
DDB2_S26	-0.0569967	23.6577	-0.503891	0.62199	0.999129	-6.12342
DDI2_S106	0.0165513	19.4377	0.102412	0.919954	0.999129	-6.24767
DDI2_S150	-0.041226	12.0079	-0.252749	0.805936	0.999129	-6.21915
DDI2_S194	0.681843	15.4503	3.52054	0.00328373	0.291973	-1.71238
DDX10_S7	-0.0460427	18.5616	-0.425042	0.677582	0.999129	-6.16018
DDX11L8_S204	-0.0755906	15.9984	-0.345754	0.734551	0.999129	-6.19175
DDX1_S481	-0.0751822	17.2557	-0.417997	0.682141	0.999129	-6.16361
DDX20_S48	0.137347	15.9141	0.512318	0.618319	0.999129	-6.11705
DDX20_S672	-0.415345	14.7123	-2.00871	0.082632	0.999129	-4.50871
DDX20_S677	-0.0253123	16.8079	-0.191031	0.851378	0.999129	-6.23423
DDX20_S678	0.0477079	17.873	0.125516	0.90187	0.999129	-6.24499
DDX20_S714	0.183051	17.8955	1.06475	0.304587	0.999129	-5.69148
DDX20_T552	0.271138	16.0127	2.57382	0.0239224	0.821933	-3.51552
DDX21_S121	-0.0951493	22.8312	-0.94609	0.359771	0.999129	-5.80606
DDX21_S13	0.0586644	17.1106	0.293595	0.773589	0.999129	-6.2086
DDX21_S71	-0.155351	22.4949	-1.88742	0.0795096	0.999129	-4.62014
DDX21_S89	-0.112163	23.1197	-1.1339	0.275436	0.999129	-5.61944
DDX21_T315	-0.292251	14.7422	-1.20881	0.247757	0.999129	-5.53627
DDX23_S107	0.0413187	19.0392	0.102491	0.919796	0.999129	-6.24769
DDX23_S109	0.0413187	19.0392	0.102491	0.919796	0.999129	-6.24769
DDX23_S14	0.0462359	19.9372	0.31915	0.754214	0.999129	-6.2008
DDX23_S786	-0.197768	15.5369	-0.955288	0.355258	0.999129	-5.7976
DDX23_S789	-0.197768	15.5369	-0.955288	0.355258	0.999129	-5.7976
DDX23_S790	-0.197768	15.5369	-0.955288	0.355258	0.999129	-5.7976
DDX23_T807	-0.197768	15.5369	-0.955288	0.355258	0.999129	-5.7976
DDX23_T810	-0.197768	15.5369	-0.955288	0.355258	0.999129	-5.7976
DDX24_S287	-0.141077	22.2802	-0.757734	0.460959	0.999129	-5.96305
DDX24_S295	-0.457152	18.342	-1.34709	0.200556	0.999129	-5.37391
DDX24_S82	-0.0581656	21.6102	-0.542688	0.595678	0.999129	-6.10289
DDX24_S94	0.150455	22.3898	0.996797	0.335445	0.999129	-5.75847
DDX27_S79	-0.160985	14.5019	-0.808062	0.433228	0.999129	-5.9232
DDX39A_T171	-0.0218341	17.7194	-0.0844725	0.933944	0.999129	-6.24941
DDX39B_S41	0.108524	16.2314	0.87251	0.398361	0.999129	-5.87002
DDX3X_S520	0.130673	13.4175	0.49084	0.63495	0.999129	-6.1262
DDX3X_S594	-0.271467	18.3111	-2.35104	0.0335079	0.922336	-3.85903
DDX3X_T323	0.150742	15.2302	0.583281	0.569473	0.999129	-6.07913
DDX41_S21	-0.0957459	21.1615	-0.775399	0.45163	0.999129	-5.94874
DDX41_S23	-0.257305	22.7875	-1.16612	0.262728	0.999129	-5.58449
DDX41_S66	-0.259265	13.5306	-1.08114	0.302138	0.999129	-5.67083
DDX41_T320	-0.196041	14.9538	-0.883838	0.392442	0.999129	-5.86029
DDX42_S109	0.17868	17.8015	0.393376	0.699869	0.999129	-6.17375
DDX42_S111	0.17868	17.8015	0.393376	0.699869	0.999129	-6.17375
DDX42_S185	0.0781879	20.4137	0.388329	0.703513	0.999129	-6.17577
DDX42_Y183	-0.112819	17.4831	-0.502734	0.623382	0.999129	-6.12343
DDX46_S804	0.241681	17.8705	0.285654	0.779257	0.999129	-6.21115
DDX50_S41	-0.137717	17.7877	-0.510205	0.61772	0.999129	-6.12013
DDX51_S83	-0.0760977	21.1975	-0.203623	0.84153	0.999129	-6.23176
DDX54_S39	-0.0828793	20.4381	-0.492626	0.629754	0.999129	-6.12908
DDX54_S41	-0.0629336	20.3997	-0.383331	0.707106	0.999129	-6.17776
DDX54_S644	-0.00433979	18.4556	-0.0180884	0.985819	0.999129	-6.25294
DDX54_S75	-0.0245363	22.0108	-0.0937079	0.926647	0.999129	-6.24858
DDX54_S782	-0.028263	22.0563	-0.390894	0.701621	0.999129	-6.17478
DDX54_T814	-0.893337	14.753	-1.4659	0.170086	0.999129	-5.22477
DDX55_S544	0.296449	21.6407	2.22883	0.0423013	0.990163	-4.0675
DDX5_S30	0.0342998	15.7326	0.164914	0.872525	0.999129	-6.23862
DDX5_S480	-0.0997674	12.5776	-0.513033	0.616317	0.999129	-6.11815
DDX5_S6	-0.116617	19.1879	-1.27961	0.220995	0.999129	-5.45553
DDX5_T224	0.0540572	14.7826	0.165444	0.871296	0.999129	-6.23886
DDX6_T222	-0.214655	16.6664	-0.667405	0.517982	0.999129	-6.02405
DEAF1_S176	-0.131413	16.9566	-0.544469	0.594522	0.999129	-6.10188
DEDD_S182	-0.0190426	13.04	-0.0704148	0.944998	0.999129	-6.25052
DEDD_T184	-0.0190426	13.04	-0.0704148	0.944998	0.999129	-6.25052
DEK_S243	0.583433	14.9487	0.987384	0.342573	0.999129	-5.76487
DEK_S244	0.583433	14.9487	0.987384	0.342573	0.999129	-5.76487
DEK_S32	-0.536923	21.047	-1.11291	0.284182	0.999129	-5.6416
DEK_S51	-0.412772	15.4275	-0.62488	0.544527	0.999129	-6.05182
DENND1A_S523	0.256267	17.4834	1.75272	0.100992	0.999129	-4.82371
DENND1A_S546	0.0692358	15.4223	0.370301	0.71657	0.999129	-6.18277
DENND1A_T707	-0.17225	17.3267	-1.50592	0.153792	0.999129	-5.1709
DENND1B_S590	0.369759	13.7275	1.54241	0.156257	0.999129	-5.12763
DENND1B_S596	0.560209	14.1731	2.13429	0.0536354	0.999129	-4.247
DENND1B_S653	0.467606	15.3539	2.55426	0.0225988	0.815462	-3.50259
DENND2C_Y508	-0.294787	16.5598	-0.806068	0.435586	0.999129	-5.92344
DENND3_S472	-0.35449	13.9938	-0.947902	0.370148	0.999129	-5.79319
DENND4A_S1015	0.0877845	17.0778	0.587968	0.568077	0.999129	-6.07464
DENND4A_S1240	0.436934	14.9801	1.56258	0.151634	0.999129	-5.10141
DENND4A_S731	0.14393	17.0716	1.02798	0.322235	0.999129	-5.72709
DENND4C_S1099	-0.0444287	17.9775	-0.331287	0.745219	0.999129	-6.19676
DENND4C_S1225	0.607953	15.4025	3.99731	0.00144736	0.165058	-0.912078
DENND4C_S1244	-0.136074	13.6443	-0.283047	0.781518	0.999129	-6.21172
DENND4C_S1325	-0.223472	16.1858	-1.16199	0.264212	0.999129	-5.58909
DENND4C_S1613	-0.613573	13.0342	-2.67588	0.0271498	0.841733	-3.50299
DENND4C_S1662	-1.41709	14.4053	-1.66641	0.133094	0.999129	-4.96748
DENND4C_S1666	-0.18891	13.3388	-0.587196	0.577689	0.999129	-6.06566
DENND4C_S703	1.44414	16.5947	2.4972	0.0253607	0.83077	-3.60571
DENND4C_S741	-0.0993402	18.5808	-0.584238	0.568137	0.999129	-6.0793
DENND4C_S989	-0.484148	14.9933	-1.09232	0.299725	0.999129	-5.6574
DENND6A_S127	-0.323715	14.9297	-0.686821	0.503228	0.999129	-6.01393
DENR_S73	0.0964687	23.3295	0.763822	0.457369	0.999129	-5.95854
DENR_T69	0.124143	16.1557	0.417851	0.682285	0.999129	-6.16364
DENR_T86	0.0458039	15.6738	0.244477	0.810324	0.999129	-6.22236
DEPDC1B_S160	0.0737035	17.2797	0.342159	0.737202	0.999129	-6.19301
DEPDC5_S579	0.10121	17.0813	0.724147	0.480622	0.999129	-5.98781
DEPTOR_S244	0.0489077	15.5071	0.120564	0.906369	0.999129	-6.24542
DESI1_S25	-0.585716	13.7826	-2.12031	0.0550134	0.999129	-4.26946
DFFA_S315	-0.19593	20.8321	-1.67153	0.116286	0.999129	-4.9418
DGCR2_S381	0.316592	14.1219	1.63147	0.12616	0.999129	-5.00042
DGCR8_S109	-0.000914559	14.9357	-0.0066029	0.994837	0.999312	-6.25308
DGCR8_S271	0.127131	16.8543	0.581183	0.570149	0.999129	-6.08108
DGCR8_S275	0.0676808	16.9005	0.289707	0.776202	0.999129	-6.20996
DGCR8_S373	-0.210821	16.9322	-1.32152	0.210303	0.999129	-5.40441
DGCR8_S377	-0.0231571	19.7835	-0.149596	0.883168	0.999129	-6.24158
DGCR8_S434	0.0663429	12.607	0.247723	0.809751	0.999129	-6.22046
DGCR8_S8	-0.0248018	15.7903	-0.0846786	0.934322	0.999129	-6.24928
DHCR7_S14	0.284169	18.8014	1.37486	0.190371	0.999129	-5.33998
DHX16_S103	-0.17818	20.0568	-1.55088	0.142714	0.999129	-5.11035
DHX16_S106	-0.179086	19.993	-1.6407	0.1226	0.999129	-4.98567
DHX16_S107	-0.728205	17.255	-2.84204	0.0136408	0.672504	-3.01727
DHX16_S160	0.0765292	19.1807	0.528795	0.605035	0.999129	-6.11041
DHX29_S200	-0.0253084	18.8976	-0.236447	0.816429	0.999129	-6.22435
DHX34_S749	-0.742551	18.4006	-1.9089	0.0766381	0.999129	-4.58738
DHX34_S750	-0.742551	18.4006	-1.9089	0.0766381	0.999129	-4.58738
DHX36_S167	0.745872	16.5137	2.1325	0.0508389	0.999129	-4.22913
DHX37_S242	0.119259	13.8369	0.680497	0.507828	0.999129	-6.01746
DHX38_T117	0.144544	15.219	0.722048	0.481873	0.999129	-5.98932
DHX40_S197	-0.0317762	17.6776	-0.219868	0.829073	0.999129	-6.22823
DHX57_S127	-0.20327	19.0181	-0.888579	0.388983	0.999129	-5.85722
DHX57_S132	-0.0766045	18.3731	-0.134503	0.894887	0.999129	-6.24378
DHX8_S460	-0.117452	18.8032	-1.00298	0.332494	0.999129	-5.75259
DHX9_S321	-0.0217614	15.3652	-0.139778	0.890923	0.999129	-6.24299
DHX9_S688	-0.0108166	13.7092	-0.0552359	0.956769	0.999129	-6.25153
DIAPH1_S22	0.0655728	17.96	0.413582	0.685298	0.999129	-6.16548
DICER1_S1460	-0.469669	13.7494	-0.605489	0.559432	0.999129	-6.06125
DIDO1_S1040	-0.763503	19.3284	-1.07307	0.301088	0.999129	-5.68291
DIDO1_S1260	-0.00109695	19.8644	-0.00378118	0.997044	0.999562	-6.2531
DIDO1_S1456	-0.0748738	17.1956	-0.350534	0.73104	0.999129	-6.19004
DIDO1_S152	0.238855	18.7319	1.45966	0.165941	0.999129	-5.23188
DIDO1_S154	0.238855	18.7319	1.45966	0.165941	0.999129	-5.23188
DIDO1_S1714	-0.306084	19.7285	-1.68573	0.113549	0.999129	-4.92152
DIDO1_S805	-0.115689	18.8911	-0.771868	0.452725	0.999129	-5.95244
DIDO1_S809	-0.115689	18.8911	-0.771868	0.452725	0.999129	-5.95244
DIDO1_T1256	-0.0393335	19.8305	-0.131255	0.897706	0.999129	-6.24413
DIDO1_T151	0.238855	18.7319	1.45966	0.165941	0.999129	-5.23188
DIMT1_S292	-0.256457	12.9039	-1.15511	0.268338	0.999129	-5.59557
DIP2A_S94	-0.0152627	15.0388	-0.0948884	0.926217	0.999129	-6.24835
DIP2A_T279	-0.018414	17.1863	-0.0720437	0.943568	0.999129	-6.25043
DIP2B_S100	0.0186583	18.4441	0.164808	0.871395	0.999129	-6.23912
DIP2B_S203	0.0192586	16.0999	0.0912829	0.928734	0.999129	-6.24877
DIP2C_S89	-0.00683983	16.254	-0.0499068	0.960885	0.999129	-6.25182
DIS3L2_S31	0.0151328	16.0059	0.100449	0.921379	0.999129	-6.24791
DIS3L2_S875	-0.0144583	20.2625	-0.128608	0.899454	0.999129	-6.24458
DKC1_S21	-0.143347	20.6228	-0.625412	0.541595	0.999129	-6.05422
DKC1_S451	-0.0412084	24.8301	-0.399439	0.695455	0.999129	-6.17134
DKC1_S453	-0.0384133	24.7894	-0.382023	0.708046	0.999129	-6.17827
DKC1_S455	0.0348827	22.7494	0.173596	0.864627	0.999129	-6.23758
DKC1_S485	-0.106573	20.6843	-0.873717	0.396667	0.999129	-5.8701
DKC1_S494	-0.0983231	22.7451	-1.02386	0.322861	0.999129	-5.73228
DKC1_S513	0.036724	19.8972	0.123824	0.903186	0.999129	-6.2452
DKC1_T458	-0.0921132	19.8982	-0.33971	0.739034	0.999129	-6.19384
DLG1_S158	0.0885257	15.607	0.33837	0.740008	0.999129	-6.19432
DLG1_S575	-0.068391	17.1988	-0.300252	0.769005	0.999129	-6.20631
DLG1_S619	0.0530164	12.9247	0.114196	0.910677	0.999129	-6.24638
DLG1_S687	-0.0173201	16.9144	-0.0722909	0.943373	0.999129	-6.25041
DLG5_S1000	0.255914	18.1732	1.52648	0.148639	0.999129	-5.14337
DLG5_S1232	-0.336997	15.1401	-1.25049	0.231229	0.999129	-5.4895
DLG5_S1254	-0.171174	17.2749	-0.970184	0.350586	0.999129	-5.78125
DLG5_S1666	0.0976672	17.8837	0.558761	0.584945	0.999129	-6.09396
DLG5_S1795	-0.598607	15.3074	-3.17022	0.00717332	0.450724	-2.42014
DLG5_T1011	0.200891	19.862	0.526825	0.606426	0.999129	-6.11141
DLGAP4_S665	-0.035086	15.6416	-0.132882	0.896441	0.999129	-6.24391
DLGAP4_T915	0.269835	17.9359	2.10229	0.0536474	0.999129	-4.27785
DLGAP5_S642	0.268192	14.5046	1.39132	0.190817	0.999129	-5.3188
DLGAP5_S725	0.0253414	15.6376	0.107824	0.915631	0.999129	-6.24711
DLGAP5_S777	-0.32609	13.5291	-0.831808	0.424491	0.999129	-5.89941
DLGAP5_S806	0.181106	15.0519	1.00034	0.334944	0.999129	-5.75397
DLGAP5_T329	-0.0281792	15.2419	-0.09853	0.923243	0.999129	-6.24801
DLGAP5_T639	0.268192	14.5046	1.39132	0.190817	0.999129	-5.3188
DMAP1_T445	-0.0822884	18.6721	-0.410743	0.687354	0.999129	-6.16665
DMWD_S545	-0.00663675	15.3841	-0.057961	0.954639	0.999129	-6.25137
DMXL1_S1908	0.05713	17.0848	0.252251	0.807825	0.999129	-6.21839
DMXL1_S1970	-0.269376	15.648	-1.01043	0.333494	0.999129	-5.74122
DMXL1_S324	0.0702021	16.7689	0.282174	0.782513	0.999129	-6.21175
DMXL1_S574	-0.153376	15.2388	-1.07406	0.301838	0.999129	-5.68089
DMXL1_S924	-0.32128	14.0153	-1.68589	0.124863	0.999129	-4.93638
DMXL2_S1857	-0.0194752	14.727	-0.1716	0.866328	0.999129	-6.23787
DMXL2_S2123	0.515045	14.2667	3.66772	0.00272798	0.258622	-1.5108
DMXL2_S434	0.0318226	13.2941	0.121775	0.904774	0.999129	-6.24546
DMXL2_S473	0.162117	15.8115	0.627309	0.540359	0.999129	-6.05306
DNAJA1_S335	-0.395643	18.3815	-1.38888	0.186209	0.999129	-5.32243
DNAJA2_S123	-0.31098	13.4654	-1.52281	0.155189	0.999129	-5.15075
DNAJA2_S394	-0.0594202	15.1334	-0.313069	0.760451	0.999129	-6.20156
DNAJA2_S395	-0.0594202	15.1334	-0.313069	0.760451	0.999129	-6.20156
DNAJB6_S15	-0.130266	12.8535	-0.449133	0.661179	0.999129	-6.14886
DNAJB6_S277	0.12244	19.7319	0.553557	0.588464	0.999129	-6.09683
DNAJC17_S112	0.230294	18.4561	1.60983	0.12922	0.999129	-5.02907
DNAJC19_S70	0.0393468	16.7389	0.270783	0.791034	0.999129	-6.21503
DNAJC1_S430	0.028341	18.9847	0.226881	0.823719	0.999129	-6.22662
DNAJC1_S479	0.0286962	18.9206	0.172837	0.865195	0.999129	-6.23772
DNAJC1_S480	0.0286962	18.9206	0.172837	0.865195	0.999129	-6.23772
DNAJC21_S370	-0.0586417	18.4316	-0.40508	0.691396	0.999129	-6.16902
DNAJC2_S47	-0.242652	19.5763	-0.792132	0.441282	0.999129	-5.9367
DNAJC2_S49	-0.115237	19.431	-0.374215	0.713758	0.999129	-6.18126
DNAJC2_S60	-0.148103	18.9411	-0.279462	0.783909	0.999129	-6.21294
DNAJC2_S63	-0.0409784	19.2865	-0.0866548	0.932153	0.999129	-6.24923
DNAJC5_S10	0.0906027	23.4751	0.714362	0.486481	0.999129	-5.99479
DNAJC5_S15	0.102076	17.2137	0.555042	0.587419	0.999129	-6.09605
DNAJC7_S393	0.366657	15.0269	0.977426	0.348928	0.999129	-5.77271
DNAJC7_S417	-0.180222	17.3539	-0.0964332	0.924521	0.999129	-6.24831
DNAJC7_S449	0.272669	16.0952	0.873788	0.397807	0.999129	-5.86881
DNAJC9_S109	0.0706529	13.8408	0.365922	0.719764	0.999129	-6.18442
[truncated: 7,426 more rows]
