# Supplementary material for: PAK1 activation drives divergent resistance mechanisms to aromatase inhibition and tamoxifen in a luminal: A breast cancer model
Source: Mol Oncol. 2026 Jun 5:10.1002/1878-0261.70286. Online ahead of print. doi: 10.1002/1878-0261.70286 (PMC13399542; doi:10.1002/1878-0261.70286)
Supplement: Supplementary file 18 — Data S17. Kinase activities of PAK1‐inhibited MCF7 parental, long‐term estrogen deprived (LTED), and tamoxifen resistant (TAMR) vs. respective DMSO‐treated control cells. [file MOL2-9999-0-s012.xlsx]

## Sheet: parental PAK1i vs DMSO
Omnipath_Kinase	score
AKT1	3.61099
AKT2	0.8462
AKT3	0.779312
ATM	-0.298611
ATR	-1.48999
AURKA	0.277194
AURKB	-0.184048
BUB1	-0.127396
CAMK2A	-1.27704
CAMK2B	-0.532494
CAMK2D	1.07217
CAMK4	-2.29983
CCNA2	0.793698
CCNB1	1.10168
CCNE2	1.14673
CDC7	-0.0131274
CDK1	0.975765
CDK10	-0.820536
CDK11B	-0.820536
CDK12	0.329649
CDK13	-0.820536
CDK16	-1.48544
CDK17	-2.99926
CDK18	-0.820536
CDK19	-0.820536
CDK2	-1.28814
CDK20	-0.939532
CDK3	0.574078
CDK4	-0.0775361
CDK5	-0.547042
CDK5R1	0.252389
CDK6	0.792682
CDK7	-0.341839
CDK8	-0.63606
CDK9	-1.59476
CHEK1	1.07503
CHEK2	0.154738
CHUK	-3.0322
CLK1	0.266879
CLK2	-0.841181
CLK3	-0.43941
CSNK1A1	0.47129
CSNK1D	0.338723
CSNK1E	-0.533453
CSNK2A1	0.741578
CSNK2A2	0.10632
CSNK2B	1.24305
DYRK1A	-0.329128
DYRK2	0.378726
EEF2K	-0.237951
GSK3A	1.05066
GSK3B	2.46047
HIPK2	-1.76341
IKBKE	0.113594
MAP2K1	-2.20673
MAP3K1	-2.64192
MAP3K13	0.416677
MAP3K7	0.941416
MAP3K8	-1.9258
MAPK1	0.685731
MAPK10	0.185844
MAPK11	-0.647963
MAPK12	-0.248555
MAPK13	-0.619381
MAPK14	2.17023
MAPK15	1.34385
MAPK3	0.617731
MAPK4	-0.296983
MAPK6	-0.814448
MAPK7	-0.841492
MAPK8	0.081953
MAPK9	0.32388
MAPKAPK2	-0.927066
MAPKAPK5	-0.237036
MARK2	-0.831017
MELK	-2.17565
MTOR	2.3254
NEK3	0.058583
NLK	-1.29273
PAK1	-2.23939
PAK2	-13.0496
PAK4	-2.42908
PDK1	1.87775
PDPK1	1.11956
PIK3C3	1.78489
PIM1	-0.533229
PKN1	0.429044
PLK1	0.472901
PPM1A	0.45816
PPP1CA	0.820098
PPP2CA	1.88942
PPP2CB	0.514131
PRKAA1	0.462934
PRKAA2	-0.372822
PRKAB1	-0.102875
PRKAB2	0.0334447
PRKACA	-0.53313
PRKACB	1.56299
PRKAG1	0.0334447
PRKAG2	-0.229287
PRKAG3	0.0334447
PRKCA	1.53331
PRKCB	0.679798
PRKCD	0.649355
PRKCE	1.79582
PRKCG	0.799716
PRKCH	0.575708
PRKCI	-1.46045
PRKCZ	0.422921
PRKD1	-0.558394
PRKDC	-0.350854
PRKG1	0.734025
PRKX	-0.742751
PRKY	-0.742751
RAF1	-0.975981
ROCK1	-1.22464
RPS6KA1	1.23751
RPS6KA2	0.568564
RPS6KA3	2.92697
RPS6KA4	-0.172894
RPS6KA5	1.32798
RPS6KB1	-0.592147
RPS6KB2	0.625469
SGK1	3.22442
SGK3	2.21116
SRC	0.564788
SRPK1	-0.450963
SRPK2	-0.750204
STK17A	0.938382
TBK1	-0.810549
WEE1	-0.959602

## Sheet: LTED PAK1i vs DMSO
Omnipath_Kinase	score
AKT1	3.24935
AKT2	1.98286
AKT3	1.48179
ARAF	-0.31565
ATM	-1.04695
ATR	-1.56556
AURKA	-0.114666
AURKB	0.196946
BRAF	0.916919
BUB1	-0.891182
CAMK2A	-0.774159
CAMK2D	-0.939731
CAMK4	-2.84245
CCNA2	-1.02032
CCNB1	-0.805444
CCND1	0.922622
CCNE2	1.00328
CDC7	-0.412852
CDK1	2.14806
CDK10	-0.577797
CDK11B	-0.577797
CDK12	-1.22501
CDK13	-0.577797
CDK16	-0.962446
CDK17	-2.59591
CDK18	-0.154771
CDK19	-0.577797
CDK2	2.52072
CDK20	-0.795132
CDK3	0.151515
CDK4	0.166166
CDK5	1.6658
CDK5R1	-0.0334359
CDK6	0.15329
CDK7	-0.510092
CDK8	-0.837547
CDK9	-0.736128
CHEK1	1.19219
CHEK2	-0.882394
CHUK	-1.63817
CLK1	2.07801
CLK2	-1.39655
CLK3	1.15384
CSNK1A1	-0.265538
CSNK1D	0.705915
CSNK1E	-0.075221
CSNK2A1	0.00122127
CSNK2A2	0.572168
CSNK2B	0.207515
DUSP1	1.18581
DYRK1A	-0.0291009
DYRK2	1.41555
EEF2K	-2.50832
GSK3A	1.34216
GSK3B	1.64153
HIPK2	-0.165776
IKBKB	-0.629558
IKBKE	0.021071
ILK	-0.867007
MAP2K1	0.708439
MAP2K4	3.47559
MAP3K1	-0.834771
MAP3K13	0.0503598
MAP3K5	1.98227
MAP3K7	1.6301
MAP3K8	-0.568939
MAPK1	3.25157
MAPK10	0.675885
MAPK11	1.18345
MAPK12	-0.683319
MAPK13	-0.538589
MAPK14	1.16239
MAPK15	0.677468
MAPK3	2.82154
MAPK4	-0.564257
MAPK6	-0.904665
MAPK7	1.84995
MAPK8	2.12078
MAPK9	1.48123
MAPKAPK2	-0.337188
MAPKAPK5	0.857072
MARK2	-1.90611
MELK	0.564472
MTOR	2.4405
NEK3	-0.234056
NLK	-1.14213
PAK1	-2.70107
PAK2	-9.09485
PAK4	-2.73239
PDK1	-0.620475
PDPK1	-0.142776
PIM1	0.93806
PIM2	0.0076599
PKN1	-0.0591031
PLK1	-1.20046
PPM1A	1.35284
PPP1CA	1.51625
PPP2CA	0.860953
PPP2CB	-1.75664
PRKAA1	-1.82818
PRKAA2	-2.84006
PRKAB1	-2.54612
PRKAB2	-2.47657
PRKACA	-3.94424
PRKACB	-0.947951
PRKAG1	-2.47657
PRKAG2	-2.35172
PRKAG3	-2.47657
PRKCA	1.00686
PRKCB	-1.35562
PRKCD	-0.310946
PRKCE	0.0490993
PRKCG	-0.798892
PRKCH	-0.447083
PRKCI	0.154988
PRKCZ	-0.122162
PRKD1	-0.200993
PRKDC	-1.15405
PRKG1	0.0545799
PRKX	-3.1495
PRKY	-3.1495
RAF1	-0.587443
RET	0.85031
ROCK1	-3.0125
RPS6KA1	-0.0346078
RPS6KA2	0.659021
RPS6KA3	0.129677
RPS6KA4	0.93682
RPS6KA5	-0.520678
RPS6KA6	0.892288
RPS6KB1	-1.21254
RPS6KB2	-0.324189
RSKR	0.892288
SGK1	1.20931
SGK2	1.0745
SGK3	1.10791
SRC	0.57838
SRPK1	1.27617
SRPK2	1.75381
STK17A	1.27017
STK38	-1.3687
STK38L	-0.460557
TBK1	-0.142988
TRPM7	-1.84451
TTK	-0.411906
UHMK1	0.615328
ULK1	-0.458023
WEE1	-0.829123

## Sheet: TAMR PAK1i vs DMSO
Omnipath_Kinase	score
AKT1	4.42496
AKT2	1.54674
AKT3	1.30269
ARAF	0.191131
ATM	0.270591
ATR	-0.005589
AURKA	1.70933
AURKB	0.0707899
BRAF	0.562527
BUB1	1.42351
CAMK2A	-1.48422
CAMK2B	-0.913229
CAMK2D	-0.947925
CAMK4	-1.66734
CCNA2	0.751316
CCNB1	-1.16639
CCND1	-0.664478
CCNE2	-0.941111
CDC7	0.617037
CDK1	0.43509
CDK10	-0.204137
CDK11B	-0.204137
CDK12	-0.851912
CDK13	-0.204137
CDK16	-0.881762
CDK17	-2.31454
CDK18	-0.389799
CDK19	-0.204137
CDK2	-3.08519
CDK20	-0.327829
CDK3	1.11325
CDK4	-1.18595
CDK5	0.314456
CDK5R1	2.36534
CDK6	-0.727799
CDK7	-0.545186
CDK8	-0.128067
CDK9	-0.877668
CHEK1	1.16942
CHEK2	-0.109049
CLK1	0.424136
CLK2	0.44161
CLK3	0.321983
CSNK1A1	-0.119382
CSNK1D	1.34956
CSNK1E	0.301544
CSNK2A1	1.0417
CSNK2A2	1.45876
CSNK2B	-0.913456
DAPK3	-0.111067
DUSP1	2.07466
DYRK1A	0.0165275
DYRK2	0.0932603
EEF2K	-0.960614
GSK3A	0.0500859
GSK3B	0.158304
HIPK2	-2.17951
IKBKE	0.513065
MAP2K1	0.660627
MAP3K1	1.11057
MAP3K13	-0.560015
MAP3K7	0.821521
MAP3K8	-0.358011
MAPK1	3.17832
MAPK10	0.627562
MAPK11	0.283467
MAPK12	0.346432
MAPK13	-1.09993
MAPK14	-0.324249
MAPK15	1.66325
MAPK3	3.34087
MAPK4	-0.194844
MAPK6	-0.520037
MAPK7	0.17172
MAPK8	3.11721
MAPK9	0.3898
MAPKAPK2	0.549048
MAPKAPK5	1.10389
MARK2	-0.454021
MELK	0.657111
MTOR	1.53062
NEK3	-0.0586346
NLK	0.402881
NUAK1	1.84236
PAK1	-2.90387
PAK2	-10.5384
PAK4	-1.57902
PDK1	1.64434
PDPK1	2.17996
PIM1	0.0759888
PIM2	-0.351637
PKN1	0.295022
PLK1	-0.0705025
PPM1A	0.461098
PPP1CA	-0.081986
PPP2CA	1.71994
PPP2CB	0.828756
PRKAA1	0.238037
PRKAA2	-1.11313
PRKAB1	-1.1345
PRKAB2	-1.0327
PRKACA	0.199046
PRKACB	-0.0564214
PRKAG1	-1.0327
PRKAG2	-1.0327
PRKAG3	-1.0327
PRKCA	0.201873
PRKCB	2.066
PRKCD	0.78533
PRKCE	1.34234
PRKCG	1.41186
PRKCH	1.65477
PRKCI	-1.37702
PRKCZ	0.483682
PRKD1	0.380818
PRKDC	-0.271872
PRKG1	1.66035
PRKX	0.136983
PRKY	0.136983
RAF1	0.272686
ROCK1	-0.843215
RPS6KA1	2.46816
RPS6KA2	-0.481291
RPS6KA3	4.52999
RPS6KA4	0.571717
RPS6KA5	1.10478
RPS6KA6	-0.159945
RPS6KB1	2.33279
RPS6KB2	0.333074
RSKR	-0.159945
SGK1	3.4652
SGK2	1.57034
SGK3	2.91306
SRC	1.24846
SRPK1	-0.352397
SRPK2	0.616424
STK17A	0.973115
STK38L	-0.890143
TBK1	-1.5881
TTK	0.12414
UHMK1	0.0546778
ULK1	-0.561068
WEE1	-0.769007
